# Supplementary material for: Transcriptional adaptation of olfactory sensory neurons to GPCR identity and activity
Source: Nat Commun. 2022 May 25;13:2929. doi: 10.1038/s41467-022-30511-4 (PMC9132991; doi:10.1038/s41467-022-30511-4)
Supplement: Supplementary file 4 — Supplementary Data 1 [file 41467_2022_30511_MOESM4_ESM.xlsx]

## Sheet: DE genes after ligand exposure
Olfr16GFP/GFP					Olfr151GFP/GFP
Downregulated genes		Upregulated genes			Downregulated genes		Upregulated genes
Gene name	Fold change	Gene name	Fold change		Gene name	Fold change	Gene name	Fold change
0610010F05Rik	0.503078	1110018N20Rik	1.59525		1700013F07Rik	0.533018	1700013A02Rik	91.9834
1700017B05Rik	0.367174	1500012K07Rik	1.85004		1700017B05Rik	0.511211	1700016P03Rik	6.86933
4933404O12Rik	0.630827	1700003E16Rik	1.49629		2410004P03Rik	0.583279	1810058I24Rik	2.42066
5530601H04Rik	0.598347	1700013A02Rik	34.3646		2510039O18Rik	0.257834	2610001J05Rik	2.04124
Abca2	0.594412	1810058I24Rik	2.1905		4930483P17Rik	0.345625	2810001G20Rik	1.69249
Abcc1	0.480559	2010204K13Rik	1.76029		A430035B10Rik	0.412389	5033430I15Rik	1.63772
Abcd3	0.357834	3110056K07Rik	1.64162		Aacs	0.546927	5730403I07Rik	2.01068
Acaa2	0.345756	3300002A11Rik	1.6774		Aatk	0.532938	6430548M08Rik	1.71386
Acss3	0.422373	4833417C18Rik	2.82802		Abca2	0.426627	9530034E10Rik	4.83577
Adgrl2	0.509748	4933425M03Rik	2.15027		Abcc1	0.346938	9930012K11Rik	3.07342
Adh5	0.618304	5033430I15Rik	2.53498		Abhd17a	0.704284	AA465934	1.51834
Aga	0.651399	5730403I07Rik	3.04014		Abraxas2	0.706318	Abcg1	2.20869
Ago4	0.386979	6430548M08Rik	2.66985		Acaa2	0.636603	Abhd16b	1.9836
Agtrap	0.60678	9530034E10Rik	5.04364		Acad11	0.505997	Abhd2	1.89723
Ak1	0.630263	A730046J19Rik	1.65696		Aco1	0.66605	Acin1	1.46378
Ak3	0.428001	Abcc10	1.75639		Acsl6	0.600143	Acly	2.0386
Aldh1a1	0.178834	Abhd16b	2.28112		Acss2	0.673081	Acot13	1.47293
Aldh4a1	0.623842	Abhd2	5.54668		Actn1	0.566917	Acsl4	2.30875
Aldh9a1	0.136726	Acly	1.54677		Actr3b	0.634514	Adss	2.62851
Ankef1	0.47272	Acot13	2.67278		Adam23	0.4126	Afap1	1.65695
Arap2	0.5488	Adss	1.68769		Adgrl2	0.401202	Aff1	1.53653
Arhgef1	0.553697	Aff3	1.70518		Adh5	0.681327	Agpat4	1.63137
Arid1b	0.625606	Ago2	1.6214		Adi1	0.541734	Agpat5	5.16549
Arl14ep	0.494393	Agpat4	1.80717		Agap3	0.454924	Agrn	1.75039
Armc3	0.474003	Agpat5	4.0151		Agfg1	0.433917	Ahctf1	1.53899
Armc4	0.65172	Amz2	1.84141		Aggf1	0.480382	Ahcyl2	5.17875
Armh4	0.672094	Angptl2	95.1015		Ago4	0.360129	Ak2	1.86648
Arrdc4	0.364616	Ankfy1	2.05925		Agpat3	0.413198	Ak6	1.54626
Arsb	0.550834	Anxa5	1.53478		Agtrap	0.495302	Akap13	3.10686
Arsk	0.330238	Apbb1	1.4341		Ak1	0.452559	Akt2	1.57421
Aspg	0.548122	Apol6	22.9062		Akirin2	0.178332	Amz2	1.51924
Atg10	0.630483	Arfgef3	1.85487		Aldh4a1	0.334941	Ano6	1.74797
Atp2c2	0.387826	Arhgap17	1.52751		Alkbh5	0.513126	Ap2a2	1.53875
Atp7a	0.487781	Arhgap44	2.00104		Alyref	0.0706266	Ap5b1	1.89079
Atp8b2	0.542365	Arid5a	4.39155		Amfr	0.305508	Ap5s1	1.48606
Atr	0.522396	Armcx5	1.60073		Amph	0.615201	Arfgef3	1.7043
B3gnt8	0.544478	Asah1	2.51832		Anapc11	0.65839	Arhgap17	2.46293
B4galt4	0.580387	Atg16l2	2.41053		Ank	0.483946	Arhgap19	3.00997
B830017H08Rik	0.459107	Atl3	1.70512		Ankrd13b	0.238844	Arhgap35	2.19296
Babam1	0.563228	Atp2b1	1.84468		Anks6	0.533822	Arhgap42	3.75832
BC004004	0.686428	Atp2b4	4.71539		Anxa7	0.671915	Arhgap44	1.79208
Bcas3	0.587308	Atxn1	1.8198		Ap1ar	0.341518	Arhgef3	1.44103
Bckdk	0.574033	Auts2	1.67462		Aph1b	0.645076	Arid5a	10.9773
Bcs1l	0.307835	Azin1	1.41909		Aph1c	0.4469	Asah1	1.89489
Bod1l	0.568467	B230110C06Rik	2.13272		Arap2	0.3362	Asns	1.73123
Borcs5	0.661249	B230216N24Rik	4.21369		Arf6	0.112715	Atcay	1.59713
Bphl	0.655189	B430212C06Rik	12.8688		Arfgef1	0.52957	Atf2	2.24994
C1qtnf12	0.45299	Baiap2	1.83718		Arhgdig	0.295009	Atg16l2	3.52692
C77080	0.515182	BB365896	1.5588		Arhgef11	0.610874	Atl3	1.66342
Cabp4	0.560067	BC049352	1.70858		Arid1b	0.612359	Atp2b1	1.68005
Cacnb3	0.453346	Bcl6	3.05585		Arih1	0.583215	Atp2b4	3.45482
Cad	0.499027	Bclaf1	1.64596		Arl14epl	0.505546	Atp9b	2.07565
Camkmt	0.626666	Bex3	1.55371		Arl8a	0.375319	Auts2	3.12584
Casd1	0.512436	Bicdl1	2.03005		Armc3	0.533817	Avl9	2.36285
Casp3	0.589503	Bmpr2	2.1586		Armc4	0.447196	Avp	39.6328
Cat	0.117615	Bpifb9b	3.10438		Armh4	0.527342	B230216N24Rik	6.30486
Cbx2	0.519356	Brd1	1.54754		Arsb	0.479406	B430212C06Rik	19.1273
Cbx4	0.483106	Brdt	1.48082		Ascc1	0.518394	Babam2	1.75826
Ccdc60	0.287294	Brinp2	2.33466		Asphd2	0.224587	Baiap2	1.99949
Ccng1	0.640359	Brms1l	1.91606		Astn2	0.413336	Bcl6	1.47733
Cdh26	0.505249	Bsn	1.56656		Atl1	0.248491	Bclaf1	2.08526
Cecr2	0.649052	Btbd9	1.60006		Atp2a2	0.398498	Bhlhe40	2.34291
Cep250	0.447466	Card19	2.6715		Atp2c2	0.326087	Bmpr2	1.59297
Cerox1	0.535041	Cartpt	3.08444		Atrn	0.466629	Brat1	1.51518
Cfap52	0.315565	Cbwd1	2.80687		Axin1	0.657421	Brinp2	1.54078
Cfap57	0.601581	Ccdc174	1.5254		Azin2	0.621545	Bsn	1.55462
Cfap61	0.567985	Ccser2	1.82526		B230118H07Rik	0.615142	Btg2	1.73991
Cfap97d2	0.639302	Cd274	1.89104		B3galt6	0.53572	C1qtnf1	2.60519
Chaf1a	0.601728	Cdc14a	1.63933		B3gnt8	0.413188	Camsap3	2.43423
Chd3	0.545858	Cdc7	1.96855		B4galt2	0.452811	Carhsp1	2.07467
Chst12	0.539244	Cdkn1a	3.84899		B4galt4	0.438525	Cars	1.73272
Clcn5	0.511224	Celf3	1.48655		B9d2	0.62388	Casp8ap2	1.68971
Cnga2	0.6361	Cend1	1.51253		Babam1	0.659226	Casp9	1.83516
Cnksr3	0.546588	Cep95	1.59318		Bag1	0.564184	Cav2	23.6474
Coil	0.299103	Cfl1	1.45034		Baiap2l1	0.66532	Cbwd1	3.54196
Comt	0.64662	Chst11	2.37095		Baz1b	0.484967	Cbx5	1.57278
Coq8a	0.339125	Chst8	1.70994		BC017158	0.548917	Ccdc6	1.70117
Crip3	0.29067	Cidea	11.9317		BC025920	0.476015	Ccdc66	1.8434
Crmp1	0.697654	Clic1	1.77214		Bcar3	0.525783	Ccnl2	1.48718
Ctbp2	0.425478	Clk4	1.57484		Bcl11b	0.466441	Ccno	1.91675
Ctsf	0.610227	Cln8	1.56084		Bcl2	0.643582	Ccsap	4.28055
Cttnbp2	0.268003	Cnksr1	2.97525		Bin1	0.545787	Cd274	2.23954
Cul4a	0.588792	Cnmd	3.36885		Bloc1s3	0.440253	Cd36	1.90103
Cx3cl1	0.595023	Copa	1.70393		Bod1	0.221179	Cd9	1.46955
Cyld	0.68635	Coq8b	1.55769		Bod1l	0.570453	Cdc14a	1.59897
Cyp2s1	0.591492	Cpeb2	1.71213		Bphl	0.589887	Cdc37l1	1.80671
Cyp2u1	0.559904	Cpeb4	1.74927		Brap	0.611353	Cdkn1a	5.10244
Cyth3	0.583571	Cramp1l	1.65963		Brsk2	0.581641	Cdon	2.08983
D930020B18Rik	0.259232	Creb3	1.49063		Btbd2	0.134063	Cebpz	1.63727
Dab2ip	0.463259	Creb3l2	4.86795		Btbd8	0.55546	Celf3	1.72714
Dcdc2a	0.560736	Cyp51	2.04902		C2cd3	0.61533	Cemip2	1.44332
Def8	0.685909	D430020J02Rik	13.1025		C530005A16Rik	0.520791	Cfap69	1.97086
Dglucy	0.312935	D730003I15Rik	2.10922		Cables1	0.304121	Cfap74	1.80029
Dnajb13	0.670562	Daam1	1.8243		Cacnb3	0.348933	Chaf1b	2.00793
Dnali1	0.582678	Dcaf1	1.63139		Cad	0.692485	Chd1l	1.60161
Dynlrb2	0.602632	Ddx3x	1.72436		Calcoco1	0.636598	Chp1	1.73307
E2f1	0.290989	Dgkd	2.24798		Camsap1	0.492266	Chpf2	1.67774
Ebf4	0.569901	Dgkg	3.01637		Capn2	0.511438	Chst8	2.6536
Ebpl	0.438324	Dhx33	1.68768		Capsl	0.58591	Cic	1.63114
Eci1	0.636919	Dipk1a	1.91948		Car2	0.687019	Cidea	10.5489
Efna3	0.4175	Dipk2a	3.01307		Cbfa2t3	0.312293	Cinp	1.75158
Efna5	0.54573	Dleu2	2.76807		Cbs	0.53385	Cisd2	1.48682
Ell2	0.500042	Dlg2	2.27124		Cbx4	0.386937	Clasp1	1.88179
Enpp1	0.526463	Dnaja1	1.46551		Cbx7	0.353701	Cldn3	1.51955
Epb41l4b	0.377389	Dnajb14	1.79978		Ccdc117	0.578321	Clic4	1.67239
Ethe1	0.41312	Dnajb2	1.7526		Ccdc126	0.691959	Clp1	1.5295
Etv3	0.456978	Dnajb9	3.35196		Ccdc146	0.377262	Cltc	1.78314
Exoc2	0.678725	Dnajc12	2.06732		Ccdc151	0.689063	Cmah	4.60276
Extl1	0.163827	Dock8	1.70523		Ccdc74a	0.350223	Cnih4	1.83566
Fam53c	0.660895	Dot1l	5.96956		Ccdc89	0.50245	Cnot1	1.8672
Fam76b	0.645726	Drg1	2.34363		Ccdc92b	0.280233	Cox10	1.55747
Fanca	0.402948	Dusp14	2.07097		Ccdc96	0.663156	Cox5a	1.47323
Fn3k	0.559384	Dusp3	2.59812		Ccser1	0.538211	Cpeb4	1.84608
Frmd3	0.480033	E130215H24Rik	1.44968		Cd276	0.524475	Cplx2	1.48175
Fut10	0.58982	Ece1	1.50084		Cdc73	0.361139	Crb3	1.66729
Fut8	0.496799	Efhc2	2.18684		Cdh15	0.486339	Creb3l2	3.69885
Gas2	0.584939	Efr3b	4.11718		Cdh4	0.165324	Crocc	2.03207
Gatad2a	0.598789	Ehd1	3.22056		Cdk16	0.498533	Cry1	1.53664
Gcdh	0.339008	Eif1	1.59085		Cdk17	0.35751	Cry2	2.06308
Ggh	0.670455	Elof1	1.82119		Cdk5r2	0.195634	Csnk1d	1.82369
Gipc1	0.632232	Emd	1.75191		Cfap100	0.642794	Cspp1	1.88215
Glb1l2	0.619377	Eno1	1.4466		Cfap126	0.659997	Csrnp1	2.04799
Glo1	0.698553	Epb41l1	1.81176		Cfap57	0.657017	Ctnna1	1.58723
Glrx2	0.671575	Epc1	2.89253		Cfap97d2	0.54062	Cyp51	1.41436
Gm13185	0.690408	Epc2	1.58152		Chchd6	0.655861	D230025D16Rik	1.75984
Gm20632	0.558927	Epha7	3.83528		Chd8	0.674758	D430020J02Rik	9.85172
Gm20700	0.589865	Ephx4	1.55835		Chic2	0.560044	D8Ertd738e	1.43128
Gm31938	0.387547	Erbin	1.985		Clasp2	0.679281	Daam1	2.13517
Gm38250	0.509501	Etf1	2.53777		Cldn9	0.614562	Dagla	1.9035
Gm3896	0.316341	Etnk2	3.84492		Clic3	0.386474	Dapk1	1.45997
Gm4925	0.53091	Etv5	3.43403		Clptm1l	0.252543	Dclk1	3.09464
Gm8234	0.593189	Exoc6b	1.94511		Clstn1	0.482931	Dclk2	2.36732
Gprc5c	0.518643	Fahd1	1.87437		Clstn2	0.55733	Ddr1	2.24745
Gramd1c	0.372434	Fam214a	1.66829		Clybl	0.567283	Ddx3y	1.55305
Gse1	0.381521	Fam219a	3.65722		Cmpk2	0.628933	Ddx41	1.54875
Gstk1	0.45098	Fam222b	1.84371		Cnga2	0.625519	Dek	1.85243
Gstm4	0.478461	Fhad1	1.55776		Cngb1	0.607888	Desi2	2.04064
Gsto2	0.482949	Fhl1	1.756		Cnih2	0.586704	Dgkd	3.52275
Gtf2e1	0.582175	Fnbp1	1.64454		Cnksr3	0.532217	Dgkg	4.24818
H1f0	0.586998	Fndc3b	2.08393		Cnot6	0.555149	Dgkk	9.40825
H2az2	0.518677	Fpgt	1.57046		Commd4	0.650752	Dhdds	2.81058
Hadh	0.27399	Fzd3	1.89045		Coq10a	0.273441	Dhrs3	6.81636
Haus4	0.317514	G6pdx	1.75246		Coq2	0.264767	Dhx40	1.80949
Hdac9	0.580027	Gabarapl2	1.42777		Coro2a	0.623094	Dipk1a	1.43192
Hdc	0.540459	Gcnt7	2.34064		Coro6	0.330759	Dleu2	1.82497
Hes6	0.447879	Gid8	1.48508		Coro7	0.611733	Dlg2	6.34082
Hint2	0.63891	Glul	1.42375		Cpd	0.516213	Dmkn	2.83358
Hjurp	0.636784	Gm10369	3.93832		Cpeb1	0.586987	Dnajb2	1.97568
Hltf	0.322922	Gm15912	2.45511		Cpox	0.440365	Dnajc12	2.22941
Hnrnpm	0.579041	Gm16150	1.73745		Creb3l1	0.315737	Dner	1.69674
Hpcal4	0.379784	Gm17733	2.48319		Crmp1	0.698188	Dock11	2.36603
Hsd17b11	0.555553	Gm35082	1.79602		Crym	0.676335	Dock8	2.20617
Hsdl2	0.578093	Gm42858	2.33942		Csad	0.511145	Dot1l	3.89296
Hyal3	0.497179	Gm43011	2.10925		Csnk1g3	0.281776	Dpysl3	1.62978
Ifit2	0.555811	Gm43175	1.72293		Ctbp1	0.392412	Dusp14	1.56485
Inpp5b	0.668351	Gm45902	2.60878		Ctdp1	0.271041	Dusp4	54.1857
Inpp5k	0.469902	Gm47874	1.53333		Cuedc1	0.213267	Eapp	1.57283
Irak2	0.483723	Gm4869	3.90477		Cx3cl1	0.486865	Ece1	2.16811
Irf9	0.590777	Gm48968	95.5812		Cyhr1	0.535414	Ecsit	1.71426
Itgal	0.399079	Gm49937	3.34654		Cyp20a1	0.649488	Edem2	1.64204
Jph3	0.513097	Gm49975	2.23647		D3Ertd751e	0.544412	Eea1	1.84352
Katnal2	0.345627	Gm50169	2.36415		D930020B18Rik	0.509015	Eepd1	2.6696
Kcnip4	0.584036	Gm5069	1.85425		Dab2ip	0.496887	Efr3b	3.76394
Kcnk10	0.57212	Gm7160	1.96617		Dcaf4	0.523703	Egr1	2.437
Kdsr	0.641216	Gmip	1.91793		Dcdc2a	0.464293	Ehd1	3.03401
Kif6	0.53923	Golga4	2.57897		Dck	0.672828	Eif1	1.90467
Klf3	0.648532	Gpat3	2.29491		Dcx	0.622563	Eif1a	1.48255
Kmt5a	0.44896	Gpd1l	1.69733		Dennd2a	0.301986	Eif3b	1.60601
Ldlrad3	0.551126	Gpr137b	2.11459		Dhcr24	0.657697	Eif4b	1.47883
Ldlrap1	0.581262	Gpr137b-ps	1.99353		Dhx29	0.648102	Eif5	1.84737
Lgals3	0.174772	Gpr158	1.7805		Dhx36	0.493913	Elac2	2.69983
Lgmn	0.664721	Gpr37	2.27655		Dnajb12	0.684687	Elof1	1.86498
Limk2	0.590844	Hagh	5.26458		Dnajb13	0.65724	Emp3	3.39003
Lingo1	0.629388	Heg1	2.7528		Dnajb3	0.377016	Endov	1.59968
Lingo2	0.441445	Hexim1	2.01895		Dnal4	0.566276	Eno1	1.46979
Lrch2	0.595043	Hivep2	5.05894		Dnali1	0.60342	Eny2	1.69117
Lrp1	0.564125	Hmgn3	1.60723		Donson	0.552856	Epb41	1.70026
Lrp6	0.43623	Hnrnph2	1.74038		Dpysl5	0.62662	Epc1	2.40773
Lrrc45	0.646489	Hpcal1	1.78869		Dtx1	0.557943	Epcam	1.77565
Lrrc8d	0.513914	Hrk	1.75865		Dtx3l	0.429632	Epha7	3.35085
Lrrn2	0.16179	Hsf2	1.95359		Dusp5	0.226712	Eps15l1	1.47009
Lrrn3	0.502167	Hspa14	1.49745		Dusp8	0.268809	Erbin	1.88155
Lurap1l	0.335341	Hspa4l	2.36212		Dvl1	0.37444	Etf1	2.26035
Lyrm7	0.610202	Hspa5	1.42668		Dync2li1	0.606532	Etv5	1.74448
Mad2l2	0.426487	Hspbp1	1.67787		Dynlrb2	0.547217	Exoc6b	2.52143
Maf1	0.61459	Hsph1	1.90006		Dyrk2	0.583483	Fahd1	3.57787
Maoa	0.0564858	Htt	1.78801		E130308A19Rik	0.446515	Fam124a	2.19174
Map2	0.257437	Igfals	20.2918		Ebf3	0.51174	Fam133b	2.05417
Mapkap1	0.634061	Il10rb	1.74084		Ebf4	0.514988	Fam135a	1.63082
Mast1	0.508055	Inpp4a	2.86864		Ebpl	0.580459	Fam219a	2.36452
Mbnl3	0.598962	Inpp5f	1.64374		Edem1	0.599517	Fam222b	1.42978
Mbtps1	0.652017	Iqsec1	2.28801		Eed	0.370583	Fam83h	1.74747
Mccc2	0.48983	Irs1	2.23883		Eef1a2	0.554436	Fbxo10	2.52152
Mcm5	0.351055	Ist1	1.61428		Eef1akmt2	0.694632	Fbxo34	2.27487
Mcm9	0.530357	Jup	1.89126		Eef2kmt	0.544943	Fbxw11	1.63717
Mef2b	0.322861	Kat2b	1.61234		Efna3	0.227085	Fetub	2.65337
Memo1	0.538369	Kcng1	12.1603		Efna5	0.324111	Fgf12	1.56263
Mettl8	0.590779	Kcnh6	4.29668		Eif2ak3	0.421237	Fhad1	1.50853
Mgat4b	0.427933	Kctd9	1.58698		Eif4e3	0.656758	Flcn	2.30729
Miga1	0.457211	Kif2a	2.12504		Ell3	0.550968	Flnb	2.5352
Mmab	0.515194	Kirrel	2.18044		Emx2	0.496788	Fnbp1	1.67577
Mmp16	0.520639	Kirrel2	3.96915		Entpd2	0.399995	Fnip1	1.52983
Mpig6b	0.294162	Ksr2	2.71183		Eomes	0.565294	Fos	1.67879
Mpv17	0.591306	Ktn1	1.92645		Epb41l4b	0.309351	Fosb	1.95945
Msh3	0.464482	Lancl2	1.75169		Ephx4	0.493733	Frmd4b	1.85813
Msl3	0.654255	Lias	1.55756		Erich3	0.60934	Fzd3	1.95609
Mslnl	0.49558	Lifr	2.71287		Erlin1	0.683916	Gak	1.50617
Msra	0.222327	Lin37	1.62532		Etfbkmt	0.532548	Galnt16	2.55295
Mtg1	0.629469	Lmna	2.2683		Etv3	0.510002	Gap43	1.47182
Mttp	0.271793	Lncbate10	8.39351		F8	0.52067	Gas5	2.06933
Muc13	0.235092	Lrrc3b	9.03765		Faf1	0.464217	Glce	1.98677
Mvk	0.306633	M6pr	1.74432		Fam102a	0.533308	Gm3375	1.43743
Myo1e	0.291601	Map1s	1.51697		Fam13a	0.663463	Gm43011	1.61464
Nadk	0.600824	Map9	1.62363		Fam168b	0.475246	Gm4869	4.35308
Nek3	0.414185	Mapk6	1.65589		Fam171b	0.670913	Gm49759	1.97227
Nt5c2	0.549617	37681	2.11057		Fam172a	0.414951	Gm49937	6.51408
Nt5c3b	0.553354	39142	1.68321		Fam185a	0.580517	Gna13	2.16556
Nuak2	0.422262	Mast4	1.79546		Fam193b	0.540651	Gng4	3.06972
Nudt14	0.598157	Metap1	1.44099		Fam217a	0.6073	Gng8	1.66301
Nudt2	0.532404	Mfge8	5.73052		Fam234a	0.615948	Gnl3	3.25965
Nup210	0.453371	Mfn2	1.90828		Fam53c	0.683049	Golga4	2.15239
Nup214	0.535945	Mir22hg	3.5384		Fam91a1	0.405853	Gorab	1.84286
Oat	0.230535	Mkln1	1.6299		Fam92b	0.512099	Gpat3	3.04909
Obsl1	0.236036	Mlip	4.59743		Fbxl14	0.51315	Gpatch11	1.5251
Ormdl3	0.505887	Morf4l2	1.45013		Fbxw8	0.62073	Gpbp1	1.41719
Otulinl	0.432218	Mpp3	1.44165		Fgf9	0.519583	Gpd1l	2.04684
Parn	0.596918	Mrpl17	1.4606		Fgfbp3	0.30259	Gpr137b	2.21482
Parp14	0.191812	Mtcl1	2.70027		Fkbp4	0.696957	Gpr137b-ps	2.07343
Pcca	0.628927	Mtf1	1.44916		Fkbp9	0.442804	Gpr158	1.64042
Pcdhb20	0.610046	Mthfd1l	6.75179		Flrt1	0.537715	Gpr162	1.81573
Pcdhb7	0.395695	Mustn1	517.114		Fmn2	0.611305	Gpr37	3.19517
Pcyox1	0.618343	Naa25	2.13523		Fmr1	0.626118	Gramd1b	2.90294
Pcyox1l	0.544775	Napepld	2.66496		Foxj1	0.600238	H2-DMa	1.85297
Pdk2	0.533098	Natd1	6.22202		Foxp1	0.629086	H2-M10.2	3.59375
Pdxk	0.637121	Ncor2	2.16104		Fubp1	0.699291	Hagh	5.2949
Pepd	0.527084	Neat1	1.67305		Fut8	0.679512	Hap1	2.98019
Pex5	0.705267	Nedd9	2.52246		Fxr2	0.424681	Haus2	1.5439
Pfkm	0.654217	Nf1	2.49189		Gas1	0.0323349	Hcfc1	1.45496
Phactr1	0.519265	Nfkbia	2.47278		Gas6	0.686446	Hdac5	2.41145
Phka1	0.534685	Nfu1	2.38557		Gatad2a	0.190101	Heg1	2.98723
Phyh	0.67073	Nfx1	1.44503		Gcdh	0.403923	Herc4	1.62928
Pifo	0.695051	Nmt2	1.56893		Gclm	0.395791	Hif1an	1.51115
Pik3ip1	0.578047	Nppc	5.38702		Ggh	0.624467	Hivep2	3.73854
Pkp2	0.547145	Nr4a1	6.60164		Gipc1	0.692085	Hmces	1.70205
Plaat1	0.510448	Nrde2	3.00573		Git1	0.627678	Hook2	2.51632
Plekha7	0.408624	Nt5dc1	1.59507		Glb1l2	0.566835	Hook3	1.68916
Pllp	0.319063	Nubp2	1.65782		Gldc	0.547272	Hopx	1.87584
Plscr1	0.4092	Nxpe3	12.2288		Glo1	0.695177	Hpcal1	3.19499
Plxnb2	0.691042	Oaz2	2.7504		Glrx5	0.638129	Hs3st1	1.69995
Pon2	0.590776	Oaz2-ps	2.42693		Gm10101	0.472843	Hsd17b12	1.53425
Ppp1r1a	0.54478	Ocln	1.51939		Gm10134	0.379926	Hspa14	1.67387
Ppp1r3b	0.436844	Osbpl9	1.9709		Gm11992	0.322178	Hspa4l	3.12287
Ppp3ca	0.488193	Oxnad1	1.50458		Gm19500	0.562814	Hspa9	1.58518
Prkaca	0.450918	Pafah1b3	1.41464		Gm31938	0.388113	Hsph1	2.36641
Prr15l	0.463698	Pak3	2.52657		Gm4969	0.397885	Idh1	1.51071
Psmb10	0.504582	Pak6	2.6555		Gm6201	0.414397	Idh3a	1.59496
Ptp4a3	0.544141	Paqr9	2.05686		Gm6658	0.43646	Ids	1.90624
Pygl	0.268649	Parp16	1.80284		Gnaz	0.594427	Ifi30	2.16733
Pygo1	0.481598	Patl1	1.75626		Gnb1	0.243933	Ifrd1	1.73518
Qdpr	0.571265	Pbx3	2.58824		Gnpda2	0.669273	Igf2r	1.92291
Rab3d	0.427669	Pcbp3	1.82035		Gprc5c	0.552107	Igfbp5	2.09807
Racgap1	0.326508	Pcdh10	28.1433		Gramd1c	0.318975	Ik	1.46307
Rad51d	0.631478	Pcp4l1	2.64119		Gramd4	0.431994	Impa2	5.56462
Rassf4	0.614402	Pcsk1	2.79723		Grb2	0.367843	Inpp4a	2.79741
Rbm11	0.529889	Pdcd6	2.47546		Grik5	0.166277	Inpp5f	2.10773
Rdm1	0.537385	Per1	2.7915		Grsf1	0.542211	Inppl1	5.78063
Reep6	0.400854	Pfkfb2	2.17		Gsk3a	0.362198	Iqsec1	2.09415
Reg3g	0.392274	Pfkp	1.52932		Gsn	0.55459	Ist1	1.71769
Retsat	0.521976	Phf2	1.71061		Habp4	0.379212	Itpkb	2.17306
Rfxank	0.4607	Phtf2	3.92249		Hcn4	0.264773	Itprip	8.81304
Rhbdf2	0.385446	Pkib	1.8494		Hdac11	0.382405	Jarid2	2.4836
Rnaseh2a	0.622	Plcxd3	3.35683		Hdc	0.604151	Junb	2.53626
Rnf185	0.640583	Plekhm2	2.06805		Hdgf	0.532264	Jup	2.30911
Rnf20	0.59734	Plod1	4.72978		Heatr5a	0.420752	Kalrn	1.54987
Rpap1	0.624485	Plp2	2.48494		Herpud2	0.474302	Kansl3	1.42628
Rpe	0.663027	Plppr1	1.9206		Hexdc	0.604992	Kat2b	2.18912
Rps6kl1	0.563535	Pmm1	2.23979		Heyl	0.459278	Kat7	1.41643
Rtel1	0.297922	Pofut2	1.49778		Hip1	0.608011	Kcng1	4.26051
Rtp1	0.657534	Pole4	1.62826		Hjurp	0.61963	Kcnh6	5.23772
Rufy1	0.480383	Pop4	2.41264		Hlcs	0.525216	Kcnmb3	2.24666
Scaper	0.409863	Ppcs	1.62013		Hmox2	0.635913	Kctd1	6.19514
Sema4g	0.469703	Ppp1r14b	1.49603		Hnrnpd	0.207511	Kctd9	1.58576
Sephs1	0.623762	Ppp2r2c	1.77409		Homer2	0.626931	Kdm6b	2.02963
Sgpp1	0.405179	Prkar1a	1.74018		Hras	0.238515	Kif1a	1.58044
Sh2d3c	0.643068	Prxl2a	1.70304		Hsd17b7	0.579535	Kif5c	1.67104
Sh3bgrl3	0.670527	Psma5	1.46349		Hsdl2	0.638725	Kirrel2	3.09741
Sirt5	0.607817	Psmc1	1.54768		Hspb11	0.628263	Klf10	2.66434
Skap2	0.502073	Psmd11	1.72125		Hus1	0.317937	Klf6	1.52276
Slc25a10	0.440354	Psmd12	1.63329		Hyal3	0.581968	Klhl24	1.56192
Slc29a3	0.553139	Psme4	1.56682		Icmt	0.589192	Krba1	1.98834
Slc39a11	0.623457	Ptar1	1.86123		Ier5	0.30183	Ksr2	2.2857
Slc50a1	0.595568	Ptpn2	1.45164		Ifit1	0.519976	Lclat1	1.68566
Smarca2	0.373341	Purb	1.48747		Ifit2	0.660925	Ldha	2.2956
Smim5	0.555136	Pvr	3.3462		Ikzf2	0.392741	Leng8	1.45151
Sorbs1	0.703029	Rab30	1.84524		Inpp5k	0.43506	Limk1	2.07865
Spag16	0.341766	Rab33b	1.49106		Ipmk	0.582466	Lmna	2.21464
Spag8	0.436701	Ran	1.46449		Isoc1	0.551098	Lmo2	1.53919
Spats2	0.546252	Rasl11a	6.12016		Jag1	0.189027	Lncbate10	9.66146
Spsb1	0.352589	Rbm14	1.50763		Jakmip1	0.523371	Lnpep	2.09338
Srd5a1	0.547274	Rbm27	1.47273		Jdp2	0.520898	Lnx1	420.356
Sri	0.595388	Rbm43	2.00128		Josd2	0.577595	Lor	2.08466
St3gal4	0.355974	Rc3h1	2.11346		Jph3	0.479127	Lratd2	1.50066
St6galnac2	0.464855	Repin1	1.44387		Jund	0.0890629	Lrig2	1.66514
St6galnac4	0.549997	Rfx4	2.30443		Kat14	0.538014	Lrpprc	1.49888
Stbd1	0.545582	Ric8b	1.54472		Kcnh3	0.263896	Lrrc1	1.57922
Stox1	0.508725	Rnd2	2.09881		Kcnip4	0.47109	Lrrc3b	2.0467
Svbp	0.489598	Rnf113a2	1.65829		Kcnk10	0.669873	Lrrfip2	1.7942
Syt16	0.578875	Rnf150	1.99669		Kcnq1	0.293382	M6pr	2.31761
Syt3	0.448411	Rnf19b	1.90453		Kdm1a	0.174709	Maff	1.95061
Tada3	0.654786	Rnh1	1.45736		Kdsr	0.698238	Mafk	2.54736
Taz	0.679711	Rnpep	4.12345		Khdrbs3	0.558188	Malat1	1.97669
Tbc1d14	0.611457	S100a3	12.6827		Khsrp	0.334328	Map1s	2.36581
Tbcd	0.57748	S100a5	8.73317		Kif17	0.543698	Map2k3	2.29415
Tcp11l2	0.538622	Sccpdh	2.2305		Kif1bp	0.62105	Map3k2	2.47567
Tdrp	0.518465	Scgn	2.35527		Kif3c	0.706864	Mapk11	1.55535
Tet1	0.294914	Schip1	1.5879		Klc4	0.683663	Mapk6	2.15418
Tkfc	0.45146	Scml4	2.62516		Klf13	0.267102	39142	1.84486
Tm7sf3	0.412639	Scn3a	2.72557		Klf3	0.625071	Marcksl1	2.47689
Tmcc1	0.360235	Scn3b	1.97432		Klhdc2	0.575022	Mavs	1.52608
Tmem106b	0.688061	Sdc2	1.84678		Klhl2	0.348028	Mcph1	1.83783
Tmem151a	0.621326	Sdcbp	1.81071		Klhl5	0.47955	Mcu	1.6355
Tmem161a	0.565336	Selenok	1.56881		Kmt5a	0.374983	Med15	1.98083
Tmem164	0.408934	Selenom	2.89456		Kras	0.445924	Med22	1.86482
Tmem269	0.585008	Selenos	1.55979		Lamp1	0.179462	Metap1	1.56609
Tmem50b	0.677484	Sema3e	1.6617		Ldb1	0.285765	Mfap3	1.86936
Tmem9	0.619726	Sema6a	1.5738		Ldlr	0.651305	Mfap3l	4.44483
Tmem94	0.550591	Sema7a	6.28425		Ldlrad3	0.615782	Mfge8	11.5674
Tom1	0.503114	Serinc2	1.92261		Lemd2	0.221135	Mfn2	1.83761
Tpo	0.490336	Sertad1	1.96487		Lgals3bp	0.683201	Mib2	1.64638
Trarg1	0.325076	Sgsm2	2.29758		Lgmn	0.57566	Micu1	1.67288
Trim25	0.395697	Shank2	2.07524		Lhx2	0.307833	Mid1ip1	1.88008
Triqk	0.606905	Siah3	1.67523		Lima1	0.643326	Mir22hg	2.30731
Trmt2b	0.574387	Sin3b	1.91138		Limd1	0.216782	Mkln1	1.44234
Trpm1	0.519108	Sirt1	2.22657		Lingo1	0.573257	Mmaa	1.50092
Tsnaxip1	0.543087	Slc22a23	1.69657		Lingo2	0.306944	Mpzl3	1.6826
Tspan14	0.670076	Slc25a22	1.72339		Lpcat1	0.692822	Mrpl42	1.66419
Tspan15	0.385507	Slc37a2	19.4041		Lpcat4	0.544797	Mt1	1.44398
Ttc37	0.607147	Slc38a2	1.97257		Lrguk	0.634872	Mtcl1	1.69349
Tubb3	0.536711	Slc39a6	1.80652		Lrp11	0.668575	Mterf3	1.59299
Ubtf	0.534296	Slc6a17	2.42031		Lrp6	0.110576	Mthfd2	1.46357
Ubxn11	0.651459	Slc6a6	2.52083		Lrp8	0.450652	Mtmr6	1.56619
Unc5b	0.592526	Slco5a1	4.27396		Lrrc10b	0.264605	Mustn1	159.147
Uros	0.523064	Snap25	2.4923		Lrrc43	0.636627	Myo1c	1.46044
Usp24	0.352406	Snrk	1.84085		Lrrc59	0.506942	Myo1d	4.21669
Vars	0.651534	Sod1	1.86495		Lrrc8d	0.509164	Myo9b	1.56692
Vps33b	0.494639	Sorbs2	2.01694		Lrriq4	0.422106	Naa25	1.96356
Vps52	0.584618	Spag6l	1.72337		Lrrn1	0.593104	Natd1	2.65191
Vwa3b	0.562635	Spata7	1.75713		Lrrn2	0.343909	Nbr1	1.48599
Wdr45	0.632974	Specc1	2.71569		Lsm14b	0.442102	Ncam2	1.74158
Xylt2	0.417561	Spock2	1.61723		Ltbp2	0.227571	Ndfip1	1.53478
Zbtb7b	0.642082	Srrm4	3.16992		Ltk	0.65958	Ndrg4	1.42527
Zc2hc1c	0.465207	Srxn1	6.94375		Magi2	0.269823	Neat1	4.0198
Zfp362	0.588262	Ssh1	1.87104		Man2a2	0.454558	Nedd9	1.79266
Zfp704	0.563066	St6gal1	1.94654		Manea	0.674728	Nfat5	1.88041
Zfp78	0.258181	Stk38l	1.87127		Maneal	0.296354	Nfatc2	4.3991
Zmat1	0.500419	Stmnd1	3.06498		Map10	0.527243	Nfkbia	2.7902
		Sugt1	1.65553		Map3k5	0.572302	Nfkbid	4.2194
		Sult4a1	1.75915		Map3k7	0.494187	Nfkbiz	1.85536
		Sv2c	2.62759		Map4k2	0.550557	Nfu1	1.87861
		Syt4	2.53389		Map4k3	0.34989	Nipbl	1.49165
		Taf7	1.91925		Mapk1	0.551871	Nlk	2.34603
		Tcaf1	1.44855		Mapkap1	0.677517	Nmnat3	21.8641
		Tceal9	2.17914		Mapkapk2	0.29522	Nop10	1.78653
		Tet3	1.6821		Mark1	0.543418	Nop53	1.52435
		Timm17a	1.72857		Mark3	0.241311	Npepps	1.63856
		Tkt	1.8009		Mast2	0.52629	Nploc4	1.67665
		Tle3	2.16192		Mat2b	0.628167	Nppc	3.50643
		Tmem109	1.57381		Mbd3	0.546026	Nr4a1	17.737
		Tmem132a	4.15481		Mbnl3	0.607865	Nrde2	3.86391
		Tmem150c	2.19491		Mcl1	0.327874	Nrg1	2.39522
		Tmem150cos	64.2705		Mcm4	0.640251	Nrp2	1.6332
		Tmem251	2.54528		Mcm9	0.207907	Nt5dc1	2.26171
		Tmem43	3.90275		Mcmbp	0.608668	Ntf3	2.39034
		Tmem74bos	1.50701		Mcur1	0.224213	Nubp2	1.745
		Tppp	1.89388		Mdh1b	0.550058	Nxpe3	2.62359
		Trafd1	2.2381		Mef2b	0.610198	Oaz2	1.7719
		Trim45	1.96658		Memo1	0.426894	Oaz2-ps	1.62714
		Trit1	1.9826		Mex3c	0.532126	Ocrl	1.75237
		Trmt10a	2.05134		Mfhas1	0.373195	Ogt	1.75419
		Trp53inp2	5.50273		Mfsd4a	0.606466	Oxnad1	1.95471
		Tsc22d1	2.83747		Mfsd8	0.666266	Pak3	2.26181
		Ttll1	1.5884		Mgat4b	0.192116	Pak6	1.66179
		Ttll12	1.53903		Mgst3	0.684625	Pakap	3.14279
		Ubap1	2.0377		Mib1	0.350766	Pappa	1.97817
		Ubc	1.47672		Mindy2	0.613796	Paqr4	5.20186
		Ube2g1	1.89931		Mir6236	0.361332	Parp16	2.55707
		Ubl3	2.97071		Mitf	0.506254	Pcbp3	3.00174
		Ublcp1	4.71793		Mlf1	0.621955	Pcdh10	18.223
		Ubxn4	1.55408		Mmp15	0.631527	Pcp4l1	3.36838
		Ubxn7	1.72409		Mmp16	0.670507	Pcsk1	8.14607
		Ucp2	1.75117		Mob3b	0.700821	Pcsk2	5.58079
		Uhrf1bp1l	2.501		Morn5	0.480051	Pdcd6	1.50432
		Urb1	2.0898		Msh2	0.688492	Pde10a	4.42858
		Usp21	1.47577		Msi1	0.574585	Pde4dip	1.62251
		Usp37	1.4999		Mslnl	0.495052	Pde7b	1.45977
		Utp3	1.47146		Mtch1	0.0700455	Pdlim2	7.64944
		Vgll4	1.70626		Mvk	0.297086	Per1	3.87475
		Vps18	1.76941		Mxd4	0.532934	Per2	1.60816
		Vps37a	1.52698		Mxi1	0.301103	Pex5	1.49669
		Vti1b	1.76851		Mxra7	0.244474	Pfkp	1.60871
		Xkr5	172.723		Naa30	0.56431	Pgs1	1.56213
		Ypel4	2.49116		Naglu	0.546492	Phactr2	1.58729
		Ywhag	1.58033		Nbas	0.629312	Phtf2	2.67711
		Zbtb33	2.36541		Nckap1	0.431147	Pias2	1.41587
		Zc3h13	1.77011		Ncoa1	0.318842	Pigx	1.91068
		Zcchc12	2.90057		Ncoa6	0.54078	Pim3	2.02137
		Zdhhc8	1.87432		Ncor1	0.535494	Pitpnc1	2.50761
		Zfand3	2.77739		Necab1	0.629079	Pkib	1.59498
		Zfp180	1.69257		Necab3	0.422346	Plaat3	2.02025
		Zfp248	2.23777		Neo1	0.452049	Plagl1	10.3172
		Zfp418	1.66279		Neto2	0.639251	Plcxd3	2.00926
		Zfp608	2.29427		Neurl1a	0.302573	Plekhm3	1.65858
		Zfp655	3.30632		Nfatc3	0.694712	Plod1	3.31666
		Zfp69	7.09129		Nfyb	0.475457	Plod3	1.72522
		Zfp940	6.90262		Nipal2	0.650488	Pmm1	2.33829
		Zfp948	1.83403		Noct	0.408989	Pofut2	1.45382
		Zfp954	2.30245		Nol4l	0.453794	Polg	1.67963
		Zmat3	1.70026		Nptxr	0.269348	Polg2	2.09002
		Zmiz1	1.65026		Nqo1	0.583763	Polr1a	1.69931
					Nrm	0.555311	Pop5	2.01721
					Nrp1	0.644714	Ppa1	1.42158
					Nsmce4a	0.353647	Ppan	2.02124
					Nt5c2	0.700885	Ppat	1.72583
					Nudt3	0.623622	Ppcs	1.73006
					Nudt4	0.540991	Ppfibp1	5.12003
					Nup210	0.573246	Ppip5k1	1.50166
					Ormdl3	0.395156	Ppp1cb	1.536
					Osbpl1a	0.384278	Pqlc2	1.74709
					Oscp1	0.638572	Prkar1a	2.12175
					Otud3	0.570816	Prkcd	1.75392
					Otud4	0.423633	Prkcsh	1.44196
					P2rx4	0.589202	Prkrip1	1.46126
					P4htm	0.557292	Prr15	3.44583
					Pacs2	0.604916	Prrc2c	1.48113
					Padi2	0.581244	Prxl2a	1.46708
					Paip1	0.58381	Psen2	1.53532
					Palm	0.474288	Psmc1	1.52624
					Panx1	0.694768	Ptdss1	1.52176
					Papss1	0.664282	Ptpn1	1.72458
					Paqr8	0.459639	Ptpn6	1.51841
					Pard3	0.33081	Ptprn	5.37678
					Pard6b	0.183065	Rab11fip1	1.78673
					Parp12	0.144044	Rab39b	1.45851
					Parp14	0.602417	Rab3gap1	1.82045
					Patj	0.653789	Rad51c	2.35808
					Pcbp1	0.614837	Ralgps2	1.8709
					Pcbp4	0.615919	Rapgef6	1.72372
					Pcca	0.452052	Rasgrp4	4.07633
					Pcdh19	0.466983	Rbm19	1.82837
					Pcx	0.58673	Rcan1	5.1059
					Pcyox1l	0.330123	Rdh13	1.84175
					Peli1	0.547842	Rell1	1.55051
					Pex5l	0.212158	Rgs20	5.67244
					Pex6	0.244129	Rhov	3.44886
					Pfkm	0.571814	Rlim	1.67165
					Pgap2	0.609782	Rnf216	1.73681
					Phc2	0.218162	Rnpep	1.6513
					Phyh	0.691944	Rptor	1.57722
					Pi4k2a	0.282421	Rrp12	1.44957
					Pifo	0.657826	S100a3	8.17212
					Pik3ip1	0.616966	S100a5	4.97168
					Pink1	0.540934	S100a6	1.74588
					Pkn1	0.411072	Safb2	1.69945
					Pknox1	0.61334	Sap30bp	1.58109
					Pla2g12a	0.381826	Saysd1	1.50923
					Plaat1	0.49559	Sccpdh	1.7498
					Plcb3	0.494731	Scg3	1.67822
					Plekha5	0.558795	Scgn	1.48348
					Plekha7	0.631031	Scn3a	4.59687
					Plekhh3	0.253982	Scn3b	2.39472
					Pllp	0.283739	Scn8a	1.42322
					Plpp6	0.388079	Scyl3	1.98885
					Plxna1	0.53541	Sdcbp	2.06592
					Plxna4	0.59193	Sec14l1	1.67558
					Pmepa1	0.434312	Selenok	1.52012
					Pnpla3	0.52554	Selenom	1.5839
					Pnrc1	0.577674	Sema3e	2.10845
					Pom121	0.47016	Sema4d	1.45234
					Pomgnt1	0.606581	Sema6a	1.55281
					Pon2	0.619153	Sema7a	5.03482
					Pou2f1	0.63251	Serinc2	2.27946
					Ppa2	0.594549	Sertad1	2.22439
					Ppfia1	0.320956	Sesn2	1.99478
					Ppp1r13b	0.57586	Sestd1	1.66347
					Ppp1r16b	0.497746	Setdb1	1.7198
					Ppp1r1a	0.432247	Sgsm3	1.51016
					Ppp2ca	0.321837	Shank2	1.88792
					Ppp2r2d	0.583427	Sik1	8.47401
					Ppp3ca	0.298986	Sike1	1.42105
					Ppp3cc	0.512541	Sin3b	1.67572
					Ppp3r1	0.577143	Slc14a2	1.5697
					Ppp6r1	0.515643	Slc1a1	6.94398
					Pptc7	0.61506	Slc25a44	1.41775
					Prdx4	0.682648	Slc29a4	7.99636
					Prkaca	0.324284	Slc2a4	49.6031
					Prkar2a	0.370328	Slc36a4	1.55923
					Prkci	0.497782	Slc37a2	1505.93
					Prrc2b	0.405346	Slc38a1	12.684
					Psip1	0.418011	Slc38a2	2.6382
					Psmg2	0.670505	Slc39a6	1.71659
					Ptov1	0.205366	Slc41a1	4.27666
					Ptp4a3	0.436128	Slc6a17	2.28163
					Ptpn13	0.500959	Slc6a6	1.89146
					Ptpn9	0.368932	Slc7a1	1.63875
					Pycr2	0.696769	Slc7a6	1.76184
					Pygo1	0.457987	Slc9a9	1.88537
					Rab11fip3	0.576827	Smap2	1.4653
					Rab21	0.423343	Smc6	1.96127
					Rab3b	0.705618	Smg7	1.41734
					Rab40b	0.525855	Snap25	2.48309
					Rab6b	0.645298	Snhg17	2.95246
					Rac1	0.400616	Snrk	1.8154
					Ralgapa1	0.49209	Socs2	3.24288
					Rap1gap2	0.65832	Socs3	10.1579
					Rap2a	0.393107	Socs4	1.59598
					Rapgef2	0.48156	Sod1	1.5132
					Rasa1	0.414823	Sorbs2	1.51361
					Rassf4	0.689925	Specc1	2.63954
					Rbm15b	0.348034	Spint1	2.76642
					Rcbtb1	0.68142	Sprr1a	127.939
					Rdm1	0.386957	Spsb3	2.33655
					Reps1	0.272203	Spty2d1	1.64277
					Retreg2	0.588276	Srpk1	2.79682
					Rfc1	0.658211	Srrm4	3.17574
					Rfx2	0.512716	Srsf10	1.41627
					Rgmb	0.363448	Srsf5	1.44783
					Rhbdf2	0.450836	Srsf6	1.44291
					Rhob	0.485596	Srxn1	7.02271
					Rhoq	0.289564	Ssh2	2.08063
					Rhpn1	0.483399	St14	1.58122
					Rims3	0.377669	St6gal1	1.75407
					Rmnd5a	0.361513	Steap2	3.38855
					Rnf103	0.186611	Stk38l	1.58008
					Rnf11	0.25252	Stk40	1.70006
					Rnf139	0.558218	Stmn1	1.80539
					Rnf149	0.209464	Stom	1.48705
					Rnf157	0.3158	Susd6	1.90059
					Rnf185	0.615424	Sv2c	2.04493
					Rnf187	0.200683	Syn1	3.23758
					Rnf220	0.464739	Syt4	3.51427
					Rnpepl1	0.204175	Syt5	1.91283
					Rp2	0.493713	Sytl2	1.82793
					Rpa2	0.572928	Tab2	1.86146
					Rpe	0.697187	Tacc2	4.87178
					Rps6kl1	0.588585	Taf7	1.9553
					Rrm2b	0.642629	Tbcc	1.48936
					Rtp1	0.523288	Tceal9	1.88894
					Rufy1	0.624768	Tdp2	1.58996
					Samd4b	0.527867	Tecpr2	2.18871
					Sbk1	0.629111	Tenm2	1.42182
					Scaf8	0.61739	Tent5a	6.26147
					Scfd2	0.490536	Tent5c	1.78316
					Sclt1	0.584727	Tfe3	1.56408
					Scn5a	0.589893	Tgfb2	16.0647
					Sdc3	0.159264	Thoc2	1.45769
					Sdf2l1	0.554496	Tinf2	2.00284
					Sec14l4	0.252356	Tiparp	1.55057
					Sec14l5	0.604093	Tjp2	2.97524
					Selenoo	0.363756	Tkt	1.5114
					Selenot	0.70237	Tmem132a	4.50637
					Sema3f	0.136521	Tmem150c	1.90107
					Sema6c	0.578522	Tmem150cos	34.9607
					Senp6	0.620715	Tmem178b	1.47751
					Senp8	0.510982	Tmem218	1.64921
					37865	0.633168	Tmem251	1.84806
					Sertad2	0.695557	Tmem43	2.76145
					Setdb2	0.607867	Tnfaip1	1.47343
					Sfpq	0.554736	Tnrc18	1.62364
					Sfxn4	0.525753	Tob2	2.4663
					Sgpl1	0.695944	Tox4	1.47676
					Sgpp1	0.183134	Tra2b	1.47553
					Sh2d3c	0.53526	Trafd1	2.55286
					Sh3glb2	0.610674	Trak2	1.49076
					Sh3kbp1	0.587035	Trim36	1.67046
					Shroom3	0.296956	Trim45	2.51977
					Siah1a	0.384526	Trp53	3.18277
					Siah2	0.351169	Trp53inp2	2.86378
					Sigirr	0.637196	Trpm7	1.60796
					Sik3	0.431843	Tsc22d1	2.96705
					Sil1	0.578556	Tspyl2	1.89891
					Skor1	0.303	Ttc3	1.47568
					Slc12a2	0.574977	Ttpal	1.88538
					Slc16a6	0.603796	Tuba4a	2.14756
					Slc1a2	0.550689	Tut7	1.64959
					Slc25a33	0.159361	Twsg1	1.67339
					Slc25a35	0.482763	Txnrd3	2.75071
					Slc35b4	0.602291	Tyrobp	2.57317
					Slc35e1	0.341013	Ubap1	1.66327
					Slc46a3	0.58467	Ubc	1.7043
					Slc49a4	0.550144	Ube2n	1.53115
					Slc7a4	0.621345	Ube4b	1.77561
					Slc7a5	0.531271	Ubl3	1.83663
					Slc9b2	0.317399	Ublcp1	3.45929
					Slco3a1	0.616145	Ubxn7	2.06298
					Smarca2	0.48465	Uhrf1bp1l	2.03397
					Smkr-ps	0.476062	Unc119b	2.08839
					Snx10	0.567077	Usp2	1.673
					Snx18	0.146025	Usp37	1.79307
					Snx19	0.45484	Utp4	1.67852
					Snx25	0.393105	Vgf	108.034
					Sort1	0.345529	Vgll4	1.77169
					Sos1	0.394641	Vps11	1.69542
					Spast	0.504578	Vps18	1.51907
					Spats2	0.481276	Vps37a	1.49588
					Spcs3	0.690937	Vti1b	1.51481
					Spef1	0.70004	Wasl	1.44996
					Spire1	0.459572	Wdfy2	1.42346
					Spire2	0.418692	Wdr1	1.53563
					Sptbn4	0.321291	Wdr78	1.77417
					Sqor	0.593871	Wdr90	1.58372
					Srcin1	0.619687	Wrnip1	1.4588
					Srf	0.460723	Wsb1	1.52004
					Sri	0.565599	Xbp1	1.91818
					Srsf2	0.200146	Yars	1.47977
					Srsf9	0.374598	Ypel4	2.32373
					Ssbp3	0.459526	Ywhag	1.98109
					Ssbp4	0.452352	Zbtb11	1.55944
					St3gal2	0.541139	Zbtb20	1.92728
					St3gal4	0.308613	Zbtb43	1.90558
					St6galnac2	0.44148	Zc3h13	2.62298
					St6galnac6	0.517428	Zcchc12	2.50614
					Stim2	0.57552	Zdhhc20	1.6496
					Stk39	0.267051	Zfp142	2.02634
					Stmn4	0.467666	Zfp180	1.57907
					Stox1	0.294944	Zfp2	1.66461
					Strbp	0.695938	Zfp280b	1.73035
					Strn3	0.328444	Zfp397	1.45566
					Stxbp5	0.346123	Zfp407	1.57594
					Suds3	0.258922	Zfp423	2.49021
					Sult1d1	0.663574	Zfp574	1.59567
					Suox	0.562372	Zfp597	1.91065
					Suz12	0.269055	Zfp608	2.56442
					Svip	0.665582	Zfp61	1.662
					Syn2	0.496166	Zfp612	2.17657
					Syt16	0.629028	Zfp655	2.4606
					Tada3	0.688166	Zfp68	1.80412
					Taf10	0.422377	Zfp687	1.5256
					Tapt1	0.629675	Zfp940	3.74668
					Tbc1d10b	0.551216	Zfp948	3.55196
					Tbl1xr1	0.67003	Zfp954	3.3956
					Tcn2	0.70028	Zfp956	1.94794
					Tcp11l2	0.61422	Zfyve1	1.94129
					Tent4b	0.467712	Zkscan1	1.48246
					Tex52	0.653311	Znhit1	1.45362
					Them6	0.425126	Zwint	1.86628
					Timm29	0.447147
					Timp2	0.315881
					Tle5	0.384578
					Tlk1	0.591737
					Tlnrd1	0.428169
					Tm7sf3	0.38715
					Tmc7	0.634299
					Tmcc1	0.286614
					Tmed7	0.276747
					Tmem106a	0.565847
					Tmem131	0.418988
					Tmem14a	0.598773
					Tmem151a	0.508413
					Tmem151b	0.632653
					Tmem165	0.48631
					Tmem17	0.694232
					Tmem170b	0.476419
					Tmem178	0.441638
					Tmem184b	0.680639
					Tmem230	0.650631
					Tmem231	0.678611
					Tmem35b	0.63507
					Tmem64	0.680274
					Tmem65	0.425082
					Tmem9	0.587533
					Tmem94	0.534774
					Tnks2	0.365046
					Tnni3k	0.345644
					Tom1	0.346899
					Top2b	0.379616
					Tpd52l2	0.668324
					Tppp	0.666769
					Tprgl	0.331483
					Traf3ip1	0.586381
					Trappc2l	0.6834
					Trappc8	0.334879
					Trarg1	0.303374
					Trib3	0.571879
					Trim3	0.625094
					Trim44	0.307142
					Trim8	0.405521
					Triqk	0.457332
					Trnp1	0.231143
					Trpc1	0.325783
					Tsc22d2	0.480047
					Tsc22d3	0.589958
					Tspan12	0.421087
					Tspan5	0.410422
					Ttc33	0.609644
					Ttc38	0.494214
					Ttc7	0.69153
					Ttc8	0.576186
					Ttc9	0.513195
					Ttll10	0.634106
					Ttll11	0.330939
					Tubb3	0.700841
					Tubgcp2	0.608771
					Txndc11	0.642452
					Tysnd1	0.245789
					Uap1l1	0.411952
					Ube2e2	0.255861
					Ube2e3	0.626423
					Ube2r2	0.633272
					Ube2z	0.640243
					Ube3c	0.422737
					Ubp1	0.49159
					Ubqln1	0.490025
					Ubr3	0.514666
					Ubtd1	0.693736
					Uckl1	0.527809
					Uckl1os	0.627657
					Ugcg	0.529403
					Uhmk1	0.632161
					Ulk2	0.271855
					Ulk3	0.587195
					Unc5b	0.694426
					Uncx	0.630447
					Upf1	0.485764
					Uri1	0.477265
					Uros	0.60245
					Usp12	0.629353
					Usp21	0.661592
					Vps33b	0.613328
					Vps54	0.22823
					Vwa3b	0.565422
					Wdr11	0.621895
					Wdr34	0.677647
					Wee1	0.226925
					Wfs1	0.437502
					Wwc1	0.267201
					Xkr4	0.236753
					Xrcc5	0.58323
					Xylt2	0.382672
					Yif1a	0.704039
					Yrdc	0.229269
					Ythdc1	0.54197
					Zc3h14	0.585639
					Zdhhc14	0.32657
					Zdhhc18	0.305657
					Zdhhc24	0.672267
					Zfand5	0.360841
					Zfp474	0.641891
					Zfp523	0.604221
					Zfp746	0.387472
					Zfyve21	0.574719
					Zmynd10	0.667463
					Zxdc	0.493086
