# Supplementary material for: Transcriptional adaptation of olfactory sensory neurons to GPCR identity and activity
Source: Nat Commun. 2022 May 25;13:2929. doi: 10.1038/s41467-022-30511-4 (PMC9132991; doi:10.1038/s41467-022-30511-4)
Supplement: Supplementary file 5 — Supplementary Data 2 [file 41467_2022_30511_MOESM5_ESM.xlsx]

## Sheet: DE genes between OSN pop.
Olfr151-specific genes					Olfr16-specific genes
Gene name	Fold diff.	P-adj			Gene name	Fold diff.	P-adj
Olfr151	62111.8	2.52e-93			Olfr16	2.50632e+07	2.39e-69
Gm3375	89.64	4.93e-33			Chil4	35650	1.43e-21
AA465934	68.6919	3.62e-20			Zpld2	8261.29	3.6e-16
Gm15459	62.1005	4.32e-107			Gm31557	432.389	1.2e-06
Gm5855	59.67	5.48e-28			S100a8	243.353	8.61e-08
Rpsa-ps10	57.4432	1.24e-12			S100a9	129.454	1.06e-06
Gm12892	57.0449	8.4e-60			Pttg1	80.7052	0.000125981
Gm20186	51.2303	7.55e-15			2610035D17Rik	58.1413	0.00159112
Sertm1	47.7249	7.07e-09			Cyp2j12	35.3288	8.25e-21
Gm15920	46.2927	6.54e-16			Plac8	31.5426	0.00115744
Rtraf-ps	44.3357	1.01e-11			Aldh1a1	31.3727	1.03e-10
Eif5al3-ps	39.3108	1.83e-13			Lgals3	21.3824	9.27e-08
H2-M10.2	36.6045	1.77e-07			Reg3g	19.675	9.73e-09
H2-M10.6	21.3415	3.16e-05			Krt90	16.7081	3.03e-07
Gm47021	20.0454	3.54e-09			Gm35082	16.1525	0.00121949
Kcng1	17.6393	2.62e-29			Bpifa1	16.1459	4.75e-07
Pcna-ps2	16.4523	3.55e-10			Krt8	14.7768	4.79e-05
Gm3608	14.5279	1.04e-09			4930481A15Rik	14.0096	0.00140068
1700007K13Rik	13.674	4.2e-07			Gm16055	13.5287	1.94e-05
Fam183b	13.4417	4.24e-08			Cdh1	11.8202	1.05e-05
Galnt15	13.2953	7.66e-06			Gm47542	11.5202	2.88e-06
Tmem87a	13.2878	8.95e-13			Mboat1	11.4022	3.44e-06
Tuba4a	12.5326	1.2e-09			Pglyrp1	10.6003	1.82e-07
D430041D05Rik	11.8033	4.09e-06			Serpinb1a	10.4317	0.00389846
H2-M10.3	11.3004	9.81e-09			Cflar	10.4262	9.44e-08
Pcdh7	10.6155	6.74e-11			Me1	9.34882	2.64e-08
Wdfy1	10.5909	1.6e-23			Arpc1b	9.21406	1.85e-05
Cyp26b1	10.0918	2.11e-08			Mgst1	9.14637	0.00148825
Rgs7bp	9.91395	0.00423828			Ly6e	8.97837	0.00138757
Tenm4	9.61607	1.01e-10			Calb2	8.87194	1.79e-08
Pnmal2	9.21827	1.44e-09			Oat	8.83471	0.000882244
Rbm45	7.97966	1.26e-09			Chil6	8.35682	0.000856602
Fibin	7.92108	0.000449206			Sdc4	8.32117	0.00129098
8030462N17Rik	7.80259	1.84e-06			Crabp1	8.05958	0.000143786
Soga1	7.7227	0.00942022			Mcm6	7.80188	0.0175422
Eno1b	7.4209	4.69e-17			Lipe	7.64357	1.51e-07
Nrp1	7.33992	7.47e-10			9530034E10Rik	7.62337	9.27e-08
Sqor	7.06471	1.79e-05			Dbi	7.59197	0.00212481
Syt4	6.94037	4.36e-25			Dap	7.45891	1.7e-08
Caly	6.8423	0.000445996			Cdh26	7.22332	0.000216399
Tenm2	6.63336	2.04e-15			Hspa8	7.12153	9.64e-42
Ccdc85a	6.60303	1.3e-05			Csrp1	6.92398	0.000432293
St8sia2	6.43134	0.00186587			H2bc21	6.57524	4.15e-14
Gm5069	6.12088	7.07e-09			Galm	6.55644	0.00592895
Ccdc136	5.92435	0.01032			Gsta4	6.31692	0.00138425
Mitf	5.69969	0.000332988			Prss33	5.90041	0.0142483
Tmem178	5.69496	3.06e-11			Bpifb3	5.86705	0.00112492
Lrrc3b	5.66017	2.97e-09			Cryl1	5.54884	0.00100695
Prune2	5.52589	1.11e-23			Enpp5	5.23759	0.00686046
Paip1	5.34184	3.45e-10			Gm45330	5.23354	0.00189361
Hs3st3b1	5.32074	5.2e-05			Ect2	5.2297	0.00737601
Gnb1	5.2743	1.85e-05			Tmem52	5.12177	5.05e-05
Tmem64	4.84978	0.00071954			Ncam2	5.04492	0.00597245
Pde4d	4.60669	0.00471661			Gm17249	5.00561	0.00423828
Sema7a	4.45488	4.63e-08			Muc5b	4.95832	0.0135329
Abcg1	4.41378	0.00049474			Prrg4	4.89514	0.00988815
Skor1	4.36744	0.0182695			Tmem176b	4.83339	0.0120666
C030037D09Rik	4.35308	2.23e-08			Ptk2b	4.83284	0.000326542
Eml5	4.31328	3.03e-07			Sord	4.67897	0.000236526
Actr3b	4.23429	2.04e-15			Pcdh9	4.65743	3.79e-06
Hs3st1	4.16567	0.00203124			Hsd17b11	4.62192	1.26e-09
Ncor2	4.13433	4.44e-06			Myd88	4.57734	0.00456805
Sgsm2	4.11029	0.00194197			Ifi27	4.51884	0.000407064
Mapk4	4.09653	9.44e-08			Gpx6	4.49584	0.0111226
Rab3c	4.0849	0.000487126			Scgb1c1	4.46759	0.0477054
Supt16	4.0764	2.29e-14			Cat	4.464	0.00377596
					Mfge8	4.45267	5.23e-10
					Ifngr1	4.40226	0.00238881
					Ell2	4.39967	2.07e-05
					Nfib	4.36179	0.0095284
					Sat1	4.34994	0.00169809
					Abcd2	4.32431	9.63e-10
					Rpl3	4.26852	2.05e-05
					Tgm2	4.16519	0.0444699
					Lurap1l	4.15147	1.64e-10
					Il18	4.09872	0.0113035
					Celf4	4.08944	1.14e-06
