# Supplementary material for: Transcriptional adaptation of olfactory sensory neurons to GPCR identity and activity
Source: Nat Commun. 2022 May 25;13:2929. doi: 10.1038/s41467-022-30511-4 (PMC9132991; doi:10.1038/s41467-022-30511-4)
Supplement: Supplementary file 6 — Supplementary Data 3 [file 41467_2022_30511_MOESM6_ESM.xlsx]

## Sheet: DE genes & OSN pop. specificity
Olfr151								Olfr16
Gene name	Fold change	P-adj	Specific to the pop.					Gene name	Fold change	P-adj	Specific to the pop.
Lnx1	420.356	5.00169e-19	Yes					Xkr5	172.723	3.46395e-11	Yes
Sprr1a	127.939	3.42426e-11	No					Gm48968	95.5812	6.86865e-20	Yes
Vgf	108.034	0.000699037	Yes					Angptl2	95.1015	3.77057e-09	Yes
Dusp4	54.1857	3.84142e-38	Yes					Apol6	22.9062	3.9263e-05	Yes
Slc2a4	49.6031	0.000567651	No					Igfals	20.2918	6.62938e-05	Yes
Avp	39.6328	5.06417e-05	Yes					Zfp69	7.09129	4.29666e-10	No
Cav2	23.6474	2.63381e-20	No					Mthfd1l	6.75179	0.000311714	No
Nmnat3	21.8641	3.45019e-11	Yes					Rasl11a	6.12016	2.03421e-16	No
Tgfb2	16.0647	1.8898e-12	Yes					Mlip	4.59743	0.00152257	No
Slc38a1	12.684	8.48308e-23	Yes					Slco5a1	4.27396	5.66386e-06	No
Plagl1	10.3172	0.0103266	No					Gm10369	3.93832	0.000580162	Yes
Socs3	10.1579	4.87975e-12	Yes					Etnk2	3.84492	1.85275e-05	No
Dgkk	9.40825	5.5266e-11	Yes					Cnmd	3.36885	2.33936e-05	Yes
Itprip	8.81304	8.21376e-19	No					Dnajb9	3.35196	2.03431e-15	No
Sik1	8.47401	1.19504e-08	Yes					Pvr	3.3462	0.000487615	No
Slc29a4	7.99636	0.00487203	Yes					Bpifb9b	3.10438	0.0301128	Yes
Pdlim2	7.64944	0.00190221	Yes					Cartpt	3.08444	3.06734e-07	No
Slc1a1	6.94398	6.2849e-10	No					Stmnd1	3.06498	7.25233e-10	No
1700016P03Rik	6.86933	7.08135e-07	Yes					Dipk2a	3.01307	0.019307	No
Dhrs3	6.81636	1.37346e-08	No					Cnksr1	2.97525	7.90096e-05	Yes
Tent5a	6.26147	4.59928e-15	Yes					4833417C18Rik	2.82802	0.00138937	No
Kctd1	6.19514	9.52172e-11	Yes					Zfand3	2.77739	4.69326e-06	No
Inppl1	5.78063	2.58511e-06	No					Lifr	2.71287	2.85787e-05	No
Rgs20	5.67244	0.000114112	No					Card19	2.6715	0.00141859	No
Pcsk2	5.58079	1.82558e-11	Yes					Napepld	2.66496	0.000161711	No
Impa2	5.56462	0.00119452	Yes					Scml4	2.62516	8.21552e-05	No
Ptprn	5.37678	4.05282e-06	Yes					Gm45902	2.60878	0.00342334	No
Paqr4	5.20186	0.0204598	Yes					Dusp3	2.59812	2.04291e-05	No
Ahcyl2	5.17875	1.37225e-29	No					Pbx3	2.58824	4.90848e-07	No
Ppfibp1	5.12003	2.5563e-06	No					Nf1	2.49189	0.00704918	No
Rcan1	5.1059	1.10303e-23	No					Plp2	2.48494	0.00286581	Yes
Tacc2	4.87178	4.75753e-07	No					Gm17733	2.48319	0.00155295	No
Cmah	4.60276	0.000725982	Yes					Gm15912	2.45511	2.42348e-07	No
Mfap3l	4.44483	0.00145389	No					Pop4	2.41264	0.00864177	No
Pde10a	4.42858	6.06272e-06	Yes					Chst11	2.37095	0.0199758	No
Nfatc2	4.3991	1.19976e-13	No					Zbtb33	2.36541	0.0681915	Yes
Ccsap	4.28055	2.36173e-05	Yes					Gm50169	2.36415	0.00864177	Yes
Slc41a1	4.27666	7.46775e-13	No					Drg1	2.34363	2.85787e-05	No
Nfkbid	4.2194	0.000217208	No					Gcnt7	2.34064	2.0474e-05	No
Myo1d	4.21669	1.35524e-13	No					Gm42858	2.33942	0.00483922	No
Rasgrp4	4.07633	1.66115e-05	Yes					Rfx4	2.30443	0.0152525	No
Arhgap42	3.75832	0.00248167	No					Sgsm2	2.29758	0.0163999	No
H2-M10.2	3.59375	1.87759e-05	Yes					Irs1	2.23883	0.0446535	Yes
Rhov	3.44886	0.0030403	Yes					Zfp248	2.23777	0.00851836	No
Prr15	3.44583	0.00366118	Yes					Gm49975	2.23647	0.00434765	Yes
Emp3	3.39003	0.025468	Yes					Sirt1	2.22657	0.0187884	Yes
Steap2	3.38855	4.29003e-17	No					Efhc2	2.18684	0.000969151	No
Gnl3	3.25965	0.00790399	No					Kirrel	2.18044	0.0139201	No
Socs2	3.24288	1.985e-13	No					Pfkfb2	2.17	4.71906e-05	No
Syn1	3.23758	6.24163e-16	No					Tle3	2.16192	0.0213424	No
Trp53	3.18277	0.00239333	No					Ncor2	2.16104	0.0222019	No
Pakap	3.14279	0.000744485	Yes					4933425M03Rik	2.15027	0.035019	Yes
Akap13	3.10686	8.34339e-09	No					B230110C06Rik	2.13272	0.0138254	Yes
Dclk1	3.09464	5.52076e-07	No					Kif2a	2.12504	0.000941661	No
9930012K11Rik	3.07342	0.0012384	Yes					Rc3h1	2.11346	0.00168297	No
Gng4	3.06972	0.00324273	Yes					March3	2.11057	0.000320371	No
Arhgap19	3.00997	0.00179087	No					D730003I15Rik	2.10922	0.0010722	No
Hap1	2.98019	0.000419915	No					Rnd2	2.09881	0.020067	No
Tjp2	2.97524	0.00132024	No					Urb1	2.0898	0.0114802	No
Snhg17	2.95246	0.01142	Yes					Fndc3b	2.08393	0.0598065	No
Gramd1b	2.90294	1.8898e-12	No					Plekhm2	2.06805	0.0338293	No
Dmkn	2.83358	0.00222063	No					Ankfy1	2.05925	0.00788084	No
Dhdds	2.81058	1.88882e-16	No					Paqr9	2.05686	0.000805768	No
Srpk1	2.79682	1.71241e-05	No					Trmt10a	2.05134	0.0386246	Yes
Spint1	2.76642	0.000768462	Yes					Bicdl1	2.03005	0.0169267	No
Txnrd3	2.75071	0.0232322	Yes					Hexim1	2.01895	0.00798855	No
Elac2	2.69983	4.58719e-05	No					Rbm43	2.00128	0.0421178	No
Eepd1	2.6696	0.00943239	Yes					Arl14ep	0.494393	0.0107949	No
Klf10	2.66434	5.19e-05	No					Tpo	0.490336	0.0706546	Yes
Fetub	2.65337	7.54455e-14	No					Mccc2	0.48983	0.0163999	Yes
C1qtnf1	2.60519	0.00726076	Yes					Svbp	0.489598	0.00206507	No
Tyrobp	2.57317	0.0333355	Yes					Atp7a	0.487781	0.0140603	No
Galnt16	2.55295	2.7701e-06	No					Irak2	0.483723	0.0351036	Yes
Mafk	2.54736	9.51736e-05	No					Gsto2	0.482949	0.0395338	Yes
Junb	2.53626	0.000101078	No					Frmd3	0.480033	0.00168297	No
Flnb	2.5352	0.00918756	Yes					Gstm4	0.478461	0.0293779	No
Fbxo10	2.52152	1.70796e-12	No					Ankef1	0.47272	0.064646	Yes
Hook2	2.51632	0.00333963	No					Sema4g	0.469703	0.0628962	Yes
Pitpnc1	2.50761	7.05574e-07	No					Zc2hc1c	0.465207	0.0342167	No
Zfp423	2.49021	4.88954e-07	No					Msh3	0.464482	0.0028022	No
Jarid2	2.4836	4.62919e-11	No					Prr15l	0.463698	0.0676623	Yes
Marcksl1	2.47689	0.000294305	Yes					Rfxank	0.4607	0.0134376	No
Map3k2	2.47567	8.88738e-05	No					B830017H08Rik	0.459107	0.0102455	Yes
Tob2	2.4663	1.7674e-05	No					Miga1	0.457211	0.00223466	No
Egr1	2.437	8.33196e-06	Yes					C1qtnf12	0.45299	0.00569556	No
Camsap3	2.43423	0.000109235	No					Tkfc	0.45146	0.0545296	No
Hdac5	2.41145	3.62101e-10	No					Gstk1	0.45098	0.0113951	No
Nrg1	2.39522	4.27135e-06	No					Syt3	0.448411	0.0293779	No
Ntf3	2.39034	0.00552119	No					Hes6	0.447879	0.021102	No
Dclk2	2.36732	0.00441048	Yes					Cep250	0.447466	0.0125064	No
Dock11	2.36603	0.000596314	No					Slc25a10	0.440354	0.0586955	No
Avl9	2.36285	1.77592e-05	No					Ppp1r3b	0.436844	0.0529345	No
Rad51c	2.35808	0.0220087	No					Spag8	0.436701	0.0102455	Yes
Nlk	2.34603	0.00151962	No					Otulinl	0.432218	0.0506928	No
Bhlhe40	2.34291	0.0398508	Yes					Ak3	0.428001	0.0429662	No
Spsb3	2.33655	0.00725619	No					Rab3d	0.427669	1.16011e-06	No
Acsl4	2.30875	0.000367025	No					Mad2l2	0.426487	0.0042525	No
Flcn	2.30729	0.00730455	No					Ctbp2	0.425478	0.00226963	Yes
Ldha	2.2956	2.21417e-06	No					Acss3	0.422373	0.0574312	No
Map2k3	2.29415	0.00468902	No					Nuak2	0.422262	5.79179e-05	No
Fbxo34	2.27487	0.00394188	No					Nek3	0.414185	0.020067	No
Atf2	2.24994	1.63845e-06	No					Ethe1	0.41312	0.0237335	Yes
Ddr1	2.24745	0.0179009	Yes					Scaper	0.409863	0.00625616	No
Kcnmb3	2.24666	1.09127e-12	No					Plscr1	0.4092	0.062844	Yes
Abcg1	2.20869	7.75413e-10	No					Tmem164	0.408934	0.00621459	No
Arhgap35	2.19296	8.32411e-05	No					Fanca	0.402948	0.0563009	Yes
Fam124a	2.19174	0.00126922	No					Reep6	0.400854	0.0500456	No
Tecpr2	2.18871	0.000250941	No					Itgal	0.399079	0.0171933	Yes
Zfp612	2.17657	0.0333355	No					Trim25	0.395697	0.00431867	No
Itpkb	2.17306	9.41094e-06	No					Pcdhb7	0.395695	5.8911e-05	No
Ifi30	2.16733	0.0614221	Yes					Reg3g	0.392274	0.0597717	No
Gna13	2.16556	0.000725982	No					Tspan15	0.385507	0.0460573	No
Tuba4a	2.14756	7.02482e-09	No					Gse1	0.381521	0.00263168	No
Igfbp5	2.09807	0.0437053	No					Hpcal4	0.379784	0.0173285	No
Lnpep	2.09338	0.0101184	No					Arrdc4	0.364616	0.0338293	No
Polg2	2.09002	0.0223037	No					Abcd3	0.357834	0.00535268	No
Cdon	2.08983	0.0573868	Yes					Spsb1	0.352589	0.00193846	No
Unc119b	2.08839	1.55774e-09	No					Usp24	0.352406	0.000704408	No
Lor	2.08466	0.0398092	Yes					Mcm5	0.351055	0.00497912	No
Ssh2	2.08063	0.00102875	No					Katnal2	0.345627	0.00458226	Yes
Limk1	2.07865	0.00515173	No					Spag16	0.341766	0.00122045	Yes
Atp9b	2.07565	0.00232234	No					Coq8a	0.339125	0.00106364	No
Carhsp1	2.07467	0.007335	No					Lurap1l	0.335341	4.70895e-06	Yes
Gas5	2.06933	0.000669933	No					Arsk	0.330238	0.000941661	No
Cry2	2.06308	2.45605e-05	No					Racgap1	0.326508	0.00122938	No
Fam133b	2.05417	0.0101184	No					Hltf	0.322922	5.95821e-06	No
Csrnp1	2.04799	0.0277765	No					Haus4	0.317514	7.40036e-05	No
2610001J05Rik	2.04124	0.00491003	No					Gm3896	0.316341	9.06487e-05	Yes
Desi2	2.04064	0.00192527	No					Cfap52	0.315565	0.00304241	Yes
Crocc	2.03207	0.0220888	No					Dglucy	0.312935	0.00187842	Yes
Kdm6b	2.02963	0.000750113	No					Bcs1l	0.307835	0.00277836	Yes
Zfp142	2.02634	0.0217834	No					Coil	0.299103	0.000390619	No
Pim3	2.02137	0.000584364	No					Rtel1	0.297922	0.000199421	No
Ppan	2.02124	0.0293893	No					Tet1	0.294914	0.00497912	No
Plaat3	2.02025	0.000298661	No					Mpig6b	0.294162	0.00620359	Yes
Pop5	2.01721	0.00241865	No					Myo1e	0.291601	1.19715e-08	No
Chaf1b	2.00793	0.0580001	Yes					E2f1	0.290989	0.0401453	Yes
Tinf2	2.00284	0.00362067	No					Crip3	0.29067	0.000615886	Yes
Cdk16	0.498533	0.0106982	No					Ccdc60	0.287294	2.66839e-06	No
Prkci	0.497782	0.00967217	No					Hadh	0.27399	0.0139201	No
Ppp1r16b	0.497746	0.0258629	Yes					Mttp	0.271793	0.026107	No
Emx2	0.496788	0.00780185	No					Pygl	0.268649	0.0085108	Yes
Syn2	0.496166	0.0675106	No					Cttnbp2	0.268003	0.000668754	No
Plcb3	0.494731	0.00178448	No					Zfp78	0.258181	6.4829e-05	No
Ttc38	0.494214	0.0131699	No					Map2	0.257437	0.000157279	No
Map3k7	0.494187	0.0545953	No					Obsl1	0.236036	0.000207048	No
Dhx36	0.493913	0.00180683	No					Muc13	0.235092	0.0169277	No
Ephx4	0.493733	2.78493e-05	No					Oat	0.230535	0.0127625	Yes
Rp2	0.493713	5.62766e-08	No					Msra	0.222327	0.000704408	Yes
Zxdc	0.493086	0.0480575	No					Aldh1a1	0.178834	0.0066369	Yes
Camsap1	0.492266	0.0460204	No					Lgals3	0.174772	0.00458226	Yes
Ralgapa1	0.49209	0.0240714	No					Extl1	0.163827	2.91958e-09	Yes
Ubp1	0.49159	0.0475907	No					Aldh9a1	0.136726	0.000941661	Yes
Scfd2	0.490536	0.0522319	No					Cat	0.117615	5.57739e-05	Yes
Ubqln1	0.490025	0.0120678	No					Maoa	0.0564858	5.33054e-06	Yes
Cdh15	0.486339	0.0094452	No
Tmem165	0.48631	0.0406158	Yes
Upf1	0.485764	0.0236433	Yes
Rhob	0.485596	0.0106849	Yes
Baz1b	0.484967	0.0147446	No
Ank	0.483946	0.0160897	No
Rhpn1	0.483399	0.00807756	No
Clstn1	0.482931	0.0593293	No
Slc25a35	0.482763	7.6945e-05	No
Rapgef2	0.48156	0.0135307	No
Aggf1	0.480382	0.0118216	Yes
Morn5	0.480051	0.0246271	Yes
Tsc22d2	0.480047	0.00856235	No
Klhl5	0.47955	1.28371e-08	No
Uri1	0.477265	0.0097109	No
Tmem170b	0.476419	0.0205481	No
Smkr-ps	0.476062	0.0142145	No
BC025920	0.476015	0.00502204	No
Nfyb	0.475457	0.000440261	No
Fam168b	0.475246	0.0152707	No
Herpud2	0.474302	0.0263182	Yes
Palm	0.474288	7.31123e-07	No
Gm10101	0.472843	0.0412548	No
Pom121	0.47016	0.0509394	Yes
Tent4b	0.467712	0.0463393	No
Stmn4	0.467666	2.72523e-05	No
Pcdh19	0.466983	0.00474014	No
Atrn	0.466629	0.0113966	No
Bcl11b	0.466441	0.00224971	No
Rnf220	0.464739	1.34166e-07	No
Faf1	0.464217	0.0372549	Yes
Srf	0.460723	0.0403899	Yes
Paqr8	0.459639	0.0305204	No
Spire1	0.459572	0.0205481	No
Ssbp3	0.459526	0.0145923	No
Heyl	0.459278	0.0110537	No
Agap3	0.454924	0.0372129	No
Snx19	0.45484	0.00095537	No
Man2a2	0.454558	0.000469593	No
Nol4l	0.453794	0.0111497	No
B4galt2	0.452811	0.0138691	Yes
Ssbp4	0.452352	1.71601e-05	No
Neo1	0.452049	0.0098097	No
Lrp8	0.450652	0.0282293	No
Timm29	0.447147	0.00669598	No
Aph1c	0.4469	0.0319241	Yes
E130308A19Rik	0.446515	0.00971759	Yes
Kras	0.445924	0.00229104	No
Fkbp9	0.442804	0.0107772	No
Lsm14b	0.442102	0.0280958	No
Tmem178	0.441638	0.013793	Yes
Cpox	0.440365	0.01184	Yes
Bloc1s3	0.440253	0.0228015	Yes
Wfs1	0.437502	0.00260607	No
Gm6658	0.43646	0.0183664	No
Pmepa1	0.434312	0.00491102	No
Agfg1	0.433917	0.0107772	No
Gramd4	0.431994	0.0216447	Yes
Sik3	0.431843	0.0180536	No
Nckap1	0.431147	0.0278233	No
Dtx3l	0.429632	1.18814e-05	No
Tlnrd1	0.428169	0.0156235	Yes
Them6	0.425126	3.23787e-06	No
Tmem65	0.425082	0.0509394	No
Fxr2	0.424681	0.011499	No
Otud4	0.423633	0.00983871	No
Rab21	0.423343	0.0220352	No
Ube3c	0.422737	0.00644312	No
Taf10	0.422377	0.0124846	Yes
Necab3	0.422346	0.000625181	No
Lrriq4	0.422106	0.0180421	Yes
Eif2ak3	0.421237	0.0187808	Yes
Tspan12	0.421087	0.0117666	No
Heatr5a	0.420752	0.00351249	No
Tmem131	0.418988	0.00954535	No
Spire2	0.418692	0.00108563	No
Psip1	0.418011	0.00133059	Yes
Fam172a	0.414951	0.0102393	Yes
Rasa1	0.414823	0.0160512	No
Gm6201	0.414397	0.0205681	Yes
Astn2	0.413336	0.0305204	Yes
Agpat3	0.413198	0.000175131	No
Adam23	0.4126	0.0098097	No
A430035B10Rik	0.412389	3.99671e-05	No
Uap1l1	0.411952	0.00644739	Yes
Pkn1	0.411072	0.0209832	Yes
Tspan5	0.410422	0.00800331	Yes
Noct	0.408989	0.0145258	No
Fam91a1	0.405853	0.028576	No
Trim8	0.405521	0.00989297	No
Prrc2b	0.405346	9.61345e-06	No
Rac1	0.400616	0.0231262	Yes
Entpd2	0.399995	3.86012e-05	No
Atp2a2	0.398498	0.0293163	No
Gm4969	0.397885	0.00362067	No
Gclm	0.395791	0.0472849	Yes
Sos1	0.394641	0.015356	No
Rap2a	0.393107	0.0147411	No
Snx25	0.393105	0.0275304	No
Ikzf2	0.392741	0.00122696	No
Ctbp1	0.392412	0.0221098	No
Plpp6	0.388079	0.00910726	No
Zfp746	0.387472	0.0280958	No
Clic3	0.386474	7.72761e-05	No
Tle5	0.384578	0.00175451	No
Siah1a	0.384526	0.0183588	Yes
Osbpl1a	0.384278	1.36447e-09	No
Hdac11	0.382405	1.07638e-08	No
Pla2g12a	0.381826	0.00590289	No
Gm10134	0.379926	0.000591155	No
Top2b	0.379616	0.000937793	No
Habp4	0.379212	0.00104342	No
Rims3	0.377669	1.69344e-05	No
Ccdc146	0.377262	0.0105714	No
Dnajb3	0.377016	0.0273381	No
Arl8a	0.375319	0.000306109	Yes
Srsf9	0.374598	0.00211428	No
Dvl1	0.37444	0.024828	Yes
Mfhas1	0.373195	0.019499	No
Eed	0.370583	0.00348698	No
Prkar2a	0.370328	0.00208047	No
Ptpn9	0.368932	0.00582889	Yes
Grb2	0.367843	0.00169191	Yes
Tnks2	0.365046	0.00214868	No
Selenoo	0.363756	0.00852203	Yes
Rgmb	0.363448	0.00498639	No
Gsk3a	0.362198	0.0028828	Yes
Rmnd5a	0.361513	7.55778e-06	No
Mir6236	0.361332	0.00194774	No
Cdc73	0.361139	0.00487275	No
Zfand5	0.360841	0.00808042	No
Cdk17	0.35751	0.0178888	Yes
Cbx7	0.353701	0.00540027	Yes
Nsmce4a	0.353647	0.00454877	Yes
Siah2	0.351169	0.0387809	No
Mib1	0.350766	2.29821e-05	No
Ccdc74a	0.350223	0.00441048	Yes
Map4k3	0.34989	0.005516	No
Rbm15b	0.348034	3.03385e-05	No
Klhl2	0.348028	0.00447023	No
Stxbp5	0.346123	0.00661566	No
Tnni3k	0.345644	0.00125422	No
4930483P17Rik	0.345625	0.000550428	No
Sort1	0.345529	2.64577e-05	No
Ap1ar	0.341518	0.000880693	No
Slc35e1	0.341013	0.0378898	No
Trappc8	0.334879	5.5517e-05	No
Khsrp	0.334328	0.000329516	No
Tprgl	0.331483	1.13746e-05	Yes
Ttll11	0.330939	0.00805284	Yes
Pard3	0.33081	0.000569587	No
Coro6	0.330759	5.75096e-05	Yes
Strn3	0.328444	0.000729147	No
Mcl1	0.327874	0.00490369	No
Zdhhc14	0.32657	0.00326346	No
Trpc1	0.325783	0.00110694	No
Gm11992	0.322178	9.31074e-26	No
Ppp2ca	0.321837	0.00170969	Yes
Sptbn4	0.321291	0.0343469	Yes
Ppfia1	0.320956	0.000962169	No
Ncoa1	0.318842	0.0114855	No
Hus1	0.317937	0.00870251	No
Slc9b2	0.317399	0.000485595	No
Timp2	0.315881	0.0110494	Yes
Rnf157	0.3158	0.003247	No
Creb3l1	0.315737	0.000138378	No
Cbfa2t3	0.312293	0.00377614	Yes
Lhx2	0.307833	0.00582889	No
Trim44	0.307142	0.00125378	No
Zdhhc18	0.305657	0.00503867	No
Amfr	0.305508	4.97901e-05	Yes
Cables1	0.304121	0.00371618	Yes
Skor1	0.303	0.00508343	Yes
Fgfbp3	0.30259	0.00111294	Yes
Neurl1a	0.302573	0.00117936	No
Dennd2a	0.301986	2.42788e-06	No
Ier5	0.30183	0.00291159	Yes
Mxi1	0.301103	0.000156125	No
Shroom3	0.296956	7.99812e-06	No
Maneal	0.296354	0.00738853	No
Mapkapk2	0.29522	0.0195965	Yes
Arhgdig	0.295009	0.0285074	No
Kcnq1	0.293382	6.06272e-06	No
Rhoq	0.289564	2.39686e-05	No
Ldb1	0.285765	1.71601e-05	No
Pi4k2a	0.282421	0.00200283	No
Csnk1g3	0.281776	0.000521394	No
Ccdc92b	0.280233	0.000156125	No
Tmed7	0.276747	0.0240557	No
Coq10a	0.273441	0.00204664	No
Reps1	0.272203	0.00521117	No
Ulk2	0.271855	8.49844e-05	No
Ctdp1	0.271041	0.0028059	Yes
Magi2	0.269823	0.0049004	No
Nptxr	0.269348	8.90873e-06	No
Suz12	0.269055	8.41548e-05	No
Dusp8	0.268809	1.5292e-11	No
Wwc1	0.267201	0.0189315	No
Klf13	0.267102	0.000128624	No
Stk39	0.267051	0.000817713	No
Hcn4	0.264773	2.29821e-05	No
Coq2	0.264767	0.000101366	Yes
Lrrc10b	0.264605	4.51552e-05	Yes
Kcnh3	0.263896	0.00624359	No
Suds3	0.258922	0.00054555	No
2510039O18Rik	0.257834	0.0188823	No
Ube2e2	0.255861	0.00631834	Yes
Plekhh3	0.253982	0.00194792	Yes
Clptm1l	0.252543	0.000214888	No
Rnf11	0.25252	0.00780848	Yes
Sec14l4	0.252356	3.69912e-07	No
Atl1	0.248491	0.00061441	No
Tysnd1	0.245789	0.000435861	Yes
Mxra7	0.244474	0.00354507	Yes
Pex6	0.244129	0.00051956	Yes
Gnb1	0.243933	0.000138378	No
Mark3	0.241311	0.000108953	Yes
Ankrd13b	0.238844	9.19184e-10	No
Hras	0.238515	0.00102459	Yes
Xkr4	0.236753	0.00251968	Yes
Trnp1	0.231143	0.00482482	No
Yrdc	0.229269	0.000705257	Yes
Vps54	0.22823	0.00124349	No
Ltbp2	0.227571	3.51771e-05	Yes
Wee1	0.226925	0.0109508	Yes
Dusp5	0.226712	6.83343e-05	Yes
Asphd2	0.224587	0.000493779	Yes
Mcur1	0.224213	3.29731e-05	No
Bod1	0.221179	6.40197e-05	Yes
Lemd2	0.221135	0.00123362	No
Phc2	0.218162	1.55853e-08	No
Limd1	0.216782	2.73509e-05	Yes
Cuedc1	0.213267	0.000550484	Yes
Pex5l	0.212158	0.00418382	No
Rnf149	0.209464	0.000682821	No
Hnrnpd	0.207511	0.000168768	No
Ptov1	0.205366	0.00655197	No
Rnpepl1	0.204175	2.16557e-05	No
Rnf187	0.200683	8.88738e-05	Yes
Srsf2	0.200146	1.69344e-05	No
Cdk5r2	0.195634	0.000384606	Yes
Jag1	0.189027	6.20384e-06	No
Rnf103	0.186611	8.86919e-06	No
Pard6b	0.183065	2.33018e-06	No
Lamp1	0.179462	0.0042528	No
Akirin2	0.178332	8.33684e-05	No
Kdm1a	0.174709	1.76138e-06	No
Grik5	0.166277	1.18709e-06	Yes
Cdh4	0.165324	0.000845761	Yes
Slc25a33	0.159361	3.62101e-10	Yes
Sdc3	0.159264	7.71746e-05	No
Snx18	0.146025	4.56926e-07	No
Parp12	0.144044	1.88175e-06	Yes
Sema3f	0.136521	3.04876e-06	No
Btbd2	0.134063	6.32605e-06	No
Arf6	0.112715	2.5217e-06	No
Jund	0.0890629	1.72459e-09	Yes
Alyref	0.0706266	2.38602e-08	Yes
Mtch1	0.0700455	0.000106595	Yes
Gas1	0.0323349	3.13994e-19	Yes
