# Supplementary material for: Transcriptional adaptation of olfactory sensory neurons to GPCR identity and activity
Source: Nat Commun. 2022 May 25;13:2929. doi: 10.1038/s41467-022-30511-4 (PMC9132991; doi:10.1038/s41467-022-30511-4)
Supplement: Supplementary file 7 — Source Data [file 41467_2022_30511_MOESM7_ESM.zip]

Archive with 18 entries (18 files):
- Figure1_SourceData.xlsx
- Figure2_SourceData.xlsx
- Figure3_SourceData.xlsx
- Figure4_SourceData.xlsx
- Figure5_SourceData.xlsx
- SupplementaryFigure10_SourceData.xlsx
- SupplementaryFigure11_SourceData.xlsx
- SupplementaryFigure12_SourceData.xlsx
- SupplementaryFigure13_SourceData.xlsx
- SupplementaryFigure1_SourceData.xlsx
- SupplementaryFigure2_SourceData.xlsx
- SupplementaryFigure3_SourceData.xlsx
- SupplementaryFigure4_SourceData.xlsx
- SupplementaryFigure5_SourceData.xlsx
- SupplementaryFigure6_SourceData.xlsx
- SupplementaryFigure7_SourceData.xlsx
- SupplementaryFigure8_SourceData.xlsx
- SupplementaryFigure9_SourceData.xlsx
