# Supplementary material for: Transcriptional adaptation of olfactory sensory neurons to GPCR identity and activity
Source: Nat Commun. 2022 May 25;13:2929. doi: 10.1038/s41467-022-30511-4 (PMC9132991; doi:10.1038/s41467-022-30511-4)
Supplement: Supplementary file 7 — Source Data [file 41467_2022_30511_MOESM7_ESM.zip › Figure1_SourceData.xlsx]

## Sheet: Figure 1b
Figure 1b
	Source data for the count matrix is available on GEO: GSE185168
	Source code available on Github: https://github.com/irlabgenev/DREAM_pt2
		cell	cluster	umap_1	umap_2
		AAACCCACACCGTACG-1_1	mOSN	3.56251	1.81692
		AAACCCACACGCGTGT-1_1	Sus	-4.79273	-12.9837
		AAACCCATCAACCTTT-1_1	INP	-6.62071	2.43082
		AAACCCATCGACGCGT-1_1	Mv2	-12.1468	7.14554
		AAACCCATCGTGCATA-1_1	mOSN	8.52787	-1.09999
		AAACGAACAAGTTCGT-1_1	iOSN2	-0.141308	5.68402
		AAACGAAGTAACAAGT-1_1	mOSN	4.22733	4.6021
		AAACGAAGTCCGAAAG-1_1	Mv1	-12.0671	-0.26807
		AAACGAAGTTTAGAGA-1_1	mOSN	9.01868	0.917297
		AAACGAATCAATCTCT-1_1	iOSN2	3.72774	-5.28785
		AAACGAATCCGGACGT-1_1	Mv2	-11.8182	5.23218
		AAACGCTAGAAGTCTA-1_1	HBC2	-10.8393	-8.10873
		AAACGCTAGATACGAT-1_1	mOSN	6.72568	-1.4683
		AAACGCTAGCCTTTGA-1_1	iOSN2	1.07253	5.83614
		AAACGCTAGGAGAGTA-1_1	iOSN1	-6.33464	3.63013
		AAACGCTGTATAGGAT-1_1	mOSN	1.38834	2.12038
		AAACGCTTCATTGCTT-1_1	Mv2	-10.7163	6.93627
		AAAGAACAGAATACAC-1_1	mOSN	1.58405	1.06433
		AAAGAACAGTTGCCTA-1_1	mOSN	0.136275	-2.00337
		AAAGAACGTATGAAGT-1_1	mOSN	5.09558	-4.34734
		AAAGAACTCCCGTTGT-1_1	iOSN2	3.54557	-5.81631
		AAAGGATTCAGAACCT-1_1	iOSN1	-2.41043	6.74233
		AAAGGATTCTCTTAAC-1_1	GBC	-10.5983	-1.45952
		AAAGGGCCATGAATCC-1_1	iOSN2	-1.10329	6.57063
		AAAGGGCTCGCGTGCA-1_1	mOSN	5.01347	2.11562
		AAAGGGCTCTCTGCCA-1_1	mOSN	7.01884	-0.995937
		AAAGGGCTCTTACTGT-1_1	mOSN	7.0955	-1.97964
		AAAGGGCTCTTGCAAG-1_1	mOSN	2.88837	-3.63489
		AAAGGTAAGCTGACCC-1_1	mOSN	-0.205457	-0.709746
		AAAGGTACACCGGCTA-1_1	mOSN	0.881621	-0.122767
		AAAGTCCGTGAGCAGT-1_1	mOSN	0.50351	0.439614
		AAAGTCCGTTATTCTC-1_1	Mv1	-12.1148	-0.258479
		AAAGTGAAGAGCGACT-1_1	mOSN	8.55836	0.735709
		AAAGTGAAGCTCCGAC-1_1	HBC1	-6.80764	-8.07037
		AAAGTGAGTCAGTCCG-1_1	mOSN	2.9949	-6.55144
		AAAGTGAGTTACCTGA-1_1	iOSN2	2.13339	6.06118
		AAAGTGAGTTCGTACA-1_1	mOSN	5.28736	-2.94054
		AAAGTGATCTCCCAAC-1_1	mOSN	8.45086	-0.261596
		AAATGGAAGTTGCTCA-1_1	mOSN	5.17451	-2.8001
		AAATGGACATAACGGG-1_1	mOSN	5.56393	-0.0244964
		AACAAAGAGGCTGGAT-1_1	iOSN1	-3.31941	6.97347
		AACAAAGCATATGAAG-1_1	mOSN	2.34283	-4.05079
		AACAAAGGTATCAGGG-1_1	mOSN	4.52571	-5.38206
		AACAAAGGTCAGGCAA-1_1	mOSN	4.56296	-7.02303
		AACAAAGGTGTCCAAT-1_1	mOSN	4.00489	-7.18282
		AACAAAGGTTACCGTA-1_1	mOSN	1.50312	-5.08453
		AACAAAGTCGCAATGT-1_1	Mv2	-9.4249	7.75334
		AACAACCCAAGCAGGT-1_1	mOSN	0.192196	-2.77419
		AACAACCCAATTGCTG-1_1	mOSN	5.8977	-3.68206
		AACAACCGTTACCTGA-1_1	Mv2	-11.8835	7.10056
		AACAACCTCCCATAGA-1_1	Mv2	-9.01737	9.32858
		AACAACCTCGCTGATA-1_1	mOSN	8.86041	0.975697
		AACAAGAAGACTACGG-1_1	mOSN	0.174242	-4.40242
		AACAAGACAAGCGAAC-1_1	mOSN	4.01214	-2.58257
		AACAAGATCACCTCGT-1_1	mOSN	4.2531	1.97128
		AACACACGTAGTGTGG-1_1	mOSN	1.0092	-3.0336
		AACACACGTGACTGAG-1_1	GBC	-9.20265	-1.97316
		AACACACGTTGTGCAT-1_1	mOSN	9.11276	0.203319
		AACACACTCAAACCCA-1_1	iOSN2	2.34288	4.98411
		AACAGGGAGTCATACC-1_1	mOSN	8.65357	-0.569307
		AACAGGGGTAATTAGG-1_1	mOSN	4.75417	-2.98466
		AACAGGGGTGAATTGA-1_1	Sus	-5.4395	-12.5177
		AACAGGGTCAGCAGAG-1_1	mOSN	7.92275	-1.37789
		AACCAACCAAGTGCTT-1_1	mOSN	1.86763	0.0368809
		AACCAACCAGAGGGTT-1_1	mOSN	4.75428	4.93805
		AACCACAAGATGCCGA-1_1	mOSN	1.36256	3.37111
		AACCACAAGCTTTCCC-1_1	HBC2	-9.40762	-7.8687
		AACCACAAGTCGTTAC-1_1	mOSN	5.82784	-0.410743
		AACCACAGTCTGCATA-1_1	mOSN	2.82196	-0.0329707
		AACCACATCCATTGGA-1_1	mOSN	2.00136	-3.44639
		AACCACATCGTCCTTG-1_1	iOSN2	3.86567	-4.78739
		AACCATGTCACTGAAC-1_1	mOSN	2.09415	-0.332165
		AACCATGTCCACTTTA-1_1	iOSN2	3.88289	-6.66844
		AACCCAAAGCCTCTTC-1_1	HBC2	-12.5736	-5.25004
		AACCCAAAGGCTGGAT-1_1	mOSN	-0.273306	2.42363
		AACCCAACAAGGCCTC-1_1	mOSN	4.43666	3.91514
		AACCCAACACGTACTA-1_1	Mv2	-10.1865	8.97954
		AACCCAACAGCTTTCC-1_1	mOSN	5.14657	-3.42866
		AACCCAAGTACTAACC-1_1	mOSN	0.279833	-0.112475
		AACCCAATCATTTGCT-1_1	mOSN	4.14497	-2.96027
		AACCCAATCTAAGCGT-1_1	mOSN	6.24422	2.83972
		AACCTGACAGGAGGAG-1_1	mOSN	1.99817	0.385937
		AACCTGACATCGGAGA-1_1	mOSN	1.42843	-2.94647
		AACCTGACATGTCAGT-1_1	Mv2	-9.43992	9.0228
		AACCTGAGTATGCAAA-1_1	mOSN	4.73212	-3.14106
		AACCTTTAGACAACAT-1_1	mOSN	3.88372	-4.74969
		AACCTTTGTGCGAGTA-1_1	mOSN	5.88876	2.40561
		AACCTTTGTTACTCAG-1_1	HBC2	-11.0643	-7.9471
		AACGAAAAGCGCAATG-1_1	mOSN	6.80013	-2.09169
		AACGAAAAGTACGTCT-1_1	mOSN	0.615002	-3.55415
		AACGAAATCACCCTGT-1_1	mOSN	5.21076	-6.60597
		AACGAAATCGCGATCG-1_1	mOSN	3.43359	-1.7252
		AACGGGAAGAATTCAG-1_1	mOSN	6.60351	-0.0973456
		AACGGGAAGAGCAGTC-1_1	mOSN	3.76401	3.9212
		AACGGGAAGTCAGCCC-1_1	mOSN	4.14838	5.6956
		AACGGGATCATCACAG-1_1	mOSN	1.20559	3.86037
		AACGGGATCGTAACAC-1_1	mOSN	2.1879	0.827186
		AACGTCAAGAATCGCG-1_1	mOSN	1.84882	1.40261
		AACGTCAAGAGAGCGG-1_1	mOSN	5.48685	-2.8038
		AACGTCAAGCTCATAC-1_1	mOSN	1.69714	-0.417035
		AACGTCAGTGGTAACG-1_1	mOSN	4.53721	1.85267
		AACGTCAGTTACCCAA-1_1	mOSN	8.79367	0.615862
		AACGTCATCCTCTAGC-1_1	mOSN	5.11901	-4.27902
		AACTTCTCAAGCTGTT-1_1	iOSN2	-2.42451	6.48106
		AACTTCTGTAGTGTGG-1_1	mOSN	0.174949	0.774266
		AACTTCTGTGGTCTAT-1_1	mOSN	4.53786	-4.33694
		AACTTCTTCCGTACGG-1_1	mOSN	0.731152	-5.31884
		AAGAACAAGTAGTCTC-1_1	mOSN	0.225003	-4.83043
		AAGAACACACTGGAAG-1_1	mOSN	2.23188	-3.30382
		AAGAACACAGCTACAT-1_1	HBC2	-9.70539	-8.1582
		AAGAACACATTCTTCA-1_1	mOSN	4.84814	-2.35499
		AAGAACATCACGACTA-1_1	mOSN	5.20058	2.56072
		AAGAACATCTTCCTAA-1_1	mOSN	5.50723	3.71446
		AAGACAAAGGGTCACA-1_1	mOSN	5.95531	-0.986187
		AAGACAAGTACCAGAG-1_1	mOSN	0.889811	-6.15974
		AAGACAAGTGATATAG-1_1	mOSN	8.36525	-1.45119
		AAGACAAGTGGTCTTA-1_1	INP	-6.78706	2.13712
		AAGACAATCGCCGAGT-1_1	mOSN	2.17718	-5.14957
		AAGACAATCGTTATCT-1_1	mOSN	1.64835	-4.02292
		AAGACTCAGAGTGTTA-1_1	mOSN	5.38676	-0.272122
		AAGACTCAGTAGCAAT-1_1	Mv2	-11.9825	7.50877
		AAGACTCCAGTTCTAG-1_1	iOSN1	-5.50288	4.96889
		AAGACTCTCAAACTGC-1_1	iOSN2	-0.534704	0.204006
		AAGACTCTCCCTCGAT-1_1	mOSN	5.06431	0.9525
		AAGACTCTCTAGGAAA-1_1	mOSN	3.80228	0.921359
		AAGATAGCATCCGGTG-1_1	Mv2	-12.1091	6.5341
		AAGATAGGTTAAGTCC-1_1	GBC	-8.64998	-1.51484
		AAGATAGTCCATTCAT-1_1	mOSN	1.09241	-4.56277
		AAGCATCCACTGAATC-1_1	mOSN	2.71066	-3.97735
		AAGCATCGTCTTTATC-1_1	HBC2	-10.305	-7.76858
		AAGCATCGTGCCGTAC-1_1	mOSN	0.429612	-4.30473
		AAGCATCTCGTCACCT-1_1	mOSN	5.94019	-4.17952
		AAGCATCTCTCATGGA-1_1	iOSN1	-6.29642	3.85033
		AAGCCATAGAAGGATG-1_1	mOSN	3.54501	-1.70926
		AAGCCATAGGACTTCT-1_1	mOSN	6.14746	-0.059649
		AAGCCATAGGGTAATT-1_1	mOSN	-0.713329	-1.66315
		AAGCCATAGGGTTAAT-1_1	mOSN	2.47736	2.9319
		AAGCCATCAAGCGCAA-1_1	GBC	-8.31967	-1.07027
		AAGCCATCACAGAGCA-1_1	mOSN	3.59981	-4.57295
		AAGCCATGTTGCATGT-1_1	HBC2	-9.46862	-6.71252
		AAGCGAGAGCGGACAT-1_1	GBC	-8.24006	-0.941786
		AAGCGAGCAACGAGGT-1_1	iOSN1	-4.90265	6.19325
		AAGCGAGCAGACTGCC-1_1	mOSN	8.42805	1.43623
		AAGCGAGGTGTGTCCG-1_1	mOSN	-0.454614	-2.74221
		AAGCGAGGTTAATGAG-1_1	mOSN	5.36181	-2.78573
		AAGCGTTAGTGGCAGT-1_1	mOSN	4.20985	-2.58504
		AAGCGTTGTCTCACAA-1_1	mOSN	1.99648	-5.84999
		AAGCGTTGTCTTCGAA-1_1	mOSN	2.84759	-4.86956
		AAGCGTTGTGCTTCAA-1_1	HBC2	-8.44333	-7.7088
		AAGCGTTTCCTGTAAG-1_1	mOSN	1.03666	-1.68089
		AAGGAATGTATGAAGT-1_1	HBC2	-12.3339	-5.49099
		AAGGAATTCGCCAGAC-1_1	mOSN	0.0829348	0.871245
		AAGGTAAAGATCGCCC-1_1	mOSN	1.48191	-1.86641
		AAGGTAACAGCTCTGG-1_1	mOSN	4.91962	-2.70131
		AAGGTAACATTACGGT-1_1	mOSN	8.9239	0.896648
		AAGGTAAGTGCTCCGA-1_1	iOSN2	0.37568	6.83742
		AAGTACCAGCATCCTA-1_1	mOSN	6.30457	-1.93883
		AAGTACCAGCCTCATA-1_1	mOSN	7.47784	1.39016
		AAGTACCCAGATTAAG-1_1	mOSN	0.338261	1.99496
		AAGTACCCATGAATAG-1_1	mOSN	3.91179	4.3617
		AAGTACCGTTCCGCTT-1_1	GBC	-9.69387	-2.06653
		AAGTACCTCTCAGGCG-1_1	mOSN	5.07346	2.11451
		AAGTCGTAGACTCATC-1_1	Mv2	-11.5411	5.11606
		AAGTCGTGTGCAGATG-1_1	iOSN2	0.966778	6.56842
		AAGTCGTTCACTCCGT-1_1	mOSN	3.11911	-6.20612
		AAGTCGTTCATTACCT-1_1	mOSN	5.89275	-2.17418
		AAGTGAAAGAATCGCG-1_1	mOSN	2.35352	-6.59316
		AAGTGAACATACTGAC-1_1	INP	-6.54832	2.06926
		AAGTGAATCACCTCTG-1_1	mOSN	5.26652	-3.08555
		AAGTGAATCTAGGCCG-1_1	GBC	-7.90065	-6.88744
		AAGTTCGAGCACTAAA-1_1	mOSN	1.36777	2.36986
		AAGTTCGCAAAGACGC-1_1	mOSN	1.86764	-4.02019
		AAGTTCGGTCAGCGTC-1_1	mOSN	6.51168	3.07123
		AAGTTCGGTGAGATTA-1_1	mOSN	1.55939	3.1691
		AAGTTCGGTGTCCGTG-1_1	iOSN2	-0.416596	6.83853
		AAGTTCGTCCGCATAA-1_1	INP	-6.68156	2.32019
		AAGTTCGTCTCCTGCA-1_1	mOSN	2.73994	-6.74965
		AATAGAGAGCACCGTC-1_1	iOSN1	-4.78088	5.7315
		AATAGAGCAAATTGCC-1_1	HBC2	-10.8843	-7.62391
		AATAGAGGTTTAGTCG-1_1	mOSN	7.74366	-3.53457
		AATAGAGTCAGCTTGA-1_1	mOSN	2.47112	1.72697
		AATAGAGTCTTTCGAT-1_1	mOSN	3.88911	4.39975
		AATCACGAGCTTTCTT-1_1	mOSN	7.20081	-1.79246
		AATCACGAGGGTAGCT-1_1	mOSN	4.25101	-0.895413
		AATCACGAGGTTCAGG-1_1	Mv2	-10.2687	9.55752
		AATCACGGTTCGATTG-1_1	mOSN	2.44423	2.12511
		AATCACGTCAACTCTT-1_1	mOSN	2.73567	-3.62556
		AATCACGTCAGCTGTA-1_1	mOSN	3.44574	1.48638
		AATCACGTCATTGCTT-1_1	HBC2	-10.1207	-7.96224
		AATCGACAGACATATG-1_1	iOSN1	-3.10525	7.27971
		AATCGACAGGGACACT-1_1	mOSN	4.27028	2.52984
		AATCGACAGTATGAGT-1_1	mOSN	-0.197755	3.3423
		AATCGACGTTCTAAGC-1_1	mOSN	4.0312	5.21324
		AATCGTGAGAGCACTG-1_1	mOSN	4.487	4.0075
		AATCGTGCACGTTGGC-1_1	Mv2	-10.5779	7.21673
		AATCGTGCAGGTGTTT-1_1	mOSN	5.16978	0.0595649
		AATCGTGGTACCGTGC-1_1	iOSN2	-0.462509	5.75695
		AATCGTGTCTGATGGT-1_1	mOSN	5.75065	1.72526
		AATGAAGAGGTTCCAT-1_1	Mv2	-9.62543	7.87323
		AATGAAGTCTCATTAC-1_1	mOSN	6.42139	-1.58162
		AATGACCAGAGCCTGA-1_1	mOSN	6.16645	0.971198
		AATGACCGTCCAGAAG-1_1	iOSN2	0.597637	4.23606
		AATGCCAAGGAACGCT-1_1	Sus	-5.75594	-12.7356
		AATGCCAGTAGGTGCA-1_1	HBC2	-10.0359	-8.2042
		AATGCCATCCATGCAA-1_1	mOSN	6.35775	-4.40418
		AATGCCATCGAGATGG-1_1	Mv2	-9.34274	8.02921
		AATGCCATCTATCCAT-1_1	iOSN1	-3.45486	6.8869
		AATGGAAAGAAACTGT-1_1	mOSN	0.366314	0.852437
		AATGGAAAGACGTCGA-1_1	iOSN1	-5.80409	4.57858
		AATGGAACAACAGCCC-1_1	Mv2	-10.3796	8.67995
		AATGGAAGTATCGAAA-1_1	mOSN	6.06099	-4.04387
		AATGGAATCCACGGAC-1_1	mOSN	4.63438	-0.292555
		AATGGCTAGCAGCGAT-1_1	mOSN	4.21158	-6.93657
		AATGGCTAGGTACATA-1_1	mOSN	4.56228	-6.30098
		AATGGCTCAACAGCCC-1_1	mOSN	0.059288	0.50795
		AATGGCTCACTACCGG-1_1	mOSN	4.10848	-5.51939
		AATGGCTGTAAGGCTG-1_1	mOSN	5.00812	-6.15178
		AATGGCTTCACTCGAA-1_1	HBC2	-10.0869	-8.01367
		AATGGCTTCGAAGGAC-1_1	HBC1	-6.63689	-8.30539
		AATTCCTAGAAATGGG-1_1	mOSN	7.25981	-0.474622
		AATTCCTAGGGAGAAT-1_1	mOSN	5.40083	-1.63654
		AATTCCTGTGATGAAT-1_1	mOSN	5.36729	1.62429
		AATTCCTTCGCCTTGT-1_1	mOSN	5.06585	4.68213
		AATTCCTTCTGTCAGA-1_1	mOSN	2.39574	-3.65169
		ACAAAGAGTGATATAG-1_1	HBC2	-10.2726	-7.81436
		ACAACCACACCATTCC-1_1	iOSN1	-2.02798	7.00761
		ACAACCACATCGTCCT-1_1	mOSN	2.35552	-3.74495
		ACAACCAGTCTGTGCG-1_1	Mv2	-9.26663	10.1847
		ACAAGCTAGGAGGCAG-1_1	mOSN	0.124802	3.86675
		ACAAGCTCATGGGCAA-1_1	mOSN	4.25507	-3.09152
		ACAAGCTGTCCGACGT-1_1	Mv2	-10.6957	6.81336
		ACAAGCTTCCCAATAG-1_1	mOSN	4.93555	0.331695
		ACACAGTAGCTGGCCT-1_1	mOSN	8.72234	0.393298
		ACACAGTAGTGGATAT-1_1	GBC	-9.6991	-2.08331
		ACACAGTCAATAACCC-1_1	mOSN	5.28865	-0.976512
		ACACAGTGTCCAAATC-1_1	mOSN	4.37904	-6.22325
		ACACAGTGTTGGTGTT-1_1	mOSN	0.688783	-4.51168
		ACACAGTTCCTTGACC-1_1	iOSN2	2.57361	5.72158
		ACACAGTTCTCATTTG-1_1	Mv2	-11.1828	8.2293
		ACACCAAAGCTAGAAT-1_1	mOSN	6.37682	-2.99251
		ACACCAAAGTCGAATA-1_1	iOSN2	-0.590527	6.80641
		ACACCAACACCCAATA-1_1	mOSN	0.118414	1.69708
		ACACCAACATACTGTG-1_1	mOSN	1.79881	-4.49392
		ACACCAATCACTTGTT-1_1	mOSN	8.87022	0.199031
		ACACCAATCTAGCAAC-1_1	mOSN	2.57056	-3.02789
		ACACGCGAGCCATTTG-1_1	mOSN	2.40327	-5.60697
		ACACGCGCACGACCTG-1_1	mOSN	4.78037	4.86734
		ACACGCGCAGATCCTA-1_1	mOSN	4.36582	-5.88018
		ACACGCGGTGTAGCAG-1_1	mOSN	3.28389	5.3741
		ACACGCGGTTGTGCCG-1_1	mOSN	8.27956	-1.87024
		ACACTGAGTACTCGCG-1_1	mOSN	4.66225	-3.45439
		ACACTGATCCTACGAA-1_1	iOSN2	1.66914	3.53715
		ACAGAAACAGCAAGAC-1_1	mOSN	6.99898	0.541863
		ACAGAAAGTCTAGGCC-1_1	mOSN	1.47046	0.37007
		ACAGAAATCGCGTCGA-1_1	iOSN2	2.19119	3.81979
		ACAGCCGCAATCGCCG-1_1	mOSN	7.47409	-3.27444
		ACAGCCGCATAAGCGG-1_1	mOSN	4.05717	3.39356
		ACAGCCGCATGGCCCA-1_1	HBC2	-9.74069	-7.70941
		ACAGCCGGTACCTAGT-1_1	Mv2	-11.7354	7.72878
		ACAGCCGTCACTTGGA-1_1	Mv2	-11.7643	5.81108
		ACAGCCGTCGAAGCAG-1_1	iOSN1	-6.3459	3.73383
		ACAGGGAAGCAGGTCA-1_1	mOSN	3.48494	4.65126
		ACAGGGAAGGGCCTCT-1_1	iOSN2	-0.414506	6.69171
		ACAGGGACAGAATGTA-1_1	Mv2	-9.12798	8.50466
		ACAGGGATCCCTCTTT-1_1	mOSN	0.382353	-5.52422
		ACATCCCCAATACCCA-1_1	mOSN	4.14564	5.35143
		ACATCCCCAGAGGTTG-1_1	iOSN2	-0.0595146	1.72058
		ACATCCCGTAGAAACT-1_1	Mv2	-10.9594	8.52864
		ACATCGACAGCTGGTC-1_1	mOSN	3.905	4.22276
		ACATCGACATCTTTCA-1_1	Sus	-5.81625	-12.7858
		ACATCGAGTCCCTCAT-1_1	Mv2	-11.483	6.57314
		ACATCGATCCGGACGT-1_1	mOSN	0.106685	-1.65878
		ACATCGATCTACTTCA-1_1	mOSN	4.94331	4.44512
		ACATGCAAGTACAGAT-1_1	mOSN	3.42753	1.53465
		ACATGCACAGCCTATA-1_1	mOSN	8.36537	0.0223399
		ACATGCAGTGGATCAG-1_1	mOSN	0.864767	-2.85448
		ACATGCATCAACACGT-1_1	mOSN	2.62088	-3.03721
		ACATGCATCAGGGATG-1_1	mOSN	4.16888	-4.00141
		ACATGCATCCCGTTGT-1_1	iOSN1	-4.32007	6.7985
		ACATGCATCGGATTAC-1_1	mOSN	4.20214	-4.08796
		ACATTTCCACCTGCAG-1_1	mOSN	5.60468	-1.85154
		ACATTTCGTTATCTTC-1_1	Mv2	-9.87555	6.72387
		ACATTTCGTTGACTGT-1_1	iOSN2	1.14946	4.51111
		ACCAAACCAGCTTTGA-1_1	mOSN	1.43866	3.51383
		ACCAAACTCCATAGGT-1_1	mOSN	4.22182	2.28704
		ACCAAACTCCTTTAGT-1_1	GBC	-8.45637	-1.2209
		ACCAAACTCTCTATGT-1_1	HBC2	-10.5681	-7.81301
		ACCAACAAGAGAATCT-1_1	mOSN	4.4776	-0.612991
		ACCAACAGTGCGCTCA-1_1	mOSN	4.00455	-2.17965
		ACCAACAGTGTTGAGG-1_1	mOSN	4.55871	-6.87573
		ACCACAATCCAGCACG-1_1	iOSN2	0.746106	4.88203
		ACCATTTAGACCTTTG-1_1	mOSN	1.31732	2.34885
		ACCATTTAGTAGTCTC-1_1	INP	-6.79822	0.640463
		ACCATTTCACAGTGAG-1_1	mOSN	2.13913	-2.8737
		ACCATTTGTATTTCTC-1_1	mOSN	4.69417	-3.71458
		ACCATTTGTGAATTAG-1_1	mOSN	5.79598	2.85267
		ACCATTTTCACTCACC-1_1	mOSN	4.52854	-1.39815
		ACCATTTTCCACTTCG-1_1	mOSN	5.0839	0.356418
		ACCCAAAAGCCTTTGA-1_1	mOSN	2.09514	-0.15029
		ACCCAAACACTAACGT-1_1	mOSN	0.97303	0.322531
		ACCCTCAAGCGCATCC-1_1	mOSN	2.03983	-0.0821024
		ACCCTCAAGGGCCCTT-1_1	HBC2	-9.456	-7.42196
		ACCCTCACAGAGGCAT-1_1	mOSN	-0.121168	-3.42125
		ACCCTCAGTCTACGTA-1_1	mOSN	2.11978	-0.0835336
		ACCCTCATCATCTGTT-1_1	Mv1	-12.0746	-0.398738
		ACCCTTGAGCTGTTCA-1_1	mOSN	3.51847	2.47575
		ACCCTTGCAAGAATAC-1_1	HBC2	-9.20912	-7.69669
		ACCCTTGTCTGGTTGA-1_1	GBC	-7.86927	-6.82499
		ACCGTTCAGAGCCCAA-1_1	iOSN2	0.791171	5.94404
		ACCGTTCAGATGAACT-1_1	mOSN	8.1064	-0.0130313
		ACCGTTCCAGGACGAT-1_1	mOSN	2.70558	-6.55898
		ACCTACCAGCGTGAAC-1_1	mOSN	5.20516	-6.37546
		ACCTACCAGCTACTAC-1_1	mOSN	6.13135	3.22753
		ACCTACCCATGAAGCG-1_1	Mv2	-10.6739	8.7843
		ACCTACCGTTATCTGG-1_1	mOSN	3.26554	-0.121812
		ACCTGAAGTCGCCTAG-1_1	mOSN	1.15282	-1.21329
		ACCTGAATCTGAGGTT-1_1	iOSN2	2.08057	5.9365
		ACCTGAATCTGGACTA-1_1	mOSN	5.9667	-5.20003
		ACCTGTCCAGAGATTA-1_1	mOSN	3.67936	0.958458
		ACCTGTCGTGACCGTC-1_1	Mv2	-9.42722	8.82799
		ACCTGTCTCTGCGATA-1_1	Mv1	-12.148	-0.88636
		ACCTGTCTCTGGAAGG-1_1	mOSN	6.09804	-4.32344
		ACCTGTCTCTTTCAGT-1_1	mOSN	4.81291	4.73325
		ACGATCAAGAGCTTTC-1_1	iOSN2	2.8067	5.77792
		ACGATCACAATAGGAT-1_1	mOSN	4.15375	4.21388
		ACGATCACAGGTGGAT-1_1	mOSN	6.18742	2.46297
		ACGATCAGTCCCAAAT-1_1	mOSN	3.36187	-1.83621
		ACGATGTCAACCGATT-1_1	mOSN	6.03811	2.48112
		ACGATGTCACCTGCAG-1_1	iOSN2	0.957747	6.34748
		ACGATGTGTGTCATGT-1_1	HBC2	-10.3705	-8.11109
		ACGATGTGTTTCGGCG-1_1	iOSN1	-6.33919	4.39588
		ACGATGTTCTAGCCTC-1_1	mOSN	1.62736	-4.0035
		ACGCACGCAACCGATT-1_1	HBC2	-9.95257	-7.90292
		ACGCACGGTCATCAGT-1_1	iOSN2	3.26888	-5.63765
		ACGGAAGAGGAATTAC-1_1	mOSN	7.07251	-4.48233
		ACGGAAGAGTCGAAGC-1_1	mOSN	5.81156	3.73146
		ACGGAAGCAGTCGGAA-1_1	mOSN	6.81151	-0.860708
		ACGGAAGCATTCTCTA-1_1	mOSN	4.83127	1.75521
		ACGGAAGGTATGTCAC-1_1	HBC2	-10.817	-8.08787
		ACGGAAGTCATTTCCA-1_1	GBC	-9.25577	-2.00868
		ACGGAAGTCCACTAGA-1_1	mOSN	7.04235	-2.73782
		ACGGGTCCACAAGCAG-1_1	Mv2	-11.355	6.42504
		ACGGGTCGTTGGGAAC-1_1	mOSN	2.49807	-3.05347
		ACGGGTCTCGTTCCTG-1_1	mOSN	0.621814	-2.18841
		ACGGGTCTCGTTTACT-1_1	HBC2	-10.8488	-8.08812
		ACGGTCGAGAGCCATG-1_1	mOSN	0.0826942	0.801729
		ACGGTCGAGCATATGA-1_1	Mv2	-12.0017	5.58858
		ACGGTCGCAGTCCCGA-1_1	mOSN	1.48176	1.99799
		ACGGTCGGTAGGTAGC-1_1	mOSN	3.73745	-4.93003
		ACGGTCGGTGCTATTG-1_1	HBC2	-9.93802	-7.83581
		ACGGTCGGTTCAGCGC-1_1	HBC2	-10.8856	-6.75713
		ACGGTTAAGGTAAGGA-1_1	iOSN2	-0.501267	5.57657
		ACGGTTAAGTGAGTTA-1_1	mOSN	4.52249	2.3718
		ACGGTTAAGTGCGTCC-1_1	Mv2	-11.8447	7.03044
		ACGGTTACAGTTTCGA-1_1	Mv2	-9.96071	6.24825
		ACGGTTAGTATGCTTG-1_1	INP	-6.53126	2.25633
		ACGGTTAGTGTCTCCT-1_1	mOSN	5.18406	-3.5347
		ACGTAACAGACCCGCT-1_1	mOSN	2.49354	-3.98713
		ACGTAACCACACAGAG-1_1	mOSN	1.8954	-3.93787
		ACGTAACCACGGTGAA-1_1	mOSN	-0.766159	1.90535
		ACGTAACTCAAACGTC-1_1	mOSN	0.257972	-4.85566
		ACGTACAAGAGTGTTA-1_1	iOSN1	-2.27612	6.8035
		ACGTACAAGATTAGAC-1_1	mOSN	4.50232	-3.08172
		ACGTACACATGTACGT-1_1	iOSN1	-3.23604	6.9926
		ACGTACATCACTGAAC-1_1	mOSN	0.850491	1.91708
		ACGTACATCGGTCTGG-1_1	mOSN	5.69976	-3.78505
		ACGTACATCGTTCATT-1_1	mOSN	2.2221	-5.08648
		ACGTAGTCACGACTAT-1_1	iOSN2	0.0610933	6.03168
		ACGTAGTTCCCGGTAG-1_1	Sus	-5.93499	-12.9396
		ACGTCCTAGTGAGGTC-1_1	mOSN	4.54456	-3.91938
		ACGTCCTAGTGCGACA-1_1	mOSN	1.80024	-3.28227
		ACGTCCTGTTTCTTAC-1_1	mOSN	1.90492	-5.99068
		ACGTTCCAGGAGTCTG-1_1	mOSN	2.99697	-6.83549
		ACGTTCCAGTATAACG-1_1	HBC2	-10.8519	-8.032
		ACGTTCCGTTTCGATG-1_1	mOSN	6.9801	-1.38362
		ACTACGACAAAGTGTA-1_1	mOSN	-0.571061	-3.17959
		ACTACGACAGAACGCA-1_1	mOSN	0.228348	-4.33349
		ACTACGAGTCCTACAA-1_1	mOSN	6.75035	-1.86182
		ACTACGAGTGACAGGT-1_1	mOSN	6.98643	-1.05055
		ACTACGATCAGGTAAA-1_1	mOSN	8.22036	-2.21218
		ACTACGATCATCGGGC-1_1	Mv2	-11.82	7.2862
		ACTACGATCGACCATA-1_1	HBC2	-10.9399	-8.14142
		ACTACGATCTTCTGTA-1_1	GBC	-7.72811	-7.26977
		ACTATCTAGAATCGAT-1_1	mOSN	3.55757	2.84946
		ACTATCTCAGAACTCT-1_1	iOSN1	-3.31912	7.01338
		ACTATCTCATGAGGGT-1_1	mOSN	7.31877	-3.6807
		ACTATCTCATGGATCT-1_1	mOSN	5.59465	-3.52269
		ACTATCTGTCAACACT-1_1	mOSN	0.517655	0.855312
		ACTATCTTCATTGGTG-1_1	mOSN	0.403068	-3.60786
		ACTATCTTCCTTGGAA-1_1	mOSN	4.17415	2.30556
		ACTATGGAGGTCTGGA-1_1	iOSN2	0.581572	5.81921
		ACTATGGAGTAGCCAG-1_1	mOSN	0.0998862	3.48928
		ACTATGGGTCCTTGTC-1_1	mOSN	1.96244	2.30837
		ACTATGGGTCGTATGT-1_1	mOSN	7.66799	-1.69887
		ACTATGGTCTCTCGCA-1_1	mOSN	-0.32484	-3.04455
		ACTATTCAGCGGACAT-1_1	mOSN	6.15545	-5.43486
		ACTATTCCACTAACCA-1_1	INP	-7.07014	1.60813
		ACTATTCCATCAACCA-1_1	mOSN	2.21512	1.71357
		ACTATTCGTCAGTCGC-1_1	mOSN	1.53395	2.51326
		ACTATTCGTGAAGCTG-1_1	mOSN	5.01844	-5.82968
		ACTATTCGTGCATTTG-1_1	iOSN1	-4.68737	5.3661
		ACTCCCAAGACGCATG-1_1	mOSN	5.61615	-1.81247
		ACTCCCAAGCAAGTGC-1_1	mOSN	4.15157	-5.44729
		ACTCCCAAGGCATGCA-1_1	Mv2	-10.7238	7.38858
		ACTCCCAGTGGCTAGA-1_1	HBC1	-7.37953	-7.85993
		ACTCTCGCAGCTCATA-1_1	mOSN	6.57704	2.28566
		ACTCTCGGTTTACCAG-1_1	mOSN	-0.961885	-1.92073
		ACTCTCGTCAATCCAG-1_1	HBC2	-10.791	-7.7969
		ACTGATGGTAGCTTAC-1_1	mOSN	8.11316	0.918028
		ACTGATGGTCCTTAAG-1_1	iOSN2	2.15022	4.26581
		ACTGATGGTGGTGATG-1_1	mOSN	2.05534	-4.78913
		ACTGATGTCAAACCCA-1_1	mOSN	6.33529	2.74109
		ACTGATGTCGATTCCC-1_1	mOSN	6.04181	3.29808
		ACTGATGTCTCAGAAC-1_1	mOSN	1.69974	1.39966
		ACTGCAACAAGCCCAC-1_1	mOSN	5.70692	-0.279478
		ACTGCAAGTGAAAGTT-1_1	Mv2	-12.0033	6.00034
		ACTGCAATCCCTCTTT-1_1	mOSN	3.7864	-3.83815
		ACTGTCCCACCGTACG-1_1	mOSN	0.936384	0.34766
		ACTGTCCCATCTCAAG-1_1	mOSN	1.27023	-0.828873
		ACTGTCCGTGCATACT-1_1	INP	-6.75248	0.761374
		ACTGTCCTCCCATAAG-1_1	iOSN1	-6.03304	4.122
		ACTGTCCTCGACGATT-1_1	mOSN	5.31225	1.07751
		ACTGTGACAATCTGCA-1_1	mOSN	0.664448	-0.407599
		ACTGTGAGTAGAGTTA-1_1	mOSN	6.58441	-4.94874
		ACTGTGAGTCCTACAA-1_1	mOSN	-0.151433	3.0847
		ACTGTGATCGAAACAA-1_1	GBC	-9.13317	-1.92777
		ACTTAGGCAATATCCG-1_1	mOSN	6.13132	-5.57289
		ACTTAGGCAGAACTCT-1_1	mOSN	5.9467	2.20303
		ACTTAGGCAGCAGTAG-1_1	Mv2	-10.3248	8.28254
		ACTTAGGGTGTCGCTG-1_1	mOSN	5.8384	-0.490368
		ACTTAGGGTTGGGCCT-1_1	Mv2	-10.8216	8.77757
		ACTTAGGTCAATGCAC-1_1	mOSN	2.50266	-3.64858
		ACTTAGGTCATCCTAT-1_1	mOSN	1.32771	2.50342
		ACTTATCGTGAAAGTT-1_1	HBC1	-6.616	-8.42142
		ACTTATCGTTGTCTAG-1_1	mOSN	-0.597758	-1.60708
		ACTTCCGCAGAAGTGC-1_1	HBC2	-9.65731	-6.76893
		ACTTCCGGTAGACTGG-1_1	mOSN	0.566661	2.92295
		ACTTCCGGTCCACTCT-1_1	mOSN	5.64065	-1.52669
		ACTTCGCAGCACGATG-1_1	Mv1	-11.9432	-0.878502
		ACTTCGCCAAGATGGC-1_1	mOSN	5.63156	-5.199
		ACTTCGCGTACAGTAA-1_1	mOSN	-0.13475	-2.5235
		ACTTCGCGTCCGATCG-1_1	iOSN2	-0.521832	5.70289
		ACTTCGCGTCTTACAG-1_1	GBC	-8.42244	-1.21473
		ACTTCGCGTCTTCGAA-1_1	mOSN	5.65737	-2.45989
		ACTTCGCTCGGTTGTA-1_1	iOSN2	0.0147843	5.90936
		ACTTTCAAGATAACAC-1_1	mOSN	7.34521	-1.87191
		ACTTTCAAGGGCTAAC-1_1	mOSN	1.09766	-1.15109
		ACTTTCACACTGTCGG-1_1	mOSN	2.27827	2.9636
		ACTTTCACATAACAGA-1_1	mOSN	0.473026	-5.20138
		ACTTTCAGTATCTCGA-1_1	mOSN	8.32431	0.630518
		ACTTTCAGTTCTCTCG-1_1	HBC2	-10.4291	-7.52492
		ACTTTCATCATTCACT-1_1	Mv2	-9.89655	8.26445
		ACTTTGTAGACCAGAC-1_1	mOSN	5.03908	2.58012
		ACTTTGTAGCAATTCC-1_1	mOSN	3.80462	0.0735947
		ACTTTGTAGCGAGTCA-1_1	iOSN2	-0.542855	6.10688
		ACTTTGTTCGTCTCAC-1_1	Mv2	-11.0705	8.65824
		ACTTTGTTCTTACCAT-1_1	mOSN	0.435225	0.559284
		AGAAATGCATTATGCG-1_1	mOSN	2.49708	2.36658
		AGAAATGGTGACTGAG-1_1	mOSN	5.76085	1.93076
		AGAAATGTCAGGAAGC-1_1	mOSN	0.645791	0.326059
		AGAAATGTCCTACGGG-1_1	HBC2	-11.7212	-5.82877
		AGAAATGTCGTAACTG-1_1	mOSN	6.0618	1.90469
		AGAACAAAGAACAGGA-1_1	mOSN	3.67554	3.88857
		AGAACAAGTCGATTCA-1_1	mOSN	2.90613	-3.94415
		AGAACAAGTGATTCTG-1_1	mOSN	4.37329	-5.3928
		AGAACAATCGGACCAC-1_1	Mv2	-9.99884	9.93772
		AGAACAATCGTTCTAT-1_1	Mv2	-11.1736	8.36406
		AGAACCTTCCATTCGC-1_1	INP	-6.90726	0.97681
		AGAAGCGAGAGAGTTT-1_1	mOSN	3.95851	-5.21256
		AGAAGCGAGATGCTGG-1_1	INP	-6.65482	2.11717
		AGAAGCGAGCTTAGTC-1_1	Mv2	-9.32441	8.19613
		AGAAGCGCATGAAAGT-1_1	mOSN	7.37098	-1.2005
		AGAAGCGGTGCGGTAA-1_1	mOSN	0.491914	-4.82317
		AGAAGCGGTGGAGGTT-1_1	Mv2	-9.86687	9.15801
		AGAAGCGTCGCTGCGA-1_1	mOSN	4.06759	2.3568
		AGAAGTAAGCCTTTGA-1_1	iOSN2	0.499722	5.36027
		AGAAGTACAATCGCGC-1_1	mOSN	0.193373	-0.120244
		AGAAGTACACATGGTT-1_1	mOSN	2.0352	0.0724828
		AGAAGTATCATAGGCT-1_1	Mv2	-12.2531	7.16428
		AGAAGTATCCATGCAA-1_1	HBC2	-10.7306	-8.03466
		AGACAAACATAGTCGT-1_1	mOSN	5.42103	1.37594
		AGACAAAGTATGGAGC-1_1	iOSN2	-0.458698	6.40083
		AGACAAAGTCCGCAGT-1_1	Mv2	-11.1658	7.82127
		AGACAAAGTTAAGTCC-1_1	mOSN	1.60229	-5.55746
		AGACACTGTACCGCGT-1_1	iOSN2	-0.133897	6.87524
		AGACACTTCAATCGGT-1_1	mOSN	0.389006	-0.598379
		AGACACTTCATCGCAA-1_1	mOSN	1.48241	-1.86274
		AGACAGGCATCAACCA-1_1	Mv2	-10.0771	6.96387
		AGACAGGCATGAAGCG-1_1	mOSN	1.24697	-5.35016
		AGACAGGGTCCATACA-1_1	mOSN	5.93255	-3.86702
		AGACAGGTCTATACGG-1_1	mOSN	6.10493	-3.61664
		AGACAGGTCTGAATCG-1_1	Mv2	-12.0475	5.96849
		AGACCATAGGGCAGTT-1_1	mOSN	3.67921	-7.09015
		AGACCATAGTACCCTA-1_1	mOSN	-0.13568	3.04779
		AGACCATCAAGCGATG-1_1	Mv1	-12.0557	-0.28629
		AGACCATCATGTCAGT-1_1	Mv2	-10.7576	6.74909
		AGACCATCATTGGCAT-1_1	mOSN	4.1635	-2.34577
		AGACCATGTCGCTCGA-1_1	mOSN	1.40183	3.05046
		AGACCATTCCCATAGA-1_1	mOSN	4.8423	1.34313
		AGACCATTCGGCGATC-1_1	HBC2	-10.3126	-6.7909
		AGACCCGCAGGCCTGT-1_1	mOSN	4.54973	4.75179
		AGACCCGGTCATAGTC-1_1	mOSN	0.801728	-1.72912
		AGACCCGGTGTCCCTT-1_1	mOSN	4.91624	-3.07965
		AGACCCGTCGGATTAC-1_1	mOSN	-0.901867	-0.184437
		AGACTCACACCGTGCA-1_1	iOSN2	-1.8566	7.02209
		AGACTCACAGGTTCCG-1_1	mOSN	3.95297	-3.571
		AGACTCAGTCCACAGC-1_1	mOSN	3.89501	1.56191
		AGACTCAGTCGCATTA-1_1	mOSN	0.789439	4.13193
		AGACTCAGTGGACAGT-1_1	mOSN	0.228267	-3.14573
		AGACTCATCGCTTGAA-1_1	Mv2	-12.186	6.5208
		AGACTCATCTCACCCA-1_1	mOSN	-0.274345	-4.28021
		AGAGAATAGGACTATA-1_1	mOSN	3.28851	-2.83637
		AGAGAATAGGAGGCAG-1_1	iOSN1	-4.2398	6.72941
		AGAGAATGTAGCTTGT-1_1	Sus	-5.57354	-12.8467
		AGAGAATGTTTCTTAC-1_1	Mv1	-12.0088	-0.681062
		AGAGAGCCAACAGATA-1_1	mOSN	7.07784	-0.188485
		AGAGAGCCAATCTCTT-1_1	HBC2	-10.635	-8.22522
		AGAGAGCCACGCAGTC-1_1	mOSN	2.60042	2.46753
		AGAGAGCGTAGCTCGC-1_1	INP	-6.70758	2.21179
		AGAGAGCGTCTACATG-1_1	mOSN	5.59296	-4.93569
		AGAGCAGAGCTAGCCC-1_1	HBC1	-6.7068	-7.67543
		AGAGCAGAGGAAAGTG-1_1	mOSN	2.75585	-3.19461
		AGAGCAGAGGTCACAG-1_1	mOSN	6.16076	3.25507
		AGAGCAGCAGGTACGA-1_1	mOSN	0.656965	-5.61619
		AGAGCAGGTTCACGAT-1_1	mOSN	3.89514	3.77815
		AGAGCAGTCAGAGCAG-1_1	mOSN	5.62144	3.60907
		AGAGCCCAGAGCACTG-1_1	Mv2	-12.1537	5.87495
		AGAGCCCAGAGCATCG-1_1	mOSN	5.37891	-5.77473
		AGAGCCCGTCTGTAAC-1_1	mOSN	3.34155	-3.57178
		AGATAGACAACATCGT-1_1	mOSN	6.3593	-0.281999
		AGATAGACAAGCGGAT-1_1	mOSN	6.24447	-2.41608
		AGATAGAGTTGGTGTT-1_1	iOSN2	3.1076	-5.794
		AGATAGATCAGCTCTC-1_1	INP	-7.17594	0.796604
		AGATCCAAGCGCTGCT-1_1	mOSN	1.96892	-3.06568
		AGATCCAAGTCCTACA-1_1	HBC2	-12.5344	-5.37221
		AGATCCAAGTCGCCAC-1_1	Mv2	-10.6927	6.9002
		AGATCCACACAGCATT-1_1	mOSN	5.67067	1.54901
		AGATCCAGTACTCGCG-1_1	mOSN	0.550731	1.1126
		AGATCCAGTTACCTTT-1_1	INP	-6.45112	2.64475
		AGATGAAAGACGCCAA-1_1	iOSN1	-5.44864	5.34762
		AGATGAAAGTGCCGAA-1_1	HBC2	-10.673	-7.81721
		AGATGAAGTGGTATGG-1_1	mOSN	7.3561	-3.32589
		AGATGAATCACCACAA-1_1	mOSN	2.00124	-1.17544
		AGATGAATCGTTAGAC-1_1	Mv1	-12.1253	-0.78088
		AGATGCTCACTGTGTA-1_1	mOSN	2.14512	-5.28046
		AGATGCTCATGAAGCG-1_1	mOSN	1.31847	-3.09409
		AGATGCTCATTGTCGA-1_1	mOSN	0.892688	2.47029
		AGCATCAAGACGAGCT-1_1	mOSN	8.61808	-0.736596
		AGCATCAAGAGTATAC-1_1	mOSN	3.36474	-6.43809
		AGCATCACAAACTAGA-1_1	mOSN	0.697105	-0.513353
		AGCATCACATCGCCTT-1_1	mOSN	8.26816	0.0356781
		AGCATCACATTCCTAT-1_1	mOSN	2.3514	-4.03647
		AGCATCATCAACCGAT-1_1	mOSN	5.01907	3.53964
		AGCATCATCCTAAGTG-1_1	Sus	-5.42174	-12.6564
		AGCATCATCGTAACTG-1_1	iOSN1	-6.41179	3.95453
		AGCATCATCTCACCCA-1_1	mOSN	1.75011	-5.62638
		AGCATCATCTCTTAAC-1_1	Mv2	-8.74895	9.38342
		AGCCAATAGACCATGG-1_1	iOSN1	-1.31167	6.94844
		AGCCAATAGTTGCTCA-1_1	Mv2	-9.19578	8.38424
		AGCCAATCAGCTACTA-1_1	HBC1	-6.85548	-8.11985
		AGCCAATCATGTGTCA-1_1	mOSN	-1.23029	1.20175
		AGCCACGAGCACACAG-1_1	mOSN	2.71205	-3.26774
		AGCCACGCATCCGGTG-1_1	HBC1	-6.61942	-8.54951
		AGCCACGGTAGTCGGA-1_1	iOSN1	-1.65795	6.52899
		AGCCACGGTGATTCTG-1_1	mOSN	-0.621743	0.338963
		AGCCACGTCCTCGATC-1_1	mOSN	4.0045	-4.31602
		AGCCAGCAGATGCTGG-1_1	Mv2	-11.2515	6.53287
		AGCCAGCAGGTACAAT-1_1	mOSN	4.51895	0.826898
		AGCCAGCGTCGATTAC-1_1	mOSN	-0.700658	-0.526334
		AGCCAGCGTGAATATG-1_1	mOSN	5.57315	1.50641
		AGCCAGCGTTTCACAG-1_1	mOSN	4.34242	-4.04113
		AGCGATTAGAGGACTC-1_1	iOSN2	-1.64892	6.54832
		AGCGATTAGAGTGTTA-1_1	iOSN1	-5.48697	5.55525
		AGCGATTAGCTCAGAG-1_1	mOSN	8.46028	-1.36747
		AGCGATTCAAGGTCAG-1_1	mOSN	2.55614	-2.7794
		AGCGATTCATAGCACT-1_1	iOSN2	2.95718	5.62644
		AGCGATTCATCCTATT-1_1	Mv2	-11.4737	6.24479
		AGCGATTGTGAAAGTT-1_1	mOSN	7.10943	1.045
		AGCGATTTCGCCCAGA-1_1	Mv2	-11.1822	5.71149
		AGCGCCACAAGCAATA-1_1	mOSN	4.13661	1.5208
		AGCGCCACATCAGCAT-1_1	Mv2	-10.3434	9.44099
		AGCGCCACATGACTAC-1_1	mOSN	0.776899	-4.96503
		AGCGCTGAGACGCCCT-1_1	mOSN	6.24499	-4.17804
		AGCGCTGCACAGCATT-1_1	iOSN2	3.30333	-6.90017
		AGCGCTGCAGACAAAT-1_1	Mv2	-10.0037	6.21307
		AGCGCTGCATGTGGTT-1_1	mOSN	0.975063	-3.41453
		AGCGCTGGTCCAGTTA-1_1	iOSN2	-1.372	6.93815
		AGCGCTGGTGAGATTA-1_1	mOSN	8.53275	1.27608
		AGCGCTGGTTGGAGAC-1_1	iOSN1	-3.20902	6.64153
		AGCGTATAGCTCGCAC-1_1	Mv2	-11.3521	4.91965
		AGCGTATCAAGAAACT-1_1	Mv2	-11.703	7.40192
		AGCGTATCAAGTGCTT-1_1	mOSN	4.58493	4.26693
		AGCGTATTCAGTCCGG-1_1	mOSN	4.17832	-2.26154
		AGCGTATTCCTACTGC-1_1	mOSN	0.558037	-0.492688
		AGCGTATTCTTTCAGT-1_1	Mv2	-11.0247	5.92894
		AGCTACACAAGCACAG-1_1	mOSN	0.679141	3.64095
		AGCTACACAGTTGAAA-1_1	mOSN	4.04728	-1.00364
		AGCTCAAAGAATACAC-1_1	Mv2	-10.0158	9.31088
		AGCTCAAAGACGAGCT-1_1	mOSN	4.11175	0.958974
		AGCTCAAAGTCACTCA-1_1	mOSN	3.52644	5.0559
		AGCTCAACAGTTTGGT-1_1	mOSN	4.58821	-3.99991
		AGCTCAATCCGCCTAT-1_1	Mv2	-10.4947	8.9974
		AGCTTCCAGAATTGTG-1_1	mOSN	1.33851	-3.78215
		AGCTTCCCAAGTAGTA-1_1	Mv2	-10.4504	6.13035
		AGCTTCCGTATGCAAA-1_1	mOSN	6.44049	-2.4345
		AGCTTCCGTGCAGGAT-1_1	iOSN2	4.22651	-3.96825
		AGGAAATAGCAGTAAT-1_1	mOSN	8.31339	-2.2542
		AGGAAATAGTATGCAA-1_1	mOSN	5.18538	-5.07722
		AGGAAATCACTGAATC-1_1	mOSN	2.72745	-3.15322
		AGGAAATCAGCTGAGA-1_1	mOSN	4.51206	2.42294
		AGGAAATTCGAACCAT-1_1	iOSN2	3.34941	-6.19294
		AGGAATAAGACCCTTA-1_1	Mv2	-11.9057	5.48542
		AGGAATAAGATGTTGA-1_1	mOSN	4.88567	-5.79075
		AGGAATACACGTCTCT-1_1	mOSN	6.1953	2.88526
		AGGAATACAGGGAGAG-1_1	HBC2	-11.0994	-7.64415
		AGGAATAGTATGCGGA-1_1	iOSN1	-5.54187	5.41595
		AGGAATAGTCTGTAAC-1_1	mOSN	0.734827	0.858153
		AGGAATATCACGTCCT-1_1	mOSN	1.89822	1.31682
		AGGACGAAGCAACAAT-1_1	Mv1	-12.1765	-0.864403
		AGGACGACAAACTCTG-1_1	mOSN	3.78293	1.05209
		AGGACGAGTAGATGTA-1_1	mOSN	4.43271	-3.50893
		AGGACGAGTAGCTTTG-1_1	iOSN2	3.68378	-4.96131
		AGGACGAGTTCGTGCG-1_1	mOSN	3.71531	-6.79424
		AGGACGAGTTTGGAAA-1_1	Mv2	-12.2393	6.89497
		AGGACTTAGAACCGCA-1_1	mOSN	0.685006	2.87628
		AGGACTTAGTAGACCG-1_1	iOSN2	3.52558	-5.95367
		AGGACTTCAGGCATGA-1_1	iOSN2	0.876627	4.97646
		AGGACTTCATGACTGT-1_1	mOSN	2.10972	-3.37516
		AGGACTTGTCACTCTC-1_1	mOSN	3.57561	2.4071
		AGGACTTGTCGTAATC-1_1	HBC2	-10.2401	-7.93735
		AGGACTTGTTCCATTT-1_1	iOSN1	-6.10581	4.43265
		AGGACTTTCATCGGGC-1_1	iOSN1	-4.453	5.93523
		AGGACTTTCCAACCAA-1_1	mOSN	2.2832	-4.93395
		AGGACTTTCTATTCGT-1_1	mOSN	5.73761	-0.837117
		AGGAGGTAGCTCCATA-1_1	mOSN	0.900552	2.185
		AGGAGGTAGCTTCATG-1_1	mOSN	1.81056	1.60041
		AGGAGGTAGTAATTGG-1_1	iOSN2	3.46621	-6.80073
		AGGAGGTGTATGAGAT-1_1	mOSN	0.407619	0.343522
		AGGAGGTGTATGGGAC-1_1	mOSN	4.90096	-4.49793
		AGGAGGTGTCTGTCCT-1_1	iOSN1	-5.05269	6.31833
		AGGAGGTGTTGGCTAT-1_1	iOSN1	-2.43298	7.28055
		AGGATAAAGCCGAACA-1_1	mOSN	3.58655	4.88977
		AGGATAAAGCTAGCCC-1_1	iOSN2	1.70067	6.16501
		AGGATAACAAGGATGC-1_1	Mv2	-11.5687	7.86567
		AGGATAATCCGCATAA-1_1	mOSN	-0.23927	0.796443
		AGGATAATCGGACGTC-1_1	iOSN1	-5.18197	5.15547
		AGGATCTAGAAGGGAT-1_1	mOSN	4.06429	-3.54118
		AGGATCTCAGAGCGTA-1_1	mOSN	3.83476	5.15693
		AGGATCTCAGGGATAC-1_1	mOSN	4.14735	-1.81769
		AGGATCTGTTCCGCGA-1_1	INP	-6.39783	2.9713
		AGGATCTTCATGCAGT-1_1	mOSN	5.53336	-0.145973
		AGGCATTGTGAGGCAT-1_1	HBC2	-10.2894	-8.20552
		AGGCATTTCTGCGGGT-1_1	INP	-6.55177	2.45516
		AGGCCACCATACCATG-1_1	HBC2	-9.5443	-6.7219
		AGGCCACGTCTCGACG-1_1	mOSN	4.4445	-6.84846
		AGGCCACGTTCAATCG-1_1	mOSN	6.93879	-3.51059
		AGGCCACGTTGGGCCT-1_1	mOSN	0.698624	1.94835
		AGGCTGCAGCCTGACC-1_1	mOSN	6.03639	-4.3448
		AGGCTGCAGCTGACAG-1_1	mOSN	8.18929	-1.40037
		AGGCTGCAGGCTCAAG-1_1	mOSN	2.22523	-2.70293
		AGGCTGCAGGGACAGG-1_1	mOSN	3.98241	-5.14692
		AGGCTGCAGTGGTGGT-1_1	iOSN2	3.87203	-5.67395
		AGGCTGCAGTTTAGGA-1_1	mOSN	0.893166	-3.50555
		AGGCTGCCAAAGGTTA-1_1	mOSN	4.66615	-5.84676
		AGGCTGCGTATGATCC-1_1	mOSN	1.79421	2.08014
		AGGCTGCGTGACTCTA-1_1	Mv2	-12.2558	6.01404
		AGGCTGCTCATCGCTC-1_1	INP	-6.88487	1.24528
		AGGCTGCTCTAAGCGT-1_1	iOSN1	-1.74769	6.95076
		AGGGAGTAGCCAAGCA-1_1	iOSN1	-6.46103	4.19154
		AGGGAGTCAAGGGCAT-1_1	Sus	-4.95796	-12.7944
		AGGGAGTCAAGTATAG-1_1	mOSN	2.73754	-4.68137
		AGGGAGTGTATGGGAC-1_1	iOSN2	1.00136	4.81901
		AGGGCCTAGCGATTCT-1_1	iOSN1	-4.22365	6.64139
		AGGGCCTCAAATGGCG-1_1	mOSN	7.15432	-1.97019
		AGGGCTCCATAGAAAC-1_1	mOSN	5.14266	-1.4423
		AGGGCTCGTCACTGAT-1_1	mOSN	1.72685	-3.15451
		AGGGCTCGTCCTCAGG-1_1	mOSN	4.36273	-4.04119
		AGGGCTCGTTATAGCC-1_1	mOSN	8.22748	0.328364
		AGGGTCCAGATGCTAA-1_1	mOSN	0.457869	-4.39958
		AGGGTCCGTATGTCAC-1_1	mOSN	-1.1454	1.79075
		AGGGTCCTCCATTGCC-1_1	HBC2	-10.6307	-7.49582
		AGGGTGACAAGATGGC-1_1	Mv2	-9.59041	8.41742
		AGGGTGAGTGACTATC-1_1	Sus	-4.94772	-12.9077
		AGGGTGATCTAGGAAA-1_1	mOSN	6.00047	0.297308
		AGGGTTTAGCAACAGC-1_1	mOSN	2.28217	-3.89637
		AGGGTTTGTTATCCAG-1_1	mOSN	7.49066	-2.9227
		AGGTAGGAGCTAATCC-1_1	mOSN	0.932459	-3.97515
		AGGTAGGCAAATGCGG-1_1	mOSN	-0.303563	-2.74505
		AGGTAGGCATGTTCGA-1_1	Mv2	-9.22972	8.98791
		AGGTAGGGTACGATTC-1_1	mOSN	0.127831	-3.81006
		AGGTAGGGTGTAAATG-1_1	HBC2	-10.5821	-6.91006
		AGGTAGGTCTCTCCGA-1_1	Mv2	-11.1713	8.53314
		AGGTCATAGGACACTG-1_1	mOSN	0.0153084	3.48679
		AGGTCATAGTACGTCT-1_1	Mv2	-10.5153	6.73928
		AGGTCATAGTGGATAT-1_1	iOSN1	-4.82513	5.5274
		AGGTCATCACGTTCGG-1_1	GBC	-7.86935	-6.86111
		AGGTCATGTATCGCTA-1_1	mOSN	5.41165	3.31691
		AGGTCATGTCGGTGTC-1_1	GBC	-10.3362	-2.26088
		AGGTCATGTGAGATCG-1_1	mOSN	4.89395	1.08416
		AGGTCATGTGCGTTTA-1_1	mOSN	6.6454	-3.6
		AGGTCATTCATGTCAG-1_1	mOSN	3.95392	4.4106
		AGGTCTAAGCGCCCAT-1_1	mOSN	2.15166	-2.26434
		AGGTGTTAGCGCTGCT-1_1	iOSN1	-4.92321	6.357
		AGGTGTTCATCCGTTC-1_1	mOSN	5.28763	2.56626
		AGGTGTTTCGCTGTTC-1_1	Mv2	-11.0372	8.74824
		AGGTGTTTCTGCGGAC-1_1	mOSN	2.00613	-0.91609
		AGGTTACCACGTCTCT-1_1	mOSN	5.88099	-3.1381
		AGGTTACGTCGATTTG-1_1	mOSN	0.621463	-0.360784
		AGGTTACTCTGAGGTT-1_1	mOSN	4.03934	-3.84293
		AGGTTACTCTGGACCG-1_1	mOSN	4.39444	4.59485
		AGGTTACTCTGGAGAG-1_1	GBC	-10.5979	-1.48841
		AGGTTGTAGTCAGGGT-1_1	Mv2	-11.8357	6.43139
		AGGTTGTCAGGGATAC-1_1	iOSN1	-4.09445	6.80726
		AGTAACCCAAATGGAT-1_1	mOSN	6.19557	-0.367154
		AGTAACCCACAACGCC-1_1	mOSN	0.882694	1.18232
		AGTAACCGTTACCTTT-1_1	mOSN	6.47291	-5.16442
		AGTAACCTCAAGCTTG-1_1	Mv2	-10.0941	7.69831
		AGTAACCTCGACGTCG-1_1	Mv2	-9.87185	9.93346
		AGTAACCTCTCAGGCG-1_1	mOSN	2.89568	-3.09884
		AGTACCACACCTGAAT-1_1	mOSN	0.333997	2.83833
		AGTACCAGTGTTGACT-1_1	HBC2	-10.8153	-7.03262
		AGTACCATCCTGTTAT-1_1	iOSN1	-2.49939	6.93412
		AGTACCATCCTTCTTC-1_1	mOSN	4.97889	0.389814
		AGTACCATCGAAACAA-1_1	mOSN	5.30674	-5.11893
		AGTACTGAGGCCACCT-1_1	mOSN	2.2063	-5.94733
		AGTACTGCACTAAACC-1_1	mOSN	3.54646	-3.87235
		AGTACTGCATAATCGC-1_1	mOSN	0.797705	1.95039
		AGTACTGGTGCGTTTA-1_1	mOSN	5.34975	-3.30075
		AGTAGCTAGAATTTGG-1_1	mOSN	7.67106	0.766871
		AGTAGCTCACTGGACC-1_1	iOSN2	3.58098	-5.4796
		AGTAGCTGTAGACTGG-1_1	Mv2	-10.0193	6.41013
		AGTAGCTGTATGTCAC-1_1	mOSN	2.57049	-2.83505
		AGTAGCTGTTCTCGTC-1_1	Mv2	-10.0846	9.78575
		AGTAGCTTCCCTTGGT-1_1	HBC2	-10.1441	-7.96208
		AGTAGCTTCCGTCACT-1_1	iOSN2	2.14767	5.9712
		AGTAGCTTCGTCAAAC-1_1	mOSN	0.126156	0.238122
		AGTAGTCGTCGAACAG-1_1	iOSN1	-6.32474	4.57153
		AGTCAACGTCCCTGTT-1_1	GBC	-8.50077	-1.32029
		AGTCAACGTTCCCACT-1_1	iOSN1	-1.55643	7.03367
		AGTCAACTCAAATAGG-1_1	mOSN	5.97637	-0.676838
		AGTCACAAGATACGAT-1_1	HBC1	-6.72733	-7.66385
		AGTCACAAGGATGTTA-1_1	mOSN	0.27106	0.962558
		AGTCACAAGTATCTGC-1_1	iOSN1	-4.36018	5.93457
		AGTCACACAATACCCA-1_1	mOSN	6.03933	-0.0331346
		AGTCATGGTCTGCATA-1_1	HBC2	-9.71586	-7.1656
		AGTCATGGTCTTACAG-1_1	mOSN	0.769405	-3.6409
		AGTCATGTCGGACGTC-1_1	mOSN	0.42074	-3.81561
		AGTCATGTCGGTCATA-1_1	Mv1	-11.954	-0.489423
		AGTCATGTCTCCGCAT-1_1	mOSN	-0.378466	-1.40025
		AGTCATGTCTCCTGAC-1_1	HBC2	-12.4516	-5.39216
		AGTCATGTCTGAGGCC-1_1	mOSN	6.14061	-5.46841
		AGTCTCCAGTACCCTA-1_1	mOSN	-0.141723	-1.26818
		AGTCTCCAGTGCACTT-1_1	HBC2	-10.4039	-7.5726
		AGTCTCCCAGGTCAGA-1_1	Mv1	-12.042	-0.758137
		AGTCTCCCAGTAGTGG-1_1	mOSN	4.92512	-5.03697
		AGTCTCCCATGGATCT-1_1	mOSN	-0.115907	3.69645
		AGTGACTCAACTCCCT-1_1	Mv2	-10.6131	8.59924
		AGTGACTCAGGAATCG-1_1	mOSN	1.08766	-4.67279
		AGTGACTCATATCTGG-1_1	iOSN2	1.65567	5.73109
		AGTGACTCATCATTTC-1_1	mOSN	5.01292	-2.81166
		AGTGACTCATGAATAG-1_1	mOSN	0.362542	3.58797
		AGTGACTGTTCAGTAC-1_1	mOSN	2.02837	-1.07447
		AGTGACTTCGCATTGA-1_1	mOSN	3.83022	-3.73959
		AGTGATCAGTAGGCCA-1_1	HBC2	-9.05035	-7.5054
		AGTGATCAGTTACGAA-1_1	HBC1	-6.6526	-7.70935
		AGTGATCCACTAGGCC-1_1	mOSN	0.134962	3.68397
		AGTGATCCAGAGGAAA-1_1	mOSN	0.903768	3.7926
		AGTGCCGCAAGATGGC-1_1	mOSN	5.3976	2.58814
		AGTGCCGGTAAGTTGA-1_1	mOSN	1.95388	1.58851
		AGTGCCGGTTGTATGC-1_1	iOSN2	-0.0747364	6.22464
		AGTGCCGTCCGTATGA-1_1	mOSN	6.35711	-0.335348
		AGTGTTGAGGTGGCTA-1_1	mOSN	5.56342	-5.37233
		AGTGTTGTCGCGATCG-1_1	mOSN	1.58162	-6.10157
		AGTTAGCAGGCACAAC-1_1	mOSN	-0.00214364	-2.13001
		AGTTAGCAGGCATCGA-1_1	mOSN	0.154476	-4.42222
		AGTTAGCCATGTGCCG-1_1	mOSN	-0.611326	-1.5299
		AGTTAGCCATGTTCGA-1_1	mOSN	3.16502	-5.3911
		AGTTAGCGTAGGTCAG-1_1	INP	-6.77884	2.24382
		AGTTAGCTCCCGAGAC-1_1	mOSN	3.49685	0.0675214
		AGTTCCCCACTATCCC-1_1	mOSN	4.34125	4.98154
		AGTTCCCCATATGGCT-1_1	Mv2	-11.4483	5.71496
		AGTTCCCGTATCATGC-1_1	mOSN	2.61258	-3.18794
		AGTTCCCTCATGAGAA-1_1	mOSN	1.58644	-0.286951
		AGTTCGACACACGTGC-1_1	iOSN2	1.24046	6.03222
		AGTTCGAGTGAGAACC-1_1	mOSN	4.12416	-1.84397
		ATACCGAAGACAAGCC-1_1	mOSN	7.86763	-3.53599
		ATACCGACACGATTCA-1_1	mOSN	0.868848	-3.92312
		ATACCGATCCTGCCAT-1_1	mOSN	1.58206	-2.53542
		ATACCTTAGCCATTGT-1_1	mOSN	4.49759	1.41532
		ATACCTTCAGCTCCTT-1_1	mOSN	1.71992	0.87389
		ATACCTTCATGCCGCA-1_1	mOSN	-0.800173	-1.41389
		ATACCTTGTCATTCCC-1_1	HBC2	-10.8067	-7.81197
		ATACCTTTCTTGGTCC-1_1	mOSN	4.88049	1.58759
		ATACTTCAGAATAGTC-1_1	mOSN	-0.0843456	1.01413
		ATACTTCAGCCTCTCT-1_1	mOSN	4.39515	5.23326
		ATACTTCAGTGATGGC-1_1	iOSN2	-0.443193	6.5548
		ATACTTCCAAGTTCCA-1_1	iOSN2	-0.114968	6.63733
		ATACTTCCAATTGAAG-1_1	mOSN	4.4682	-5.11755
		ATACTTCCATTGGGAG-1_1	iOSN1	-1.63514	7.0389
		ATACTTCTCCGAAGGA-1_1	Sus	-10.3094	-2.39347
		ATAGACCCAGTTCACA-1_1	GBC	-8.46225	-1.27102
		ATAGACCTCAGGACGA-1_1	iOSN2	-0.152308	6.32666
		ATAGAGAAGATGCAGC-1_1	mOSN	1.65165	-5.43998
		ATAGAGAGTTGAGAGC-1_1	mOSN	8.15879	0.02613
		ATAGAGATCGAGCCAC-1_1	mOSN	-0.379898	3.33233
		ATAGGCTAGAGCTGCA-1_1	HBC1	-6.58495	-8.47366
		ATAGGCTAGATCGACG-1_1	mOSN	0.999815	-0.537208
		ATAGGCTAGTCAAGCG-1_1	Mv2	-11.2814	7.82817
		ATAGGCTTCGCGTCGA-1_1	mOSN	0.106434	0.426259
		ATATCCTAGTGCTACT-1_1	Mv2	-10.933	8.32915
		ATATCCTCAAGCCCAC-1_1	mOSN	6.13632	-2.02394
		ATATCCTCACCCTCTA-1_1	mOSN	4.60682	4.57003
		ATATCCTTCTCTCAAT-1_1	iOSN2	-0.153762	6.48957
		ATCACAGAGACCCGCT-1_1	mOSN	2.65309	-4.58631
		ATCACAGAGTAAGGGA-1_1	mOSN	0.0156449	-0.894383
		ATCACAGCAATCACGT-1_1	iOSN2	0.304486	5.09004
		ATCACAGCACACAGAG-1_1	mOSN	2.16864	0.803287
		ATCACAGGTTGTCAGT-1_1	mOSN	4.46678	5.4393
		ATCACGACACGTGAGA-1_1	mOSN	4.09119	1.01314
		ATCACGACATTGAAAG-1_1	mOSN	3.89798	-3.86196
		ATCACGATCCATCTCG-1_1	mOSN	6.83864	-4.56128
		ATCACGATCCGAAGGA-1_1	GBC	-10.5188	-1.63109
		ATCACGATCGTGGCTG-1_1	mOSN	4.15157	5.18444
		ATCACTTCAACTGAAA-1_1	Mv2	-10.3838	8.77483
		ATCACTTGTTCGTAAC-1_1	mOSN	4.9881	-3.24959
		ATCAGGTAGTCATCGT-1_1	Mv2	-11.3403	6.42038
		ATCAGGTAGTTGCGAG-1_1	Mv2	-12.016	5.87173
		ATCAGGTCAGAGACTG-1_1	iOSN1	-3.21409	7.28858
		ATCAGGTCAGAGTAAT-1_1	mOSN	2.27695	-4.04763
		ATCAGGTGTCCGTTTC-1_1	mOSN	3.03416	-5.42922
		ATCAGGTGTGGAGAAA-1_1	HBC2	-10.0301	-8.22551
		ATCATTCAGCAAATGT-1_1	mOSN	8.17281	-0.522019
		ATCATTCAGGCCTAAG-1_1	mOSN	0.470905	-3.76152
		ATCATTCAGTTTCTTC-1_1	mOSN	3.64761	1.71314
		ATCATTCCACCTGAAT-1_1	HBC1	-6.67403	-8.37739
		ATCATTCGTTGGATCT-1_1	Mv2	-10.1405	9.15097
		ATCATTCTCGGACGTC-1_1	mOSN	8.49663	1.2232
		ATCCACCGTGGAACAC-1_1	mOSN	3.1484	-3.28654
		ATCCATTAGAGCTGAC-1_1	mOSN	4.44825	4.3161
		ATCCATTAGGTTTACC-1_1	mOSN	6.04822	3.00677
		ATCCATTAGTCTGGAG-1_1	iOSN1	-4.98292	6.33505
		ATCCATTAGTGAGTGC-1_1	mOSN	5.19384	3.15082
		ATCCATTCAAAGTGTA-1_1	mOSN	5.19898	0.360208
		ATCCATTTCTTGGATG-1_1	mOSN	7.95887	0.0488332
		ATCCCTGAGCAGGCTA-1_1	mOSN	1.56715	3.14344
		ATCCCTGAGCCTCCAG-1_1	mOSN	3.80221	2.10325
		ATCCCTGAGTCACAGG-1_1	Mv2	-10.3744	9.05716
		ATCCCTGAGTCTAGAA-1_1	mOSN	6.08277	-4.75851
		ATCCCTGCAGGACATG-1_1	mOSN	7.96049	-1.76505
		ATCCCTGGTATCTTCT-1_1	Mv2	-10.4512	8.89554
		ATCCCTGTCGAAGAAT-1_1	mOSN	3.64054	2.05893
		ATCCCTGTCGGTGTTA-1_1	mOSN	-0.0379431	-2.71811
		ATCCGTCAGATACATG-1_1	mOSN	3.24954	-3.01462
		ATCCGTCAGCTAGATA-1_1	mOSN	-0.649715	1.47273
		ATCCGTCTCAAGCGTT-1_1	mOSN	1.09596	0.952832
		ATCCGTCTCCTCTAGC-1_1	HBC2	-10.4681	-8.26984
		ATCCTATAGAGGTTTA-1_1	mOSN	4.52555	5.23717
		ATCGATGCAATCTCGA-1_1	mOSN	5.1816	-0.170043
		ATCGATGCATAATCGC-1_1	mOSN	3.75125	3.89506
		ATCGATGCATTCCTCG-1_1	mOSN	-0.552127	-3.61782
		ATCGATGGTACGAAAT-1_1	mOSN	1.51683	2.79419
		ATCGATGGTACGAGCA-1_1	mOSN	4.97817	-1.29871
		ATCGATGTCATTCCTA-1_1	mOSN	7.16268	-0.977062
		ATCGCCTAGGATTTCC-1_1	mOSN	7.12545	0.516142
		ATCGCCTCAAAGCTAA-1_1	mOSN	5.9864	1.75979
		ATCGCCTCACATAACC-1_1	Mv2	-12.0142	7.08545
		ATCGCCTCAGATTAAG-1_1	mOSN	1.45993	-5.34509
		ATCGCCTCATGATGCT-1_1	mOSN	1.16553	-4.12746
		ATCGCCTTCTCATTGT-1_1	mOSN	0.916352	-3.95508
		ATCGGATAGATCACCT-1_1	mOSN	1.19488	-1.19015
		ATCGGATAGGTAGACC-1_1	Sus	-5.33998	-12.1614
		ATCGGATCAGTTGCGC-1_1	iOSN1	-4.09492	6.92173
		ATCGGATGTGCGTTTA-1_1	mOSN	4.1154	5.61806
		ATCGGATGTGGTATGG-1_1	mOSN	5.30452	3.13014
		ATCGGATTCATTTCGT-1_1	iOSN2	0.385429	4.58882
		ATCGGCGCACTCCCTA-1_1	mOSN	1.89384	-2.20713
		ATCGGCGGTAGAGATT-1_1	Mv2	-11.327	5.00216
		ATCGGCGGTCGTTCAA-1_1	HBC1	-6.85444	-7.69002
		ATCGGCGGTTTCCATT-1_1	mOSN	5.97613	-4.46043
		ATCGGCGTCAGCGGAA-1_1	mOSN	1.05374	-6.19837
		ATCGGCGTCATAGACC-1_1	mOSN	1.77948	-0.359636
		ATCGGCGTCTTCGACC-1_1	mOSN	3.98204	-5.68263
		ATCGTAGAGGTCGTGA-1_1	mOSN	4.10319	3.65062
		ATCGTAGAGTCCTGCG-1_1	mOSN	5.16145	0.0247644
		ATCGTAGCAACTCCCT-1_1	Mv2	-10.4623	9.1261
		ATCGTAGCAATTTCCT-1_1	Mv2	-8.52187	9.58177
		ATCGTAGCAGCGTGAA-1_1	mOSN	5.34496	-1.68069
		ATCGTAGCAGGACGAT-1_1	mOSN	2.94548	-6.89257
		ATCGTAGCATATAGCC-1_1	mOSN	2.46486	-5.34101
		ATCGTAGGTAAGATAC-1_1	Mv2	-9.43276	8.25158
		ATCGTAGGTAATGCGG-1_1	mOSN	7.15177	0.278378
		ATCGTAGGTACGAGCA-1_1	Mv2	-9.40339	7.90831
		ATCGTAGGTATGTGTC-1_1	mOSN	2.06856	-4.32909
		ATCGTCCAGAATTCAG-1_1	mOSN	4.54444	2.73854
		ATCGTGAGTACAGCGA-1_1	mOSN	-0.0418281	-4.92406
		ATCGTGAGTACCTGTA-1_1	mOSN	3.81032	2.20597
		ATCGTGAGTCAAATCC-1_1	mOSN	-0.842546	-0.239449
		ATCGTGATCTAATTCC-1_1	mOSN	5.56244	-5.42577
		ATCTCTAAGCTTGTGT-1_1	mOSN	-0.358523	-0.132368
		ATCTCTACAATTGCTG-1_1	mOSN	4.33024	3.57586
		ATCTCTAGTAAGTTAG-1_1	HBC2	-10.411	-7.7475
		ATCTCTAGTAGCGTCC-1_1	mOSN	2.43915	-1.14757
		ATCTCTAGTATGGTAA-1_1	GBC	-10.1824	-1.8704
		ATCTCTAGTGGCAGAT-1_1	mOSN	8.23017	-0.538929
		ATCTCTATCAGCTAGT-1_1	mOSN	4.44529	-4.04073
		ATCTCTATCATTACGG-1_1	mOSN	1.9189	-4.87612
		ATCTCTATCCAAATGC-1_1	iOSN2	0.708711	6.32837
		ATCTCTATCCGTGTCT-1_1	iOSN2	-0.0891405	6.70425
		ATCTCTATCTACGGGC-1_1	mOSN	7.71458	0.684575
		ATCTTCACAGACACCC-1_1	mOSN	5.43922	-0.908354
		ATCTTCAGTGGAATGC-1_1	mOSN	0.537559	0.729021
		ATGAAAGAGAGATCGC-1_1	mOSN	3.47082	-6.24474
		ATGAAAGCAATACGAA-1_1	mOSN	4.47823	-3.86261
		ATGAAAGCACACCGCA-1_1	mOSN	1.79823	0.00394936
		ATGAAAGTCGACATAC-1_1	iOSN2	2.27647	3.67729
		ATGACCAAGATGAAGG-1_1	Mv2	-9.33524	8.0803
		ATGACCAAGTGTACAA-1_1	mOSN	3.36882	-6.52194
		ATGACCACACCTGATA-1_1	mOSN	4.96345	4.28166
		ATGACCAGTACTCGCG-1_1	mOSN	5.28611	-1.25449
		ATGACCAGTTCGAGCC-1_1	iOSN2	3.86869	-4.91224
		ATGACCATCTGCGGCA-1_1	HBC2	-10.7509	-7.03051
		ATGAGGGCATCTGCGG-1_1	Mv2	-10.1604	7.37052
		ATGAGGGGTCTTCTAT-1_1	mOSN	4.61415	-4.02971
		ATGAGGGTCAACTCTT-1_1	mOSN	1.83093	-1.99031
		ATGAGGGTCGGCTGGT-1_1	mOSN	4.45481	-3.05784
		ATGAGTCAGGTTCCAT-1_1	iOSN1	-4.31807	5.97445
		ATGAGTCCAGAGTGAC-1_1	mOSN	1.56128	-6.17029
		ATGAGTCCATCTGGGC-1_1	mOSN	4.73595	4.11304
		ATGAGTCGTCTAATCG-1_1	mOSN	1.88145	0.646428
		ATGAGTCGTGCACATT-1_1	iOSN1	-1.76643	7.13235
		ATGAGTCGTTCGAACT-1_1	Mv2	-11.9103	6.37728
		ATGAGTCTCCTAGAGT-1_1	mOSN	2.8521	0.408597
		ATGATCGAGGCGACAT-1_1	mOSN	4.76471	-6.40278
		ATGATCGCAGCTCTGG-1_1	mOSN	8.67074	0.776041
		ATGATCGGTCCTACAA-1_1	Mv2	-9.37731	8.01119
		ATGCATGTCCGTGTGG-1_1	iOSN2	-0.791298	6.81678
		ATGCATGTCCTCGCAT-1_1	INP	-7.37352	1.46534
		ATGCATGTCTTACACT-1_1	mOSN	7.86375	-3.4847
		ATGCCTCCAAGTTCGT-1_1	mOSN	5.93856	-2.88946
		ATGCCTCCACAAATAG-1_1	mOSN	-0.0961317	-4.19105
		ATGCCTCCACAACATC-1_1	mOSN	5.14026	-0.498506
		ATGCCTCGTCACGACC-1_1	mOSN	6.53611	2.05141
		ATGCCTCGTTTAAGGA-1_1	Mv1	-12.0405	-0.272162
		ATGCCTCTCGCCGAAC-1_1	mOSN	0.956933	-2.77438
		ATGCGATAGTTAGTAG-1_1	mOSN	-0.211029	-3.86236
		ATGCGATCAGCATACT-1_1	Mv2	-10.5163	8.80705
		ATGCGATGTCATCGGC-1_1	Mv2	-12.1012	7.43735
		ATGCGATTCTTGAGCA-1_1	mOSN	0.494908	0.200425
		ATGGAGGAGCACCTGC-1_1	GBC	-9.52107	-2.10558
		ATGGAGGAGCGAACTG-1_1	mOSN	7.96608	0.361148
		ATGGAGGAGGATATAC-1_1	mOSN	6.08526	3.39067
		ATGGAGGCAATTGCGT-1_1	mOSN	8.01441	-1.60685
		ATGGAGGGTCCATCTC-1_1	mOSN	1.54185	3.29498
		ATGGAGGTCCTCGCAT-1_1	mOSN	2.55599	-6.69486
		ATGGAGGTCCTTTAGT-1_1	INP	-6.3412	3.42494
		ATGGATCCAGAAATCA-1_1	iOSN1	-6.05461	4.41966
		ATGGATCCATAGCACT-1_1	mOSN	3.34384	-2.58671
		ATGGATCGTGGCAACA-1_1	mOSN	8.1552	0.323086
		ATGGATCTCCGCTAGG-1_1	Mv2	-11.0357	8.68164
		ATGGATCTCGGTTGTA-1_1	mOSN	0.978762	-0.14042
		ATGGGAGCAACCTATG-1_1	mOSN	-0.420926	3.3362
		ATGGGAGCAGCTAACT-1_1	HBC2	-10.2894	-8.2711
		ATGGGTTCAGTGTATC-1_1	mOSN	6.14953	-5.92708
		ATGGGTTTCCTTATCA-1_1	iOSN1	-4.46845	5.71437
		ATGGGTTTCGGATACT-1_1	iOSN1	-3.15413	7.36025
		ATGGTTGAGGAGATAG-1_1	mOSN	4.01388	2.64522
		ATGGTTGCACGTAGAG-1_1	iOSN2	0.695043	6.42575
		ATGGTTGGTCTTGCTC-1_1	Mv2	-11.7837	7.81239
		ATGGTTGGTGGTCTGC-1_1	iOSN1	-6.26088	4.38911
		ATGGTTGTCGATACTG-1_1	mOSN	4.32052	-1.8824
		ATGTCCCAGAACCGCA-1_1	mOSN	1.17417	-5.05108
		ATGTCCCAGAATTGTG-1_1	mOSN	0.315079	-1.25403
		ATGTCCCAGTTTGTCG-1_1	mOSN	-0.877023	-2.73737
		ATGTCCCCAACACTAC-1_1	Mv2	-11.027	6.45796
		ATGTCCCGTGTGATGG-1_1	mOSN	5.25604	-0.831836
		ATGTCCCGTTTCTTAC-1_1	iOSN1	-4.23927	6.05713
		ATGTCTTCAACCGTAT-1_1	mOSN	8.08887	0.348783
		ATGTCTTTCGTAGCCG-1_1	mOSN	7.99753	-0.129088
		ATTACCTAGAAGTCCG-1_1	INP	-5.92912	3.91559
		ATTACCTAGATGAACT-1_1	mOSN	3.46685	-3.24989
		ATTACCTAGCATCAGG-1_1	mOSN	5.94755	-5.33919
		ATTACCTCACTGCATA-1_1	HBC1	-6.5609	-8.41222
		ATTACCTCAGCGTATT-1_1	mOSN	4.74211	-3.47653
		ATTACCTCAGCTACCG-1_1	mOSN	0.500043	-0.722279
		ATTACCTGTTCCTACC-1_1	mOSN	4.69802	4.6552
		ATTACCTTCACGGGAA-1_1	mOSN	8.59818	1.02651
		ATTACCTTCATTGCCC-1_1	mOSN	3.67559	-2.74414
		ATTACCTTCGTGAGAG-1_1	iOSN2	0.107139	6.16937
		ATTACCTTCTATTCGT-1_1	mOSN	4.87993	-6.30397
		ATTACTCCACGGCCAT-1_1	mOSN	4.36535	-6.51856
		ATTACTCCAGGGCTTC-1_1	mOSN	5.0475	-1.22029
		ATTACTCTCACACGAT-1_1	mOSN	0.382955	1.55429
		ATTACTCTCACATTGG-1_1	mOSN	7.79499	1.37576
		ATTACTCTCGAGAAGC-1_1	iOSN2	0.43726	5.42097
		ATTATCCAGATGAAGG-1_1	Mv2	-9.5659	10.1834
		ATTATCCCACTAGGTT-1_1	INP	-7.42545	1.26955
		ATTATCCCAGAAGTTA-1_1	mOSN	6.44851	-2.9234
		ATTATCCGTCAAACGG-1_1	mOSN	5.48774	2.315
		ATTATCCTCATGAGTC-1_1	HBC1	-6.76361	-7.8633
		ATTCACTAGATACATG-1_1	Mv2	-10.1022	5.97859
		ATTCACTAGGCGTCCT-1_1	mOSN	4.31213	-5.35269
		ATTCACTAGGGTTGCA-1_1	mOSN	5.41186	0.582589
		ATTCACTAGGTCGAGT-1_1	mOSN	5.97393	-2.20023
		ATTCACTGTCTGTAGT-1_1	mOSN	3.95743	-5.94342
		ATTCACTGTGAATATG-1_1	mOSN	5.32017	-5.92219
		ATTCACTGTGCCGGTT-1_1	mOSN	0.868445	3.74612
		ATTCACTGTGGTAATA-1_1	mOSN	0.988653	-5.19826
		ATTCACTTCGGAGTAG-1_1	Mv2	-11.5587	6.45598
		ATTCAGGAGCAAGCCA-1_1	mOSN	2.31195	-3.42455
		ATTCAGGCAACACGTT-1_1	HBC2	-10.0512	-7.85999
		ATTCAGGCAGACTGCC-1_1	mOSN	4.70234	-0.801412
		ATTCAGGGTGTTCATG-1_1	mOSN	7.04088	0.221166
		ATTCAGGGTTCCTTGC-1_1	mOSN	0.782129	-5.01695
		ATTCAGGTCAGCTGAT-1_1	mOSN	0.408119	1.26397
		ATTCATCCACAACATC-1_1	Sus	-5.38133	-13.2457
		ATTCATCCAGTGACCC-1_1	mOSN	3.23394	-5.35916
		ATTCATCCATGAGTAA-1_1	iOSN1	-6.12652	4.47049
		ATTCATCGTCCCGGTA-1_1	mOSN	2.09276	-5.30084
		ATTCATCTCTGGCTGG-1_1	mOSN	3.47461	-4.75019
		ATTCCATAGAATAACC-1_1	iOSN2	2.44943	5.80314
		ATTCCATAGATACTGA-1_1	mOSN	2.94768	-4.04895
		ATTCCATAGGTTAGTA-1_1	mOSN	4.47398	-6.92934
		ATTCCATAGGTTCCGC-1_1	mOSN	4.6166	-6.42112
		ATTCCATAGTGAGCCA-1_1	Mv2	-10.9502	8.60387
		ATTCCATAGTGGTGGT-1_1	Mv2	-10.9884	7.32729
		ATTCCATGTCGTATGT-1_1	mOSN	4.31569	4.0832
		ATTCCATTCGCGCTGA-1_1	mOSN	5.5667	-4.47155
		ATTCCATTCTGAGCAT-1_1	mOSN	0.772815	2.83289
		ATTCCATTCTGGCCAG-1_1	mOSN	4.96865	-4.17634
		ATTCCCGGTAGACGTG-1_1	mOSN	4.25755	-7.00564
		ATTCCCGGTCTCCTGT-1_1	iOSN1	-3.96541	6.65772
		ATTCCCGTCGAACCAT-1_1	iOSN2	3.61685	-5.41381
		ATTCCCGTCTCGTCAC-1_1	mOSN	3.84722	4.44857
		ATTCCTACACCCGTAG-1_1	mOSN	2.50938	-3.15903
		ATTCCTAGTACTCGCG-1_1	mOSN	4.4349	5.28801
		ATTCCTAGTATACGGG-1_1	Mv2	-11.5081	7.21941
		ATTCCTAGTGTCTTCC-1_1	mOSN	4.06132	-2.83102
		ATTCCTAGTTTCACTT-1_1	mOSN	5.69764	3.45381
		ATTCGTTAGTGACACG-1_1	mOSN	-0.450039	3.52415
		ATTCGTTGTCCGGTGT-1_1	iOSN2	3.1634	-6.29444
		ATTCGTTGTTAGCGGA-1_1	mOSN	8.56352	1.33179
		ATTCTACAGAGGTGCT-1_1	mOSN	0.46135	3.33788
		ATTCTACAGATGTTGA-1_1	mOSN	4.82926	4.70582
		ATTCTACAGCTCAGAG-1_1	iOSN1	-4.58208	6.40416
		ATTCTACCAACTCCAA-1_1	mOSN	5.51035	2.93495
		ATTCTACCATAGATGA-1_1	mOSN	4.76474	2.03533
		ATTCTACTCAGGAACG-1_1	iOSN2	3.35618	-7.21306
		ATTCTACTCTCGTCAC-1_1	mOSN	4.01076	3.47359
		ATTCTTGCACAAATGA-1_1	mOSN	3.2543	-5.25974
		ATTCTTGCACATCCCT-1_1	mOSN	4.89545	-5.68118
		ATTCTTGGTAGTTCCA-1_1	mOSN	2.72851	-2.04926
		ATTCTTGTCTCGGGAC-1_1	HBC2	-12.8094	-5.02087
		ATTGGGTAGAGCAGAA-1_1	iOSN2	0.801119	4.77959
		ATTGGGTCAATCTCGA-1_1	mOSN	3.88898	-2.384
		ATTGGGTCACTCCTTG-1_1	mOSN	4.7989	-6.43362
		ATTGGGTCAGGTCAGA-1_1	mOSN	8.15546	-1.14433
		ATTGGGTCAGTTCCAA-1_1	mOSN	5.92752	2.61314
		ATTGGGTGTCTGTGCG-1_1	mOSN	2.25953	-3.56957
		ATTGGGTGTTCCACAA-1_1	GBC	-10.6699	-1.29876
		ATTGTTCCACTGAATC-1_1	iOSN1	-4.83229	6.16846
		ATTGTTCCATGAAAGT-1_1	Mv2	-10.0294	9.805
		ATTGTTCCATGTGCCG-1_1	mOSN	-1.24968	1.96857
		ATTGTTCGTCTGTCAA-1_1	HBC2	-10.8723	-8.07863
		ATTGTTCGTGTTTCTT-1_1	mOSN	2.37169	-5.52005
		ATTTACCAGCATGTTC-1_1	Mv2	-9.22957	10.4408
		ATTTACCAGCTTACGT-1_1	mOSN	5.64684	-5.72332
		ATTTACCAGGTTAAAC-1_1	mOSN	1.05104	-4.19706
		ATTTACCAGTCCTGCG-1_1	mOSN	-0.0621747	-1.40031
		ATTTACCCAGAGGGTT-1_1	mOSN	7.0199	-0.796035
		ATTTACCCATTGAGGG-1_1	mOSN	3.60295	-1.20607
		ATTTACCTCCCGAATA-1_1	mOSN	0.760487	3.91555
		ATTTCACAGTGAGTGC-1_1	mOSN	5.68057	0.0959339
		ATTTCACGTCCTATAG-1_1	Mv2	-9.24624	9.54874
		ATTTCACTCGTCAAAC-1_1	mOSN	-0.549144	-3.54596
		ATTTCTGCACATGTTG-1_1	iOSN1	-3.22476	7.07837
		ATTTCTGTCAAGGACG-1_1	Mv2	-9.73506	8.60021
		ATTTCTGTCAGACCGC-1_1	mOSN	4.69835	4.3195
		ATTTCTGTCCCAGGAC-1_1	mOSN	5.88815	-1.29679
		CAAAGAAAGCGGCTCT-1_1	mOSN	2.06711	1.89134
		CAAAGAAAGCTTAGTC-1_1	mOSN	5.05253	-1.49328
		CAAAGAAGTACCTTCC-1_1	iOSN1	-1.95393	7.12561
		CAAAGAAGTGCGGCTT-1_1	Sus	-5.6347	-11.5701
		CAAAGAAGTGGTCTGC-1_1	mOSN	8.15619	0.0214346
		CAAAGAATCCTACTGC-1_1	mOSN	4.94905	0.257997
		CAACAACCATTGGGAG-1_1	HBC2	-10.2083	-7.85656
		CAACAACGTTCCCAAA-1_1	mOSN	2.15673	-4.31045
		CAACAGTAGAATCGTA-1_1	mOSN	4.48186	5.40125
		CAACAGTCAACGATCT-1_1	mOSN	-0.185372	3.64203
		CAACAGTCAAGGTCGA-1_1	mOSN	6.29514	2.6052
		CAACAGTCACTTCATT-1_1	mOSN	5.68492	0.341456
		CAACAGTTCCGCCTAT-1_1	Mv2	-10.9661	7.2468
		CAACAGTTCTGGCCGA-1_1	mOSN	8.41685	-0.975026
		CAACAGTTCTTGAGCA-1_1	mOSN	4.90357	2.4303
		CAACCAAAGCGAATGC-1_1	mOSN	1.27157	-6.22766
		CAACCAAAGGTTACAA-1_1	mOSN	0.213018	-2.90582
		CAACCAACAATGCAGG-1_1	GBC	-9.15802	-1.93978
		CAACCAACAGACATCT-1_1	mOSN	-0.227803	0.840432
		CAACCAACATGACTCA-1_1	mOSN	-0.480691	1.98404
		CAACCTCCAGCGGTCT-1_1	mOSN	5.89907	-1.94057
		CAACCTCCATTGGATC-1_1	mOSN	2.0072	-4.13634
		CAACCTCGTGGTAATA-1_1	GBC	-8.40083	-1.18552
		CAACGATAGAGTCTGG-1_1	iOSN2	3.31802	-5.53556
		CAACGATCACCTTCGT-1_1	mOSN	4.41072	1.5083
		CAACGATCACGGTCTG-1_1	iOSN2	1.79129	5.54822
		CAACGATGTGTCCATA-1_1	mOSN	3.37966	-4.06722
		CAACGATTCAATCGGT-1_1	mOSN	0.378462	2.45226
		CAACGATTCCTCTAAT-1_1	mOSN	2.84872	-1.07109
		CAACGATTCTCCTGAC-1_1	mOSN	7.99984	-1.92352
		CAACGGCAGACATGCG-1_1	Mv2	-9.00726	10.0019
		CAACGGCAGAGCCTGA-1_1	mOSN	4.18369	-2.10767
		CAACGGCAGATGTTAG-1_1	GBC	-7.80894	-6.95153
		CAACGGCAGCACGGAT-1_1	iOSN1	-4.91187	6.14659
		CAACGGCAGCGCTGAA-1_1	mOSN	5.70855	2.31676
		CAACGGCAGTTCCGTA-1_1	mOSN	0.708302	0.143418
		CAACGGCCATTGACAC-1_1	mOSN	1.18848	2.91577
		CAACGGCGTGAAAGTT-1_1	mOSN	5.0159	-1.65663
		CAACGGCTCGCACTCT-1_1	HBC2	-12.7232	-5.09859
		CAAGACTCAAGTGGCA-1_1	mOSN	4.02413	5.50536
		CAAGAGGCAGCCGGTT-1_1	mOSN	4.54619	-5.50869
		CAAGAGGTCTCTGCTG-1_1	Mv2	-10.132	8.25821
		CAAGCTAAGGGTGAGG-1_1	mOSN	-0.0102868	3.59707
		CAAGCTAAGTCACTCA-1_1	mOSN	-1.00935	-1.93416
		CAAGCTACAACACAAA-1_1	mOSN	1.229	-5.62819
		CAAGCTACAGTTTCGA-1_1	iOSN2	0.481323	5.6728
		CAAGCTACATCCTAAG-1_1	mOSN	1.04906	-5.00538
		CAAGCTACATTGCTGA-1_1	mOSN	1.33559	3.04908
		CAAGGGAAGCACGGAT-1_1	mOSN	3.7464	-3.58093
		CAAGGGAAGCAGGCTA-1_1	mOSN	-0.323612	3.00348
		CAAGGGAGTAGCGTTT-1_1	mOSN	4.06894	5.13605
		CAAGGGATCATTTACC-1_1	Mv2	-10.6513	8.29133
		CAAGGGATCGGTGTTA-1_1	mOSN	2.35908	-5.99941
		CAATACGAGGTAAAGG-1_1	iOSN1	-4.58467	5.48402
		CAATACGCAATGACCT-1_1	HBC1	-6.5654	-8.16127
		CAATACGCATAAGATG-1_1	Mv2	-11.0491	7.9693
		CAATACGGTCCAAAGG-1_1	iOSN1	-3.92456	6.80661
		CAATACGGTCCTACAA-1_1	HBC2	-9.26752	-7.64415
		CAATACGTCATCCCGT-1_1	GBC	-7.86988	-6.82434
		CAATCGAAGTTTGGCT-1_1	Sus	-5.50979	-12.7245
		CAATCGACATAACTCG-1_1	mOSN	6.00742	-0.970191
		CAATCGACATCGATAC-1_1	mOSN	4.21524	2.23629
		CAATCGAGTCGTACTA-1_1	mOSN	4.04101	-5.53837
		CAATCGAGTTCCGCAG-1_1	mOSN	5.0268	4.37734
		CAATCGATCGCTTAAG-1_1	mOSN	3.355	-5.52284
		CAATCGATCGCTTGCT-1_1	INP	-7.65817	0.727474
		CAATGACAGCTGAAGC-1_1	Mv2	-10.302	8.5043
		CAATGACCACATCCCT-1_1	mOSN	1.46334	-4.68798
		CAATGACTCGAGAGAC-1_1	Mv2	-11.3355	7.77102
		CAATGACTCGTAGGAG-1_1	HBC2	-12.5488	-5.26765
		CAATGACTCTACGCAA-1_1	mOSN	1.46091	-5.7867
		CAATTTCAGAGCTTTC-1_1	iOSN1	-6.35531	4.58663
		CAATTTCGTTGCTCAA-1_1	mOSN	4.64664	4.64385
		CAATTTCTCGCTCATC-1_1	Mv2	-12.2162	6.69625
		CACAACAAGCCTTTGA-1_1	mOSN	0.398757	-4.80911
		CACAACAAGTATTAGG-1_1	iOSN2	0.947593	6.16985
		CACAACACATTAGGCT-1_1	mOSN	2.60901	-2.96271
		CACAACAGTCGCTTAA-1_1	HBC2	-9.74774	-6.86372
		CACACAACATGACTAC-1_1	mOSN	2.45978	-3.64291
		CACAGATAGTCCTGCG-1_1	mOSN	5.74571	-0.165623
		CACAGATAGTTCCGTA-1_1	mOSN	3.10126	-3.7871
		CACAGATCATTGTAGC-1_1	mOSN	3.53176	0.780359
		CACAGATGTCTATGAC-1_1	mOSN	-0.960468	-0.966042
		CACAGATGTTGTACGT-1_1	mOSN	-0.0696663	-1.52014
		CACAGATTCACATACG-1_1	mOSN	0.235375	-2.86326
		CACAGGCAGAGTGTGC-1_1	mOSN	5.22294	-4.55235
		CACAGGCAGGAGTATT-1_1	mOSN	5.54302	-5.70976
		CACAGGCCAAGTCCCG-1_1	mOSN	0.261299	1.89566
		CACAGGCCACAGGATG-1_1	mOSN	4.54051	-1.29956
		CACAGGCCACTTGGGC-1_1	mOSN	0.617167	-5.73525
		CACAGGCGTTGCTCAA-1_1	mOSN	4.30976	2.84813
		CACAGGCTCAAGCTGT-1_1	mOSN	0.385383	-5.16478
		CACAGGCTCTTAAGGC-1_1	HBC1	-7.38471	-8.1558
		CACATGAAGTGTACAA-1_1	mOSN	-0.220313	3.13008
		CACATGACAAACTGCT-1_1	mOSN	6.50969	-2.39409
		CACATGACACAGTGAG-1_1	Mv2	-12.0767	7.01721
		CACATGAGTAAGTTAG-1_1	mOSN	5.46913	-1.3228
		CACCAAAAGGCAGCTA-1_1	Mv2	-12.0756	7.20822
		CACCAAAAGGTCTTTG-1_1	mOSN	-0.209655	1.3059
		CACCAAAAGTCTCTGA-1_1	mOSN	4.35273	-6.79311
		CACCAAAAGTCTGCAT-1_1	Mv1	-12.0315	-0.484913
		CACCAAACAAAGGGTC-1_1	mOSN	4.1548	5.77569
		CACCAAAGTTTCACTT-1_1	iOSN1	-3.75117	7.02235
		CACCAAATCTATTGTC-1_1	Mv2	-10.5138	8.84245
		CACCGTTAGACCAGCA-1_1	mOSN	0.40744	1.90998
		CACCGTTAGTTAGTGA-1_1	Mv2	-10.9879	8.39679
		CACCGTTAGTTTGCTG-1_1	INP	-6.66257	2.38865
		CACCGTTCACCAAATC-1_1	mOSN	2.58482	-4.13683
		CACCGTTGTCACAGAG-1_1	mOSN	4.0497	2.64715
		CACCGTTTCCTAGCTC-1_1	mOSN	7.03182	1.32864
		CACGAATTCGAAGAAT-1_1	iOSN1	-4.09274	6.05664
		CACGGGTAGCTGTTAC-1_1	Mv2	-11.6806	7.70646
		CACGGGTAGGCTGGAT-1_1	iOSN1	-4.31808	6.59044
		CACGGGTCAAAGCACG-1_1	mOSN	0.393693	1.93374
		CACGGGTGTAACATCC-1_1	iOSN1	-3.74917	6.65922
		CACGGGTGTAGCGTCC-1_1	mOSN	4.47062	-5.00046
		CACGGGTGTCCACACG-1_1	Mv2	-12.3217	6.41412
		CACGGGTTCTATCGGA-1_1	mOSN	4.95448	-2.69969
		CACGTGGCATTCACAG-1_1	GBC	-8.8218	-1.67594
		CACGTGGGTGACACGA-1_1	mOSN	3.68665	-1.75167
		CACGTTCCACGGTGAA-1_1	mOSN	4.33967	-3.06292
		CACGTTCTCGTGCAGC-1_1	mOSN	9.16437	0.771815
		CACTAAGGTAAGATCA-1_1	mOSN	8.04209	0.256155
		CACTGAAAGACTTCGT-1_1	Mv2	-11.1353	8.09913
		CACTGAAAGGAGGGTG-1_1	mOSN	6.36375	-2.91927
		CACTGAAAGGTTGTTC-1_1	HBC2	-10.9846	-7.83842
		CACTGAACAATACAGA-1_1	mOSN	3.55661	-3.65791
		CACTGAACACATGGTT-1_1	mOSN	1.72205	-3.83705
		CACTGAAGTTTGATCG-1_1	mOSN	1.28769	-5.89642
		CACTGAATCACTTGTT-1_1	mOSN	2.15414	-0.852487
		CACTGGGCAGTGGCTC-1_1	iOSN2	0.659583	4.4089
		CACTGGGGTGGACCAA-1_1	mOSN	6.74481	-3.88295
		CACTGGGTCGAAACAA-1_1	mOSN	3.38497	-3.71371
		CACTGGGTCGCCATAA-1_1	Mv2	-11.3754	5.155
		CACTGGGTCGCGAAGA-1_1	mOSN	4.3866	-1.79791
		CACTGGGTCTGCTTAT-1_1	mOSN	8.48316	-0.669868
		CACTGTCAGCGGCTCT-1_1	mOSN	1.19258	1.90218
		CACTGTCAGCGTTCCG-1_1	mOSN	1.00113	0.0902929
		CACTGTCTCGGCTGTG-1_1	mOSN	4.74327	-6.85967
		CACTGTCTCTGAGAGG-1_1	mOSN	3.91495	4.07376
		CACTTCGAGCGTCTCG-1_1	iOSN1	-3.95091	6.60634
		CACTTCGTCAACACCA-1_1	iOSN2	-3.05377	6.07579
		CACTTCGTCCGTGACG-1_1	mOSN	5.87648	-3.7564
		CAGAGCCAGCGCCCAT-1_1	INP	-7.99826	-0.46934
		CAGAGCCCACTTGGCG-1_1	Mv2	-10.4903	9.49838
		CAGAGCCGTCGAACAG-1_1	mOSN	2.43454	2.09101
		CAGATACAGGACTAAT-1_1	mOSN	2.73755	-4.37743
		CAGATACAGGCCCGTT-1_1	Mv2	-9.66467	10.081
		CAGATACGTCACTCGG-1_1	mOSN	6.26887	-2.84953
		CAGATACGTCCTTAAG-1_1	mOSN	4.5649	-3.4443
		CAGATCAAGAGTGTGC-1_1	mOSN	4.69283	-6.32899
		CAGATCAAGCTTGTGT-1_1	mOSN	3.6769	-5.59528
		CAGATCAAGGATTTCC-1_1	mOSN	7.19038	-0.330684
		CAGATCAAGTAGAATC-1_1	GBC	-10.5147	-1.43326
		CAGATCACAGAGAATT-1_1	iOSN1	-5.68161	5.28415
		CAGATCACATTCAGGT-1_1	mOSN	3.83769	-2.48258
		CAGATCAGTATGATCC-1_1	mOSN	1.44834	-2.05056
		CAGATCATCATTTGCT-1_1	mOSN	5.93956	-2.05436
		CAGATTGAGAACTTCC-1_1	mOSN	5.51031	-4.50285
		CAGATTGGTTGTGGAG-1_1	mOSN	2.76273	1.29777
		CAGATTGTCCTTGGAA-1_1	mOSN	0.300544	0.196534
		CAGCAATCAGGAGGAG-1_1	mOSN	7.70608	-1.92397
		CAGCAATCATCGTTCC-1_1	mOSN	4.79921	4.71051
		CAGCAATGTATGGGAC-1_1	iOSN1	-4.74852	5.72818
		CAGCAATGTCTCACAA-1_1	iOSN1	-3.25273	6.96215
		CAGCAATGTGAAGCGT-1_1	Mv2	-11.1895	6.44607
		CAGCAATGTTGGATCT-1_1	Mv2	-11.7031	5.94455
		CAGCAATTCAGGAACG-1_1	iOSN2	0.956087	4.71219
		CAGCACGAGTCATAGA-1_1	mOSN	5.79207	-5.30999
		CAGCACGCACAAATAG-1_1	mOSN	4.15183	4.64933
		CAGCACGCAGCAGACA-1_1	mOSN	5.62917	-3.9376
		CAGCACGGTGCGGCTT-1_1	Mv2	-11.5871	6.73552
		CAGCACGTCTCGTCAC-1_1	HBC2	-10.3012	-8.11192
		CAGCAGCAGCTAGAGC-1_1	mOSN	5.76992	-4.07231
		CAGCAGCAGTAGGGTC-1_1	mOSN	4.70187	-3.77649
		CAGCAGCAGTGTGTTC-1_1	mOSN	0.26404	0.236869
		CAGCAGCCAATGGCCC-1_1	mOSN	8.19364	0.0524117
		CAGCAGCCACAATGCT-1_1	mOSN	2.04182	1.18036
		CAGCAGCCATTATGCG-1_1	mOSN	3.1418	-3.33774
		CAGCAGCGTTGTAGCT-1_1	INP	-7.11401	0.411342
		CAGCAGCTCCTCACTG-1_1	mOSN	2.54425	-0.578479
		CAGCCAGCAAATTGCC-1_1	mOSN	3.95622	-5.72289
		CAGCCAGCAACTCATG-1_1	mOSN	1.67248	-0.297488
		CAGCCAGGTACAGTAA-1_1	HBC2	-10.7364	-6.89089
		CAGCCAGTCTTCTTCC-1_1	mOSN	0.714255	-0.609488
		CAGCGTGAGCATGGGT-1_1	iOSN2	0.261124	6.76385
		CAGCGTGAGGGAGGCA-1_1	Mv2	-9.6685	10.1315
		CAGCGTGGTCGTCTCT-1_1	Sus	-5.69548	-12.8033
		CAGGCCAAGACCATGG-1_1	mOSN	0.57792	-0.430258
		CAGGCCAAGAGTACCG-1_1	mOSN	2.7015	1.08904
		CAGGCCAAGCCGAATG-1_1	mOSN	4.17665	-4.09499
		CAGGCCACAAGGTTGG-1_1	mOSN	-0.253565	-2.97827
		CAGGCCAGTATCGTTG-1_1	iOSN2	-0.133335	6.71578
		CAGGGCTGTCGTGGAA-1_1	mOSN	2.40845	-1.63673
		CAGGTATTCCAGTACA-1_1	mOSN	1.49578	0.189643
		CAGTGCGAGAAACACT-1_1	iOSN2	1.9903	5.81105
		CAGTGCGTCATTTACC-1_1	iOSN1	-2.12219	7.18621
		CAGTTAGAGCGTTCAT-1_1	mOSN	0.655564	-2.13622
		CAGTTAGCAATACAGA-1_1	Sus	-5.44437	-12.5567
		CAGTTAGCACTCAAGT-1_1	mOSN	0.351599	0.239786
		CAGTTAGCATCTCGTC-1_1	Mv1	-12.0517	-0.707109
		CAGTTAGGTTTAGAGA-1_1	iOSN2	-0.123252	6.11383
		CAGTTCCCAACTCCCT-1_1	mOSN	1.6428	1.78052
		CAGTTCCGTCATCAGT-1_1	mOSN	6.27355	2.92455
		CAGTTCCGTTCGAGCC-1_1	mOSN	4.18346	-5.59114
		CAGTTCCTCTCCGATC-1_1	mOSN	4.86969	-4.71504
		CATAAGCCATACGCAT-1_1	INP	-6.89802	0.496379
		CATAAGCCATGGGCAA-1_1	mOSN	5.86415	-0.9594
		CATAAGCCATTAAGCC-1_1	mOSN	-0.412918	-2.15471
		CATACAGAGACGGATC-1_1	mOSN	3.89427	-6.51637
		CATACAGAGGGCAAGG-1_1	iOSN1	-5.37514	5.24088
		CATACAGCAAACGAGC-1_1	HBC2	-10.3479	-7.96677
		CATACAGTCGACACCG-1_1	mOSN	3.67684	5.29886
		CATACAGTCGTGTGAT-1_1	mOSN	4.54461	-6.81793
		CATACCCAGAGCCGTA-1_1	mOSN	1.30627	-0.913979
		CATACCCGTATAGGGC-1_1	mOSN	1.0737	-1.73752
		CATACTTAGTGGTTAA-1_1	mOSN	1.8605	-2.85839
		CATACTTGTGTTACAC-1_1	mOSN	1.07535	-0.574673
		CATACTTTCACTTGTT-1_1	Mv2	-9.46413	10.0262
		CATAGACAGACTGTTC-1_1	iOSN2	3.3439	-7.23873
		CATAGACAGCGTCTCG-1_1	Mv2	-8.86725	9.67744
		CATAGACGTGACAACG-1_1	mOSN	0.22573	1.38045
		CATAGACTCCATGAGT-1_1	HBC2	-9.9517	-7.45117
		CATCAAGAGAAGCCTG-1_1	GBC	-8.74262	-1.63679
		CATCAAGCAAGGATGC-1_1	Mv2	-12.0795	6.96164
		CATCAAGGTAAGTAGT-1_1	iOSN1	-5.33612	5.7284
		CATCAAGGTCACCCTT-1_1	mOSN	3.84537	5.50327
		CATCCACAGCCGTCGT-1_1	mOSN	5.71046	-4.17788
		CATCCACAGCTTACGT-1_1	mOSN	5.7179	2.64372
		CATCCACAGTTGGCTT-1_1	mOSN	4.89876	-6.46627
		CATCCACCAACTGTGT-1_1	mOSN	4.89913	-2.22334
		CATCCACCAAGACCTT-1_1	mOSN	1.36249	-0.383584
		CATCCACGTCCATACA-1_1	HBC2	-9.43347	-7.42236
		CATCCACTCGCGGTAC-1_1	mOSN	-0.53437	-2.85282
		CATCCCAAGCATCCCG-1_1	mOSN	1.43004	0.769074
		CATCCCATCCATTGTT-1_1	mOSN	5.94632	-3.99189
		CATCCCATCGATTTCT-1_1	mOSN	4.98915	-6.40086
		CATCCGTAGGGTGGGA-1_1	INP	-7.30019	1.51215
		CATCCGTAGTGTACCT-1_1	iOSN2	0.513545	5.79465
		CATCCGTGTTGGACCC-1_1	HBC2	-12.7282	-5.13704
		CATCGCTCACCATTCC-1_1	mOSN	8.49593	0.812811
		CATCGCTCATCGGAAG-1_1	mOSN	0.634353	-4.98173
		CATCGCTCATGACTAC-1_1	iOSN2	3.06022	-5.52092
		CATCGCTGTTATCCAG-1_1	mOSN	-0.0938799	3.92095
		CATCGCTTCCAAGCAT-1_1	mOSN	3.3544	-4.3973
		CATCGGGAGTATGATG-1_1	mOSN	2.22205	1.92989
		CATCGGGGTCTGCGCA-1_1	mOSN	4.01891	3.90762
		CATCGGGTCCTAGCTC-1_1	mOSN	6.52722	2.55118
		CATCGTCCACAGCGCT-1_1	HBC2	-9.50674	-7.55623
		CATCGTCGTTGCTCGG-1_1	mOSN	5.94906	-0.251151
		CATCGTCTCCCAGGAC-1_1	mOSN	3.07514	-0.773276
		CATGAGTAGCATGCGA-1_1	mOSN	7.80804	-1.37334
		CATGAGTCATGAGAAT-1_1	mOSN	5.00903	-6.53828
		CATGCAAAGATGACCG-1_1	mOSN	-0.223402	1.10807
		CATGCAAAGCCGGAAT-1_1	mOSN	4.40199	5.19371
		CATGCAAAGGCAGTCA-1_1	INP	-6.70929	0.932313
		CATGCAACATACCACA-1_1	mOSN	-0.0263259	-4.05088
		CATGCAAGTCCTCATC-1_1	mOSN	7.29033	1.10066
		CATGCAAGTTAGGAGC-1_1	iOSN1	-2.97085	7.29853
		CATGCAAGTTTCCATT-1_1	mOSN	4.85232	-1.74988
		CATGCAATCCGCGAGT-1_1	mOSN	5.44965	-6.21459
		CATGCAATCTCGCTTG-1_1	mOSN	1.6143	-4.59618
		CATGCGGAGATGAACT-1_1	mOSN	0.913865	-2.90613
		CATGCGGAGCAGTAAT-1_1	mOSN	1.76263	-2.16669
		CATGCGGAGCTCACTA-1_1	mOSN	-0.0470815	-2.60539
		CATGCGGCACACCGAC-1_1	mOSN	4.99954	2.83215
		CATGCGGCAGAGTTCT-1_1	Mv2	-12.032	6.66502
		CATGCGGGTACGATGG-1_1	mOSN	4.95394	-1.21174
		CATGCGGGTCACAGTT-1_1	mOSN	5.03391	-1.29365
		CATGCGGTCATCACTT-1_1	Mv2	-12.2072	6.95329
		CATGCTCGTTGTGTTG-1_1	mOSN	3.65904	4.75029
		CATGCTCTCCCGAGGT-1_1	INP	-7.01617	1.5268
		CATGGATAGCAATAGT-1_1	mOSN	2.85162	-5.23714
		CATGGATAGCTGGAGT-1_1	mOSN	1.51187	1.22588
		CATGGATAGGATACAT-1_1	mOSN	5.50116	-3.12627
		CATGGATAGTAGTCTC-1_1	mOSN	7.22735	-3.69393
		CATGGATCATACACCA-1_1	mOSN	1.46124	-4.07216
		CATGGTAGTTTCGCTC-1_1	HBC2	-12.6656	-5.16255
		CATTCATGTACCCAGC-1_1	iOSN1	-5.3786	5.60873
		CATTCATTCTCAAAGC-1_1	mOSN	1.63099	2.42338
		CATTCCGCAAGCACAG-1_1	mOSN	4.9681	-3.49228
		CATTCCGGTATACCTG-1_1	Mv2	-11.4019	6.73795
		CATTCCGGTTCGGTAT-1_1	mOSN	5.09446	-6.67173
		CATTCCGTCTTCGGAA-1_1	mOSN	7.36832	0.0641143
		CATTCTACACGCCAGT-1_1	mOSN	5.77409	-0.717754
		CATTCTACAGCGCTTG-1_1	mOSN	5.54436	-6.41268
		CATTCTAGTCAGACGA-1_1	mOSN	1.1809	2.6373
		CATTCTAGTCCAGAAG-1_1	mOSN	5.62716	-4.37378
		CATTCTATCAGGACGA-1_1	mOSN	4.41994	-6.98097
		CATTGAGAGATGATTG-1_1	Mv2	-11.15	7.84861
		CATTGAGAGCGCACAA-1_1	mOSN	6.91554	-1.00155
		CATTGAGAGGGACAGG-1_1	mOSN	5.05261	1.54281
		CATTGAGAGTAGCCAG-1_1	INP	-6.81714	1.68122
		CATTGAGGTTAGGGAC-1_1	Mv2	-11.0775	6.88571
		CATTGAGTCGAAGCAG-1_1	mOSN	7.23678	1.23837
		CATTGAGTCGCTTAAG-1_1	iOSN1	-4.93365	6.43242
		CATTGAGTCTAAGGAA-1_1	mOSN	1.61653	2.36566
		CATTGCCAGGGTATAT-1_1	mOSN	4.48009	-6.74708
		CATTGCCAGTCTAGAA-1_1	Sus	-5.47874	-12.5812
		CATTGCCGTTGCCAAT-1_1	mOSN	3.78835	3.22772
		CATTGCCTCAAGCGTT-1_1	iOSN2	-0.333537	6.50409
		CATTGCCTCTAGAGCT-1_1	Sus	-5.10548	-12.6841
		CATTGTTAGAAATTCG-1_1	iOSN2	3.53407	-5.69155
		CATTGTTAGATAACGT-1_1	iOSN1	-4.47732	6.19038
		CATTGTTAGTATGGCG-1_1	mOSN	5.87662	-2.97584
		CATTGTTCAACCCGCA-1_1	iOSN2	-1.15859	6.49635
		CATTGTTCAGAATGTA-1_1	Mv2	-9.51552	9.17681
		CATTGTTTCCAAGAGG-1_1	mOSN	4.49112	-6.90197
		CATTTCAGTACATACC-1_1	Mv2	-8.79758	9.08811
		CCAAGCGAGAATCGCG-1_1	mOSN	0.95694	-0.680846
		CCAAGCGAGGGCATGT-1_1	GBC	-9.93254	-2.02524
		CCAAGCGAGTCGAAAT-1_1	mOSN	-0.657415	2.76204
		CCAAGCGCATGGAAGC-1_1	Mv1	-11.9058	-0.917766
		CCAAGCGGTAGGTACG-1_1	mOSN	2.30201	1.67288
		CCAAGCGGTATAATGG-1_1	INP	-6.72445	1.06691
		CCAAGCGTCTTGATTC-1_1	HBC2	-11.4544	-6.00714
		CCAATGACATTAGGCT-1_1	mOSN	2.9575	-3.23745
		CCAATGATCACTGGTA-1_1	mOSN	5.4226	-0.931944
		CCAATGATCTACTTCA-1_1	mOSN	0.857572	-5.32305
		CCAATGATCTTGAACG-1_1	mOSN	2.6206	-4.95142
		CCAATTTAGAGCAACC-1_1	HBC2	-9.47784	-7.96673
		CCAATTTCAAAGTGTA-1_1	mOSN	5.59557	-4.83538
		CCAATTTCATCATGAC-1_1	mOSN	6.14281	-2.22485
		CCAATTTCATCGAAGG-1_1	iOSN1	-4.46343	5.92067
		CCAATTTGTTAACCTG-1_1	mOSN	5.36594	0.3173
		CCAATTTTCGCACTCT-1_1	mOSN	7.76629	-1.32613
		CCAATTTTCGGTAGAG-1_1	mOSN	3.22611	0.350718
		CCAATTTTCTAGAACC-1_1	mOSN	-0.0519056	2.87438
		CCACAAAAGAGCATAT-1_1	iOSN2	3.88022	-4.53278
		CCACAAAAGCAAGCCA-1_1	mOSN	2.12672	2.48104
		CCACAAAAGGGAGTTC-1_1	mOSN	0.284506	-4.624
		CCACAAACAAATCCCA-1_1	iOSN2	-0.657907	6.35812
		CCACAAACAATGTTGC-1_1	mOSN	6.39112	1.7289
		CCACAAACACTCCTGT-1_1	mOSN	2.42232	-1.07717
		CCACAAACAGGAGACT-1_1	mOSN	1.93015	-4.0014
		CCACACTGTTTAAGGA-1_1	mOSN	5.04991	2.48362
		CCACCATAGCTGGCTC-1_1	mOSN	0.412551	-1.0628
		CCACCATCACTACTTT-1_1	Mv1	-11.862	-0.696205
		CCACCATTCACTTTGT-1_1	HBC1	-6.65043	-7.69771
		CCACGAGAGCCGATAG-1_1	Mv2	-12.0013	5.99032
		CCACGAGCACTGAGTT-1_1	mOSN	7.84728	-3.16372
		CCACGAGCAGCAGTCC-1_1	mOSN	1.02948	-6.05322
		CCACGAGTCCTATTGT-1_1	mOSN	3.34652	-6.24332
		CCACGAGTCGCCATAA-1_1	mOSN	1.96527	0.258209
		CCACGTTAGCACTCAT-1_1	INP	-7.18221	1.17499
		CCACGTTCACTATCCC-1_1	mOSN	1.17211	2.18532
		CCACGTTCATACTTTC-1_1	mOSN	5.22854	2.57212
		CCACGTTGTTGTCATG-1_1	mOSN	0.0799434	-2.04212
		CCACGTTTCCGGACGT-1_1	mOSN	-0.554319	2.71612
		CCACTTGAGCTACAAA-1_1	mOSN	8.24534	1.12839
		CCACTTGAGGCAGTCA-1_1	Mv2	-9.98258	9.76847
		CCACTTGCACATTACG-1_1	mOSN	2.67358	-6.88474
		CCACTTGTCCAACCAA-1_1	mOSN	0.0877134	2.59886
		CCACTTGTCTGTGCTC-1_1	mOSN	0.828342	-4.08778
		CCATAAGAGATACATG-1_1	HBC2	-9.61573	-7.80857
		CCATAAGCATGCCGCA-1_1	mOSN	0.233744	3.28114
		CCATAAGGTCACTCGG-1_1	mOSN	7.42337	0.645842
		CCATAAGGTGTCATCA-1_1	mOSN	2.06975	-6.72703
		CCATAAGTCTCCAATT-1_1	Sus	-5.73252	-12.4818
		CCATCACAGATAGTGT-1_1	mOSN	2.36378	-3.73353
		CCATCACAGTGAGTGC-1_1	mOSN	4.57914	-1.91078
		CCATCACAGTGCGACA-1_1	mOSN	2.65866	-3.65233
		CCATCACCAGCTTTCC-1_1	mOSN	1.77354	-0.14216
		CCATCACGTAAGTTGA-1_1	mOSN	6.13286	-2.58645
		CCATCACGTATTGGCT-1_1	INP	-6.95284	1.13423
		CCCAACTAGATGAATC-1_1	iOSN2	-0.708696	6.63477
		CCCAACTAGCCAGACA-1_1	HBC1	-6.73634	-7.92565
		CCCAACTCACCTCTGT-1_1	iOSN1	-3.62253	6.1166
		CCCAACTCAGAACCGA-1_1	mOSN	4.57239	1.47109
		CCCAACTGTAGGAGTC-1_1	mOSN	1.26996	1.57174
		CCCAACTTCAAGTTGC-1_1	mOSN	4.68037	4.47816
		CCCAACTTCATTGCCC-1_1	mOSN	0.179593	-3.82525
		CCCATTGCAATCCTTT-1_1	mOSN	-0.549108	-1.23633
		CCCATTGCATAGAGGC-1_1	mOSN	1.39245	-0.0342369
		CCCATTGGTAGTCTGT-1_1	HBC2	-10.6616	-7.68144
		CCCATTGGTCACTACA-1_1	mOSN	7.69014	-2.82738
		CCCATTGGTTCTCCTG-1_1	mOSN	0.538705	-4.41731
		CCCATTGTCTAGACAC-1_1	iOSN2	1.07445	6.33553
		CCCATTGTCTGGCCTT-1_1	mOSN	4.29566	-3.36414
		CCCGAAGAGAAACTAC-1_1	mOSN	1.91538	-2.12501
		CCCGAAGAGATTCGAA-1_1	mOSN	-0.504647	-2.53286
		CCCGAAGAGTGAGGTC-1_1	mOSN	3.3796	-1.61663
		CCCGAAGCAAGGCGTA-1_1	Mv2	-12.006	7.35054
		CCCGAAGGTCCGGACT-1_1	mOSN	-0.110409	1.22092
		CCCGGAAAGAGTTGAT-1_1	iOSN2	0.406943	6.03043
		CCCGGAAAGCATGGGT-1_1	iOSN1	-1.56034	6.82492
		CCCGGAAAGTAATACG-1_1	mOSN	4.89731	-5.84245
		CCCGGAACAAATCGTC-1_1	mOSN	3.28808	4.7605
		CCCGGAACAAGTCATC-1_1	iOSN2	-1.86618	6.25299
		CCCGGAATCGTACCTC-1_1	mOSN	4.7969	-4.46969
		CCCGGAATCTGGACCG-1_1	iOSN1	-6.20376	4.24637
		CCCTAACGTACCTAAC-1_1	Sus	-5.08366	-12.5253
		CCCTAACGTTGTGTAC-1_1	mOSN	8.12312	-1.23
		CCCTAACTCACTCTTA-1_1	mOSN	4.1376	-0.717245
		CCCTCAAAGCCAACCC-1_1	iOSN1	-2.50373	6.86047
		CCCTCAATCCACTGGG-1_1	Mv2	-10.535	7.86533
		CCCTCAATCCGTTGGG-1_1	HBC2	-10.2879	-7.93996
		CCCTCTCAGGAACATT-1_1	iOSN2	1.86805	4.0775
		CCCTCTCGTAACACGG-1_1	mOSN	1.22074	0.772908
		CCCTGATAGCGACTGA-1_1	mOSN	4.53465	5.16701
		CCCTGATCACAAGTTC-1_1	Sus	-5.19267	-13.053
		CCCTGATTCCGCAACG-1_1	mOSN	3.31512	-4.33171
		CCCTTAGCAACGACAG-1_1	Mv2	-10.8187	7.27576
		CCCTTAGCACTGCTTC-1_1	mOSN	4.08042	-0.813588
		CCCTTAGGTAACACGG-1_1	mOSN	8.89954	-0.138969
		CCCTTAGGTTGGAGGT-1_1	mOSN	0.311227	-2.2472
		CCCTTAGTCCTCAGAA-1_1	mOSN	5.35451	0.271572
		CCCTTAGTCTAGTCAG-1_1	iOSN1	-6.08677	3.81121
		CCCTTAGTCTCACGAA-1_1	mOSN	4.83023	-5.79415
		CCGAACGCACGCTGTG-1_1	mOSN	0.610701	0.509262
		CCGAACGCACGGTGTC-1_1	mOSN	0.410639	-0.505835
		CCGAACGCAGCTCATA-1_1	HBC2	-10.2546	-8.1683
		CCGAACGGTGGCTTGC-1_1	mOSN	5.7755	-4.26478
		CCGAACGGTTTGGGAG-1_1	mOSN	3.79643	3.93658
		CCGAACGTCACTGGTA-1_1	Mv2	-10.1966	7.21129
		CCGAACGTCTTACCGC-1_1	HBC1	-7.29173	-7.45296
		CCGATCTAGCGCGTTC-1_1	mOSN	7.33681	-1.89332
		CCGATCTTCAGACCCG-1_1	mOSN	0.562404	-1.79692
		CCGATCTTCGGCAGTC-1_1	mOSN	0.213935	-0.592686
		CCGATCTTCTGATTCT-1_1	iOSN2	1.32655	6.05384
		CCGATGGAGACTCATC-1_1	HBC2	-10.898	-6.74819
		CCGATGGAGCTAAACA-1_1	mOSN	6.95482	-0.351094
		CCGATGGAGGTGTGAC-1_1	mOSN	-0.752163	2.16657
		CCGATGGGTATGAAGT-1_1	mOSN	5.18632	-5.45975
		CCGATGGGTCACGTGC-1_1	mOSN	8.28947	1.10092
		CCGATGGTCCAACCGG-1_1	mOSN	3.44593	2.59338
		CCGCAAGCACAGTGAG-1_1	Mv2	-10.0169	8.38731
		CCGCAAGGTAGTCTGT-1_1	mOSN	4.16698	3.11173
		CCGCAAGGTTGCAACT-1_1	mOSN	5.04406	-2.83152
		CCGCAAGTCCGTAGGC-1_1	mOSN	6.83489	-3.70889
		CCGGACAAGTTAGTGA-1_1	mOSN	-0.36004	-2.15392
		CCGGACACACTGTGTA-1_1	mOSN	1.16191	2.16675
		CCGGACACAGGATGAC-1_1	mOSN	7.259	-2.75636
		CCGGACAGTAGGGAGG-1_1	mOSN	4.64759	-2.58019
		CCGGACAGTGCCCTTT-1_1	mOSN	5.02516	-2.62719
		CCGGACAGTGCGAACA-1_1	mOSN	1.66147	-0.246279
		CCGGACATCAGCGTCG-1_1	mOSN	3.08846	-3.20888
		CCGGACATCAGTGATC-1_1	mOSN	0.510021	0.722072
		CCGGGTAAGAGCATAT-1_1	mOSN	4.26902	0.682781
		CCGGGTAAGATGCTTC-1_1	mOSN	2.3447	2.79377
		CCGGGTACACATCCCT-1_1	mOSN	2.292	-0.569779
		CCGGGTACACGTATAC-1_1	mOSN	7.30545	-2.02673
		CCGGGTAGTCATCTAG-1_1	mOSN	4.8149	-4.12696
		CCGGGTAGTCGTGGAA-1_1	INP	-6.46434	2.70311
		CCGGGTAGTGTGCCTG-1_1	mOSN	0.695255	-2.49596
		CCGGTAGCACACACTA-1_1	iOSN2	2.02062	6.0065
		CCGGTAGGTTCGTGCG-1_1	mOSN	4.84952	2.40738
		CCGGTGACAACCACAT-1_1	mOSN	3.77774	-3.22449
		CCGGTGAGTCTAGATC-1_1	mOSN	0.120424	-2.01
		CCGTAGGAGGCTCACC-1_1	mOSN	-0.117409	2.05815
		CCGTAGGCACCCTTAC-1_1	mOSN	-0.171177	-3.78746
		CCGTAGGCATAATGCC-1_1	Mv2	-11.5073	7.88527
		CCGTAGGGTTGCATCA-1_1	mOSN	6.96711	0.445447
		CCGTAGGTCATTGGTG-1_1	mOSN	5.84914	1.98275
		CCGTAGGTCGTTCTCG-1_1	mOSN	0.0284098	-3.88295
		CCGTAGGTCTTGCAGA-1_1	mOSN	7.29255	-1.90175
		CCGTGAGCAGCATGCC-1_1	mOSN	4.54038	-3.48781
		CCGTGAGTCTGATTCT-1_1	mOSN	5.37904	4.0657
		CCGTTCAAGACGGTCA-1_1	mOSN	0.406979	-0.373626
		CCGTTCAAGCCTGCCA-1_1	mOSN	4.00815	4.67551
		CCGTTCACATCGAGCC-1_1	mOSN	2.0606	-2.28067
		CCGTTCATCAAGCTGT-1_1	mOSN	7.08305	-2.84385
		CCGTTCATCCGTGGTG-1_1	mOSN	7.66985	0.116625
		CCTAACCAGTAGATCA-1_1	mOSN	2.95644	0.456391
		CCTAACCCACGCCACA-1_1	iOSN2	-1.27635	6.23632
		CCTAACCGTAACAGTA-1_1	mOSN	8.84486	0.910483
		CCTAACCGTGATATAG-1_1	Mv2	-10.5697	8.14254
		CCTAACCTCGCTTTAT-1_1	INP	-6.57142	2.01341
		CCTAAGAAGCGTCAAG-1_1	mOSN	5.8856	-3.4145
		CCTAAGAAGCTCTTCC-1_1	mOSN	0.073429	-5.00735
		CCTAAGACAGGAGGTT-1_1	iOSN1	-3.75711	6.08297
		CCTAAGATCCAATCTT-1_1	mOSN	3.20596	-3.59093
		CCTACGTAGCGACATG-1_1	mOSN	-0.960081	-0.113514
		CCTACGTGTATTGACC-1_1	mOSN	4.87078	-6.53392
		CCTATCGGTAACGATA-1_1	mOSN	1.02125	-2.64164
		CCTATCGGTGGACAGT-1_1	mOSN	4.54086	-1.40224
		CCTATCGTCCGCATAA-1_1	INP	-7.36257	0.981383
		CCTCAACAGGACCCAA-1_1	mOSN	7.88193	0.338645
		CCTCAACCACAAGCAG-1_1	mOSN	5.97129	2.06086
		CCTCAACCACCAGCGT-1_1	Sus	-4.92704	-12.8887
		CCTCAACCACGCAAAG-1_1	mOSN	4.78919	-6.83602
		CCTCAACTCTACGCGG-1_1	mOSN	1.63106	-1.22791
		CCTCACACATATTCGG-1_1	mOSN	7.65534	0.371617
		CCTCACACATCGGCCA-1_1	mOSN	4.43493	-6.54691
		CCTCACAGTAACGTTC-1_1	mOSN	4.27737	2.68119
		CCTCACAGTAGACGGT-1_1	Mv2	-9.28101	9.13312
		CCTCACAGTCGCTTGG-1_1	mOSN	5.5173	-0.119256
		CCTCAGTAGAGCTGAC-1_1	mOSN	0.489264	-0.129855
		CCTCAGTAGCTCTATG-1_1	mOSN	1.64568	-6.4894
		CCTCAGTCACACGTGC-1_1	mOSN	8.27949	-1.07598
		CCTCAGTCAGAAATCA-1_1	mOSN	-0.141637	3.07536
		CCTCAGTGTAGTATAG-1_1	mOSN	2.25058	-6.18583
		CCTCAGTGTGGTAACG-1_1	HBC2	-10.7104	-7.07003
		CCTCAGTGTTCGAAGG-1_1	HBC2	-11.1392	-6.29447
		CCTCAGTTCGCCACTT-1_1	mOSN	2.7247	-3.09892
		CCTCATGAGAAGTATC-1_1	mOSN	2.99372	-1.32919
		CCTCATGAGCCAAGGT-1_1	mOSN	7.80677	-2.54474
		CCTCATGCACATAACC-1_1	mOSN	0.533025	-4.77938
		CCTCATGGTACTGGGA-1_1	mOSN	0.70105	1.89781
		CCTCATGGTCTCCCTA-1_1	iOSN1	-5.55739	4.32863
		CCTCATGTCCTTCAGC-1_1	HBC1	-6.5809	-7.88328
		CCTCCAAAGATCCAAA-1_1	INP	-7.1128	1.48998
		CCTCCAAAGCTATCCA-1_1	mOSN	7.16423	0.872137
		CCTCCAACAGAGTGTG-1_1	mOSN	0.484146	-5.07989
		CCTCCAACAGGAGGTT-1_1	Mv2	-11.5313	6.35351
		CCTCCAAGTGTGAGCA-1_1	mOSN	1.62545	2.17455
		CCTCCAATCCGTCCTA-1_1	mOSN	0.56451	-2.6806
		CCTCCAATCGCTAAAC-1_1	iOSN1	-4.27249	6.472
		CCTCCAATCGCTCCTA-1_1	mOSN	4.10267	-3.20611
		CCTCCAATCTTAGTTC-1_1	mOSN	2.7381	-0.866333
		CCTCCTCAGATCCTAC-1_1	HBC2	-10.0173	-8.25448
		CCTCCTCAGCAGGTCA-1_1	mOSN	3.86691	-4.24032
		CCTCCTCAGTTACTCG-1_1	mOSN	1.44641	1.56692
		CCTCCTCGTATCGTTG-1_1	HBC2	-12.0616	-5.63873
		CCTCCTCTCACCTGTC-1_1	iOSN2	0.493814	5.44795
		CCTCCTCTCCCTGGTT-1_1	mOSN	5.98978	-0.749857
		CCTCCTCTCGTTATCT-1_1	mOSN	6.11607	2.41513
		CCTCTAGCATGGGCAA-1_1	mOSN	3.78886	4.95591
		CCTCTAGGTTCTTGCC-1_1	Mv2	-12.1211	7.10369
		CCTCTAGTCGAAGAAT-1_1	mOSN	0.762919	-6.10703
		CCTCTCCAGCAACCAG-1_1	GBC	-8.62319	-1.45603
		CCTCTCCCAGCGCTTG-1_1	mOSN	1.66083	2.15534
		CCTCTCCCATCTGTTT-1_1	mOSN	4.47415	0.0080666
		CCTCTCCGTCAAAGTA-1_1	mOSN	3.88898	-3.11209
		CCTGCATCACTCCCTA-1_1	mOSN	1.85116	-2.01277
		CCTGCATCAGAGGTTG-1_1	mOSN	-0.365057	-2.35182
		CCTGCATCATCAGCGC-1_1	mOSN	5.9745	2.20433
		CCTGCATGTGAGTCAG-1_1	mOSN	1.34071	-4.17684
		CCTGCATGTGTCGATT-1_1	Mv2	-10.8213	7.02435
		CCTGCATTCACTCACC-1_1	mOSN	0.473727	-5.41205
		CCTGTTGAGAAGCGAA-1_1	mOSN	4.12946	2.88918
		CCTGTTGAGCGTATAA-1_1	mOSN	2.28473	-4.03407
		CCTGTTGCAGGGTCTC-1_1	mOSN	7.96728	0.408897
		CCTTCAGAGTAGGGTC-1_1	mOSN	6.77498	1.92559
		CCTTCAGCAGCTCCTT-1_1	Mv2	-9.49018	8.26707
		CCTTCAGGTGTAAACA-1_1	mOSN	4.85383	-5.75653
		CCTTCAGGTTTCCCAC-1_1	Mv2	-10.2956	8.66333
		CCTTGTGAGACAAGCC-1_1	Mv2	-11.4453	6.6912
		CCTTGTGCAAGACCTT-1_1	mOSN	0.217356	-0.608557
		CCTTGTGGTGCCCGTA-1_1	INP	-7.2235	1.48559
		CCTTTGGAGCCGCTTG-1_1	HBC2	-11.5603	-5.94739
		CCTTTGGAGCTAAATG-1_1	Mv2	-9.81048	7.97919
		CCTTTGGAGTAACCTC-1_1	mOSN	0.579048	1.24489
		CCTTTGGAGTATGACA-1_1	iOSN2	-2.83429	6.11878
		CCTTTGGAGTGACACG-1_1	mOSN	4.07174	-3.41193
		CCTTTGGAGTGGATAT-1_1	mOSN	4.98701	-5.54267
		CCTTTGGCAATCTGCA-1_1	mOSN	4.15197	1.52795
		CCTTTGGGTGGTACAG-1_1	mOSN	7.43501	1.05427
		CCTTTGGGTTCTCGCT-1_1	Mv2	-10.0872	9.63349
		CGAAGGACATCGCTCT-1_1	Mv2	-9.07082	9.28959
		CGAAGTTAGATAGTCA-1_1	mOSN	5.16425	4.16753
		CGAAGTTGTGGGTTGA-1_1	mOSN	4.91789	-4.27853
		CGAAGTTGTTGGGACA-1_1	mOSN	5.82286	2.15753
		CGAATTGTCCAAGGGA-1_1	mOSN	-0.964484	-2.08804
		CGACAGCAGAAACACT-1_1	Mv2	-11.8524	6.73437
		CGACAGCAGGAGGCAG-1_1	Mv2	-11.7539	5.21739
		CGACAGCCATAATCCG-1_1	mOSN	-1.2707	2.3834
		CGACAGCTCTCAATCT-1_1	iOSN1	-3.43112	6.34446
		CGAGAAGAGTACAGCG-1_1	mOSN	2.88298	-4.00931
		CGAGAAGGTTTCCATT-1_1	mOSN	4.60058	-3.99411
		CGAGGAAAGACTGTTC-1_1	iOSN2	1.50922	6.3317
		CGAGGAAAGAGGCGGA-1_1	mOSN	4.06292	1.38411
		CGAGGAAAGATTGTGA-1_1	mOSN	6.78043	-0.272919
		CGAGGAAAGCACTCAT-1_1	mOSN	1.20472	-1.81172
		CGAGGAAAGTGTGTTC-1_1	HBC2	-10.5405	-8.37002
		CGAGGAACAGAAATCA-1_1	mOSN	3.52098	-5.81611
		CGAGGAACATAGACTC-1_1	HBC2	-11.125	-6.46356
		CGAGGAATCAAGCCTA-1_1	GBC	-8.63984	-1.50713
		CGAGGAATCACCACAA-1_1	mOSN	2.49825	-5.587
		CGAGGAATCGCAGTCG-1_1	HBC2	-10.3229	-8.18551
		CGAGGCTAGCCTGGAA-1_1	iOSN1	-4.81942	6.32812
		CGAGGCTCATACACCA-1_1	mOSN	0.510068	2.86465
		CGAGGCTGTAACAAGT-1_1	Sus	-5.57782	-11.6527
		CGAGGCTGTCTTGCTC-1_1	mOSN	-0.226477	-1.90543
		CGAGTGCAGATTTGCC-1_1	mOSN	3.06375	-2.4313
		CGAGTGCAGGTATCTC-1_1	mOSN	4.49	-6.90023
		CGAGTGCCAAATGATG-1_1	mOSN	8.25736	-1.30307
		CGAGTGCCAACTGCCG-1_1	mOSN	2.58982	-0.42738
		CGAGTGCCAAGCGGAT-1_1	mOSN	7.58771	1.30014
		CGAGTGCGTCGCAGTC-1_1	Sus	-5.42778	-12.0674
		CGAGTGCGTGATTAGA-1_1	iOSN1	-5.21721	5.98199
		CGAGTGCTCCATCAGA-1_1	mOSN	-0.286011	0.165861
		CGAGTGCTCTGTCAGA-1_1	mOSN	3.77302	2.0784
		CGAGTTAAGCACAAAT-1_1	Mv2	-8.59244	9.47803
		CGAGTTACAACACGAG-1_1	HBC2	-12.4354	-5.40979
		CGAGTTAGTAACATGA-1_1	mOSN	6.29261	2.96436
		CGAGTTAGTGACACAG-1_1	mOSN	6.17535	-5.75094
		CGAGTTAGTGACACGA-1_1	mOSN	2.96976	1.32347
		CGAGTTATCACCGACG-1_1	mOSN	0.786961	-4.19106
		CGAGTTATCCAACACA-1_1	mOSN	0.595221	1.86885
		CGATCGGAGCGATGGT-1_1	iOSN1	-5.13702	6.16539
		CGATCGGAGTAAGGGA-1_1	mOSN	5.43076	1.49575
		CGATCGGCAAGCGCAA-1_1	Sus	-5.73546	-12.6916
		CGATCGGGTTGGAGAC-1_1	mOSN	4.14859	-1.9832
		CGATCGGTCAGGAAGC-1_1	Mv2	-11.0868	7.84589
		CGATGCGCAGAATTCC-1_1	Mv2	-10.3957	6.89208
		CGATGCGGTCTACATG-1_1	INP	-6.34275	3.42074
		CGATGCGGTGTCATGT-1_1	mOSN	1.47375	-5.58317
		CGATGGCAGCGCCTTG-1_1	mOSN	5.632	-2.50844
		CGATGGCCACTAGGTT-1_1	mOSN	-0.352314	3.05165
		CGATGGCTCTATGCCC-1_1	Mv2	-11.155	8.026
		CGCAGGTAGCTATCCA-1_1	mOSN	1.26181	-0.237798
		CGCAGGTAGTCGCCCA-1_1	mOSN	3.18385	-0.00202873
		CGCAGGTAGTTGAAAC-1_1	mOSN	1.66648	1.31083
		CGCAGGTCAAAGGTTA-1_1	mOSN	5.17006	-6.53394
		CGCAGGTCAGGTATGG-1_1	mOSN	7.91709	-2.24449
		CGCATAAAGAGAGTTT-1_1	mOSN	5.86708	-3.41864
		CGCATAAAGTGAGTGC-1_1	Mv2	-9.76889	9.36296
		CGCATGGAGGCATTTC-1_1	mOSN	1.1516	-0.306589
		CGCATGGAGGGTGAGG-1_1	mOSN	-0.570372	-3.62782
		CGCATGGCAATAGGAT-1_1	mOSN	-0.235029	0.362266
		CGCCAGAAGCTGAGCA-1_1	mOSN	6.72639	-0.660329
		CGCCAGATCAGCTTCC-1_1	mOSN	0.756439	-3.57989
		CGCCAGATCCGCCTAT-1_1	mOSN	7.02666	1.62832
		CGCCAGATCTTTCTAG-1_1	iOSN2	4.29142	-4.19367
		CGCCATTAGGAGTCTG-1_1	HBC2	-11.0038	-7.49607
		CGCCATTAGTCATCGT-1_1	mOSN	0.0196902	-5.0281
		CGCCATTCACGGATCC-1_1	HBC2	-10.2347	-7.69429
		CGCCATTCACTCACTC-1_1	Mv2	-8.77327	10.1988
		CGCCATTGTTCGGACC-1_1	mOSN	7.66496	1.22754
		CGCCATTTCCAATCCC-1_1	mOSN	0.161767	0.0865243
		CGCGTGAAGAAGATCT-1_1	mOSN	7.79249	-1.47352
		CGCGTGACAAAGTGTA-1_1	INP	-6.62833	2.52398
		CGCGTGATCATCGTAG-1_1	mOSN	0.00135537	-2.69955
		CGGAACCAGAGAACCC-1_1	mOSN	1.35274	0.269094
		CGGAACCAGGTAGTCG-1_1	mOSN	4.84059	-4.47864
		CGGAACCAGTCATGGG-1_1	mOSN	7.85552	0.993085
		CGGAACCCAACGTATC-1_1	mOSN	8.50172	-1.13292
		CGGAACCGTGTTCGAT-1_1	mOSN	7.28724	-0.961839
		CGGAACCTCTCGTGAA-1_1	mOSN	1.32936	3.92998
		CGGAATTAGTCCCGAC-1_1	mOSN	4.23323	2.4795
		CGGAATTAGTTAACAG-1_1	mOSN	2.41293	3.74119
		CGGAATTCAGAGTTGG-1_1	mOSN	1.46895	-4.95088
		CGGAATTTCCAACACA-1_1	mOSN	3.38664	-6.34083
		CGGAATTTCGTAGGAG-1_1	Mv2	-12.1509	6.71507
		CGGACACCACAACCGC-1_1	mOSN	5.20504	-3.23729
		CGGACACCATAGGCGA-1_1	mOSN	0.745317	-0.186715
		CGGACACGTGCAAGAC-1_1	mOSN	0.815777	-4.22745
		CGGAGAATCGCCACTT-1_1	mOSN	5.16125	2.01233
		CGGCAGTCAAGCGAGT-1_1	Sus	-5.67454	-12.8281
		CGGCAGTGTATGGTAA-1_1	iOSN2	2.69696	5.31561
		CGGCAGTGTCATCCCT-1_1	mOSN	0.51567	3.98382
		CGGCAGTTCCATCTGC-1_1	mOSN	3.0007	-3.27786
		CGGCAGTTCTAGAACC-1_1	mOSN	2.52501	-0.819544
		CGGCAGTTCTCTGCCA-1_1	mOSN	1.93789	-0.682759
		CGGGACTAGCGTTCCG-1_1	iOSN2	3.10085	-6.11897
		CGGGACTCAATCGCAT-1_1	mOSN	2.82685	-4.96936
		CGGGACTCAGCAGGAT-1_1	GBC	-8.18902	-7.15072
		CGGGACTCAGGTACGA-1_1	iOSN2	2.35953	-6.14351
		CGGGACTGTCTGATAC-1_1	mOSN	4.46763	4.72477
		CGGGACTGTGCCAAGA-1_1	Mv2	-10.6775	8.16102
		CGGGACTTCCCGAACG-1_1	mOSN	0.881402	-6.05463
		CGGGCATAGTTGCGAG-1_1	Mv2	-10.449	7.25409
		CGGGCATCAACATCGT-1_1	GBC	-7.95333	-6.80634
		CGGGCATGTAACTGCT-1_1	mOSN	0.564853	-0.551387
		CGGGCATTCGACGAGA-1_1	mOSN	1.31533	-1.00534
		CGGGCATTCTATTCGT-1_1	mOSN	4.96281	-4.84854
		CGGGCATTCTTGGAAC-1_1	mOSN	5.66129	-2.39503
		CGGGTCACAACAGAGC-1_1	mOSN	3.71455	4.13929
		CGGGTCATCACCTCGT-1_1	mOSN	4.36414	-6.60819
		CGGGTCATCCATTCGC-1_1	mOSN	4.32245	-1.78478
		CGGGTGTAGGGTCACA-1_1	iOSN2	3.04074	-6.57473
		CGGGTGTAGGGTGAGG-1_1	mOSN	0.744429	2.07918
		CGGGTGTTCATCGACA-1_1	mOSN	0.2009	3.39045
		CGGGTGTTCGAGCCAC-1_1	mOSN	3.25358	1.08147
		CGGGTGTTCGCAATTG-1_1	iOSN1	-6.27012	4.76594
		CGGGTGTTCTCTAGGA-1_1	HBC2	-10.9545	-7.82689
		CGGTCAGAGACATACA-1_1	mOSN	3.33902	1.56279
		CGGTCAGAGCACTCTA-1_1	mOSN	6.09053	-3.00024
		CGGTCAGCAACGTTAC-1_1	mOSN	5.5203	1.49745
		CGGTCAGCACTCAGAT-1_1	mOSN	8.9076	0.314088
		CGGTCAGTCACGAGGA-1_1	mOSN	0.240052	-0.812331
		CGGTCAGTCAGGGATG-1_1	Mv1	-12.0789	-0.649508
		CGGTCAGTCGACCCAG-1_1	mOSN	1.10947	-4.57793
		CGTAAGTAGGCATGGT-1_1	mOSN	4.7593	5.34034
		CGTAAGTGTAAGGCCA-1_1	mOSN	3.46892	1.35008
		CGTAAGTGTCAGGAGT-1_1	mOSN	2.8507	-2.67714
		CGTAAGTGTCTAGGCC-1_1	mOSN	4.08398	-0.570551
		CGTAAGTGTGTACATC-1_1	iOSN1	-3.8222	6.57934
		CGTAATGAGAGGTGCT-1_1	iOSN1	-4.49231	5.7214
		CGTAATGCACTGGCGT-1_1	mOSN	1.00972	-0.921401
		CGTAATGCAGACACCC-1_1	mOSN	2.62972	0.453837
		CGTAATGCATAGGTAA-1_1	mOSN	2.56136	0.456383
		CGTAATGGTCAACCTA-1_1	mOSN	4.00008	4.77536
		CGTAATGTCGAGCCTG-1_1	mOSN	0.950665	-4.79272
		CGTAGTAAGTAAACTG-1_1	INP	-6.35427	2.79909
		CGTAGTAGTGGCTCTG-1_1	mOSN	3.61519	1.21358
		CGTCAAAAGAATGTTG-1_1	INP	-6.67998	2.19861
		CGTCAAAAGATGACAT-1_1	Mv2	-11.0142	8.78187
		CGTCAAACAGAATGTA-1_1	mOSN	0.745306	3.40792
		CGTCAAAGTCAGGCAA-1_1	mOSN	3.14599	1.51829
		CGTCAAAGTTGACTAC-1_1	iOSN2	4.00149	-5.22908
		CGTCAAATCAGGACGA-1_1	mOSN	4.18111	-3.88118
		CGTCAAATCTGGGATT-1_1	mOSN	5.75206	-1.37906
		CGTCCATAGTAATACG-1_1	iOSN1	-4.2059	6.77623
		CGTCCATCAAATGGAT-1_1	HBC1	-6.54218	-8.27649
		CGTCCATCACCCTAAA-1_1	mOSN	4.80896	2.71868
		CGTCCATGTCCTGGGT-1_1	mOSN	4.417	4.96228
		CGTCCATGTTCCAGGC-1_1	HBC2	-9.92539	-7.82085
		CGTCCATTCATGGATC-1_1	Sus	-5.19511	-12.5494
		CGTCCATTCTAGTCAG-1_1	GBC	-10.3366	-1.85288
		CGTCCATTCTTGGGCG-1_1	mOSN	-0.416868	-0.481626
		CGTGATAAGCACGTCC-1_1	mOSN	7.0219	-0.163128
		CGTGATAAGCCATTTG-1_1	mOSN	5.5957	-3.74932
		CGTGATAAGCCGATAG-1_1	mOSN	5.34885	-6.47399
		CGTGATAGTCGTATTG-1_1	mOSN	6.34317	0.037803
		CGTGATAGTGGCACTC-1_1	iOSN1	-5.72472	4.74614
		CGTGATATCTATGCCC-1_1	mOSN	-0.162981	0.14734
		CGTGATATCTTCTGTA-1_1	mOSN	5.62255	3.4799
		CGTGCTTAGGCCTTGC-1_1	mOSN	4.85855	-0.75629
		CGTGCTTAGTATAGGT-1_1	mOSN	3.11155	-4.66126
		CGTGCTTAGTCTTCCC-1_1	mOSN	6.81184	1.73888
		CGTGCTTCACAAACGG-1_1	mOSN	1.76492	-4.0082
		CGTGCTTCACCTATCC-1_1	mOSN	4.87402	-5.50294
		CGTGCTTGTATCAGCT-1_1	mOSN	3.6511	4.55411
		CGTGTCTAGAGCAGAA-1_1	mOSN	1.44393	-3.71895
		CGTGTCTGTAATTGGA-1_1	Mv2	-11.3783	7.99018
		CGTGTCTTCTACGGTA-1_1	mOSN	1.9507	-1.66945
		CGTTAGAAGGGCAGGA-1_1	mOSN	5.67277	-1.02332
		CGTTAGACACAACCGC-1_1	INP	-6.72832	2.34391
		CGTTAGAGTAACGGTG-1_1	HBC2	-12.7278	-5.09247
		CGTTAGAGTACTCAAC-1_1	mOSN	2.896	1.40453
		CGTTAGAGTCTTGCTC-1_1	HBC1	-6.58196	-8.51942
		CGTTCTGGTGGGCTCT-1_1	mOSN	0.293005	-4.40967
		CGTTCTGGTGGTCCGT-1_1	mOSN	6.35349	2.59587
		CGTTCTGTCACGTCCT-1_1	iOSN2	4.58301	-4.48381
		CGTTGGGAGAAACCCG-1_1	mOSN	0.851914	-1.49565
		CGTTGGGAGGCTTAAA-1_1	mOSN	4.14034	-6.74162
		CGTTGGGCACAAGGTG-1_1	mOSN	-0.0393545	2.98725
		CGTTGGGGTCATCAGT-1_1	mOSN	1.10632	2.86364
		CGTTGGGGTTGGGTTT-1_1	mOSN	3.68093	2.10314
		CTAACCCAGTGTTCAC-1_1	mOSN	4.90504	4.64164
		CTAACCCCAGCTTCGG-1_1	Mv2	-10.3534	7.46797
		CTAACCCCATCTCAAG-1_1	mOSN	3.87769	-1.71657
		CTAACCCTCACATTGG-1_1	mOSN	4.0479	-3.56044
		CTAACCCTCCCTTTGG-1_1	mOSN	-0.378518	-2.31593
		CTAACCCTCGGCCAAC-1_1	HBC2	-10.8424	-7.92265
		CTAACCCTCGGCTTGG-1_1	Mv2	-11.1685	8.2269
		CTAACTTAGGATCATA-1_1	mOSN	4.47218	4.175
		CTAACTTAGGGTGAGG-1_1	mOSN	0.385626	1.71575
		CTAACTTCACAACCGC-1_1	mOSN	4.11639	-6.30842
		CTAACTTCAGCAGATG-1_1	iOSN1	-4.39218	5.91489
		CTAACTTGTAAGTCAA-1_1	mOSN	0.316919	-0.105965
		CTAACTTTCCATCTAT-1_1	iOSN1	-2.15529	7.0995
		CTAAGTGAGAATTCAG-1_1	Mv2	-10.9997	8.53701
		CTAAGTGAGAGCAGTC-1_1	mOSN	4.12609	-4.61468
		CTAAGTGAGCGCTGAA-1_1	Mv1	-11.9952	-0.931434
		CTAAGTGAGTTCCGTA-1_1	INP	-7.2566	1.5402
		CTAAGTGAGTTTGCTG-1_1	mOSN	5.19359	-6.16349
		CTAAGTGGTACCGTCG-1_1	mOSN	2.44248	-5.77141
		CTAAGTGGTACCTGTA-1_1	mOSN	5.14897	-4.64166
		CTAAGTGTCAACTCTT-1_1	mOSN	7.32676	-0.599949
		CTAAGTGTCTTGCAAG-1_1	mOSN	-0.0253311	3.09559
		CTACAGAAGGACTTCT-1_1	INP	-6.80056	0.68661
		CTACAGATCGATACAC-1_1	mOSN	0.152822	-4.51868
		CTACATTGTCAAATCC-1_1	HBC2	-11.2391	-6.24496
		CTACATTGTGAGGAAA-1_1	iOSN2	0.998489	5.0004
		CTACATTTCCTTACCG-1_1	Mv2	-10.1977	8.07976
		CTACATTTCGTGTCAA-1_1	mOSN	1.13197	0.819559
		CTACCCAAGAAACTAC-1_1	mOSN	5.63019	-0.278348
		CTACCCAGTTCGCGTG-1_1	mOSN	3.79989	-3.97303
		CTACCCATCACTTGGA-1_1	GBC	-6.76159	-8.4804
		CTACCCATCCACAGCG-1_1	Mv2	-10.4374	7.0615
		CTACCCATCCCTCTTT-1_1	iOSN1	-4.19351	6.74782
		CTACCCATCGAGCCAC-1_1	HBC2	-10.8755	-7.83282
		CTACCTGAGATGGTAT-1_1	Mv2	-10.3835	7.34255
		CTACCTGCAACTGTGT-1_1	iOSN2	3.17036	-6.73607
		CTACCTGCAAGCACAG-1_1	mOSN	3.50648	4.87871
		CTACCTGCAGATACCT-1_1	HBC2	-11.0251	-7.67359
		CTACCTGGTGCCTGAC-1_1	HBC2	-12.4306	-5.41932
		CTACCTGGTTCGGTCG-1_1	HBC1	-7.15476	-7.49366
		CTACCTGGTTGGCCTG-1_1	mOSN	2.07023	0.290091
		CTACCTGTCCATAGGT-1_1	mOSN	4.86615	2.67869
		CTACCTGTCCGGCAGT-1_1	mOSN	0.355501	3.8997
		CTACGGGAGAAGTATC-1_1	mOSN	0.455985	3.7441
		CTACGGGAGGGACACT-1_1	mOSN	4.68812	-0.840027
		CTACGGGAGTCATCGT-1_1	GBC	-10.3082	-2.17296
		CTACGGGCACTATCGA-1_1	iOSN1	-3.17424	6.44519
		CTACGGGCAGTCAGTT-1_1	mOSN	3.1283	-3.96366
		CTACGGGGTTCAAACC-1_1	iOSN1	-5.12513	4.95049
		CTACTATAGTGAATAC-1_1	iOSN2	1.38947	6.04948
		CTACTATCAGAGATTA-1_1	mOSN	5.1574	2.94673
		CTACTATCAGTCAGCC-1_1	mOSN	5.58951	2.81181
		CTACTATTCTAGCCAA-1_1	iOSN1	-3.01201	7.17497
		CTACTATTCTATTCGT-1_1	mOSN	4.43381	-5.12018
		CTAGACAAGGGCGAAG-1_1	mOSN	-0.363375	0.473642
		CTAGACAAGTGAGTTA-1_1	mOSN	3.40883	-1.98903
		CTAGACACAGGCTACC-1_1	mOSN	-0.404845	-3.95393
		CTAGACAGTGCTGTCG-1_1	mOSN	6.26294	3.13859
		CTAGACATCAGTCACA-1_1	iOSN2	1.69426	5.95662
		CTAGGTAAGGTTTGAA-1_1	iOSN1	-1.82042	7.03946
		CTAGGTAGTTAGCTAC-1_1	mOSN	0.280372	-4.3413
		CTAGGTATCAAAGAAC-1_1	Mv2	-10.8132	8.40853
		CTATAGGAGAAGAACG-1_1	iOSN2	1.77585	4.60315
		CTATAGGAGGCTTAGG-1_1	mOSN	4.69217	-2.96427
		CTATAGGAGTTTGAGA-1_1	mOSN	4.2921	-4.34389
		CTATAGGCATGATCTG-1_1	mOSN	-0.876937	1.04717
		CTATCCGCAAGGATGC-1_1	HBC2	-10.0467	-7.54019
		CTATCCGCAATGACCT-1_1	HBC2	-12.1214	-5.62879
		CTATCCGGTAACCAGG-1_1	Mv2	-10.3888	7.94625
		CTATCCGGTAACCCTA-1_1	iOSN2	3.36845	-7.13187
		CTATCCGTCAAGTGGG-1_1	HBC2	-10.9951	-7.40228
		CTATCTAAGATTGGGC-1_1	Mv2	-11.8043	6.17054
		CTATCTAAGCAACTTC-1_1	mOSN	3.02637	-5.78296
		CTATCTAAGTCTGTAC-1_1	mOSN	2.32455	-3.72771
		CTATCTACAGAATGTA-1_1	mOSN	0.838085	-1.98134
		CTATCTATCAAGATAG-1_1	mOSN	6.49157	-1.13985
		CTCAACCAGGTAATCA-1_1	iOSN1	-3.20336	6.89475
		CTCAACCAGGTTGACG-1_1	GBC	-7.72921	-7.06289
		CTCAACCAGTAGCAAT-1_1	mOSN	2.44302	-3.98997
		CTCAACCAGTGCACAG-1_1	mOSN	-0.181083	-4.40553
		CTCAACCGTACTGTTG-1_1	mOSN	4.26537	4.61412
		CTCAACCGTATCGCAT-1_1	mOSN	0.935342	-4.05434
		CTCAACCGTCCGGTGT-1_1	HBC2	-10.1559	-7.67322
		CTCAACCTCCAACCAA-1_1	GBC	-8.41819	-1.11938
		CTCAAGAAGCCATGCC-1_1	mOSN	1.88244	-0.0206881
		CTCAAGACAAAGGTTA-1_1	mOSN	7.14391	-2.43632
		CTCAAGACACTGTGAT-1_1	mOSN	1.35148	-0.762481
		CTCAAGAGTAGTGGCA-1_1	HBC2	-10.1189	-7.68636
		CTCAAGAGTGAATAAC-1_1	iOSN2	4.03345	-4.6358
		CTCAAGAGTGACTATC-1_1	mOSN	4.51824	-1.64585
		CTCAAGATCTGTCAGA-1_1	mOSN	5.97973	-4.06399
		CTCAATTAGACTACGG-1_1	mOSN	1.82289	-4.94619
		CTCAATTAGCGGTAAC-1_1	HBC2	-9.0473	-7.67597
		CTCAATTCAAATGATG-1_1	GBC	-8.56136	-1.40796
		CTCAATTTCAGGGTAG-1_1	HBC2	-10.7956	-8.12566
		CTCAATTTCCACACCT-1_1	mOSN	2.4075	0.998884
		CTCACTGAGACGACTG-1_1	iOSN2	3.4406	-6.86641
		CTCACTGAGCTGACAG-1_1	mOSN	3.15009	-2.56568
		CTCACTGAGTTGTACC-1_1	mOSN	5.31655	-3.24173
		CTCACTGCAGGTTCCG-1_1	iOSN2	4.89471	-4.1509
		CTCACTGCATCGCCTT-1_1	mOSN	3.71471	-5.66536
		CTCACTGCATCGGATT-1_1	Mv2	-11.0195	6.75672
		CTCACTGGTTAGGCTT-1_1	Sus	-5.99312	-12.1795
		CTCACTGTCTAAGAAG-1_1	mOSN	4.68678	-6.99594
		CTCAGAAAGATACAGT-1_1	mOSN	7.76741	-3.68202
		CTCAGAAAGCATGTTC-1_1	GBC	-8.26556	-0.939697
		CTCAGAAAGTATGATG-1_1	HBC1	-6.59772	-7.59497
		CTCAGAAAGTTCCAGT-1_1	iOSN2	-1.40798	7.02763
		CTCAGAACACAATTCG-1_1	HBC2	-12.7145	-5.10288
		CTCAGAACACTTCAGA-1_1	INP	-6.88834	1.49053
		CTCAGAACAGACACAG-1_1	mOSN	1.8621	2.28333
		CTCAGAAGTAAGCGGT-1_1	Mv2	-11.5776	7.74403
		CTCAGAATCCATAAGC-1_1	mOSN	3.9809	1.32591
		CTCAGGGAGGAACGAA-1_1	GBC	-7.9174	-6.81159
		CTCAGGGAGGATACGC-1_1	mOSN	5.82613	-1.0971
		CTCAGGGGTCCCGGTA-1_1	mOSN	6.8756	-1.75449
		CTCAGGGTCTCGTTTA-1_1	mOSN	1.24618	-5.62125
		CTCAGTCAGCGCTGAA-1_1	mOSN	3.65394	-6.88611
		CTCAGTCCAGCGAGTA-1_1	mOSN	8.06452	-2.9991
		CTCAGTCCAGCTGAGA-1_1	mOSN	4.24949	4.47672
		CTCAGTCGTGTATTGC-1_1	mOSN	2.82617	-3.68468
		CTCATCGAGAGTTGCG-1_1	mOSN	0.513855	-3.83087
		CTCATCGAGGGAGGAC-1_1	mOSN	1.442	2.22943
		CTCATCGAGGTCGAGT-1_1	mOSN	0.855077	2.77647
		CTCATCGTCGTAGTCA-1_1	iOSN1	-4.12363	6.85172
		CTCATGCAGCGTCAAG-1_1	mOSN	7.61256	-3.87196
		CTCATGCCATTCTCCG-1_1	mOSN	0.142725	-5.18753
		CTCATGCGTCGACTGC-1_1	INP	-7.15466	0.470181
		CTCATTAAGCGAGGAG-1_1	mOSN	5.42421	-2.61356
		CTCATTAAGCTAATGA-1_1	mOSN	4.03332	-7.04711
		CTCATTACAGCCTACG-1_1	iOSN1	-4.77485	5.64885
		CTCATTACATGGCCAC-1_1	Mv1	-12.0745	-0.520574
		CTCCAACCAGAGTGTG-1_1	mOSN	1.98252	-2.3704
		CTCCAACGTCCAATCA-1_1	mOSN	1.98651	-5.16663
		CTCCAACTCGACGACC-1_1	HBC1	-7.18491	-7.44058
		CTCCACAGTAGTGTGG-1_1	Mv1	-12.0702	-0.488921
		CTCCACATCCCGTGAG-1_1	mOSN	2.9502	-4.89902
		CTCCACATCCTGTAGA-1_1	iOSN1	-4.51427	6.31752
		CTCCACATCGTAACCA-1_1	iOSN1	-4.4661	5.49475
		CTCCACATCTCAGGCG-1_1	HBC2	-10.5423	-7.38345
		CTCCATGAGCCGAACA-1_1	HBC1	-6.95557	-7.57704
		CTCCATGGTAGGCTGA-1_1	mOSN	6.52261	2.33284
		CTCCATGGTCTCCCTA-1_1	iOSN1	-3.52781	7.01191
		CTCCATGTCGCTTACC-1_1	mOSN	1.65864	-4.27688
		CTCCCAAGTACACTCA-1_1	Mv1	-12.0589	-0.478061
		CTCCCAAGTTTCCATT-1_1	mOSN	5.42164	1.61612
		CTCCCAATCGTCTACC-1_1	HBC2	-9.47207	-7.22231
		CTCCCTCAGATGCGAC-1_1	mOSN	1.31331	-0.201756
		CTCCCTCAGCAGAAAG-1_1	mOSN	1.25769	-1.63305
		CTCCCTCCAGGTGAGT-1_1	mOSN	3.68666	-5.85496
		CTCCCTCTCAAGTCTG-1_1	Mv2	-11.7551	5.71229
		CTCCGATAGCTTTCCC-1_1	mOSN	0.927313	2.55761
		CTCCGATAGGAATCGC-1_1	mOSN	3.28077	3.11141
		CTCCGATCACCGTGGT-1_1	iOSN2	-0.852533	5.98615
		CTCCGATGTGCCCAGT-1_1	mOSN	-0.0868111	-3.24617
		CTCCGATTCGTCAACA-1_1	mOSN	4.4669	2.83784
		CTCCGATTCTCAGTCC-1_1	mOSN	5.27128	2.41679
		CTCCTCCAGGGAGTGG-1_1	Mv2	-11.7029	7.86671
		CTCCTCCGTAGAGACC-1_1	mOSN	0.213156	-0.229166
		CTCCTCCTCGTGCTCT-1_1	mOSN	2.414	2.87882
		CTCCTCCTCTGTTCAT-1_1	mOSN	1.96217	-4.83843
		CTCCTTTAGCACAAAT-1_1	mOSN	5.01474	-1.42788
		CTCCTTTAGGATCATA-1_1	mOSN	5.23998	-2.08046
		CTCCTTTTCTCGCTCA-1_1	mOSN	7.72609	-1.21472
		CTCGAGGCATATTCGG-1_1	Mv2	-8.75069	9.57014
		CTCGAGGGTAATGCTC-1_1	mOSN	5.28496	-0.349921
		CTCGAGGGTACCGGAA-1_1	mOSN	2.60406	1.74866
		CTCGAGGTCCCAAGTA-1_1	mOSN	3.95315	-1.76946
		CTCTCAGCAACTAGAA-1_1	Mv1	-11.9181	-0.976321
		CTCTCAGCAATGAACA-1_1	GBC	-7.80668	-6.88692
		CTCTCAGCACCGCTAG-1_1	mOSN	6.09686	1.80496
		CTCTCAGCATTACGGT-1_1	mOSN	4.56142	4.48691
		CTCTCAGGTAACCAGG-1_1	Mv2	-10.2737	9.43761
		CTCTCAGGTACCTGTA-1_1	mOSN	5.51241	-0.869027
		CTCTCAGTCCTACAAG-1_1	Mv2	-9.0602	10.128
		CTCTCGAGTCCCTGAG-1_1	Mv2	-10.5114	8.83706
		CTCTCGATCCCAATAG-1_1	Mv1	-11.9918	-0.558947
		CTCTGGTCAAATGGAT-1_1	mOSN	7.78086	-3.31083
		CTCTGGTCAGACCAGA-1_1	mOSN	0.812545	-0.80712
		CTCTGGTCATCGTCCT-1_1	iOSN1	-2.63385	7.10551
		CTCTGGTGTCGCATGC-1_1	mOSN	8.96232	0.986995
		CTGAATGAGAAATCCA-1_1	mOSN	-0.213908	2.20875
		CTGAATGCAATTTCCT-1_1	HBC1	-6.93165	-7.77254
		CTGAATGGTCACTTAG-1_1	mOSN	4.28559	-3.26709
		CTGAATGGTGAGTCAG-1_1	mOSN	2.45812	-4.03018
		CTGAATGGTTGGATCT-1_1	mOSN	2.95946	-4.49487
		CTGAATGTCCTTCGAC-1_1	Mv1	-12.0258	-0.264877
[truncated: 13,863 more rows]

## Sheet: Figure 1c
Figure 1c
	Source data for the count matrix is available on GEO: GSE185168
	Source code available on Github: https://github.com/irlabgenev/DREAM_pt2
		cell	cluster	olfr_ident	umap_1	umap_2
		AAACCCACACCGTACG-1_1	Dorsal	Olfr639	-0.231603	1.77854
		AAACCCATCGTGCATA-1_1	Cd36+ V.	Olfr771	7.59743	-0.41786
		AAACGAAGTAACAAGT-1_1	Calb2+ D.	Olfr317	-2.43374	5.19856
		AAACGCTAGATACGAT-1_1	Ventral	Olfr1247	-0.6913	-0.184778
		AAACGCTGTATAGGAT-1_1	Ventral	Olfr851	-0.243023	-0.340614
		AAAGAACAGAATACAC-1_1	Ventral	Olfr1423	-0.185779	-1.43654
		AAAGAACAGTTGCCTA-1_1	Ventral	Olfr1359	-4.26866	-2.44033
		AAAGAACGTATGAAGT-1_1	Cd36+ V.	Olfr1276	7.02015	-0.151729
		AAAGGGCTCGCGTGCA-1_1	Dorsal	Olfr348	0.832169	3.60877
		AAAGGGCTCTCTGCCA-1_1	Cd55+ D.	Olfr522	2.39022	3.6717
		AAAGGGCTCTTACTGT-1_1	Dlg2+ D.	Olfr685	2.27187	1.73804
		AAAGGGCTCTTGCAAG-1_1	Ventral	Olfr1420	-3.14793	-2.30847
		AAAGGTAAGCTGACCC-1_1	Ventral	Olfr1206	-1.56324	-3.31521
		AAAGGTACACCGGCTA-1_1	Ventral	Olfr1384	-3.31476	-0.077779
		AAAGTGAAGAGCGACT-1_1	Cd36+ D.	Olfr816	8.2334	0.236673
		AAAGTGAGTCAGTCCG-1_1	Ventral	Olfr63	1.632	-3.44603
		AAAGTGAGTTCGTACA-1_1	Dlg2+ D.	Taar9	1.44536	1.4354
		AAAGTGATCTCCCAAC-1_1	Cd36+ V.	Olfr750	8.07928	-0.160275
		AAATGGAAGTTGCTCA-1_1	Dlg2+ D.	Olfr1511	1.90899	0.520256
		AAATGGACATAACGGG-1_1	Dorsal	Olfr582	0.10416	3.95646
		AACAAAGCATATGAAG-1_1	Ventral	Olfr121	0.427787	-2.76487
		AACAAAGGTATCAGGG-1_1	Dlg2+ D.	Olfr410	2.58607	0.279834
		AACAAAGGTCAGGCAA-1_1	Dlg2+ V.	Olfr1370	2.30025	-2.79723
		AACAAAGGTGTCCAAT-1_1	Dlg2+ V.	Olfr711	2.38388	-3.82125
		AACAACCTCGCTGATA-1_1	Cd36+ V.	Olfr772	7.92635	-0.344092
		AACAAGAAGACTACGG-1_1	Ventral	Olfr1509	-1.15166	-4.1043
		AACAAGACAAGCGAAC-1_1	Ventral	Olfr71	-0.282151	-0.478934
		AACAAGATCACCTCGT-1_1	Dorsal	Olfr424	-0.625353	2.06242
		AACACACGTAGTGTGG-1_1	Ventral	Olfr1359	-2.99966	-0.0331053
		AACACACGTTGTGCAT-1_1	Cd55+ V.	Olfr1440	4.54215	1.97775
		AACAGGGAGTCATACC-1_1	Cd36+ V.	Olfr771	8.22379	-0.714389
		AACAGGGGTAATTAGG-1_1	Dlg2+ D.	Taar3	1.98952	0.787493
		AACAGGGTCAGCAGAG-1_1	Cd55+ V.	Olfr1378	3.84082	2.48131
		AACCAACCAAGTGCTT-1_1	Ventral	Olfr718-ps1	-1.30743	-0.140296
		AACCAACCAGAGGGTT-1_1	Calb2+ D.	Olfr681	-2.49523	5.61069
		AACCACAAGATGCCGA-1_1	Calb2+ V.	Olfr1213	8.61031	-1.46648
		AACCACAAGTCGTTAC-1_1	Ventral	Olfr566	-3.94535	-0.615005
		AACCACAGTCTGCATA-1_1	Ventral	Olfr73	-2.96345	1.83217
		AACCACATCCATTGGA-1_1	Ventral	Olfr2	-2.99366	-0.0153857
		AACCATGTCACTGAAC-1_1	Dorsal	Olfr1162	-2.96118	1.95964
		AACCCAAAGGCTGGAT-1_1	Calb2+ V.	Olfr1178	-5.20161	-0.752196
		AACCCAACAAGGCCTC-1_1	Calb2+ D.	Olfr77	-2.68905	4.55155
		AACCCAACAGCTTTCC-1_1	Dlg2+ D.	Olfr1132	1.7438	0.217786
		AACCCAAGTACTAACC-1_1	Ventral	Olfr330	-3.67757	-2.21652
		AACCCAATCATTTGCT-1_1	Ventral	Olfr308	0.359871	-0.874898
		AACCCAATCTAAGCGT-1_1	Dorsal	Olfr689	-0.201909	4.26096
		AACCTGACATCGGAGA-1_1	Ventral	Olfr1508	-0.606907	-3.80995
		AACCTTTAGACAACAT-1_1	Dlg2+ D.	Taar4	1.54793	0.52538
		AACCTTTGTGCGAGTA-1_1	Dorsal	Olfr623	0.820256	4.58563
		AACGAAAAGCGCAATG-1_1	Ventral	Olfr1260	3.28281	2.14264
		AACGAAAAGTACGTCT-1_1	Ventral	Olfr913	-4.20915	-2.74658
		AACGAAATCACCCTGT-1_1	Dlg2+ V.	Olfr1115	3.26064	-3.31171
		AACGAAATCGCGATCG-1_1	Ventral	Olfr319	-0.824747	-0.436304
		AACGGGAAGAATTCAG-1_1	Dorsal	Olfr591	1.30311	4.74897
		AACGGGAAGAGCAGTC-1_1	Calb2+ D.	Olfr677	-2.22488	6.05487
		AACGGGAAGTCAGCCC-1_1	Calb2+ D.	Olfr1043	-1.57865	5.99726
		AACGGGATCATCACAG-1_1	Ventral	Olfr1228	1.08971	-0.323308
		AACGGGATCGTAACAC-1_1	Ventral	Olfr1247	-0.460089	-0.0767109
		AACGTCAAGAATCGCG-1_1	Ventral	Olfr1350	0.372847	-0.44636
		AACGTCAAGAGAGCGG-1_1	Ventral	Olfr1328	-2.49551	1.24879
		AACGTCAAGCTCATAC-1_1	Ventral	Olfr224	-3.50065	0.45841
		AACGTCAGTGGTAACG-1_1	Dorsal	Olfr655	0.0847554	3.74228
		AACTTCTGTAGTGTGG-1_1	Ventral	Olfr31	-0.47476	-1.63451
		AACTTCTGTGGTCTAT-1_1	Ventral	Olfr222	0.696385	-0.806451
		AACTTCTTCCGTACGG-1_1	Ventral	Olfr167	-2.67273	-3.19206
		AAGAACAAGTAGTCTC-1_1	Ventral	Olfr527	-1.44739	-4.411
		AAGAACACACTGGAAG-1_1	Ventral	Olfr366	3.04661	-1.66781
		AAGAACATCACGACTA-1_1	Dorsal	Olfr969	-0.174654	3.30355
		AAGAACATCTTCCTAA-1_1	Dorsal	Olfr1176	-2.86824	5.25271
		AAGACAAAGGGTCACA-1_1	Dorsal	Olfr549	1.21004	3.00525
		AAGACAAGTGATATAG-1_1	Cd36+ V.	Olfr750	7.84499	-0.214122
		AAGACAATCGCCGAGT-1_1	Ventral	Olfr734	0.554573	-4.60268
		AAGACAATCGTTATCT-1_1	Ventral	Olfr130	-3.94166	-2.84298
		AAGACTCAGAGTGTTA-1_1	Dorsal	Olfr1406	0.631426	3.94879
		AAGACTCTCCCTCGAT-1_1	Dorsal	Olfr348	-2.09132	2.31196
		AAGACTCTCTAGGAAA-1_1	Dorsal	Olfr1496	-0.231715	2.20128
		AAGATAGTCCATTCAT-1_1	Ventral	Olfr1240	0.737122	-2.60755
		AAGCATCTCGTCACCT-1_1	Dlg2+ D.	Olfr597	2.3697	0.539855
		AAGCCATAGAAGGATG-1_1	Ventral	Olfr1247	-0.0370985	-1.25358
		AAGCCATAGGACTTCT-1_1	Dorsal	Olfr685	7.4677	0.423673
		AAGCCATAGGGTAATT-1_1	Ventral	Olfr1280	-1.37249	-2.88329
		AAGCCATAGGGTTAAT-1_1	Cd55+ V.	Olfr825	3.65217	2.69527
		AAGCCATCACAGAGCA-1_1	Ventral	Olfr722	0.741069	-2.93087
		AAGCGAGCAGACTGCC-1_1	Cd55+ V.	Olfr827	4.5605	2.07529
		AAGCGAGGTGTGTCCG-1_1	Ventral	Olfr46	-3.95293	-2.8945
		AAGCGAGGTTAATGAG-1_1	Dlg2+ D.	Olfr994	1.88312	0.794645
		AAGCGTTAGTGGCAGT-1_1	Dlg2+ D.	Olfr648	0.698142	1.4743
		AAGCGTTGTCTCACAA-1_1	Dlg2+ V.	Olfr201	1.30591	-3.37071
		AAGCGTTGTCTTCGAA-1_1	Dlg2+ V.	Olfr1229	1.37371	-2.96537
		AAGCGTTTCCTGTAAG-1_1	Ventral	Olfr366	2.69335	-2.45061
		AAGGAATTCGCCAGAC-1_1	Ventral	Olfr328	-3.7813	-2.18327
		AAGGTAAAGATCGCCC-1_1	Ventral	Olfr330	-1.66451	-0.651905
		AAGGTAACATTACGGT-1_1	Cd55+ V.	Olfr827	4.40119	2.57639
		AAGTACCAGCATCCTA-1_1	Dorsal	Olfr522	1.77203	3.46486
		AAGTACCAGCCTCATA-1_1	Cd55+ V.	Olfr1055	3.45408	3.47244
		AAGTACCCAGATTAAG-1_1	Ventral	Olfr266	-0.620292	-1.02546
		AAGTACCCATGAATAG-1_1	Calb2+ D.	Olfr957	-2.99481	5.00408
		AAGTACCTCTCAGGCG-1_1	Dorsal	Olfr961	-0.951486	3.85201
		AAGTCGTTCACTCCGT-1_1	Dlg2+ V.	Olfr414	3.15747	-3.37358
		AAGTCGTTCATTACCT-1_1	Dlg2+ D.	Olfr646	1.94244	1.50914
		AAGTGAAAGAATCGCG-1_1	Ventral	Olfr1414	1.03369	-4.54291
		AAGTGAATCACCTCTG-1_1	Dlg2+ D.	Olfr1510	1.38621	1.63444
		AAGTTCGAGCACTAAA-1_1	Ventral	Olfr1437	-1.47927	-0.103863
		AAGTTCGGTGAGATTA-1_1	Calb2+ V.	Olfr728	-7.31281	0.389793
		AAGTTCGTCTCCTGCA-1_1	Dlg2+ V.	Olfr204	2.28707	-4.19894
		AATAGAGGTTTAGTCG-1_1	Dlg2+ V.	Olfr272	4.12678	-1.87738
		AATAGAGTCAGCTTGA-1_1	Ventral	Olfr878	-0.239627	2.51794
		AATAGAGTCTTTCGAT-1_1	Calb2+ D.	Olfr231	-2.79404	5.18674
		AATCACGAGCTTTCTT-1_1	Cd36+ D.	Olfr553	7.98924	1.3298
		AATCACGAGGGTAGCT-1_1	Dorsal	Olfr744	-1.30193	3.32407
		AATCACGGTTCGATTG-1_1	Ventral	Olfr460	2.46911	3.06684
		AATCACGTCAACTCTT-1_1	Ventral	Olfr318	-2.59788	-0.154899
		AATCACGTCAGCTGTA-1_1	Dorsal	Olfr228	-1.6569	3.14868
		AATCGACAGTATGAGT-1_1	Calb2+ V.	Olfr1118	-6.11831	0.985204
		AATCGACGTTCTAAGC-1_1	Calb2+ D.	Olfr1042	-1.75133	5.72556
		AATCGTGAGAGCACTG-1_1	Calb2+ D.	Olfr448	-2.18129	5.02146
		AATCGTGCAGGTGTTT-1_1	Dorsal	Olfr987	0.645668	3.86024
		AATCGTGTCTGATGGT-1_1	Dorsal	Olfr617	0.881281	3.55913
		AATGAAGTCTCATTAC-1_1	Ventral	Olfr981	3.49325	2.25678
		AATGACCAGAGCCTGA-1_1	Dorsal	Olfr586	-2.3568	3.19801
		AATGCCATCCATGCAA-1_1	Cd36+ V.	Olfr805	7.43608	-1.6705
		AATGGAAAGAAACTGT-1_1	Ventral	Olfr32	-0.00930754	-1.31756
		AATGGAAGTATCGAAA-1_1	Dlg2+ D.	Olfr653	2.75436	0.394725
		AATGGAATCCACGGAC-1_1	Dorsal	Olfr959	-1.06695	3.49765
		AATGGCTAGCAGCGAT-1_1	Dlg2+ D.	Olfr734	2.41155	-0.930131
		AATGGCTAGGTACATA-1_1	Dlg2+ V.	Olfr132	2.8396	-3.65747
		AATGGCTCAACAGCCC-1_1	Ventral	Olfr1364	-4.48241	-2.2223
		AATGGCTCACTACCGG-1_1	Dlg2+ D.	Olfr693	2.53293	-1.63496
		AATGGCTGTAAGGCTG-1_1	Dlg2+ V.	Olfr13	3.66028	-2.96822
		AATTCCTAGAAATGGG-1_1	Cd36+ D.	Olfr659	8.56594	0.509746
		AATTCCTAGGGAGAAT-1_1	Dorsal	Olfr419	0.857236	3.81162
		AATTCCTTCGCCTTGT-1_1	Calb2+ D.	Olfr672	-1.51777	5.9244
		AATTCCTTCTGTCAGA-1_1	Ventral	Olfr1212	0.829612	-1.31779
		ACAACCACATCGTCCT-1_1	Ventral	Olfr1220	1.8879	-1.95718
		ACAAGCTAGGAGGCAG-1_1	Calb2+ D.	Olfr19	-2.50703	5.37298
		ACAAGCTCATGGGCAA-1_1	Ventral	Olfr24	-0.266294	0.708012
		ACAAGCTTCCCAATAG-1_1	Dorsal	Olfr675	0.690944	2.77542
		ACACAGTAGCTGGCCT-1_1	Cd55+ V.	Olfr1440	4.09901	2.8883
		ACACAGTCAATAACCC-1_1	Dorsal	Olfr646	0.541897	2.35109
		ACACAGTGTCCAAATC-1_1	Dlg2+ V.	Olfr524	3.43949	-3.07965
		ACACAGTGTTGGTGTT-1_1	Ventral	Olfr1352	0.329976	-3.69762
		ACACCAAAGCTAGAAT-1_1	Ventral	Olfr1260	3.41912	1.22085
		ACACCAACACCCAATA-1_1	Ventral	Olfr1118	-1.48041	-0.904523
		ACACCAACATACTGTG-1_1	Dlg2+ V.	Olfr109	-2.48272	-3.47094
		ACACCAATCACTTGTT-1_1	Cd55+ V.	Olfr1431	4.25821	2.61813
		ACACCAATCTAGCAAC-1_1	Ventral	Olfr1211	-1.47357	-0.754518
		ACACGCGAGCCATTTG-1_1	Dlg2+ V.	Olfr1259	1.46909	-4.42023
		ACACGCGCACGACCTG-1_1	Calb2+ D.	Olfr77	-2.4202	5.04408
		ACACGCGCAGATCCTA-1_1	Dlg2+ V.	Olfr1283	3.22302	-3.58795
		ACACGCGGTGTAGCAG-1_1	Calb2+ D.	Olfr957	-2.61368	5.95711
		ACACGCGGTTGTGCCG-1_1	Cd36+ V.	Olfr771	7.67221	-0.540529
		ACACTGAGTACTCGCG-1_1	Ventral	Olfr239	1.14227	-0.93251
		ACAGAAACAGCAAGAC-1_1	Cd36+ D.	Olfr601	8.51741	1.10676
		ACAGAAAGTCTAGGCC-1_1	Ventral	Olfr1250	-0.816799	0.33448
		ACAGCCGCAATCGCCG-1_1	Cd36+ V.	Olfr788	7.92512	-1.6013
		ACAGCCGCATAAGCGG-1_1	Calb2+ D.	Olfr639	-2.98695	5.30109
		ACAGGGAAGCAGGTCA-1_1	Calb2+ D.	Olfr139	-1.84372	5.88462
		ACAGGGATCCCTCTTT-1_1	Ventral	Olfr1509	-0.283286	-4.01916
		ACATCGATCCGGACGT-1_1	Ventral	Olfr1395	-0.766944	-1.94616
		ACATCGATCTACTTCA-1_1	Calb2+ D.	Olfr611	-2.6454	4.89005
		ACATGCAAGTACAGAT-1_1	Calb2+ D.	Olfr1030	-2.79862	3.7962
		ACATGCACAGCCTATA-1_1	Cd55+ V.	Olfr1431	4.2311	2.81861
		ACATGCAGTGGATCAG-1_1	Ventral	Olfr541	-3.05871	-3.41075
		ACATGCATCAACACGT-1_1	Ventral	Olfr138	0.708081	-1.21748
		ACATGCATCAGGGATG-1_1	Ventral	Olfr131	1.57833	-0.599086
		ACATGCATCGGATTAC-1_1	Ventral	Olfr239	2.59887	-1.60914
		ACATTTCCACCTGCAG-1_1	Dlg2+ D.	Olfr243	1.09399	1.98578
		ACCAAACCAGCTTTGA-1_1	Calb2+ V.	Olfr728	-7.32405	0.336806
		ACCAACAAGAGAATCT-1_1	Dorsal	Olfr1122	-2.32781	2.30343
		ACCAACAGTGCGCTCA-1_1	Dorsal	Olfr1377	-0.0631968	1.79065
		ACCATTTAGACCTTTG-1_1	Ventral	Olfr11	0.815975	-0.596234
		ACCATTTCACAGTGAG-1_1	Ventral	Olfr1264	-2.59826	-2.17444
		ACCATTTGTATTTCTC-1_1	Ventral	Olfr732	-0.703949	-0.33403
		ACCATTTGTGAATTAG-1_1	Dorsal	Olfr623	0.367575	3.29359
		ACCATTTTCACTCACC-1_1	Dorsal	Olfr141	-0.753429	2.92906
		ACCATTTTCCACTTCG-1_1	Dorsal	Olfr683	-1.25075	3.51789
		ACCCAAAAGCCTTTGA-1_1	Ventral	Olfr70	-4.29807	-0.487649
		ACCCAAACACTAACGT-1_1	Ventral	Olfr721-ps1	-4.25457	-1.0289
		ACCCTCACAGAGGCAT-1_1	Ventral	Olfr533	-1.63061	-4.15479
		ACCCTCAGTCTACGTA-1_1	Ventral	Olfr1284	-2.48416	-0.258798
		ACCGTTCAGATGAACT-1_1	Cd36+ V.	Olfr1306	8.83164	-0.84905
		ACCTACCAGCTACTAC-1_1	Dorsal	Olfr661	0.603383	4.67846
		ACCTACCGTTATCTGG-1_1	Dorsal	Olfr976	-2.35052	2.73706
		ACCTGAAGTCGCCTAG-1_1	Ventral	Olfr330	-2.67529	-0.637056
		ACCTGAATCTGGACTA-1_1	Dlg2+ V.	Olfr430	3.29633	-1.71986
		ACCTGTCCAGAGATTA-1_1	Dorsal	Taar6	-0.69865	1.38383
		ACCTGTCTCTGGAAGG-1_1	Dlg2+ V.	Olfr731	2.96685	-2.30541
		ACCTGTCTCTTTCAGT-1_1	Calb2+ D.	Olfr77	-1.75774	5.41858
		ACGATCACAGGTGGAT-1_1	Dorsal	Olfr661	1.04988	4.40644
		ACGATCAGTCCCAAAT-1_1	Dorsal	Olfr617	1.04442	3.79715
		ACGATGTCAACCGATT-1_1	Cd55+ V.	Olfr50	2.90139	3.4785
		ACGATGTTCTAGCCTC-1_1	Ventral	Olfr1342	-2.70001	0.116475
		ACGGAAGAGGAATTAC-1_1	Cd36+ V.	Olfr806	7.01765	-1.57639
		ACGGAAGAGTCGAAGC-1_1	Dorsal	Olfr624	-0.962928	4.26236
		ACGGAAGCATTCTCTA-1_1	Dorsal	Olfr16	-0.322246	3.23385
		ACGGAAGTCCACTAGA-1_1	Cd55+ V.	Olfr71	4.42265	1.68782
		ACGGGTCGTTGGGAAC-1_1	Ventral	Olfr1264	0.927446	-1.89506
		ACGGGTCTCGTTCCTG-1_1	Ventral	Olfr1263	-2.12757	-2.57143
		ACGGTCGAGAGCCATG-1_1	Ventral	Olfr695	-4.33501	-2.07543
		ACGGTCGCAGTCCCGA-1_1	Ventral	Olfr1320	-0.715062	0.275266
		ACGGTCGGTAGGTAGC-1_1	Ventral	Olfr222	0.702736	-0.0773728
		ACGGTTAAGTGAGTTA-1_1	Dorsal	Olfr975	0.448856	3.75687
		ACGGTTAGTGTCTCCT-1_1	Dlg2+ D.	Olfr1111	2.04972	0.623116
		ACGTAACAGACCCGCT-1_1	Ventral	Olfr1220	0.0927381	-3.2239
		ACGTAACCACACAGAG-1_1	Ventral	Olfr1411	-0.176289	-4.33092
		ACGTAACCACGGTGAA-1_1	Calb2+ V.	Olfr1241	-6.25	0.86145
		ACGTAACTCAAACGTC-1_1	Ventral	Olfr1281	-2.57343	-3.69208
		ACGTACAAGATTAGAC-1_1	Ventral	Olfr588-ps1	1.48939	-3.44541
		ACGTACATCACTGAAC-1_1	Calb2+ V.	Olfr113	-5.60949	0.843222
		ACGTACATCGTTCATT-1_1	Ventral	Olfr191	0.350642	-2.61395
		ACGTCCTAGTGAGGTC-1_1	Ventral	Olfr239	1.07375	-0.907073
		ACGTCCTAGTGCGACA-1_1	Ventral	Olfr1049	-2.71592	-2.85138
		ACGTCCTGTTTCTTAC-1_1	Ventral	Olfr1415	2.44017	-3.94926
		ACGTTCCAGGAGTCTG-1_1	Dlg2+ V.	Olfr525	1.85939	-3.90071
		ACGTTCCGTTTCGATG-1_1	Cd36+ V.	Olfr1276	8.75469	-0.964267
		ACTACGACAAAGTGTA-1_1	Ventral	Olfr727	-0.801432	-4.23263
		ACTACGACAGAACGCA-1_1	Ventral	Olfr541	-3.33684	-3.30062
		ACTACGAGTCCTACAA-1_1	Ventral	Olfr71	-2.08796	0.180382
		ACTACGAGTGACAGGT-1_1	Cd36+ V.	Olfr1201	8.21517	-0.877461
		ACTACGATCAGGTAAA-1_1	Cd36+ V.	Olfr789	7.99249	-0.593685
		ACTATCTAGAATCGAT-1_1	Dorsal	Olfr231	-0.619062	2.40961
		ACTATCTCATGAGGGT-1_1	Cd36+ V.	Olfr788	7.0446	-1.37348
		ACTATCTCATGGATCT-1_1	Dlg2+ D.	Olfr718-ps1	1.81241	1.08272
		ACTATCTGTCAACACT-1_1	Ventral	Olfr1118	-2.49625	-1.46997
		ACTATCTTCATTGGTG-1_1	Ventral	Olfr281	-3.47703	-2.78
		ACTATCTTCCTTGGAA-1_1	Dorsal	Olfr859	-1.50166	3.19488
		ACTATGGGTCCTTGTC-1_1	Ventral	Olfr311	-0.222475	-0.561843
		ACTATGGGTCGTATGT-1_1	Cd55+ V.	Olfr523	3.62478	1.58494
		ACTATGGTCTCTCGCA-1_1	Ventral	Olfr1195	-1.39789	-3.7256
		ACTATTCCATCAACCA-1_1	Ventral	Olfr794	-0.309489	0.236114
		ACTATTCGTCAGTCGC-1_1	Ventral	Olfr1254	0.518989	0.0673539
		ACTATTCGTGAAGCTG-1_1	Dlg2+ V.	Olfr455	3.01274	-2.85504
		ACTCCCAAGACGCATG-1_1	Dorsal	Olfr1406	0.238019	2.73761
		ACTCCCAAGCAAGTGC-1_1	Dlg2+ D.	Olfr676	1.72792	1.59838
		ACTCTCGCAGCTCATA-1_1	Dorsal	Olfr655	1.60816	4.63386
		ACTCTCGGTTTACCAG-1_1	Ventral	Olfr1347	-1.21761	-2.83051
		ACTGATGGTAGCTTAC-1_1	Cd55+ V.	Olfr107	4.2981	2.3607
		ACTGATGGTGGTGATG-1_1	Ventral	Olfr1238	0.205752	-2.85252
		ACTGATGTCAAACCCA-1_1	Calb2+ D.	Olfr681	-1.56531	4.72148
		ACTGATGTCGATTCCC-1_1	Dorsal	Olfr596	0.172032	4.44217
		ACTGATGTCTCAGAAC-1_1	Ventral	Olfr1254	-1.1775	0.363673
		ACTGCAACAAGCCCAC-1_1	Dorsal	Olfr552	-0.375927	3.10644
		ACTGCAATCCCTCTTT-1_1	Ventral	Olfr820	0.325139	-2.10308
		ACTGTCCCACCGTACG-1_1	Ventral	Olfr1212	-3.9239	0.957957
		ACTGTCCCATCTCAAG-1_1	Ventral	Olfr330	-4.07643	-0.915459
		ACTGTCCTCGACGATT-1_1	Dorsal	Olfr446	-0.375873	3.79745
		ACTGTGACAATCTGCA-1_1	Ventral	Olfr1496	-0.737646	1.95622
		ACTGTGAGTAGAGTTA-1_1	Cd36+ V.	Olfr805	7.11877	-1.46669
		ACTGTGAGTCCTACAA-1_1	Calb2+ V.	Olfr1184	-6.0229	0.783277
		ACTTAGGCAATATCCG-1_1	Dlg2+ V.	Olfr129	3.89077	-3.0633
		ACTTAGGCAGAACTCT-1_1	Dorsal	Olfr586	1.26963	3.77812
		ACTTAGGGTGTCGCTG-1_1	Dorsal	Olfr1404	1.00953	3.55661
		ACTTAGGTCATCCTAT-1_1	Calb2+ V.	Olfr1320	-6.57256	1.2073
		ACTTATCGTTGTCTAG-1_1	Ventral	Olfr1206	-1.37771	-3.26699
		ACTTCCGGTAGACTGG-1_1	Ventral	Olfr1354	-0.45003	-0.253984
		ACTTCCGGTCCACTCT-1_1	Dlg2+ D.	Olfr1037	1.35165	2.14425
		ACTTCGCCAAGATGGC-1_1	Dlg2+ V.	Olfr129	3.64615	-2.31628
		ACTTCGCGTACAGTAA-1_1	Ventral	Olfr1359	-4.38822	-0.636623
		ACTTCGCGTCTTCGAA-1_1	Dlg2+ D.	Olfr1358	1.91145	1.56216
		ACTTTCAAGATAACAC-1_1	Cd36+ D.	Olfr553	7.84827	1.24932
		ACTTTCAAGGGCTAAC-1_1	Ventral	Olfr45	-2.44424	-1.23847
		ACTTTCACATAACAGA-1_1	Ventral	Olfr60	-2.38309	-4.19353
		ACTTTCAGTATCTCGA-1_1	Cd55+ V.	Olfr870	3.68957	2.98092
		ACTTTGTAGACCAGAC-1_1	Dorsal	Olfr16	-0.432333	2.95205
		ACTTTGTAGCAATTCC-1_1	Dorsal	Olfr610	-1.66983	3.17976
		AGAAATGCATTATGCG-1_1	Ventral	Olfr517	-2.57721	1.23363
		AGAAATGGTGACTGAG-1_1	Dorsal	Olfr446	-0.331468	2.85753
		AGAAATGTCAGGAAGC-1_1	Ventral	Olfr330	-1.13407	-1.67541
		AGAAATGTCGTAACTG-1_1	Dorsal	Olfr661	0.688377	4.50152
		AGAACAAAGAACAGGA-1_1	Calb2+ D.	Olfr19	-2.50955	4.65236
		AGAACAAGTCGATTCA-1_1	Ventral	Olfr1211	0.199936	-2.55528
		AGAACAAGTGATTCTG-1_1	Ventral	Olfr455	1.0246	-2.11318
		AGAAGCGAGAGAGTTT-1_1	Ventral	Olfr820	1.82513	-2.45375
		AGAAGCGCATGAAAGT-1_1	Ventral	Olfr855	3.35392	1.18442
		AGAAGCGGTGCGGTAA-1_1	Ventral	Olfr286	-2.89018	-3.46104
		AGAAGCGTCGCTGCGA-1_1	Dorsal	Olfr1495	-0.197994	3.24372
		AGAAGTACAATCGCGC-1_1	Ventral	Olfr281	-4.17733	-2.33984
		AGAAGTACACATGGTT-1_1	Ventral	Olfr1350	-3.57259	0.317215
		AGACAAACATAGTCGT-1_1	Dorsal	Olfr549	0.354249	4.33543
		AGACACTTCAATCGGT-1_1	Ventral	Olfr1254	-0.0616843	0.0179801
		AGACACTTCATCGCAA-1_1	Ventral	Olfr2	-2.84582	-0.257797
		AGACAGGGTCCATACA-1_1	Dlg2+ D.	Olfr569	2.47736	0.574613
		AGACAGGTCTATACGG-1_1	Dlg2+ V.	Olfr522	3.86466	-1.9061
		AGACCATAGGGCAGTT-1_1	Dlg2+ V.	Olfr1346	1.36356	-4.6212
		AGACCATAGTACCCTA-1_1	Calb2+ V.	Olfr1364	-6.11539	1.19115
		AGACCATCATTGGCAT-1_1	Ventral	Olfr1037	-2.79474	1.92719
		AGACCATGTCGCTCGA-1_1	Calb2+ V.	Olfr943	-6.47448	1.03936
		AGACCATTCCCATAGA-1_1	Dorsal	Olfr1175	0.265008	3.88829
		AGACCCGCAGGCCTGT-1_1	Calb2+ D.	Olfr317	-2.73946	4.98593
		AGACCCGGTCATAGTC-1_1	Ventral	Olfr1293-ps	-2.95144	0.55473
		AGACCCGGTGTCCCTT-1_1	Ventral	Olfr1438-ps1	3.9153	1.22809
		AGACCCGTCGGATTAC-1_1	Ventral	Olfr1110	-4.15593	-2.44962
		AGACTCACAGGTTCCG-1_1	Ventral	Olfr1420	2.85339	-2.57225
		AGACTCAGTCCACAGC-1_1	Ventral	Olfr1495	-2.62132	1.80755
		AGACTCAGTCGCATTA-1_1	Calb2+ V.	Olfr1140	-6.12333	1.96919
		AGACTCAGTGGACAGT-1_1	Ventral	Olfr1336	-0.880893	-2.38321
		AGACTCATCTCACCCA-1_1	Ventral	Olfr536	-2.54223	-3.84834
		AGAGAGCCAACAGATA-1_1	Cd55+ D.	Olfr591	2.14404	4.33178
		AGAGAGCCACGCAGTC-1_1	Dorsal	Olfr794	2.36157	3.42262
		AGAGAGCGTCTACATG-1_1	Dlg2+ D.	Olfr578	2.35586	-0.165385
		AGAGCAGCAGGTACGA-1_1	Ventral	Olfr220	0.173444	-4.37828
		AGAGCAGTCAGAGCAG-1_1	Dorsal	Olfr661	0.291371	4.22467
		AGAGCCCAGAGCATCG-1_1	Dlg2+ V.	Olfr17	3.91602	-3.13242
		AGAGCCCGTCTGTAAC-1_1	Ventral	Olfr1419	-0.359393	-2.04383
		AGATAGACAACATCGT-1_1	Dorsal	Olfr554	1.90833	3.47186
		AGATAGACAAGCGGAT-1_1	Cd55+ V.	Olfr1247	3.87551	2.38101
		AGATCCAAGCGCTGCT-1_1	Ventral	Olfr836	-4.31024	-2.33437
		AGATCCACACAGCATT-1_1	Dorsal	Olfr628	-0.399559	4.37271
		AGATCCAGTACTCGCG-1_1	Ventral	Olfr195	-4.05719	1.23784
		AGATGAAGTGGTATGG-1_1	Cd36+ V.	Olfr788	7.02283	-0.604645
		AGATGCTCACTGTGTA-1_1	Dlg2+ V.	Olfr1349	1.75206	-2.92058
		AGATGCTCATGAAGCG-1_1	Ventral	Olfr722	-3.03802	0.733399
		AGATGCTCATTGTCGA-1_1	Ventral	Olfr96	0.631329	-1.10665
		AGCATCAAGACGAGCT-1_1	Cd36+ V.	Olfr360	7.84208	-0.454968
		AGCATCAAGAGTATAC-1_1	Dlg2+ V.	Olfr25	2.40536	-3.88656
		AGCATCACAAACTAGA-1_1	Ventral	Olfr1364	-3.53019	-0.604103
		AGCATCACATCGCCTT-1_1	Cd36+ V.	Olfr815	8.77208	0.0723809
		AGCATCACATTCCTAT-1_1	Ventral	Olfr1349	2.2514	-4.0083
		AGCATCATCAACCGAT-1_1	Dorsal	Olfr969	-1.5178	5.6733
		AGCATCATCTCACCCA-1_1	Dlg2+ V.	Olfr1258	1.4992	-3.02252
		AGCCAATCATGTGTCA-1_1	Calb2+ V.	Olfr1507	-5.26814	-1.06349
		AGCCACGAGCACACAG-1_1	Ventral	Olfr1428	-0.718645	-1.5076
		AGCCACGGTGATTCTG-1_1	Ventral	Olfr1183	-1.77965	-2.57446
		AGCCACGTCCTCGATC-1_1	Ventral	Olfr1112	1.53719	-2.09568
		AGCCAGCAGGTACAAT-1_1	Dorsal	Olfr963	-1.97168	3.17844
		AGCCAGCGTCGATTAC-1_1	Ventral	Olfr1348	-1.00361	-2.69421
		AGCCAGCGTGAATATG-1_1	Dorsal	Olfr689	0.292626	4.1256
		AGCGATTAGCTCAGAG-1_1	Cd36+ V.	Olfr786	8.17882	-0.58998
		AGCGATTCAAGGTCAG-1_1	Ventral	Olfr1192-ps1	-1.59175	-2.13366
		AGCGATTGTGAAAGTT-1_1	Cd36+ D.	Olfr810	8.42885	0.358617
		AGCGCCACAAGCAATA-1_1	Dorsal	Olfr766-ps1	0.151524	4.55726
		AGCGCCACATGACTAC-1_1	Ventral	Olfr15	0.130878	-3.7665
		AGCGCTGAGACGCCCT-1_1	Dlg2+ D.	Olfr65	2.66814	0.387626
		AGCGCTGCATGTGGTT-1_1	Ventral	Olfr1368	-3.08954	-2.85568
		AGCGCTGGTGAGATTA-1_1	Cd55+ V.	Olfr825	4.4066	2.44333
		AGCGTATCAAGTGCTT-1_1	Calb2+ D.	Olfr99	-2.70519	5.43542
		AGCGTATTCAGTCCGG-1_1	Dorsal	Olfr745	-0.289928	3.01506
		AGCGTATTCCTACTGC-1_1	Ventral	Olfr32	-1.02022	-1.42445
		AGCTACACAAGCACAG-1_1	Calb2+ V.	Olfr1437	-5.58156	2.2354
		AGCTACACAGTTGAAA-1_1	Dorsal	Olfr1406	-2.07783	2.35183
		AGCTCAAAGACGAGCT-1_1	Dorsal	Taar2	0.506321	2.05472
		AGCTCAAAGTCACTCA-1_1	Calb2+ D.	Olfr935	-2.01342	5.9187
		AGCTCAACAGTTTGGT-1_1	Cd36+ V.	Olfr287	7.8325	-1.59504
		AGCTTCCAGAATTGTG-1_1	Ventral	Olfr1484	-1.33808	-3.50677
		AGCTTCCGTATGCAAA-1_1	Cd36+ V.	Olfr303	8.00716	-1.20703
		AGGAAATAGCAGTAAT-1_1	Cd36+ V.	Olfr799	7.73647	-0.545041
		AGGAAATAGTATGCAA-1_1	Dlg2+ V.	Olfr152	2.5086	-0.906768
		AGGAAATCACTGAATC-1_1	Ventral	Olfr1220	1.07334	-1.74792
		AGGAAATCAGCTGAGA-1_1	Dorsal	Olfr228	0.19876	3.57112
		AGGAATAAGATGTTGA-1_1	Dlg2+ V.	Olfr1326-ps1	3.75096	-2.34475
		AGGAATACACGTCTCT-1_1	Dorsal	Olfr623	1.09915	4.03764
		AGGAATAGTCTGTAAC-1_1	Ventral	Olfr984	-0.0469403	-1.43171
		AGGAATATCACGTCCT-1_1	Dorsal	Olfr632	-0.411962	2.44522
		AGGACGACAAACTCTG-1_1	Ventral	Olfr32	-0.648459	0.613124
		AGGACGAGTAGATGTA-1_1	Ventral	Olfr239	0.475911	-0.0615997
		AGGACGAGTTCGTGCG-1_1	Dlg2+ V.	Olfr168	2.24524	-4.10904
		AGGACTTAGAACCGCA-1_1	Calb2+ V.	Olfr728	-7.06316	0.460251
		AGGACTTCATGACTGT-1_1	Ventral	Olfr314	-1.06307	-2.21983
		AGGACTTGTCACTCTC-1_1	Dorsal	Olfr1046	-0.451493	2.142
		AGGACTTTCTATTCGT-1_1	Dorsal	Olfr1361	-1.12816	3.62414
		AGGAGGTAGCTCCATA-1_1	Ventral	Olfr1030	-2.14682	4.25465
		AGGAGGTAGCTTCATG-1_1	Dorsal	Olfr228	-0.294559	2.94342
		AGGAGGTGTATGAGAT-1_1	Ventral	Olfr1183	-1.5916	-2.03622
		AGGAGGTGTATGGGAC-1_1	Ventral	Olfr1222	2.12642	-2.605
		AGGATAAAGCCGAACA-1_1	Calb2+ D.	Olfr875	-2.24914	5.52939
		AGGATAATCCGCATAA-1_1	Ventral	Olfr328	-4.5624	-1.73801
		AGGATCTCAGAGCGTA-1_1	Calb2+ D.	Olfr411	-2.54121	5.79157
		AGGATCTCAGGGATAC-1_1	Dorsal	Olfr976	0.407411	2.03203
		AGGATCTTCATGCAGT-1_1	Dorsal	Olfr68	-0.140451	4.10942
		AGGCCACGTCTCGACG-1_1	Dlg2+ V.	Olfr132	2.51959	-3.96923
		AGGCCACGTTCAATCG-1_1	Ventral	Olfr1330	3.18313	-0.945417
		AGGCCACGTTGGGCCT-1_1	Ventral	Olfr1418	-1.10863	-1.74273
		AGGCTGCAGCCTGACC-1_1	Dlg2+ V.	Olfr48	2.24346	-2.31256
		AGGCTGCAGCTGACAG-1_1	Cd36+ V.	Olfr791	7.40571	-0.301494
		AGGCTGCAGGGACAGG-1_1	Dlg2+ V.	Olfr1107	2.85072	-3.17811
		AGGCTGCCAAAGGTTA-1_1	Cd36+ V.	Olfr788	6.32989	-1.36676
		AGGGAGTCAAGTATAG-1_1	Ventral	Olfr190	0.24112	-3.14124
		AGGGCCTCAAATGGCG-1_1	Cd36+ D.	Olfr553	7.71618	1.27747
		AGGGCTCCATAGAAAC-1_1	Dorsal	Olfr609	-0.161261	2.7082
		AGGGCTCGTCACTGAT-1_1	Ventral	Olfr1211	-3.7147	-2.18591
		AGGGCTCGTCCTCAGG-1_1	Ventral	Olfr715b	1.4395	-1.2166
		AGGGCTCGTTATAGCC-1_1	Cd36+ V.	Olfr1313	8.52432	-0.913273
		AGGGTCCAGATGCTAA-1_1	Ventral	Olfr15	-2.90804	-3.04918
		AGGGTCCGTATGTCAC-1_1	Calb2+ V.	Olfr1243	-5.37125	-0.285062
		AGGGTGATCTAGGAAA-1_1	Dorsal	Olfr638	1.04402	3.33839
		AGGGTTTAGCAACAGC-1_1	Ventral	Olfr1487	1.94232	0.227236
		AGGGTTTGTTATCCAG-1_1	Cd36+ V.	Olfr771	7.94067	-0.800574
		AGGTAGGCAAATGCGG-1_1	Ventral	Olfr1336	-1.09069	-2.85336
		AGGTAGGGTACGATTC-1_1	Ventral	Olfr61	-3.95726	-3.20111
		AGGTCATAGGACACTG-1_1	Calb2+ V.	Olfr55	-5.71211	1.06018
		AGGTCATGTATCGCTA-1_1	Dorsal	Olfr611	-0.130624	4.48231
		AGGTCATGTGAGATCG-1_1	Dorsal	Olfr988	0.912107	3.63352
		AGGTCATGTGCGTTTA-1_1	Ventral	Olfr1100	3.29482	-0.926772
		AGGTCATTCATGTCAG-1_1	Calb2+ D.	Olfr677	-3.02976	5.23588
		AGGTCTAAGCGCCCAT-1_1	Ventral	Olfr473	-2.37459	-1.03871
		AGGTGTTCATCCGTTC-1_1	Dorsal	Olfr1157	0.403159	4.1498
		AGGTGTTTCTGCGGAC-1_1	Ventral	Olfr1297	-1.70881	0.501654
		AGGTTACGTCGATTTG-1_1	Ventral	Olfr1205	-3.92006	-1.98017
		AGGTTACTCTGAGGTT-1_1	Ventral	Olfr222	1.70169	-1.30434
		AGGTTACTCTGGACCG-1_1	Calb2+ D.	Olfr600	-2.07903	5.96041
		AGTAACCCAAATGGAT-1_1	Dorsal	Olfr607	1.43321	3.85143
		AGTAACCCACAACGCC-1_1	Ventral	Olfr1383	-1.22284	0.090404
		AGTAACCGTTACCTTT-1_1	Dlg2+ V.	Olfr1330	3.91341	-2.77187
		AGTAACCTCTCAGGCG-1_1	Ventral	Olfr984	0.0349959	-1.84441
		AGTACCACACCTGAAT-1_1	Calb2+ V.	Olfr98	-6.0344	1.53981
		AGTACCATCCTTCTTC-1_1	Dorsal	Olfr1408	-1.26696	3.75598
		AGTACCATCGAAACAA-1_1	Ventral	Olfr775	3.07497	-2.05958
		AGTACTGCATAATCGC-1_1	Ventral	Olfr1090	0.106366	-1.56927
		AGTACTGGTGCGTTTA-1_1	Dlg2+ D.	Olfr73	1.50958	1.74624
		AGTAGCTAGAATTTGG-1_1	Cd55+ D.	Olfr592	2.43804	4.04576
		AGTAGCTGTATGTCAC-1_1	Ventral	Gm13723	-0.104725	-1.90034
		AGTAGCTTCGTCAAAC-1_1	Ventral	Olfr701	-3.27541	-0.83024
		AGTCAACTCAAATAGG-1_1	Dorsal	Olfr1406	0.475044	3.50774
		AGTCACAAGGATGTTA-1_1	Ventral	Olfr1178	-5.18922	-0.662793
		AGTCACACAATACCCA-1_1	Dorsal	Olfr552	-0.188736	3.57656
		AGTCATGGTCTTACAG-1_1	Ventral	Olfr15	-2.95369	-2.71509
		AGTCATGTCGGACGTC-1_1	Ventral	Olfr220	-3.13502	-3.33608
		AGTCATGTCTCCGCAT-1_1	Ventral	Olfr191	-1.89953	-2.87941
		AGTCATGTCTGAGGCC-1_1	Dlg2+ V.	Olfr129	3.62059	-2.05156
		AGTCTCCAGTACCCTA-1_1	Ventral	Olfr1291-ps1	-4.21403	-1.71254
		AGTCTCCCAGTAGTGG-1_1	Dlg2+ D.	Taar9	1.93219	0.031318
		AGTCTCCCATGGATCT-1_1	Calb2+ V.	Olfr55	-5.91514	1.87833
		AGTGACTCAGGAATCG-1_1	Ventral	Olfr535	-0.602296	-2.88002
		AGTGACTCATCATTTC-1_1	Dlg2+ D.	Olfr1036	1.70799	0.71871
		AGTGACTCATGAATAG-1_1	Calb2+ V.	Olfr305	-6.88392	0.730853
		AGTGACTGTTCAGTAC-1_1	Ventral	Olfr1395	-3.0472	1.49548
		AGTGACTTCGCATTGA-1_1	Ventral	Olfr730	0.962672	-1.189
		AGTGATCCACTAGGCC-1_1	Calb2+ V.	Olfr1184	-6.28585	0.787904
		AGTGATCCAGAGGAAA-1_1	Calb2+ V.	Olfr1252	-6.49315	1.44888
		AGTGCCGCAAGATGGC-1_1	Dorsal	Olfr655	0.455387	3.65354
		AGTGCCGTCCGTATGA-1_1	Dorsal	Olfr591	1.11733	4.24632
		AGTGTTGAGGTGGCTA-1_1	Dlg2+ V.	Olfr429	2.86182	-1.73172
		AGTGTTGTCGCGATCG-1_1	Ventral	Olfr166	0.73621	-3.98657
		AGTTAGCAGGCACAAC-1_1	Ventral	Olfr1336	-2.33747	-1.77047
		AGTTAGCAGGCATCGA-1_1	Ventral	Olfr527	-0.960886	-4.37973
		AGTTAGCCATGTGCCG-1_1	Ventral	Olfr1347	-1.61661	-2.88778
		AGTTAGCCATGTTCGA-1_1	Ventral	Olfr130	1.4886	-2.16596
		AGTTAGCTCCCGAGAC-1_1	Ventral	Olfr16	-2.71826	1.58603
		AGTTCCCCACTATCCC-1_1	Calb2+ D.	Olfr884	-2.35648	5.82269
		AGTTCCCGTATCATGC-1_1	Ventral	Olfr1264	-3.24032	-2.61025
		AGTTCCCTCATGAGAA-1_1	Ventral	Olfr1494	0.214189	0.347294
		AGTTCGAGTGAGAACC-1_1	Dorsal	Olfr376	-1.53608	1.77555
		ATACCGAAGACAAGCC-1_1	Cd36+ V.	Olfr1251	7.05666	-1.37373
		ATACCGACACGATTCA-1_1	Ventral	Olfr541	-2.77233	-2.85693
		ATACCGATCCTGCCAT-1_1	Ventral	Olfr1349	-2.2606	-0.879805
		ATACCTTAGCCATTGT-1_1	Dorsal	Olfr1156	-0.96934	2.72233
		ATACCTTCATGCCGCA-1_1	Ventral	Olfr1195	-1.86246	-3.18967
		ATACCTTTCTTGGTCC-1_1	Dorsal	Olfr609	-0.0799581	3.36725
		ATACTTCAGAATAGTC-1_1	Ventral	Olfr1297	-1.24202	-1.76577
		ATACTTCAGCCTCTCT-1_1	Calb2+ D.	Olfr677	-3.12262	5.44443
		ATACTTCCAATTGAAG-1_1	Dlg2+ V.	Olfr1532-ps1	3.77138	-2.77198
		ATAGAGAAGATGCAGC-1_1	Ventral	Olfr722	0.509194	-3.0872
		ATAGAGATCGAGCCAC-1_1	Calb2+ V.	Olfr1184	-6.45099	1.22366
		ATAGGCTAGATCGACG-1_1	Ventral	Olfr1193	-4.45082	-1.50116
		ATAGGCTTCGCGTCGA-1_1	Ventral	Olfr1364	-4.30379	-1.76269
		ATATCCTCAAGCCCAC-1_1	Dlg2+ D.	Olfr566	2.04688	1.56371
		ATCACAGAGACCCGCT-1_1	Ventral	Olfr524	0.0551233	-3.44777
		ATCACAGAGTAAGGGA-1_1	Ventral	Olfr535	-1.49967	-2.70705
		ATCACAGCACACAGAG-1_1	Ventral	Olfr845	-1.53347	0.480907
		ATCACAGGTTGTCAGT-1_1	Calb2+ D.	Olfr1002	-1.87452	5.67197
		ATCACGACACGTGAGA-1_1	Dorsal	Olfr963	-0.987577	4.09049
		ATCACGACATTGAAAG-1_1	Ventral	Olfr222	0.932295	-1.38667
		ATCACGATCGTGGCTG-1_1	Calb2+ D.	Olfr677	-2.34168	5.65443
		ATCACTTGTTCGTAAC-1_1	Dlg2+ V.	Olfr518	3.40039	-3.52688
		ATCAGGTCAGAGTAAT-1_1	Ventral	Olfr1211	0.227242	-2.26324
		ATCAGGTGTCCGTTTC-1_1	Dlg2+ V.	Olfr524	2.93065	-3.9283
		ATCATTCAGCAAATGT-1_1	Cd55+ V.	Olfr523	3.9836	2.13713
		ATCATTCAGGCCTAAG-1_1	Ventral	Olfr1508	-0.774037	-4.19623
		ATCATTCAGTTTCTTC-1_1	Dorsal	Olfr975	-1.75891	1.95545
		ATCATTCTCGGACGTC-1_1	Cd55+ V.	Olfr825	4.45254	2.54033
		ATCCACCGTGGAACAC-1_1	Ventral	Olfr715b	-4.27369	-2.11806
		ATCCATTAGAGCTGAC-1_1	Calb2+ D.	Olfr69	-3.11881	4.68263
		ATCCATTAGGTTTACC-1_1	Dorsal	Olfr1176	-0.175026	4.61599
		ATCCATTAGTGAGTGC-1_1	Dorsal	Olfr969	0.708921	3.2278
		ATCCATTCAAAGTGTA-1_1	Dorsal	Olfr490	-0.747119	2.96044
		ATCCATTTCTTGGATG-1_1	Cd55+ V.	Olfr1378	3.93436	3.12951
		ATCCCTGAGCAGGCTA-1_1	Calb2+ V.	Olfr728	-7.13928	0.296455
		ATCCCTGAGCCTCCAG-1_1	Dorsal	Olfr609	-0.73303	2.82907
		ATCCCTGAGTCTAGAA-1_1	Dlg2+ V.	Olfr129	3.63274	-2.84517
		ATCCCTGTCGAAGAAT-1_1	Dorsal	Olfr146	-1.64799	2.84447
		ATCCCTGTCGGTGTTA-1_1	Ventral	Olfr224	-0.462755	-1.53408
		ATCCGTCAGATACATG-1_1	Ventral	Olfr325	0.0316591	-1.62696
		ATCCGTCAGCTAGATA-1_1	Calb2+ V.	Olfr1226	-6.03349	0.0928588
		ATCCGTCTCAAGCGTT-1_1	Ventral	Olfr1426	-0.868964	-1.20338
		ATCCTATAGAGGTTTA-1_1	Calb2+ D.	Olfr77	-2.01129	5.33434
		ATCGATGCAATCTCGA-1_1	Dorsal	Olfr933	-0.104689	2.07837
		ATCGATGCATAATCGC-1_1	Calb2+ D.	Olfr875	-3.15644	5.07876
		ATCGATGCATTCCTCG-1_1	Ventral	Olfr1508	-0.889129	-3.48269
		ATCGATGGTACGAAAT-1_1	Calb2+ V.	Olfr1490	-6.87246	1.03631
		ATCGATGGTACGAGCA-1_1	Dlg2+ D.	Olfr481	1.34684	1.8295
		ATCGATGTCATTCCTA-1_1	Cd55+ V.	Olfr273	4.26249	2.79469
		ATCGCCTAGGATTTCC-1_1	Cd36+ D.	Olfr622	8.96055	0.474119
		ATCGCCTCAAAGCTAA-1_1	Dorsal	Olfr689	1.03362	4.79514
		ATCGCCTCATGATGCT-1_1	Dorsal	Olfr994	-3.42616	-3.27306
		ATCGCCTTCTCATTGT-1_1	Ventral	Olfr140	-1.75447	-1.72417
		ATCGGATAGATCACCT-1_1	Ventral	Olfr314	-3.11797	-0.985006
		ATCGGATGTGCGTTTA-1_1	Calb2+ D.	Olfr77	-1.68642	5.9918
		ATCGGATGTGGTATGG-1_1	Dorsal	Olfr611	-1.13645	5.64768
		ATCGGCGGTTTCCATT-1_1	Dlg2+ V.	Olfr1326-ps1	2.43547	-2.42761
		ATCGGCGTCAGCGGAA-1_1	Ventral	Olfr740	0.441981	-4.55491
		ATCGGCGTCATAGACC-1_1	Ventral	Olfr1205	-3.11454	-1.30773
		ATCGTAGAGTCCTGCG-1_1	Dorsal	Olfr322	0.698019	2.99847
		ATCGTAGCAGCGTGAA-1_1	Dorsal	Olfr1037	0.810173	2.02358
		ATCGTAGCAGGACGAT-1_1	Dlg2+ V.	Olfr1342	2.0911	-4.22585
		ATCGTAGGTAATGCGG-1_1	Cd36+ D.	Olfr813	8.66825	0.763031
		ATCGTAGGTATGTGTC-1_1	Dlg2+ V.	Olfr1564	1.6762	-2.79921
		ATCGTCCAGAATTCAG-1_1	Dorsal	Olfr1056	-0.699648	3.81746
		ATCGTGAGTACAGCGA-1_1	Ventral	Olfr536	-0.927221	-4.15295
		ATCGTGAGTACCTGTA-1_1	Dorsal	Olfr1513	0.0472872	3.05641
		ATCGTGAGTCAAATCC-1_1	Ventral	Olfr1348	-1.66127	-2.70929
		ATCGTGATCTAATTCC-1_1	Dlg2+ D.	Olfr9	2.63404	-1.25788
		ATCTCTAAGCTTGTGT-1_1	Ventral	Olfr181	-4.11715	-2.47647
		ATCTCTACAATTGCTG-1_1	Calb2+ D.	Olfr600	-2.10047	5.09631
		ATCTCTAGTAGCGTCC-1_1	Ventral	Olfr1511	-3.28318	1.26248
		ATCTCTAGTGGCAGAT-1_1	Cd36+ D.	Olfr601	8.47611	0.840353
		ATCTCTATCAGCTAGT-1_1	Ventral	Olfr731	2.15971	-0.981983
		ATCTCTATCATTACGG-1_1	Ventral	Olfr6	0.486202	-3.05688
		ATCTCTATCTACGGGC-1_1	Cd55+ V.	Olfr107	3.74415	3.27873
		ATCTTCACAGACACCC-1_1	Dlg2+ D.	Olfr73	-1.00857	3.21523
		ATCTTCAGTGGAATGC-1_1	Calb2+ V.	Olfr31	-5.39734	0.32106
		ATGAAAGAGAGATCGC-1_1	Dlg2+ V.	Olfr1283	2.19409	-3.29576
		ATGAAAGCAATACGAA-1_1	Ventral	Olfr318	0.738091	-1.41722
		ATGAAAGCACACCGCA-1_1	Ventral	Olfr1358	-3.85545	0.44379
		ATGACCAAGTGTACAA-1_1	Ventral	Olfr455	2.02821	-3.17169
		ATGACCACACCTGATA-1_1	Calb2+ D.	Olfr99	-1.89593	4.78598
		ATGACCAGTACTCGCG-1_1	Dlg2+ D.	Olfr481	1.32873	1.79897
		ATGAGGGGTCTTCTAT-1_1	Ventral	Olfr239	1.61458	-1.46057
		ATGAGGGTCGGCTGGT-1_1	Ventral	Olfr1440	0.755428	-0.169151
		ATGAGTCCATCTGGGC-1_1	Calb2+ D.	Olfr313	-2.64936	4.78749
		ATGAGTCGTCTAATCG-1_1	Ventral	Olfr1494	-3.08371	-1.08857
		ATGAGTCTCCTAGAGT-1_1	Dorsal	Olfr1157	-3.096	2.1243
		ATGATCGCAGCTCTGG-1_1	Cd55+ V.	Olfr825	4.04525	3.06984
		ATGCATGTCTTACACT-1_1	Cd36+ V.	Olfr811	7.49847	-1.60958
		ATGCCTCCAAGTTCGT-1_1	Ventral	Olfr518	3.33548	-2.38566
		ATGCCTCCACAAATAG-1_1	Ventral	Olfr60	-3.21676	-3.26521
		ATGCCTCCACAACATC-1_1	Dorsal	Olfr934	-0.31474	3.68904
		ATGCCTCGTCACGACC-1_1	Dorsal	Olfr582	0.714316	4.87472
		ATGCCTCTCGCCGAAC-1_1	Ventral	Olfr907	-1.22538	-3.80551
		ATGCGATAGTTAGTAG-1_1	Ventral	Olfr15	-2.93519	-3.20339
		ATGCGATTCTTGAGCA-1_1	Ventral	Olfr1226	-2.64121	-1.11419
		ATGGAGGAGCGAACTG-1_1	Cd55+ V.	Olfr870	3.53909	2.80104
		ATGGAGGAGGATATAC-1_1	Dorsal	Olfr1176	-0.517316	5.25224
		ATGGAGGGTCCATCTC-1_1	Calb2+ V.	Olfr728	-7.3199	0.369404
		ATGGAGGTCCTCGCAT-1_1	Ventral	Olfr1387	1.04805	-4.17757
		ATGGATCCATAGCACT-1_1	Ventral	Olfr1260	-2.68646	-0.446279
		ATGGATCGTGGCAACA-1_1	Cd36+ D.	Olfr815	8.70958	0.117438
		ATGGATCTCGGTTGTA-1_1	Ventral	Olfr1383	-2.36496	-1.3467
		ATGGGAGCAACCTATG-1_1	Calb2+ V.	Olfr972	-5.58095	1.23294
		ATGGGTTCAGTGTATC-1_1	Dlg2+ V.	Olfr775	3.91522	-2.96579
		ATGGTTGAGGAGATAG-1_1	Dorsal	Olfr1056	-0.00139398	3.19285
		ATGGTTGTCGATACTG-1_1	Dorsal	Olfr617	0.4866	4.37503
		ATGTCCCAGAACCGCA-1_1	Ventral	Olfr1416	0.190062	-4.03573
		ATGTCCCAGTTTGTCG-1_1	Ventral	Olfr1463	-1.3194	-4.64508
		ATGTCCCGTGTGATGG-1_1	Dorsal	Olfr105-ps	-0.601649	3.10687
		ATGTCTTCAACCGTAT-1_1	Cd55+ V.	Olfr523	4.16568	1.54989
		ATGTCTTTCGTAGCCG-1_1	Cd55+ V.	Olfr394	3.9526	3.05034
		ATTACCTAGATGAACT-1_1	Ventral	Olfr1234	-0.0910199	-0.572899
		ATTACCTAGCATCAGG-1_1	Dlg2+ V.	Olfr479	3.79831	-2.23633
		ATTACCTCAGCGTATT-1_1	Ventral	Olfr1222	1.4552	-0.533686
		ATTACCTCAGCTACCG-1_1	Ventral	Olfr125	-4.16797	-2.20352
		ATTACCTGTTCCTACC-1_1	Calb2+ D.	Olfr1039	-2.66634	4.75605
		ATTACCTTCACGGGAA-1_1	Cd55+ V.	Olfr827	4.13772	2.69161
		ATTACCTTCATTGCCC-1_1	Ventral	Olfr1247	0.11922	0.132957
		ATTACCTTCTATTCGT-1_1	Dlg2+ V.	Olfr212	3.72329	-3.04796
		ATTACTCCACGGCCAT-1_1	Dlg2+ V.	Olfr63	2.64235	-4.05751
		ATTACTCCAGGGCTTC-1_1	Dorsal	Olfr1377	-2.41342	5.94234
		ATTACTCTCACACGAT-1_1	Ventral	Olfr1364	-0.995544	-0.391925
		ATTACTCTCACATTGG-1_1	Ventral	Olfr1322	-1.92163	-0.977879
		ATTATCCCAGAAGTTA-1_1	Cd36+ V.	Olfr805	7.87028	-1.35885
		ATTATCCGTCAAACGG-1_1	Dorsal	Olfr68	-0.399384	4.28592
		ATTCACTAGGCGTCCT-1_1	Ventral	Olfr263	3.01516	-3.23166
		ATTCACTAGGGTTGCA-1_1	Dorsal	Olfr506	0.412483	3.22139
		ATTCACTAGGTCGAGT-1_1	Dlg2+ D.	Olfr1037	1.99595	1.68952
		ATTCACTGTCTGTAGT-1_1	Dlg2+ V.	Olfr1016	2.17032	-3.17431
		ATTCACTGTGAATATG-1_1	Dlg2+ V.	Olfr749	2.83985	-1.71233
		ATTCACTGTGCCGGTT-1_1	Calb2+ V.	Olfr728	-7.22365	0.621234
		ATTCACTGTGGTAATA-1_1	Ventral	Olfr1415	0.129321	-3.96236
		ATTCAGGAGCAAGCCA-1_1	Ventral	Olfr718-ps1	-2.68699	-1.61946
		ATTCAGGCAGACTGCC-1_1	Dorsal	Taar2	0.138781	2.03201
		ATTCAGGGTGTTCATG-1_1	Ventral	Olfr279	-4.09625	-0.293906
		ATTCAGGGTTCCTTGC-1_1	Ventral	Olfr309	-0.501085	-4.84396
		ATTCAGGTCAGCTGAT-1_1	Ventral	Olfr1118	-5.62723	-0.128281
		ATTCATCCAGTGACCC-1_1	Dlg2+ V.	Olfr1015	1.40006	-4.35619
		ATTCATCTCTGGCTGG-1_1	Ventral	Olfr1564	1.02108	-2.85322
		ATTCCATAGGTTAGTA-1_1	Dlg2+ V.	Olfr25	2.29082	-3.72229
		ATTCCATGTCGTATGT-1_1	Calb2+ D.	Olfr139	-2.14208	4.70442
		ATTCCATTCGCGCTGA-1_1	Ventral	Olfr763	1.85329	-2.80884
		ATTCCATTCTGGCCAG-1_1	Dlg2+ V.	Taar4	2.46076	-0.233705
		ATTCCCGGTAGACGTG-1_1	Dlg2+ V.	Olfr1006	2.47808	-1.0983
		ATTCCCGTCTCGTCAC-1_1	Calb2+ D.	Olfr957	-3.11337	4.94308
		ATTCCTACACCCGTAG-1_1	Ventral	Olfr1264	-0.654008	-1.56338
		ATTCCTAGTGTCTTCC-1_1	Ventral	Olfr24	-4.43255	-2.23806
		ATTCCTAGTTTCACTT-1_1	Dorsal	Olfr1176	0.70619	3.96298
		ATTCGTTAGTGACACG-1_1	Calb2+ V.	Olfr972	-6.12874	1.954
		ATTCGTTGTTAGCGGA-1_1	Cd55+ V.	Olfr1434	4.55282	2.11964
		ATTCTACAGAGGTGCT-1_1	Calb2+ V.	Olfr55	-6.08752	1.81285
		ATTCTACAGATGTTGA-1_1	Calb2+ D.	Olfr69	-1.53603	5.29583
		ATTCTACCAACTCCAA-1_1	Dorsal	Olfr488	-0.46006	3.42052
		ATTCTACCATAGATGA-1_1	Dorsal	Olfr228	0.396287	2.99995
		ATTCTTGCACAAATGA-1_1	Ventral	Olfr558	-2.24605	0.903584
		ATTCTTGCACATCCCT-1_1	Dlg2+ V.	Olfr1326-ps1	4.01412	-3.13041
		ATTCTTGGTAGTTCCA-1_1	Cd55+ D.	Olfr1330	2.8875	1.93323
		ATTGGGTCACTCCTTG-1_1	Dlg2+ V.	Olfr455	3.31477	-3.77144
		ATTGGGTCAGGTCAGA-1_1	Cd55+ V.	Olfr867	4.17737	2.53119
		ATTGGGTGTCTGTGCG-1_1	Ventral	Olfr140	0.0296444	-1.8178
		ATTGTTCCATGTGCCG-1_1	Calb2+ V.	Olfr1110	-5.866	0.529504
		ATTGTTCGTGTTTCTT-1_1	Ventral	Olfr693	0.823556	-3.90761
		ATTTACCAGCTTACGT-1_1	Dlg2+ V.	Olfr365	3.62631	-2.98423
		ATTTACCAGGTTAAAC-1_1	Ventral	Olfr1416	0.539738	-4.08499
		ATTTACCAGTCCTGCG-1_1	Ventral	Olfr224	-3.36068	-1.50169
		ATTTACCCAGAGGGTT-1_1	Cd36+ D.	Olfr798	8.39173	0.854249
		ATTTACCCATTGAGGG-1_1	Ventral	Olfr1404	-3.33954	1.14282
		ATTTACCTCCCGAATA-1_1	Calb2+ V.	Olfr55	-5.80791	2.12229
		ATTTCACAGTGAGTGC-1_1	Dorsal	Olfr237	-1.95054	5.85159
		ATTTCACTCGTCAAAC-1_1	Ventral	Olfr1463	-1.41628	-3.63676
		ATTTCTGTCAGACCGC-1_1	Calb2+ D.	Olfr1042	-2.62472	4.79045
		ATTTCTGTCCCAGGAC-1_1	Dlg2+ D.	Olfr572	1.03565	2.43105
		CAAAGAAAGCGGCTCT-1_1	Ventral	Olfr794	-0.0187353	0.130589
		CAAAGAAAGCTTAGTC-1_1	Dlg2+ D.	Olfr1009	1.3324	1.83412
		CAAAGAAGTGGTCTGC-1_1	Cd55+ V.	Olfr855	4.11992	2.25534
		CAAAGAATCCTACTGC-1_1	Dorsal	Olfr1362	1.20981	3.44005
		CAACAACGTTCCCAAA-1_1	Ventral	Olfr1264	0.286998	-1.51538
		CAACAGTAGAATCGTA-1_1	Calb2+ D.	Olfr1177-ps	-2.0221	5.98308
		CAACAGTCAACGATCT-1_1	Calb2+ V.	Olfr307	-5.09429	1.60763
		CAACAGTCAAGGTCGA-1_1	Dorsal	Olfr1176	-0.507767	5.21855
		CAACAGTCACTTCATT-1_1	Dorsal	Olfr566	-1.07435	2.33391
		CAACAGTTCTGGCCGA-1_1	Cd55+ V.	Olfr523	4.09182	3.04414
		CAACAGTTCTTGAGCA-1_1	Dorsal	Olfr1357	-0.634749	4.17845
		CAACCAAAGCGAATGC-1_1	Ventral	Olfr1509	0.142228	-4.51089
		CAACCAAAGGTTACAA-1_1	Ventral	Olfr46	-4.00164	-2.68332
		CAACCAACAGACATCT-1_1	Calb2+ V.	Olfr1243	-6.41041	0.680275
		CAACCAACATGACTCA-1_1	Calb2+ V.	Olfr374	-5.83226	1.20444
		CAACCTCCAGCGGTCT-1_1	Dlg2+ D.	Olfr617	1.97614	1.84499
		CAACCTCCATTGGATC-1_1	Ventral	Olfr1359	0.61274	-2.00903
		CAACGATCACCTTCGT-1_1	Dorsal	Olfr506	-0.905661	2.62844
		CAACGATGTGTCCATA-1_1	Ventral	Olfr1420	0.58481	-2.76774
		CAACGATTCAATCGGT-1_1	Calb2+ V.	Olfr1252	-5.35796	1.05699
		CAACGATTCCTCTAAT-1_1	Ventral	Olfr976	-3.05596	1.83447
		CAACGATTCTCCTGAC-1_1	Cd36+ V.	Olfr801	7.47083	-0.540452
		CAACGGCAGAGCCTGA-1_1	Dlg2+ D.	Olfr62	0.94333	1.88255
		CAACGGCAGCGCTGAA-1_1	Dorsal	Olfr683	0.544828	3.82824
		CAACGGCAGTTCCGTA-1_1	Ventral	Olfr31	-0.377168	0.218007
		CAACGGCCATTGACAC-1_1	Ventral	Olfr943	-0.0722981	-0.495252
		CAACGGCGTGAAAGTT-1_1	Dlg2+ D.	Olfr1045	1.23585	1.91171
		CAAGACTCAAGTGGCA-1_1	Calb2+ D.	Olfr313	-3.07919	5.75413
		CAAGAGGCAGCCGGTT-1_1	Dlg2+ D.	Olfr599	2.37273	0.232219
		CAAGCTAAGGGTGAGG-1_1	Calb2+ V.	Olfr1221	-6.25194	1.23766
		CAAGCTAAGTCACTCA-1_1	Ventral	Olfr1195	-0.755086	-3.19053
		CAAGCTACATCCTAAG-1_1	Ventral	Olfr220	0.0704442	-4.36588
		CAAGCTACATTGCTGA-1_1	Calb2+ V.	Olfr826	-6.4557	1.22802
		CAAGGGAAGCACGGAT-1_1	Ventral	Olfr1247	0.740124	-1.47886
		CAAGGGAAGCAGGCTA-1_1	Calb2+ V.	Olfr55	-6.52275	1.44701
		CAAGGGAGTAGCGTTT-1_1	Calb2+ D.	Olfr441	-2.84946	5.64339
		CAAGGGATCGGTGTTA-1_1	Ventral	Olfr1168	1.02332	-3.84402
		CAATCGACATAACTCG-1_1	Dorsal	Olfr372	0.942924	2.79889
		CAATCGACATCGATAC-1_1	Calb2+ D.	Olfr596	-2.55717	4.20441
		CAATCGAGTCGTACTA-1_1	Dlg2+ V.	Olfr1349	2.14637	-2.84009
		CAATCGAGTTCCGCAG-1_1	Calb2+ D.	Olfr681	-1.74421	5.2024
		CAATCGATCGCTTAAG-1_1	Dlg2+ V.	Olfr190	3.26485	-3.65445
		CAATGACCACATCCCT-1_1	Ventral	Olfr1346	-0.0837077	-4.22779
		CAATGACTCTACGCAA-1_1	Ventral	Olfr166	0.797693	-4.36277
		CAATTTCGTTGCTCAA-1_1	Calb2+ D.	Olfr1043	-3.07934	5.37033
		CACAACAAGCCTTTGA-1_1	Ventral	Olfr166	-0.0118086	-4.36421
		CACACAACATGACTAC-1_1	Ventral	Olfr720	-2.00091	-0.795542
		CACAGATAGTCCTGCG-1_1	Dorsal	Olfr1406	1.46656	3.43727
		CACAGATAGTTCCGTA-1_1	Ventral	Olfr1049	0.887002	-2.32365
		CACAGATCATTGTAGC-1_1	Dorsal	Olfr351	-1.56227	2.58866
		CACAGATGTCTATGAC-1_1	Ventral	Olfr5	-1.09076	-2.32606
		CACAGATGTTGTACGT-1_1	Ventral	Olfr1206	-1.39706	-2.86324
		CACAGATTCACATACG-1_1	Ventral	Olfr532	-1.13451	-3.246
		CACAGGCAGAGTGTGC-1_1	Dlg2+ D.	Olfr965	2.22642	0.0223532
		CACAGGCAGGAGTATT-1_1	Dlg2+ V.	Olfr1420	3.60922	-2.77235
		CACAGGCCAAGTCCCG-1_1	Ventral	Olfr704	-1.31134	-1.09909
		CACAGGCCACAGGATG-1_1	Dorsal	Olfr481	0.587356	3.14353
		CACAGGCCACTTGGGC-1_1	Ventral	Olfr1509	-0.635817	-4.26775
		CACAGGCGTTGCTCAA-1_1	Dorsal	Olfr228	0.123826	3.16428
		CACAGGCTCAAGCTGT-1_1	Ventral	Olfr60	-0.432127	-3.9517
		CACATGAAGTGTACAA-1_1	Calb2+ V.	Olfr117	-6.07596	1.41272
		CACATGACAAACTGCT-1_1	Ventral	Olfr308	-3.07181	0.263167
		CACATGAGTAAGTTAG-1_1	Dorsal	Olfr1037	1.01456	2.40709
		CACCAAAAGGTCTTTG-1_1	Ventral	Olfr31	-2.68583	-1.63657
		CACCAAAAGTCTCTGA-1_1	Dlg2+ V.	Olfr1391	2.89344	-3.66103
		CACCAAACAAAGGGTC-1_1	Calb2+ D.	Olfr681	-1.77964	6.03288
		CACCGTTAGACCAGCA-1_1	Ventral	Olfr868	-2.86876	-1.98705
		CACCGTTCACCAAATC-1_1	Ventral	Olfr1339	-2.03186	1.35963
		CACCGTTGTCACAGAG-1_1	Dorsal	Olfr228	-0.635504	3.00968
		CACCGTTTCCTAGCTC-1_1	Cd55+ D.	Olfr692	2.38401	4.3328
		CACGGGTCAAAGCACG-1_1	Ventral	Olfr1277	-0.909116	-2.07232
		CACGGGTGTAGCGTCC-1_1	Ventral	Olfr332	3.04043	-2.34811
		CACGGGTTCTATCGGA-1_1	Ventral	Olfr523	0.0300318	0.276941
		CACGTGGGTGACACGA-1_1	Cd55+ V.	Olfr235	3.39484	2.6099
		CACGTTCCACGGTGAA-1_1	Ventral	Olfr873	1.69536	-0.373468
		CACGTTCTCGTGCAGC-1_1	Cd55+ V.	Olfr1440	4.18203	2.06203
		CACTAAGGTAAGATCA-1_1	Cd55+ D.	Olfr592	3.22733	3.75398
		CACTGAAAGGAGGGTG-1_1	Cd55+ V.	Olfr48	4.10905	1.79167
		CACTGAACACATGGTT-1_1	Ventral	Olfr190	-2.62394	-0.349906
		CACTGAAGTTTGATCG-1_1	Dlg2+ V.	Olfr414	1.96226	-3.93537
		CACTGAATCACTTGTT-1_1	Ventral	Olfr373	-4.02803	-0.296242
		CACTGGGTCGCGAAGA-1_1	Dlg2+ D.	Olfr478	0.688425	1.75831
		CACTGGGTCTGCTTAT-1_1	Cd36+ V.	Olfr786	8.2974	-0.400934
		CACTGTCAGCGGCTCT-1_1	Ventral	Olfr1354	-2.27196	-1.13442
		CACTGTCTCGGCTGTG-1_1	Dlg2+ V.	Olfr1501	2.637	-2.66732
		CACTGTCTCTGAGAGG-1_1	Calb2+ D.	Olfr923	-1.77951	6.01647
		CACTTCGTCCGTGACG-1_1	Dlg2+ D.	Olfr598	2.28138	1.16119
		CAGAGCCGTCGAACAG-1_1	Ventral	Olfr295	-3.26237	-1.43944
		CAGATACGTCACTCGG-1_1	Ventral	Olfr1260	3.44301	1.30165
		CAGATACGTCCTTAAG-1_1	Ventral	Olfr479	2.067	-1.33776
		CAGATCAAGAGTGTGC-1_1	Dlg2+ V.	Olfr63	3.30845	-2.77459
		CAGATCAAGCTTGTGT-1_1	Dlg2+ D.	Olfr620	1.62265	0.858123
		CAGATCAAGGATTTCC-1_1	Cd55+ D.	Olfr522	2.54373	3.80364
		CAGATCAGTATGATCC-1_1	Ventral	Olfr820	-0.460085	-1.90823
		CAGATCATCATTTGCT-1_1	Dlg2+ D.	Olfr3	1.89926	1.3308
		CAGATTGAGAACTTCC-1_1	Dlg2+ D.	Olfr924	2.37831	-0.103442
		CAGATTGGTTGTGGAG-1_1	Dorsal	Gm10310	-0.967082	1.61207
		CAGATTGTCCTTGGAA-1_1	Ventral	Olfr117	-4.19262	-1.69497
		CAGCAATCAGGAGGAG-1_1	Cd36+ D.	Olfr791	8.25429	0.144021
		CAGCAATCATCGTTCC-1_1	Calb2+ D.	Olfr611	-2.39391	5.14205
		CAGCACGAGTCATAGA-1_1	Dlg2+ V.	Olfr1326-ps1	3.78627	-2.50435
		CAGCACGCACAAATAG-1_1	Calb2+ D.	Olfr639	-2.5765	5.85876
		CAGCACGCAGCAGACA-1_1	Dlg2+ D.	Olfr1104	2.58861	0.21144
		CAGCAGCAGCTAGAGC-1_1	Ventral	Olfr1222	3.35101	-1.86239
		CAGCAGCAGTAGGGTC-1_1	Dorsal	Olfr653	1.65655	-2.46358
		CAGCAGCAGTGTGTTC-1_1	Ventral	Olfr11	-4.42766	-1.90103
		CAGCAGCCACAATGCT-1_1	Ventral	Olfr935	-3.15924	0.867777
		CAGCAGCCATTATGCG-1_1	Ventral	Olfr1099	-2.74694	-2.37385
		CAGCAGCTCCTCACTG-1_1	Ventral	Olfr1211	-3.66015	0.346179
		CAGCCAGCAAATTGCC-1_1	Ventral	Olfr924	-1.87135	0.78272
		CAGCCAGCAACTCATG-1_1	Ventral	Olfr730	-0.680173	0.0470533
		CAGCCAGTCTTCTTCC-1_1	Ventral	Olfr820	-3.01704	-1.57123
		CAGGCCAAGACCATGG-1_1	Ventral	Olfr281	-2.50019	-1.88913
		CAGGCCAAGAGTACCG-1_1	Dorsal	Olfr521	0.243924	3.71809
		CAGGCCAAGCCGAATG-1_1	Ventral	Olfr365	1.06259	-1.33845
		CAGGCCACAAGGTTGG-1_1	Ventral	Olfr1232	-3.89043	-2.98871
		CAGGGCTGTCGTGGAA-1_1	Ventral	Olfr1264	0.000761414	-1.72429
		CAGGTATTCCAGTACA-1_1	Ventral	Olfr1310	-3.56705	-0.992124
		CAGTTAGAGCGTTCAT-1_1	Dorsal	Olfr44	-1.91504	1.1858
		CAGTTAGCACTCAAGT-1_1	Ventral	Olfr213	-1.48493	-1.45833
		CAGTTCCGTCATCAGT-1_1	Dorsal	Olfr1171-ps1	1.35176	3.44733
		CAGTTCCGTTCGAGCC-1_1	Dlg2+ V.	Olfr135	2.4635	-3.33335
		CAGTTCCTCTCCGATC-1_1	Ventral	Olfr308	3.10803	-2.08775
		CATAAGCCATGGGCAA-1_1	Dlg2+ D.	Olfr566	0.96176	2.82319
		CATAAGCCATTAAGCC-1_1	Ventral	Olfr1463	-1.21543	-4.18292
		CATACAGAGACGGATC-1_1	Dlg2+ V.	Olfr1115	2.77954	-2.74568
		CATACAGTCGACACCG-1_1	Calb2+ D.	Olfr596	-3.29157	5.48184
		CATACAGTCGTGTGAT-1_1	Dlg2+ D.	Olfr132	2.44835	-1.27208
		CATACCCAGAGCCGTA-1_1	Ventral	Olfr32	-4.19375	-1.89514
		CATACCCGTATAGGGC-1_1	Ventral	Olfr1256	-3.88879	-1.66137
		CATACTTAGTGGTTAA-1_1	Ventral	Olfr201	-2.97427	0.910813
		CATACTTGTGTTACAC-1_1	Ventral	Olfr1262	-2.84846	-0.108943
		CATAGACGTGACAACG-1_1	Ventral	Olfr1226	-5.76529	0.597082
		CATCAAGGTCACCCTT-1_1	Calb2+ D.	Olfr957	-1.93944	5.64603
		CATCCACAGCCGTCGT-1_1	Dlg2+ D.	Olfr569	2.72945	-0.369885
		CATCCACAGCTTACGT-1_1	Dorsal	Olfr661	-1.39783	5.08515
		CATCCACAGTTGGCTT-1_1	Dlg2+ V.	Olfr1217	3.14445	-2.77861
		CATCCACCAACTGTGT-1_1	Dlg2+ D.	Olfr145	0.66459	1.6508
		CATCCACCAAGACCTT-1_1	Ventral	Olfr330	-3.98564	-0.925524
		CATCCACTCGCGGTAC-1_1	Ventral	Olfr1347	-1.16623	-2.93328
		CATCCCAAGCATCCCG-1_1	Calb2+ V.	Olfr1384	-5.35509	1.81341
		CATCCCATCCATTGTT-1_1	Dlg2+ D.	Olfr653	2.65991	0.257291
		CATCCCATCGATTTCT-1_1	Dlg2+ D.	Olfr992	2.61596	-0.541624
		CATCGCTCACCATTCC-1_1	Cd55+ V.	Olfr870	4.00644	3.0415
		CATCGCTCATCGGAAG-1_1	Ventral	Olfr1281	-0.801221	-4.33082
		CATCGCTGTTATCCAG-1_1	Calb2+ V.	Olfr55	-5.92355	1.80999
		CATCGCTTCCAAGCAT-1_1	Ventral	Olfr1326-ps1	1.32896	-2.21802
		CATCGGGAGTATGATG-1_1	Ventral	Olfr509	0.434455	0.149064
		CATCGGGGTCTGCGCA-1_1	Calb2+ D.	Olfr231	-2.33183	4.71817
		CATCGTCGTTGCTCGG-1_1	Dorsal	Olfr692	-1.16095	5.63229
		CATCGTCTCCCAGGAC-1_1	Ventral	Olfr987	-3.07583	1.62118
		CATGAGTAGCATGCGA-1_1	Cd55+ V.	Olfr855	3.82461	1.98333
		CATGCAAAGATGACCG-1_1	Ventral	Olfr701	-1.13544	-1.46912
		CATGCAAGTTTCCATT-1_1	Dlg2+ D.	Olfr1174	1.03539	2.20191
		CATGCAATCCGCGAGT-1_1	Dlg2+ V.	Olfr715	3.22116	-3.36326
		CATGCAATCTCGCTTG-1_1	Ventral	Olfr1364	0.709062	-3.08307
		CATGCGGAGATGAACT-1_1	Ventral	Olfr531	-3.82954	-0.886604
		CATGCGGAGCAGTAAT-1_1	Ventral	Olfr131	0.763596	-0.776081
		CATGCGGAGCTCACTA-1_1	Ventral	Olfr1226	-0.757177	-2.24305
		CATGCGGCACACCGAC-1_1	Dorsal	Olfr1056	1.15829	3.81766
		CATGCGGGTACGATGG-1_1	Dorsal	Olfr105-ps	0.101315	2.01052
		CATGCGGGTCACAGTT-1_1	Dorsal	Olfr16	0.214458	1.41625
		CATGCTCGTTGTGTTG-1_1	Calb2+ D.	Gm10310	-2.28386	5.6663
		CATGGATAGCAATAGT-1_1	Dlg2+ V.	Olfr1216	2.13157	-3.20968
		CATGGATAGGATACAT-1_1	Dlg2+ D.	Olfr676	1.6597	0.840873
		CATGGATAGTAGTCTC-1_1	Cd36+ V.	Olfr776	7.06632	-1.17334
		CATGGATCATACACCA-1_1	Ventral	Olfr466	-3.56914	-2.79902
		CATTCATTCTCAAAGC-1_1	Ventral	Olfr1426	0.728388	-0.748754
		CATTCCGCAAGCACAG-1_1	Ventral	Olfr1000	3.5137	-1.93998
		CATTCCGGTTCGGTAT-1_1	Dlg2+ V.	Olfr132	3.29769	-3.2923
		CATTCCGTCTTCGGAA-1_1	Cd55+ D.	Olfr692	2.49561	4.32668
		CATTCTACAGCGCTTG-1_1	Dlg2+ V.	Olfr1018	3.42759	-2.30093
		CATTCTAGTCAGACGA-1_1	Ventral	Olfr392	-1.2387	-0.768596
		CATTCTAGTCCAGAAG-1_1	Dlg2+ V.	Olfr457	3.75509	-2.28201
		CATTGAGAGGGACAGG-1_1	Dorsal	Olfr506	0.0564624	3.61802
		CATTGAGTCGAAGCAG-1_1	Cd55+ V.	Olfr50	3.14828	3.35448
		CATTGAGTCTAAGGAA-1_1	Ventral	Olfr1495	-2.21209	-1.55295
		CATTGCCAGGGTATAT-1_1	Dlg2+ V.	Olfr1341	2.21668	-3.81289
		CATTGCCGTTGCCAAT-1_1	Calb2+ D.	Olfr1046	-3.10815	5.31138
		CATTGTTAGTATGGCG-1_1	Dlg2+ D.	Olfr52	2.44496	0.928724
		CATTGTTTCCAAGAGG-1_1	Dlg2+ V.	Olfr1217	2.46909	-3.12951
		CCAAGCGAGAATCGCG-1_1	Ventral	Olfr31	-1.85629	-0.279727
		CCAAGCGAGTCGAAAT-1_1	Calb2+ V.	Olfr539	-6.33725	1.24498
		CCAAGCGGTAGGTACG-1_1	Ventral	Olfr1418	0.0314509	-0.63925
		CCAATGACATTAGGCT-1_1	Ventral	Olfr1260	-1.64715	-1.72509
		CCAATGATCACTGGTA-1_1	Dorsal	Olfr1510	1.54679	2.74975
		CCAATGATCTACTTCA-1_1	Ventral	Olfr171	-0.224312	-3.74611
		CCAATGATCTTGAACG-1_1	Ventral	Olfr907	0.614379	-4.29055
		CCAATTTCAAAGTGTA-1_1	Dlg2+ D.	Olfr1111	3.08832	-1.28642
		CCAATTTCATCATGAC-1_1	Dlg2+ D.	Olfr566	-0.434191	3.21501
		CCAATTTGTTAACCTG-1_1	Dorsal	Olfr1157	0.648531	3.35533
		CCAATTTTCGCACTCT-1_1	Cd36+ V.	Olfr776	8.73955	-0.697911
		CCAATTTTCGGTAGAG-1_1	Ventral	Olfr1467	-1.04404	2.37649
		CCAATTTTCTAGAACC-1_1	Calb2+ V.	Olfr868	-5.56404	1.49948
		CCACAAAAGCAAGCCA-1_1	Ventral	Olfr1495	0.262761	-0.12696
		CCACAAAAGGGAGTTC-1_1	Ventral	Olfr309	-1.77603	-4.55729
		CCACAAACAATGTTGC-1_1	Dorsal	Olfr655	0.848779	4.77032
		CCACAAACACTCCTGT-1_1	Ventral	Olfr457	-3.74977	-1.4315
		CCACAAACAGGAGACT-1_1	Ventral	Olfr201	-0.744292	-2.03728
		CCACACTGTTTAAGGA-1_1	Dorsal	Olfr237	-0.906836	4.10121
		CCACCATAGCTGGCTC-1_1	Ventral	Olfr1359	-2.2117	-1.75077
		CCACGAGCACTGAGTT-1_1	Cd36+ V.	Olfr802	7.21047	-1.43283
		CCACGAGCAGCAGTCC-1_1	Ventral	Olfr729	-0.476202	-4.80671
		CCACGAGTCCTATTGT-1_1	Dlg2+ V.	Olfr1016	1.49672	-4.36261
		CCACGAGTCGCCATAA-1_1	Ventral	Olfr30	-2.73528	1.44863
		CCACGTTCACTATCCC-1_1	Ventral	Olfr465-ps1	-1.66275	0.212325
		CCACGTTCATACTTTC-1_1	Dorsal	Olfr623	-0.898721	4.11406
		CCACGTTGTTGTCATG-1_1	Ventral	Olfr286	-4.193	-2.73366
		CCACGTTTCCGGACGT-1_1	Calb2+ V.	Olfr1	-5.82173	1.88635
		CCACTTGCACATTACG-1_1	Ventral	Olfr723	1.12391	-4.37609
		CCACTTGTCCAACCAA-1_1	Calb2+ D.	Olfr1491	-3.04633	3.66699
		CCACTTGTCTGTGCTC-1_1	Ventral	Olfr15	-0.765302	-3.40594
		CCATAAGCATGCCGCA-1_1	Calb2+ V.	Olfr868	-5.41951	1.60242
		CCATAAGGTCACTCGG-1_1	Ventral	Olfr295	3.1313	2.49632
		CCATAAGGTGTCATCA-1_1	Ventral	Olfr166	0.74694	-4.23292
		CCATCACAGATAGTGT-1_1	Ventral	Olfr1368	-2.73884	-2.39825
		CCATCACAGTGAGTGC-1_1	Dorsal	Olfr434	0.778058	1.92609
		CCATCACAGTGCGACA-1_1	Ventral	Olfr699	1.38114	-2.21433
		CCATCACCAGCTTTCC-1_1	Ventral	Olfr1297	-1.62794	0.523962
		CCATCACGTAAGTTGA-1_1	Dlg2+ D.	Olfr518	1.5593	1.53799
		CCCAACTCAGAACCGA-1_1	Dorsal	Olfr904	-0.67042	2.86097
		CCCAACTGTAGGAGTC-1_1	Ventral	Olfr1124	-1.49344	0.179169
		CCCAACTTCAAGTTGC-1_1	Calb2+ D.	Olfr411	-2.49663	4.87089
		CCCAACTTCATTGCCC-1_1	Ventral	Olfr536	-1.4968	-3.72479
		CCCATTGCAATCCTTT-1_1	Ventral	Olfr1206	-1.52246	-3.32015
		CCCATTGCATAGAGGC-1_1	Ventral	Olfr1250	-2.18396	0.801009
		CCCATTGGTCACTACA-1_1	Cd36+ V.	Olfr805	7.60195	-1.41776
		CCCATTGTCTGGCCTT-1_1	Ventral	Olfr1222	1.507	-1.26877
		CCCGAAGAGAAACTAC-1_1	Ventral	Olfr31	-0.948813	-0.521185
		CCCGAAGAGATTCGAA-1_1	Ventral	Olfr466	-2.04805	-2.66502
		CCCGAAGGTCCGGACT-1_1	Ventral	Olfr1359	-0.819317	-1.99223
		CCCGGAAAGTAATACG-1_1	Dlg2+ V.	Olfr720	3.73826	-2.99081
		CCCGGAATCGTACCTC-1_1	Ventral	Olfr1239	3.23255	-2.96624
		CCCTAACGTTGTGTAC-1_1	Cd55+ V.	Olfr867	4.37717	1.86752
		CCCTCTCGTAACACGG-1_1	Calb2+ V.	Olfr1252	-4.82076	1.09292
		CCCTGATAGCGACTGA-1_1	Calb2+ D.	Olfr1042	-2.58998	5.55333
		CCCTGATTCCGCAACG-1_1	Dlg2+ V.	Olfr1396	3.15858	-3.36446
		CCCTTAGGTAACACGG-1_1	Cd36+ V.	Olfr1309	8.23106	-0.580743
		CCCTTAGGTTGGAGGT-1_1	Ventral	Olfr286	-4.56474	-2.12599
		CCCTTAGTCCTCAGAA-1_1	Dorsal	Olfr594	0.899527	3.52934
		CCCTTAGTCTCACGAA-1_1	Dlg2+ V.	Olfr366	2.52592	-2.52786
		CCGAACGCACGCTGTG-1_1	Ventral	Olfr1116	0.162179	-0.165123
		CCGAACGCACGGTGTC-1_1	Ventral	Olfr117	-3.72213	-0.574382
		CCGAACGGTGGCTTGC-1_1	Dlg2+ D.	Olfr718-ps1	2.62605	-1.29603
		CCGAACGGTTTGGGAG-1_1	Calb2+ D.	Olfr923	-2.39706	5.6506
		CCGATCTAGCGCGTTC-1_1	Cd36+ D.	Olfr666	7.79283	1.21586
		CCGATCTTCAGACCCG-1_1	Ventral	Olfr1323	-4.30691	-2.1719
		CCGATCTTCGGCAGTC-1_1	Ventral	Olfr342	-1.21647	-2.04019
		CCGATGGAGCTAAACA-1_1	Cd36+ D.	Olfr665	8.34501	0.915214
		CCGATGGAGGTGTGAC-1_1	Calb2+ V.	Olfr1226	-5.51809	0.434565
		CCGATGGGTCACGTGC-1_1	Ventral	Olfr1180	-1.83191	-1.02522
		CCGATGGTCCAACCGG-1_1	Dorsal	Olfr1177-ps	-0.7075	2.14148
		CCGCAAGGTAGTCTGT-1_1	Dorsal	Olfr571	-1.61855	5.28045
		CCGCAAGGTTGCAACT-1_1	Dorsal	Olfr976	-1.12477	2.10807
		CCGCAAGTCCGTAGGC-1_1	Cd36+ V.	Olfr788	6.87583	-1.51513
		CCGGACAAGTTAGTGA-1_1	Ventral	Olfr533	-0.864739	-4.35028
		CCGGACACACTGTGTA-1_1	Ventral	Olfr869	-1.27683	-0.563777
		CCGGACACAGGATGAC-1_1	Ventral	Olfr1330	1.9704	-0.726914
		CCGGACAGTAGGGAGG-1_1	Ventral	Olfr1247	1.30336	-1.04536
		CCGGACAGTGCCCTTT-1_1	Dlg2+ D.	Olfr635	1.89388	1.1052
		CCGGACAGTGCGAACA-1_1	Ventral	Olfr32	-4.00949	-0.535493
		CCGGACATCAGCGTCG-1_1	Ventral	Olfr1350	0.0552486	0.271873
		CCGGACATCAGTGATC-1_1	Ventral	Olfr291	-4.46188	-1.26623
		CCGGGTAAGAGCATAT-1_1	Dorsal	Olfr1162	-0.0083069	2.94317
		CCGGGTAAGATGCTTC-1_1	Cd36+ V.	Olfr1278	8.46344	-1.33569
		CCGGGTACACATCCCT-1_1	Ventral	Olfr1056	-2.92846	1.52613
		CCGGGTACACGTATAC-1_1	Cd36+ D.	Olfr553	7.7457	1.35492
		CCGGGTAGTCATCTAG-1_1	Ventral	Olfr76	1.70482	-1.8336
		CCGGGTAGTGTGCCTG-1_1	Ventral	Olfr138	-0.397145	-1.12625
		CCGGTAGGTTCGTGCG-1_1	Dorsal	Olfr918	0.930911	3.05116
		CCGGTGACAACCACAT-1_1	Ventral	Olfr1247	0.648781	-1.5155
		CCGGTGAGTCTAGATC-1_1	Ventral	Olfr1281	-4.04052	-3.06315
		CCGTAGGAGGCTCACC-1_1	Ventral	Olfr1297	-5.76283	0.914033
		CCGTAGGCACCCTTAC-1_1	Ventral	Olfr15	-2.49894	-2.86782
		CCGTAGGGTTGCATCA-1_1	Cd55+ V.	Olfr825	3.41786	3.06094
		CCGTAGGTCATTGGTG-1_1	Dorsal	Olfr24	1.22148	3.61966
		CCGTAGGTCGTTCTCG-1_1	Ventral	Olfr533	-3.00632	-3.72833
		CCGTAGGTCTTGCAGA-1_1	Cd36+ D.	Olfr553	7.94724	1.16501
		CCGTGAGCAGCATGCC-1_1	Ventral	Olfr239	2.05431	-1.64474
		CCGTGAGTCTGATTCT-1_1	Calb2+ D.	Olfr596	-1.8688	6.07948
		CCGTTCAAGACGGTCA-1_1	Ventral	Olfr224	-3.01038	-1.50691
		CCGTTCAAGCCTGCCA-1_1	Calb2+ D.	Olfr847	-2.20578	4.99706
		CCGTTCACATCGAGCC-1_1	Ventral	Olfr1143	-1.38357	-0.306807
		CCGTTCATCAAGCTGT-1_1	Ventral	Olfr731	3.41452	-0.719062
		CCGTTCATCCGTGGTG-1_1	Cd36+ V.	Olfr1307	7.88132	-0.0550182
		CCTAACCAGTAGATCA-1_1	Dorsal	Olfr683	-3.21615	1.8343
		CCTAACCGTAACAGTA-1_1	Cd55+ V.	Olfr1440	4.29484	2.51951
		CCTAAGAAGCGTCAAG-1_1	Dlg2+ D.	Olfr3	2.35991	0.558349
		CCTAAGAAGCTCTTCC-1_1	Ventral	Olfr536	-0.740916	-4.23437
		CCTAAGATCCAATCTT-1_1	Ventral	Olfr1260	-0.238673	-1.91024
		CCTACGTAGCGACATG-1_1	Ventral	Olfr1301	-1.07843	-3.49033
		CCTACGTGTATTGACC-1_1	Dlg2+ D.	Olfr1012	2.41221	-0.655131
		CCTATCGGTAACGATA-1_1	Ventral	Olfr1336	-1.19667	-2.28814
		CCTATCGGTGGACAGT-1_1	Dorsal	Olfr102	0.434761	1.88116
		CCTCAACAGGACCCAA-1_1	Cd55+ V.	Olfr1440	3.54223	2.99542
		CCTCAACCACAAGCAG-1_1	Dorsal	Olfr683	0.153401	4.10146
		CCTCAACCACGCAAAG-1_1	Dlg2+ V.	Olfr56	1.85027	-4.33039
		CCTCAACTCTACGCGG-1_1	Ventral	Olfr314	-2.08494	-0.720682
		CCTCACACATATTCGG-1_1	Cd55+ V.	Olfr279	3.56578	2.62981
		CCTCACAGTAACGTTC-1_1	Dorsal	Olfr1046	-1.24297	3.81366
		CCTCACAGTCGCTTGG-1_1	Dorsal	Olfr106-ps	1.48339	3.71645
		CCTCAGTAGAGCTGAC-1_1	Ventral	Olfr281	-1.26921	-1.89308
		CCTCAGTAGCTCTATG-1_1	Ventral	Olfr1352	0.56868	-4.59966
		CCTCAGTCACACGTGC-1_1	Cd36+ V.	Olfr214	8.03908	-0.396692
		CCTCAGTCAGAAATCA-1_1	Calb2+ V.	Olfr1491	-5.97317	1.57752
		CCTCAGTGTAGTATAG-1_1	Ventral	Olfr1414	-0.0421954	-3.86298
		CCTCAGTTCGCCACTT-1_1	Ventral	Olfr1239	-0.683333	0.321979
		CCTCATGAGCCAAGGT-1_1	Cd55+ V.	Olfr1438-ps1	3.6669	2.97143
		CCTCATGCACATAACC-1_1	Ventral	Olfr140	-3.59535	-3.30876
		CCTCATGGTACTGGGA-1_1	Ventral	Olfr11	-0.293263	-1.30124
		CCTCCAAAGCTATCCA-1_1	Cd55+ V.	Olfr794	3.17237	2.96
		CCTCCAACAGAGTGTG-1_1	Ventral	Olfr1195	-0.694603	-3.22073
		CCTCCAAGTGTGAGCA-1_1	Calb2+ V.	Olfr728	-7.21769	0.248662
		CCTCCAATCCGTCCTA-1_1	Ventral	Olfr124	-2.25275	-2.45695
		CCTCCAATCTTAGTTC-1_1	Ventral	Olfr695	-3.24526	0.944749
		CCTCCTCAGCAGGTCA-1_1	Dlg2+ V.	Olfr164	2.29514	-3.73292
		CCTCCTCAGTTACTCG-1_1	Ventral	Olfr325	0.359188	-0.0630062
		CCTCCTCTCCCTGGTT-1_1	Dorsal	Olfr418	-0.840462	3.19687
		CCTCCTCTCGTTATCT-1_1	Calb2+ D.	Olfr1176	-2.51785	4.02633
		CCTCTAGCATGGGCAA-1_1	Calb2+ D.	Olfr930	-1.84241	5.59275
		CCTCTAGTCGAAGAAT-1_1	Ventral	Olfr741	-0.825211	-4.22849
		CCTCTCCCATCTGTTT-1_1	Dorsal	Olfr934	-1.7498	3.11847
		CCTCTCCGTCAAAGTA-1_1	Dorsal	Olfr1143	-1.55999	1.46522
		CCTGCATCAGAGGTTG-1_1	Ventral	Olfr1336	-0.612462	-2.1913
		CCTGCATCATCAGCGC-1_1	Dorsal	Olfr672	-0.802168	4.25247
		CCTGCATGTGAGTCAG-1_1	Ventral	Olfr1461	0.930871	-2.5181
		CCTGCATTCACTCACC-1_1	Ventral	Olfr1509	0.211987	-4.3388
		CCTGTTGAGAAGCGAA-1_1	Dorsal	Gm10310	-1.10671	3.43187
		CCTGTTGAGCGTATAA-1_1	Ventral	Olfr455	-0.289074	-2.69635
		CCTGTTGCAGGGTCTC-1_1	Cd55+ V.	Olfr523	4.06676	2.74893
		CCTTCAGAGTAGGGTC-1_1	Dorsal	Olfr764-ps1	1.88975	3.96873
		CCTTCAGGTGTAAACA-1_1	Dlg2+ V.	Olfr1564	3.01233	-3.87202
		CCTTGTGCAAGACCTT-1_1	Ventral	Olfr186	-1.85535	-0.32135
		CCTTTGGAGTAACCTC-1_1	Ventral	Olfr1555-ps1	-3.96644	-1.56701
		CCTTTGGAGTGACACG-1_1	Ventral	Olfr239	0.144969	0.117009
		CCTTTGGAGTGGATAT-1_1	Ventral	Olfr1420	3.51164	-2.92811
		CCTTTGGGTGGTACAG-1_1	Cd36+ D.	Olfr815	8.79271	0.703182
		CGAAGTTAGATAGTCA-1_1	Dorsal	Olfr655	1.50771	3.43905
		CGAAGTTGTGGGTTGA-1_1	Ventral	Olfr987	1.58599	-1.17424
		CGAAGTTGTTGGGACA-1_1	Dorsal	Olfr766-ps1	-1.04165	2.49003
		CGAATTGTCCAAGGGA-1_1	Ventral	Olfr1195	-1.54422	-3.44781
		CGACAGCCATAATCCG-1_1	Calb2+ V.	Olfr1507	-5.99044	-0.704512
		CGAGAAGAGTACAGCG-1_1	Dlg2+ D.	Olfr419	1.58163	2.21545
		CGAGAAGGTTTCCATT-1_1	Dorsal	Olfr419	1.39226	2.63539
		CGAGGAAAGAGGCGGA-1_1	Dorsal	Olfr228	-0.930089	2.69003
		CGAGGAAAGATTGTGA-1_1	Ventral	Olfr523	-4.2829	-0.991171
		CGAGGAAAGCACTCAT-1_1	Ventral	Olfr1197	0.253294	-1.49943
		CGAGGAACAGAAATCA-1_1	Dlg2+ V.	Olfr524	2.0604	-3.14624
		CGAGGAATCACCACAA-1_1	Dlg2+ V.	Olfr290	2.0372	-4.12236
		CGAGGCTCATACACCA-1_1	Calb2+ V.	Olfr55	-5.97275	1.14288
		CGAGGCTGTCTTGCTC-1_1	Ventral	Olfr1301	-1.34186	-4.11694
		CGAGTGCAGATTTGCC-1_1	Ventral	Olfr1234	0.0847901	-1.03779
		CGAGTGCAGGTATCTC-1_1	Dlg2+ V.	Olfr56	2.61505	-3.95249
		CGAGTGCCAAATGATG-1_1	Cd36+ V.	Olfr1309	8.26222	-0.791531
		CGAGTGCCAACTGCCG-1_1	Ventral	Gm13723	-3.5578	1.04852
		CGAGTGCTCTGTCAGA-1_1	Dorsal	Olfr1026	-1.91429	3.01332
		CGAGTTAGTAACATGA-1_1	Dorsal	Olfr681	0.229444	5.01185
		CGAGTTAGTGACACAG-1_1	Dlg2+ V.	Olfr787	4.7221	-2.13005
		CGAGTTAGTGACACGA-1_1	Dorsal	Olfr975	-0.061661	1.68059
		CGAGTTATCACCGACG-1_1	Ventral	Olfr1262	-3.43839	-3.23036
		CGAGTTATCCAACACA-1_1	Ventral	Olfr462	-0.864199	-1.11907
		CGATCGGAGTAAGGGA-1_1	Dorsal	Olfr143	-0.125127	3.38962
		CGATCGGGTTGGAGAC-1_1	Dorsal	Olfr30	0.84008	3.2012
		CGATGCGGTGTCATGT-1_1	Ventral	Olfr15	0.135983	-4.35501
		CGATGGCAGCGCCTTG-1_1	Dlg2+ D.	Olfr1358	1.99109	1.45475
		CGATGGCCACTAGGTT-1_1	Calb2+ V.	Olfr1118	-6.2617	1.33974
		CGCAGGTAGCTATCCA-1_1	Ventral	Olfr224	-3.40021	-0.183569
		CGCAGGTAGTCGCCCA-1_1	Ventral	Olfr194	-1.04424	0.484476
		CGCAGGTAGTTGAAAC-1_1	Ventral	Olfr671	-4.25772	-1.46841
		CGCAGGTCAAAGGTTA-1_1	Dlg2+ V.	Olfr132	3.04778	-3.03165
		CGCAGGTCAGGTATGG-1_1	Cd36+ V.	Olfr804	7.55239	-0.252287
		CGCATAAAGAGAGTTT-1_1	Dlg2+ D.	Olfr368	2.29953	0.0596279
		CGCATGGAGGCATTTC-1_1	Ventral	Olfr1239	-0.649327	-1.44738
		CGCATGGAGGGTGAGG-1_1	Ventral	Olfr1509	-0.920177	-4.45316
		CGCATGGCAATAGGAT-1_1	Dorsal	Olfr690	-0.352918	1.89582
		CGCCAGAAGCTGAGCA-1_1	Cd55+ D.	Olfr584	2.35344	4.1233
		CGCCAGATCAGCTTCC-1_1	Ventral	Olfr167	-2.96943	-2.81757
		CGCCAGATCCGCCTAT-1_1	Cd36+ D.	Olfr808	8.4413	0.446948
		CGCCATTAGTCATCGT-1_1	Ventral	Olfr527	-0.530392	-4.63537
		CGCCATTGTTCGGACC-1_1	Cd36+ D.	Olfr812	8.47964	0.565258
		CGCCATTTCCAATCCC-1_1	Ventral	Olfr1274	-1.96941	-0.268785
		CGCGTGAAGAAGATCT-1_1	Cd55+ V.	Olfr358	3.68059	3.20228
		CGCGTGATCATCGTAG-1_1	Ventral	Olfr1228	-3.68729	-2.60008
		CGGAACCAGGTAGTCG-1_1	Dlg2+ V.	Olfr17	3.37811	-2.2583
		CGGAACCAGTCATGGG-1_1	Cd36+ D.	Olfr678	8.48697	0.792347
		CGGAACCCAACGTATC-1_1	Cd55+ V.	Olfr835	4.44557	2.78778
		CGGAACCGTGTTCGAT-1_1	Cd36+ V.	Olfr303	7.49303	-0.536514
		CGGAACCTCTCGTGAA-1_1	Ventral	Olfr1368	0.993401	-0.825618
		CGGAATTAGTCCCGAC-1_1	Calb2+ D.	Olfr444	-2.60758	4.10456
		CGGAATTAGTTAACAG-1_1	Cd55+ V.	Olfr827	4.51849	1.97519
		CGGAATTCAGAGTTGG-1_1	Dlg2+ V.	Olfr824	-2.88213	-2.98127
		CGGAATTTCCAACACA-1_1	Dlg2+ V.	Olfr398	3.13487	-3.81789
		CGGACACCACAACCGC-1_1	Dlg2+ D.	Olfr376	1.22299	0.698502
		CGGACACCATAGGCGA-1_1	Ventral	Olfr1426	-3.71255	-2.0395
		CGGACACGTGCAAGAC-1_1	Ventral	Taar6	-0.78248	-3.15822
		CGGAGAATCGCCACTT-1_1	Dorsal	Olfr1056	0.723958	3.73333
		CGGCAGTGTCATCCCT-1_1	Calb2+ V.	Olfr392	-6.57287	1.21737
		CGGCAGTTCTAGAACC-1_1	Ventral	Gm13723	-3.24535	0.73639
		CGGCAGTTCTCTGCCA-1_1	Dorsal	Olfr610	-1.7976	2.37316
		CGGGACTCAATCGCAT-1_1	Ventral	Olfr94	-1.25578	-4.06872
		CGGGACTGTCTGATAC-1_1	Calb2+ D.	Olfr16	-1.50045	5.6396
		CGGGACTTCCCGAACG-1_1	Ventral	Olfr741	-0.550364	-4.75047
		CGGGCATGTAACTGCT-1_1	Ventral	Olfr1097	-4.05862	-1.66925
		CGGGCATTCGACGAGA-1_1	Ventral	Olfr469	-3.93628	-1.3088
		CGGGCATTCTATTCGT-1_1	Dlg2+ V.	Olfr920	2.41446	-2.08126
		CGGGCATTCTTGGAAC-1_1	Dlg2+ D.	Olfr1406	1.62852	1.68941
		CGGGTCACAACAGAGC-1_1	Calb2+ D.	Olfr19	-2.32119	5.8411
		CGGGTCATCCATTCGC-1_1	Dorsal	Olfr368	0.0467388	1.25345
		CGGGTGTAGGGTGAGG-1_1	Ventral	Olfr1118	0.796939	-0.367884
		CGGGTGTTCATCGACA-1_1	Calb2+ V.	Olfr1490	-6.19056	1.49409
		CGGTCAGAGACATACA-1_1	Dorsal	Olfr102	-0.889179	2.78079
		CGGTCAGAGCACTCTA-1_1	Dlg2+ D.	Olfr65	2.60341	0.650838
		CGGTCAGCAACGTTAC-1_1	Dorsal	Olfr766-ps1	0.63861	4.87925
		CGGTCAGCACTCAGAT-1_1	Cd36+ V.	Olfr360	7.583	-0.113343
		CGGTCAGTCACGAGGA-1_1	Ventral	Olfr123	-4.46519	-2.17199
		CGGTCAGTCGACCCAG-1_1	Ventral	Olfr1281	-0.777981	-3.44092
		CGTAAGTAGGCATGGT-1_1	Calb2+ D.	Olfr1002	-1.59476	5.80514
		CGTAAGTGTCAGGAGT-1_1	Ventral	Olfr417	-4.09746	-1.2753
		CGTAATGCACTGGCGT-1_1	Ventral	Olfr1395	-0.973219	0.806855
		CGTAATGCAGACACCC-1_1	Dorsal	Olfr1034	-1.81397	2.08835
		CGTAATGCATAGGTAA-1_1	Ventral	Olfr49	-0.443225	0.324821
		CGTAATGGTCAACCTA-1_1	Calb2+ D.	Olfr411	-2.37274	5.25285
		CGTAATGTCGAGCCTG-1_1	Ventral	Olfr1347	-0.456141	-3.60303
		CGTAGTAGTGGCTCTG-1_1	Dorsal	Olfr104-ps	-2.77401	2.44958
		CGTCAAACAGAATGTA-1_1	Calb2+ V.	Olfr728	-7.10339	0.697883
		CGTCAAAGTCAGGCAA-1_1	Dorsal	Olfr937	-0.566527	1.89835
		CGTCAAATCAGGACGA-1_1	Ventral	Olfr71	1.40301	-1.31685
		CGTCAAATCTGGGATT-1_1	Dlg2+ D.	Olfr635	1.63786	1.4173
		CGTCCATCACCCTAAA-1_1	Dorsal	Olfr683	-0.000405347	4.09319
		CGTCCATGTCCTGGGT-1_1	Calb2+ D.	Olfr629	-2.68377	5.67373
		CGTCCATTCTTGGGCG-1_1	Ventral	Olfr1348	-1.57534	-2.28266
		CGTGATAAGCCATTTG-1_1	Dlg2+ D.	Olfr1512	2.8377	-0.290695
		CGTGATAAGCCGATAG-1_1	Dlg2+ V.	Olfr455	3.80349	-3.02565
		CGTGATAGTCGTATTG-1_1	Dorsal	Olfr591	1.47382	4.38324
		CGTGATATCTATGCCC-1_1	Ventral	Olfr330	-4.03041	-2.21666
		CGTGATATCTTCTGTA-1_1	Dorsal	Olfr586	0.0011835	3.78272
		CGTGCTTAGGCCTTGC-1_1	Dorsal	Olfr1009	0.108779	1.56455
		CGTGCTTAGTATAGGT-1_1	Ventral	Olfr720	1.02113	-3.15454
		CGTGCTTAGTCTTCCC-1_1	Cd55+ D.	Olfr670	2.01447	4.26636
		CGTGCTTCACAAACGG-1_1	Ventral	Olfr365	2.01825	-2.63162
		CGTGCTTGTATCAGCT-1_1	Calb2+ D.	Olfr875	-3.008	5.3125
		CGTGTCTAGAGCAGAA-1_1	Ventral	Olfr1389	-3.67244	-3.17103
		CGTGTCTTCTACGGTA-1_1	Ventral	Olfr765	-4.54192	-1.99875
		CGTTAGAAGGGCAGGA-1_1	Dlg2+ D.	Olfr566	1.06167	1.97884
		CGTTAGAGTACTCAAC-1_1	Dorsal	Olfr969	-1.48525	1.80178
		CGTTCTGGTGGGCTCT-1_1	Ventral	Olfr527	-1.83343	-4.58306
		CGTTCTGGTGGTCCGT-1_1	Dorsal	Olfr50	0.998525	4.59076
		CGTTGGGAGAAACCCG-1_1	Ventral	Olfr1228	-2.19957	-1.74493
		CGTTGGGCACAAGGTG-1_1	Calb2+ V.	Olfr1364	-5.88636	0.962084
		CGTTGGGGTCATCAGT-1_1	Ventral	Olfr391	-1.22587	-0.0168566
		CGTTGGGGTTGGGTTT-1_1	Ventral	Olfr969	-0.859999	-0.945128
		CTAACCCAGTGTTCAC-1_1	Calb2+ D.	Olfr69	-1.96538	5.12835
		CTAACCCTCACATTGG-1_1	Ventral	Olfr239	-2.45017	0.157917
		CTAACCCTCCCTTTGG-1_1	Ventral	Olfr186	-3.72896	-3.02384
		CTAACTTAGGATCATA-1_1	Calb2+ D.	Olfr411	-2.41108	4.87048
		CTAACTTCACAACCGC-1_1	Dlg2+ V.	Olfr1388	2.18808	-3.61385
		CTAACTTGTAAGTCAA-1_1	Ventral	Olfr1192-ps1	-1.87075	-2.08067
		CTAAGTGAGAGCAGTC-1_1	Ventral	Olfr718-ps1	1.19279	-2.71665
		CTAAGTGAGTTTGCTG-1_1	Dlg2+ V.	Olfr370	3.8013	-2.71975
		CTAAGTGGTACCGTCG-1_1	Dlg2+ D.	Olfr1340	1.84733	-0.0567182
		CTAAGTGGTACCTGTA-1_1	Ventral	Olfr775	2.82301	-2.01176
		CTAAGTGTCAACTCTT-1_1	Cd36+ D.	Olfr665	8.77114	0.87988
		CTAAGTGTCTTGCAAG-1_1	Calb2+ V.	Olfr1491	-5.68937	1.99374
		CTACAGATCGATACAC-1_1	Ventral	Olfr1195	-1.2224	-3.79071
		CTACATTTCGTGTCAA-1_1	Ventral	Olfr730	-0.891371	-1.32774
		CTACCCAAGAAACTAC-1_1	Dorsal	Olfr73	1.57893	3.18607
		CTACCCAGTTCGCGTG-1_1	Ventral	Olfr70	0.5824	-0.575225
		CTACCTGCAAGCACAG-1_1	Calb2+ D.	Olfr957	-2.06769	5.50228
		CTACCTGGTTGGCCTG-1_1	Ventral	Olfr96	-2.0031	1.01135
		CTACCTGTCCATAGGT-1_1	Dorsal	Olfr639	0.191446	3.15677
		CTACCTGTCCGGCAGT-1_1	Calb2+ V.	Olfr728	-6.93691	1.03555
		CTACGGGAGAAGTATC-1_1	Calb2+ V.	Olfr55	-6.5084	1.18427
		CTACGGGAGGGACACT-1_1	Dorsal	Olfr675	-0.607372	2.84052
		CTACGGGCAGTCAGTT-1_1	Ventral	Olfr140	0.576166	-2.72831
		CTACTATCAGAGATTA-1_1	Dorsal	Olfr969	0.782804	2.83904
		CTACTATCAGTCAGCC-1_1	Calb2+ D.	Olfr1406	-1.30084	5.18968
		CTACTATTCTATTCGT-1_1	Dlg2+ D.	Olfr1168	1.98891	0.56882
		CTAGACAAGGGCGAAG-1_1	Ventral	Olfr1297	-1.13655	-1.67533
		CTAGACAAGTGAGTTA-1_1	Dorsal	Olfr1174	-1.05212	1.87074
		CTAGACACAGGCTACC-1_1	Ventral	Olfr727	-3.31754	-3.64154
		CTAGACAGTGCTGTCG-1_1	Cd36+ D.	Olfr812	8.5834	0.637846
		CTAGGTAGTTAGCTAC-1_1	Ventral	Olfr1347	-1.02527	-3.25078
		CTATAGGAGGCTTAGG-1_1	Dlg2+ D.	Taar4	1.89821	0.847616
		CTATAGGAGTTTGAGA-1_1	Ventral	Olfr1222	-3.73314	-1.32857
		CTATAGGCATGATCTG-1_1	Calb2+ V.	Olfr1226	-5.96458	-0.00289529
		CTATCTAAGCAACTTC-1_1	Dlg2+ V.	Olfr1283	2.97696	-4.06092
		CTATCTACAGAATGTA-1_1	Ventral	Olfr1508	-1.55256	-3.39134
		CTCAACCAGTAGCAAT-1_1	Ventral	Olfr1229	-3.62844	-2.77484
		CTCAACCAGTGCACAG-1_1	Ventral	Olfr536	-1.29942	-3.82511
		CTCAACCGTACTGTTG-1_1	Calb2+ D.	Olfr1042	-2.49776	5.3226
		CTCAACCGTATCGCAT-1_1	Ventral	Olfr286	-0.912334	-3.57589
		CTCAAGAAGCCATGCC-1_1	Ventral	Olfr1310	-3.46035	0.389408
		CTCAAGACAAAGGTTA-1_1	Cd36+ D.	Olfr553	7.83608	0.861682
		CTCAAGACACTGTGAT-1_1	Ventral	Olfr30	-2.48134	1.14299
		CTCAAGAGTGACTATC-1_1	Dorsal	Olfr478	-0.103166	1.87284
		CTCAAGATCTGTCAGA-1_1	Ventral	Olfr65	-1.82883	0.696049
		CTCAATTAGACTACGG-1_1	Dorsal	Olfr466	-1.97435	1.22771
		CTCAATTTCCACACCT-1_1	Ventral	Olfr153	-1.54703	1.22117
		CTCACTGAGCTGACAG-1_1	Cd36+ V.	Olfr287	8.34254	-1.42852
		CTCACTGCATCGCCTT-1_1	Dlg2+ V.	Olfr1216	2.6409	-3.75885
		CTCACTGTCTAAGAAG-1_1	Dlg2+ V.	Olfr198	2.44563	-3.92065
		CTCAGAAAGATACAGT-1_1	Cd36+ V.	Olfr214	7.63165	-1.60528
		CTCAGAACAGACACAG-1_1	Ventral	Olfr794	-0.997107	0.0918738
		CTCAGAATCCATAAGC-1_1	Ventral	Olfr594	-2.27189	2.44613
		CTCAGGGAGGATACGC-1_1	Dorsal	Olfr1362	0.893884	3.24121
		CTCAGGGGTCCCGGTA-1_1	Ventral	Olfr845	-0.780746	0.0201474
		CTCAGGGTCTCGTTTA-1_1	Ventral	Olfr1415	0.49427	-4.32588
		CTCAGTCAGCGCTGAA-1_1	Dlg2+ V.	Olfr1342	1.91124	-4.38697
		CTCAGTCCAGCGAGTA-1_1	Cd36+ V.	Olfr453	7.38721	-1.06472
		CTCAGTCCAGCTGAGA-1_1	Calb2+ D.	Olfr448	-2.89177	5.44531
		CTCAGTCGTGTATTGC-1_1	Ventral	Olfr1239	0.429153	-1.59929
		CTCATCGAGAGTTGCG-1_1	Ventral	Olfr536	-2.2748	-4.35853
		CTCATCGAGGGAGGAC-1_1	Ventral	Olfr1250	0.116049	-0.880463
		CTCATCGAGGTCGAGT-1_1	Calb2+ V.	Olfr736	-6.78234	1.26197
		CTCATGCAGCGTCAAG-1_1	Cd36+ V.	Olfr806	7.25532	-1.41205
		CTCATGCCATTCTCCG-1_1	Ventral	Olfr166	-1.83595	-4.50679
		CTCATTAAGCGAGGAG-1_1	Dlg2+ D.	Olfr1037	2.50816	0.723203
		CTCATTAAGCTAATGA-1_1	Dlg2+ V.	Olfr204	1.86869	-4.17682
		CTCCAACCAGAGTGTG-1_1	Ventral	Olfr1239	0.24874	-1.25631
		CTCCACATCCCGTGAG-1_1	Ventral	Olfr796	-0.580686	0.790117
		CTCCATGGTAGGCTGA-1_1	Dorsal	Olfr689	1.79581	4.10636
		CTCCATGTCGCTTACC-1_1	Ventral	Olfr524	0.114021	-2.7819
		CTCCCAAGTTTCCATT-1_1	Dorsal	Olfr672	-1.3818	3.56088
		CTCCCTCAGATGCGAC-1_1	Ventral	Olfr31	-1.57505	-0.974424
		CTCCCTCCAGGTGAGT-1_1	Dlg2+ V.	Olfr1411	3.27384	-3.03597
		CTCCGATAGCTTTCCC-1_1	Calb2+ V.	Olfr98	-5.32597	1.25617
		CTCCGATTCGTCAACA-1_1	Dorsal	Olfr600	-1.36223	3.68601
		CTCCGATTCTCAGTCC-1_1	Dorsal	Olfr351	-1.01098	3.89355
		CTCCTCCGTAGAGACC-1_1	Ventral	Olfr330	-3.73569	-2.32408
		CTCCTCCTCGTGCTCT-1_1	Cd55+ V.	Olfr295	3.95365	1.88561
		CTCCTTTAGCACAAAT-1_1	Dorsal	Olfr615	0.6281	1.50216
		CTCCTTTAGGATCATA-1_1	Dlg2+ D.	Olfr640	0.896558	2.01906
		CTCCTTTTCTCGCTCA-1_1	Cd36+ V.	Olfr790	8.37115	-0.456957
		CTCGAGGGTAATGCTC-1_1	Dorsal	Olfr609	-0.716471	2.50706
		CTCGAGGGTACCGGAA-1_1	Ventral	Olfr417	3.51092	0.854461
		CTCGAGGTCCCAAGTA-1_1	Dlg2+ D.	Olfr651	0.669298	2.63396
		CTCTCAGCACCGCTAG-1_1	Dorsal	Olfr655	0.853271	4.21635
		CTCTCAGCATTACGGT-1_1	Calb2+ D.	Olfr77	-2.26015	5.02847
		CTCTGGTCAAATGGAT-1_1	Cd36+ V.	Olfr789	7.51679	-1.38865
		CTCTGGTCAGACCAGA-1_1	Ventral	Olfr213	-2.81494	-0.931491
		CTCTGGTGTCGCATGC-1_1	Cd55+ V.	Olfr1440	4.56923	2.01916
		CTGAATGAGAAATCCA-1_1	Calb2+ V.	Olfr291	-5.59001	1.07013
		CTGAATGGTCACTTAG-1_1	Ventral	Olfr239	0.295507	0.338435
		CTGAATGGTGAGTCAG-1_1	Ventral	Olfr820	-0.0965553	-2.09054
		CTGAATGGTTGGATCT-1_1	Ventral	Olfr1240	0.914824	-2.39181
		CTGAGCGAGAGGCGTT-1_1	Ventral	Olfr726	-3.51331	-3.39271
		CTGAGCGCAAAGGAGA-1_1	Ventral	Gm13723	-0.32694	-1.23756
		CTGAGCGCATAACTCG-1_1	Dlg2+ V.	Olfr735	3.16598	-3.49038
		CTGAGCGGTGAAGCTG-1_1	Ventral	Olfr699	-3.29195	1.24332
		CTGAGCGGTTACCCTC-1_1	Cd55+ V.	Olfr279	3.68024	1.75129
		CTGAGGCAGCGCCTAC-1_1	Cd36+ D.	Olfr553	7.75575	1.29366
		CTGAGGCCACACCGAC-1_1	Cd55+ V.	Olfr358	4.04801	3.14857
		CTGATCCAGCCGATCC-1_1	Cd36+ V.	Olfr1315-ps1	8.73206	-0.691015
		CTGATCCCATGTTCAG-1_1	Ventral	Olfr49	1.38915	-0.322948
		CTGCAGGCAAATGCGG-1_1	Ventral	Olfr1472	-1.0715	-0.217506
		CTGCAGGCACAAGGTG-1_1	Dorsal	Olfr30	1.74663	3.10428
		CTGCATCCAAAGGGTC-1_1	Calb2+ D.	Olfr600	-2.32381	5.03833
		CTGCATCCAGAACATA-1_1	Ventral	Olfr1239	-1.19251	-1.037
		CTGCATCGTAGAGTTA-1_1	Cd55+ V.	Olfr855	4.37035	2.69044
		CTGCATCGTCCTTAAG-1_1	Dlg2+ V.	Olfr132	2.65217	-2.44974
		CTGCCATGTGTACATC-1_1	Cd36+ D.	Olfr601	8.15785	0.825637
		CTGCCATTCCGCTAGG-1_1	Dorsal	Olfr552	-0.175654	4.56832
		CTGCCATTCGCTTGAA-1_1	Ventral	Olfr1206	-1.47338	-2.91162
		CTGCCTACAAGATGGC-1_1	Calb2+ V.	Olfr281	-6.79432	0.433563
		CTGCCTACAGACACAG-1_1	Ventral	Olfr239	2.56609	-1.83282
		CTGCCTATCCCTATTA-1_1	Ventral	Olfr166	-0.089736	-4.39662
		CTGCGAGAGAGATCGC-1_1	Dorsal	Olfr1162	-1.6783	2.65415
		CTGCGAGCACGTCATA-1_1	Ventral	Olfr1509	-0.405486	-4.69386
		CTGCTCACACAATGAA-1_1	Ventral	Olfr224	-0.936126	-1.82604
		CTGCTCACATAGATGA-1_1	Ventral	Olfr71	-0.300372	-0.971076
		CTGCTCACATCCTTGC-1_1	Ventral	Olfr1195	-1.4771	-3.56396
		CTGGACGAGAGGCGGA-1_1	Ventral	Olfr1364	-4.48093	-1.20836
		CTGGCAGAGGCTCTAT-1_1	Dlg2+ D.	Olfr584	2.3619	1.40133
		CTGGCAGCAGGCGTTC-1_1	Cd55+ V.	Olfr839-ps1	4.26754	2.57249
		CTGGCAGGTCCGGACT-1_1	Ventral	Olfr731	3.4248	-0.771358
		CTGGCAGTCACCATAG-1_1	Ventral	Olfr686	-1.33651	0.215271
		CTGGTCTAGTAACGAT-1_1	Ventral	Olfr1116	-1.32819	0.134256
		CTGGTCTCATTGACCA-1_1	Ventral	Olfr1321	-0.222798	-0.772909
		CTGGTCTGTTCCTACC-1_1	Ventral	Olfr1247	1.09707	-1.29214
		CTGGTCTTCAAGAAAC-1_1	Dorsal	Olfr638	-0.0297241	3.86433
		CTGGTCTTCATTGCCC-1_1	Ventral	Olfr1323	-4.42021	-1.89975
		CTGTACCTCAAGAGGC-1_1	Ventral	Olfr339	-1.09487	-3.19207
		CTGTACCTCTCATGGA-1_1	Ventral	Olfr96	-2.60544	-0.823259
		CTGTAGAGTGGACTGA-1_1	Ventral	Olfr889	0.3612	-1.18437
		CTGTATTGTGTGTGTT-1_1	Ventral	Olfr1205	-0.685083	-2.0063
		CTGTATTTCCTTCTTC-1_1	Cd55+ D.	Olfr592	3.17099	3.84299
		CTGTCGTAGAGATCGC-1_1	Ventral	Olfr1280	-1.66838	-3.38553
		CTGTCGTTCGGCTCTT-1_1	Calb2+ V.	Olfr1178	-6.07874	0.17224
		CTGTGAAAGTATAACG-1_1	Ventral	Olfr17	3.3991	-2.09278
		CTGTGAAAGTTCGGTT-1_1	Cd55+ V.	Olfr235	3.1978	2.64765
		CTGTGAACATCTGCGG-1_1	Ventral	Olfr1348	-1.03347	-2.86713
		CTGTGGGCAAGGCTTT-1_1	Ventral	Olfr17	1.97468	-1.29616
		CTGTGGGCAATTTCGG-1_1	Ventral	Olfr859	-1.64891	0.321375
		CTGTGGGCACTTGTGA-1_1	Ventral	Olfr741	0.681523	-4.57401
		CTGTGGGGTTAAACAG-1_1	Dlg2+ D.	Olfr13	3.01998	-2.26803
		CTGTGGGTCGAACGGA-1_1	Ventral	Olfr1247	1.32361	-0.6607
		CTGTGGGTCGACGATT-1_1	Dlg2+ D.	Olfr640	1.80342	0.713414
		CTGTGGGTCTGCGTCT-1_1	Ventral	Olfr1420	3.08606	-3.06094
		CTTACCGCAACCGTAT-1_1	Dlg2+ D.	Olfr368	2.43178	-0.165311
		CTTACCGCACGCGTCA-1_1	Ventral	Olfr722	0.736773	-2.88268
		CTTACCGGTGGCTGCT-1_1	Dorsal	Olfr591	1.34579	4.6725
		CTTAGGAAGAGCTTTC-1_1	Ventral	Olfr403	-4.14922	-0.188114
		CTTAGGAGTATCCTTT-1_1	Ventral	Olfr370	-2.38492	0.589064
		CTTCAATAGTACGTCT-1_1	Ventral	Olfr1395	-1.22478	-2.37995
		CTTCAATCATCGTTCC-1_1	Ventral	Olfr531	-3.80718	-3.00331
		CTTCCGACACATCCCT-1_1	Ventral	Olfr1423	-1.84436	-0.18885
		CTTCCGAGTGTCATGT-1_1	Dorsal	Olfr1101	1.36047	3.92788
		CTTCCGATCTGGCCAG-1_1	Ventral	Olfr308	-2.40485	0.649523
		CTTCCTTCAAACGTGG-1_1	Ventral	Olfr1262	-1.28862	-0.00301688
		CTTCCTTGTCCTGTTC-1_1	Dorsal	Olfr30	-0.346802	3.38424
		CTTCGGTGTTGGCCTG-1_1	Calb2+ V.	Olfr1	-5.67081	1.8088
		CTTCGGTTCGGCTTCT-1_1	Dorsal	Olfr612	1.70768	3.42782
		CTTCTAACAGATCACT-1_1	Dorsal	Olfr904	-1.93878	1.69404
		CTTGAGAAGGTCACTT-1_1	Dorsal	Olfr959	-1.57543	3.20108
		CTTGAGAGTCATCGCG-1_1	Dlg2+ D.	Olfr560	1.61403	2.36524
		CTTGAGAGTCGCACGT-1_1	Dorsal	Olfr766-ps1	-1.75137	2.74903
		CTTGAGAGTTCCACGG-1_1	Dorsal	Olfr1446	-2.89252	4.87567
		CTTGATTAGAATAGTC-1_1	Cd36+ V.	Olfr1311	7.79332	-0.617189
		CTTGATTGTAGAATAC-1_1	Ventral	Olfr342	0.256094	-3.38477
		CTTGATTGTTGGTAGG-1_1	Ventral	Olfr914	-3.47321	0.529879
		CTTGATTTCTTAGTTC-1_1	Calb2+ V.	Olfr1437	-5.41097	1.7823
		CTTTCAAAGATAACGT-1_1	Ventral	Olfr73	-2.12341	1.76765
		CTTTCGGCAAGGTCGA-1_1	Cd36+ D.	Olfr554	7.64718	1.27779
		CTTTCGGGTATCTCTT-1_1	Dorsal	Olfr1161	-0.516615	3.29574
		CTTTCGGTCAGAATAG-1_1	Dorsal	Olfr57	-0.149505	3.10563
		GAAATGACACTAGAGG-1_1	Ventral	Olfr1025-ps1	-3.28136	1.28521
		GAAATGAGTGTTCATG-1_1	Ventral	Olfr392	-5.77209	1.40293
		GAAATGATCGGAAGGT-1_1	Ventral	Olfr701	-1.1983	-1.29806
		GAACACTCAACCGCTG-1_1	Dorsal	Olfr1046	-0.723506	2.82242
		GAACACTCACAGTCGC-1_1	Calb2+ V.	Olfr55	-6.18922	1.82616
		GAACACTTCGTTGTAG-1_1	Calb2+ V.	Olfr1184	-6.02192	1.5728
		GAACTGTAGCTACAAA-1_1	Cd36+ V.	Olfr1278	8.82751	-0.842493
		GAACTGTTCCCAATAG-1_1	Calb2+ D.	Olfr923	-2.34086	5.42082
		GAAGAATCACTTGACA-1_1	Cd36+ V.	Olfr1305	7.35367	-1.34176
		GAAGCCCCAAACCATC-1_1	Dorsal	Olfr971	0.349933	2.64756
		GAAGCCCCACGTGTGC-1_1	Dlg2+ V.	Olfr1326-ps1	3.4308	-2.0655
		GAAGCGACAAGTTTGC-1_1	Ventral	Olfr332	-3.57748	-2.2356
		GAAGGACAGACTGAGC-1_1	Ventral	Olfr1490	-5.39526	1.40057
		GAAGGACGTCATAGTC-1_1	Ventral	Olfr794	0.507082	-0.882468
		GAAGGGTCACCTGCAG-1_1	Ventral	Olfr414	-0.438608	-2.78082
		GAAGTAAAGGTGCATG-1_1	Calb2+ V.	Olfr728	-7.14385	0.187827
		GAAGTAAAGTAGTGCG-1_1	Dlg2+ V.	Olfr463	3.14715	-3.74655
		GAATAGAAGTATGAGT-1_1	Ventral	Olfr164	2.52733	-3.77702
		GAATAGAAGTCACTAC-1_1	Dorsal	Olfr160	-0.342848	3.52166
		GAATAGACACCCTGTT-1_1	Cd55+ V.	Olfr354	3.11349	2.95721
		GAATAGATCTTGGTCC-1_1	Ventral	Olfr239	-2.83391	-2.15486
		GAATCACAGCAACTCT-1_1	Ventral	Olfr266	-3.75292	0.352848
		GAATCACCAATAGAGT-1_1	Ventral	Olfr1252	-0.690381	0.322132
		GAATCACCATCGCTCT-1_1	Calb2+ V.	Olfr1110	-5.31853	1.46385
		GAATCACGTGGGCTTC-1_1	Dlg2+ D.	Olfr65	2.77419	0.555076
		GAATCACTCATTTGGG-1_1	Dorsal	Olfr689	0.495791	4.41541
		GAATCGTAGTAGAGTT-1_1	Dorsal	Olfr348	-0.438246	2.07155
		GAATCGTTCATTCATC-1_1	Dorsal	Olfr679	-0.539051	3.44149
		GACACGCGTTTCTTAC-1_1	Ventral	Olfr479	-0.648906	-0.126201
		GACACGCTCGACATTG-1_1	Calb2+ V.	Olfr1226	-5.54414	-0.20716
		GACACGCTCGTGGGAA-1_1	Dorsal	Olfr1176	0.923126	4.28422
		GACAGCCCAGGCGTTC-1_1	Cd55+ D.	Olfr592	2.23651	4.22946
		GACAGCCGTACGATTC-1_1	Ventral	Olfr1383	-2.10122	-1.60335
		GACAGCCTCTGGCCGA-1_1	Calb2+ V.	Olfr1118	-6.28122	1.54524
		GACCAATAGAATAACC-1_1	Dorsal	Olfr684	0.0127695	4.24451
		GACCAATAGGTATCTC-1_1	Dorsal	Olfr566	0.0660123	4.63556
		GACCAATTCGCCGAGT-1_1	Dlg2+ D.	Olfr372	2.22948	1.01989
		GACCCTTAGAGAGCAA-1_1	Cd36+ V.	Olfr1313	7.46945	-0.186111
		GACCCTTCACTGGCCA-1_1	Ventral	Olfr1336	-0.214408	-2.58227
		GACCCTTGTCACAGAG-1_1	Dlg2+ V.	Olfr118	2.78416	-3.4152
		GACCGTGAGTTGTAGA-1_1	Cd36+ D.	Olfr815	8.45242	0.528352
		GACCTTCCAGCACGAA-1_1	Cd55+ V.	Olfr1440	4.27905	2.53682
		GACCTTCCATGCTGCG-1_1	Ventral	Olfr1428	1.1306	-0.444764
		GACCTTCGTTGCCATA-1_1	Ventral	Olfr531	-3.40697	-3.53753
		GACGCTGAGCCTTTGA-1_1	Cd36+ V.	Olfr785	7.90064	-1.49557
		GACGCTGGTCGCATTA-1_1	Ventral	Olfr449	-2.58626	0.502383
		GACGCTGGTTAAGAAC-1_1	Ventral	Gm13723	-4.01511	-2.31786
		GACGTTAGTCGAGTGA-1_1	Dorsal	Olfr481	0.996147	3.01747
		GACGTTATCACCTACC-1_1	Ventral	Olfr868	-4.03553	-2.10786
		GACTATGAGGGCAACT-1_1	Ventral	Olfr1348	-1.65367	-2.61675
		GACTATGAGGTTGACG-1_1	Ventral	Olfr1508	-1.28214	-4.01841
		GACTATGGTGCGGATA-1_1	Dlg2+ V.	Olfr845	2.07247	-2.57432
		GACTATGTCATAGAGA-1_1	Dorsal	Olfr38	1.93606	3.35788
		GACTATGTCTCCGAGG-1_1	Ventral	Olfr1018	1.89913	-1.88776
		GACTCAACAGCAGAAC-1_1	Ventral	Olfr1427	-1.81646	-1.04746
		GACTCAACATCTTAGG-1_1	Dorsal	Olfr1143	-1.13375	1.15496
		GACTCAAGTCGTAATC-1_1	Ventral	Olfr1250	-0.34867	-0.505944
		GACTCAATCACGACTA-1_1	Dorsal	Olfr570	0.0828935	2.31909
		GACTCAATCCATAAGC-1_1	Ventral	Olfr12	-0.213406	-4.61279
		GACTCTCCACGGTGTC-1_1	Dorsal	Olfr1030	-0.784246	3.60548
		GACTGATAGCCTGTCG-1_1	Ventral	Olfr731	3.50339	-0.961762
		GACTGATAGGTGATAT-1_1	Cd55+ V.	Olfr1438-ps1	4.31164	1.55964
		GACTGATGTTATCTGG-1_1	Ventral	Olfr1284	0.277471	-0.977396
		GACTTCCAGGAACGTC-1_1	Calb2+ D.	Olfr596	-2.71456	3.96729
		GACTTCCGTATCGAGG-1_1	Calb2+ D.	Olfr237	-2.65718	5.60896
		GACTTCCGTGCATTAC-1_1	Dorsal	Olfr1030	0.618126	3.25381
		GAGAAATCAACCCTCT-1_1	Calb2+ D.	Olfr1043	-2.34724	4.68085
		GAGACCCAGAGAGAAC-1_1	Dorsal	Olfr143	-0.53235	1.96491
		GAGACCCGTGAGATCG-1_1	Ventral	Olfr1015	0.670877	-3.68239
		GAGACTTAGCATCTTG-1_1	Dorsal	Olfr544	-0.96287	2.41587
		GAGACTTAGTACGAGC-1_1	Dlg2+ V.	Olfr1420	3.95115	-3.20068
		GAGACTTAGTGGATTA-1_1	Dlg2+ V.	Olfr122	2.76293	-3.06023
		GAGACTTCACTGTCGG-1_1	Cd36+ V.	Olfr1305	7.38555	-0.963418
		GAGACTTGTCGAGCTC-1_1	Dlg2+ D.	Olfr641	2.80566	0.227802
		GAGACTTTCCATTGTT-1_1	Dorsal	Olfr826	-0.373077	4.62011
		GAGACTTTCGTCTAAG-1_1	Dorsal	Olfr419	0.956166	2.05981
		GAGAGGTAGCAATTAG-1_1	Cd36+ D.	Olfr553	7.89163	1.04941
		GAGAGGTGTCTACTGA-1_1	Dorsal	Olfr918	-2.87838	1.72089
		GAGAGGTTCTAGATCG-1_1	Ventral	Olfr46	-0.6117	-3.34571
		GAGATGGTCAGTGCGC-1_1	Ventral	Olfr1459	-2.59762	0.727747
		GAGATGGTCCAACTAG-1_1	Ventral	Olfr1271	2.39048	-1.84953
		GAGCCTGCACTTGAAC-1_1	Calb2+ V.	Olfr1507	-5.82469	-0.665096
		GAGCCTGCAGCGTAGA-1_1	Ventral	Olfr1118	-1.24825	-0.526412
		GAGCCTGCATACCAGT-1_1	Ventral	Olfr820	1.0544	-2.20894
		GAGCCTGCATTCACAG-1_1	Dorsal	Olfr975	-0.576717	1.87649
		GAGCTGCCAGTCTACA-1_1	Calb2+ V.	Olfr1221	-5.96666	1.78206
		GAGCTGCGTACGAGCA-1_1	Cd36+ V.	Olfr818	7.34082	-0.472362
		GAGGCAATCCGTCACT-1_1	Cd36+ V.	Olfr214	7.25536	-0.859618
		GAGGCCTCAGATTCGT-1_1	Ventral	Olfr194	-0.3039	-2.29487
		GAGGCCTCATCGTTCC-1_1	Ventral	Olfr1254	0.407217	-1.12209
		GAGGCCTGTCGCCTAG-1_1	Dlg2+ V.	Olfr1288	2.72731	-3.72442
		GAGGCCTGTGGGCTCT-1_1	Dorsal	Olfr1361	-0.190094	4.40183
		GAGGGATCACACACGC-1_1	Dlg2+ V.	Olfr263	3.20066	-3.28647
		GAGGGATGTAAGGAGA-1_1	Cd36+ V.	Olfr665	8.18798	0.200863
		GAGGGATTCGTTGCCT-1_1	Ventral	Olfr1183	-0.635598	-1.59672
		GAGGGTAAGCATTGAA-1_1	Dorsal	Olfr1056	0.276605	4.05868
		GAGGGTACAGATACTC-1_1	Ventral	Olfr325	-4.44148	-0.76304
		GAGTCATTCGGTGCAC-1_1	Ventral	Olfr730	-1.79023	-1.73181
		GAGTCTACATAATCCG-1_1	Dorsal	Olfr1122	0.440414	1.89542
		GAGTCTATCAGCGTCG-1_1	Ventral	Olfr523	1.42579	-0.94941
		GAGTGAGAGCACCTGC-1_1	Ventral	Olfr1211	-4.27161	-2.238
		GAGTGAGAGTGCCAGA-1_1	Ventral	Olfr536	-1.06358	-3.81472
		GAGTGAGCAATCTCGA-1_1	Dorsal	Olfr591	-0.511226	3.75387
		GAGTGTTAGTGCGACA-1_1	Dorsal	Olfr681	1.20472	4.26469
		GAGTTACAGTCTCTGA-1_1	Ventral	Olfr121	-2.93052	0.342741
		GAGTTACTCAGGGTAG-1_1	Dlg2+ V.	Olfr56	2.92841	-3.42044
		GAGTTGTCAATGGCCC-1_1	Ventral	Olfr1090	-3.39099	1.14565
		GAGTTGTGTTCGGACC-1_1	Cd36+ D.	Olfr667	8.44134	1.09124
		GAGTTTGCAGTCTACA-1_1	Dorsal	Olfr552	0.707613	3.91836
		GAGTTTGCAGTTTCAG-1_1	Dlg2+ V.	Olfr715	3.62932	-3.28829
		GAGTTTGGTGCGTGCT-1_1	Ventral	Olfr239	0.367829	0.324873
		GAGTTTGGTTTGGGTT-1_1	Ventral	Olfr895	-0.852877	2.53076
		GATAGAAGTATCAAGA-1_1	Dlg2+ V.	Olfr1388	2.66636	-2.95062
		GATAGCTAGCAGGGAG-1_1	Dlg2+ D.	Olfr368	2.38357	-0.212862
		GATAGCTAGCGTCAAG-1_1	Dlg2+ V.	Olfr749	3.00718	-1.63498
		GATAGCTAGGGTGAGG-1_1	Dorsal	Olfr961	0.114406	4.12664
		GATAGCTAGTGCAAAT-1_1	Dlg2+ V.	Olfr430	1.78582	-2.76719
		GATCACACAGCTAACT-1_1	Ventral	Olfr30	-2.89189	2.21047
		GATCACACAGTCGTTA-1_1	Cd55+ V.	Olfr354	4.50545	2.29532
		GATCACAGTCAGACGA-1_1	Ventral	Olfr224	-3.55406	-1.90745
		GATCATGCACAAGCTT-1_1	Dlg2+ V.	Olfr322	3.40892	-1.8219
		GATCATGGTAACGGTG-1_1	Ventral	Olfr740	0.589563	-4.79556
		GATCCCTAGGTGCGAT-1_1	Ventral	Olfr536	-1.40401	-4.05213
		GATCCCTGTAACATGA-1_1	Ventral	Olfr319	0.436195	-1.80698
		GATCGTAGTATGCTAC-1_1	Ventral	Olfr70	2.65379	2.72298
		GATCGTATCAGTGTGT-1_1	Calb2+ V.	Olfr868	-6.49174	1.00861
		GATGACTAGCACTGGA-1_1	Ventral	Olfr113	-0.281528	-0.168275
		GATGACTCAAATGAAC-1_1	Ventral	Olfr166	1.10038	-3.34282
		GATGACTCATCTAACG-1_1	Dlg2+ V.	Olfr1391	1.79739	-4.01372
		GATGACTGTGCCTGCA-1_1	Dlg2+ V.	Olfr91	3.07911	-3.34872
		GATGAGGCACGTAGTT-1_1	Calb2+ D.	Olfr639	-2.42581	5.76185
		GATGAGGTCTGAGAGG-1_1	Ventral	Olfr524	0.746579	-2.85934
		GATGATCAGTGATGGC-1_1	Ventral	Olfr913	-0.672834	0.0840871
		GATGATCCACAAGTGG-1_1	Ventral	Olfr836	-0.921287	-1.07885
		GATGATCTCGACGTCG-1_1	Cd55+ V.	Olfr316	4.30176	1.84096
		GATGATCTCTGAATGC-1_1	Ventral	Olfr525	-0.0160419	-4.64606
		GATGGAGAGAGAGTTT-1_1	Ventral	Olfr1414	-0.503816	-3.86065
		GATGGAGAGGAACATT-1_1	Ventral	Olfr58	-2.45204	-1.12578
		GATGGAGCAGGGACTA-1_1	Calb2+ D.	Olfr1176	-2.81999	5.20963
		GATGTTGGTAACAAGT-1_1	Ventral	Olfr191	-2.61552	-2.95167
		GATGTTGGTGTCTTGA-1_1	Dlg2+ D.	Olfr685	2.01088	1.44052
		GATTCGAAGTATTAGG-1_1	Ventral	Olfr186	-2.53409	1.06911
		GATTCTTAGATGAATC-1_1	Calb2+ V.	Olfr728	-7.06699	0.774204
		GATTCTTTCCCGATCT-1_1	Calb2+ D.	Olfr744	-2.04073	5.75916
		GATTGGTTCGCACGGT-1_1	Ventral	Olfr1264	0.997221	-2.1469
		GATTTCTCATGTGACT-1_1	Ventral	Olfr239	-0.260977	-0.94657
		GATTTCTCATTGCTGA-1_1	Ventral	Olfr318	0.772377	-2.49961
		GCAACATCACCGTACG-1_1	Calb2+ V.	Olfr417	-6.2299	1.84815
		GCAACATGTCGTTATG-1_1	Dorsal	Olfr228	-0.893246	2.63378
		GCAACATTCTAAGCGT-1_1	Ventral	Olfr851	-4.23556	-0.152097
		GCAACCGAGCCGTAAG-1_1	Dorsal	Olfr584	1.70343	2.83136
		GCAACCGCAAGTATCC-1_1	Dlg2+ V.	Olfr1012	1.68898	-4.12577
		GCAACCGCACTCCGAG-1_1	Ventral	Olfr533	-3.15736	-3.62225
		GCAACCGTCGTTCTCG-1_1	Dorsal	Olfr963	-1.16169	3.23949
		GCACATAAGGAAGAAC-1_1	Dorsal	Olfr30	0.843976	3.05113
		GCACATAAGTAACCTC-1_1	Dorsal	Olfr237	-1.16854	3.61137
		GCACATAAGTGGAAGA-1_1	Dorsal	Olfr652	1.22031	3.81678
		GCACATACAGGACAGT-1_1	Calb2+ V.	Olfr1178	-5.69809	0.0152444
		GCACATAGTTCTAACG-1_1	Ventral	Olfr730	-0.819405	-1.25781
		GCACGGTGTCATCCCT-1_1	Ventral	Olfr167	-3.37497	0.0867558
		GCACGGTGTGACTCTA-1_1	Dlg2+ V.	Olfr410	3.52815	-1.95831
		GCACGTGGTTAGGGTG-1_1	Dorsal	Olfr963	-0.462503	3.37165
		GCACTAACAGCTCCTT-1_1	Ventral	Olfr1260	3.45615	1.41796
		GCACTAATCACTCGAA-1_1	Dorsal	Olfr876	-2.3813	1.65024
		GCAGCCAAGCAAGGAA-1_1	Dorsal	Olfr1357	1.00194	3.93092
		GCAGCCACAGATTCGT-1_1	Dlg2+ D.	Olfr419	1.74678	2.17253
		GCAGCCAGTGCATACT-1_1	Calb2+ D.	Olfr1176	-1.39146	5.85294
		GCAGCCATCTCACCCA-1_1	Ventral	Olfr824	-1.83557	-1.79164
		GCAGCTGCACAAAGCG-1_1	Ventral	Olfr1396	-2.63398	-2.9071
		GCAGGCTCAGCTTTGA-1_1	Dorsal	Olfr681	1.01449	4.94417
		GCAGTTACACAACGAG-1_1	Ventral	Olfr976	-3.08674	-3.17493
		GCATCGGGTGCCCGTA-1_1	Dorsal	Olfr32	-2.25223	1.43909
		GCATCGGGTTGTAGCT-1_1	Ventral	Olfr1537	-3.0908	-0.854865
		GCATCTCGTTTAGAGA-1_1	Calb2+ D.	Olfr77	-1.63092	6.01884
		GCATGATAGGAAAGGT-1_1	Cd55+ V.	Olfr870	4.14829	2.21904
		GCATGATAGTTGGCGA-1_1	Ventral	Olfr1240	0.520453	-2.42096
		GCATGATCATCATCCC-1_1	Ventral	Olfr491	-1.82814	-3.32099
		GCATGATCATGATAGA-1_1	Ventral	Olfr1471	-1.73247	-0.402183
		GCATTAGAGCCGTCGT-1_1	Dorsal	Olfr1406	1.4196	3.45427
		GCATTAGAGCTACTGT-1_1	Ventral	Olfr31	-1.00535	-0.486058
		GCATTAGAGGGCAGAG-1_1	Ventral	Olfr309	-1.50532	-4.70155
		GCATTAGGTATATGGA-1_1	Dlg2+ V.	Olfr729	1.94579	-3.20174
		GCATTAGTCATTTGTC-1_1	Ventral	Olfr1206	-1.03907	-2.81459
		GCCAACGAGAGAGAAC-1_1	Cd36+ V.	Olfr303	7.76093	-0.0123155
		GCCAACGAGGGAGGTG-1_1	Dlg2+ V.	Olfr366	1.61182	-2.72795
		GCCAACGAGGTAAACT-1_1	Ventral	Olfr742	-0.456562	-4.4044
		GCCAACGCAGTCGCTG-1_1	Ventral	Olfr535	-0.571827	-1.81829
		GCCAACGTCAAGTCGT-1_1	Calb2+ V.	Olfr728	-7.1319	0.583723
		GCCAGCACACCCGTAG-1_1	Ventral	Olfr330	-4.38191	-1.13525
		GCCAGCAGTAGATCCT-1_1	Calb2+ V.	Olfr392	-6.69569	1.13157
		GCCAGGTCACGCTGAC-1_1	Ventral	Olfr1423	-2.64715	-2.27887
		GCCAGGTGTAGAGATT-1_1	Dlg2+ V.	Olfr65	2.88696	-1.99775
		GCCAGGTTCTCTCGAC-1_1	Dorsal	Olfr267	1.30273	-2.41632
		GCCAGTGCAGAGTCTT-1_1	Ventral	Olfr31	-4.39216	-2.31265
		GCCAGTGGTACTCAAC-1_1	Ventral	Olfr1191-ps1	-3.68455	-3.20545
		GCCAGTGTCTCGTGGG-1_1	Dlg2+ V.	Olfr464	3.92351	-3.11345
		GCCATGGAGGTCCTGC-1_1	Dlg2+ V.	Olfr412	3.77559	-2.23569
		GCCATGGAGTCGAAGC-1_1	Ventral	Olfr32	-1.17858	-0.860467
		GCCATGGCATCCTTGC-1_1	Cd36+ V.	Olfr1276	8.75397	-0.887668
		GCCATTCGTCACTAGT-1_1	Dorsal	Olfr348	0.61255	1.72262
		GCCCAGAAGATCCCGC-1_1	Ventral	Olfr96	-0.827579	1.04637
		GCCCAGAAGGCGCTCT-1_1	Cd36+ V.	Olfr554	7.72882	1.06636
		GCCCGAAGTATCCCAA-1_1	Ventral	Olfr1193	-1.74945	-1.11492
		GCCGATGCAAGTCGTT-1_1	Ventral	Olfr11	-2.18272	0.096941
		GCCGATGCAGAACTTC-1_1	Cd55+ V.	Olfr523	4.09241	2.41289
		GCCGATGCAGTCCGTG-1_1	Dlg2+ V.	Olfr1493-ps1	3.80792	-2.32846
		GCCGATGGTCCTACAA-1_1	Ventral	Olfr31	-1.31528	-0.791429
		GCCGTGACAAGAATAC-1_1	Dlg2+ V.	Olfr1512	2.92586	-1.7857
		GCCGTGATCCTACCGT-1_1	Dlg2+ D.	Olfr1339	2.04069	0.407404
		GCCTGTTAGTACAGCG-1_1	Calb2+ V.	Olfr1364	-6.46798	0.630131
		GCCTGTTAGTGAATAC-1_1	Ventral	Olfr13	0.349312	1.08252
		GCCTGTTCACGCTGAC-1_1	Ventral	Olfr131	0.818397	-1.18785
		GCCTGTTGTAGGTAGC-1_1	Dlg2+ D.	Olfr1340	2.40174	-0.0975027
		GCCTGTTGTCACCGCA-1_1	Ventral	Olfr273	-3.8631	-1.77304
		GCGAGAAAGAACTCCT-1_1	Cd36+ V.	Olfr805	7.47031	-1.67582
		GCGAGAACACAACGTT-1_1	Cd55+ V.	Olfr1322	3.62639	1.88917
		GCGAGAACACCGCTGA-1_1	Ventral	Olfr286	0.117983	-2.62478
		GCGGAAAAGATGCCGA-1_1	Cd36+ D.	Olfr669	8.43297	1.05018
		GCGGAAAGTGGTTTAC-1_1	Dorsal	Olfr446	0.703509	4.192
		GCGGATCAGACCAACG-1_1	Dorsal	Olfr545	-1.54389	2.12239
		GCGTGCAAGACACACG-1_1	Calb2+ V.	Olfr1184	-6.29877	0.956429
		GCGTGCAAGCACCCAC-1_1	Ventral	Olfr329	-2.73687	-3.52264
		GCGTGCATCCGTACGG-1_1	Dorsal	Olfr107	1.65117	3.98038
		GCGTTTCAGCTGAGTG-1_1	Ventral	Olfr329	-3.05705	-0.907663
		GCGTTTCCATGGGATG-1_1	Ventral	Olfr731	3.17271	-0.836867
		GCGTTTCTCGACGACC-1_1	Ventral	Olfr1263	-2.45716	-0.504105
		GCTACCTAGGATATGT-1_1	Ventral	Olfr131	0.260543	0.284137
		GCTACCTCACCACTGG-1_1	Ventral	Olfr2	-1.80562	-1.5077
		GCTACCTCACTAGAGG-1_1	Dorsal	Olfr1037	1.14256	1.78042
		GCTACCTTCGGCTGAC-1_1	Cd36+ V.	Olfr790	7.53871	-1.37788
		GCTCAAAAGTCATGGG-1_1	Ventral	Olfr1297	-1.8088	-0.464318
		GCTCAAATCTAGTCAG-1_1	Ventral	Olfr1494	-0.751506	-1.07024
		GCTGAATGTCACTACA-1_1	Ventral	Olfr1297	-1.19437	0.690413
		GCTGAATTCAGCGGAA-1_1	Calb2+ V.	Olfr868	-6.5385	0.994538
		GCTGCAGAGCTCCACG-1_1	Ventral	Olfr1310	-1.64156	-0.17504
		GCTGCAGCACCCTGAG-1_1	Ventral	Olfr794	0.210362	-0.124981
		GCTGCAGCAGGCATTT-1_1	Ventral	Olfr140	-0.22049	-2.70373
		GCTGCAGGTCACTTCC-1_1	Dlg2+ D.	Olfr599	2.72288	-0.0151812
		GCTGCAGGTGCACAAG-1_1	Ventral	Olfr743	-2.85035	-3.96485
		GCTGCAGGTTACGATC-1_1	Cd36+ D.	Olfr665	8.71719	0.67469
		GCTGGGTCAATTGAAG-1_1	Ventral	Olfr721-ps1	-1.42865	-0.198303
		GCTGGGTCATGGCTAT-1_1	Cd36+ V.	Olfr790	7.38131	-0.211454
		GCTGGGTGTATCGCAT-1_1	Dlg2+ V.	Olfr518	3.87793	-2.55551
		GCTGGGTTCCGAGGCT-1_1	Dlg2+ V.	Olfr1420	3.2368	-2.65627
		GCTTCACAGTTGCGCC-1_1	Dlg2+ V.	Olfr419	2.43018	-1.4602
		GCTTCACGTTGGGACA-1_1	Ventral	Olfr124	0.379225	-2.8218
		GCTTGGGAGTAACAGT-1_1	Calb2+ D.	Olfr586	-2.61744	5.12447
		GCTTGGGCACTACCCT-1_1	Cd55+ D.	Olfr592	2.98381	3.86703
		GCTTGGGGTGAACCGA-1_1	Ventral	Olfr974	-1.08439	-0.903776
		GCTTGGGTCATTCTTG-1_1	Ventral	Olfr462	-1.72404	0.0298343
		GCTTGGGTCCTATTTG-1_1	Ventral	Olfr446	-2.6831	1.73705
		GCTTTCGAGCATACTC-1_1	Ventral	Olfr1271	1.09808	-0.385845
		GCTTTCGAGTGGACTG-1_1	Dlg2+ V.	Olfr166	1.18104	-3.4932
		GCTTTCGCACAAGGTG-1_1	Ventral	Olfr1263	0.660255	-1.99583
		GGAACCCCATGACAGG-1_1	Ventral	Olfr419	0.849011	0.038538
		GGAACCCTCAAGCTGT-1_1	Dorsal	Olfr348	1.07116	3.28766
		GGAACCCTCGCTGTTC-1_1	Ventral	Olfr124	-3.38775	-2.48986
		GGAAGTGAGCCTGACC-1_1	Calb2+ V.	Olfr539	-6.11568	0.620147
		GGAAGTGGTTCGAACT-1_1	Dorsal	Olfr348	0.948262	3.62592
		GGAAGTGTCACGGACC-1_1	Cd55+ V.	Olfr1431	4.60718	2.43517
		GGAAGTGTCGTGCGAC-1_1	Ventral	Olfr1484	-0.429053	-1.56639
		GGAATCTCAAGATGTA-1_1	Calb2+ D.	Olfr1039	-2.45301	5.51198
		GGAATCTCATAACGGG-1_1	Ventral	Olfr731	3.39896	-1.06153
		GGAATCTTCAGAACCT-1_1	Ventral	Olfr308	1.21812	-0.98042
		GGAATCTTCTGGAAGG-1_1	Cd36+ V.	Olfr801	7.50522	-0.731442
		GGAATGGAGTGGCAGT-1_1	Dorsal	Olfr638	-0.486577	3.31353
		GGAATGGCATAGTCGT-1_1	Ventral	Olfr17	2.41994	-0.93695
		GGAATGGGTAGCTTTG-1_1	Cd36+ V.	Olfr804	7.38825	-0.615002
		GGAATGGGTGTCCGGT-1_1	Dlg2+ D.	Olfr646	2.8593	0.327268
		GGAATGGGTTTCGTGA-1_1	Ventral	Olfr209	-2.63584	0.83409
		GGACGTCCAAGGCAAC-1_1	Calb2+ V.	Olfr1226	-5.63938	-0.0669662
		GGACGTCGTCATAAAG-1_1	Cd55+ V.	Olfr316	4.27821	1.79389
		GGACGTCTCGGCGATC-1_1	Calb2+ V.	Olfr1	-6.59795	1.40135
		GGAGAACAGCCTTTGA-1_1	Dorsal	Olfr358	1.52943	4.11672
		GGAGAACCAAGTCGTT-1_1	Dlg2+ D.	Olfr598	2.30455	0.647541
		GGAGAACCACCTGCAG-1_1	Dlg2+ D.	Olfr653	2.62612	0.798823
		GGAGAACTCGAGTTGT-1_1	Ventral	Olfr1093	-2.35217	-2.69524
		GGAGATGGTTCTGACA-1_1	Cd36+ V.	Olfr786	7.09625	-0.76893
		GGAGATGGTTGTGTTG-1_1	Cd36+ V.	Olfr776	8.41325	-1.10541
		GGAGCAAAGCGGACAT-1_1	Dorsal	Olfr609	0.149942	3.50553
		GGAGCAAAGCGTGAAC-1_1	Dlg2+ D.	Olfr410	2.61741	-0.280315
		GGAGCAACACGCAAAG-1_1	Ventral	Olfr314	-4.25924	-2.49495
		GGAGCAAGTGCGGCTT-1_1	Ventral	Olfr727	-1.2715	-4.47358
		GGAGGATAGATGGCAC-1_1	Ventral	Olfr651	-2.96091	1.08626
		GGAGGATAGCTAATCC-1_1	Calb2+ V.	Olfr339	-5.68627	1.24653
		GGAGGATCAAAGGCGT-1_1	Dlg2+ D.	Olfr635	1.9439	1.08052
		GGAGGTACAAACTCGT-1_1	Ventral	Olfr1414	-0.159437	-4.04972
		GGAGGTACAAGGTCGA-1_1	Dlg2+ V.	Olfr1218	2.96471	-2.43566
		GGAGGTACAATTCGTG-1_1	Ventral	Olfr1116	-0.541831	-1.14368
		GGAGGTACACGGAAGT-1_1	Ventral	Olfr30	-0.468735	0.209785
		GGAGGTACAGAACTTC-1_1	Dlg2+ V.	Olfr272	3.75214	-1.96763
		GGATCTACAGTAGGAC-1_1	Dlg2+ D.	Olfr550	1.77361	1.80844
		GGATCTAGTGCGGTAA-1_1	Ventral	Olfr741	-0.309517	-4.55975
		GGATCTAGTTACGCCG-1_1	Ventral	Olfr701	-1.08151	-1.45907
		GGATGTTCAGTTAGAA-1_1	Dlg2+ D.	Olfr1037	1.61199	2.32746
		GGATGTTTCGGAGATG-1_1	Cd36+ V.	Olfr787	7.07428	-1.31714
		GGCACGTCAAAGCACG-1_1	Cd55+ V.	Olfr827	4.24128	2.49873
		GGCACGTCAGCGTTTA-1_1	Calb2+ V.	Olfr972	-5.74285	1.72749
		GGCACGTGTCTCACGG-1_1	Ventral	Olfr239	1.5007	-1.13045
		GGCACGTTCGCTGTCT-1_1	Ventral	Olfr1418	-0.58861	-0.593321
		GGCACGTTCTATCCAT-1_1	Ventral	Olfr1195	-1.82915	-2.98432
		GGCAGTCGTTGCTGAT-1_1	Dorsal	Olfr237	-2.11095	3.08731
		GGCGTCACAGTCACGC-1_1	Dorsal	Olfr446	0.0542605	4.29379
		GGCGTCAGTTGAGGAC-1_1	Ventral	Olfr1243	-4.3074	-2.59442
		GGCGTCATCAGGACAG-1_1	Dorsal	Olfr1361	0.852176	3.36822
		GGCTGTGCAAGCAGGT-1_1	Calb2+ D.	Olfr483	-2.87689	5.80857
		GGCTGTGCACCAGCGT-1_1	Ventral	Olfr1348	-0.956996	-2.69006
		GGCTGTGGTCAGTCGC-1_1	Cd36+ V.	Olfr789	7.28566	-0.400113
		GGCTGTGGTTTCTATC-1_1	Ventral	Olfr1260	3.5181	1.45157
		GGCTTGGAGGACAACC-1_1	Cd36+ V.	Olfr788	7.923	-1.55248
		GGCTTTCAGACGACTG-1_1	Dorsal	Olfr958	0.384862	3.8583
		GGCTTTCAGGGAGGTG-1_1	Ventral	Olfr1348	-1.21149	-2.80993
		GGCTTTCAGGGAGTGG-1_1	Ventral	Olfr1097	-4.14334	-2.64134
		GGCTTTCAGTCTAGAA-1_1	Ventral	Olfr449	0.240562	-4.19179
		GGGAAGTAGCGTATAA-1_1	Calb2+ D.	Olfr677	-2.72548	5.56122
		GGGAAGTCAGAGTGAC-1_1	Calb2+ D.	Olfr1042	-1.93634	5.7106
		GGGAAGTCAGGACGAT-1_1	Dorsal	Olfr62	-1.12939	2.0398
		GGGAAGTCATACCACA-1_1	Ventral	Olfr1195	-1.67228	-4.27866
		GGGAAGTGTCATCGCG-1_1	Ventral	Olfr1437	-1.53234	-0.520698
		GGGAAGTGTCATTGCA-1_1	Ventral	Olfr1202	-3.50303	-2.24039
		GGGAAGTGTCCTGTTC-1_1	Calb2+ V.	Olfr1490	-6.43794	1.67551
		GGGAAGTTCGAGTGGA-1_1	Cd55+ V.	Olfr235	4.03294	2.7438
		GGGACCTCAGCGTGAA-1_1	Ventral	Olfr820	1.11233	-1.03277
		GGGACTCGTAACATAG-1_1	Ventral	Olfr319	-4.1022	-0.824986
		GGGAGATAGTTAGAAC-1_1	Dlg2+ V.	Olfr370	2.90289	-2.34296
		GGGAGTAGTGCAACAG-1_1	Ventral	Olfr1437	-0.832114	-1.14848
		GGGAGTAGTGTTTACG-1_1	Ventral	Olfr914	-2.20531	-2.42154
		GGGAGTATCACTACTT-1_1	Calb2+ V.	Olfr1110	-5.51655	1.47993
		GGGAGTATCTACAGGT-1_1	Calb2+ D.	Olfr1109	-2.97466	5.24052
		GGGATCCTCTCCTGAC-1_1	Cd55+ V.	Olfr1438-ps1	4.26272	3.04197
		GGGCCATAGTCGTTAC-1_1	Ventral	Olfr1242	-4.0187	-3.06239
		GGGCCATGTTTGGAGG-1_1	Ventral	Olfr1297	-0.632716	0.595483
		GGGCGTTAGGGAGATA-1_1	Dorsal	Olfr895	1.52078	2.86735
		GGGCGTTCAAGGGTCA-1_1	Calb2+ V.	Olfr1490	-6.46315	1.74055
		GGGCGTTTCAAACGTC-1_1	Cd36+ D.	Olfr810	8.59395	0.462357
		GGGCGTTTCCATCTCG-1_1	Ventral	Olfr239	1.80607	-0.78134
		GGGCTACCATGGGTTT-1_1	Calb2+ V.	Olfr1507	-6.03708	-0.712837
		GGGCTACTCTCAACGA-1_1	Calb2+ D.	Olfr77	-1.81793	5.7333
		GGGCTCACACAGAAGC-1_1	Dorsal	Olfr689	-1.05375	5.80573
		GGGCTCACACGCGGTT-1_1	Ventral	Olfr704	-3.81603	-1.27888
		GGGCTCACATGATAGA-1_1	Ventral	Olfr820	0.512153	-2.23162
		GGGCTCAGTAGTTAGA-1_1	Dorsal	Olfr1361	-0.696649	3.33355
		GGGCTCAGTATACAGA-1_1	Dorsal	Olfr594	-0.710053	4.08286
		GGGCTCATCCGGTTCT-1_1	Cd36+ V.	Olfr789	8.45158	-0.599001
		GGGCTCATCGTCAGAT-1_1	Cd55+ V.	Olfr827	4.18304	2.70722
		GGGCTCATCGTCCTTG-1_1	Dlg2+ V.	Olfr1564	3.17428	-2.33364
		GGGTAGAAGGCGACAT-1_1	Ventral	Olfr1206	-1.62504	-3.24389
		GGGTAGACAAACCGGA-1_1	Dlg2+ D.	Olfr1510	2.42995	0.204714
		GGGTATTAGCTCGTGC-1_1	Ventral	Olfr392	-1.35429	-0.762956
		GGGTATTGTCGTATGT-1_1	Dorsal	Olfr559	-0.412048	4.27189
		GGGTATTGTCTGTTAG-1_1	Cd36+ V.	Olfr805	6.76947	-1.54231
		GGGTATTTCACAGAGG-1_1	Ventral	Olfr1206	-0.0176573	-2.28
		GGGTCACCACGGCCAT-1_1	Cd36+ V.	Olfr1312	7.83926	-1.31867
		GGGTCACGTATGAAGT-1_1	Ventral	Gucy1b2	-6.35925	-0.315214
		GGGTCTGCACTTGACA-1_1	Dorsal	Olfr1338	-1.53407	2.07603
		GGGTCTGCAGTGAGCA-1_1	Dorsal	Olfr623	1.06652	4.89941
		GGGTCTGGTTGCATTG-1_1	Ventral	Olfr1509	-0.508328	-3.7441
		GGGTGAACACTCTCGT-1_1	Ventral	Olfr394	-4.26975	-0.826743
		GGGTGAACAGAGTTGG-1_1	Ventral	Olfr195	-5.07862	-0.894045
		GGGTGAAGTTGCGAAG-1_1	Ventral	Olfr1192-ps1	0.0105582	-1.60613
		GGGTGTCCAATACGCT-1_1	Dlg2+ V.	Olfr95	3.25434	-2.08514
		GGGTGTCCATAACTCG-1_1	Cd36+ V.	Olfr805	6.84628	-1.41043
		GGGTGTCGTCGCAGTC-1_1	Calb2+ D.	Olfr317	-2.79389	5.67061
		GGGTGTCTCCACACAA-1_1	Ventral	Olfr536	-1.53939	-4.01415
		GGGTGTCTCTAGGCCG-1_1	Ventral	Olfr193	-1.67516	-2.85262
		GGGTTATAGACCTGGA-1_1	Calb2+ V.	Olfr1507	-5.86893	-0.754174
		GGGTTATGTACCTTCC-1_1	Ventral	Olfr119	3.52166	-3.21328
		GGGTTATGTCATAACC-1_1	Dorsal	Olfr937	-0.0733141	2.83972
		GGGTTATGTCGCATCG-1_1	Calb2+ D.	Olfr1002	-1.4727	5.78182
		GGGTTTAAGGTAATCA-1_1	Calb2+ D.	Olfr876	-3.14886	5.61969
		GGGTTTAAGGTTCCGC-1_1	Ventral	Olfr531	-3.95939	-3.07443
		GGTAACTAGCGTGCTC-1_1	Dorsal	Olfr960	-1.82767	1.96156
		GGTAACTAGCGTGTTT-1_1	Ventral	Olfr1206	-1.15861	-2.98937
		GGTAACTGTAAGGAGA-1_1	Dorsal	Olfr672	-0.756784	4.61853
		GGTAATCCAGGCCCTA-1_1	Calb2+ D.	Olfr632	-1.44147	3.11333
		GGTAATCCATCATTGG-1_1	Ventral	Olfr1195	-0.98204	-3.89862
		GGTCACGGTCAATGGG-1_1	Calb2+ D.	Olfr237	-2.43087	4.93192
		GGTCACGGTGTGGTCC-1_1	Ventral	Olfr446	-2.73046	2.35201
		GGTCTGGTCAGACATC-1_1	Calb2+ V.	Olfr1241	-6.42543	0.51798
		GGTGAAGAGGTTGGTG-1_1	Ventral	Olfr1364	-0.0425164	-1.28514
		GGTGGCTCAACGTATC-1_1	Ventral	Olfr736	-0.601143	3.58736
		GGTGGCTGTCAGCTTA-1_1	Dorsal	Olfr745	-0.175462	1.46583
		GGTGGCTGTTCCGCGA-1_1	Ventral	Olfr1124	-1.52563	0.122932
		GGTGGCTGTTGATCGT-1_1	Ventral	Olfr1418	-4.23771	-1.75057
		GGTGTCGCACGGCCAT-1_1	Dorsal	Olfr633	1.15577	2.99088
		GGTGTCGCAGGAATCG-1_1	Dorsal	Olfr1377	1.23337	2.60582
		GGTGTCGCATTCACCC-1_1	Ventral	Olfr536	-3.41733	-3.29588
		GGTGTCGGTCACTCAA-1_1	Ventral	Olfr329	-1.50611	-2.32495
		GGTGTCGTCTTCTGGC-1_1	Calb2+ V.	Olfr728	-7.23427	0.476033
		GGTTAACAGAGAGAAC-1_1	Cd36+ D.	Olfr792	7.99728	0.336158
		GGTTAACCAAATTAGG-1_1	Dorsal	Olfr552	0.931644	4.79938
		GGTTAACCAGTTTCAG-1_1	Ventral	Olfr96	-0.0102918	-0.766204
		GGTTAACGTGAAAGTT-1_1	Dorsal	Olfr552	-0.0582963	4.62174
		GGTTCTCAGTCATTGC-1_1	Dorsal	Olfr446	-0.935974	4.19236
		GGTTCTCCATTGTAGC-1_1	Calb2+ D.	Olfr1039	-2.72152	5.02706
		GGTTCTCGTTAGGCTT-1_1	Ventral	Olfr701	-1.34827	-1.48397
		GGTTCTCTCGATAACC-1_1	Ventral	Olfr859	-1.45766	0.483469
		GGTTGTATCGCAATGT-1_1	Cd55+ D.	Olfr1171-ps1	2.36663	3.64506
		GTAACACAGAGCAGAA-1_1	Ventral	Olfr1222	2.43313	-2.61037
		GTAACACCAACCCGCA-1_1	Dorsal	Olfr30	-0.540821	2.55466
		GTAACACTCGTTAGAC-1_1	Ventral	Olfr211	0.692671	-4.74668
		GTAACCAAGGCTCAAG-1_1	Ventral	Gm13723	-3.67266	-2.26399
		GTAACCACACGTCTCT-1_1	Ventral	Olfr211	-2.69416	-4.1543
		GTAAGTCAGCGCCTAC-1_1	Dlg2+ D.	Olfr54	2.64508	0.0574326
		GTAAGTCGTATCTTCT-1_1	Dorsal	Olfr545	-0.756287	3.98824
		GTAAGTCGTTCTCCAC-1_1	Dorsal	Olfr661	-0.330936	4.56822
		GTAAGTCGTTGTCCCT-1_1	Dlg2+ D.	Olfr763	2.40142	0.376805
		GTAATGCCAAGTGGAC-1_1	Ventral	Olfr1205	1.03462	-0.255721
		GTACAACAGCCTGAAG-1_1	Dorsal	Olfr959	-2.27997	2.85121
		GTACAACCAGGCAATG-1_1	Calb2+ D.	Olfr672	-1.54012	6.07643
		GTACAACCATTCTCCG-1_1	Dlg2+ V.	Olfr1222	3.3002	-1.86899
		GTACAACGTTGGGTTT-1_1	Ventral	Olfr1197	-4.5909	-2.01959
		GTACAACTCCTGCTAC-1_1	Calb2+ D.	Olfr161	7.58221	0.557492
		GTACAGTAGAATCGCG-1_1	Ventral	Olfr281	-2.63364	-1.99235
		GTACAGTAGTGCGTCC-1_1	Ventral	Olfr130	0.446047	-3.27955
		GTACAGTCAAGAGAGA-1_1	Calb2+ V.	Olfr142	-5.12316	1.55575
		GTACAGTCATCCGTTC-1_1	Ventral	Olfr1423	-1.32842	-0.250994
		GTAGAAACAGGTGACA-1_1	Dlg2+ V.	Olfr1501	2.75934	-2.97594
		GTAGAGGAGTACGTCT-1_1	Dorsal	Olfr607	1.19684	3.96522
		GTAGAGGCAACGGCTC-1_1	Ventral	Olfr239	-2.6306	-2.10011
		GTAGAGGCACTCTCGT-1_1	Calb2+ V.	Olfr1226	-5.9924	-0.147654
		GTAGAGGCAGGCCCTA-1_1	Ventral	Olfr1297	-1.32063	-0.550019
		GTAGAGGCATAGGCGA-1_1	Ventral	Olfr1297	-3.80465	1.07857
		GTAGATCCAGCAGAAC-1_1	Ventral	Olfr140	0.0876633	-2.86092
		GTAGCTAAGCCTTCTC-1_1	Ventral	Olfr1176	0.483557	-1.2045
		GTAGCTAGTTGCCGCA-1_1	Ventral	Olfr117	-4.15881	0.934735
		GTAGCTATCGGAGTGA-1_1	Ventral	Olfr330	-6.02084	-0.320909
		GTAGGAGCATCTAGAC-1_1	Ventral	Olfr1211	-3.67531	-2.03259
		GTAGGAGGTAGACGTG-1_1	Calb2+ V.	Olfr1226	-5.28813	-0.258575
		GTAGGAGGTGTGAATA-1_1	Ventral	Olfr1160	-0.713582	-4.82868
		GTAGGTTAGTTGTAAG-1_1	Cd55+ V.	Olfr523	4.00631	2.41249
		GTAGTACTCCCATTCG-1_1	Cd36+ V.	Olfr1325	7.30551	0.0823431
		GTAGTACTCCGTGGCA-1_1	Ventral	Olfr239	0.483948	0.00313235
		GTAGTACTCCTTGACC-1_1	Ventral	Olfr1348	-3.69026	-2.03597
		GTATTGGCAACCACAT-1_1	Calb2+ V.	Olfr969	-3.12549	4.99294
		GTATTGGGTCTAGTGT-1_1	Dlg2+ D.	Olfr70	1.73611	2.15151
		GTATTTCGTAGCTTAC-1_1	Ventral	Olfr15	-2.38817	-2.87057
		GTATTTCTCATACGAC-1_1	Ventral	Olfr1254	0.830054	-0.469377
		GTCAAACAGGTGCTAG-1_1	Dorsal	Olfr661	-0.0708878	4.59035
		GTCAAACGTGGTCAAG-1_1	Ventral	Olfr1336	-0.885516	-1.63528
		GTCAAACTCACCGCTT-1_1	Cd36+ V.	Olfr1312	7.70476	-1.51329
		GTCAAACTCGATCCCT-1_1	Ventral	Olfr1384	-2.40999	-0.867661
		GTCAAGTAGCGCATCC-1_1	Ventral	Olfr1211	-2.49845	-0.626139
		GTCAAGTGTATACAGA-1_1	Cd55+ D.	Olfr608	1.97476	4.47902
		GTCAAGTGTGGTCCCA-1_1	Cd36+ V.	Olfr281	8.7628	-0.965255
		GTCACGGCACACTTAG-1_1	Dorsal	Olfr1155	-0.682092	3.38401
		GTCACGGTCAGCGCAC-1_1	Dlg2+ D.	Olfr1025-ps1	1.46086	1.30133
		GTCACTCAGGAAAGTG-1_1	Cd36+ V.	Olfr1307	7.60775	-0.374495
		GTCACTCAGTCGAAGC-1_1	Dorsal	Olfr520	-1.54453	2.75566
		GTCACTCCACGTCATA-1_1	Dlg2+ D.	Taar2	1.62346	1.61448
		GTCACTCCACTGCATA-1_1	Ventral	Olfr711	-2.08211	-4.11661
		GTCATCCAGTTCACTG-1_1	Ventral	Olfr8	-0.906351	-0.0632647
		GTCATCCCAACAGTGG-1_1	Cd36+ D.	Olfr605	8.79372	0.850453
		GTCATCCCACAGTACT-1_1	Cd36+ V.	Olfr360	8.0149	-0.347071
		GTCATCCGTCTCCCTA-1_1	Ventral	Olfr731	3.43542	-0.761055
		GTCATGAGTGGCTCTG-1_1	Dorsal	Olfr655	0.821689	4.55771
		GTCATTTAGATTGAGT-1_1	Ventral	Olfr820	1.11986	-1.13829
		GTCATTTAGTTTAGGA-1_1	Dorsal	Olfr689	-1.19277	3.74853
		GTCATTTCAATCGCAT-1_1	Ventral	Olfr279	-1.85556	-0.876632
		GTCATTTTCATTTACC-1_1	Cd36+ D.	Olfr678	8.70226	0.971617
		GTCCACTGTACAGTAA-1_1	Dorsal	Olfr612	0.738139	4.49721
		GTCCACTGTCTACATG-1_1	Dlg2+ V.	Olfr54	2.67627	-3.21588
		GTCCACTGTCTTACTT-1_1	Dorsal	Olfr895	-0.949126	3.76337
		GTCCACTTCTCACTCG-1_1	Dorsal	Olfr609	0.376538	3.38283
		GTCCCATCATAATCCG-1_1	Ventral	Olfr1336	-1.96537	-2.28175
		GTCCCATGTGGGATTG-1_1	Ventral	Olfr1264	0.664363	-2.24894
		GTCCCATTCCAATCCC-1_1	Ventral	Olfr1110	-0.813201	1.62956
		GTCCTCAAGCTGAAGC-1_1	Dorsal	Olfr665	1.63027	4.09551
		GTCCTCAAGTAGACCG-1_1	Ventral	Olfr1297	-5.12059	1.50424
		GTCCTCACAAATACGA-1_1	Ventral	Olfr1361	0.383729	-0.73157
		GTCCTCACAGACACCC-1_1	Ventral	Olfr15	-3.52328	-3.11078
		GTCCTCAGTACTCAAC-1_1	Dlg2+ D.	Olfr73	0.579845	2.37274
		GTCCTCAGTCACTGAT-1_1	Ventral	Olfr1426	0.664671	-0.240122
		GTCCTCATCCGAAATC-1_1	Ventral	Olfr718-ps1	-2.22736	0.533056
		GTCGAATAGTCGAATA-1_1	Calb2+ D.	Olfr448	-1.53623	6.11763
		GTCGAATGTATGTCCA-1_1	Dlg2+ V.	Olfr693	2.01462	-3.85041
		GTCGAATTCGCATGAT-1_1	Ventral	Olfr308	2.79406	-0.857506
		GTCGAATTCGGCATAT-1_1	Cd55+ D.	Olfr670	2.30195	4.43724
		GTCGAATTCTTCTAAC-1_1	Ventral	Olfr1415	0.262716	-4.16355
		GTCGCGATCGATTCCC-1_1	Dlg2+ V.	Olfr1396	2.82359	-3.43863
		GTCGTAACAGGCTACC-1_1	Ventral	Olfr1246	0.144182	-2.48796
		GTCGTAAGTAACGTTC-1_1	Ventral	Olfr869	-1.43337	0.331814
		GTCTACCCAGGACTTT-1_1	Ventral	Olfr140	-0.580001	-3.1513
		GTCTACCGTCTTAGTG-1_1	Dorsal	Olfr1467	-1.34141	2.74337
		GTCTAGAAGGTTGGAC-1_1	Ventral	Olfr1494	-0.69161	0.201153
		GTCTAGAAGTCAGCCC-1_1	Calb2+ D.	Olfr69	-2.04017	5.56936
		GTCTAGACAGTTCTAG-1_1	Ventral	Olfr1195	-1.38528	-3.80189
		GTCTCACGTCTGCGCA-1_1	Ventral	Olfr58	-1.34894	0.829687
		GTCTGTCCATTATGCG-1_1	Calb2+ V.	Olfr728	-7.16152	0.489267
		GTCTGTCTCATGCAGT-1_1	Ventral	Olfr1348	-1.54946	-2.55405
		GTCTGTCTCCACGTCT-1_1	Ventral	Olfr15	-3.52041	-3.26093
		GTCTGTCTCCGTATGA-1_1	Dorsal	Olfr348	0.499695	3.96909
		GTCTTTAAGGCACTAG-1_1	Cd36+ D.	Olfr808	8.69649	0.689148
		GTCTTTATCTGAGCAT-1_1	Dlg2+ V.	Olfr996	3.89266	-3.27945
		GTGACGCAGTCGCCCA-1_1	Dlg2+ D.	Olfr648	1.30651	1.06301
		GTGACGCCACTGTGTA-1_1	Ventral	Olfr1389	1.32253	-3.77892
		GTGACGCCAGTTGGTT-1_1	Calb2+ V.	Olfr392	-6.35253	1.34179
		GTGACGCCATCTTCGC-1_1	Dorsal	Olfr646	-1.55064	2.09465
		GTGAGCCCAGCCTACG-1_1	Dlg2+ V.	Olfr1016	1.64641	-3.94159
		GTGAGGAAGTCCCGAC-1_1	Cd36+ V.	Olfr666	7.2846	0.679543
		GTGAGGAAGTCGAAAT-1_1	Calb2+ V.	Olfr1252	-6.88126	1.01469
		GTGAGGAGTGGTAACG-1_1	Cd55+ V.	Olfr279	3.87473	1.78466
		GTGAGTTAGACCTCAT-1_1	Dlg2+ V.	Olfr1387	2.41991	-3.00875
		GTGAGTTAGCATCGAG-1_1	Cd36+ V.	Olfr821	7.47643	0.0658401
		GTGAGTTGTGGGATTG-1_1	Calb2+ D.	Olfr1039	-2.33791	5.81283
		GTGATGTCACATAACC-1_1	Ventral	Olfr1423	0.451225	-0.412663
		GTGATGTCATGGGAAC-1_1	Ventral	Olfr11	-1.41406	-0.556496
		GTGATGTGTGCAATAA-1_1	Cd36+ V.	Olfr805	6.6282	-0.944029
		GTGATGTGTTCTTCAT-1_1	Dlg2+ V.	Olfr1259	1.62816	-3.33154
		GTGCACGAGGCAGTCA-1_1	Ventral	Olfr366	1.2119	-3.14565
		GTGCACGGTCATCGGC-1_1	Dlg2+ D.	Taar4	1.50491	1.04025
		GTGCACGTCCTCACGT-1_1	Dlg2+ D.	Olfr745	0.821757	1.74091
		GTGCAGCAGGTTGCCC-1_1	Ventral	Olfr706	-2.19775	-2.33828
		GTGCAGCAGTATGAAC-1_1	Ventral	Olfr309	-1.01562	-4.74746
		GTGCAGCCAAACACCT-1_1	Dorsal	Olfr878	0.240101	4.44678
		GTGCAGCGTGTCCGTG-1_1	Dlg2+ V.	Olfr56	2.40393	-2.90871
		GTGCAGCGTTGCCGAC-1_1	Dorsal	Olfr1362	-1.27296	3.48344
		GTGCGTGGTCAACCAT-1_1	Cd36+ V.	Olfr38	7.18649	-1.43694
		GTGCTGGAGATACAGT-1_1	Ventral	Olfr17	1.4644	-0.519871
		GTGCTGGAGTCATAGA-1_1	Calb2+ V.	Olfr972	-5.88845	1.30273
		GTGCTGGGTCACCTTC-1_1	Ventral	Olfr1354	-4.06192	-0.935302
		GTGCTGGGTTGCAAGG-1_1	Ventral	Olfr1260	1.032	-0.447852
		GTGCTGGTCATTTCCA-1_1	Dlg2+ V.	Olfr267	2.83427	-2.05804
		GTGCTGGTCGAAACAA-1_1	Ventral	Olfr1260	-0.418233	-1.72307
		GTGCTTCAGGATTTAG-1_1	Ventral	Olfr169	-3.64802	-2.5496
		GTGCTTCCAATAACCC-1_1	Ventral	Olfr1260	-2.67835	-0.273332
		GTGCTTCCAGTTCTAG-1_1	Ventral	Olfr239	1.12855	-1.30112
		GTGCTTCCATGACTTG-1_1	Dlg2+ V.	Olfr1341	1.87135	-3.35586
		GTGCTTCGTAGCTAAA-1_1	Dlg2+ V.	Olfr59	3.32668	-2.46028
		GTGCTTCGTCTAGTGT-1_1	Ventral	Olfr70	0.620846	2.07905
		GTGCTTCTCCATTGTT-1_1	Ventral	Olfr417	-0.865922	-1.28951
		GTGCTTCTCGAGAATA-1_1	Cd55+ V.	Olfr1253	4.58266	1.9919
		GTGCTTCTCGTCAGAT-1_1	Dlg2+ V.	Olfr212	3.51173	-2.68648
		GTGGAAGAGATTTGCC-1_1	Cd55+ V.	Olfr354	3.81139	2.77057
		GTGGAAGCACACCTTC-1_1	Ventral	Olfr1494	-2.65758	-1.89656
		GTGGAAGTCGTCTCAC-1_1	Calb2+ V.	Olfr868	-5.66655	0.997548
		GTGGAGAGTCCGCAGT-1_1	Dorsal	Olfr549	0.501042	3.23674
		GTGGCGTAGAAGTCCG-1_1	Ventral	Olfr473	1.62719	-0.992846
		GTGGCGTTCATGAGTC-1_1	Cd36+ V.	Olfr821	7.26414	-0.442738
		GTGGCGTTCGATTGGT-1_1	Cd55+ V.	Olfr827	4.33743	2.39944
		GTGGGAAGTATGCTTG-1_1	Calb2+ V.	Olfr972	-6.00407	2.06238
		GTGGGAATCCCGTGAG-1_1	Cd36+ V.	Olfr798	7.96581	-0.41287
		GTGGGAATCTCCAAGA-1_1	Cd36+ V.	Olfr805	6.67392	-1.02665
		GTGGTTAAGCCTCTGG-1_1	Dorsal	Olfr432	-0.858946	3.4128
		GTGGTTAAGTTCCAGT-1_1	Dorsal	Olfr594	-1.02918	3.41316
		GTGGTTATCGTCGATA-1_1	Calb2+ D.	Olfr884	-2.25071	5.77715
		GTGGTTATCTCCACTG-1_1	Ventral	Olfr1364	-0.292758	0.143893
		GTGTAACAGTGTTCCA-1_1	Dlg2+ D.	Olfr578	2.55993	-0.304177
		GTGTAACCAGTTGTTG-1_1	Dorsal	Olfr874	-0.683174	2.76312
		GTGTCCTCAAGCGCAA-1_1	Cd36+ D.	Olfr798	8.56906	1.00667
		GTGTGATCATCCGTTC-1_1	Ventral	Olfr1347	-1.39067	-2.9581
		GTGTGATGTCACTCAA-1_1	Ventral	Olfr787	-3.29982	1.03643
		GTGTGATGTGTTAGCT-1_1	Ventral	Olfr1347	-0.0711111	-3.23875
		GTGTGATTCATCGGGC-1_1	Calb2+ V.	Olfr1163	-5.57662	0.987433
		GTGTGGCCACGGAAGT-1_1	Ventral	Olfr1247	-3.48156	1.10393
		GTGTTAGCAGTAGAAT-1_1	Dorsal	Olfr1174	-1.64318	2.53163
		GTGTTAGCATCGTGGC-1_1	Calb2+ D.	Olfr681	-1.64401	5.80117
		GTGTTCCGTTTAAGGA-1_1	Cd55+ V.	Olfr835	4.46808	2.1733
		GTGTTCCTCACTGATG-1_1	Ventral	Olfr820	-0.929336	-2.19931
		GTGTTCCTCTACTCAT-1_1	Ventral	Olfr743	1.13617	-4.42327
		GTTACAGCAACATCGT-1_1	Calb2+ D.	Olfr139	-1.85414	5.79435
		GTTACAGTCCCGAAAT-1_1	Ventral	Olfr686	-1.42926	0.444669
		GTTACCCCAAGAATGT-1_1	Dlg2+ D.	Olfr1029	2.17635	-0.208865
		GTTACCCCATGCAGCC-1_1	Calb2+ V.	Olfr1507	-5.11309	-0.985164
		GTTACCCGTACCCACG-1_1	Cd36+ V.	Olfr806	7.03241	-1.3626
		GTTACCCGTCTCCCTA-1_1	Dorsal	Olfr969	-0.738463	3.38135
		GTTACCCTCGGTCATA-1_1	Cd36+ V.	Olfr777	7.57146	-0.361229
		GTTACGAAGTGCACAG-1_1	Dlg2+ V.	Olfr715	3.09358	-2.47789
		GTTACGACACCTCTAC-1_1	Ventral	Olfr705	-3.2214	-1.97286
		GTTAGACAGGCGTTAG-1_1	Dlg2+ V.	Olfr1288	2.39985	-3.32643
		GTTAGACGTCTAGTGT-1_1	Dlg2+ V.	Olfr1326-ps1	3.88962	-2.1744
		GTTAGACGTGCTAGCC-1_1	Cd36+ D.	Olfr822	8.35454	0.561975
		GTTAGACGTTGGACCC-1_1	Calb2+ D.	Olfr317	-1.89311	4.76435
		GTTAGACTCGGTCGAC-1_1	Calb2+ V.	Olfr1	-5.45086	1.65461
		GTTAGTGCAGTTGTCA-1_1	Ventral	Olfr1440	-3.42285	-1.74133
		GTTAGTGGTGGATACG-1_1	Ventral	Olfr60	-3.12179	-3.57979
		GTTAGTGGTGTTTACG-1_1	Dlg2+ V.	Olfr398	2.62166	-2.64721
		GTTAGTGGTTAGGGAC-1_1	Calb2+ D.	Olfr957	-2.05909	5.89819
		GTTAGTGTCTCGACCT-1_1	Ventral	Olfr1281	-3.7608	-2.92088
		GTTATGGCACGACCTG-1_1	Calb2+ V.	Olfr671	-3.86557	2.94639
		GTTATGGCAGAGCGTA-1_1	Ventral	Olfr1274	-1.0687	-3.48362
		GTTCATTAGATCGCTT-1_1	Ventral	Olfr1354	-1.43017	-0.547326
		GTTCATTGTATCTTCT-1_1	Cd55+ V.	Olfr354	4.03092	2.62558
		GTTCATTGTCGCCTAG-1_1	Dorsal	Olfr552	-1.41235	3.68474
		GTTCATTGTGTACAGG-1_1	Calb2+ D.	Olfr677	-3.10458	5.46223
		GTTCATTTCTCAACCC-1_1	Dlg2+ D.	Olfr981	1.64903	2.05135
		GTTCGCTGTGTTTGCA-1_1	Ventral	Olfr295	-1.7324	-0.612947
		GTTCTATAGCGCAATG-1_1	Dlg2+ V.	Olfr466	1.39025	-3.03757
		GTTCTATAGCTGCGAA-1_1	Ventral	Olfr693	1.09986	-3.91646
		GTTCTATCACGCGTCA-1_1	Ventral	Olfr43	-0.838526	-1.79942
		GTTCTATCATCGAGCC-1_1	Dlg2+ V.	Olfr1016	2.17999	-3.87203
		GTTCTATCATTGAAGA-1_1	Dlg2+ D.	Olfr322	2.64148	-1.51654
		GTTCTATGTACGACTT-1_1	Ventral	Olfr61	-1.07391	-4.31765
		GTTCTATTCGGAACTT-1_1	Dlg2+ V.	Olfr1271	3.87915	-3.07672
		GTTCTATTCTGAATCG-1_1	Ventral	Olfr1418	-2.02786	-0.948892
		GTTGAACAGCATGCGA-1_1	Dorsal	Olfr30	-0.793134	1.04601
		GTTGAACGTGAGGATC-1_1	Calb2+ D.	Olfr672	-1.63485	5.53777
		GTTGAACTCACAGTGT-1_1	Dorsal	Olfr481	0.0980215	3.8793
		GTTGCGGGTATCTCGA-1_1	Ventral	Olfr166	1.31883	-4.33809
		GTTGCTCAGCGCCTTG-1_1	Ventral	Olfr1356	-0.388254	0.198558
		GTTGCTCCAGTAGTGG-1_1	Calb2+ V.	Olfr728	-6.64441	1.04801
		GTTGTAGAGACTACGG-1_1	Calb2+ D.	Olfr411	-2.19415	5.89244
		GTTGTAGAGCTAAACA-1_1	Dlg2+ V.	Olfr129	3.60728	-2.58527
		GTTGTAGAGTTCCTGA-1_1	Ventral	Olfr1264	-4.48358	-1.98638
		GTTGTAGGTTTCGATG-1_1	Dorsal	Olfr594	-0.852866	3.42375
		GTTGTGACAGAGGACT-1_1	Ventral	Olfr873	0.00437545	-1.10847
		GTTGTGACATCGGCCA-1_1	Ventral	Olfr743	-0.904151	-3.75627
		GTTTGGACAAATAAGC-1_1	Dlg2+ D.	Olfr548-ps1	2.2443	1.59711
		GTTTGGACAAGCACCC-1_1	Ventral	Olfr392	-1.40588	-0.916194
		GTTTGGAGTCGGCTAC-1_1	Ventral	Olfr1222	1.70887	-1.5982
		GTTTGGAGTGCCAAGA-1_1	Dlg2+ V.	Olfr1112	3.42526	-2.86453
		GTTTGGAGTGTCACAT-1_1	Dorsal	Olfr958	1.34875	3.52613
		TAACACGAGAATACAC-1_1	Calb2+ D.	Olfr317	-2.77406	4.64472
		TAACACGAGTGGTGAC-1_1	Ventral	Olfr129	2.40949	-1.52022
		TAACACGGTAAGGTCG-1_1	Calb2+ D.	Olfr1002	-1.89721	5.18795
		TAACCAGCAAGTGATA-1_1	Dlg2+ D.	Olfr649	0.956854	2.81662
		TAACCAGGTAATTAGG-1_1	Ventral	Olfr281	-3.47508	0.311795
		TAACCAGTCCTACTGC-1_1	Dlg2+ D.	Olfr412	2.92721	0.0731556
		TAACCAGTCCTAGCGG-1_1	Dorsal	Olfr1406	0.457512	4.33597
		TAACGACTCACCTTGC-1_1	Dorsal	Olfr878	-0.869718	4.3232
		TAACTTCGTAGCTGCC-1_1	Dlg2+ V.	Olfr1564	3.85394	-2.54807
		TAACTTCGTATCCTCC-1_1	Cd36+ V.	Olfr787	6.62194	-1.35779
		TAACTTCGTGATCGTT-1_1	Cd36+ V.	Olfr784	7.41779	-1.36437
		TAAGCACAGTATTCCG-1_1	Dorsal	Olfr764-ps1	-1.62136	6.01688
		TAAGCACGTGTATTCG-1_1	Ventral	Olfr314	-1.40126	-1.5576
		TAAGCACTCTCAACGA-1_1	Dlg2+ V.	Olfr1326-ps1	3.05627	-2.73884
		TAAGCGTAGGCCCAAA-1_1	Ventral	Olfr32	-0.799782	-1.29643
		TAAGTCGTCGGTCTAA-1_1	Cd55+ V.	Olfr235	3.5568	2.7927
		TAATCTCCAACTTCTT-1_1	Ventral	Olfr1348	-1.03997	-1.7768
		TAATCTCCACTCATAG-1_1	Dorsal	4930516K23Rik	-0.442368	3.22206
		TAATCTCGTGGTAATA-1_1	Ventral	Olfr686	-1.79273	0.466582
		TAATTCCAGGTCGCCT-1_1	Dlg2+ V.	Olfr722	-3.91527	-2.78763
		TAATTCCAGTCTGGAG-1_1	Ventral	Olfr1116	-0.367844	-0.596328
		TAATTCCCACCTGCGA-1_1	Ventral	Olfr1212	-1.22342	-2.1326
		TACAACGCACATCATG-1_1	Ventral	Olfr726	-1.05823	-3.65331
		TACACCCAGACGTCGA-1_1	Calb2+ V.	Olfr161	-5.67483	1.41544
		TACACCCTCGAGTACT-1_1	Ventral	Olfr479	2.68115	-1.97314
		TACAGGTGTAGTTACC-1_1	Ventral	Olfr166	0.670349	-4.59324
		TACAGGTTCATTACGG-1_1	Ventral	Olfr994	1.12397	-3.94907
		TACATTCAGAGCCTGA-1_1	Ventral	Olfr1090	-4.11957	-2.34267
		TACATTCAGTGCCGAA-1_1	Ventral	Olfr318	-1.41822	0.0546946
		TACATTCTCTTCACAT-1_1	Ventral	Olfr6	-0.82229	-2.39441
		TACCCACCATCAGCGC-1_1	Calb2+ D.	Olfr1042	-2.98379	5.34716
		TACCCACGTACTTGTG-1_1	Calb2+ V.	Olfr374	-6.40105	1.08547
		TACCCACGTCTGGTTA-1_1	Dlg2+ V.	Olfr1288	1.56356	-3.53662
		TACCCACTCCCATAGA-1_1	Dorsal	Olfr609	-0.547681	2.91064
		TACCCGTAGCTCCACG-1_1	Ventral	Olfr477	-2.00711	-0.884163
		TACCCGTCAGCGAGTA-1_1	Ventral	Olfr1080	-0.735154	-3.11517
		TACCGAAGTCTACGTA-1_1	Cd36+ V.	Olfr789	8.00618	-1.11754
		TACCGGGCACGGTGAA-1_1	Dlg2+ D.	Taar9	1.83656	0.598988
		TACCTCGAGCCAAGCA-1_1	Dlg2+ V.	Olfr775	3.75436	-1.97204
		TACCTCGAGTTTCTTC-1_1	Cd36+ V.	Olfr801	7.89359	-0.881931
		TACCTGCCAACTACGT-1_1	Cd55+ D.	Olfr522	-1.64841	2.69199
		TACGCTCGTGGATCGA-1_1	Ventral	Olfr1252	-3.8125	-1.97983
		TACGCTCTCGCTGCGA-1_1	Ventral	Olfr1216	1.11996	-2.84982
		TACGGGCCAATCGTCA-1_1	Ventral	Olfr2	-0.991186	-2.612
		TACGGGCCAGCAAGAC-1_1	Ventral	Olfr195	-4.37381	-2.34199
		TACGGGCCAGGCTTGC-1_1	Dorsal	Olfr1467	-0.342416	3.1467
		TACGGGCGTCACTACA-1_1	Dorsal	Olfr348	0.919435	2.77546
		TACGGTAAGGACTTCT-1_1	Ventral	Olfr868	-1.78346	0.284753
		TACGTCCGTCGAGTGA-1_1	Ventral	Olfr1258	0.828547	-3.44825
		TACGTCCTCCTTGGAA-1_1	Cd55+ V.	Olfr235	3.37937	2.94366
		TACTGCCCACACGGTC-1_1	Ventral	Olfr531	-0.864235	-1.92356
		TACTGCCCATGTGACT-1_1	Dorsal	Olfr766-ps1	-0.0344696	4.26492
		TACTGCCGTGATCGTT-1_1	Dlg2+ D.	Olfr419	1.91202	-1.6836
		TACTGCCGTTCTCCAC-1_1	Ventral	Olfr981	-4.09167	-2.75346
		TACTTACAGAGCCGAT-1_1	Ventral	Olfr332	0.976682	-0.733589
		TACTTCAAGAACCGCA-1_1	Ventral	Olfr1494	0.0781028	0.460969
		TACTTCACAGGTGTTT-1_1	Cd36+ V.	Olfr769	8.14094	-0.298176
		TACTTCACAGTTAGGG-1_1	Calb2+ D.	Olfr826	-2.05384	6.01382
		TACTTCATCATAGGCT-1_1	Calb2+ V.	Olfr728	-6.73152	0.367899
		TACTTCATCTCTGCTG-1_1	Ventral	Olfr138	-2.17868	-0.361174
		TACTTGTGTATGATCC-1_1	Ventral	Olfr533	-0.54638	-3.39936
		TACTTGTGTCGCAGTC-1_1	Calb2+ V.	Olfr55	-6.05833	1.60198
		TACTTGTGTGACAACG-1_1	Ventral	Olfr591	-2.70342	2.57866
		TACTTGTTCTGAGGTT-1_1	Dorsal	Olfr1496	-0.310032	2.46691
		TAGACCAAGTCTGTAC-1_1	Dorsal	Olfr1176	0.935079	4.39866
		TAGACCAGTAGGAGTC-1_1	Ventral	Olfr419	1.76341	-0.723778
		TAGACCATCTTGCAGA-1_1	Calb2+ V.	Olfr1226	-5.88979	-0.0730658
		TAGACTGAGTGACCTT-1_1	Dorsal	Taar2	-1.20486	2.04054
		TAGACTGCAGACATCT-1_1	Dorsal	Olfr1348	-1.57465	3.10976
		TAGACTGGTACCGTCG-1_1	Calb2+ V.	Olfr1226	-5.91304	-0.0670324
		TAGAGTCAGACCACGA-1_1	Cd55+ V.	Olfr855	4.05579	2.02621
		TAGAGTCAGGAGCAAA-1_1	Dorsal	Olfr364-ps1	1.29477	1.11514
		TAGAGTCCAAATGAGT-1_1	Ventral	Olfr920	0.013879	-2.22015
		TAGAGTCCACCCAAGC-1_1	Dorsal	Olfr1046	-1.09691	2.90179
		TAGAGTCGTGCCGGTT-1_1	Ventral	Olfr1239	1.26086	-1.19753
		TAGAGTCTCCTTGAAG-1_1	Ventral	Olfr705	-2.32279	-2.80809
		TAGATCGCACTGGAAG-1_1	Ventral	Olfr731	3.31252	-0.82874
		TAGCACAAGGTGAGAA-1_1	Ventral	Olfr459	-0.65854	1.31055
		TAGCACATCACCTACC-1_1	Cd55+ V.	Olfr839-ps1	3.78826	3.27307
		TAGCACATCCCAGGAC-1_1	Ventral	Olfr201	0.979301	-2.90297
		TAGGAGGAGCCAAGCA-1_1	Dorsal	Olfr876	0.812808	1.4942
		TAGGAGGAGCTAAATG-1_1	Calb2+ D.	Olfr411	-2.80194	5.85496
		TAGGAGGAGGCCTTGC-1_1	Dorsal	Olfr146	-0.42009	2.25051
		TAGGGTTCACTGTGAT-1_1	Ventral	Olfr60	-3.21495	-3.11113
		TAGGGTTGTCTCTCAC-1_1	Dlg2+ D.	Olfr1025-ps1	1.23457	1.78446
		TAGGGTTTCCATGCAA-1_1	Ventral	Olfr1348	-0.399784	-2.85265
		TAGGTACGTGTATTGC-1_1	Ventral	Olfr1415	0.0123774	-4.08961
		TAGGTACTCCAGGACC-1_1	Dlg2+ V.	Olfr713	3.84171	-2.32928
		TAGGTACTCGTTCAGA-1_1	Ventral	Olfr168	0.310118	-4.17338
		TAGGTACTCTACCTTA-1_1	Ventral	Olfr1301	-1.33443	-4.28297
		TAGTGCAAGCCTCGTG-1_1	Calb2+ V.	Olfr1252	-5.61606	1.32263
		TAGTGCAAGCGGATCA-1_1	Dorsal	Olfr586	0.524148	3.30148
		TAGTGCAGTAGTGTGG-1_1	Cd36+ V.	Olfr770	8.59675	-0.812133
		TAGTGCATCAGGCGAA-1_1	Calb2+ D.	Olfr961	-2.03012	4.4711
		TATACCTGTGATACCT-1_1	Dlg2+ D.	Olfr642	2.14342	-0.109708
		TATATCCCAATCGAAA-1_1	Ventral	Olfr70	1.41134	-0.957532
		TATATCCCAGACACCC-1_1	Ventral	Olfr469	-1.65695	-1.48441
		TATATCCTCCATTTAC-1_1	Ventral	Olfr1348	-1.37127	-2.57921
		TATATCCTCGGATAAA-1_1	Ventral	Olfr6	0.442536	-2.41697
		TATCCTAAGGTGCCAA-1_1	Ventral	Olfr1364	-4.29992	-1.27795
		TATCCTACAGTATACC-1_1	Ventral	Olfr43	-0.629549	-2.78669
		TATCCTAGTTGGGTAG-1_1	Dorsal	Olfr610	0.952165	3.24067
		TATCCTATCACATACG-1_1	Dorsal	Olfr591	0.852165	4.45495
		TATCGCCAGGTACAGC-1_1	Cd36+ D.	Olfr654	8.3959	1.05199
		TATCGCCAGTATAGGT-1_1	Ventral	Olfr477	3.46944	-1.28802
		TATCGCCAGTGGGAAA-1_1	Ventral	Olfr1257	-0.676101	-3.57339
		TATCGCCTCATTTCCA-1_1	Calb2+ D.	Olfr884	-2.7158	4.8875
		TATCTGTGTCGGCTAC-1_1	Dorsal	Olfr62	-0.996032	1.81061
		TATCTTGAGGACAACC-1_1	Ventral	Olfr1418	-0.302574	-0.969873
		TATCTTGTCACCTTAT-1_1	Calb2+ V.	Olfr1226	-5.82552	-0.118002
		TATCTTGTCGTTCCCA-1_1	Dorsal	Taar2	-0.0434782	1.87263
		TATGTTCAGGCCACCT-1_1	Calb2+ V.	Olfr1490	-6.46853	1.22003
		TATGTTCCAACGGGTA-1_1	Dorsal	Olfr609	-0.397668	3.61797
		TATGTTCCAGCTACCG-1_1	Calb2+ D.	Olfr1039	-2.18107	5.04025
		TATTCCAAGCCGTAAG-1_1	Ventral	Olfr239	1.3225	-1.01243
		TATTCCAAGGATATAC-1_1	Ventral	Olfr1197	-2.50041	-0.02558
		TATTCCAAGGTCCGAA-1_1	Ventral	Olfr479	1.45799	-1.15057
		TATTCCAGTTGCTCGG-1_1	Ventral	Olfr1364	-0.900469	-2.35271
		TATTCCATCCGATGTA-1_1	Ventral	Olfr1368	-0.275136	-1.7899
		TATTCCATCTTCGCTG-1_1	Calb2+ V.	Olfr686	-5.88208	1.61619
		TATTGCTCACGCCAGT-1_1	Ventral	Olfr1416	0.211015	-3.34178
		TATTGCTCACGCTATA-1_1	Dlg2+ D.	Olfr572	2.47434	1.00137
		TATTGCTTCAAAGGAT-1_1	Dlg2+ D.	Olfr652	-0.0149994	2.40033
		TATTGCTTCTCTCAAT-1_1	Ventral	Olfr895	-2.02998	-2.87019
		TATTGGGTCTCCTGTG-1_1	Ventral	Olfr1484	-2.91553	-3.68038
		TATTGGGTCTGACAGT-1_1	Dlg2+ V.	Olfr54	2.4663	-2.34992
		TATTTCGAGCATAGGC-1_1	Cd36+ V.	Olfr770	8.75585	-0.303851
		TATTTCGTCGGAGTGA-1_1	Cd36+ V.	Olfr789	7.70901	-0.879706
		TCAAGACGTTACACTG-1_1	Ventral	Olfr533	-1.07775	-4.20677
		TCAAGCAAGGGCAGGA-1_1	Calb2+ D.	Olfr684	-1.78761	5.45561
		TCAAGCACACTGGATT-1_1	Dlg2+ D.	Olfr615	1.20293	1.92359
		TCAAGTGAGTGGTGAC-1_1	Ventral	Olfr1189	-0.407995	-1.25974
		TCAAGTGTCATATGGC-1_1	Ventral	Olfr720	-0.540121	-2.43477
		TCAAGTGTCCGTGGGT-1_1	Ventral	Olfr1297	-0.285879	-0.101074
		TCAATCTAGGGCCCTT-1_1	Dorsal	Olfr607	-0.403297	4.06227
		TCAATCTGTTAAAGTG-1_1	Ventral	Olfr1423	-2.03243	-1.5639
		TCAATTCCAACTCATG-1_1	Ventral	Olfr1252	-0.941687	0.323619
		TCAATTCGTTTCCAAG-1_1	Calb2+ V.	Olfr55	-5.76958	1.77374
		TCAATTCTCGCATGAT-1_1	Dlg2+ D.	Olfr676	2.34998	0.759789
		TCAATTCTCGTTACCC-1_1	Dlg2+ D.	Olfr33	2.62642	0.324762
		TCACAAGCACCCTAGG-1_1	Dorsal	Olfr105-ps	-2.24822	2.6396
		TCACAAGTCGACGCGT-1_1	Dlg2+ V.	Olfr366	3.65486	-2.92321
[truncated: 7,543 more rows]

## Sheet: Figure 1d
Figure 1d
	See Source Data for Figure 1c

## Sheet: Figure 1e
Figure 1e
	Source data is available on GEO: GSE185168
	Source code available on Github: https://github.com/irlabgenev/DREAM_pt2
		PCA OSN data with Olfr																		PCA OSN data without Olfr
		cell	cluster	olfr_ident	pc_1	pc_2	pc_3	pc_4	pc_5	pc_6	pc_7	pc_8	pc_9	pc_10	pc_11	pc_12	pc_13	pc_14		cell	cluster	olfr.ident	pc_1	pc_2	pc_3	pc_4	pc_5	pc_6	pc_7	pc_8	pc_9	pc_10	pc_11	pc_12	pc_13	pc_14	pc_15
		AAACCCACACCGTACG-1_1	Dorsal	Olfr639	1.11999	3.21032	0.681843	5.40332	-5.48369	4.8103	-2.51198	-6.66989	-1.95157	5.12672	0.119622	-2.67749	-1.29328	3.34764		AAACCCACACCGTACG-1_1	Dorsal	Olfr639	-1.49981	-3.14961	0.258637	-5.7731	4.75989	4.64746	2.60926	6.7712	2.10987	5.00802	-0.186608	2.77332	-1.50759	-2.79819	3.13808
		AAACCCATCGTGCATA-1_1	Cd36+ V.	Olfr771	3.46002	-7.49066	0.696287	-11.0794	1.97479	6.60465	6.23523	-2.64254	2.14434	0.873087	-0.369644	0.638475	-1.49335	-1.8824		AAACCCATCGTGCATA-1_1	Cd36+ V.	Olfr771	-2.36981	7.66281	-4.63744	11.0095	-2.77407	7.30328	-5.87546	2.53644	-1.97154	1.12861	-0.650868	-1.37586	-1.26946	1.57208	2.68874
		AAACGAAGTAACAAGT-1_1	Calb2+ D.	Olfr317	11.8759	-2.62185	-1.24917	10.1956	2.12036	-0.324859	2.63154	5.1577	0.593451	-1.3984	3.78545	-1.01838	0.584629	0.162225		AAACGAAGTAACAAGT-1_1	Calb2+ D.	Olfr317	-11.8846	2.78259	1.82489	-8.74323	-1.54714	-0.733483	-3.05445	-5.44086	-0.345669	-1.75007	3.24344	0.39613	0.700045	-0.78791	-1.11634
		AAACGCTAGATACGAT-1_1	Ventral	Olfr1247	0.695851	-1.36805	1.20937	-5.68874	4.67369	-3.35655	-5.73687	-0.664032	2.30917	0.179895	0.330597	0.47297	-2.58534	-1.69253		AAACGCTAGATACGAT-1_1	Ventral	Olfr1247	-0.675707	0.127818	-1.83958	6.22635	-3.80505	-4.5019	4.34631	0.788177	-2.36644	0.00784675	0.279815	-0.185703	-2.53677	1.37039	0.403715
		AAACGCTGTATAGGAT-1_1	Ventral	Olfr851	2.34732	2.66042	5.23584	-0.65127	3.63677	-0.582022	-4.31137	0.276618	0.623794	-1.11363	-2.89508	2.3826	-3.06963	-1.74484		AAACGCTGTATAGGAT-1_1	Ventral	Olfr851	-2.0372	-3.61094	-4.18636	0.171162	-3.96961	-1.0745	4.36875	0.165261	-1.36396	-1.6541	-2.96126	-2.69234	-2.74493	1.86248	0.850348
		AAAGAACAGAATACAC-1_1	Ventral	Olfr1423	-1.31891	1.62772	9.25923	-3.02275	-0.0135599	-4.53785	-0.993506	-0.837014	3.0976	0.0321802	-1.78083	-0.849931	-0.672958	-1.81175		AAAGAACAGAATACAC-1_1	Ventral	Olfr1423	1.03189	-2.79756	-9.34294	1.04207	0.603511	-4.69822	0.742861	0.926096	-3.27814	0.769105	-2.06092	0.348041	-0.295856	2.32763	1.27334
		AAAGAACAGTTGCCTA-1_1	Ventral	Olfr1359	-2.23511	9.23256	-0.444956	-2.8889	-7.09146	0.0676164	0.249321	0.769018	2.99671	-0.449269	2.28278	-0.404433	-2.05874	-1.34027		AAAGAACAGTTGCCTA-1_1	Ventral	Olfr1359	1.88072	-8.78439	1.2241	2.43205	6.80108	1.56035	-0.174084	-0.509442	-2.94957	-1.0299	1.10062	0.705278	-2.17226	1.61093	-0.593932
		AAAGAACGTATGAAGT-1_1	Cd36+ V.	Olfr1276	-0.424731	-3.59116	3.63654	-4.17207	3.75266	15.5664	-2.88449	1.73525	-1.53388	-2.56281	-0.648405	-0.962064	0.351626	-0.719812		AAAGAACGTATGAAGT-1_1	Cd36+ V.	Olfr1276	1.26177	3.13873	-5.09482	4.0087	-5.65893	14.0944	4.37646	-1.31804	1.95487	-2.53279	-0.557608	1.43107	0.995405	0.452694	1.30779
		AAAGGGCTCGCGTGCA-1_1	Dorsal	Olfr348	3.44807	-4.322	6.36387	2.89648	-3.76928	-3.26853	-1.2438	-5.42518	-2.34219	0.718589	-2.22097	-1.16808	-0.91023	-1.00122		AAAGGGCTCGCGTGCA-1_1	Dorsal	Olfr348	-4.94104	3.23278	-5.33823	-5.27814	3.71712	-2.51138	0.763161	4.65924	2.46544	0.534415	-2.10999	1.11838	-0.684852	0.47448	-1.90018
		AAAGGGCTCTCTGCCA-1_1	Cd55+ D.	Olfr522	1.74749	-6.96293	-1.55068	-2.99841	-0.825155	-6.92944	-2.50945	-0.627561	-1.75419	-3.77786	2.38707	0.91324	-4.71159	1.11888		AAAGGGCTCTCTGCCA-1_1	Cd55+ D.	Olfr522	-1.63298	7.49668	-0.196662	2.30399	1.18865	-6.51387	1.74218	0.552867	1.6834	-3.47697	1.85218	-0.0722199	-4.56335	-0.500757	-0.153717
		AAAGGGCTCTTACTGT-1_1	Cd55+ D.	Olfr685	0.193796	-10.8369	-6.5656	-2.80085	-2.01608	-6.2279	2.55715	-0.628429	-2.20599	-1.24003	3.54823	-1.59945	1.46733	1.19325		AAAGGGCTCTTACTGT-1_1	Dlg2+ D.	Olfr685	0.874665	12.1625	3.53593	3.07369	2.89484	-5.57983	-3.36937	-0.0517115	2.08294	-1.15039	3.3559	1.5799	1.44278	-0.68707	-1.35289
		AAAGGGCTCTTGCAAG-1_1	Ventral	Olfr1420	-2.36048	3.48898	2.51923	-1.05746	-6.80255	1.95366	-2.7678	0.745463	2.32505	-0.0449696	-0.255255	-0.134379	0.21537	-0.337002		AAAGGGCTCTTGCAAG-1_1	Ventral	Olfr1420	3.04312	-3.38175	-2.66856	0.88046	6.54789	2.49008	3.09241	-1.00119	-2.5119	-0.256564	-0.513652	0.114809	-0.322164	0.693883	2.85166
		AAAGGTAAGCTGACCC-1_1	Ventral	Olfr1206	-2.4931	8.40456	1.99066	-0.205136	3.94892	-2.71469	2.59191	-2.57168	1.08868	-3.34932	-0.320245	1.7893	-1.65942	-1.38682		AAAGGTAAGCTGACCC-1_1	Ventral	Olfr1206	2.75654	-8.21723	-0.207573	0.526881	-2.35793	-3.03566	-3.49965	2.31348	-0.989665	-3.24819	-0.886497	-1.19042	-1.66094	1.11646	-2.46008
		AAAGGTACACCGGCTA-1_1	Ventral	Olfr1384	3.30195	6.89433	-2.58758	-2.22095	1.74186	-2.33812	0.898719	-0.432977	2.33834	1.42867	-3.045	0.0749264	1.77532	-1.66067		AAAGGTACACCGGCTA-1_1	Ventral	Olfr1384	-3.48459	-5.37085	4.2479	3.67116	-2.15508	-3.22471	-1.84585	0.788116	-2.6992	1.28949	-2.53781	-0.0623052	2.24364	2.32296	1.55752
		AAAGTGAAGAGCGACT-1_1	Cd36+ V.	Olfr816	6.30549	-6.02279	-0.312601	-9.84307	0.375742	8.45269	8.25506	-3.38894	3.43068	2.07121	1.15611	2.60357	1.22725	-0.141593		AAAGTGAAGAGCGACT-1_1	Cd36+ D.	Olfr816	-6.29942	6.83807	-2.13979	9.81563	-0.804434	9.39509	-8.54991	3.77282	-2.63943	2.02762	1.9911	-1.76155	1.72734	0.646061	0.349324
		AAAGTGAGTCAGTCCG-1_1	Ventral	Olfr63	-12.3634	-3.60938	1.74664	2.60863	2.34228	3.56051	-0.794626	2.75935	0.135877	-0.0486436	1.46537	-1.49422	3.35602	-1.49994		AAAGTGAGTCAGTCCG-1_1	Ventral	Olfr63	12.8328	3.17071	-1.58431	-2.77645	-3.05211	3.16342	1.27058	-2.7168	-0.192069	0.322242	1.65065	2.13314	3.84846	1.46381	0.469528
		AAAGTGAGTTCGTACA-1_1	Dorsal	Taar9	-4.67816	-7.08621	3.19474	8.62091	-5.27237	0.241549	1.69921	-4.14607	-3.00688	0.0871841	-0.715395	1.5641	-2.33061	0.440796		AAAGTGAGTTCGTACA-1_1	Dlg2+ D.	Taar9	6.17713	5.86065	-3.01031	-8.59457	4.42062	1.52881	-0.995087	3.89012	3.60329	0.0142652	-0.670769	-1.04834	-2.01894	-0.247992	-2.55562
		AAAGTGATCTCCCAAC-1_1	Cd36+ V.	Olfr750	6.56055	-9.43618	-2.65824	-16.5351	3.72396	9.09677	6.35983	-4.90495	1.05888	2.71319	5.17784	5.52953	0.460958	0.294608		AAAGTGATCTCCCAAC-1_1	Cd36+ V.	Olfr750	-6.46573	9.848	-1.65362	16.0667	-4.28355	7.88564	-6.55883	4.91421	0.0738201	1.93856	6.05864	-4.81401	0.270191	-0.367262	-0.770007
		AAATGGAAGTTGCTCA-1_1	Dlg2+ D.	Olfr1511	-8.52805	-3.76019	-0.0449238	6.37273	-1.04773	0.631368	-0.0929923	-2.10951	-1.04917	0.607556	1.90561	-0.562464	-0.95552	0.0274525		AAATGGAAGTTGCTCA-1_1	Dlg2+ D.	Olfr1511	8.73085	3.03917	0.125217	-6.5062	0.53317	0.36373	0.0296619	2.2338	1.32858	1.11936	2.14759	0.902667	-0.548816	-0.306485	-3.52868
		AAATGGACATAACGGG-1_1	Dorsal	Olfr582	4.26416	-3.82658	2.00298	1.07117	-0.328976	1.97159	-4.61112	-0.535067	2.30726	-3.37673	2.15929	-2.77473	-1.83679	-2.52394		AAATGGACATAACGGG-1_1	Dorsal	Olfr582	-4.16896	3.68774	-1.98352	-2.09835	-0.201831	1.65535	4.71584	1.12156	-3.09743	-3.25503	2.11885	2.61184	-1.78943	2.4404	-2.4584
		AACAAAGCATATGAAG-1_1	Dlg2+ V.	Olfr121	-8.43176	-0.851575	2.35133	-0.701173	1.84342	-1.71417	-2.52383	-0.137109	-4.43909	-1.4498	-4.04834	-1.81873	-2.03245	-0.637467		AACAAAGCATATGAAG-1_1	Ventral	Olfr121	7.33089	-1.52071	-2.55113	0.263378	-1.88137	-1.94844	1.85373	1.28095	4.09423	-1.54874	-4.58035	2.03029	-1.55523	0.543366	-2.87176
		AACAAAGGTATCAGGG-1_1	Dlg2+ D.	Olfr410	-6.59627	-12.0106	-3.46191	4.81876	-1.11307	2.0938	-0.808822	2.05827	-3.16963	-1.40535	3.02223	-0.503637	-3.16006	-2.75927		AACAAAGGTATCAGGG-1_1	Dlg2+ D.	Olfr410	7.56713	11.3671	2.66975	-4.92631	1.35243	2.30719	1.36623	-1.84922	2.51272	-1.00559	2.46221	-0.154806	-3.61432	2.94414	2.59162
		AACAAAGGTCAGGCAA-1_1	Dlg2+ V.	Olfr1370	-15.9677	-4.24841	-4.1549	1.64386	-3.80366	-0.799453	0.740534	4.14366	-2.45715	5.25944	1.96118	0.255372	-0.176425	0.142551		AACAAAGGTCAGGCAA-1_1	Dlg2+ V.	Olfr1370	15.8535	5.0009	3.87151	-2.01326	3.70757	-0.507613	-0.716765	-3.98555	2.96206	5.22439	2.13721	-0.484041	-0.22594	0.77398	2.02995
		AACAAAGGTGTCCAAT-1_1	Dlg2+ V.	Olfr711	-16.3382	-6.09418	1.94646	3.32906	0.844752	-2.66114	3.97784	4.14141	-3.58919	0.91987	1.94709	-0.43332	1.15596	-1.55319		AACAAAGGTGTCCAAT-1_1	Dlg2+ V.	Olfr711	16.141	6.24617	-1.75946	-3.87438	-1.72864	-2.83413	-3.02018	-4.81189	2.81662	1.04794	1.34558	-0.0589578	0.50534	1.24119	0.738273
		AACAACCTCGCTGATA-1_1	Cd36+ V.	Olfr772	4.25848	-3.9309	3.27221	-11.5077	-1.88743	9.39313	4.56379	-2.73632	3.09141	1.32779	-1.35536	3.76355	1.36195	0.202543		AACAACCTCGCTGATA-1_1	Cd36+ V.	Olfr772	-4.7385	3.84073	-5.32222	10.3073	0.274552	9.89289	-3.82761	2.55615	-2.50767	1.80374	-0.879949	-3.61353	0.616648	-0.341738	-1.55811
		AACAAGAAGACTACGG-1_1	Ventral	Olfr1509	-9.74804	5.51936	0.655297	2.23331	2.31212	-3.27204	4.89899	-3.54735	-0.385787	-2.40234	2.45097	1.43686	2.01554	-1.64546		AACAAGAAGACTACGG-1_1	Ventral	Olfr1509	8.75356	-6.71626	0.56063	-1.88241	-0.960071	-2.69031	-5.2265	4.07893	0.323929	-2.34511	2.06698	-0.256704	2.62587	1.29044	0.403635
		AACAAGACAAGCGAAC-1_1	Ventral	Olfr71	0.375135	0.463466	2.22006	-2.94511	-0.172245	-4.75711	-2.46677	-2.29924	1.11934	3.19744	-2.16238	0.677553	-2.66458	0.888548		AACAAGACAAGCGAAC-1_1	Ventral	Olfr71	-0.447979	0.257975	-2.96907	2.56355	0.709588	-5.03805	2.64807	2.1804	-0.402018	2.63107	-2.24711	-1.06644	-2.15473	-0.514731	0.526638
		AACAAGATCACCTCGT-1_1	Dorsal	Olfr424	5.43606	-0.987769	0.571838	6.81847	-2.32405	-3.94124	-0.396523	-8.54616	-4.84344	4.90275	-4.21543	0.407812	-2.07388	-3.67129		AACAAGATCACCTCGT-1_1	Dorsal	Olfr424	-5.89358	0.318103	0.746566	-6.84925	1.7562	-3.169	-0.401749	7.58809	4.81074	5.83216	-4.31114	-0.626786	-1.59449	3.7979	-0.0434572
		AACACACGTAGTGTGG-1_1	Ventral	Olfr1359	-3.16814	7.17582	-9.13616	-0.680153	0.851524	-0.338734	-0.101118	-1.35295	-1.31214	-2.56916	1.27939	-1.2849	1.38979	-1.53511		AACACACGTAGTGTGG-1_1	Ventral	Olfr1359	1.96074	-4.28891	8.83683	2.67066	-1.2586	-1.06239	0.131345	1.66275	0.0522699	-1.92613	0.566873	1.10748	-0.233772	2.01613	0.83865
		AACACACGTTGTGCAT-1_1	Cd55+ V.	Olfr1440	5.14157	-5.77654	7.18504	-14.0217	0.000977001	-5.57972	-5.97847	-1.32558	-5.73596	-1.81354	1.59302	4.29723	6.12689	-2.47498		AACACACGTTGTGCAT-1_1	Cd55+ V.	Olfr1440	-4.57822	5.13659	-10.3329	12.4602	1.1758	-5.80314	5.25379	1.36894	5.86368	-2.27237	1.75988	-4.38388	5.05474	2.03841	1.65625
		AACAGGGAGTCATACC-1_1	Cd36+ V.	Olfr771	3.80832	-5.12991	-1.82103	-17.103	2.08243	4.2841	7.98096	-3.69386	1.92148	1.83499	1.34595	0.316013	0.138734	0.713153		AACAGGGAGTCATACC-1_1	Cd36+ V.	Olfr771	-3.59153	5.65918	-3.29843	16.682	-2.41148	4.46839	-7.76837	2.9032	-1.77659	1.57649	1.66414	-0.478266	0.343595	-1.25815	-2.44136
		AACAGGGGTAATTAGG-1_1	Dorsal	Taar3	-4.23717	-4.28446	0.28601	5.14625	-4.55199	-2.34929	-1.10809	-1.72711	-2.23182	0.765127	-1.12741	2.06448	-2.82848	-0.0225064		AACAGGGGTAATTAGG-1_1	Dlg2+ D.	Taar3	5.01709	4.32274	0.118041	-5.11116	4.44671	-0.87177	1.52555	1.13195	2.44926	1.59101	-0.375769	-1.20569	-2.68874	0.786138	-2.46825
		AACAGGGTCAGCAGAG-1_1	Cd55+ V.	Olfr1378	3.89894	-5.04418	1.35669	-6.87107	1.03651	-1.90445	-7.64533	-2.09914	-2.82515	2.00444	2.65233	1.119	-1.04374	0.756653		AACAGGGTCAGCAGAG-1_1	Cd55+ V.	Olfr1378	-4.46934	4.37078	-2.69574	6.37722	-1.08922	-2.85223	6.71797	2.30907	3.62449	2.67829	2.57987	-0.645984	-1.99456	0.026694	0.546936
		AACCAACCAAGTGCTT-1_1	Ventral	Olfr718-ps1	0.634125	1.49007	-0.777803	1.07969	4.32906	-2.40567	-1.28891	-1.81158	4.05952	1.44926	-2.62722	2.50757	-0.89572	0.719059		AACCAACCAAGTGCTT-1_1	Ventral	Olfr718-ps1	-0.876589	-1.13872	0.556223	-1.17632	-3.53705	-2.8939	0.719169	2.03394	-4.23911	1.61896	-2.32676	-2.27096	-0.668972	-0.687882	0.174508
		AACCAACCAGAGGGTT-1_1	Calb2+ D.	Olfr681	11.2192	-2.59352	0.692487	8.21096	1.06932	1.25107	0.313714	3.96314	-0.358758	0.184202	3.27929	-2.10612	1.20219	-0.761942		AACCAACCAGAGGGTT-1_1	Calb2+ D.	Olfr681	-11.2044	2.33784	-0.159772	-7.68673	-1.01685	0.426311	-0.149516	-4.44792	0.663001	0.215999	3.14273	2.08038	1.83081	0.225397	-1.57054
		AACCACAAGATGCCGA-1_1	Calb2+ V.	Olfr1213	7.9281	4.22223	8.51595	-5.32958	1.14094	5.32836	6.66624	4.79931	-0.074349	4.42248	1.60065	-1.9849	0.248613	-1.94531		AACCACAAGATGCCGA-1_1	Calb2+ V.	Olfr1213	-8.21038	-4.9616	-8.19655	5.31665	-1.08488	5.51502	-5.86614	-5.0122	0.235456	3.89576	1.86568	1.97026	-0.162175	2.27726	0.50942
		AACCACAAGTCGTTAC-1_1	Ventral	Olfr566	3.35184	1.68213	-7.52225	-1.90085	-9.21871	-0.811254	-1.61835	-2.62942	-4.11136	2.8538	-0.338137	-0.540883	0.906507	-2.75632		AACCACAAGTCGTTAC-1_1	Ventral	Olfr566	-3.30231	0.481199	5.57955	2.83032	9.87943	0.719057	2.44368	2.01656	4.34491	2.75863	0.189373	0.376956	0.48896	2.64426	2.18908
		AACCACAGTCTGCATA-1_1	Ventral	Olfr73	5.30393	5.25135	-14.3512	-1.15295	2.00428	-0.286866	-1.62672	0.767019	1.1238	1.23005	-4.75043	0.0746018	1.21982	-0.00932036		AACCACAGTCTGCATA-1_1	Ventral	Olfr73	-5.25344	-0.695424	13.8092	3.35665	-2.12773	-1.34264	1.25094	-0.350702	-1.75871	2.3994	-3.88401	-1.08956	2.03485	-0.0314627	-0.000236031
		AACCACATCCATTGGA-1_1	Ventral	Olfr2	-4.50664	5.31267	-10.8437	-4.48681	1.01437	1.37548	-2.19017	2.68747	1.76664	-2.46685	-0.970718	-2.54104	2.28943	-1.43005		AACCACATCCATTGGA-1_1	Ventral	Olfr2	4.48723	-3.51992	10.7937	6.92042	-1.50714	0.967866	2.18784	-2.17406	-1.93304	-1.86788	-1.56676	3.23374	1.77744	1.05177	-0.172389
		AACCATGTCACTGAAC-1_1	Ventral	Olfr1162	4.17738	6.26665	-8.25206	1.82616	-6.86698	-0.467906	-1.6461	-2.51309	-1.47863	1.81348	-1.29979	0.630746	-0.534816	-0.557734		AACCATGTCACTGAAC-1_1	Dorsal	Olfr1162	-4.76635	-4.48103	10.1789	0.706879	6.62884	0.666386	1.9305	2.47696	1.81949	2.57217	-0.535917	-0.777637	-0.921326	1.09257	-0.439055
		AACCCAAAGGCTGGAT-1_1	Ventral	Olfr1178	2.27091	12.3935	5.03256	-0.249218	-7.49701	1.02261	4.95495	4.09914	-0.901728	1.9534	0.728094	-1.46928	-0.152558	-0.885686		AACCCAAAGGCTGGAT-1_1	Calb2+ V.	Olfr1178	-2.64502	-13.1099	-3.22658	-0.32435	6.88624	2.20059	-4.62919	-4.25328	1.6187	1.62561	0.840993	1.77236	-0.962891	0.79586	3.13798
		AACCCAACAAGGCCTC-1_1	Calb2+ D.	Olfr77	13.9108	1.07115	-6.3264	6.13342	1.85938	-3.46778	4.40032	6.38498	-1.0965	1.91567	2.61363	-0.383647	-0.898981	0.0254984		AACCCAACAAGGCCTC-1_1	Calb2+ D.	Olfr77	-14.2613	1.0241	6.81387	-5.47894	-0.788559	-3.16968	-4.10721	-7.67983	1.10739	0.640329	2.85464	0.0682446	-0.367727	-0.771278	1.96364
		AACCCAACAGCTTTCC-1_1	Dlg2+ D.	Olfr1132	-6.27305	-6.48021	-6.68465	7.87402	5.44112	0.396203	-0.320512	-3.23179	-4.2968	5.65576	-2.72324	0.164054	1.07388	1.74205		AACCCAACAGCTTTCC-1_1	Dlg2+ D.	Olfr1132	6.15873	6.3261	6.06188	-7.39862	-5.11234	-0.417621	-0.360136	3.63886	4.99462	6.00848	-2.47902	-0.89371	0.363924	-1.52949	-0.0476683
		AACCCAAGTACTAACC-1_1	Ventral	Olfr330	-1.50437	10.1946	2.74943	-3.82662	-8.77177	0.186393	0.796962	0.920419	0.529982	-1.62151	-1.23357	-4.43711	2.01307	-0.619671		AACCCAAGTACTAACC-1_1	Ventral	Olfr330	1.23076	-9.86191	-2.401	3.28042	7.10739	0.976817	-0.814639	0.0881369	-0.790151	-1.59317	-1.31412	4.54061	1.78991	0.284421	1.91521
		AACCCAATCATTTGCT-1_1	Ventral	Olfr308	0.531233	0.373319	1.5836	-2.37964	0.143958	0.112769	-2.77779	0.171747	2.04484	-0.805965	-0.795187	0.64017	-2.7181	-2.39605		AACCCAATCATTTGCT-1_1	Ventral	Olfr308	-0.24321	-0.113433	-2.8855	2.14364	0.346072	0.443656	3.11217	-0.0911815	-2.68111	-1.06159	-1.49451	-1.34039	-2.62742	2.54787	-2.79039
		AACCCAATCTAAGCGT-1_1	Dorsal	Olfr689	7.88412	-4.35162	-2.95875	4.7541	-0.661217	-0.410722	-3.34082	-2.82036	0.393716	-0.374055	-0.399404	-1.76607	-0.650105	-0.240601		AACCCAATCTAAGCGT-1_1	Dorsal	Olfr689	-7.46901	5.09322	2.62727	-4.43336	0.672087	-0.839114	2.89677	3.1489	-0.522441	-0.0409606	-0.281652	1.57927	-0.512562	0.260981	1.24268
		AACCTGACATCGGAGA-1_1	Ventral	Olfr1508	-1.65413	-0.157218	0.222464	-0.817836	3.96206	-2.59337	1.61079	-1.30989	-1.20892	-3.12572	1.10943	-2.17001	2.13026	0.126254		AACCTGACATCGGAGA-1_1	Ventral	Olfr1508	1.62707	-1.08345	1.24824	1.44409	-2.81953	-2.95759	-1.47842	0.904219	1.59221	-2.70469	-0.0773557	2.169	1.2346	0.856196	3.21576
		AACCTTTAGACAACAT-1_1	Dlg2+ D.	Taar4	-7.96612	-3.92229	-4.86273	6.54477	0.58646	-1.41752	0.585569	-5.00683	-4.52258	3.30131	-0.0439001	-0.672953	-0.0537613	-0.975178		AACCTTTAGACAACAT-1_1	Dlg2+ D.	Taar4	8.23557	4.43178	5.04546	-6.48937	-0.998542	-1.11041	-1.19103	5.48438	4.97826	4.06077	-0.76525	0.912532	-0.142754	0.408492	-5.66902
		AACCTTTGTGCGAGTA-1_1	Dorsal	Olfr623	6.40931	-5.73126	-2.17334	4.42207	-1.48691	-3.66934	0.819539	-0.407549	1.25853	-5.51201	0.365359	-1.6287	-1.92923	0.552958		AACCTTTGTGCGAGTA-1_1	Dorsal	Olfr623	-6.55136	6.57396	2.02617	-3.67076	2.52474	-3.65662	-0.641698	0.189974	-1.97724	-5.55827	-0.569797	1.95387	-2.40656	-0.974953	-0.105645
		AACGAAAAGCGCAATG-1_1	Ventral	Olfr1260	2.20069	0.0324696	-1.85917	-10.5116	3.46577	-5.15202	-3.08065	-0.349337	-1.25986	-2.42453	1.199	-3.07002	2.15744	-3.39382		AACGAAAAGCGCAATG-1_1	Ventral	Olfr1260	-2.34327	0.154643	1.25835	10.6897	-2.65167	-6.25798	2.17642	0.0036115	0.823591	-2.34435	1.90381	2.58239	1.62164	3.14896	-0.917023
		AACGAAAAGTACGTCT-1_1	Ventral	Olfr913	-2.73921	6.47032	-2.88865	0.820443	-7.5299	2.70068	-2.46022	-1.66987	1.45018	2.29629	-1.31541	-0.0852518	2.39189	-1.85319		AACGAAAAGTACGTCT-1_1	Ventral	Olfr913	2.726	-5.69431	3.50204	0.35271	7.52293	3.11018	2.54086	1.72145	-1.55245	2.3418	-0.96155	0.312757	2.47749	1.63613	-0.492575
		AACGAAATCACCCTGT-1_1	Dlg2+ V.	Olfr1115	-13.329	-5.44619	-3.53176	0.103353	2.53729	-3.86372	-0.368053	5.04708	1.05708	2.10569	0.698068	2.41091	-2.42261	0.784191		AACGAAATCACCCTGT-1_1	Dlg2+ V.	Olfr1115	13.8685	5.45762	2.33683	0.429781	-2.00795	-3.99889	0.279247	-5.44811	-1.26262	2.41476	0.813383	-1.82769	-1.93807	-1.42099	-1.1437
		AACGAAATCGCGATCG-1_1	Ventral	Olfr319	0.770513	2.75227	4.70655	-5.08684	3.57942	-4.4254	-3.62658	-4.92647	-3.41966	4.25231	2.42632	-1.97323	-3.97535	-7.72765		AACGAAATCGCGATCG-1_1	Ventral	Olfr319	-0.130032	-3.01169	-6.25618	4.4592	-2.58138	-4.77141	2.71453	4.765	3.60257	4.38011	2.09434	2.33237	-4.57808	8.38822	1.72135
		AACGGGAAGAATTCAG-1_1	Dorsal	Olfr591	5.36706	-6.48572	-1.33872	-0.531711	-3.11546	-2.61043	-0.151643	0.757186	2.87572	-5.20363	1.0386	-2.71575	0.278511	0.885516		AACGGGAAGAATTCAG-1_1	Dorsal	Olfr591	-6.79696	7.20045	1.05082	-0.181376	4.15823	-2.24847	0.142688	-0.408107	-2.41463	-4.79174	1.26254	2.8342	0.73978	-0.224158	0.289879
		AACGGGAAGAGCAGTC-1_1	Calb2+ D.	Olfr677	9.92256	-1.18686	2.64007	10.4979	-0.313539	3.39383	3.67542	3.92071	-2.88481	-1.49744	0.391343	0.0081251	2.55632	-0.660276		AACGGGAAGAGCAGTC-1_1	Calb2+ D.	Olfr677	-9.71995	1.6823	-0.747146	-10.7286	-0.190359	3.07354	-2.70638	-4.19289	2.90551	-1.56438	-0.33183	0.152732	2.75898	0.58565	-0.988919
		AACGGGAAGTCAGCCC-1_1	Calb2+ D.	Olfr1043	9.99922	-4.09123	6.97033	8.84342	-6.74962	3.42498	2.24331	4.67404	-3.44	-2.26345	2.39528	-0.353354	-1.69876	-1.8977		AACGGGAAGTCAGCCC-1_1	Calb2+ D.	Olfr1043	-10.3818	3.07957	-5.76043	-9.61022	5.79649	3.99185	-1.6886	-4.73126	3.26468	-2.15679	1.73834	0.352889	-1.61022	1.44256	-0.812568
		AACGGGATCATCACAG-1_1	Ventral	Olfr1228	-0.936526	0.164864	10.1448	-0.00905879	4.3667	10.2712	-6.89854	2.42399	-9.02411	-9.76509	-4.09736	-1.0805	-3.68756	4.96243		AACGGGATCATCACAG-1_1	Ventral	Olfr1228	-0.0809989	-1.8305	-7.91142	-0.966981	-6.5344	8.86071	8.28861	-2.13675	8.05173	-9.85953	-4.94063	1.11514	-2.9991	-4.05763	3.10342
		AACGGGATCGTAACAC-1_1	Ventral	Olfr1247	1.94711	-0.367749	0.725129	-4.30567	3.46124	-3.07892	-2.35624	0.594401	3.87926	-1.62742	-1.37903	1.32339	-0.106096	1.75219		AACGGGATCGTAACAC-1_1	Ventral	Olfr1247	-2.01885	0.233917	-1.44777	3.96454	-2.58962	-3.11486	1.5771	0.574465	-3.55505	-1.45963	-1.94093	-1.25702	0.323868	-1.13848	1.823
		AACGTCAAGAATCGCG-1_1	Ventral	Olfr1350	0.0421485	0.991558	4.98227	0.389121	0.386066	4.84862	-5.29886	-0.262643	3.50909	1.38176	0.760123	2.47102	-0.738639	0.792575		AACGTCAAGAATCGCG-1_1	Ventral	Olfr1350	0.0067582	-2.42388	-4.36565	-0.828608	-1.72472	4.13922	5.49515	0.66603	-4.16573	1.30021	0.666427	-2.21845	-0.67758	-1.12374	-0.391397
		AACGTCAAGAGAGCGG-1_1	Ventral	Olfr1328	-1.41337	-0.919059	-9.37993	0.362751	-0.0267971	-1.59423	-1.48742	0.964887	1.69851	-1.0416	-0.528587	0.619619	1.19131	0.86347		AACGTCAAGAGAGCGG-1_1	Ventral	Olfr1328	1.63145	1.88698	8.71186	1.70965	0.52925	-2.28328	0.513185	-1.01915	-1.77392	-0.7336	-0.447675	-1.53902	0.11402	-0.457197	2.73839
		AACGTCAAGCTCATAC-1_1	Ventral	Olfr224	4.97539	13.0438	-13.7508	-4.05155	2.83705	1.47342	-2.72766	0.350733	-0.955264	-1.12752	-0.625191	-2.45673	-0.359743	-0.594959		AACGTCAAGCTCATAC-1_1	Ventral	Olfr224	-4.71062	-10.9734	15.0169	7.44909	-2.72408	0.13002	2.55516	0.46774	0.343098	-1.0185	-0.791164	3.26238	0.0575554	1.37396	3.00232
		AACGTCAGTGGTAACG-1_1	Dorsal	Olfr655	5.50047	-3.87096	-0.112211	4.18173	-0.300747	-2.31973	-0.74586	-2.38705	1.87534	-0.318034	-2.84741	0.638273	2.26688	-1.68062		AACGTCAGTGGTAACG-1_1	Dorsal	Olfr655	-4.33375	3.34422	0.242412	-4.01853	0.267435	-2.2287	0.571612	2.90825	-2.93583	0.0747256	-2.77329	-0.674999	2.13703	1.91533	-0.174005
		AACTTCTGTAGTGTGG-1_1	Ventral	Olfr31	0.662462	2.3342	9.64892	-0.11001	0.700338	-2.50663	0.676657	-1.62858	3.33611	-0.443166	-2.01708	-1.83417	-1.86775	0.228965		AACTTCTGTAGTGTGG-1_1	Ventral	Olfr31	-0.35073	-3.33391	-8.7517	-0.882682	-0.628264	-2.27632	-0.376101	1.59616	-3.02952	-0.420817	-2.60681	1.22871	-1.58093	0.288991	0.941499
		AACTTCTGTGGTCTAT-1_1	Ventral	Olfr222	-4.91624	-1.54653	-3.52094	-0.423801	5.6164	4.55231	-5.8444	0.470395	6.26217	1.10456	4.10781	1.99654	0.446445	3.13786		AACTTCTGTGGTCTAT-1_1	Ventral	Olfr222	4.32676	0.7039	2.58115	0.928916	-6.61458	2.98558	6.03762	-0.109469	-5.97318	0.901407	4.12265	-1.24212	0.332372	-2.99933	-1.91785
		AACTTCTTCCGTACGG-1_1	Ventral	Olfr167	-5.3958	2.03986	2.78353	1.54055	-7.0314	2.12902	-1.44163	-0.253808	2.2643	-1.32023	4.2546	-3.81055	-1.65004	-0.233125		AACTTCTTCCGTACGG-1_1	Ventral	Olfr167	5.6729	-3.10992	-2.72995	-1.24216	6.42883	3.78957	1.60249	0.111214	-1.44553	-1.81748	3.49575	4.64137	-1.60192	0.489048	0.141831
		AAGAACAAGTAGTCTC-1_1	Ventral	Olfr527	-9.35333	5.52869	3.42646	4.32307	-4.01361	0.0597187	1.72459	-2.7676	1.28145	-0.759875	3.02209	2.7933	-0.405364	-0.325477		AAGAACAAGTAGTCTC-1_1	Ventral	Olfr527	8.43322	-4.96974	-2.46898	-5.17389	3.42601	0.593833	-1.82157	2.75436	-1.024	-0.176745	2.75621	-2.00132	-0.749912	0.432182	-1.69808
		AAGAACACACTGGAAG-1_1	Dlg2+ V.	Olfr366	-2.65482	-7.13837	1.73827	-1.37455	-1.94111	-3.03078	0.0306197	4.33598	3.59036	2.90983	-0.819945	3.33651	-1.6459	4.21517		AAGAACACACTGGAAG-1_1	Ventral	Olfr366	2.96369	6.14818	-3.5995	0.44781	2.40535	-2.6698	0.707497	-4.50618	-3.39426	2.74685	-0.462194	-3.39429	-1.40052	-4.50464	1.52519
		AAGAACATCACGACTA-1_1	Dorsal	Olfr969	9.54967	-4.36368	1.26126	8.39149	0.657142	-2.6088	-0.320995	-5.80158	-2.04782	3.12598	-1.77391	-2.46836	-0.412964	2.28777		AAGAACATCACGACTA-1_1	Dorsal	Olfr969	-9.12078	3.05486	0.107099	-8.15995	0.522208	-2.4359	-0.422344	5.87223	1.68547	3.48381	-1.87298	2.21691	0.159202	-3.23152	-3.03465
		AAGAACATCTTCCTAA-1_1	Dorsal	Olfr1176	10.6048	-6.13986	-3.73387	5.40457	7.525	5.92648	-4.52518	2.46784	-0.377719	-3.12782	1.12965	-2.60965	1.1644	6.08818		AAGAACATCTTCCTAA-1_1	Dorsal	Olfr1176	-9.37349	6.5801	3.51451	-4.98878	-8.014	5.47115	5.2523	-2.59173	1.25821	-2.76073	-0.152	2.42819	1.44466	-6.87376	2.33493
		AAGACAAAGGGTCACA-1_1	Dlg2+ D.	Olfr549	0.560489	-10.4391	1.36795	9.09667	-1.08243	1.05793	-2.44455	0.41397	2.02157	-1.57668	1.16308	-3.51526	0.93455	-0.956029		AAGACAAAGGGTCACA-1_1	Dorsal	Olfr549	-1.44505	9.09151	-1.36893	-9.7475	1.80847	0.605366	2.15371	0.166995	-2.04089	-2.02119	0.49556	3.38613	1.32827	0.331093	-4.08786
		AAGACAAGTGATATAG-1_1	Cd36+ V.	Olfr750	5.03257	-9.63086	1.43049	-15.197	-1.32234	7.84967	5.52165	-4.14349	2.32049	0.548846	4.62294	6.90121	1.38412	1.36445		AAGACAAGTGATATAG-1_1	Cd36+ V.	Olfr750	-5.02501	9.71651	-5.36591	14.0458	0.28269	7.75966	-5.04092	3.62801	-1.57139	0.61265	5.31315	-6.86433	0.418477	-1.72155	-1.02469
		AAGACAATCGCCGAGT-1_1	Ventral	Olfr734	-10.5025	-0.110779	1.85039	2.85063	-1.61914	1.49367	0.453676	-0.879622	-2.11787	-1.44263	1.14113	3.37288	-1.29311	0.47922		AAGACAATCGCCGAGT-1_1	Ventral	Olfr734	9.85867	-0.257842	-1.1753	-3.37345	-0.0823204	1.22562	-0.346856	1.26802	2.27385	-1.32785	1.49286	-3.76286	-0.850655	-0.390875	1.41584
		AAGACAATCGTTATCT-1_1	Ventral	Olfr130	-4.33684	6.22916	-0.0286338	0.246356	-8.18342	1.55419	-1.33795	-1.70126	0.697945	2.74108	-2.85656	0.281553	1.89955	-1.98206		AAGACAATCGTTATCT-1_1	Ventral	Olfr130	4.20409	-6.14945	1.04112	-0.0395589	7.85181	2.37545	0.972456	1.98809	-0.272035	2.67095	-2.10018	-0.935852	1.71947	1.74	-0.0614252
		AAGACTCAGAGTGTTA-1_1	Dorsal	Olfr1406	4.94858	-3.98156	-0.37639	6.90854	-1.42844	-0.763429	0.824437	1.05858	-0.311369	-0.479842	-3.53933	0.0713452	2.82241	0.967611		AAGACTCAGAGTGTTA-1_1	Dorsal	Olfr1406	-4.63925	2.94067	1.06733	-6.56327	2.60421	0.320926	-0.023131	-1.36075	0.988939	-0.461578	-3.62879	-0.708846	2.78526	-1.37685	0.319151
		AAGACTCTCCCTCGAT-1_1	Dorsal	Olfr348	7.60796	-0.827308	-12.0916	0.592004	3.01365	-3.35922	-2.4556	-4.62962	-1.71568	2.12527	0.464321	-0.210479	-1.18295	-4.21502		AAGACTCTCCCTCGAT-1_1	Dorsal	Olfr348	-7.19461	2.62358	10.9091	0.57383	-2.62595	-3.82695	2.45452	4.766	1.31048	1.8936	-0.185782	-0.175382	-1.34177	3.91271	1.41532
		AAGACTCTCTAGGAAA-1_1	Dorsal	Olfr1496	1.23832	-0.00682358	2.10843	8.19631	-0.574573	1.73774	1.10478	-5.93051	-1.32203	2.9887	-3.09507	1.40373	1.44111	-0.39966		AAGACTCTCTAGGAAA-1_1	Dorsal	Olfr1496	-2.0027	0.219097	0.250034	-8.17517	0.222993	1.28678	-1.33039	5.25437	0.694968	2.56384	-2.58624	-1.42773	1.59542	0.369142	-1.08884
		AAGATAGTCCATTCAT-1_1	Ventral	Olfr1240	-3.49949	0.102932	2.02547	3.1056	3.5137	2.27272	-1.88005	-3.22388	0.153593	-0.54656	-1.01718	0.140685	0.547604	-2.38774		AAGATAGTCCATTCAT-1_1	Ventral	Olfr1240	3.47575	-1.05289	-1.69461	-2.51423	-3.21362	1.80332	2.64363	2.76021	-0.00495551	-0.48785	-0.444916	0.0352614	0.441515	2.42067	-0.0229226
		AAGCATCTCGTCACCT-1_1	Dlg2+ D.	Olfr597	-7.24914	-10.0622	-11.0759	2.46447	5.44249	-1.14381	-2.3475	2.36947	-1.08809	0.396311	2.68286	0.219251	-2.66646	-1.95613		AAGCATCTCGTCACCT-1_1	Dlg2+ D.	Olfr597	7.76931	10.481	9.38443	-0.917237	-4.09524	-1.91949	2.03232	-2.67919	0.696104	0.142763	2.05267	1.02678	-3.16016	2.24709	3.87411
		AAGCCATAGAAGGATG-1_1	Ventral	Olfr1247	0.166163	0.970388	5.63379	-4.90556	-0.0150733	-2.24571	-1.58211	0.415431	2.3885	-2.05557	-1.61093	0.142111	-2.34941	-0.901186		AAGCCATAGAAGGATG-1_1	Ventral	Olfr1247	-0.210941	-1.89334	-7.45008	4.32238	0.751025	-2.42337	0.873167	-0.0858118	-2.40867	-2.06824	-1.18953	-0.191184	-2.19603	1.15877	0.45165
		AAGCCATAGGACTTCT-1_1	Dorsal	Olfr685	8.18358	-7.22182	-3.54289	0.256917	5.94558	14.6249	-5.33702	-1.37978	-4.97048	-4.06112	1.6145	-2.67491	-4.55875	2.8629		AAGCCATAGGACTTCT-1_1	Dorsal	Olfr685	-7.49813	7.99445	0.884397	0.584024	-8.10906	13.1462	6.38363	2.23955	4.97419	-3.77217	1.52929	3.27227	-4.95509	-2.69284	3.74583
		AAGCCATAGGGTAATT-1_1	Ventral	Olfr1280	-4.41969	7.6469	7.09236	1.28404	3.05769	-3.05408	5.81894	-1.34816	1.04343	-2.24878	0.0896069	-1.96926	2.34349	-1.09707		AAGCCATAGGGTAATT-1_1	Ventral	Olfr1280	4.37629	-9.46972	-5.5431	-2.67851	-2.2359	-2.61891	-6.20706	1.98958	-0.18959	-2.28488	-0.488136	2.02106	2.51483	1.61925	1.39761
		AAGCCATAGGGTTAAT-1_1	Cd55+ V.	Olfr825	5.70798	1.21604	1.0135	-8.31707	-4.58606	1.09287	-5.46823	-0.161351	-1.68386	0.302644	2.65644	1.82957	5.0472	0.508313		AAGCCATAGGGTTAAT-1_1	Cd55+ V.	Olfr825	-5.75385	-0.272654	-2.70374	7.34526	4.74723	1.20866	5.41242	0.644976	1.2821	0.364092	2.86507	-1.65765	4.4683	-0.0469578	-0.721395
		AAGCCATCACAGAGCA-1_1	Ventral	Olfr722	-9.56986	-2.17264	4.17176	-1.23298	1.0526	-0.595427	-1.67583	0.332761	2.42735	-0.476548	-0.515319	-0.829192	0.290972	-1.50523		AAGCCATCACAGAGCA-1_1	Ventral	Olfr722	9.14375	0.264791	-4.39637	-0.612551	-1.34139	-0.450295	0.976435	0.250479	-2.62544	-0.431989	-0.216145	0.803879	1.11046	1.23648	0.641016
		AAGCGAGCAGACTGCC-1_1	Cd55+ V.	Olfr827	8.24661	-3.20168	9.01227	-8.07131	-4.14792	-5.80738	-1.77498	0.465407	-5.70516	0.304775	5.74973	4.85913	5.00167	-2.36724		AAGCGAGCAGACTGCC-1_1	Cd55+ V.	Olfr827	-7.59846	2.34187	-9.8775	7.2246	4.55419	-5.47213	1.46376	-0.721294	5.36986	-0.350905	5.63075	-3.61911	4.62314	2.12514	1.28643
		AAGCGAGGTGTGTCCG-1_1	Ventral	Olfr46	-3.61678	8.20937	-0.279124	1.69966	-3.75466	1.93507	1.15166	0.331808	3.76237	1.03291	0.630364	1.71338	2.82556	-0.993716		AAGCGAGGTGTGTCCG-1_1	Ventral	Olfr46	3.0937	-8.24063	2.38901	-1.58825	5.01553	3.27963	-0.688319	0.474494	-3.28568	1.21706	0.877947	-1.62547	3.11023	1.00952	1.28911
		AAGCGAGGTTAATGAG-1_1	Dlg2+ D.	Olfr994	-5.56653	-6.24701	-1.62738	8.47477	-0.537366	2.14101	-2.24953	-1.37289	-5.61645	-3.00575	0.00177838	1.42807	-0.253234	4.62619		AAGCGAGGTTAATGAG-1_1	Dlg2+ D.	Olfr994	5.59465	6.38824	2.37646	-8.06913	0.347441	1.28982	2.49693	1.77493	6.03757	-3.87157	-0.554934	-0.634562	-0.999898	-3.82569	0.230959
		AAGCGTTAGTGGCAGT-1_1	Dorsal	Olfr648	-1.85659	-2.30814	-3.25151	6.50951	-3.04825	-0.199995	-0.904967	-3.07767	-0.8718	3.05691	-0.699584	0.569129	1.95495	-1.81545		AAGCGTTAGTGGCAGT-1_1	Dlg2+ D.	Olfr648	1.58953	2.82632	4.467	-6.11365	2.96597	-0.160949	0.62281	2.88276	1.42248	2.98414	-0.837956	-0.62105	1.99525	1.88612	-0.126031
		AAGCGTTGTCTCACAA-1_1	Dlg2+ V.	Olfr201	-9.29378	2.78144	-2.71902	3.0958	-5.67095	5.1982	-2.99033	1.35098	0.567651	0.959172	2.64615	2.22777	-1.83416	-1.78976		AAGCGTTGTCTCACAA-1_1	Dlg2+ V.	Olfr201	10.1259	-0.510013	3.61377	-2.55923	4.47417	5.30845	3.95956	-1.84779	0.149731	1.34462	2.20212	-1.78431	-1.52131	1.57906	0.510713
		AAGCGTTGTCTTCGAA-1_1	Ventral	Olfr1229	-9.24329	1.36156	0.830494	-1.4168	-7.11761	4.84293	-2.65095	0.0332564	3.83397	0.0229847	1.66186	-4.17317	2.82397	-0.47592		AAGCGTTGTCTTCGAA-1_1	Dlg2+ V.	Olfr1229	9.40972	-0.815073	-0.801544	0.875736	5.44647	5.37885	3.02301	-0.245537	-3.38749	0.417154	1.48419	4.1183	1.91509	0.203217	-0.247985
		AAGCGTTTCCTGTAAG-1_1	Ventral	Olfr366	-4.03779	0.178245	1.02388	-1.39009	-0.332694	-6.09107	1.25165	5.33307	2.45494	0.0201241	-5.48562	4.17977	-0.613751	4.08492		AAGCGTTTCCTGTAAG-1_1	Ventral	Olfr366	3.76672	-1.38347	-0.584207	1.06849	1.66011	-5.37675	-1.42454	-4.75751	-2.91262	-0.21316	-4.35755	-4.85913	0.155149	-3.78205	0.637157
		AAGGAATTCGCCAGAC-1_1	Ventral	Olfr328	-0.750745	8.79615	5.14227	-1.99954	-8.54143	1.85592	1.64289	2.50623	1.59275	2.30064	1.88542	-3.32491	0.294097	-0.0742078		AAGGAATTCGCCAGAC-1_1	Ventral	Olfr328	0.802555	-9.44951	-4.25455	1.0624	7.91099	2.77411	-1.00616	-2.42538	-2.37057	1.77289	1.8728	3.21959	0.00579307	-0.52143	3.287
		AAGGTAAAGATCGCCC-1_1	Ventral	Olfr330	1.30541	3.45821	3.14549	-2.15971	1.41598	-2.62996	-0.517374	-3.05008	-0.584051	1.53149	-3.06798	-4.29716	0.660544	-0.950378		AAGGTAAAGATCGCCC-1_1	Ventral	Olfr330	-1.97553	-3.91609	-1.37882	2.49326	-1.35433	-2.80634	0.646738	3.07113	0.792022	2.10889	-3.68537	3.58951	1.26878	1.33706	1.18081
		AAGGTAACATTACGGT-1_1	Cd55+ V.	Olfr827	7.58695	-3.81526	4.8461	-12.2852	0.780997	-7.55378	-1.26166	-2.03432	-2.09071	0.92829	4.56864	4.00486	4.9945	-2.01867		AAGGTAACATTACGGT-1_1	Cd55+ V.	Olfr827	-7.47806	3.09683	-6.30349	11.5147	0.444794	-7.87518	0.220234	1.79745	2.27473	0.176401	5.70843	-3.45136	4.69559	2.1935	0.601447
		AAGTACCAGCATCCTA-1_1	Dlg2+ D.	Olfr522	1.13445	-14.3237	0.53684	2.36631	-5.42939	-3.1887	-3.45312	1.55934	-1.48664	-4.6893	2.66702	0.970843	-3.09716	-0.543999		AAGTACCAGCATCCTA-1_1	Dorsal	Olfr522	-0.684768	13.557	-2.38686	-3.84001	4.78067	-2.83235	2.49477	-0.468173	0.937638	-4.87152	2.27131	-0.354367	-3.34848	0.252404	-3.77498
		AAGTACCAGCCTCATA-1_1	Cd55+ V.	Olfr1055	14.6578	-5.72184	-3.63976	-8.82882	-4.48606	-2.54655	-2.64207	-2.02851	-3.20158	-2.80985	7.86391	1.79678	8.09449	-0.67476		AAGTACCAGCCTCATA-1_1	Cd55+ V.	Olfr1055	-14.0465	7.12806	0.741641	8.89663	4.4814	-2.58809	2.19143	2.26769	3.22834	-2.79823	8.19051	-1.66429	7.23412	-0.206046	-5.23765
		AAGTACCCAGATTAAG-1_1	Ventral	Olfr266	2.7504	2.25564	9.56861	-0.208895	-2.30802	-2.59655	0.00343933	0.172032	2.9252	0.876213	-1.30404	2.43473	-1.45257	-1.14311		AAGTACCCAGATTAAG-1_1	Ventral	Olfr266	-2.09694	-3.30738	-8.15072	-1.07631	1.91269	-2.84857	-0.413345	0.591383	-3.17052	0.864068	-1.58436	-1.72856	-0.846173	1.3973	-1.26086
		AAGTACCCATGAATAG-1_1	Calb2+ D.	Olfr957	12.3965	1.86432	-4.63517	10.6321	4.62734	4.88386	3.09	3.13381	-1.58261	4.54912	1.73572	0.65242	3.04391	-1.28685		AAGTACCCATGAATAG-1_1	Calb2+ D.	Olfr957	-11.8744	-0.690604	5.39746	-9.53312	-4.33608	4.22251	-2.78173	-3.48474	1.71343	3.87693	1.69814	-0.811702	3.42105	0.747864	2.34673
		AAGTACCTCTCAGGCG-1_1	Dorsal	Olfr961	7.84361	-3.35478	-4.34979	5.12521	2.4723	-0.0698729	-4.51484	-1.12301	1.16707	-4.21943	1.37682	-0.730912	-0.809186	-0.158735		AAGTACCTCTCAGGCG-1_1	Dorsal	Olfr961	-7.53333	4.46437	6.23565	-4.2532	-2.55655	-0.451251	4.05918	1.01963	-0.979204	-3.79118	1.76567	0.1974	-1.67841	0.209461	1.84908
		AAGTCGTTCACTCCGT-1_1	Dlg2+ V.	Olfr414	-13.4353	-3.72023	3.47699	1.31985	1.73741	-2.52186	0.477615	4.34322	1.83522	2.7058	-2.20871	-1.03839	2.09003	1.44802		AAGTCGTTCACTCCGT-1_1	Dlg2+ V.	Olfr414	13.2511	1.8878	-2.42159	-1.86723	-1.15386	-2.54349	-0.461116	-4.10286	-1.12691	2.4759	-1.79194	0.990609	2.30842	-1.13308	-1.15051
		AAGTCGTTCATTACCT-1_1	Dlg2+ D.	Olfr646	-3.35212	-12.0009	-0.905465	7.58361	0.390014	3.19108	-2.50796	-1.26765	1.69663	-2.27977	5.11014	-5.46981	-0.0878284	-2.13229		AAGTCGTTCATTACCT-1_1	Dlg2+ D.	Olfr646	4.05031	11.2059	-0.166639	-7.53513	-0.375161	2.78984	2.53873	1.63612	-1.64564	-2.66976	4.81154	5.86916	-0.0453699	1.79906	-1.57343
		AAGTGAAAGAATCGCG-1_1	Ventral	Olfr1414	-14.9961	-0.982473	-0.480106	4.21942	4.16238	3.16526	0.444054	2.00789	-1.90804	-1.25847	1.84325	-0.609684	4.80777	-0.957243		AAGTGAAAGAATCGCG-1_1	Ventral	Olfr1414	14.9712	0.400129	0.51592	-4.73842	-4.5725	2.47648	-0.908598	-1.6503	2.32785	-2.2548	1.97629	0.017166	4.72954	0.164902	1.92929
		AAGTGAATCACCTCTG-1_1	Dlg2+ D.	Olfr1510	-3.00869	-5.63365	-6.96789	3.72126	1.40021	-3.02473	0.281694	-0.686053	2.32466	0.901539	0.264683	-1.77723	1.56353	-2.32099		AAGTGAATCACCTCTG-1_1	Dlg2+ D.	Olfr1510	3.30009	6.52762	6.67607	-3.55033	-0.991914	-3.37951	-0.687445	0.626559	-2.2394	0.382633	-0.304917	1.64558	1.50671	2.17724	1.40439
		AAGTTCGAGCACTAAA-1_1	Ventral	Olfr1437	5.66449	3.64936	2.18944	0.167736	1.41966	-3.04907	-0.644622	-0.752224	0.345409	3.59893	-1.55995	2.68962	0.149656	-3.80957		AAGTTCGAGCACTAAA-1_1	Ventral	Olfr1437	-5.04936	-3.99433	-1.66	0.493222	-0.417491	-2.96517	0.902022	0.989096	-0.606008	3.27424	-1.37452	-2.42459	0.133869	3.65028	2.14803
		AAGTTCGGTGAGATTA-1_1	Calb2+ V.	Olfr728	6.31303	6.44494	13.11	-7.82818	-1.54384	-5.41779	4.05131	8.63883	-1.96486	3.38027	6.26197	-2.61224	-3.20623	-4.06198		AAGTTCGGTGAGATTA-1_1	Calb2+ V.	Olfr728	-6.44092	-7.90324	-12.101	6.20283	1.64881	-4.86701	-3.4771	-8.34488	1.57506	1.62352	4.98732	2.37786	-2.90431	4.40679	0.605958
		AAGTTCGTCTCCTGCA-1_1	Dlg2+ V.	Olfr204	-16.0888	-2.28597	-2.18553	2.90657	1.89965	-1.53574	4.23287	1.95908	-4.4166	2.5411	-0.527866	-3.91547	3.07736	-2.47659		AAGTTCGTCTCCTGCA-1_1	Dlg2+ V.	Olfr204	16.0481	2.90896	2.61495	-2.5127	-2.52676	-1.81148	-4.33651	-2.4247	4.47764	2.30879	-0.857687	3.27131	3.32911	2.35622	0.22155
		AATAGAGGTTTAGTCG-1_1	Dlg2+ V.	Olfr272	-4.973	-11.8947	0.367233	-8.32084	-2.59347	-0.294699	-2.07391	3.93634	-1.53125	2.838	3.0485	1.48516	2.15686	3.73057		AATAGAGGTTTAGTCG-1_1	Dlg2+ V.	Olfr272	5.9321	11.063	-3.20662	5.90985	2.29652	1.46163	2.77949	-3.04418	1.43352	2.86722	3.59248	-0.420455	0.781849	-2.72716	0.792772
		AATAGAGTCAGCTTGA-1_1	Dorsal	Olfr878	3.96691	-0.773722	0.426019	3.66092	-4.3354	-3.39885	2.81827	-1.56272	1.79271	2.05978	-7.21877	2.36527	2.83544	-0.535928		AATAGAGTCAGCTTGA-1_1	Ventral	Olfr878	-3.71547	0.628043	0.00692074	-3.03789	4.51075	-2.51607	-2.45556	1.24667	-2.62718	2.05	-6.6494	-2.98085	3.26026	0.563292	1.27431
		AATAGAGTCTTTCGAT-1_1	Calb2+ D.	Olfr231	11.9469	0.554524	-1.16727	12.0124	5.9542	1.22607	1.98931	0.13794	-3.05502	3.84061	1.04993	-0.260516	1.99205	-0.734444		AATAGAGTCTTTCGAT-1_1	Calb2+ D.	Olfr231	-11.6521	-0.617282	2.34827	-11.5957	-5.0473	0.724799	-2.18699	-1.06506	3.62171	3.82908	1.48671	0.230745	2.18897	0.261079	-2.01764
		AATCACGAGCTTTCTT-1_1	Cd36+ D.	Olfr553	2.11807	-13.5111	-3.42605	-5.12086	-0.59398	1.26704	7.96417	-2.73832	0.69857	-1.91603	0.621232	-3.44701	-1.42664	-0.805675		AATCACGAGCTTTCTT-1_1	Cd36+ D.	Olfr553	-1.74245	14.0696	0.513553	4.87105	0.640772	1.78851	-7.95975	2.67686	-0.611091	-2.08502	0.665444	4.50328	-1.00308	1.82896	3.69413
		AATCACGAGGGTAGCT-1_1	Dorsal	Olfr744	3.60837	-1.70522	-6.65428	6.53291	-1.14044	-0.100207	-1.07973	-1.72348	4.03066	-2.37452	3.27351	-0.953701	-0.405822	-0.593679		AATCACGAGGGTAGCT-1_1	Dorsal	Olfr744	-4.22463	2.45719	7.06942	-5.40131	1.54007	0.183617	1.11108	2.26817	-3.88112	-1.61666	3.73689	0.832337	0.157622	0.141732	-0.242985
		AATCACGGTTCGATTG-1_1	Ventral	Olfr460	5.74084	-2.64184	1.74652	-0.526747	0.474048	0.693702	-4.47636	-1.73224	1.18471	0.40861	0.498559	1.93815	0.827621	1.86563		AATCACGGTTCGATTG-1_1	Ventral	Olfr460	-6.15873	2.89706	-2.20373	0.645001	0.0856176	-0.0856632	4.39205	2.11496	-0.667303	0.531456	0.512818	-1.77804	1.06888	-2.15989	1.25278
		AATCACGTCAACTCTT-1_1	Ventral	Olfr318	-5.79107	2.99442	-8.66204	-9.81646	5.81683	-4.55359	-3.18159	2.81196	-1.72493	-1.57289	0.230194	-3.02132	-1.25289	-2.14808		AATCACGTCAACTCTT-1_1	Ventral	Olfr318	5.00359	-2.17205	8.40214	11.5483	-4.54445	-5.43961	3.13307	-2.41845	1.16413	-1.68637	-0.36174	3.50055	-0.996494	2.05742	-3.23564
		AATCACGTCAGCTGTA-1_1	Dorsal	Olfr228	7.10599	-0.0471897	-6.1033	6.97758	0.308928	1.51586	-1.09474	-2.7164	1.23415	1.52127	0.199826	2.17647	-0.110194	1.1023		AATCACGTCAGCTGTA-1_1	Dorsal	Olfr228	-7.23182	0.86949	6.51301	-5.59342	-0.084221	0.785499	0.720223	2.89448	-1.12005	2.25675	0.119061	-2.03912	-0.531899	-1.20041	1.40457
		AATCGACAGTATGAGT-1_1	Calb2+ V.	Olfr1118	8.7616	8.94283	6.99594	-0.435907	2.49251	0.594029	3.7242	7.63263	-0.819652	2.5668	-0.252933	1.55521	-0.234117	-1.46022		AATCGACAGTATGAGT-1_1	Calb2+ V.	Olfr1118	-8.74664	-9.8181	-5.03746	-0.115952	-1.80862	0.848359	-2.96743	-7.89941	0.898439	2.28602	0.503672	-1.1284	-0.321085	1.46751	-0.293743
		AATCGACGTTCTAAGC-1_1	Calb2+ D.	Olfr1042	12.6351	-1.84282	3.2781	10.0125	1.26771	-1.29569	5.06757	4.81865	-3.9556	-1.70993	-0.251882	-1.39782	-0.361426	-2.52206		AATCGACGTTCTAAGC-1_1	Calb2+ D.	Olfr1042	-11.9826	1.40181	-2.09142	-10.4649	-0.7571	-0.875573	-4.96733	-5.0725	3.56763	-2.47226	-1.05395	0.381551	-0.358448	2.13971	-3.24983
		AATCGTGAGAGCACTG-1_1	Calb2+ D.	Olfr448	13.0828	-1.99629	-2.11759	8.93375	-0.189792	-0.0480083	2.99579	5.63147	1.86095	-0.601405	2.25634	-0.183945	1.62303	-0.178318		AATCGTGAGAGCACTG-1_1	Calb2+ D.	Olfr448	-13.4702	2.0187	2.19098	-8.20166	0.841448	0.548698	-2.76074	-6.45524	-1.54492	-0.789303	2.37869	0.344727	1.89575	-0.101736	-0.449547
		AATCGTGCAGGTGTTT-1_1	Dorsal	Olfr987	4.80765	-5.786	-0.469625	6.22828	-1.18458	-3.01372	1.63466	-0.764074	1.57043	-1.65824	-0.956877	-0.249935	2.08187	1.71741		AATCGTGCAGGTGTTT-1_1	Dorsal	Olfr987	-3.51107	5.78452	-0.709836	-6.65879	1.25424	-2.56486	-1.97453	1.91194	-1.78567	-1.34839	-1.0895	0.073973	2.04063	-2.59214	-1.24143
		AATCGTGTCTGATGGT-1_1	Dorsal	Olfr617	4.74588	-7.52702	2.79107	8.21216	-4.61512	-0.619876	1.26221	-1.12766	3.67127	-3.39611	0.933671	-0.00708652	-0.695713	2.56103		AATCGTGTCTGATGGT-1_1	Dorsal	Olfr617	-4.26986	6.54965	-1.79745	-8.75835	3.61156	-0.301367	-1.06435	1.79681	-4.13012	-3.874	1.2263	0.126487	-0.600776	-2.47172	2.03634
		AATGAAGTCTCATTAC-1_1	Cd55+ V.	Olfr981	2.94505	-1.48923	-1.00927	-6.63497	2.2693	-3.13342	-5.4867	-2.93444	-2.86164	-0.0727022	2.42455	5.2936	-5.09383	-3.09422		AATGAAGTCTCATTAC-1_1	Ventral	Olfr981	-3.15581	1.39859	0.804167	7.39092	-2.55391	-4.64694	4.68513	3.40657	3.08842	0.156493	3.13637	-5.62571	-5.82189	3.51544	0.563615
		AATGACCAGAGCCTGA-1_1	Dorsal	Olfr586	11.7629	-0.826708	-10.5654	-2.54879	-0.114276	-5.85175	-0.16896	-0.471958	1.4567	-1.93378	1.51823	-3.6735	0.823669	-2.23242		AATGACCAGAGCCTGA-1_1	Dorsal	Olfr586	-11.7345	2.48966	10.5338	4.6057	-0.503401	-6.09133	-0.000544214	0.655009	-1.6907	-1.87495	1.67346	3.63655	0.835479	1.78208	0.243284
		AATGCCATCCATGCAA-1_1	Cd36+ V.	Olfr805	-4.9485	-6.13676	-6.72775	-7.86959	6.40939	1.83885	5.75101	0.872812	2.40949	4.37429	-1.77983	-0.27008	-1.97357	-2.36471		AATGCCATCCATGCAA-1_1	Cd36+ V.	Olfr805	5.09831	6.52968	3.58305	8.23092	-5.40645	1.95217	-6.49403	-0.796242	-3.03539	4.63411	-2.13418	-0.204925	-1.46203	1.69866	-3.97783
		AATGGAAAGAAACTGT-1_1	Ventral	Olfr32	-1.54247	-0.324797	8.6549	2.03727	-2.23186	-1.90404	0.235526	-1.19716	3.02455	0.117922	-5.02104	3.84323	0.834145	0.916741		AATGGAAAGAAACTGT-1_1	Ventral	Olfr32	0.971372	-1.07589	-8.1584	-3.34842	2.31663	-1.66675	-0.419703	1.6531	-3.0518	0.120436	-4.65382	-4.35542	1.49257	-1.42431	0.197245
		AATGGAAGTATCGAAA-1_1	Dlg2+ D.	Olfr653	-7.6868	-11.7517	-7.40802	2.94225	-2.07828	-1.84742	4.53383	3.52067	-3.43287	1.19472	2.11754	-2.86847	-4.96115	-1.6702		AATGGAAGTATCGAAA-1_1	Dlg2+ D.	Olfr653	8.25263	12.5775	5.53502	-2.31796	1.87569	-1.35919	-3.77798	-3.56938	2.66735	1.1362	1.70449	3.23911	-5.924	3.58397	2.51908
		AATGGAATCCACGGAC-1_1	Dorsal	Olfr959	5.95006	-2.45228	-5.79049	6.73892	3.79659	-2.70858	0.635083	-1.06826	3.48689	-2.17013	1.44552	2.15676	-1.65215	-0.415341		AATGGAATCCACGGAC-1_1	Dorsal	Olfr959	-6.57374	2.65302	8.02571	-5.81076	-3.52614	-2.78988	-0.781127	1.08969	-2.92462	-2.77435	1.8826	-2.64715	-1.34163	0.624169	2.23323
		AATGGCTAGCAGCGAT-1_1	Dlg2+ V.	Olfr734	-12.2688	-6.30587	-0.477987	4.65887	0.913855	2.51189	-1.04964	0.625262	-1.93128	0.0271	2.90494	3.2235	-0.296223	-1.16494		AATGGCTAGCAGCGAT-1_1	Dlg2+ D.	Olfr734	12.7236	5.92223	0.438593	-5.45396	-1.22679	1.79585	1.96004	-0.960434	2.41401	0.251577	2.54358	-2.64432	-0.824538	1.05948	4.20696
		AATGGCTAGGTACATA-1_1	Dlg2+ V.	Olfr132	-13.2656	-6.06992	-5.40667	0.847326	3.83106	-3.07117	0.686213	4.7876	-0.358297	3.3752	0.690921	1.85153	-1.48385	-1.45205		AATGGCTAGGTACATA-1_1	Dlg2+ V.	Olfr132	14.3872	6.37266	4.32435	-0.301633	-3.45856	-3.39716	-0.96571	-5.25559	0.60129	3.27026	0.598101	-1.93842	-1.55589	1.02334	-1.26978
		AATGGCTCAACAGCCC-1_1	Ventral	Olfr1364	-1.71432	13.3987	-3.50086	-2.90986	-12.0404	3.16253	0.406722	2.21598	5.06362	-0.864834	1.27682	-3.10307	0.444032	-0.620565		AATGGCTCAACAGCCC-1_1	Ventral	Olfr1364	1.14008	-12.1725	3.75039	3.35686	10.8976	4.04715	0.237536	-1.33942	-4.55624	-0.839142	0.923548	2.41269	0.140818	0.750527	3.11334
		AATGGCTCACTACCGG-1_1	Dlg2+ D.	Olfr693	-7.76592	-4.8984	-2.44869	3.60027	1.82497	-1.13791	0.429443	-0.814242	-1.02867	3.61338	-1.27414	1.72966	-2.63637	0.172758		AATGGCTCACTACCGG-1_1	Dlg2+ D.	Olfr693	8.76901	4.53707	0.981406	-3.1846	-1.09253	-1.05114	-0.198652	0.470753	0.846987	4.43701	-1.26006	-1.50876	-2.25978	0.0559118	1.65455
		AATGGCTGTAAGGCTG-1_1	Dlg2+ V.	Olfr13	-11.6243	-6.18523	-0.393847	0.0754664	-0.698282	-0.466635	-2.01868	4.56577	0.884383	3.3534	-1.27106	-0.30049	-0.124353	-0.961182		AATGGCTGTAAGGCTG-1_1	Dlg2+ V.	Olfr13	11.7823	5.01207	-0.178697	0.387113	0.0851911	-1.1933	1.94738	-4.75398	-1.13026	3.25588	-1.73857	0.478676	0.430921	0.427133	0.152304
		AATTCCTAGAAATGGG-1_1	Cd36+ D.	Olfr659	7.87549	-8.15196	-4.82323	-10.2316	-1.26889	8.7972	7.08594	-3.5657	2.17039	-3.14528	1.98112	-2.18077	-1.94836	-1.88048		AATTCCTAGAAATGGG-1_1	Cd36+ D.	Olfr659	-7.70805	9.73955	2.0817	10.0768	0.533273	9.06032	-7.04888	3.37041	-2.7969	-2.6239	1.78253	2.51921	-1.4705	1.99287	-1.11841
		AATTCCTAGGGAGAAT-1_1	Dorsal	Olfr419	3.92633	-7.34932	0.912944	5.78806	-8.38189	0.0196705	-0.829709	1.27989	1.75545	-2.82432	0.571268	-0.231251	0.211573	0.886539		AATTCCTAGGGAGAAT-1_1	Dorsal	Olfr419	-4.19481	6.96222	0.420561	-6.37747	6.15733	0.564468	1.36655	-0.580046	-1.92852	-2.46844	0.607972	0.257764	0.705314	-0.45099	2.10711
		AATTCCTTCGCCTTGT-1_1	Calb2+ D.	Olfr672	11.5122	-5.19483	5.81469	6.22344	-2.56301	-0.782666	2.20148	6.02615	0.404826	-0.871211	0.626693	0.220436	1.56621	1.02335		AATTCCTTCGCCTTGT-1_1	Calb2+ D.	Olfr672	-11.5694	3.98244	-5.86416	-7.80702	2.30861	-0.324468	-2.24384	-6.26563	-0.154284	-1.20613	1.22779	-0.266029	1.76979	-1.43208	-1.98
		AATTCCTTCTGTCAGA-1_1	Ventral	Olfr1212	-3.35453	1.44508	1.34802	-2.92606	5.03518	0.681229	-1.86493	1.99703	-5.60543	-8.63701	-5.82825	0.769241	-6.2746	-1.30769		AATTCCTTCTGTCAGA-1_1	Ventral	Olfr1212	3.593	-1.65678	-2.08879	2.47594	-4.79107	0.134413	1.7334	-1.25982	4.63666	-7.97325	-5.963	-0.881209	-5.07256	1.04711	-1.12877
		ACAACCACATCGTCCT-1_1	Ventral	Olfr1220	-9.19827	-0.1437	-2.99723	-8.11354	2.87857	-4.41033	-2.18809	2.70472	2.1964	-4.41585	6.54811	-1.50528	-1.01514	2.84868		ACAACCACATCGTCCT-1_1	Ventral	Olfr1220	8.86758	0.0130177	2.22208	8.82506	-1.87737	-4.66025	1.91734	-2.52679	-2.5429	-4.95624	6.74318	2.56345	-1.41638	-3.51686	-0.89579
		ACAAGCTAGGAGGCAG-1_1	Calb2+ V.	Olfr19	11.1841	7.34999	2.74296	8.64919	-0.94337	1.16281	4.58569	4.45432	-7.73203	1.9251	-2.87445	3.55692	-0.575055	-1.23237		ACAAGCTAGGAGGCAG-1_1	Calb2+ D.	Olfr19	-11.6809	-7.15612	0.134152	-8.56697	1.1568	1.94559	-3.74454	-5.92628	8.29185	1.26593	-2.47435	-3.70864	-0.776441	0.668007	-3.86787
		ACAAGCTCATGGGCAA-1_1	Ventral	Olfr24	2.52645	-2.14118	-2.9192	1.51106	5.46993	1.34084	-3.79474	1.35255	3.94124	0.120575	-1.68507	2.09683	1.16842	2.05951		ACAAGCTCATGGGCAA-1_1	Ventral	Olfr24	-2.72564	1.76354	2.47809	-0.147692	-5.58875	-0.125173	3.40848	-1.13028	-4.29207	-0.331901	-1.51422	-2.77186	1.2849	-2.84752	0.317929
		ACAAGCTTCCCAATAG-1_1	Dorsal	Olfr675	3.08199	-5.70702	3.84953	10.7225	-6.03798	1.76164	1.21867	-4.86439	-1.78563	0.678236	-0.096247	-2.0242	1.93453	-0.0825586		ACAAGCTTCCCAATAG-1_1	Dorsal	Olfr675	-3.16201	4.44459	-3.32301	-11.3128	5.4494	2.22824	-1.40773	5.30381	1.75253	1.35284	-0.987803	1.54184	2.53206	-0.00648002	0.948693
		ACACAGTAGCTGGCCT-1_1	Cd55+ V.	Olfr1440	6.99043	-3.55741	-0.967654	-12.9822	3.54465	-4.59758	-3.12972	-0.0703632	-0.0618541	-0.843989	3.88052	2.02575	6.65873	1.0662		ACACAGTAGCTGGCCT-1_1	Cd55+ V.	Olfr1440	-6.98592	4.32565	-3.58002	12.5952	-2.40784	-4.89989	2.10325	0.43174	0.1869	-1.60469	5.05729	-2.42105	6.39337	-1.116	-1.01233
		ACACAGTCAATAACCC-1_1	Dorsal	Olfr646	-0.0191232	-4.0762	-5.79867	4.1795	-12.0314	5.64009	-3.52361	1.08879	-0.721066	-3.8527	2.43394	-3.59019	-1.74108	0.576563		ACACAGTCAATAACCC-1_1	Dorsal	Olfr646	-0.440133	5.05885	5.18454	-4.32392	9.64654	5.73324	3.78778	0.137133	-0.156262	-3.77182	1.73472	4.05101	-0.503288	-0.665954	-5.27381
		ACACAGTGTCCAAATC-1_1	Dlg2+ V.	Olfr524	-12.8269	-4.40235	2.39584	-0.92262	-0.430322	-3.9399	1.95189	5.2129	-3.37345	-0.740488	-4.45057	-1.39695	-1.29473	-0.198985		ACACAGTGTCCAAATC-1_1	Dlg2+ V.	Olfr524	13.125	3.72015	-2.86712	0.452104	0.117871	-3.86748	-1.63779	-5.68091	3.04876	-1.07218	-4.73091	1.07105	-0.830807	-0.342504	-2.09136
		ACACAGTGTTGGTGTT-1_1	Ventral	Olfr1352	-4.98394	-0.271823	2.66881	3.31446	-0.601213	0.915371	0.390671	-2.80069	1.22729	-1.64658	2.02033	1.4615	1.61465	-0.109382		ACACAGTGTTGGTGTT-1_1	Ventral	Olfr1352	5.09821	0.150315	-2.42492	-3.59431	0.247343	1.15253	0.124926	2.30408	-1.42219	-1.56096	2.16897	-0.497186	1.74374	0.393804	0.535444
		ACACCAAAGCTAGAAT-1_1	Ventral	Olfr1260	-1.18975	0.297752	2.7261	-8.88655	0.989331	-6.50125	0.843574	-1.43868	-0.306818	-0.0590194	-0.942878	-1.78401	2.02439	0.75743		ACACCAAAGCTAGAAT-1_1	Ventral	Olfr1260	1.05771	-1.13191	-4.04995	8.71745	-0.537954	-6.68683	-0.865862	1.03732	0.350697	-0.520185	-0.812581	1.64744	2.29794	-0.974312	-0.397505
		ACACCAACACCCAATA-1_1	Ventral	Olfr1118	2.8038	6.74604	6.25487	-1.37661	4.25939	-4.25595	2.07725	-0.8432	2.74897	0.681393	-2.78689	-1.227	0.863418	-3.19095		ACACCAACACCCAATA-1_1	Ventral	Olfr1118	-3.03607	-7.35675	-4.7184	1.01604	-3.28729	-4.2762	-2.12171	1.04595	-2.654	1.24214	-3.04154	0.718288	0.757314	3.61126	-0.950179
		ACACCAACATACTGTG-1_1	Dlg2+ V.	Olfr109	-9.12494	4.36532	-1.26481	0.0990428	-10.2201	1.06487	-0.372126	0.775783	0.951673	1.08611	0.0596989	-1.17363	0.568911	-1.94143		ACACCAACATACTGTG-1_1	Dlg2+ V.	Olfr109	9.39022	-3.07597	1.27999	-0.0829046	9.59506	2.39065	1.01266	-1.02025	-0.938331	1.61007	-0.08745	1.26654	0.464014	1.84775	-0.545726
		ACACCAATCACTTGTT-1_1	Cd55+ V.	Olfr1431	4.9218	-3.66994	2.0562	-10.7964	1.32138	-2.44226	-4.20425	-1.14646	-1.84546	-1.35106	6.75467	3.29479	7.28958	-1.09627		ACACCAATCACTTGTT-1_1	Cd55+ V.	Olfr1431	-5.0898	3.87338	-4.45244	10.7482	-1.2439	-3.34367	4.58161	1.86191	2.12341	-2.27088	7.9262	-2.64248	7.09424	1.27413	-1.94293
		ACACCAATCTAGCAAC-1_1	Ventral	Olfr1211	-1.36712	2.30211	-0.649944	-8.12596	5.9419	-2.21766	-0.530583	0.0356428	-6.27413	-5.82993	-5.86786	-3.94878	-1.45927	3.12032		ACACCAATCTAGCAAC-1_1	Ventral	Olfr1211	1.1058	-2.00862	0.465101	9.13614	-5.07601	-2.35648	0.727649	-0.104644	5.68077	-5.52517	-6.39926	3.43919	-1.26979	-2.83392	-0.724108
		ACACGCGAGCCATTTG-1_1	Dlg2+ V.	Olfr1259	-13.2748	-1.06229	-5.30886	2.12876	4.86148	-5.65454	3.04569	1.4576	-3.6049	1.41621	1.19959	1.41673	1.04833	2.88168		ACACGCGAGCCATTTG-1_1	Dlg2+ V.	Olfr1259	13.0499	1.10669	6.75092	-1.33497	-3.64583	-6.30897	-3.75285	-1.14474	4.10982	0.496459	1.52947	-1.62669	1.17281	-4.04425	1.32691
		ACACGCGCACGACCTG-1_1	Calb2+ D.	Olfr77	13.0353	-2.21579	-2.65443	7.57064	2.21722	-2.90479	3.69224	5.20509	-0.439732	0.576403	0.844496	-2.57465	-1.45065	-1.64644		ACACGCGCACGACCTG-1_1	Calb2+ D.	Olfr77	-13.2044	2.62264	2.91846	-6.88355	-1.50759	-3.17317	-4.15309	-5.83263	0.133282	0.252499	0.588676	2.90565	-1.37707	1.24964	-0.509343
		ACACGCGCAGATCCTA-1_1	Dlg2+ V.	Olfr1283	-13.5941	-3.1574	-4.31562	-2.18575	-0.392478	-4.94198	1.35837	6.19296	2.92075	4.31178	-2.46635	-3.63554	2.31189	0.839654		ACACGCGCAGATCCTA-1_1	Dlg2+ V.	Olfr1283	13.9035	3.42444	3.74942	2.42476	1.29072	-4.61266	-1.36834	-6.50435	-2.85816	4.00747	-2.50455	3.02542	2.91486	-1.21864	-1.78919
		ACACGCGGTGTAGCAG-1_1	Calb2+ D.	Olfr957	9.55113	1.20105	4.89072	13.6264	2.36304	8.18233	2.92173	5.03921	-7.55031	-0.973789	-2.02907	5.35627	2.70691	0.296485		ACACGCGGTGTAGCAG-1_1	Calb2+ D.	Olfr957	-10.2142	-1.64427	-2.78496	-13.5341	-3.27912	7.57706	-1.52289	-5.49917	7.64817	-1.11666	-1.84211	-5.7834	1.88624	-0.234894	0.406949
		ACACGCGGTTGTGCCG-1_1	Cd36+ V.	Olfr771	1.3715	-7.61288	1.89164	-13.8217	1.07167	6.60053	7.04526	-2.98977	4.9317	-0.110693	1.6483	2.49344	-0.154175	1.88002		ACACGCGGTTGTGCCG-1_1	Cd36+ V.	Olfr771	-0.938119	7.52507	-5.60702	13.5847	-2.33153	6.74757	-6.91065	2.60053	-4.51555	-0.580726	2.23625	-2.3225	-0.534488	-2.11725	1.42773
		ACACTGAGTACTCGCG-1_1	Ventral	Olfr239	-1.60883	-2.99511	5.28141	0.0219784	1.64162	2.6987	-5.46344	0.586226	2.30022	-1.41986	-2.7731	1.04717	1.24976	-0.645653		ACACTGAGTACTCGCG-1_1	Ventral	Olfr239	1.11935	1.4339	-4.97059	-0.220383	-1.94484	2.10607	5.22465	-1.13522	-2.25499	-1.66728	-2.63837	-1.20233	1.87324	0.808242	-0.988971
		ACAGAAACAGCAAGAC-1_1	Cd36+ D.	Olfr601	6.20284	-9.08893	-1.71421	-4.42394	-0.617959	5.99765	9.80279	-5.39494	2.77603	-0.562252	0.556681	-1.30823	-0.984936	-1.26152		ACAGAAACAGCAAGAC-1_1	Cd36+ D.	Olfr601	-5.17161	10.311	-1.08052	4.02058	0.275763	5.9224	-9.90981	5.48053	-1.78302	-1.29157	0.923857	1.98807	-0.483595	2.003	4.1271
		ACAGAAAGTCTAGGCC-1_1	Ventral	Olfr1250	4.54957	2.98145	1.54602	-2.80505	4.50291	0.00436093	-2.99598	1.03924	4.97327	-1.25727	0.697963	0.409787	-3.56155	0.297385		ACAGAAAGTCTAGGCC-1_1	Ventral	Olfr1250	-4.66571	-2.84305	-0.867619	2.12715	-5.47157	-0.901874	3.14705	0.0798793	-5.2233	-0.877203	0.859343	-0.57933	-4.11729	0.29233	-0.0712722
		ACAGCCGCAATCGCCG-1_1	Cd36+ V.	Olfr788	-2.98767	-2.00317	-3.23667	-9.8636	-6.87158	4.56136	5.08904	0.146672	3.31699	2.09858	-0.940595	-0.675516	0.77753	0.611074		ACAGCCGCAATCGCCG-1_1	Cd36+ V.	Olfr788	3.10365	3.03828	0.405899	10.0358	6.60164	5.98489	-4.53037	-0.275846	-3.13074	2.3102	-0.73937	0.513362	1.30308	-1.16127	-0.121037
		ACAGCCGCATAAGCGG-1_1	Calb2+ D.	Olfr639	10.6291	0.385359	-0.998938	10.8031	3.57799	2.77214	0.694516	1.14628	1.53377	1.27084	3.56749	1.37708	1.51078	0.0903073		ACAGCCGCATAAGCGG-1_1	Calb2+ D.	Olfr639	-10.5106	-0.546641	2.8323	-9.85011	-4.08512	2.3757	-0.240629	-1.33022	-0.961949	0.921405	4.12368	-0.718589	1.50242	-0.540707	-4.51633
		ACAGGGAAGCAGGTCA-1_1	Calb2+ D.	Olfr139	9.34872	1.20592	6.25704	11.2268	-3.10624	-0.275366	4.31956	1.91941	-1.40037	2.66296	-1.95061	0.500205	2.07446	1.3865		ACAGGGAAGCAGGTCA-1_1	Calb2+ D.	Olfr139	-9.78128	-2.05358	-3.60429	-11.6955	2.96923	0.43319	-4.106	-2.92789	1.69887	2.60348	-2.09866	-0.774981	2.39595	-1.70791	-2.5084
		ACAGGGATCCCTCTTT-1_1	Ventral	Olfr1509	-9.82117	6.64849	-2.3869	2.31716	7.45723	2.29669	2.33909	-5.24761	-1.77427	-2.19205	6.13302	-3.92464	0.934221	-1.70443		ACAGGGATCCCTCTTT-1_1	Ventral	Olfr1509	10.1043	-5.75169	3.03927	-2.14119	-5.95315	1.82818	-2.5642	4.47516	1.14302	-1.57402	5.75367	4.49828	1.54464	1.86674	-2.57581
		ACATCGATCCGGACGT-1_1	Ventral	Olfr1395	-2.70993	1.00149	3.82608	4.89753	2.03114	0.280223	0.89528	-3.17712	2.82319	2.10057	-2.04006	5.14334	2.72347	0.143378		ACATCGATCCGGACGT-1_1	Ventral	Olfr1395	3.22893	-2.03144	-2.79839	-5.25415	-1.7047	0.0291819	-1.04894	2.85908	-3.20689	1.95935	-0.900705	-5.70444	2.99386	-0.351286	0.831111
		ACATCGATCTACTTCA-1_1	Calb2+ D.	Olfr611	10.8988	-1.15936	-2.40975	5.88738	2.22826	-0.0512598	2.30326	5.10785	-0.00824572	0.0890897	3.84496	-2.56404	-0.696326	0.666736		ACATCGATCTACTTCA-1_1	Calb2+ D.	Olfr611	-11.7885	2.56211	2.86003	-5.17039	-2.75508	-1.2582	-2.28605	-5.86929	0.175151	-0.764339	3.26388	2.05939	-0.603221	-1.08705	-1.58539
		ACATGCAAGTACAGAT-1_1	Calb2+ D.	Olfr1030	12.5848	5.64626	-9.84062	4.70384	0.237739	2.115	0.825654	4.93653	1.97405	2.58366	2.08405	0.828453	2.88878	0.263225		ACATGCAAGTACAGAT-1_1	Calb2+ D.	Olfr1030	-11.6772	-3.3253	10.319	-2.75236	0.492763	1.71241	-0.947749	-5.13579	-1.72124	2.27307	2.14135	-1.36719	2.23489	-0.0055835	1.27988
		ACATGCACAGCCTATA-1_1	Cd55+ V.	Olfr1431	8.86111	-4.35715	3.1058	-16.3144	-1.11261	-8.29635	-2.20512	-0.783925	-5.72172	-0.152374	7.9085	3.69516	4.9946	1.09821		ACATGCACAGCCTATA-1_1	Cd55+ V.	Olfr1431	-8.68752	4.1491	-5.97619	16.4448	1.81749	-8.99073	2.14168	0.953582	5.50328	-0.838528	9.10382	-3.17212	4.56054	-0.899441	-2.4106
		ACATGCAGTGGATCAG-1_1	Ventral	Olfr541	-3.36543	3.29432	1.55519	2.47415	-1.21608	-1.99978	1.46614	-3.15489	1.16415	-0.960627	-0.422727	0.942955	2.28749	-1.25577		ACATGCAGTGGATCAG-1_1	Ventral	Olfr541	1.89832	-3.7746	2.27344	-1.28468	0.814904	-2.03699	-1.72092	2.83938	-2.01378	-0.611353	0.0127596	-0.775978	2.75728	0.795372	-0.348256
		ACATGCATCAACACGT-1_1	Ventral	Olfr138	-2.1471	1.51032	8.59622	-0.989006	2.7364	5.30812	-6.4538	0.770778	-1.01098	-6.44402	-0.485655	-1.63083	-2.68078	-2.35168		ACATGCATCAACACGT-1_1	Ventral	Olfr138	1.62832	-3.06278	-8.49953	-0.572536	-3.86076	4.46292	6.797	-0.383977	0.612752	-6.30192	-1.29159	2.01619	-2.41867	2.34306	-2.16839
		ACATGCATCAGGGATG-1_1	Ventral	Olfr131	-0.366264	-6.39968	5.64574	-2.69304	0.538783	4.92131	-4.16322	3.96462	-4.30136	-8.31222	-7.50549	2.12315	-2.51825	2.11004		ACATGCATCAGGGATG-1_1	Ventral	Olfr131	-0.244555	5.23944	-5.24734	1.61267	-2.00435	5.22572	5.30586	-4.02002	3.51043	-8.51331	-7.60911	-2.90284	-1.47	-3.06825	-0.672811
		ACATGCATCGGATTAC-1_1	Ventral	Olfr239	-3.93037	-3.47594	5.40156	-0.765666	-1.65302	1.35816	-4.89006	0.903811	2.27475	2.9674	-2.71247	0.151944	-0.856374	0.458953		ACATGCATCGGATTAC-1_1	Ventral	Olfr239	4.41315	2.51611	-5.43164	0.271061	1.25376	0.328085	4.12034	-1.38063	-1.99663	2.57727	-2.98514	-1.1596	-0.312946	-0.549016	-2.1362
		ACATTTCCACCTGCAG-1_1	Dlg2+ D.	Olfr243	-1.14742	-4.55329	-5.42929	5.21741	1.90418	-0.751444	0.364742	-1.51732	2.38392	-2.40241	1.41561	-2.34123	0.0576323	0.208296		ACATTTCCACCTGCAG-1_1	Dlg2+ D.	Olfr243	1.45033	5.60701	5.68084	-5.41938	-2.0688	-0.716922	-0.560827	1.81428	-2.34431	-1.85074	2.06723	2.42254	0.311102	0.634678	1.98814
		ACCAAACCAGCTTTGA-1_1	Calb2+ V.	Olfr728	4.57939	8.03126	11.2093	-7.95212	-2.20145	-6.85629	5.02809	10.1936	-1.3694	0.0217025	5.55814	-0.197099	-2.55354	0.535052		ACCAAACCAGCTTTGA-1_1	Calb2+ V.	Olfr728	-4.96441	-8.99487	-10.275	7.40484	3.04053	-6.13927	-4.82985	-9.40572	1.00939	-0.824908	5.04805	0.712026	-1.94177	-0.321798	-2.09381
		ACCAACAAGAGAATCT-1_1	Dorsal	Olfr1122	1.02484	-2.65752	-14.7966	1.69162	1.74852	-4.34503	0.990493	-1.40762	0.649828	2.04785	-1.18639	-4.57239	-1.9176	6.10523		ACCAACAAGAGAATCT-1_1	Dorsal	Olfr1122	-1.72837	4.68731	13.6869	0.0478149	-0.784977	-4.52852	-0.809149	1.35627	-0.18133	2.33949	-0.867862	4.01462	-1.79224	-5.71029	0.492008
		ACCAACAGTGCGCTCA-1_1	Dorsal	Olfr1377	-2.9134	-0.571226	-0.30791	6.78391	-0.455899	-1.54578	2.25292	-3.35154	1.43199	1.93018	-1.52734	4.52768	1.40127	-2.02453		ACCAACAGTGCGCTCA-1_1	Dorsal	Olfr1377	2.95462	0.240673	1.71241	-6.35118	0.959975	-1.2025	-2.75173	3.42031	-0.783823	2.26314	-0.989998	-5.07865	1.35549	1.63032	1.46868
		ACCATTTAGACCTTTG-1_1	Ventral	Olfr11	2.50962	1.74389	3.75867	-1.67278	5.57983	-0.946826	-1.55976	0.582411	-1.31885	-4.88742	-7.56754	2.89034	-2.49668	0.322346		ACCATTTAGACCTTTG-1_1	Ventral	Olfr11	-2.32118	-2.75788	-3.62566	1.27672	-6.22249	-1.05992	1.69206	0.137305	0.323802	-4.27261	-6.83151	-2.58348	-1.91453	0.00276555	-0.400725
		ACCATTTCACAGTGAG-1_1	Ventral	Olfr1264	-2.35472	3.39594	7.75564	-3.33061	-7.38654	-1.33962	-1.06533	0.363051	2.50939	-0.569571	0.243794	-1.45448	-2.20513	-0.371113		ACCATTTCACAGTGAG-1_1	Ventral	Olfr1264	1.57867	-4.39476	-7.73626	1.89142	7.32175	0.284953	1.00167	-0.33287	-2.41516	-1.11027	-0.392501	0.816892	-2.93531	0.609777	1.74971
		ACCATTTGTATTTCTC-1_1	Ventral	Olfr732	-1.68762	-0.817759	-1.63978	-5.16771	3.75389	-3.19574	-2.62782	-0.105506	3.4466	-1.84178	-1.39499	0.0491063	-2.44483	0.136862		ACCATTTGTATTTCTC-1_1	Ventral	Olfr732	2.266	0.871453	1.28259	5.07504	-3.5311	-3.51005	1.6296	0.12238	-3.74005	-1.35076	-1.07411	0.21152	-2.27965	-0.167437	0.837777
		ACCATTTGTGAATTAG-1_1	Dorsal	Olfr623	7.50347	-1.83196	-2.76745	3.03867	-10.7936	-1.91826	1.89983	-0.131375	1.36539	-3.27662	0.673716	-1.47118	-0.308184	0.346754		ACCATTTGTGAATTAG-1_1	Dorsal	Olfr623	-7.25579	3.33937	2.94409	-2.75823	10.6783	-1.40996	-1.31798	0.803377	-1.37269	-3.52493	0.376135	1.44068	-0.498208	-0.321189	-1.09765
		ACCATTTTCACTCACC-1_1	Dorsal	Olfr141	3.11283	-3.47146	-3.73728	8.67791	5.43154	0.378	0.488711	-3.93175	3.05179	-0.316376	1.49704	0.938077	0.504246	1.30841		ACCATTTTCACTCACC-1_1	Dorsal	Olfr141	-3.49399	3.21052	4.51825	-7.80858	-5.28561	0.150576	-7.81597e-05	3.63843	-2.30778	-0.0147317	1.6078	-1.58151	1.41207	-1.30376	1.15994
		ACCATTTTCCACTTCG-1_1	Dorsal	Olfr683	7.36212	-2.20875	-8.73376	6.4387	1.16968	-2.31151	-0.357007	-3.54638	-1.28081	0.34105	1.02379	-2.81614	-2.69813	2.59127		ACCATTTTCCACTTCG-1_1	Dorsal	Olfr683	-6.91033	3.96927	9.57741	-6.12449	-0.394294	-2.58822	0.433906	4.08846	1.26179	0.466467	1.15448	2.99242	-2.07882	-2.37805	-4.05542
		ACCCAAAAGCCTTTGA-1_1	Ventral	Olfr70	2.79129	7.54564	-6.08756	-4.1458	-6.47493	-1.1499	-1.12045	1.42137	0.507784	0.0777734	-1.70603	1.58706	-1.79081	0.655192		ACCCAAAAGCCTTTGA-1_1	Ventral	Olfr70	-1.87193	-5.33963	5.48573	5.65393	7.36316	-0.349804	1.63103	-1.64147	-1.19721	-0.173235	-2.11069	-1.68813	-1.50564	-1.45976	0.799583
		ACCCAAACACTAACGT-1_1	Ventral	Olfr721-ps1	1.8358	11.0667	-4.77476	-3.92866	-5.85012	-1.20515	0.0605023	1.30449	0.278774	0.424147	-4.22083	-1.36258	-0.0781315	-0.962068		ACCCAAACACTAACGT-1_1	Ventral	Olfr721-ps1	-1.68518	-8.99781	4.19942	4.51373	6.09452	-0.489707	0.118627	-1.35009	-0.926672	0.995151	-4.21318	1.1013	0.132577	0.301959	0.343518
		ACCCTCACAGAGGCAT-1_1	Ventral	Olfr533	-7.66652	10.083	-6.04455	2.55168	5.76774	-4.00859	4.85499	-4.94488	0.732495	-3.40678	4.05723	5.47559	-0.0239637	-0.0512737		ACCCTCACAGAGGCAT-1_1	Ventral	Olfr533	7.40424	-9.28423	6.62083	-1.36347	-3.91109	-3.95494	-5.37822	5.04489	-0.278124	-3.16077	4.4887	-4.77573	-0.284473	-0.117166	-1.85905
		ACCCTCAGTCTACGTA-1_1	Ventral	Olfr1284	5.69245	7.78955	-0.288741	-9.98753	3.00914	-2.3384	-4.21162	-0.989081	-4.46161	-2.81425	1.37292	-4.50908	-1.15338	-5.47492		ACCCTCAGTCTACGTA-1_1	Ventral	Olfr1284	-5.05041	-7.08583	2.33715	11.0131	-2.07447	-3.29778	3.32759	0.727835	3.24796	-3.68027	0.895243	4.21473	-1.45165	4.77944	-1.34502
		ACCGTTCAGATGAACT-1_1	Cd36+ V.	Olfr1306	3.06963	3.20127	-7.35658	-17.388	-1.61804	2.25198	7.76733	-1.77904	-0.0762399	-0.608225	0.827386	-0.340998	-2.39122	-2.21689		ACCGTTCAGATGAACT-1_1	Cd36+ V.	Olfr1306	-2.82924	-1.20136	4.32881	17.5713	2.30652	4.52607	-7.76386	1.16176	0.198461	-0.516231	0.0215064	0.847235	-1.9273	1.66796	-0.434868
		ACCTACCAGCTACTAC-1_1	Dorsal	Olfr661	7.48918	-6.97182	0.177523	4.62598	-2.635	-3.70392	1.31632	-0.409419	2.17936	-3.19044	0.743691	-1.37733	-0.85049	0.711335		ACCTACCAGCTACTAC-1_1	Dorsal	Olfr661	-8.01251	6.24586	0.44228	-4.68018	2.27485	-3.40116	-1.33863	0.878407	-2.6605	-3.11246	0.388701	1.50076	-0.550437	-0.775162	-0.0462437
		ACCTACCGTTATCTGG-1_1	Dorsal	Olfr976	7.02932	-0.98857	-14.3344	5.4435	-0.150141	-2.232	-0.861808	-0.768648	0.227442	-0.708632	-1.3715	-0.499437	-1.39543	2.12385		ACCTACCGTTATCTGG-1_1	Dorsal	Olfr976	-6.80366	3.58504	13.8527	-3.31725	0.151134	-2.52599	-0.0117466	1.93896	-0.489032	-0.174152	-0.999982	0.555515	-0.755079	-1.59648	3.60397
		ACCTGAAGTCGCCTAG-1_1	Ventral	Olfr330	0.252539	5.4219	-1.72991	-0.908503	-1.18394	-3.60094	-0.605198	-3.21016	-3.13124	0.797943	-5.71231	-0.934519	1.23022	-3.09607		ACCTGAAGTCGCCTAG-1_1	Ventral	Olfr330	-1.06748	-5.31445	2.64437	1.99964	0.998107	-3.4645	0.28171	3.29325	2.32239	1.72268	-5.29524	0.826739	1.806	3.31915	-2.59906
		ACCTGAATCTGGACTA-1_1	Dlg2+ V.	Olfr430	-9.1649	-7.16374	-5.65646	0.433905	-1.00286	-3.88858	-0.707471	4.06054	-0.501953	6.10384	-2.1704	0.992909	-3.51465	0.110218		ACCTGAATCTGGACTA-1_1	Dlg2+ V.	Olfr430	9.25701	8.07069	2.74175	-0.811157	1.82363	-3.7137	0.934854	-4.29905	0.550982	6.00923	-1.1433	-0.551685	-2.996	0.143919	-0.228831
		ACCTGTCCAGAGATTA-1_1	Dorsal	Taar6	0.444192	-0.545003	1.43839	7.76801	5.3401	1.89517	-0.444936	-6.02425	0.55563	4.05737	-2.26172	2.63934	4.01741	-2.59934		ACCTGTCCAGAGATTA-1_1	Dorsal	Taar6	-0.57144	0.162938	0.0544825	-7.01469	-5.23134	0.503659	-0.318199	5.16104	-0.811655	4.57282	-0.575861	-2.91689	4.01227	2.3808	3.4243
		ACCTGTCTCTGGAAGG-1_1	Dlg2+ V.	Olfr731	-9.72038	-5.49401	6.84957	-6.2281	-2.27806	2.6474	-1.76429	4.5142	0.112016	-0.773139	-0.301796	-3.72108	2.45917	0.872844		ACCTGTCTCTGGAAGG-1_1	Dlg2+ V.	Olfr731	9.82063	3.63015	-8.06108	3.69273	1.70071	3.8206	2.82468	-4.52108	-0.520618	-0.400419	-1.1035	3.52628	2.63612	-0.145119	-1.3576
		ACCTGTCTCTTTCAGT-1_1	Calb2+ D.	Olfr77	12.3595	-0.870777	1.21996	6.45414	-0.81273	-6.17358	6.77003	6.16024	-1.26329	-0.421512	-0.996552	-1.50399	0.545475	-1.48646		ACCTGTCTCTTTCAGT-1_1	Calb2+ D.	Olfr77	-12.3113	0.526167	-1.23738	-6.49845	2.06415	-4.8257	-6.45417	-6.79604	0.861532	-0.348533	-1.03153	1.44537	0.174899	0.999445	-1.24883
		ACGATCACAGGTGGAT-1_1	Dorsal	Olfr661	6.17566	-7.28628	2.63934	3.14904	-2.58528	-3.19803	-0.522557	0.00572348	3.46633	-2.57784	-0.717169	-1.90382	1.18995	0.975494		ACGATCACAGGTGGAT-1_1	Dorsal	Olfr661	-6.36584	6.64717	-2.51664	-4.04495	2.51092	-3.45534	0.439328	0.298195	-3.64851	-2.43062	-1.16989	1.38158	1.03877	-0.57462	2.54648
		ACGATCAGTCCCAAAT-1_1	Dorsal	Olfr617	7.92245	-13.212	4.44709	7.8474	-2.15621	3.73677	-2.8244	0.0479159	1.4008	-3.30796	-0.654803	-2.03373	-0.672224	1.29104		ACGATCAGTCCCAAAT-1_1	Dorsal	Olfr617	-8.43348	12.8558	-5.10752	-9.12331	1.06897	3.21726	3.23539	0.364269	-2.26771	-3.51523	-1.07149	2.25721	-1.07316	-1.3043	1.6
		ACGATGTCAACCGATT-1_1	Cd55+ D.	Olfr50	11.7655	-2.53197	-6.6355	-3.17765	4.71035	-6.07401	-1.71756	-3.6953	-2.50742	1.43321	3.84914	-1.65818	0.789393	-1.36846		ACGATGTCAACCGATT-1_1	Cd55+ V.	Olfr50	-11.138	3.59938	5.96159	4.66095	-3.99902	-7.75136	1.46385	3.88499	1.9762	1.17377	4.47732	0.899324	1.5118	1.06906	-1.52872
		ACGATGTTCTAGCCTC-1_1	Ventral	Olfr1342	-10.4236	8.1243	-17.9617	-0.0964018	-2.97487	-0.880038	2.11783	0.758397	-4.82949	3.01549	-1.71526	-2.12959	1.32586	4.52453		ACGATGTTCTAGCCTC-1_1	Ventral	Olfr1342	10.8355	-4.88867	18.2568	2.84962	3.10174	-0.878115	-2.22918	-1.04065	5.0911	2.61188	-1.55393	2.38594	1.04801	-4.10394	-3.24313
		ACGGAAGAGGAATTAC-1_1	Cd36+ V.	Olfr806	-8.39878	-11.6121	-4.32491	-8.03173	1.17785	5.58395	5.93143	2.56963	0.925103	3.08949	-2.13689	0.537458	-0.913845	-1.22651		ACGGAAGAGGAATTAC-1_1	Cd36+ V.	Olfr806	9.03628	12.2115	0.984334	8.48643	-2.27193	6.07752	-5.60838	-2.64304	-1.08799	3.3019	-1.69345	-0.846371	-0.122598	0.753385	-2.00299
		ACGGAAGAGTCGAAGC-1_1	Dorsal	Olfr624	7.82066	-2.4492	0.169192	7.08177	0.998298	1.49231	-1.97589	0.835179	1.9402	-1.84554	3.43926	-1.60134	-0.916272	-0.319122		ACGGAAGAGTCGAAGC-1_1	Dorsal	Olfr624	-8.11789	2.36268	1.70584	-7.72439	-1.27221	0.996972	2.03564	-0.647354	-2.13412	-2.09057	2.73078	1.75406	-0.42987	0.58214	0.780966
		ACGGAAGCATTCTCTA-1_1	Dorsal	Olfr16	4.55518	-5.43575	0.301641	4.64746	2.47366	0.810658	-2.17847	-1.70014	3.72468	-0.629972	0.663742	0.609587	-0.0802441	0.374301		ACGGAAGCATTCTCTA-1_1	Dorsal	Olfr16	-4.51531	4.67904	0.338156	-4.8257	-3.21611	0.285535	2.33594	2.23564	-4.25327	-0.418038	0.751748	-0.906717	0.461012	-1.37331	1.9144
		ACGGAAGTCCACTAGA-1_1	Cd55+ V.	Olfr71	1.18919	-5.20447	6.84453	-8.60781	-3.1532	-4.70272	-1.37458	-0.672886	-2.83094	1.41859	2.2396	2.18421	3.6006	0.637922		ACGGAAGTCCACTAGA-1_1	Cd55+ V.	Olfr71	-0.364256	3.506	-8.89602	6.97675	4.41155	-4.1325	0.919928	0.139353	2.77544	0.914779	2.25092	-2.00839	3.21546	-0.946809	0.268313
		ACGGGTCGTTGGGAAC-1_1	Ventral	Olfr1264	-3.10738	0.174741	7.58589	-6.79864	-1.48493	-6.47832	1.39504	0.541605	3.26947	-3.09477	1.59469	-1.70134	-2.16257	1.21836		ACGGGTCGTTGGGAAC-1_1	Ventral	Olfr1264	3.37205	-1.61583	-7.55605	5.62224	2.32681	-6.14198	-1.62935	-0.319833	-3.53336	-3.61501	1.35646	2.15172	-2.08262	-0.951897	3.69532
		ACGGGTCTCGTTCCTG-1_1	Ventral	Olfr1263	-3.77706	9.02585	1.84034	-3.38197	1.07009	-1.50935	-0.874871	-6.79566	-4.85798	2.50741	2.17127	-7.69118	-2.46861	7.17641		ACGGGTCTCGTTCCTG-1_1	Ventral	Olfr1263	3.08416	-10.1757	0.421953	3.29931	-1.31552	-0.996225	0.530281	6.40158	4.48908	2.23562	1.41425	8.66042	-2.81635	-7.30535	-0.704885
		ACGGTCGAGAGCCATG-1_1	Ventral	Olfr695	-0.71447	8.44984	-0.38524	-0.761746	-7.19526	4.16206	-2.57335	0.598319	0.788052	0.75598	1.94479	0.752596	-3.73362	1.33448		ACGGTCGAGAGCCATG-1_1	Ventral	Olfr695	0.354609	-8.22497	0.983833	0.927637	6.38273	5.01101	3.29425	-0.756143	-0.595466	-0.0805071	2.25452	-0.914557	-3.60471	-1.56233	0.791805
		ACGGTCGCAGTCCCGA-1_1	Ventral	Olfr1320	4.17594	0.191799	5.39475	0.293712	2.86096	3.26193	-4.37017	-2.53327	-0.944457	4.1217	-5.51689	1.69977	2.66345	-0.903953		ACGGTCGCAGTCCCGA-1_1	Ventral	Olfr1320	-3.83127	-0.982408	-4.92996	-1.0202	-3.73838	2.76804	4.46007	2.59832	0.865138	3.7102	-4.5369	-1.9834	2.53248	0.888319	0.665399
		ACGGTCGGTAGGTAGC-1_1	Ventral	Olfr222	-1.33914	-3.18802	2.70432	0.788682	4.02984	5.66549	-6.96744	0.490863	0.504711	-3.07327	2.35765	-1.39661	-3.00706	1.41682		ACGGTCGGTAGGTAGC-1_1	Ventral	Olfr222	1.27439	2.31376	-2.59437	-1.07544	-5.16233	4.27877	6.314	0.286859	-0.856205	-3.56445	1.68172	1.00356	-3.82645	-1.21648	2.84869
		ACGGTTAAGTGAGTTA-1_1	Dorsal	Olfr975	4.67878	-3.61048	2.23217	4.63999	-1.92048	-2.86489	-1.79003	-4.26274	0.228787	0.098536	-0.954668	3.09816	-3.00808	-0.817367		ACGGTTAAGTGAGTTA-1_1	Dorsal	Olfr975	-5.09413	3.61048	-1.25224	-5.70551	2.04311	-3.38058	0.851274	4.46696	-0.356596	0.207454	-1.38247	-2.56446	-3.37615	0.215133	-0.78921
		ACGGTTAGTGTCTCCT-1_1	Dlg2+ D.	Olfr1111	-5.96053	-5.48734	2.53051	3.94144	-3.6238	0.308263	-3.52682	-1.37673	-5.22396	-0.221233	-0.867662	0.0681544	-1.72177	-3.65907		ACGGTTAGTGTCTCCT-1_1	Dlg2+ D.	Olfr1111	6.78315	5.08534	-2.46989	-4.20149	3.10284	0.419975	3.43077	0.746184	4.88431	0.367907	-0.318026	-0.0513067	-2.03496	3.48462	-3.78157
		ACGTAACAGACCCGCT-1_1	Ventral	Olfr1220	-11.3175	3.36974	1.35277	-4.97374	4.01016	-3.42029	1.31299	0.389662	1.85931	-5.44819	2.66379	-4.70085	-1.68296	0.262017		ACGTAACAGACCCGCT-1_1	Ventral	Olfr1220	10.1273	-4.07646	-1.50265	4.05002	-3.15646	-3.3681	-1.67577	0.187235	-2.73817	-5.33487	2.37338	4.49386	-1.34579	-0.154575	-2.06854
		ACGTAACCACACAGAG-1_1	Ventral	Olfr1411	-8.59542	1.75427	-4.74804	-1.25421	0.755959	-4.814	2.98098	0.718546	-0.307921	-3.3731	1.14772	1.7421	-3.52649	0.135498		ACGTAACCACACAGAG-1_1	Ventral	Olfr1411	7.15781	-0.481451	5.16328	2.50342	0.604484	-5.04535	-2.89127	-0.740208	0.285501	-2.9843	1.02093	-2.32933	-3.74631	-0.552237	-0.789499
		ACGTAACCACGGTGAA-1_1	Calb2+ V.	Olfr1241	1.61034	6.43178	7.11851	2.77123	-2.41254	3.52211	2.15997	6.87409	-2.07499	-1.50168	-4.30547	-0.039677	2.90002	0.108934		ACGTAACCACGGTGAA-1_1	Calb2+ V.	Olfr1241	-1.93852	-6.8836	-4.64648	-3.58885	2.09428	4.09635	-0.9785	-7.73587	1.92016	-1.63376	-3.50791	-1.30791	2.87415	-0.404811	-0.9467
		ACGTAACTCAAACGTC-1_1	Ventral	Olfr1281	-7.66214	4.37117	4.39997	1.3217	-6.97027	-0.0441306	3.10113	-0.725591	0.0719507	-0.986322	1.82285	0.679353	0.693291	0.162472		ACGTAACTCAAACGTC-1_1	Ventral	Olfr1281	6.90973	-5.99861	-2.64388	-1.5495	6.27114	1.31781	-2.8267	0.885234	0.486386	-1.42102	1.95404	0.0970269	0.373711	-1.0888	0.709047
		ACGTACAAGATTAGAC-1_1	Dorsal	Olfr588-ps1	-3.56615	-2.317	-3.18637	3.13725	5.09293	-0.769899	-0.634393	-3.21103	-0.294493	0.629218	-1.63985	-1.13431	-0.31862	-1.81209		ACGTACAAGATTAGAC-1_1	Ventral	Olfr588-ps1	5.11217	2.40945	1.06753	-3.16092	-4.312	-1.51516	0.34726	3.40018	0.00526698	1.09302	-1.17728	1.06536	-0.188572	1.95194	-0.459819
		ACGTACATCACTGAAC-1_1	Calb2+ V.	Olfr113	3.37825	6.30952	3.32585	0.254128	-3.71163	4.39606	-2.22468	5.38926	-5.05862	-3.82449	-4.92578	0.0600542	-1.39684	1.87776		ACGTACATCACTGAAC-1_1	Calb2+ V.	Olfr113	-3.2716	-5.74426	-2.85193	-0.800174	2.18441	5.14656	3.13095	-4.82266	4.04487	-3.35806	-4.7894	-0.897816	-0.592088	-2.13553	-1.85294
		ACGTACATCGTTCATT-1_1	Ventral	Olfr191	-3.59199	1.63583	0.723872	1.06096	5.05186	2.52959	-1.33428	3.1559	-3.764	-6.79226	-4.99864	2.44526	-0.758377	0.231982		ACGTACATCGTTCATT-1_1	Ventral	Olfr191	3.84644	-2.76777	-1.44462	-2.01294	-5.57651	1.6051	1.10979	-1.73762	2.82036	-6.47007	-4.40122	-2.43776	-0.428344	-0.255139	0.109341
		ACGTCCTAGTGAGGTC-1_1	Ventral	Olfr239	-0.937815	-4.17297	7.06073	-0.889444	2.95747	3.66548	-4.39282	1.27725	2.66171	-2.31142	-2.19952	1.79449	1.01026	0.405802		ACGTCCTAGTGAGGTC-1_1	Ventral	Olfr239	1.30826	2.75307	-6.33251	0.145698	-3.39363	2.72719	4.03633	-0.995127	-2.39544	-2.22217	-1.61531	-2.04796	0.891643	-0.0427593	-0.320499
		ACGTCCTAGTGCGACA-1_1	Ventral	Olfr1049	-2.7328	7.15436	-1.56706	-1.92177	-3.00506	-1.80223	-1.57749	-2.99963	-3.86685	2.67756	0.895017	1.02964	-5.59223	3.2455		ACGTCCTAGTGCGACA-1_1	Ventral	Olfr1049	3.113	-6.54153	-0.106392	1.12349	2.65912	-0.613256	0.295634	3.45233	3.55794	2.71273	1.46093	0.0422589	-5.57196	-2.80169	1.81381
		ACGTCCTGTTTCTTAC-1_1	Ventral	Olfr1415	-7.70236	0.627343	0.14726	0.266949	-1.46504	-2.25636	1.12619	2.55864	1.30468	0.489662	-0.927611	-0.388297	0.772532	0.548665		ACGTCCTGTTTCTTAC-1_1	Ventral	Olfr1415	7.79943	-0.349431	0.233694	-0.892645	-0.154923	-3.23151	-1.30288	-2.33797	-1.39085	0.426912	-0.0815319	0.307192	2.11676	0.111615	0.693183
		ACGTTCCAGGAGTCTG-1_1	Ventral	Olfr525	-14.4361	-2.99635	2.05214	4.39604	-0.177286	0.938108	0.813813	2.61332	0.488579	2.1198	5.39826	1.57015	0.583995	-1.66518		ACGTTCCAGGAGTCTG-1_1	Dlg2+ V.	Olfr525	15.4775	3.06092	-0.935887	-4.96639	-0.858369	-0.0699116	-1.52691	-2.70897	0.0440602	1.95354	5.33518	-2.09112	0.580542	1.19349	2.64972
		ACGTTCCGTTTCGATG-1_1	Cd36+ V.	Olfr1276	1.62416	3.31745	-3.87259	-11.6316	-3.33967	7.43879	6.56888	-0.526466	4.22454	-1.39578	-2.39898	-1.63703	0.172473	-0.994153		ACGTTCCGTTTCGATG-1_1	Cd36+ V.	Olfr1276	-2.17612	-1.34499	3.1467	12.2056	3.20612	8.25349	-5.9426	0.484307	-3.76818	-0.74403	-2.38464	1.07716	1.01591	0.967396	-1.49544
		ACTACGACAAAGTGTA-1_1	Ventral	Olfr727	-10.0931	5.92563	7.39243	4.62575	4.87147	0.850988	5.63051	-3.68583	-3.80548	-5.24651	1.81452	3.72026	1.96441	2.71011		ACTACGACAAAGTGTA-1_1	Ventral	Olfr727	10.3806	-7.83536	-5.05932	-5.41906	-4.06478	0.558737	-5.40284	4.00657	3.68207	-4.97986	1.8122	-3.15303	1.68992	-2.46398	0.698208
		ACTACGACAGAACGCA-1_1	Ventral	Olfr541	-7.73869	11.1365	-9.57362	0.765588	-5.63622	5.54717	0.685032	-0.626497	-0.652875	-0.278437	0.497712	0.614697	5.71342	-1.1524		ACTACGACAGAACGCA-1_1	Ventral	Olfr541	6.6166	-8.96275	10.799	0.917664	4.73584	6.19702	0.105553	0.920966	0.616968	-0.688298	1.13306	-0.828668	4.97332	1.7419	2.67418
		ACTACGAGTCCTACAA-1_1	Ventral	Olfr71	-0.658448	-0.943255	-7.06975	-6.9913	2.19251	-7.03845	-2.12738	2.33162	1.15667	3.04627	-3.93741	0.468884	1.64409	0.260707		ACTACGAGTCCTACAA-1_1	Ventral	Olfr71	0.396692	1.50607	5.57437	9.20907	-1.20539	-7.51378	1.86647	-1.93431	-1.47706	2.95914	-3.97768	-0.888029	2.30234	-0.764101	-0.0863031
		ACTACGAGTGACAGGT-1_1	Cd36+ V.	Olfr1201	-0.133658	-0.305563	4.55944	-11.9235	1.60153	2.30013	11.9691	-3.72099	3.36191	-1.01448	-2.84954	-2.7736	-0.0414369	-1.20327		ACTACGAGTGACAGGT-1_1	Cd36+ V.	Olfr1201	-0.134711	-0.173812	-6.09479	10.5776	-1.14908	3.64257	-11.6732	3.59749	-2.97367	-0.9185	-3.82016	2.19878	0.271876	1.41566	-0.498212
		ACTACGATCAGGTAAA-1_1	Cd36+ V.	Olfr789	3.22592	-7.08836	-1.4323	-13.0754	1.50565	8.25189	6.7642	-3.31784	2.69661	3.05639	-0.540568	1.44343	1.98585	0.182588		ACTACGATCAGGTAAA-1_1	Cd36+ V.	Olfr789	-2.38152	8.05266	-2.80515	12.6501	-2.48911	8.25311	-7.10969	2.94089	-2.94703	2.64546	0.409681	-1.96663	2.21592	-1.16789	-5.76236
		ACTATCTAGAATCGAT-1_1	Dorsal	Olfr231	5.40862	0.0447484	4.99059	7.35657	-1.33883	-0.015004	2.21181	-1.24641	-0.566818	3.62034	-2.13622	0.883722	1.58958	-0.246931		ACTATCTAGAATCGAT-1_1	Dorsal	Olfr231	-4.97726	-0.458093	-3.39118	-7.5291	0.387044	0.207311	-2.26029	1.38742	0.76108	3.91291	-1.80974	-0.793243	1.60868	1.05214	1.98549
		ACTATCTCATGAGGGT-1_1	Cd36+ V.	Olfr788	-4.72726	-6.71645	-0.569531	-8.33658	-3.32073	4.74866	5.5235	0.676411	2.70933	3.55274	-2.51521	-0.774691	1.84379	0.130191		ACTATCTCATGAGGGT-1_1	Cd36+ V.	Olfr788	5.16938	7.66837	-2.6109	8.67265	1.86285	4.90407	-5.1105	-1.07722	-2.04732	3.51245	-2.75762	0.289749	2.27077	-0.280286	-2.39756
		ACTATCTCATGGATCT-1_1	Dlg2+ D.	Olfr718-ps1	-3.00739	-8.82933	-2.33983	3.78832	4.93736	2.25287	-3.94968	1.69364	1.59191	1.09818	2.4256	0.452463	-1.50793	-0.854571		ACTATCTCATGGATCT-1_1	Dlg2+ D.	Olfr718-ps1	3.42764	8.27712	1.45667	-3.17719	-5.38773	0.777602	4.29554	-1.13598	-1.8925	0.747599	2.43274	-0.183016	-1.75519	0.773516	1.81711
		ACTATCTGTCAACACT-1_1	Ventral	Olfr1118	5.53126	8.17655	1.09653	-1.9439	4.12398	-0.717674	-0.922988	-4.2826	-1.54973	5.64606	-0.451949	-2.4954	-2.05457	6.47287		ACTATCTGTCAACACT-1_1	Ventral	Olfr1118	-4.70401	-8.23235	-0.113821	1.73334	-4.58992	-1.73235	-0.200118	4.5825	0.944922	5.86738	0.034802	2.74469	-2.6221	-6.13953	-2.54412
		ACTATCTTCATTGGTG-1_1	Ventral	Olfr281	-4.24713	8.33414	3.01231	-1.24849	-8.85006	0.820164	1.25096	1.10248	3.14804	-1.33991	0.576539	-1.38297	0.872643	-0.560554		ACTATCTTCATTGGTG-1_1	Ventral	Olfr281	4.74068	-9.26279	-1.6573	0.8654	8.29732	2.33078	-0.978425	-0.435026	-2.43431	-2.07575	0.462003	1.19442	0.706259	0.372654	1.36485
		ACTATCTTCCTTGGAA-1_1	Dorsal	Olfr859	7.34465	0.0396775	-6.30678	4.39477	-2.59912	-2.53745	0.80421	-3.08852	-0.798058	1.39049	-2.81491	-1.55634	0.84046	1.75861		ACTATCTTCCTTGGAA-1_1	Dorsal	Olfr859	-6.5983	1.13196	6.56672	-3.15865	3.26637	-2.03984	-1.35271	3.73929	-0.223936	1.78308	-2.84555	0.962536	0.625863	-1.68797	-0.0556296
		ACTATGGGTCCTTGTC-1_1	Ventral	Olfr311	2.76119	0.52444	4.32534	-2.82181	2.45032	-5.80598	-3.39294	-1.84484	3.82325	-0.898606	1.68739	4.4069	-5.25585	-0.889162		ACTATGGGTCCTTGTC-1_1	Ventral	Olfr311	-3.34535	-1.3109	-4.65491	3.64144	-1.24014	-6.75189	2.96685	1.40152	-2.86214	-0.858129	2.29387	-3.80068	-5.87745	1.71138	2.31437
		ACTATGGGTCGTATGT-1_1	Cd55+ V.	Olfr523	3.08922	-5.56471	6.39331	-5.9421	0.133595	-0.418904	-5.14406	-0.14734	0.722025	0.271724	2.39216	2.56523	-0.944082	-1.09434		ACTATGGGTCGTATGT-1_1	Cd55+ V.	Olfr523	-2.89594	4.68962	-8.06485	4.35324	-0.479468	-0.649959	5.02623	-0.0217142	-0.114553	-0.122585	1.78735	-2.10685	-0.852724	1.17263	1.67355
		ACTATGGTCTCTCGCA-1_1	Ventral	Olfr1195	-6.2387	8.37119	0.320767	1.50961	8.67623	-2.39235	4.79776	-6.53582	-3.77463	-2.21138	3.98718	-2.2966	-1.26133	1.13895		ACTATGGTCTCTCGCA-1_1	Ventral	Olfr1195	5.69982	-8.46974	1.63132	-0.786202	-7.551	-3.09574	-5.17882	5.98127	3.92851	-2.59832	2.95334	2.82317	-0.538044	-0.712841	-1.70617
		ACTATTCCATCAACCA-1_1	Ventral	Olfr794	3.18761	-0.578475	1.36704	-2.64657	4.26444	0.434419	-4.01321	-0.901354	2.26636	1.24862	-0.573235	-0.326029	-0.667282	0.1856		ACTATTCCATCAACCA-1_1	Ventral	Olfr794	-3.38852	-0.0799778	-1.08062	2.65673	-4.10515	0.40213	3.75874	0.779457	-2.26666	0.523991	-0.912843	0.426016	-1.25283	-0.0528367	0.349576
		ACTATTCGTCAGTCGC-1_1	Ventral	Olfr1254	3.58926	1.281	5.27212	-0.609007	9.35287	10.1776	-11.8204	-0.982975	-8.73869	-1.55801	-1.87317	-3.30003	-6.23424	4.76568		ACTATTCGTCAGTCGC-1_1	Ventral	Olfr1254	-3.9557	-2.46521	-5.03516	0.32862	-11.0163	8.26088	13.2216	1.91037	8.37563	-0.401155	-1.49843	3.61077	-7.05974	-4.17696	-2.18537
		ACTATTCGTGAAGCTG-1_1	Dlg2+ V.	Olfr455	-16.7834	-5.78871	5.92557	-2.65983	-1.3045	-3.50679	0.580729	4.66143	-0.350648	3.15434	-0.185747	-4.43805	-0.704319	-0.876889		ACTATTCGTGAAGCTG-1_1	Dlg2+ V.	Olfr455	17.688	3.61894	-6.85606	1.25496	2.31675	-3.00216	-0.567153	-5.02718	0.165871	2.2625	-0.341055	4.49983	0.0316769	-0.200289	-0.430315
		ACTCCCAAGACGCATG-1_1	Dorsal	Olfr1406	2.13276	-7.13078	0.119727	5.28955	1.14357	0.181273	-0.7122	-2.24705	4.18379	1.05733	2.04337	0.801747	1.27303	-0.108589		ACTCCCAAGACGCATG-1_1	Dorsal	Olfr1406	-1.50087	6.46155	0.654798	-4.57346	-1.79444	-0.176953	1.00532	1.4985	-4.04164	1.79316	1.97103	-0.912183	0.206507	0.116706	4.59794
		ACTCCCAAGCAAGTGC-1_1	Dlg2+ D.	Olfr676	-0.516454	-5.6943	-2.91243	2.64883	1.04734	-1.14828	-0.711893	-2.04459	-0.398318	1.29721	-1.65766	-1.92809	0.366283	-0.959488		ACTCCCAAGCAAGTGC-1_1	Dlg2+ D.	Olfr676	1.32013	6.30881	1.00885	-4.0646	0.740334	-0.416511	0.645742	2.23615	0.205911	1.16441	-1.66438	1.42379	0.580663	0.992042	1.40371
		ACTCTCGCAGCTCATA-1_1	Cd55+ D.	Olfr655	8.4176	-8.39587	-2.16936	1.02005	-4.66135	-5.20311	0.91134	-2.65096	-0.227137	-1.96201	-1.16984	-1.59022	4.25021	0.130967		ACTCTCGCAGCTCATA-1_1	Dorsal	Olfr655	-8.08505	8.44575	0.230737	-1.60004	5.35173	-4.44888	-0.890937	2.652	-0.243092	-2.19679	-1.21681	1.30799	4.27408	-0.529448	-0.0668784
		ACTCTCGGTTTACCAG-1_1	Ventral	Olfr1347	-3.75428	6.21053	9.31863	3.85008	-2.44652	-1.01336	5.13298	-4.6402	0.752329	0.390454	-3.35772	-2.41312	4.70075	0.243024		ACTCTCGGTTTACCAG-1_1	Ventral	Olfr1347	4.13351	-7.65875	-7.76621	-4.90781	2.21537	-0.581862	-5.05213	3.8781	0.322548	0.376154	-3.18264	1.70544	4.98338	-0.13828	2.28887
		ACTGATGGTAGCTTAC-1_1	Cd55+ V.	Olfr107	6.9485	-5.19065	6.72007	-6.63249	-5.57208	-1.15218	-3.68107	-3.40398	-2.59456	-0.286536	4.50986	2.29509	2.95443	0.458269		ACTGATGGTAGCTTAC-1_1	Cd55+ V.	Olfr107	-6.65504	4.14935	-7.67025	6.38611	4.99437	-1.85515	3.1965	2.90654	2.41199	-0.780577	5.16567	-1.80599	3.50333	-0.0108288	-0.289475
		ACTGATGGTGGTGATG-1_1	Ventral	Olfr1238	-7.82249	1.01925	7.09752	1.20421	1.88121	0.84444	-1.61583	-2.35211	1.82275	-2.15269	0.423751	-1.72885	-1.06213	-3.11559		ACTGATGGTGGTGATG-1_1	Ventral	Olfr1238	6.97825	-2.69165	-6.26687	-2.13744	-1.60521	1.26572	1.21626	2.41891	-2.13091	-1.8117	0.776019	1.97594	-0.502454	2.39038	-2.29983
		ACTGATGTCAAACCCA-1_1	Calb2+ D.	Olfr681	13.0563	-4.10751	-2.00533	-0.0629613	-2.4989	-6.29807	1.54378	5.04097	-1.04432	-2.17917	1.07843	-1.26271	0.14977	1.14019		ACTGATGTCAAACCCA-1_1	Calb2+ D.	Olfr681	-13.7029	4.38438	1.91742	0.49128	3.92565	-6.183	-1.96305	-5.68302	1.47487	-2.32666	1.75707	1.28114	-0.207619	-1.6378	-3.80914
		ACTGATGTCGATTCCC-1_1	Dorsal	Olfr596	7.46745	-5.97017	-0.551521	5.83266	0.0727301	-2.91571	-0.0418291	-2.86981	2.79239	-0.679774	-0.771036	-1.46865	0.315198	0.88158		ACTGATGTCGATTCCC-1_1	Dorsal	Olfr596	-7.61727	5.78229	0.479345	-6.16355	-0.0823012	-2.96082	0.0354454	2.8221	-3.21124	-0.762058	-0.594262	1.41939	0.0977165	-1.4635	0.785614
		ACTGATGTCTCAGAAC-1_1	Ventral	Olfr1254	1.61049	4.98538	-0.0448337	-2.82405	5.55131	0.868327	-6.09593	-2.46066	0.891766	1.89914	0.622441	0.110148	-4.18253	-3.46995		ACTGATGTCTCAGAAC-1_1	Ventral	Olfr1254	-1.56379	-4.34149	2.05643	3.6057	-4.95297	0.102857	6.06726	1.89885	-1.55365	2.02788	0.772814	-0.290412	-4.15893	3.10915	0.496919
		ACTGCAACAAGCCCAC-1_1	Dorsal	Olfr552	4.33992	-4.27141	-1.25624	6.78162	2.57718	3.37435	-3.181	-3.08034	0.33609	0.99323	1.64167	-4.04999	1.34295	-0.402449		ACTGCAACAAGCCCAC-1_1	Dorsal	Olfr552	-3.92758	4.54981	1.61836	-6.81493	-3.44392	3.02773	3.58813	3.49907	-0.680099	0.801875	1.50011	3.58777	2.00972	0.280749	0.0422883
		ACTGCAATCCCTCTTT-1_1	Ventral	Olfr820	-4.92033	-0.861657	4.84759	-0.28798	0.990002	-1.18445	-0.996878	-0.443275	4.25417	-2.06298	-1.67315	-1.06268	-0.464056	-0.430238		ACTGCAATCCCTCTTT-1_1	Ventral	Olfr820	3.87536	-0.505363	-5.23859	-0.274438	-1.23528	-1.33805	0.934793	0.477276	-3.84323	-1.49021	-1.44889	0.612002	-0.426063	0.993279	0.379329
		ACTGTCCCACCGTACG-1_1	Ventral	Olfr1212	1.75167	6.66425	-3.26439	-3.94065	-2.26701	5.74521	-3.05281	3.66247	-6.04443	-4.72692	-5.01528	-0.507142	-1.95801	3.44614		ACTGTCCCACCGTACG-1_1	Ventral	Olfr1212	-1.64966	-5.12825	4.7915	5.07077	0.341557	5.93788	4.30202	-4.11404	6.3231	-5.70855	-6.53342	-0.158265	-1.42359	-3.98376	-1.80603
		ACTGTCCCATCTCAAG-1_1	Ventral	Olfr330	1.35841	12.1425	-9.03545	-2.10027	-6.93657	-0.779755	-0.138761	-1.87694	-1.55918	-0.442865	-1.81957	-2.91459	-0.850567	-2.45532		ACTGTCCCATCTCAAG-1_1	Ventral	Olfr330	-1.42216	-10.5854	9.2835	3.58008	7.50417	0.378778	-0.528613	2.2781	1.38297	0.106399	-2.80564	3.50678	-0.451001	2.34432	-2.28099
		ACTGTCCTCGACGATT-1_1	Dorsal	Olfr446	4.35818	-5.60547	-1.01076	4.13263	2.81649	-0.452092	-4.25543	-1.45189	3.95983	-1.27996	1.65949	-1.77677	0.539423	0.631381		ACTGTCCTCGACGATT-1_1	Dorsal	Olfr446	-4.47888	4.69892	2.26528	-4.03802	-3.11813	-1.07141	3.48815	1.81866	-4.05456	-0.88115	2.20262	2.12033	0.744785	-0.681739	3.21306
		ACTGTGACAATCTGCA-1_1	Dorsal	Olfr1496	1.64805	2.51384	-2.30865	5.28755	2.53185	-0.14028	0.294617	-3.91483	0.624919	0.875835	-3.13821	1.49005	2.02195	-0.251377		ACTGTGACAATCTGCA-1_1	Ventral	Olfr1496	-0.998579	-1.79021	2.66431	-5.32097	-1.81567	-0.434828	-0.0374624	3.8681	-0.280803	1.15283	-1.93603	-1.81566	1.49175	0.397261	-2.36814
		ACTGTGAGTAGAGTTA-1_1	Cd36+ V.	Olfr805	-5.88712	-10.3753	-4.91897	-7.96814	3.47198	8.25328	7.75048	0.278484	1.14546	3.60289	-2.61634	-1.56235	1.8848	0.548006		ACTGTGAGTAGAGTTA-1_1	Cd36+ V.	Olfr805	6.91484	10.8272	1.79619	8.07434	-4.03283	8.43578	-6.64167	-1.56899	-0.949269	3.73863	-2.75394	1.23474	2.50781	-1.06473	-0.862669
		ACTGTGAGTCCTACAA-1_1	Calb2+ V.	Olfr1184	8.45036	10.202	6.07578	-1.03755	2.52759	-2.21624	6.05286	7.98697	0.799495	2.41796	-0.322513	-1.09092	1.77863	-0.325712		ACTGTGAGTCCTACAA-1_1	Calb2+ V.	Olfr1184	-8.88414	-10.8543	-4.28538	-0.00169022	-1.8583	-1.13689	-5.09981	-8.69967	-0.300333	1.64893	0.496146	0.921692	1.4935	0.977092	-1.89725
		ACTTAGGCAATATCCG-1_1	Dlg2+ V.	Olfr129	-9.66481	-7.82295	-4.11636	-2.42895	-0.550708	-5.13056	-1.03665	5.54592	1.32639	4.90968	-1.85637	0.700012	-0.936118	1.45344		ACTTAGGCAATATCCG-1_1	Dlg2+ V.	Olfr129	10.6987	7.70597	1.25678	2.6269	1.30722	-5.19205	0.862632	-5.78267	-1.92174	4.68877	-1.88789	-0.606622	-0.752409	-1.38058	-3.26755
		ACTTAGGCAGAACTCT-1_1	Dorsal	Olfr586	8.04541	-7.93514	5.05908	6.46121	-3.21606	-0.527538	0.648176	-1.31847	-2.82749	-4.44128	-1.31014	-3.52143	-0.822136	0.00961385		ACTTAGGCAGAACTCT-1_1	Dorsal	Olfr586	-7.22853	6.78793	-4.73388	-7.61138	3.06067	-0.531481	-0.00678259	1.7222	3.60632	-4.77456	-2.47564	3.28453	-1.21837	0.716561	-0.317754
		ACTTAGGGTGTCGCTG-1_1	Dorsal	Olfr1404	3.57613	-6.53045	-0.306188	6.07839	-2.70058	-1.49519	-0.685778	-0.979402	3.12162	-4.96896	0.177965	-1.0063	-0.628768	0.094659		ACTTAGGGTGTCGCTG-1_1	Dorsal	Olfr1404	-2.91011	6.39109	-0.132711	-6.67708	1.71481	-1.64482	0.383385	1.87958	-3.38494	-4.38396	-0.397388	0.70863	-0.506977	-0.427763	-0.133874
		ACTTAGGTCATCCTAT-1_1	Calb2+ V.	Olfr1320	5.32339	2.44378	6.06465	-0.325885	2.55927	-1.85697	-1.62785	4.33814	-2.58247	1.21708	-5.07899	1.84273	-2.03867	-1.00978		ACTTAGGTCATCCTAT-1_1	Calb2+ V.	Olfr1320	-5.76605	-3.58119	-5.14654	0.0183292	-2.38023	-2.17154	1.4421	-5.1929	2.20519	0.712411	-5.28339	-1.88546	-1.11695	1.11804	-3.0013
		ACTTATCGTTGTCTAG-1_1	Ventral	Olfr1206	-4.66978	6.75028	2.92119	-1.15361	3.08339	-1.47986	5.86601	-3.44219	0.790726	-2.82769	0.862829	-3.02006	2.41618	-0.308104		ACTTATCGTTGTCTAG-1_1	Ventral	Olfr1206	5.06397	-7.75001	-1.41136	0.644818	-2.89506	-1.52591	-6.0896	3.49828	-0.107738	-2.68606	0.820233	3.35808	3.06717	-0.339216	-0.818183
		ACTTCCGGTAGACTGG-1_1	Ventral	Olfr1354	1.24916	2.5531	4.00031	1.35002	3.79341	0.764973	-1.23104	-1.26128	2.37405	1.62822	-1.49052	1.92627	-0.432566	-1.58309		ACTTCCGGTAGACTGG-1_1	Ventral	Olfr1354	-0.658968	-2.51563	-3.34774	-2.17202	-3.38368	0.562961	1.5462	1.13218	-2.02967	2.17954	-0.862512	-2.07451	-0.252833	2.23614	1.4393
		ACTTCCGGTCCACTCT-1_1	Dlg2+ D.	Olfr1037	-2.82845	-7.87348	-2.65327	7.50367	2.83074	-1.53586	-1.69236	-0.845227	5.55933	-2.46348	4.44022	-1.74008	1.03914	-0.573313		ACTTCCGGTCCACTCT-1_1	Dlg2+ D.	Olfr1037	2.77747	6.90196	2.2412	-6.1396	-2.69707	-2.15934	1.36481	0.845156	-5.27177	-2.36594	3.63923	2.14756	0.798802	0.23643	-0.439964
		ACTTCGCCAAGATGGC-1_1	Dlg2+ V.	Olfr129	-9.91062	-8.29665	-1.90927	2.02756	2.91901	2.53414	-3.77986	4.05451	0.440732	8.13003	-1.06187	-0.947974	0.7604	2.65217		ACTTCGCCAAGATGGC-1_1	Dlg2+ V.	Olfr129	10.5797	7.86016	0.325497	-1.86589	-2.5519	1.60565	3.86858	-4.17809	-0.147305	8.2975	-0.152281	0.9412	0.811367	-2.48194	-0.932328
		ACTTCGCGTACAGTAA-1_1	Ventral	Olfr1359	-0.761696	8.15432	0.704165	0.0687637	-5.04573	6.57515	-3.45757	2.9625	-1.96509	-6.56218	-2.10151	1.56319	-1.81873	1.61851		ACTTCGCGTACAGTAA-1_1	Ventral	Olfr1359	0.680457	-7.2274	0.62194	-0.0639243	2.82039	6.72432	3.65034	-2.25137	2.18756	-6.65295	-2.49208	-2.20122	-1.53136	-1.34306	2.21524
		ACTTCGCGTCTTCGAA-1_1	Dlg2+ D.	Olfr1358	-0.340522	-10.0016	-1.49545	4.04965	-1.40639	-4.00092	3.68487	0.554556	0.787477	-0.0341565	-2.65262	2.42307	-0.603527	-0.500154		ACTTCGCGTCTTCGAA-1_1	Dlg2+ D.	Olfr1358	1.42786	8.9216	0.654395	-4.5706	1.84736	-3.29101	-3.23048	-0.835786	0.0111102	0.0350018	-2.67355	-2.55554	-0.204766	0.970837	1.1123
		ACTTTCAAGATAACAC-1_1	Cd36+ D.	Olfr553	2.40235	-16.0546	-4.40945	-6.50607	-0.961795	4.47275	8.07675	-2.09809	-1.64865	-0.661762	0.960699	-1.42476	-0.311938	-2.12267		ACTTTCAAGATAACAC-1_1	Cd36+ D.	Olfr553	-1.74919	16.8671	-0.28213	5.77143	-0.110146	4.44493	-7.4795	2.12293	1.72969	-1.13458	0.708564	2.23609	0.0601939	3.58607	5.13573
		ACTTTCAAGGGCTAAC-1_1	Ventral	Olfr45	-1.48758	9.32403	-6.99184	-1.23054	9.13898	-6.25941	4.13174	-0.937807	4.48812	-1.51283	-0.0647781	1.40293	1.14502	2.78154		ACTTTCAAGGGCTAAC-1_1	Ventral	Olfr45	0.837551	-7.58238	8.12615	1.60301	-8.6134	-6.74454	-4.91471	0.564415	-4.56072	-1.18667	-0.443244	-1.94259	1.3849	-2.61813	2.55019
		ACTTTCACATAACAGA-1_1	Ventral	Olfr60	-10.6058	6.82876	0.411599	1.09039	-2.28087	1.34263	1.29653	-1.42809	-1.0859	-3.28	1.62621	1.29159	0.598958	-0.315189		ACTTTCACATAACAGA-1_1	Ventral	Olfr60	9.24585	-7.44478	0.773989	-0.341253	2.27573	1.78599	-0.911058	1.46538	0.898305	-3.46673	1.32752	-0.993983	0.485793	0.423634	0.474925
		ACTTTCAGTATCTCGA-1_1	Cd55+ V.	Olfr870	8.22437	-2.46027	-2.48103	-10.2476	4.11913	-5.53079	-2.99894	-1.32734	-1.62372	0.42097	1.48077	3.72027	6.60025	0.329614		ACTTTCAGTATCTCGA-1_1	Cd55+ V.	Olfr870	-7.74422	3.37013	-0.51531	10.7919	-3.1082	-5.9911	2.50318	1.49658	1.64426	0.374507	2.54597	-3.04413	5.52654	-1.01327	-0.353369
		ACTTTGTAGACCAGAC-1_1	Dorsal	Olfr16	3.18924	-0.785532	-1.42035	5.12348	-6.39192	1.1041	0.766711	-1.61912	2.83989	-2.11085	1.23957	2.15787	1.95359	-1.09292		ACTTTGTAGACCAGAC-1_1	Dorsal	Olfr16	-2.64987	1.22749	3.04132	-5.10125	5.11489	1.60136	-0.97116	2.15529	-2.36643	-2.13157	1.5759	-2.04739	1.4144	1.02263	0.488118
		ACTTTGTAGCAATTCC-1_1	Dorsal	Olfr610	4.3164	1.21549	-10.6619	4.72228	-0.518451	-2.88495	1.86903	-1.3951	3.02821	-2.56708	0.532565	1.39612	0.396419	2.03645		ACTTTGTAGCAATTCC-1_1	Dorsal	Olfr610	-4.7046	1.14334	10.033	-3.91262	1.38469	-2.80873	-2.30726	2.14931	-2.87848	-2.37024	1.1314	-1.19986	0.131619	-1.47304	0.00420564
		AGAAATGCATTATGCG-1_1	Ventral	Olfr517	5.49496	1.43916	-5.35965	-2.47131	0.453266	-4.82571	-1.45968	0.532886	2.655	-2.7126	-0.335848	5.13216	-4.08468	3.82829		AGAAATGCATTATGCG-1_1	Ventral	Olfr517	-4.96896	-0.761015	3.64972	2.66332	0.859376	-4.2959	1.07289	-0.0806127	-3.23648	-1.96727	-0.0341652	-4.48149	-3.64103	-3.20623	0.129348
		AGAAATGGTGACTGAG-1_1	Dorsal	Olfr446	5.55805	-5.62548	0.915497	6.10647	4.49022	2.88559	-5.58658	0.439686	3.81493	-1.59433	0.00919891	2.88843	0.730308	0.0427911		AGAAATGGTGACTGAG-1_1	Dorsal	Olfr446	-6.25306	4.81789	-0.026138	-6.32879	-5.92754	2.86755	5.73971	-0.0372771	-3.52141	-1.37378	0.636543	-2.65454	1.08573	0.454908	2.93816
		AGAAATGTCAGGAAGC-1_1	Ventral	Olfr330	-2.17853	3.51359	5.46225	-2.96044	0.535657	-4.25536	1.71071	-1.14757	0.186813	-0.562598	-4.43223	-3.81602	2.01047	-3.26906		AGAAATGTCAGGAAGC-1_1	Ventral	Olfr330	1.64884	-4.68137	-4.52728	2.91501	-1.05767	-4.25938	-2.47943	1.22658	-0.121898	-0.382685	-4.61337	2.9248	2.90948	3.55592	1.61277
		AGAAATGTCGTAACTG-1_1	Dorsal	Olfr661	5.58288	-6.20911	-3.00977	3.75071	-1.38845	-4.37137	-0.638669	-1.29788	3.03951	-2.94467	0.563769	-0.689366	-4.21788	2.94764		AGAAATGTCGTAACTG-1_1	Dorsal	Olfr661	-5.68447	6.73058	3.19633	-3.30485	1.47036	-4.01369	0.0997565	0.740652	-3.18633	-2.93693	-0.0336852	1.1329	-3.94326	-3.01348	1.17176
		AGAACAAAGAACAGGA-1_1	Calb2+ D.	Olfr19	11.2758	3.0708	-2.20925	8.85371	-0.17077	1.86298	2.28462	5.54992	-0.274661	4.00147	0.70024	0.702136	1.89908	-0.303228		AGAACAAAGAACAGGA-1_1	Calb2+ D.	Olfr19	-11.4258	-2.5984	5.06933	-7.30685	0.0565957	2.45589	-1.35102	-6.46165	0.206332	3.56517	0.811953	-2.03823	1.70471	0.170347	-0.526169
		AGAACAAGTCGATTCA-1_1	Ventral	Olfr1211	-4.69615	-0.0610793	7.58128	-2.84729	0.63796	3.00691	-1.12215	-1.50523	0.787652	-1.28916	2.51532	-7.62062	-0.568998	-0.258823		AGAACAAGTCGATTCA-1_1	Ventral	Olfr1211	4.95352	-1.03294	-8.78431	1.214	-1.42637	2.65562	1.33874	1.29168	-0.688702	-0.892802	1.91866	7.29047	-1.51306	1.15393	1.77059
		AGAACAAGTGATTCTG-1_1	Ventral	Olfr455	-9.33507	-4.09017	4.02218	-0.142075	6.19089	8.72076	-6.38033	3.90839	-2.90603	-3.85115	-1.69381	-2.984	0.0273238	-0.327302		AGAACAAGTGATTCTG-1_1	Ventral	Olfr455	10.0213	2.61476	-4.03671	-1.0265	-7.22637	7.01363	7.08944	-3.45231	2.33717	-3.94222	-1.42719	3.11242	-0.20747	1.26166	1.23645
		AGAAGCGAGAGAGTTT-1_1	Ventral	Olfr820	-9.89639	-2.5435	4.82132	2.12231	-1.39911	2.09806	-3.26986	-0.136241	1.18026	0.809211	-0.128157	-1.89204	0.911015	-0.803424		AGAAGCGAGAGAGTTT-1_1	Ventral	Olfr820	10.785	1.5739	-5.08826	-3.03577	0.783564	1.7789	3.36518	0.000324419	-0.805087	1.10098	0.199028	2.06281	0.861134	0.706954	-3.5431
		AGAAGCGCATGAAAGT-1_1	Cd55+ V.	Olfr855	5.87663	-6.12925	9.67939	-3.76965	-2.43281	5.23985	-8.98767	-1.49421	-8.34421	-1.50094	-0.205824	4.38939	-3.13191	-2.63546		AGAAGCGCATGAAAGT-1_1	Ventral	Olfr855	-5.38249	4.65141	-11.2222	1.74926	0.516693	4.35394	9.42457	1.69873	8.596	-1.86284	-1.0045	-4.36837	-3.56304	2.90841	0.897284
		AGAAGCGGTGCGGTAA-1_1	Ventral	Olfr286	-7.72892	7.83728	4.12945	0.984124	-7.15888	4.26979	0.0536791	-0.842089	2.98389	-0.138053	4.18449	-3.37285	1.46645	-1.83121		AGAAGCGGTGCGGTAA-1_1	Ventral	Olfr286	7.8374	-8.17848	-1.84781	-1.3654	5.98621	5.10629	-0.14057	1.53189	-2.61551	-0.53737	3.79274	2.7295	1.15782	2.10903	0.756892
		AGAAGCGTCGCTGCGA-1_1	Dorsal	Olfr1495	9.58249	-4.47746	1.33784	4.0721	-0.500103	4.74779	-4.59335	-1.82024	0.580321	3.61662	1.14425	0.514926	3.85908	0.977574		AGAAGCGTCGCTGCGA-1_1	Dorsal	Olfr1495	-9.35694	4.87109	-1.66074	-4.19408	-0.817131	3.73131	5.16671	2.4409	-0.370912	2.87698	0.848941	-0.0740732	3.22472	-0.391965	2.934
		AGAAGTACAATCGCGC-1_1	Ventral	Olfr281	-2.66719	8.89572	1.30035	-2.73317	-9.25874	2.16029	-1.80128	0.471706	3.32744	0.857483	-0.546927	-1.20387	-0.477896	-0.817242		AGAAGTACAATCGCGC-1_1	Ventral	Olfr281	2.20866	-9.22329	-0.270515	3.05786	8.51386	2.76402	2.1922	0.366629	-3.65323	1.08938	-0.137567	1.05348	-0.61778	0.571934	0.85346
		AGAAGTACACATGGTT-1_1	Ventral	Olfr1350	5.68303	5.829	-3.04599	-4.67192	-0.794266	-3.56242	-1.71222	0.417153	3.25386	0.766725	-2.31863	1.49893	-1.9933	-0.698735		AGAAGTACACATGGTT-1_1	Ventral	Olfr1350	-6.52416	-4.85287	4.43463	6.56128	2.20852	-3.583	1.84708	-0.778764	-3.21218	0.710581	-2.26865	-2.3777	-1.41667	0.620365	-2.0087
		AGACAAACATAGTCGT-1_1	Dorsal	Olfr549	5.29153	-8.16631	-1.21266	6.4753	-1.04266	-2.16878	0.220631	-0.86845	2.71589	-3.07781	-0.694587	-2.24689	2.03605	0.2584		AGACAAACATAGTCGT-1_1	Dorsal	Olfr549	-5.21088	7.45596	1.91044	-6.37776	0.475425	-2.04093	-0.472287	1.44493	-2.90166	-1.90472	-0.338854	2.45669	2.12262	-0.614541	2.14196
		AGACACTTCAATCGGT-1_1	Ventral	Olfr1254	0.441119	4.56565	4.01729	-2.00368	6.95014	5.75295	-8.47715	-2.86349	0.0683825	0.9053	2.41528	-4.09056	-3.39709	2.11109		AGACACTTCAATCGGT-1_1	Ventral	Olfr1254	-0.967943	-5.62054	-2.77791	1.38347	-8.18462	4.01987	8.01223	2.48619	-0.174524	1.41503	1.32679	4.38136	-3.32885	-2.40724	-1.17779
		AGACACTTCATCGCAA-1_1	Ventral	Olfr2	-2.10591	6.04163	-6.53133	-3.70452	3.52373	-5.123	0.175948	0.9603	1.05444	-2.28829	-4.96249	-0.385192	2.85719	1.2153		AGACACTTCATCGCAA-1_1	Ventral	Olfr2	1.24813	-5.55794	7.7756	6.04057	-2.77112	-5.90025	-1.35547	-0.259618	-1.09443	-2.81866	-4.49871	0.938652	2.08972	-1.37502	0.820938
		AGACAGGGTCCATACA-1_1	Dlg2+ D.	Olfr569	-5.43322	-10.3291	-0.319284	4.08548	2.43069	1.87901	-0.987215	0.484469	0.356851	0.206957	-0.648812	-1.98988	1.1476	-0.68821		AGACAGGGTCCATACA-1_1	Dlg2+ D.	Olfr569	5.97193	9.37491	-1.3729	-3.50737	-2.05778	1.63567	1.24086	-1.16338	-1.33593	0.610328	-1.13516	1.67671	1.29058	0.773496	1.76782
		AGACAGGTCTATACGG-1_1	Dlg2+ V.	Olfr522	-5.7585	-8.46829	1.07439	-1.45123	-2.84616	-1.63996	-2.8208	4.46661	0.398684	2.43121	1.01001	1.86603	-0.207164	2.03909		AGACAGGTCTATACGG-1_1	Dlg2+ V.	Olfr522	5.2584	8.19315	-3.01699	1.18381	3.38847	-1.92307	3.21474	-3.9163	-0.226677	2.01524	1.81091	-1.46425	-0.37897	-1.78795	-0.599304
		AGACCATAGGGCAGTT-1_1	Dlg2+ V.	Olfr1346	-19.29	-3.82968	-1.79661	2.3458	3.55406	0.111528	6.93931	2.78866	-4.99232	-1.85326	6.01211	0.598516	3.75349	-0.118979		AGACCATAGGGCAGTT-1_1	Dlg2+ V.	Olfr1346	19.1911	2.35258	1.67064	-2.48242	-2.96135	-0.12106	-6.68525	-2.60855	5.59741	-3.20794	6.016	-0.50395	3.04162	0.0977994	2.8079
		AGACCATAGTACCCTA-1_1	Calb2+ V.	Olfr1364	2.49432	7.4539	8.64512	1.1949	5.65062	4.61748	0.7258	4.65152	1.54006	-2.17303	0.88327	1.1637	-1.78249	1.20346		AGACCATAGTACCCTA-1_1	Calb2+ V.	Olfr1364	-3.05274	-9.09281	-6.95126	-1.69721	-4.78196	4.43382	-0.466788	-4.705	-1.64239	-1.90855	0.720663	-0.542405	-0.815321	-1.2886	-2.75269
		AGACCATCATTGGCAT-1_1	Ventral	Olfr1037	1.01326	-0.719424	-13.377	0.993935	0.618705	-0.422945	-4.21871	0.519384	2.47788	-0.40789	1.17797	-0.426955	0.554045	-0.407302		AGACCATCATTGGCAT-1_1	Ventral	Olfr1037	-1.51608	2.71877	13.7943	2.08255	-1.19329	-0.545376	4.19579	-0.795178	-3.24933	0.541468	1.73933	0.505976	0.219093	0.93562	2.17878
		AGACCATGTCGCTCGA-1_1	Calb2+ V.	Olfr943	9.67675	3.9249	5.93011	-1.63436	-0.512106	-2.31118	2.65407	7.29835	-1.17646	3.17691	-0.100776	0.76437	-0.735934	-2.86003		AGACCATGTCGCTCGA-1_1	Calb2+ V.	Olfr943	-9.64596	-5.36238	-4.5865	1.59218	1.10471	-1.41518	-2.06456	-7.66053	0.241149	2.75474	0.582334	-0.712342	-0.830393	2.4738	-1.41325
		AGACCATTCCCATAGA-1_1	Dorsal	Olfr1175	5.44509	-6.08909	-0.480152	7.96851	-0.152983	-2.40905	2.22148	-2.8899	2.54293	-1.09246	-0.755712	0.311176	-0.0498975	0.776104		AGACCATTCCCATAGA-1_1	Dorsal	Olfr1175	-5.06428	5.05501	1.53863	-6.97497	1.43873	-1.85306	-1.96106	2.53739	-2.36453	-0.217474	-0.642602	-0.640601	0.611368	-1.19142	-1.12412
		AGACCCGCAGGCCTGT-1_1	Calb2+ D.	Olfr317	12.7271	-0.133017	-1.6654	6.57049	3.16156	-0.834787	3.84386	7.14255	1.41142	-0.697805	3.17015	-1.16907	-0.0814933	0.396057		AGACCCGCAGGCCTGT-1_1	Calb2+ D.	Olfr317	-13.0492	1.0841	2.05568	-5.48899	-2.94781	-1.30865	-3.53684	-7.87409	-1.25699	-1.66517	3.44	1.35947	-0.381067	-0.255139	2.74493
		AGACCCGGTCATAGTC-1_1	Ventral	Olfr1293-ps	-2.40097	7.44089	-7.0453	-2.69129	8.02823	3.88001	-2.60169	3.14591	-0.231597	-8.03077	-1.45797	-1.22578	3.32819	1.98191		AGACCCGGTCATAGTC-1_1	Ventral	Olfr1293-ps	1.37042	-6.1291	9.10674	5.18173	-8.12184	2.73152	2.66687	-3.19971	-0.366586	-8.0603	-2.17498	1.64348	3.33864	-1.45984	0.231866
		AGACCCGGTGTCCCTT-1_1	Ventral	Olfr1438-ps1	-2.13299	-4.27923	5.79144	-5.24742	-0.396048	-1.71007	-4.33927	-1.9847	-3.67135	-0.642861	-2.71325	-0.988916	0.233466	2.25556		AGACCCGGTGTCCCTT-1_1	Ventral	Olfr1438-ps1	2.04152	2.50582	-6.062	3.71369	0.223322	-1.92107	3.64074	1.24956	4.05804	-0.388409	-3.02994	0.313125	0.400842	-2.35065	-1.56072
		AGACCCGTCGGATTAC-1_1	Ventral	Olfr1110	0.409642	13.7919	-0.451129	4.65133	-6.50884	9.5894	1.39228	-2.96722	-1.02342	2.80758	1.43123	-0.0680305	2.75057	-1.93978		AGACCCGTCGGATTAC-1_1	Ventral	Olfr1110	-0.445371	-13.2025	3.62864	-5.09097	4.42122	10.4256	-0.958923	3.09991	1.077	2.94767	2.14736	-0.578632	2.88183	2.11955	1.48468
		AGACTCACAGGTTCCG-1_1	Ventral	Olfr1420	-5.1275	-2.27707	0.223766	-2.47025	3.78813	-1.80185	-1.75991	-0.949774	1.70562	1.84374	-1.66144	0.0170139	0.0979505	-1.80036		AGACTCACAGGTTCCG-1_1	Ventral	Olfr1420	5.53606	1.97621	-1.37108	2.24115	-3.7142	-2.54407	1.52755	0.6943	-1.78534	1.6959	-1.15607	-0.262932	-0.243628	1.53261	0.612789
		AGACTCAGTCCACAGC-1_1	Ventral	Olfr1495	5.49958	3.70491	-8.69659	-1.01561	3.31533	-3.56088	0.411549	-1.61629	1.25791	0.717	-2.47093	1.05282	-0.938762	-2.17195		AGACTCAGTCCACAGC-1_1	Ventral	Olfr1495	-6.13142	-1.08797	7.98983	1.71603	-2.32334	-3.47577	-1.14291	1.35129	-0.937748	1.55594	-2.50137	-0.961917	-0.832326	1.63774	0.840422
		AGACTCAGTCGCATTA-1_1	Calb2+ V.	Olfr1140	5.11775	2.15447	4.28095	1.27558	3.55292	2.13965	1.32342	6.69009	2.73547	3.32041	0.670861	0.726527	1.71576	0.263618		AGACTCAGTCGCATTA-1_1	Calb2+ V.	Olfr1140	-4.8215	-3.12564	-3.42619	-1.84089	-3.41771	1.57314	-0.82906	-6.18503	-2.61302	2.84944	1.58897	-0.878642	1.22903	-0.487149	1.41933
		AGACTCAGTGGACAGT-1_1	Ventral	Olfr1336	-4.51961	3.7574	4.70908	-0.564736	4.15994	-0.501874	-0.535765	-0.081686	3.70678	-2.40556	0.778372	-1.15153	1.27661	-0.765842		AGACTCAGTGGACAGT-1_1	Ventral	Olfr1336	3.88114	-4.64273	-3.12528	0.494792	-3.86033	-1.97106	-0.269881	-0.10775	-3.91267	-2.24768	-0.105085	1.07268	1.36926	0.168327	0.387115
		AGACTCATCTCACCCA-1_1	Ventral	Olfr536	-9.53334	10.8214	1.97725	1.10775	-1.79437	1.1294	2.88283	-3.82797	1.72917	-3.31347	5.01781	-1.05173	-0.348821	-3.067		AGACTCATCTCACCCA-1_1	Ventral	Olfr536	8.56859	-11.4717	0.419399	-1.04559	2.58158	1.96079	-3.00883	3.3836	-1.37583	-3.14009	4.02393	1.97667	-0.371971	2.80362	-0.8535
		AGAGAGCCAACAGATA-1_1	Cd55+ D.	Olfr591	6.56443	-7.93703	-3.08064	-4.36056	-3.56921	-5.81446	0.030657	-0.186131	-0.0459021	-3.96765	2.20777	0.313274	-0.417868	3.9323		AGAGAGCCAACAGATA-1_1	Cd55+ D.	Olfr591	-6.74124	7.82072	0.923241	3.54812	4.84222	-5.2063	-0.330588	0.238797	0.104969	-4.06346	2.11615	0.264498	-0.429152	-3.8767	0.927215
		AGAGAGCCACGCAGTC-1_1	Ventral	Olfr794	6.60545	-4.65535	3.19956	-0.398971	-1.12092	0.877132	-3.29529	-0.651406	2.82884	-0.210781	0.927804	1.58857	1.34033	-0.279982		AGAGAGCCACGCAGTC-1_1	Dorsal	Olfr794	-7.17435	4.39946	-4.53315	0.262583	0.69048	0.250874	3.09486	0.552933	-2.40478	-0.461506	0.989957	-1.54502	1.43336	-0.12443	-0.597439
		AGAGAGCGTCTACATG-1_1	Dlg2+ D.	Olfr578	-8.5507	-7.4886	0.394852	3.66219	-0.899637	1.92717	-0.454375	0.531112	-2.14408	1.80847	1.13314	-1.52162	-1.11505	-1.69187		AGAGAGCGTCTACATG-1_1	Dlg2+ D.	Olfr578	9.27613	6.18047	-0.541116	-4.52338	0.66168	2.15881	1.16344	-0.233739	2.0995	2.05673	1.00778	1.34709	-1.72446	1.92592	2.38724
		AGAGCAGCAGGTACGA-1_1	Ventral	Olfr220	-9.7092	1.82418	1.3246	4.02108	3.34077	2.96467	1.0438	-0.889937	-0.211173	-1.06867	1.47027	3.48624	2.46553	3.06969		AGAGCAGCAGGTACGA-1_1	Ventral	Olfr220	9.87556	-3.34558	-0.195434	-4.08733	-3.23236	2.4726	-1.15693	1.24175	-0.317727	-0.737849	2.2216	-3.16557	2.54329	-1.95949	0.479052
		AGAGCAGTCAGAGCAG-1_1	Dorsal	Olfr661	8.19187	-5.30555	2.11833	6.80332	-1.11009	2.04046	-1.59303	1.38513	2.86853	-3.37634	1.48246	-1.20426	1.59357	0.920074		AGAGCAGTCAGAGCAG-1_1	Dorsal	Olfr661	-7.58839	5.81481	-1.33005	-7.102	0.196988	1.75635	2.27385	-0.719975	-2.81643	-2.96968	1.24004	1.1638	1.11313	-0.725358	0.314649
		AGAGCCCAGAGCATCG-1_1	Dlg2+ V.	Olfr17	-9.18704	-3.62115	-2.97555	-2.61757	0.733875	-2.47196	-2.50952	5.93325	2.63038	5.94766	-0.831551	0.47279	-0.772068	1.52019		AGAGCCCAGAGCATCG-1_1	Dlg2+ V.	Olfr17	9.3476	3.61884	1.81607	2.56782	-0.390464	-2.25188	2.65311	-5.51924	-2.54406	5.80007	-0.187555	-0.695224	-0.7621	-0.912144	-3.33143
		AGAGCCCGTCTGTAAC-1_1	Ventral	Olfr1419	-5.27969	-1.19781	10.4463	-1.32237	-8.64776	0.0708329	-2.17265	-1.35802	1.703	-0.0843311	-1.63566	-0.274482	-1.94402	-2.66111		AGAGCCCGTCTGTAAC-1_1	Ventral	Olfr1419	4.54801	-1.24211	-9.66173	-0.367484	8.15862	1.3435	2.46402	1.53177	-1.59119	0.0495567	-2.1118	0.57799	-2.15387	2.49644	1.22741
		AGATAGACAACATCGT-1_1	Dorsal	Olfr554	4.65695	-10.1439	0.500019	1.61808	-3.82867	2.14639	1.32776	-0.406742	-6.6161	-8.39247	-4.92763	-1.4388	-0.0542401	-0.17376		AGATAGACAACATCGT-1_1	Dorsal	Olfr554	-4.6015	10.297	-1.29648	-2.17735	3.14458	2.42635	-1.58075	0.330756	6.5448	-8.00259	-5.49369	1.31329	-0.188241	0.324668	-2.22011
		AGATAGACAAGCGGAT-1_1	Ventral	Olfr1247	2.18214	-1.12798	1.11412	-5.6678	-0.611922	1.99829	-6.65043	2.39085	1.16075	-3.73977	0.0479828	2.17091	0.851013	1.5048		AGATAGACAAGCGGAT-1_1	Cd55+ V.	Olfr1247	-2.64834	1.65016	-1.44353	6.27431	-1.0684	1.7216	7.03195	-1.95801	-1.31235	-4.03657	0.977294	-2.35615	2.32993	-2.05563	-5.8429
		AGATCCAAGCGCTGCT-1_1	Ventral	Olfr836	-2.17602	6.45253	-1.11755	-1.08264	-6.57675	3.68925	-2.41297	0.0993232	3.00294	1.22599	0.742697	0.93485	-0.0348666	-1.22862		AGATCCAAGCGCTGCT-1_1	Ventral	Olfr836	1.94836	-6.44197	1.35685	1.25227	6.23897	3.75353	2.78555	-0.502695	-2.76528	1.03234	0.567139	-0.845647	-0.00544676	1.11593	0.372868
		AGATCCACACAGCATT-1_1	Dorsal	Olfr628	7.12492	-7.62932	-5.67068	4.08805	-0.246529	-6.38926	4.23059	-2.13318	0.599106	-0.742991	-2.13815	-3.19353	1.89027	1.65409		AGATCCACACAGCATT-1_1	Dorsal	Olfr628	-7.23763	7.76913	6.28124	-3.81716	1.47866	-5.32342	-3.2736	2.59265	-0.765197	-0.21578	-1.9781	2.98824	2.37072	-1.74088	0.793435
		AGATCCAGTACTCGCG-1_1	Ventral	Olfr195	5.54463	11.792	-6.43962	-0.206574	2.00473	2.23444	3.19959	7.3402	-8.74841	-6.5428	-3.6101	3.56953	-4.3055	-1.75227		AGATCCAGTACTCGCG-1_1	Ventral	Olfr195	-5.20123	-9.51128	8.39191	2.09457	-1.98612	2.94169	-2.86428	-7.28513	7.90567	-6.66895	-4.43698	-2.7599	-2.72035	2.31807	1.53939
		AGATGAAGTGGTATGG-1_1	Cd36+ V.	Olfr788	-1.18721	-8.3077	-1.81206	-6.82107	4.16344	14.2256	0.670816	-1.00171	3.76678	2.29422	-0.0514386	-0.81699	0.732865	-1.44705		AGATGAAGTGGTATGG-1_1	Cd36+ V.	Olfr788	2.1602	8.21868	-0.736634	6.61005	-4.91364	13.1256	-0.0832809	0.419021	-3.64095	3.37344	0.314487	0.262379	0.569177	0.786935	0.719644
		AGATGCTCACTGTGTA-1_1	Dlg2+ V.	Olfr1349	-11.4134	2.38187	1.44368	1.59318	-10.2436	3.57681	-1.37784	2.37807	1.56471	4.55133	-1.14088	-0.418606	2.76806	2.8955		AGATGCTCACTGTGTA-1_1	Dlg2+ V.	Olfr1349	11.6636	-1.59108	-1.19751	-1.74162	9.44428	4.1018	2.31285	-2.55968	-1.36794	5.10573	-0.876306	0.508088	2.84458	-3.10074	-0.390483
		AGATGCTCATGAAGCG-1_1	Ventral	Olfr722	-1.48348	6.7395	-10.8936	0.121083	-0.614256	5.67634	-4.34851	0.692638	2.84183	-3.71303	1.30124	-1.5859	5.56084	-3.03279		AGATGCTCATGAAGCG-1_1	Ventral	Olfr722	1.90031	-4.24404	11.4819	2.50702	-0.847198	4.72616	4.50893	-0.573284	-2.29449	-3.08742	1.78834	0.8597	4.61985	2.88683	4.3168
		AGATGCTCATTGTCGA-1_1	Ventral	Olfr96	-0.290274	1.05579	9.70449	1.66448	-0.77632	0.79469	-1.10257	0.0577196	-4.27706	-2.38501	-7.98949	3.75982	-1.36216	0.00834047		AGATGCTCATTGTCGA-1_1	Ventral	Olfr96	0.275774	-2.71069	-9.55259	-3.33988	0.163459	0.907038	1.04171	0.110248	3.51929	-2.50452	-7.90836	-4.74728	-1.14951	-0.0991789	0.886129
		AGCATCAAGACGAGCT-1_1	Cd36+ V.	Olfr360	3.94228	-6.8863	2.04613	-16.2855	1.45693	8.67824	7.02102	-3.36974	2.8306	1.49734	4.47147	5.51981	-4.81245	-0.602649		AGCATCAAGACGAGCT-1_1	Cd36+ V.	Olfr360	-3.13324	6.683	-5.6636	15.1686	-1.97551	9.27393	-7.04575	3.08245	-2.4709	1.16087	4.55134	-5.26825	-5.33001	-0.219009	-0.746986
		AGCATCAAGAGTATAC-1_1	Dlg2+ V.	Olfr25	-13.2269	-3.63838	-5.16484	1.99961	0.430015	-1.94945	3.1251	5.59327	-2.34648	2.66378	-1.10915	2.27459	3.08792	1.23515		AGCATCAAGAGTATAC-1_1	Dlg2+ V.	Olfr25	13.6316	4.45516	4.88961	-1.50078	-0.324469	-2.41076	-2.80852	-5.46222	2.78998	2.2793	-0.470161	-2.83181	2.66143	-1.35972	1.57985
		AGCATCACAAACTAGA-1_1	Ventral	Olfr1364	1.77002	7.08299	-0.822081	-1.7031	1.05975	0.0780933	-0.146508	3.18037	1.80675	-4.69783	-4.13632	0.182724	2.08689	1.83668		AGCATCACAAACTAGA-1_1	Ventral	Olfr1364	-2.79639	-6.37866	2.26193	2.26369	-2.07958	-0.949369	0.425958	-2.08608	-2.33648	-3.76544	-4.15457	-0.576578	2.51794	-1.74208	-0.207013
		AGCATCACATCGCCTT-1_1	Cd36+ D.	Olfr815	8.78091	-8.03083	-8.42129	-13.7831	2.98035	4.71082	10.2442	-3.30488	2.15693	1.65501	0.98768	2.00116	2.24288	-2.24415		AGCATCACATCGCCTT-1_1	Cd36+ V.	Olfr815	-8.7046	9.43111	4.26258	13.8225	-3.03604	5.05615	-9.69062	2.78068	-1.99461	1.94798	1.08714	-2.0904	1.62874	2.12023	-0.364751
		AGCATCACATTCCTAT-1_1	Dlg2+ V.	Olfr1349	-4.17216	-1.09384	-3.23425	0.0157147	4.34167	-1.63247	0.152728	0.78193	-0.710293	2.50262	-3.04841	1.21262	0.0116583	-1.0865		AGCATCACATTCCTAT-1_1	Ventral	Olfr1349	4.16277	0.721088	2.01579	0.0911415	-4.9254	-1.70465	-0.502076	-1.11949	-0.0373332	1.27417	-2.81602	-1.42306	-0.238604	0.949309	1.57779
		AGCATCATCAACCGAT-1_1	Dorsal	Olfr969	7.51671	-2.93774	5.12464	8.79064	1.73202	0.206986	0.505485	-1.6068	-6.73069	-1.71386	-2.62767	-0.851043	-0.154058	-2.31667		AGCATCATCAACCGAT-1_1	Dorsal	Olfr969	-7.28682	2.32807	-3.60283	-9.84389	-1.08895	0.571518	-0.335196	1.78227	6.12735	-1.17034	-3.23612	0.396357	0.210569	1.6077	-3.71012
		AGCATCATCTCACCCA-1_1	Dlg2+ V.	Olfr1258	-7.50939	2.24737	-2.89869	3.17788	-9.2574	5.3442	-1.57114	2.60631	-0.27936	4.36335	-4.07493	0.671568	3.5115	0.210159		AGCATCATCTCACCCA-1_1	Dlg2+ V.	Olfr1258	8.03195	-1.35525	3.05147	-2.19175	7.72499	5.13768	2.37167	-3.0268	0.320301	4.38286	-3.20454	-0.685364	3.70069	-0.317904	-0.130385
		AGCCAATCATGTGTCA-1_1	Calb2+ V.	Olfr1507	0.447035	19.0876	2.29859	4.50811	-5.65999	1.08361	8.62698	0.932746	-5.89564	2.217	2.08605	-1.19455	3.41001	-1.48576		AGCCAATCATGTGTCA-1_1	Calb2+ V.	Olfr1507	-1.52567	-19.1575	0.867313	-3.64333	5.93124	2.60557	-8.23438	-1.23637	5.40827	1.49337	2.09026	1.8511	3.0745	1.51129	2.53529
		AGCCACGAGCACACAG-1_1	Ventral	Olfr1428	-2.84955	1.24694	7.61073	0.807459	-0.439284	-0.80355	0.117472	-3.68232	1.23358	2.4034	-5.34758	0.331294	1.41902	-1.9829		AGCCACGAGCACACAG-1_1	Ventral	Olfr1428	2.04126	-2.34014	-7.53714	-2.33143	0.902385	0.264155	-0.0172672	4.23307	-0.732808	2.95761	-5.40527	-0.067493	2.03889	1.9645	-0.20728
		AGCCACGGTGATTCTG-1_1	Ventral	Olfr1183	-1.44149	6.22802	9.18286	-1.07256	1.17089	0.33039	1.85618	-1.75598	-0.111734	0.896979	2.39446	-5.26816	-1.54242	2.79176		AGCCACGGTGATTCTG-1_1	Ventral	Olfr1183	1.75431	-7.09765	-8.3233	-1.06638	-1.44018	-0.06438	-3.10574	1.61139	0.0510875	1.05434	2.64287	4.46646	-1.09067	-2.33328	2.64909
		AGCCACGTCCTCGATC-1_1	Ventral	Olfr1112	-5.05773	-2.7383	4.35878	0.901455	2.04638	3.16064	-5.94518	0.286483	1.43952	0.768615	-1.29004	-1.7507	-1.13279	-3.41818		AGCCACGTCCTCGATC-1_1	Ventral	Olfr1112	5.87948	1.75495	-4.93428	-1.33568	-2.30824	1.61834	5.4658	-0.181736	-1.32082	0.907703	-1.74732	1.18465	-0.898579	3.15191	0.451677
		AGCCAGCAGGTACAAT-1_1	Dorsal	Olfr963	6.73683	-0.328322	-9.98498	3.2897	-1.04471	-2.49527	-1.58377	-0.434445	2.78391	-2.35179	0.505182	-0.59577	-0.917591	0.490217		AGCCAGCAGGTACAAT-1_1	Dorsal	Olfr963	-6.33572	1.80206	9.5245	-1.81939	2.69424	-2.25072	1.15875	1.03938	-2.97592	-2.21675	0.509625	0.800591	-0.719184	-0.147509	-1.8694
		AGCCAGCGTCGATTAC-1_1	Ventral	Olfr1348	-4.0705	3.7515	8.42513	2.80253	1.21062	-0.558594	3.71118	-1.92513	4.20371	-0.49701	-1.1907	-0.106255	3.56604	0.576358		AGCCAGCGTCGATTAC-1_1	Ventral	Olfr1348	4.134	-5.22953	-6.98859	-3.47846	-0.900578	-1.23464	-3.99285	2.06809	-3.47443	-0.246489	-1.11415	-0.162542	2.87727	-0.341899	2.94146
		AGCCAGCGTGAATATG-1_1	Dorsal	Olfr689	8.59395	-6.97397	-0.521307	5.47233	-3.52459	-0.147448	-2.09585	-3.54449	0.981964	-0.405229	0.974718	-2.57975	-1.22455	0.316323		AGCCAGCGTGAATATG-1_1	Dorsal	Olfr689	-7.24155	7.16468	-0.0631334	-5.97672	2.32172	-0.238975	2.22314	3.45165	-1.83595	-0.469274	0.568375	2.90744	-1.05039	-0.895665	2.97221
		AGCGATTAGCTCAGAG-1_1	Cd36+ V.	Olfr786	3.21198	-5.92783	-5.72893	-17.2016	-0.88921	5.6899	7.39114	-1.80644	2.63263	-0.0650824	1.5018	4.46803	-2.29102	2.71167		AGCGATTAGCTCAGAG-1_1	Cd36+ V.	Olfr786	-2.13388	8.00525	0.700197	17.325	-0.38766	6.15384	-6.99681	1.03352	-1.45322	-0.194251	1.8852	-4.77878	-2.67481	-2.76348	-1.50252
		AGCGATTCAAGGTCAG-1_1	Ventral	Olfr1192-ps1	-1.31681	2.85678	6.14975	-1.32148	2.28305	5.89155	-4.52669	-4.46232	-1.75287	3.95912	2.34662	-5.72112	-0.729002	1.82753		AGCGATTCAAGGTCAG-1_1	Ventral	Olfr1192-ps1	2.09313	-4.21087	-5.24761	0.500196	-3.436	4.83212	4.14682	4.92791	2.21018	4.07095	1.97212	6.28512	-1.06567	-1.96019	-0.1301
		AGCGATTGTGAAAGTT-1_1	Cd36+ D.	Olfr810	7.52869	-5.83439	-2.29762	-5.91971	-4.7892	8.47308	6.54932	-1.92175	2.99425	-2.03306	0.735671	0.328838	0.275045	2.97487		AGCGATTGTGAAAGTT-1_1	Cd36+ D.	Olfr810	-7.60816	7.32951	0.618745	6.03203	3.06309	9.17423	-5.6686	2.15594	-3.35027	-1.91041	1.54383	0.21824	0.364443	-2.54034	-2.42752
		AGCGCCACAAGCAATA-1_1	Dorsal	Olfr766-ps1	11.9033	-6.1203	-2.69017	3.31461	-1.96719	-2.1879	-4.29389	-1.71679	2.00283	-1.71463	1.97174	-1.7969	-1.23233	-1.21223		AGCGCCACAAGCAATA-1_1	Dorsal	Olfr766-ps1	-10.9779	6.55816	2.26963	-3.08053	2.24525	-1.66823	3.60044	1.74251	-3.11165	-1.73179	1.4357	1.88605	-1.07628	0.252057	0.750243
		AGCGCCACATGACTAC-1_1	Ventral	Olfr15	-7.82164	1.2455	1.20167	4.2112	5.49334	2.11961	-0.37018	-1.00968	3.47921	-0.70943	5.02915	1.90426	1.39116	-0.0155155		AGCGCCACATGACTAC-1_1	Ventral	Olfr15	6.93323	-2.1024	0.629617	-3.16104	-4.01802	0.428212	-0.137123	1.0806	-3.33205	-0.619668	4.1307	-1.19644	1.8954	0.00879032	-1.15236
		AGCGCTGAGACGCCCT-1_1	Dlg2+ D.	Olfr65	-6.90276	-12.5363	-10.9738	-0.28881	1.74947	-2.64725	1.59702	4.82578	-2.98245	2.74263	0.368874	-0.85782	-0.670178	0.59439		AGCGCTGAGACGCCCT-1_1	Dlg2+ D.	Olfr65	7.59764	13.834	6.80755	0.846408	-0.512775	-2.38509	-0.846887	-5.00186	2.80117	2.7647	-0.210467	1.03633	-1.48804	0.685832	4.86359
		AGCGCTGCATGTGGTT-1_1	Ventral	Olfr1368	-4.89419	7.29759	4.54231	-0.439393	-7.29031	6.04355	-2.17669	1.03249	3.11575	-1.32363	2.24086	-6.90877	2.09704	0.59891		AGCGCTGCATGTGGTT-1_1	Ventral	Olfr1368	5.4598	-8.12879	-3.65367	0.190487	6.02302	6.36336	2.70228	-0.573363	-2.8754	-1.94137	1.14785	6.70821	2.01041	-0.354271	0.719566
		AGCGCTGGTGAGATTA-1_1	Cd55+ V.	Olfr825	6.16513	-2.80151	5.55721	-10.4493	-2.56984	-4.71017	-4.85516	-2.23894	-2.56928	0.905079	5.04529	5.04669	6.19968	-0.974979		AGCGCTGGTGAGATTA-1_1	Cd55+ V.	Olfr825	-6.36439	1.86208	-6.8024	9.82436	2.59819	-4.93403	3.99227	2.00934	2.09728	0.174004	6.10766	-4.45979	5.91204	0.785429	0.0906013
		AGCGTATCAAGTGCTT-1_1	Calb2+ D.	Olfr99	12.4185	-3.60417	-1.21409	3.33659	4.15797	2.16985	1.21251	6.31692	-3.20554	-2.22999	-1.05129	1.52577	0.339967	0.90833		AGCGTATCAAGTGCTT-1_1	Calb2+ D.	Olfr99	-12.0465	4.0276	1.77346	-2.04473	-5.25871	2.45668	-0.845052	-6.85361	3.4637	-2.95625	-1.34588	-1.917	0.653811	-1.47474	-0.179549
		AGCGTATTCAGTCCGG-1_1	Dorsal	Olfr745	0.534272	-3.94488	-1.9977	6.57916	0.741539	-3.7856	1.19873	-1.88417	4.52507	-3.62692	3.08762	3.1441	-1.08534	0.0797046		AGCGTATTCAGTCCGG-1_1	Dorsal	Olfr745	-1.7511	4.36132	3.81258	-6.46088	-0.44431	-4.37952	-1.7455	2.37886	-4.88075	-3.39573	3.09085	-3.88383	-1.52713	-0.689143	-1.25853
		AGCGTATTCCTACTGC-1_1	Ventral	Olfr32	-0.630073	2.6116	2.41664	1.98877	3.77546	-1.02483	0.204476	-2.70328	2.81356	-0.126053	-2.80927	3.60809	1.52757	0.167711		AGCGTATTCCTACTGC-1_1	Ventral	Olfr32	1.32279	-2.38431	-1.82303	-2.3565	-3.11929	-0.579909	0.166436	3.23488	-2.1287	0.767275	-2.28108	-4.09033	1.53089	-0.529098	1.05704
		AGCTACACAAGCACAG-1_1	Calb2+ V.	Olfr1437	9.48505	1.65054	2.5473	2.85198	7.49987	3.67361	-1.83718	5.36669	-3.96904	1.34903	-0.878654	4.35489	0.21565	-1.67345		AGCTACACAAGCACAG-1_1	Calb2+ V.	Olfr1437	-9.35218	-1.81203	-1.78751	-2.41957	-7.56699	2.51834	2.48082	-4.92937	4.3631	2.00744	0.433797	-4.23051	-0.0867668	1.49895	1.56962
		AGCTACACAGTTGAAA-1_1	Dorsal	Olfr1406	3.3098	1.92995	-7.08036	4.38729	-6.35329	3.42804	-3.30411	2.46833	1.70518	-1.49311	2.51458	-2.16347	3.0244	-0.2883		AGCTACACAGTTGAAA-1_1	Dorsal	Olfr1406	-3.3172	-0.912793	8.34044	-2.73315	5.8206	3.72812	3.71297	-2.52887	-1.53992	-1.51803	2.13262	2.56244	2.37046	0.329193	-1.507
		AGCTCAAAGACGAGCT-1_1	Dorsal	Taar2	0.0967493	-2.25173	6.38212	7.97509	-4.93342	-0.31706	2.90372	-4.49445	-1.46558	0.591507	-4.98689	3.25558	-0.0187496	-1.63516		AGCTCAAAGACGAGCT-1_1	Dorsal	Taar2	-0.821172	1.1514	-5.03022	-9.13711	4.60823	0.522927	-3.00518	4.61936	1.07348	0.882031	-4.69409	-3.60485	0.840587	1.79833	-0.299536
		AGCTCAAAGTCACTCA-1_1	Calb2+ D.	Olfr935	7.0455	0.48983	7.27263	8.51259	-1.4043	0.398433	4.02944	1.18673	-6.42559	1.6142	-1.59885	2.2843	0.348482	6.24713		AGCTCAAAGTCACTCA-1_1	Calb2+ D.	Olfr935	-7.92241	-1.80843	-5.1332	-9.60763	0.906672	1.36829	-2.89269	-2.03766	6.24574	2.00047	-0.724939	-1.43608	0.0596738	-6.24959	-0.520823
		AGCTCAACAGTTTGGT-1_1	Cd36+ V.	Olfr287	-5.35451	-1.25927	2.38628	-6.5399	-5.35577	8.94178	4.60531	-0.527719	3.50614	-1.13729	1.31505	-1.99531	-2.82951	-1.43928		AGCTCAACAGTTTGGT-1_1	Cd36+ V.	Olfr287	5.17828	1.18814	-3.30634	6.69543	4.77857	9.50628	-4.45345	0.569133	-3.54668	-1.46977	0.225761	2.10276	-2.59457	1.65615	-0.840486
		AGCTTCCAGAATTGTG-1_1	Ventral	Olfr1484	-4.56756	4.21277	-2.71011	1.85584	4.9984	-0.377219	1.25498	-5.38991	-0.918311	3.52597	1.62823	4.27228	-1.22084	2.3246		AGCTTCCAGAATTGTG-1_1	Ventral	Olfr1484	4.33806	-2.92413	2.44351	-1.39823	-5.20326	-1.40456	-1.13101	5.0189	0.55712	3.9755	1.73508	-3.68619	-0.869446	-2.59343	-1.9674
		AGCTTCCGTATGCAAA-1_1	Cd36+ V.	Olfr303	-0.14725	-2.28011	2.64087	-7.46366	-5.19348	8.13806	5.33138	-0.685006	5.55312	2.40678	-0.978611	2.40703	-2.91814	1.27831		AGCTTCCGTATGCAAA-1_1	Cd36+ V.	Olfr303	0.136171	1.76775	-3.80818	6.72855	5.24078	8.38235	-4.5331	0.0338671	-4.94548	2.34923	-0.449421	-2.39083	-2.92386	-1.05919	-1.3028
		AGGAAATAGCAGTAAT-1_1	Cd36+ V.	Olfr799	3.24454	-9.29908	-3.05237	-13.1522	3.0578	10.3757	6.74262	-3.9824	3.61502	1.39463	-1.27884	2.03236	-0.12768	-0.851421		AGGAAATAGCAGTAAT-1_1	Cd36+ V.	Olfr799	-1.8718	10.1231	-1.86744	13.0825	-3.70371	10.1017	-7.0394	3.19678	-3.82286	1.60002	-1.08758	-2.52494	-0.181731	0.754457	-0.411335
		AGGAAATAGTATGCAA-1_1	Dlg2+ V.	Olfr152	-13.8225	-8.47603	-4.75723	7.71209	-0.740646	-1.44667	2.63052	2.86681	-4.42281	3.90402	2.80266	3.33462	-1.20319	-3.16504		AGGAAATAGTATGCAA-1_1	Dlg2+ V.	Olfr152	15.0063	8.64194	3.78448	-7.37603	1.64917	-0.63537	-1.83288	-3.70013	4.42974	4.10145	2.85378	-3.13772	-1.62654	3.18233	2.48959
		AGGAAATCACTGAATC-1_1	Ventral	Olfr1220	-1.66134	0.668253	4.90179	-6.19679	-3.12411	-5.06984	0.900289	1.96632	2.08612	-3.91174	2.58021	0.970639	-4.73241	0.183784		AGGAAATCACTGAATC-1_1	Ventral	Olfr1220	1.08113	-0.408442	-5.62979	5.02384	4.0956	-4.24128	-1.19734	-1.88436	-2.30723	-4.48242	1.76124	-1.1379	-4.77456	-0.401524	1.81446
		AGGAAATCAGCTGAGA-1_1	Dorsal	Olfr228	9.54896	-4.52659	-1.04268	9.70355	-3.96787	-1.52267	1.5903	-3.19106	3.01071	-0.82145	0.551758	1.91483	0.388962	1.38115		AGGAAATCAGCTGAGA-1_1	Dorsal	Olfr228	-9.65141	4.8525	1.62889	-9.3112	4.73891	-0.753646	-0.81939	2.83376	-2.56148	-0.900876	-0.222813	-2.03978	0.702331	-1.44355	-0.0849282
		AGGAATAAGATGTTGA-1_1	Dlg2+ V.	Olfr1326-ps1	-9.8646	-7.92486	3.21019	-1.48467	-0.937927	-1.17613	-2.52029	5.96893	-0.268379	3.40351	-1.9935	-1.52507	0.535286	-0.365842		AGGAATAAGATGTTGA-1_1	Dlg2+ V.	Olfr1326-ps1	10.6879	7.45434	-5.15555	0.731187	1.11926	-1.07091	2.91489	-6.13252	0.307557	3.36101	-1.66593	1.58466	0.63436	-0.181791	-1.84627
		AGGAATACACGTCTCT-1_1	Dorsal	Olfr623	5.68832	-5.7452	1.20313	5.01443	-3.44577	-2.12462	0.372679	-1.12206	-0.000413182	-1.32731	-1.09675	-0.906926	-0.627381	-0.0848005		AGGAATACACGTCTCT-1_1	Dorsal	Olfr623	-5.51908	6.0131	-1.5262	-5.56126	2.86262	-1.48811	-0.248906	1.42148	-0.438378	-1.87649	-1.55258	0.412618	-0.607102	-0.244582	3.36643
		AGGAATAGTCTGTAAC-1_1	Ventral	Olfr984	0.00325146	1.55657	7.6506	-1.82404	1.4238	-3.16149	-0.117055	-0.432419	3.19326	-0.422772	-2.64884	-0.669829	-1.12045	-0.0520568		AGGAATAGTCTGTAAC-1_1	Ventral	Olfr984	0.615824	-1.63738	-8.05259	0.876948	-1.16561	-3.42672	0.14232	0.441165	-3.52121	-0.61495	-3.12551	0.271163	-0.80554	0.9112	1.47981
		AGGAATATCACGTCCT-1_1	Dorsal	Olfr632	5.60938	-0.0171668	1.93689	6.54961	0.0401538	-1.36154	3.18308	-3.53521	-2.71178	2.91982	-4.59807	2.50079	1.263	-3.31579		AGGAATATCACGTCCT-1_1	Dorsal	Olfr632	-5.96238	0.122299	-0.617738	-7.09567	-0.139696	-1.24178	-3.73138	3.60047	2.41696	3.1417	-4.62845	-3.05377	2.1725	2.35141	-0.750709
		AGGACGACAAACTCTG-1_1	Ventral	Olfr32	0.0316332	1.24236	1.83961	7.73896	4.37258	4.48895	-2.14086	-4.20148	2.41581	1.86972	1.12646	4.08033	2.63317	-0.38979		AGGACGACAAACTCTG-1_1	Ventral	Olfr32	0.398141	-2.09764	-0.0346451	-6.92771	-3.71819	3.57125	1.74425	3.65907	-2.12303	1.71354	1.75141	-4.12298	2.99307	0.261328	1.1424
		AGGACGAGTAGATGTA-1_1	Ventral	Olfr239	0.292595	-1.52967	2.87171	-1.51982	3.96218	4.34533	-6.03355	0.0976617	4.18495	1.30424	0.953789	1.85533	-2.77036	-0.949966		AGGACGAGTAGATGTA-1_1	Ventral	Olfr239	-0.296927	0.606352	-3.38042	0.428234	-4.28176	3.34666	5.55296	0.123666	-4.35974	1.62643	0.738267	-1.38729	-2.35942	0.872681	-0.215317
		AGGACGAGTTCGTGCG-1_1	Dlg2+ V.	Olfr168	-13.4415	-2.04056	-2.24495	1.27569	1.0938	-1.31403	-1.00702	2.69592	0.0823207	0.896825	0.896207	-3.73205	2.75011	-3.32862		AGGACGAGTTCGTGCG-1_1	Dlg2+ V.	Olfr168	14.0157	2.26599	2.97195	-1.33108	-1.49757	-1.83366	0.465303	-2.89938	-0.0404587	0.794952	0.782415	3.66116	3.90697	2.91077	-2.78398
		AGGACTTAGAACCGCA-1_1	Calb2+ V.	Olfr728	8.87315	7.66988	9.63667	-4.796	0.602069	-3.47887	4.46784	9.7702	-2.0092	0.776277	4.48591	-3.66381	-2.45586	-4.0584		AGGACTTAGAACCGCA-1_1	Calb2+ V.	Olfr728	-8.78961	-8.85835	-8.86557	4.07085	0.427027	-3.3805	-4.09123	-9.11137	1.46249	-0.266124	3.7718	3.29056	-1.22955	4.56711	-3.64055
		AGGACTTCATGACTGT-1_1	Ventral	Olfr314	-2.94836	-0.164722	9.8791	0.0534193	-4.93725	3.31482	-1.80033	-0.159543	3.5986	1.47383	0.74577	-5.24674	3.43947	-0.681391		AGGACTTCATGACTGT-1_1	Ventral	Olfr314	3.28014	-2.09454	-9.36727	-1.89898	4.70391	3.59462	2.08099	0.482491	-3.46651	1.06896	-0.265449	5.14765	3.62916	0.753684	3.67878
		AGGACTTGTCACTCTC-1_1	Dorsal	Olfr1046	4.8992	0.250018	2.96453	8.89803	0.46585	3.97728	-0.733546	-5.30196	-0.358153	4.55075	-0.440888	2.61583	1.81107	-2.46829		AGGACTTGTCACTCTC-1_1	Dorsal	Olfr1046	-5.3016	-0.959591	-1.26224	-9.13661	-1.00563	3.27368	0.753424	4.1878	0.207339	4.44778	-0.199601	-2.66707	1.76326	2.34762	1.71678
		AGGACTTTCTATTCGT-1_1	Dorsal	Olfr1361	5.35199	-4.12955	-6.01588	4.0607	2.66607	1.82674	-2.05773	0.130221	3.6719	-2.33096	3.4566	-2.3248	-1.14114	0.185929		AGGACTTTCTATTCGT-1_1	Dorsal	Olfr1361	-5.07054	4.73553	6.50641	-3.2772	-2.92113	1.43618	2.05298	-0.202206	-3.3603	-2.24893	3.11273	2.40438	-1.46023	-0.201004	1.84282
		AGGAGGTAGCTCCATA-1_1	Ventral	Olfr1030	3.79016	1.97374	2.64332	4.193	1.84158	-0.912814	1.3765	-0.120702	3.98506	-0.0248593	-1.21897	2.18651	-0.193826	0.139183		AGGAGGTAGCTCCATA-1_1	Ventral	Olfr1030	-3.90403	-2.14248	-1.10393	-4.76893	-0.899801	-0.362851	-0.876438	0.169989	-3.05741	0.273343	-0.827494	-2.10916	-0.225593	-0.175473	-1.55184
		AGGAGGTAGCTTCATG-1_1	Dorsal	Olfr228	5.72403	-0.159166	2.70426	5.47032	-2.51123	-1.36471	0.134324	-4.53628	-1.18946	0.581914	-2.61013	-1.02145	-0.468828	0.160322		AGGAGGTAGCTTCATG-1_1	Dorsal	Olfr228	-6.14552	-0.631198	-0.840175	-5.8388	2.82961	-1.47981	-0.379014	4.80037	1.33685	0.899673	-3.51562	0.950486	-0.0928927	-0.299513	-6.08678
		AGGAGGTGTATGAGAT-1_1	Ventral	Olfr1183	-0.762387	7.85361	6.11623	-3.38225	3.20089	-0.237396	1.72858	-1.65907	2.74384	-2.18689	2.37789	-5.85911	0.203112	-0.0948295		AGGAGGTGTATGAGAT-1_1	Ventral	Olfr1183	0.357787	-8.71858	-5.79077	3.081	-2.97993	-0.842887	-2.15854	1.66672	-0.939787	-1.7184	1.52186	6.97002	0.102596	0.259203	0.635011
		AGGAGGTGTATGGGAC-1_1	Ventral	Olfr1222	-4.02527	-0.8038	-0.866788	-2.54935	-3.62355	0.351187	-4.81383	1.86286	2.51592	0.805332	2.31382	-0.298926	-3.5187	0.87417		AGGAGGTGTATGGGAC-1_1	Ventral	Olfr1222	4.01106	0.201758	1.49725	3.3302	3.5707	-0.215783	4.35272	-2.17558	-2.35778	1.09987	1.84279	0.735394	-3.86168	-0.487684	2.31776
		AGGATAAAGCCGAACA-1_1	Calb2+ D.	Olfr875	13.2647	1.80458	2.38495	13.1116	2.2443	-0.0683691	4.47689	5.96225	-2.00653	-2.49165	3.20404	1.33749	-1.37584	-0.755776		AGGATAAAGCCGAACA-1_1	Calb2+ D.	Olfr875	-13.4295	-2.37145	0.636996	-12.7006	-2.46941	0.412122	-4.10645	-6.71717	1.64966	-2.64557	3.089	-0.846922	-0.991645	0.685607	-4.7159
		AGGATAATCCGCATAA-1_1	Ventral	Olfr328	-0.414909	10.0146	0.904893	-1.83887	-7.03788	1.69254	1.00944	1.05497	0.449426	2.675	1.1052	-1.91473	1.15583	-1.07615		AGGATAATCCGCATAA-1_1	Ventral	Olfr328	0.243164	-10.9827	0.651387	0.764777	6.33536	2.57725	-1.59425	-0.588023	-0.0557554	2.83616	1.67119	1.0779	1.84718	0.357526	1.60383
		AGGATCTCAGAGCGTA-1_1	Calb2+ D.	Olfr411	8.74293	-0.973608	1.67674	8.09428	1.1883	1.88249	1.26396	3.79394	-1.22759	1.31476	3.13052	-0.216053	0.941215	0.292656		AGGATCTCAGAGCGTA-1_1	Calb2+ D.	Olfr411	-8.56242	0.638001	-0.76484	-8.43305	-0.482648	1.17421	-1.2121	-4.08317	0.741204	0.581825	2.55072	0.227691	1.00478	-0.149325	0.221713
		AGGATCTCAGGGATAC-1_1	Dorsal	Olfr976	-0.498432	0.380051	3.27908	4.26758	-7.82951	1.87818	-0.827555	0.278082	-0.483331	-2.61811	-4.69157	1.68796	-0.0755843	-2.40171		AGGATCTCAGGGATAC-1_1	Dorsal	Olfr976	0.681552	-0.458313	-0.763843	-4.41408	7.40972	3.09241	1.41543	-0.213407	-0.0167966	-2.34383	-4.5337	-1.8258	-0.101217	2.22995	-2.33773
		AGGATCTTCATGCAGT-1_1	Dorsal	Olfr68	6.15679	-6.25511	-2.24792	7.20255	1.48861	-1.88911	-0.129965	-2.0047	2.59199	-2.71622	0.103242	-0.561673	2.42269	-0.268443		AGGATCTTCATGCAGT-1_1	Dorsal	Olfr68	-5.92004	6.14039	2.41914	-6.5654	-0.749312	-1.92938	-0.459146	2.65071	-1.92271	-2.0271	-0.0497575	0.81333	1.97813	-0.0938357	-0.112225
		AGGCCACGTCTCGACG-1_1	Dlg2+ V.	Olfr132	-13.9494	-4.60041	-4.73006	1.74105	4.67666	-0.1415	-1.70812	3.13788	-1.76654	3.65692	1.54329	1.36739	-0.371878	1.10276		AGGCCACGTCTCGACG-1_1	Dlg2+ V.	Olfr132	14.2261	5.09862	4.22185	-1.15447	-4.69169	-1.02762	1.24123	-2.95388	2.55929	3.25785	1.85493	-1.42392	-0.509284	-1.34855	-2.23366
		AGGCCACGTTCAATCG-1_1	Ventral	Olfr1330	-3.46947	-5.41543	3.48951	-6.80702	1.72399	-3.33078	-3.43028	0.314022	1.12259	0.607773	3.60089	2.33885	-1.49893	6.26402		AGGCCACGTTCAATCG-1_1	Ventral	Olfr1330	3.97611	4.70492	-5.57365	5.94231	-1.59115	-3.58284	3.12951	0.0318578	-0.888277	-0.299366	4.39283	-1.80092	-2.129	-6.20459	1.13031
		AGGCCACGTTGGGCCT-1_1	Ventral	Olfr1418	0.712676	2.92396	8.37186	-2.343	-1.40075	-1.20766	-0.439403	-3.70256	0.285099	0.962944	-1.80979	-3.04886	-0.964615	1.35134		AGGCCACGTTGGGCCT-1_1	Ventral	Olfr1418	-0.518153	-3.5539	-8.79534	1.1979	0.953247	-1.02293	-0.215514	3.70231	-1.0381	0.756837	-1.61908	2.51914	-0.578766	0.35879	-0.438836
		AGGCTGCAGCCTGACC-1_1	Dlg2+ V.	Olfr48	-9.91251	-1.21123	4.41001	-5.98375	-7.36818	-0.815046	-1.31037	0.885868	-2.16941	2.90418	2.86595	-5.91811	3.02886	0.789523		AGGCTGCAGCCTGACC-1_1	Dlg2+ V.	Olfr48	9.87437	-0.180728	-5.21205	4.52784	8.3518	0.455078	1.55242	-0.713364	2.58695	2.16356	3.08358	5.5352	2.61487	-1.47433	3.81334
		AGGCTGCAGCTGACAG-1_1	Cd36+ V.	Olfr791	2.21231	-9.05119	3.42713	-10.4109	1.71755	15.4375	4.38329	-2.97276	1.35353	0.49801	-2.60089	1.19264	-0.305015	6.4066		AGGCTGCAGCTGACAG-1_1	Cd36+ V.	Olfr791	-2.09263	7.94176	-7.01827	9.66671	-2.99859	15.592	-3.14366	2.75561	-0.902788	1.05492	-2.23826	-1.73935	-0.33542	-6.62627	-0.0137889
		AGGCTGCAGGGACAGG-1_1	Dlg2+ V.	Olfr1107	-11.4858	-2.72978	2.04958	1.07991	-0.0525677	-2.6931	0.728354	0.852889	1.51512	3.09891	-2.77489	1.60627	-0.223771	0.230224		AGGCTGCAGGGACAGG-1_1	Dlg2+ V.	Olfr1107	12.0645	1.82805	-2.0093	-1.61682	0.466732	-1.96297	-0.834064	-1.33639	-1.10968	3.34802	-1.4544	-1.64453	0.0201911	-0.327354	-2.23834
		AGGCTGCCAAAGGTTA-1_1	Cd36+ V.	Olfr788	-7.85613	-11.3388	6.50409	-1.34118	-8.23047	9.42163	-0.0721944	1.40168	-0.111955	1.82254	-1.63938	-1.07363	0.486205	-0.503577		AGGCTGCCAAAGGTTA-1_1	Cd36+ V.	Olfr788	9.26668	10.2996	-7.10331	-0.0237989	7.11289	10.9078	1.07777	-2.15343	-0.408099	1.49952	-1.86836	1.33036	0.0433805	0.170129	-1.67785
		AGGGAGTCAAGTATAG-1_1	Ventral	Olfr190	-9.21142	-0.349908	6.64747	-1.13424	0.694379	-1.55369	1.94659	-1.03547	0.428546	-1.0131	0.783617	-5.31953	1.33572	-1.22357		AGGGAGTCAAGTATAG-1_1	Ventral	Olfr190	9.23994	-1.07467	-6.35735	-0.0775116	-0.196186	-1.68233	-2.20687	1.08363	-0.189553	-0.708169	-0.0542107	5.62126	1.37956	1.4832	3.34377
		AGGGCCTCAAATGGCG-1_1	Cd36+ D.	Olfr553	0.161758	-21.3596	-4.77754	-5.17125	-2.88469	7.32262	8.35343	-0.192643	-1.54863	0.0607234	6.27136	-2.05028	-2.44494	-0.831433		AGGGCCTCAAATGGCG-1_1	Cd36+ D.	Olfr553	1.37838	22.0561	-1.07962	4.14466	2.22776	8.37303	-7.33482	-0.488708	2.32672	-0.333641	5.87479	3.16829	-2.97901	2.44786	3.78512
		AGGGCTCCATAGAAAC-1_1	Dorsal	Olfr609	2.99929	-4.41964	0.684441	8.61122	3.86345	2.27301	-0.755755	-4.36321	-0.572314	2.74757	-1.6997	-2.21989	0.870706	-1.23791		AGGGCTCCATAGAAAC-1_1	Dorsal	Olfr609	-2.5932	4.19471	-0.222051	-8.85324	-4.90802	2.34363	1.32429	4.51142	0.511216	2.77293	-1.46326	2.34137	0.726606	1.73689	1.0131
		AGGGCTCGTCACTGAT-1_1	Ventral	Olfr1211	-1.64254	6.19314	1.16196	-2.98073	-5.4409	6.72343	-4.89991	1.96091	2.8826	-1.72794	0.591474	-2.57554	1.98703	-0.41341		AGGGCTCGTCACTGAT-1_1	Ventral	Olfr1211	2.22336	-6.11056	-0.521201	2.69046	4.71733	6.85137	5.37177	-1.58919	-2.92754	-2.22381	0.752691	2.7222	2.52335	0.695332	0.620435
		AGGGCTCGTCCTCAGG-1_1	Ventral	Olfr715b	-4.45314	-3.56262	8.8513	0.66127	-3.09004	1.34647	-4.12369	-0.391595	-3.0618	-2.84724	-4.03616	3.10849	-3.50536	3.2277		AGGGCTCGTCCTCAGG-1_1	Ventral	Olfr715b	4.34889	2.23408	-8.00378	-2.29927	1.74378	1.15828	4.31394	0.593202	2.36141	-2.41756	-3.71504	-3.026	-2.6244	-2.69982	-0.339887
		AGGGCTCGTTATAGCC-1_1	Cd36+ V.	Olfr1313	5.59127	-0.737144	-1.29397	-18.0433	-8.16355	4.62118	7.77132	-3.63073	-1.90295	1.23515	-1.24036	0.404049	0.0641344	0.144182		AGGGCTCGTTATAGCC-1_1	Cd36+ V.	Olfr1313	-5.6457	1.59951	-1.77084	16.9095	7.62868	6.35532	-7.96024	2.92479	1.70827	2.01167	-1.23115	-0.566454	0.223057	-0.264637	-1.28471
		AGGGTCCAGATGCTAA-1_1	Ventral	Olfr15	-8.321	7.04708	-8.42738	0.833936	-1.10234	0.119037	0.207885	0.660183	1.66909	-3.47992	2.54214	1.10119	2.22936	-1.81732		AGGGTCCAGATGCTAA-1_1	Ventral	Olfr15	6.91493	-5.93354	8.30513	0.726927	1.2227	-0.230005	-0.566813	0.237373	-1.66901	-3.10005	2.48722	-0.862425	2.02606	1.30264	-1.75406
		AGGGTCCGTATGTCAC-1_1	Calb2+ V.	Olfr1243	2.50224	12.4083	7.22354	3.41089	-1.75869	1.63034	3.97002	4.49366	1.58022	1.08038	3.92584	0.151897	2.31344	0.00385318		AGGGTCCGTATGTCAC-1_1	Calb2+ V.	Olfr1243	-2.60169	-13.2082	-5.12045	-4.05048	2.17147	3.06734	-3.09394	-4.51716	-1.22161	0.511511	3.7109	0.177377	2.1408	-0.207465	2.23062
		AGGGTGATCTAGGAAA-1_1	Dorsal	Olfr638	1.76973	-6.15094	2.92648	4.90287	-10.8356	0.0746052	0.189807	-0.777011	1.49263	-0.00129077	2.1225	-2.88738	-1.58839	2.31497		AGGGTGATCTAGGAAA-1_1	Dorsal	Olfr638	-2.4079	5.64896	-2.40411	-6.30866	9.4022	0.446872	0.0892973	0.743036	-1.25279	-0.748105	1.3865	2.67825	-1.71753	-1.59016	1.50474
		AGGGTTTAGCAACAGC-1_1	Ventral	Olfr1487	-2.68328	-1.18892	-7.21647	-1.48132	4.02028	-1.16346	-0.356404	0.119736	-1.03788	-0.410241	-0.223076	-0.167138	-0.304247	1.22172		AGGGTTTAGCAACAGC-1_1	Ventral	Olfr1487	2.64971	3.04442	4.7592	2.50716	-3.65186	-1.39297	-0.608701	0.255077	1.55248	-0.217707	0.151811	0.11284	-0.84025	-0.806504	4.72076
		AGGGTTTGTTATCCAG-1_1	Cd36+ V.	Olfr771	0.785056	-4.1758	0.187695	-12.0152	0.628946	5.81775	6.76969	-1.70516	1.66648	-0.553061	-2.05817	2.3019	-0.504821	-0.443079		AGGGTTTGTTATCCAG-1_1	Cd36+ V.	Olfr771	-0.707872	4.8617	-2.44222	11.5298	-0.504958	6.93129	-6.70641	1.43314	-1.56632	-0.440586	-2.61792	-2.48355	-0.701409	-0.0888388	-2.25797
		AGGTAGGCAAATGCGG-1_1	Ventral	Olfr1336	-5.10645	6.11936	7.74107	0.704488	1.09529	-1.3324	4.42672	-1.90167	3.86767	-4.31549	0.563558	-3.08842	3.64975	2.71853		AGGTAGGCAAATGCGG-1_1	Ventral	Olfr1336	5.18945	-7.18303	-6.19214	-1.41543	-0.344941	-0.970746	-4.49884	2.50053	-3.37198	-3.19911	0.363204	2.15164	2.726	-1.72314	1.04336
		AGGTAGGGTACGATTC-1_1	Ventral	Olfr61	-4.55388	11.4407	-5.88731	-0.103284	-9.14061	2.57595	0.650117	-1.27075	-0.722602	-0.836732	2.39174	1.82839	-0.654424	-1.16556		AGGTAGGGTACGATTC-1_1	Ventral	Olfr61	4.29042	-9.72042	7.34737	1.20094	8.99203	3.49548	-0.641491	1.07385	1.11775	-0.967875	2.16391	-1.73531	-1.10437	1.00631	-0.773423
		AGGTCATAGGACACTG-1_1	Calb2+ V.	Olfr55	8.98565	8.44696	4.05852	0.585858	-2.41453	9.06645	-2.43135	8.43846	-1.15676	1.31289	1.86761	0.924188	-1.08002	1.11651		AGGTCATAGGACACTG-1_1	Calb2+ V.	Olfr55	-8.75668	-8.43388	-2.76783	-0.774484	0.988542	9.44194	3.42737	-8.39347	1.23645	1.19329	2.71644	-0.495954	-0.848522	-1.13652	-1.79007
		AGGTCATGTATCGCTA-1_1	Dorsal	Olfr611	8.45055	-3.22958	-1.08588	6.58986	-2.68601	-0.381018	0.687834	0.282555	0.925069	-2.51436	1.01676	0.21901	0.413707	1.07235		AGGTCATGTATCGCTA-1_1	Dorsal	Olfr611	-8.54883	3.73173	1.79804	-6.02323	1.93278	-0.244288	-0.580625	-0.0866359	-1.32095	-2.55094	0.993388	-0.343452	0.626838	-0.889686	-0.38719
		AGGTCATGTGAGATCG-1_1	Dorsal	Olfr988	3.52453	-3.70775	3.35716	6.8329	-3.44479	-1.61391	1.38056	-0.274555	2.24467	-3.77825	0.914491	-0.837336	-1.47633	0.801751		AGGTCATGTGAGATCG-1_1	Dorsal	Olfr988	-3.29312	3.19872	-1.53358	-7.54081	3.1886	-1.52852	-1.8861	1.36645	-2.63701	-4.08064	-0.227251	0.143751	-1.40735	-1.17695	-1.3235
		AGGTCATGTGCGTTTA-1_1	Ventral	Olfr1100	-4.46366	-3.91717	0.800596	-7.69842	-1.37878	-1.50544	-3.54911	3.80041	1.54544	-1.06633	3.65277	-0.561705	-1.31758	6.31633		AGGTCATGTGCGTTTA-1_1	Ventral	Olfr1100	4.52029	3.48332	-2.16564	7.06493	1.06332	-1.43501	3.8881	-3.35646	-1.63852	-1.57244	2.88082	0.316082	-2.24115	-5.17382	3.55566
		AGGTCATTCATGTCAG-1_1	Calb2+ D.	Olfr677	12.3791	0.372862	-1.47532	10.8259	3.22894	3.22605	1.43406	3.47906	0.332119	2.5382	4.36631	-1.50936	2.17375	0.404375		AGGTCATTCATGTCAG-1_1	Calb2+ D.	Olfr677	-12.3859	-0.499955	3.23758	-9.88218	-2.7097	2.54354	-0.742142	-3.4688	0.154615	1.9378	4.53063	1.60898	1.82346	-0.456758	-0.259515
		AGGTCTAAGCGCCCAT-1_1	Ventral	Olfr473	2.9804	3.15363	-2.07637	-1.45886	0.243408	1.39673	-5.09315	-3.7921	-2.93899	3.88922	-0.180082	-2.14871	-3.35571	4.51602		AGGTCTAAGCGCCCAT-1_1	Ventral	Olfr473	-2.73031	-1.83538	1.38914	1.48074	0.260743	1.05805	5.23574	3.90346	3.23355	4.84083	-0.399346	2.18498	-3.59358	-5.14802	0.046173
		AGGTGTTCATCCGTTC-1_1	Dorsal	Olfr1157	3.58005	-2.03958	-0.0932091	2.23549	-2.12043	-3.34222	0.190496	-1.99845	0.974618	-2.90724	-1.95555	-1.19307	-2.72452	0.100262		AGGTGTTCATCCGTTC-1_1	Dorsal	Olfr1157	-3.74886	2.10972	0.54575	-2.78185	1.62232	-2.50996	-0.0610279	2.14905	-1.11387	-1.5428	-1.76656	0.824198	-2.78692	-0.226837	-0.656828
		AGGTGTTTCTGCGGAC-1_1	Ventral	Olfr1297	2.39576	5.43396	-1.49145	3.04173	5.8694	2.65904	-2.09287	0.861633	2.14502	1.21686	1.99836	4.21154	-1.512	0.0101413		AGGTGTTTCTGCGGAC-1_1	Ventral	Olfr1297	-2.84574	-5.32375	3.96577	-1.86921	-6.79496	1.02774	1.399	-1.02115	-2.53191	0.943487	2.17556	-4.22788	-1.90466	-0.488197	-0.0603909
		AGGTTACGTCGATTTG-1_1	Ventral	Olfr1205	-1.62959	9.67094	-1.68214	-5.51303	-9.02041	1.92687	-0.863409	-0.297853	-0.625442	1.54766	0.896593	-2.87447	0.321992	1.01637		AGGTTACGTCGATTTG-1_1	Ventral	Olfr1205	1.18379	-9.37915	1.3635	5.62116	8.37541	2.37743	0.48241	0.238727	0.963285	1.72507	0.692593	3.56608	-0.792168	-1.30071	2.45736
		AGGTTACTCTGAGGTT-1_1	Ventral	Olfr222	-3.08842	-1.67006	2.93559	-1.86978	1.167	-0.0595311	-1.74588	1.52533	0.67636	-3.86247	-2.2048	3.88397	-3.0284	2.48827		AGGTTACTCTGAGGTT-1_1	Ventral	Olfr222	3.54694	1.90744	-3.11192	1.97343	-1.5593	-1.10671	2.306	-1.11371	-1.30093	-3.73562	-1.42498	-3.97788	-3.43213	-2.97514	1.31615
		AGGTTACTCTGGACCG-1_1	Calb2+ D.	Olfr600	8.89642	-2.49898	3.58574	10.5546	-1.57703	1.10046	2.88699	1.18605	1.03194	0.637298	2.68923	-1.73171	-0.830534	1.73064		AGGTTACTCTGGACCG-1_1	Calb2+ D.	Olfr600	-9.3295	1.74481	-2.71779	-11.0821	1.65772	1.37648	-2.62122	-1.88796	-0.0672973	0.295249	2.83838	2.01364	-0.394756	-1.4591	0.252444
		AGTAACCCAAATGGAT-1_1	Dorsal	Olfr607	5.64752	-6.41494	-0.927228	2.27243	-2.61556	-6.47395	0.451499	-1.82598	-4.7877	-3.46653	-6.30504	-1.55312	-3.04093	-1.6986		AGTAACCCAAATGGAT-1_1	Dorsal	Olfr607	-5.33608	6.15991	0.768643	-2.14645	3.21818	-5.40316	-0.512374	1.33645	4.47932	-3.74434	-7.68714	0.826191	-2.75821	1.54891	-1.97306
		AGTAACCCACAACGCC-1_1	Ventral	Olfr1383	4.39759	1.68524	7.54087	-1.06111	1.18994	-1.32446	-1.55051	-3.92757	-7.32432	1.32488	-8.27516	-1.19738	-2.15399	-5.05928		AGTAACCCACAACGCC-1_1	Ventral	Olfr1383	-4.6383	-2.62679	-6.72711	-0.0421195	-1.25687	-1.44158	1.74835	3.78866	6.20077	2.14976	-8.52693	0.234902	-1.34371	4.95517	1.64783
		AGTAACCGTTACCTTT-1_1	Dlg2+ V.	Olfr1330	-9.23399	-8.81235	-7.65783	-5.89804	2.97842	-4.80824	-1.18654	4.98735	-2.05173	3.7401	0.59216	-0.838137	-0.718777	3.42779		AGTAACCGTTACCTTT-1_1	Dlg2+ V.	Olfr1330	9.43997	9.1898	3.65152	5.76874	-2.22398	-4.59533	1.49591	-5.25057	2.15407	3.55016	1.14932	1.22092	-0.823329	-2.37206	0.0035908
		AGTAACCTCTCAGGCG-1_1	Ventral	Olfr984	-4.29932	0.297827	8.75159	-1.47718	0.252195	0.20079	-2.45074	-0.873139	0.289997	-2.17056	-3.67014	-2.69307	-0.512777	-1.70551		AGTAACCTCTCAGGCG-1_1	Ventral	Olfr984	3.18186	-2.32244	-8.85181	0.783133	-1.03751	-0.00972648	2.42696	1.64238	-0.0453629	-2.17353	-4.36729	2.49379	-0.403615	2.29612	-1.28469
		AGTACCACACCTGAAT-1_1	Calb2+ V.	Olfr98	10.1648	5.48219	5.47107	0.61448	4.37398	-0.994449	1.77343	7.01294	0.202171	3.63049	0.154612	2.03677	-1.56198	-1.42773		AGTACCACACCTGAAT-1_1	Calb2+ V.	Olfr98	-10.3397	-6.80778	-3.55731	-1.43405	-4.1205	-1.42776	-2.05331	-7.11113	-0.164389	3.5378	0.977343	-2.18348	-1.90837	1.05785	-0.34882
		AGTACCATCCTTCTTC-1_1	Dorsal	Olfr1408	6.59192	-2.98903	-6.61547	4.29814	3.57208	-3.17545	-1.6876	-2.86001	4.8647	-1.14494	2.25574	-1.31628	0.143478	1.84816		AGTACCATCCTTCTTC-1_1	Dorsal	Olfr1408	-6.31667	4.42922	7.88987	-3.53184	-2.76329	-2.88827	1.50341	3.36706	-3.94006	-0.677714	3.14893	1.34036	1.0683	-2.19785	-3.04239
		AGTACCATCGAAACAA-1_1	Ventral	Olfr775	-7.73098	-5.98306	-0.39124	-3.76225	3.72156	3.07145	-2.54202	5.56469	-4.08815	-4.08611	-1.84858	-2.65717	-1.74301	-1.42142		AGTACCATCGAAACAA-1_1	Ventral	Olfr775	7.57745	5.03806	-1.79079	3.78037	-3.61378	1.86041	3.40864	-5.00485	2.20541	-3.64239	-2.84627	2.61181	-2.00496	0.846378	-3.08232
		AGTACTGCATAATCGC-1_1	Ventral	Olfr1090	-1.3626	0.925972	6.69772	0.676831	-2.1764	-1.07733	0.179394	-0.507582	2.90087	-0.450676	-2.48017	1.94566	0.293908	0.518921		AGTACTGCATAATCGC-1_1	Ventral	Olfr1090	1.58634	-1.48227	-6.67965	-1.93028	2.73604	-0.149876	0.109256	0.338347	-3.04567	-0.784971	-2.17002	-2.54187	1.14705	-0.652668	1.51966
		AGTACTGGTGCGTTTA-1_1	Dlg2+ D.	Olfr73	0.358063	-10.104	0.252765	7.99269	-0.545582	-0.884239	0.309391	1.4831	1.55918	2.70762	-3.70009	0.18038	1.31968	-0.491553		AGTACTGGTGCGTTTA-1_1	Dlg2+ D.	Olfr73	0.563291	9.61891	-0.262184	-8.13436	0.00784548	-0.991993	-0.251816	-1.22046	-1.16504	3.71631	-3.5334	-0.707549	2.21983	-0.080381	1.6589
		AGTAGCTAGAATTTGG-1_1	Cd55+ D.	Olfr592	4.38227	-10.8524	5.67258	-5.65929	-4.86503	-3.95103	0.96179	0.680329	0.196556	-6.86663	1.76829	0.354987	1.87663	3.79165		AGTAGCTAGAATTTGG-1_1	Cd55+ D.	Olfr592	-4.60495	9.81996	-7.3297	3.58985	4.3568	-3.6714	-0.724518	-0.180155	-0.694557	-6.94778	1.29589	0.00636969	1.56329	-3.18613	3.87494
		AGTAGCTGTATGTCAC-1_1	Ventral	Gm13723	-3.73881	2.55302	3.04739	-3.60193	2.58941	-5.12206	-0.958559	-0.4185	3.28161	-2.10677	-0.246383	-0.697266	-0.580812	-0.0177171		AGTAGCTGTATGTCAC-1_1	Ventral	Gm13723	3.65381	-2.63711	-1.96796	3.2915	-1.35095	-4.51451	0.523871	0.592199	-3.28232	-1.69293	-0.547837	0.456207	-0.805133	-0.374738	-1.23003
		AGTAGCTTCGTCAAAC-1_1	Ventral	Olfr701	1.07021	11.6084	-2.69278	-2.29176	2.04642	-3.51013	1.49611	-0.962474	2.009	-0.840971	-1.10982	1.05589	1.12614	-2.55761		AGTAGCTTCGTCAAAC-1_1	Ventral	Olfr701	-1.92085	-9.92712	3.66246	2.01578	-0.896454	-2.94886	-1.66439	1.06423	-1.85447	-0.358859	-1.46289	-0.865902	1.42106	1.4246	-1.65435
		AGTCAACTCAAATAGG-1_1	Dorsal	Olfr1406	3.12298	-7.41065	-2.86913	4.70994	2.08543	-4.00796	1.18541	1.74499	4.03835	-0.853183	-0.218426	-0.499131	1.21535	0.395608		AGTCAACTCAAATAGG-1_1	Dorsal	Olfr1406	-2.42158	7.37237	1.95293	-4.37444	-1.27273	-3.87782	-0.851557	-2.40868	-4.35831	-0.465468	0.239074	0.451827	0.890562	-0.831177	1.04045
		AGTCACAAGGATGTTA-1_1	Ventral	Olfr1178	1.91683	10.8545	5.59697	-4.45699	-4.36474	-0.558285	2.31964	3.99648	-3.17467	-2.80955	-0.177137	-1.35124	-0.187249	-3.25456		AGTCACAAGGATGTTA-1_1	Ventral	Olfr1178	-2.28284	-11.4717	-4.40982	3.34495	4.49488	0.736836	-2.09116	-4.01451	2.86288	-3.08645	-0.526947	1.97022	-0.0617909	3.50345	2.83972
		AGTCACACAATACCCA-1_1	Dorsal	Olfr552	5.93706	-7.89896	-1.58061	6.80127	2.13458	3.47811	-4.20055	-3.32758	0.272382	-0.856353	1.05722	-4.68572	2.1736	-1.85307		AGTCACACAATACCCA-1_1	Dorsal	Olfr552	-5.50575	8.04275	1.38225	-7.05827	-3.01052	3.08792	4.36543	3.57591	-0.0895301	-0.572381	0.319653	4.10925	1.95399	1.67876	1.97474
		AGTCATGGTCTTACAG-1_1	Ventral	Olfr15	-3.29786	3.0504	0.268379	1.5006	-0.271796	-1.58382	0.918157	0.231896	4.92444	-2.25875	1.6235	2.89414	-0.248468	1.24423		AGTCATGGTCTTACAG-1_1	Ventral	Olfr15	2.92569	-3.38128	1.41209	-1.42683	1.10804	-1.564	-1.35393	-0.222724	-5.34079	-1.75412	1.95366	-2.72167	-0.363122	-0.698689	2.78045
		AGTCATGTCGGACGTC-1_1	Ventral	Olfr220	-5.99594	6.25459	-6.10664	0.919417	-1.64084	-2.05236	1.30819	-0.469504	0.457933	-1.22323	0.321784	2.35353	1.63845	0.814907		AGTCATGTCGGACGTC-1_1	Ventral	Olfr220	4.58275	-5.72007	7.08532	0.571983	0.833659	-2.04572	-1.82453	0.622682	-0.31986	-1.31914	0.506177	-1.95427	1.69647	-0.129588	1.24123
		AGTCATGTCTCCGCAT-1_1	Ventral	Olfr191	-3.28281	8.66048	0.404018	-0.794359	3.5718	-4.14431	2.50254	-3.46753	1.90038	-0.0652706	-0.0638096	0.825951	1.26252	2.31054		AGTCATGTCTCCGCAT-1_1	Ventral	Olfr191	2.87603	-8.8854	1.08294	0.849957	-2.5815	-3.97622	-2.66758	2.7915	-1.42475	-0.0140186	0.467818	-0.248907	1.30518	-2.44807	-0.779551
		AGTCATGTCTGAGGCC-1_1	Dlg2+ V.	Olfr129	-8.60717	-7.5805	1.42288	-3.09452	0.421559	-2.72665	-0.728777	4.55853	2.65098	-0.850129	-1.88754	1.80825	-1.59004	4.71098		AGTCATGTCTGAGGCC-1_1	Dlg2+ V.	Olfr129	9.26051	6.58628	-3.34829	2.76749	-0.483946	-2.62343	0.775661	-4.6114	-2.25739	-0.744874	-1.45992	-2.12668	-2.19803	-4.9445	0.482881
		AGTCTCCAGTACCCTA-1_1	Ventral	Olfr1291-ps1	-0.616883	8.95511	-3.34424	-1.97312	-4.59136	-1.19937	-0.687497	2.18883	3.64128	0.0120131	-1.46795	0.40126	0.638583	1.35774		AGTCTCCAGTACCCTA-1_1	Ventral	Olfr1291-ps1	0.745124	-8.42191	3.54504	2.47801	4.84863	0.0950628	0.873689	-1.9325	-3.58566	-0.0395547	-1.02297	-0.385051	1.547	-0.935384	-0.974645
		AGTCTCCCAGTAGTGG-1_1	Dlg2+ D.	Taar9	-6.46793	-4.42287	-5.38744	5.02805	0.303842	-0.729014	1.70241	-3.07399	-1.08211	4.45042	0.27511	2.43332	1.95864	-2.12522		AGTCTCCCAGTAGTGG-1_1	Dlg2+ D.	Taar9	6.32321	4.23084	3.74521	-5.12264	0.342328	-0.727549	-1.81229	3.26945	1.51181	5.32863	0.168378	-2.35485	1.77962	2.88741	2.65797
		AGTCTCCCATGGATCT-1_1	Calb2+ V.	Olfr55	8.11631	5.03186	4.9533	1.7754	4.56834	3.33587	-1.06934	7.57569	0.410649	2.18472	1.79898	1.48817	-2.02529	-0.553552		AGTCTCCCATGGATCT-1_1	Calb2+ V.	Olfr55	-7.54869	-6.39434	-3.17499	-2.35645	-4.51336	2.47711	0.790461	-7.76722	-0.563504	2.00822	1.6963	-1.50624	-2.09936	-0.374001	-1.10242
		AGTGACTCAGGAATCG-1_1	Ventral	Olfr535	-7.28365	2.82929	6.99134	2.00644	0.00431298	-0.216109	-0.0671865	-2.43698	3.70114	-0.407444	0.528089	1.08633	1.17386	1.04761		AGTGACTCAGGAATCG-1_1	Ventral	Olfr535	5.38581	-4.71675	-5.73064	-2.8934	-0.370305	-0.506171	-0.638728	2.8271	-3.16339	-0.0939119	0.552721	-0.534315	1.23744	-0.682469	-0.826503
		AGTGACTCATCATTTC-1_1	Dlg2+ D.	Olfr1036	-5.57317	-4.31441	-0.586189	7.67391	-2.74229	-0.766029	1.45138	-4.71246	-4.93802	1.24141	1.98484	3.62559	-2.16555	-3.11096		AGTGACTCATCATTTC-1_1	Dlg2+ D.	Olfr1036	5.80973	3.87324	1.48318	-7.12163	2.11121	-0.404332	-1.33096	4.47554	5.19854	1.19834	2.13542	-3.3722	-2.58895	3.93465	0.454746
		AGTGACTCATGAATAG-1_1	Calb2+ V.	Olfr305	7.30912	7.60483	14.663	-0.661516	-0.40181	-0.603878	3.25893	4.41093	-4.26991	2.57318	-0.597094	-2.37873	-0.261704	-3.49401		AGTGACTCATGAATAG-1_1	Calb2+ V.	Olfr305	-7.01832	-10.6096	-12.2856	-0.402306	0.399307	-0.453104	-2.8685	-5.09699	3.98435	2.914	0.293503	2.72963	-1.30715	3.67558	-0.565037
		AGTGACTGTTCAGTAC-1_1	Ventral	Olfr1395	2.29205	7.85056	-14.0388	-0.379236	1.75933	-1.64282	-0.426283	-0.864032	2.98635	-0.70245	-4.35261	3.58502	1.02448	-0.156279		AGTGACTGTTCAGTAC-1_1	Ventral	Olfr1395	-3.13947	-5.40826	16.1527	2.92107	-1.05044	-1.62432	-0.368606	1.45927	-3.0187	-0.107376	-3.86959	-4.69135	1.11747	0.137796	5.15533
		AGTGACTTCGCATTGA-1_1	Ventral	Olfr730	-2.24561	-1.15018	7.09346	-1.40179	1.23769	3.19653	-5.31811	0.777941	3.79256	-0.368179	-0.910513	0.236859	-0.516207	-0.693018		AGTGACTTCGCATTGA-1_1	Ventral	Olfr730	2.45123	-0.317141	-7.62044	0.14023	-1.60104	1.64849	4.94273	-0.494599	-4.17215	0.280052	-0.918954	-0.173356	-0.137402	1.0659	0.171783
		AGTGATCCACTAGGCC-1_1	Calb2+ V.	Olfr1184	7.55757	8.793	9.39971	0.00914018	-3.19627	0.298217	4.30889	8.92849	0.564906	3.18322	-0.707687	-0.00549494	0.3846	0.225639		AGTGATCCACTAGGCC-1_1	Calb2+ V.	Olfr1184	-7.80402	-9.89708	-7.43077	-0.526095	3.11895	0.508696	-3.83122	-9.00149	-0.454769	2.93184	0.453001	0.499471	-0.106018	0.428939	0.310774
		AGTGATCCAGAGGAAA-1_1	Calb2+ V.	Olfr1252	6.02584	2.23098	11.0451	0.844615	-1.62458	5.49204	-2.2963	8.2217	-2.25718	-0.252622	-0.70952	1.22576	-0.15514	-0.771675		AGTGATCCAGAGGAAA-1_1	Calb2+ V.	Olfr1252	-5.94275	-4.49536	-9.26358	-1.39401	0.926414	5.36883	3.16773	-8.19319	1.67292	-0.37421	-0.393683	-0.955198	-0.524688	0.801621	-0.00294386
		AGTGCCGCAAGATGGC-1_1	Dorsal	Olfr655	6.91927	-3.10862	-1.89626	4.81358	-8.69438	-0.450406	-2.03277	-1.20722	2.76512	-2.40513	-1.25873	-2.22902	1.02997	0.713402		AGTGCCGCAAGATGGC-1_1	Dorsal	Olfr655	-7.0911	4.21461	2.13224	-4.26705	8.6476	0.0774707	2.376	1.45886	-2.79106	-2.21737	-1.15076	1.89676	1.573	-1.20563	0.88348
		AGTGCCGTCCGTATGA-1_1	Dorsal	Olfr591	5.2796	-7.22253	-0.0692188	3.43678	-2.68429	1.05371	-1.85867	-1.04234	1.86979	-3.46958	1.55389	-2.32021	0.89498	2.87584		AGTGCCGTCCGTATGA-1_1	Dorsal	Olfr591	-4.67065	7.67651	-0.821536	-3.09324	2.99239	0.0320761	1.691	1.57328	-1.57591	-3.32641	1.31934	2.18176	1.25881	-2.62644	1.71579
		AGTGTTGAGGTGGCTA-1_1	Dlg2+ D.	Olfr429	-13.1694	-8.37768	0.894717	4.23533	-4.17143	-0.934667	1.46556	2.10861	-1.00143	2.54072	-0.280353	1.73391	-1.23107	-0.608488		AGTGTTGAGGTGGCTA-1_1	Dlg2+ V.	Olfr429	13.4658	8.20936	-2.11457	-4.38976	3.36231	-0.636216	-1.25118	-2.81099	1.47253	2.44416	0.109952	-1.37955	-1.32183	-0.113646	1.09236
		AGTGTTGTCGCGATCG-1_1	Ventral	Olfr166	-13.4368	2.74633	-3.08433	3.20937	-3.73067	1.59117	-0.300868	-0.408697	-1.17419	-0.698214	2.10755	-1.31764	0.609386	-1.27646		AGTGTTGTCGCGATCG-1_1	Ventral	Olfr166	12.6679	-2.74407	4.41655	-2.39888	3.74313	1.44314	0.266554	0.747201	1.12524	-1.13487	1.4595	1.55286	0.439192	1.13028	-2.91461
		AGTTAGCAGGCACAAC-1_1	Ventral	Olfr1336	-2.55881	5.58742	-1.47787	-0.730075	4.53448	-2.49438	0.903461	-1.53444	4.24043	-1.18565	0.160789	0.117962	1.27897	0.372125		AGTTAGCAGGCACAAC-1_1	Ventral	Olfr1336	1.88459	-5.39958	3.06885	1.62073	-3.67732	-2.47945	-1.28045	1.71288	-3.95194	-1.03447	0.769228	-0.223445	0.815755	-0.827365	-0.485588
		AGTTAGCAGGCATCGA-1_1	Ventral	Olfr527	-8.00217	3.29981	4.10689	4.00338	0.50895	-3.02542	4.37203	-2.83794	1.80996	-3.03263	1.76755	7.93529	-0.495963	0.924787		AGTTAGCAGGCATCGA-1_1	Ventral	Olfr527	7.28308	-4.89762	-3.48523	-4.62949	-0.0342474	-2.71127	-4.78427	2.82513	-1.31459	-2.8986	2.42864	-7.22821	-0.728927	-1.01542	0.777367
		AGTTAGCCATGTGCCG-1_1	Ventral	Olfr1347	-4.79201	8.77194	3.80717	-0.19805	-1.14793	-1.20409	3.44415	-1.90892	3.40327	-2.07025	1.0038	-2.27251	4.24909	0.104619		AGTTAGCCATGTGCCG-1_1	Ventral	Olfr1347	3.4653	-9.79286	-2.09177	-0.172864	0.913482	-0.678104	-3.68545	1.91378	-3.34231	-2.09632	0.935156	2.08018	3.95855	-0.578871	-0.697815
		AGTTAGCCATGTTCGA-1_1	Ventral	Olfr130	-5.92685	-3.21374	5.87989	1.27331	-0.27182	3.18516	-2.53507	-1.05766	-0.129521	2.54628	-2.02749	-3.60428	1.3193	1.46584		AGTTAGCCATGTTCGA-1_1	Ventral	Olfr130	5.80376	2.14745	-5.72601	-2.45805	-0.495174	3.17801	2.51602	0.683111	-3.09203e-05	3.26001	-1.97184	3.202	1.69987	-1.45073	-0.503926
		AGTTAGCTCCCGAGAC-1_1	Ventral	Olfr16	2.62761	0.37715	-12.3667	-2.26513	5.44085	-4.186	-1.39578	-0.279263	4.98096	-1.02414	-0.926253	1.85437	-0.065713	1.07989		AGTTAGCTCCCGAGAC-1_1	Ventral	Olfr16	-2.76057	2.01028	10.6972	4.18224	-4.77919	-4.80312	1.06582	0.0900496	-4.81981	0.0996037	-1.02191	-1.5228	-0.713198	-1.1823	5.11657
		AGTTCCCCACTATCCC-1_1	Calb2+ D.	Olfr884	13.2361	-2.4875	2.10267	8.85378	1.35902	1.67868	2.83981	5.94043	-2.43584	0.0461283	0.0423784	-0.361674	1.83034	0.720858		AGTTCCCCACTATCCC-1_1	Calb2+ D.	Olfr884	-12.8594	2.03537	-0.923829	-8.91047	-1.5616	1.60315	-2.84161	-6.43978	3.02029	-0.543269	-0.156313	0.0498691	1.56729	-0.694544	-0.0855443
		AGTTCCCGTATCATGC-1_1	Ventral	Olfr1264	-5.87067	5.56103	2.46797	-3.56101	-10.0899	-1.95373	0.552411	1.69384	4.57971	-1.97977	1.75483	-0.990028	-1.50567	1.24646		AGTTCCCGTATCATGC-1_1	Ventral	Olfr1264	4.54869	-6.31517	-1.6527	3.67766	9.59444	-0.739489	-0.274934	-1.59393	-4.6485	-2.11076	1.26578	0.751615	-2.03332	-1.05736	2.04838
		AGTTCCCTCATGAGAA-1_1	Ventral	Olfr1494	4.56559	-1.17502	4.48218	2.63468	3.40603	6.77669	-7.01193	0.679382	3.19219	0.121709	2.11413	0.16774	-0.739607	-0.292379		AGTTCCCTCATGAGAA-1_1	Ventral	Olfr1494	-5.00296	0.635378	-3.82953	-3.17846	-4.27625	5.68786	7.60095	0.143957	-3.42748	-0.313067	1.83391	0.0761849	-0.31319	0.404909	-0.065272
		AGTTCGAGTGAGAACC-1_1	Dorsal	Olfr376	-1.72809	0.121274	-11.1124	2.46367	7.00511	-1.48009	-0.382052	-3.14045	-1.85492	2.32715	-0.759377	-1.21829	3.28023	-0.382946		AGTTCGAGTGAGAACC-1_1	Dorsal	Olfr376	1.46992	1.36742	8.92469	-1.49452	-6.2777	-2.82825	0.388301	3.36167	2.13777	2.48446	-1.14922	0.533276	3.4672	1.27104	2.80498
		ATACCGAAGACAAGCC-1_1	Cd36+ V.	Olfr1251	-5.78669	-13.8375	-0.569942	-13.1683	-0.855476	4.92424	9.87922	0.23392	1.49477	4.48808	-2.96587	-0.407543	2.02897	-0.433395		ATACCGAAGACAAGCC-1_1	Cd36+ V.	Olfr1251	6.71274	13.7023	-3.75136	13.2004	-0.378052	5.46718	-9.4835	-1.26048	-1.09156	5.05686	-3.4169	0.482278	1.73156	0.570244	-0.306569
		ATACCGACACGATTCA-1_1	Ventral	Olfr541	-6.49723	8.08899	-9.78593	1.0659	0.239978	-0.238398	1.57159	-0.396245	1.95514	-0.120124	1.07467	4.23118	2.9524	2.09636		ATACCGACACGATTCA-1_1	Ventral	Olfr541	5.56206	-6.1981	11.4	1.44938	-0.619442	0.0656448	-1.15414	0.670876	-1.98017	0.424038	1.55239	-3.64219	2.62295	-2.21804	-4.52914
		ATACCGATCCTGCCAT-1_1	Ventral	Olfr1349	-4.6806	4.1274	-5.72901	-2.78504	9.16272	-3.082	-0.45271	-0.41206	2.99051	0.69776	-1.66219	-0.760968	2.01847	2.85115		ATACCGATCCTGCCAT-1_1	Ventral	Olfr1349	4.16029	-3.63977	6.74096	4.65756	-7.09494	-4.13671	-0.071719	0.563458	-2.21045	0.123069	-1.80877	1.5118	2.6831	-2.71283	-1.38975
		ATACCTTAGCCATTGT-1_1	Dorsal	Olfr1156	2.64027	0.287733	-2.72837	4.87314	-4.18338	-3.32461	1.00811	-4.95934	0.276193	1.43584	-4.47805	2.06783	1.62581	-0.887261		ATACCTTAGCCATTGT-1_1	Dorsal	Olfr1156	-3.36194	0.304751	4.26788	-3.62874	3.55969	-3.30898	-0.790389	5.20192	0.0341061	2.0978	-3.77082	-2.45008	2.17063	0.829115	-1.43965
		ATACCTTCATGCCGCA-1_1	Ventral	Olfr1195	-4.58697	11.5346	2.09358	1.38155	5.961	-0.275386	3.65364	-8.02467	-3.89371	0.129059	1.87712	-3.87096	-1.4368	4.10185		ATACCTTCATGCCGCA-1_1	Ventral	Olfr1195	3.63341	-11.8212	0.249076	-1.30057	-5.40635	-0.386338	-3.33756	7.08931	4.63592	0.605386	0.998238	3.93806	-1.5241	-3.78621	0.127944
		ATACCTTTCTTGGTCC-1_1	Dorsal	Olfr609	6.30923	-3.36564	-4.71867	9.23826	1.86244	-0.464627	0.378163	-2.02235	-2.21629	-4.75587	-4.15543	0.636793	0.818427	-0.657172		ATACCTTTCTTGGTCC-1_1	Dorsal	Olfr609	-6.66998	3.91057	5.2505	-8.83336	-0.885058	0.439362	0.139008	1.70999	1.74332	-4.71632	-3.66594	-0.940102	1.69361	0.699196	-5.33845
		ATACTTCAGAATAGTC-1_1	Ventral	Olfr1297	1.53562	4.16735	3.66248	2.00928	3.53561	0.329878	-0.805625	-1.62077	3.92175	0.397792	0.140262	4.23413	-0.013762	1.46619		ATACTTCAGAATAGTC-1_1	Ventral	Olfr1297	-0.732216	-5.377	-2.45707	-1.97362	-1.73419	0.137314	0.450741	1.98018	-3.07844	0.15917	0.609665	-3.10163	0.461785	-1.16773	-1.54221
		ATACTTCAGCCTCTCT-1_1	Calb2+ D.	Olfr677	13.0795	-1.81546	-1.24123	9.86652	5.44604	6.18122	-0.521872	5.09158	0.557033	0.438986	3.18966	-0.407839	1.77587	-0.806101		ATACTTCAGCCTCTCT-1_1	Calb2+ D.	Olfr677	-12.7112	2.54167	2.5559	-9.30154	-5.84167	5.02522	1.06765	-4.64586	-0.709986	0.6396	3.55392	0.643123	1.8662	0.818574	-0.961355
		ATACTTCCAATTGAAG-1_1	Dlg2+ V.	Olfr1532-ps1	-7.91076	-6.28519	1.36104	1.44501	1.54764	-1.065	-1.50702	3.31469	1.78051	4.45594	-3.23274	-0.269854	0.347794	0.10985		ATACTTCCAATTGAAG-1_1	Dlg2+ V.	Olfr1532-ps1	9.40946	5.31833	-2.53586	-1.43214	-1.69323	-2.10571	1.75559	-3.5421	-1.95392	4.93128	-2.90642	0.502292	0.947394	-0.887184	-4.40623
		ATAGAGAAGATGCAGC-1_1	Ventral	Olfr722	-8.9152	2.99876	2.23824	-0.209143	3.73086	3.30124	-2.64277	1.59845	-0.242099	-5.2293	-0.388239	-2.75665	1.90736	-2.77172		ATAGAGAAGATGCAGC-1_1	Ventral	Olfr722	8.55345	-3.94456	-1.37492	-0.160549	-4.47349	2.60977	2.4077	-0.943071	-0.154677	-4.90993	-0.274103	2.5654	2.23921	1.99898	-1.69698
		ATAGAGATCGAGCCAC-1_1	Calb2+ V.	Olfr1184	8.19415	5.98592	8.20305	1.83714	2.35612	-1.19901	4.466	8.00461	0.65419	3.60151	0.123043	1.31556	-0.230537	-2.49205		ATAGAGATCGAGCCAC-1_1	Calb2+ V.	Olfr1184	-8.08157	-7.66273	-6.89873	-2.038	-1.86288	-0.895698	-3.65979	-8.04231	-0.874757	3.19688	1.29549	-1.41643	-0.332036	2.67741	1.46511
		ATAGGCTAGATCGACG-1_1	Ventral	Olfr1193	0.0599718	11.055	-5.93663	-1.9015	-7.56179	0.923418	0.319935	0.818366	1.71134	0.062768	-0.120914	0.161119	-2.14072	-0.116892		ATAGGCTAGATCGACG-1_1	Ventral	Olfr1193	-0.962757	-9.36083	6.65859	2.90546	8.0663	2.42709	-0.393267	-0.940675	-2.30342	0.0823219	-0.0991626	-0.68016	-1.52071	0.0134727	0.0443112
		ATAGGCTTCGCGTCGA-1_1	Ventral	Olfr1364	1.60912	9.095	1.69955	-1.30281	-6.50795	1.59787	-0.175696	3.14403	1.66829	-1.88859	-1.95653	0.533809	-0.732337	0.76044		ATAGGCTTCGCGTCGA-1_1	Ventral	Olfr1364	-1.74757	-9.07764	-0.67036	0.869467	6.1736	2.30125	0.464954	-2.72718	-2.0953	-1.71499	-1.92409	-1.43059	-0.223018	-0.568711	0.202554
		ATATCCTCAAGCCCAC-1_1	Dlg2+ D.	Olfr566	0.0636061	-9.70917	0.166049	3.86649	-1.19383	-0.528102	-2.44456	-0.409204	-1.74319	0.326725	-0.173336	0.604214	-2.47212	-1.98738		ATATCCTCAAGCCCAC-1_1	Dlg2+ D.	Olfr566	-0.203255	9.04734	-1.50952	-4.33943	1.16695	-0.790828	2.57182	0.394439	1.56089	0.820498	-0.178371	-0.568234	-2.10303	2.62032	2.52482
		ATCACAGAGACCCGCT-1_1	Ventral	Olfr524	-9.29652	1.53293	2.12818	-1.945	4.27287	-3.51845	2.76758	-0.695957	0.0846546	-2.03851	1.28936	-4.03296	-0.465726	-0.34671		ATCACAGAGACCCGCT-1_1	Ventral	Olfr524	7.74841	-3.02843	-2.15464	1.694	-2.91862	-3.73131	-2.86084	0.963007	-0.0859894	-2.014	0.0330101	4.28446	-0.188203	1.06695	2.2155
		ATCACAGAGTAAGGGA-1_1	Ventral	Olfr535	-3.33506	4.41457	5.84091	-0.389251	1.04955	-2.46767	1.33617	-3.92283	1.09266	0.432893	-2.63689	-0.601069	0.305267	4.96335		ATCACAGAGTAAGGGA-1_1	Ventral	Olfr535	3.0737	-5.73199	-5.71368	-0.817479	-0.648241	-2.93769	-2.28122	3.8125	-0.893319	0.685418	-1.99155	0.827402	0.0928705	-4.95877	-0.0641321
		ATCACAGCACACAGAG-1_1	Ventral	Olfr845	5.11929	2.06446	0.830532	-3.3708	1.61177	-4.76961	-3.97195	-3.25406	-2.16801	4.2911	-4.88963	0.00463174	-0.382215	-2.88268		ATCACAGCACACAGAG-1_1	Ventral	Olfr845	-5.64985	-2.21766	-1.46703	3.73446	-0.237916	-4.31413	3.51472	2.61363	3.06113	5.27248	-4.18852	-0.629811	-0.326033	3.14423	0.483428
		ATCACAGGTTGTCAGT-1_1	Calb2+ D.	Olfr1002	12.023	-3.48126	4.22099	7.79293	-0.0907902	-2.42678	3.26923	5.21853	-1.48239	0.73559	-0.1152	-3.08394	1.57404	-0.49374		ATCACAGGTTGTCAGT-1_1	Calb2+ D.	Olfr1002	-11.9255	2.66464	-2.74639	-8.40474	0.429499	-2.07452	-3.47998	-4.96187	1.53077	0.996397	-0.651328	3.28107	1.24985	0.40925	-0.667001
		ATCACGACACGTGAGA-1_1	Dorsal	Olfr963	8.184	-5.20038	-5.48768	2.82891	2.33806	-2.79763	-2.34579	-1.87915	2.2822	-2.21382	-3.00154	-2.95688	1.33503	-0.118413		ATCACGACACGTGAGA-1_1	Dorsal	Olfr963	-7.98401	6.10852	6.95815	-1.63781	-2.64139	-2.83599	2.51649	1.79036	-2.33417	-1.12535	-3.47082	2.75723	1.06216	-0.424227	-0.916497
		ATCACGACATTGAAAG-1_1	Ventral	Olfr222	-2.88551	-2.01305	6.56002	0.879577	-0.828146	0.885249	-2.99258	-0.549897	3.29404	-0.936822	1.87721	1.96308	-3.55646	1.13086		ATCACGACATTGAAAG-1_1	Ventral	Olfr222	3.45269	0.625257	-7.62862	-2.07103	0.395214	0.372923	3.42525	0.415044	-3.28583	-0.918618	2.52748	-1.45069	-4.12382	-0.804474	0.720854
		ATCACGATCGTGGCTG-1_1	Calb2+ D.	Olfr677	12.1193	-2.24957	0.678104	9.7572	1.20718	-0.434833	3.71956	3.1546	-0.119412	0.772848	3.06469	-1.3291	0.130787	1.79707		ATCACGATCGTGGCTG-1_1	Calb2+ D.	Olfr677	-12.0723	2.28734	-0.605108	-9.65116	-0.789239	-0.0565378	-3.43268	-4.13721	-0.0720513	0.903865	3.08635	1.41271	-0.0134317	-1.83824	-0.56319
		ATCACTTGTTCGTAAC-1_1	Dlg2+ V.	Olfr518	-2.2157	-5.47708	-6.95569	-1.51989	1.49201	-6.73298	-1.13795	2.73013	1.23571	2.95605	-2.96295	-0.705608	-2.12774	0.0130566		ATCACTTGTTCGTAAC-1_1	Dlg2+ V.	Olfr518	2.74935	5.70794	5.47822	2.76586	-0.121276	-6.57193	0.73956	-3.46578	-1.84234	3.43552	-2.98385	-0.050003	-2.17137	-0.824394	-1.65197
		ATCAGGTCAGAGTAAT-1_1	Ventral	Olfr1211	-1.61723	1.57609	2.99597	-2.05146	0.661708	0.809898	-2.35159	0.526254	2.29285	-2.37253	0.819761	-4.94828	1.19853	0.829262		ATCAGGTCAGAGTAAT-1_1	Ventral	Olfr1211	2.22637	-1.47623	-2.53557	1.61325	-1.14866	0.0810948	2.10287	0.0995411	-1.78442	-2.13851	0.552521	4.40502	1.04385	-0.532188	1.84107
		ATCAGGTGTCCGTTTC-1_1	Dlg2+ V.	Olfr524	-10.4412	-0.576631	-5.35477	-2.5912	3.79093	-4.37575	0.779613	5.41151	1.10013	1.61789	-1.16371	-3.17999	-0.384485	-0.15487		ATCAGGTGTCCGTTTC-1_1	Dlg2+ V.	Olfr524	10.4695	0.647348	5.2085	3.72546	-2.2668	-4.71203	-0.994599	-5.95994	-0.847755	1.0377	-0.677243	2.76698	0.292203	0.0785575	-2.48658
		ATCATTCAGCAAATGT-1_1	Cd55+ V.	Olfr523	5.30756	-5.63521	5.28552	-10.5172	1.73605	-2.42207	-8.44948	-0.729057	-4.141	-1.2576	4.68756	4.44919	0.976866	2.32164		ATCATTCAGCAAATGT-1_1	Cd55+ V.	Olfr523	-5.44278	4.64447	-7.65346	9.63915	-2.04927	-3.28906	7.4302	0.971657	4.28353	-1.63998	4.32901	-3.07096	0.0327001	-1.64946	-0.58084
		ATCATTCAGGCCTAAG-1_1	Ventral	Olfr1508	-9.26876	9.89577	-7.84701	0.702597	9.62345	2.56211	0.522854	-0.378539	-9.23766	-7.08495	3.34972	-1.28298	0.0643247	0.480089		ATCATTCAGGCCTAAG-1_1	Ventral	Olfr1508	8.24542	-9.00829	9.21607	0.951842	-9.45792	1.38786	-0.377388	0.891741	9.25133	-8.10779	2.60101	1.54964	0.306518	-0.492732	-0.146583
		ATCATTCAGTTTCTTC-1_1	Dorsal	Olfr975	6.55475	1.01308	-11.2078	2.55096	5.27823	-2.21899	-3.59529	-7.31828	-4.63739	5.47908	-3.02306	-0.973547	-1.66407	-1.30986		ATCATTCAGTTTCTTC-1_1	Dorsal	Olfr975	-7.10638	0.570927	9.02153	-0.850374	-3.83069	-3.5033	2.73384	6.44599	4.69986	5.67771	-3.62082	0.332324	-2.20483	1.86488	0.000635254
		ATCATTCTCGGACGTC-1_1	Cd55+ V.	Olfr825	7.38359	-4.03699	5.15544	-9.6158	0.0958898	-5.11049	-4.22492	-0.0725482	-2.71599	-1.36079	1.87356	3.70323	4.1363	-0.260169		ATCATTCTCGGACGTC-1_1	Cd55+ V.	Olfr825	-7.34662	3.37197	-6.61862	9.22542	0.4077	-6.1293	3.36581	0.167354	2.00047	-1.2308	2.59954	-3.26312	3.82739	0.146864	1.37013
		ATCCACCGTGGAACAC-1_1	Ventral	Olfr715b	-2.1317	4.98108	-5.08331	-2.03726	-8.33368	3.7918	-2.72302	1.94	3.73854	0.816645	0.0990423	0.709951	1.15801	-0.906286		ATCCACCGTGGAACAC-1_1	Ventral	Olfr715b	2.17717	-3.35117	4.35454	3.207	6.96337	3.80607	3.64442	-1.55294	-3.48642	0.599064	0.560606	-0.505672	0.734054	0.844573	-0.269656
		ATCCATTAGAGCTGAC-1_1	Calb2+ D.	Olfr69	13.4019	2.75188	-6.2401	2.0796	-0.501169	8.50371	-3.71783	8.2658	-5.60595	-2.3422	1.51075	-0.834284	-1.31191	1.72692		ATCCATTAGAGCTGAC-1_1	Calb2+ D.	Olfr69	-13.1956	-1.50473	7.06572	-0.863751	-0.884647	8.27088	4.58529	-8.46434	5.64808	-2.37894	1.03609	0.62948	-1.30501	-1.87394	-0.507441
		ATCCATTAGGTTTACC-1_1	Dorsal	Olfr1176	9.07075	-4.60358	-4.57953	3.1254	-0.611568	-1.1427	-0.862785	-1.4016	1.00133	-1.86141	-1.06806	-1.02731	3.46213	0.935134		ATCCATTAGGTTTACC-1_1	Dorsal	Olfr1176	-8.35809	5.17706	4.01851	-2.49907	0.972361	-1.33257	0.431514	1.45997	-1.4244	-1.39553	-1.43964	0.742095	3.49824	-1.61236	-1.62368
		ATCCATTAGTGAGTGC-1_1	Dorsal	Olfr969	6.5018	-5.60847	4.58796	9.68588	-3.23631	-0.0529872	-1.02466	-3.9023	0.838227	-1.12951	-0.0887582	-0.288027	0.126356	-0.907897		ATCCATTAGTGAGTGC-1_1	Dorsal	Olfr969	-5.5682	4.32624	-3.62442	-10.3568	3.8151	0.550212	0.385549	4.44043	-1.19782	-1.55423	-0.359527	-0.0649617	-0.173216	0.645325	-0.882649
		ATCCATTCAAAGTGTA-1_1	Dorsal	Olfr490	5.95947	-1.59535	-2.49958	7.60625	1.35493	5.33555	-7.13415	-3.69339	0.933313	1.43791	5.0122	-2.54275	-1.71523	2.95295		ATCCATTCAAAGTGTA-1_1	Dorsal	Olfr490	-5.68267	2.74964	2.86077	-7.05496	-2.70132	4.0744	6.96608	4.10626	-1.11955	1.47681	4.88219	3.02954	-1.80988	-2.49801	-3.51016
		ATCCATTTCTTGGATG-1_1	Cd55+ V.	Olfr1378	9.94857	-6.3933	-0.381811	-12.4958	-2.47232	-6.0581	-5.99762	-3.25104	-7.05408	1.66982	6.33688	4.59936	6.8868	-0.265571		ATCCATTTCTTGGATG-1_1	Cd55+ V.	Olfr1378	-9.93338	6.56108	-2.06602	12.8548	2.20509	-6.95693	6.33676	3.26968	7.13563	1.07721	7.50305	-4.4088	6.26053	-0.494293	-2.0028
		ATCCCTGAGCAGGCTA-1_1	Calb2+ V.	Olfr728	7.91204	8.32412	9.69296	-7.60402	0.0392004	-4.91157	4.67849	8.0634	-3.58704	1.49848	4.40852	-1.4265	-5.04328	1.86033		ATCCCTGAGCAGGCTA-1_1	Calb2+ V.	Olfr728	-8.33483	-9.20138	-8.54262	7.35071	0.656578	-4.90436	-3.89184	-7.22322	3.17401	0.347968	3.56266	2.09201	-4.27891	-2.13803	-0.725579
		ATCCCTGAGCCTCCAG-1_1	Dorsal	Olfr609	4.81408	-1.69085	-3.49164	6.77279	3.75262	-1.61151	1.07013	-3.42694	2.41313	1.69734	-1.32082	0.174586	1.61542	-1.51096		ATCCCTGAGCCTCCAG-1_1	Dorsal	Olfr609	-4.99689	1.50472	4.14274	-6.07265	-3.26723	-1.18845	-0.903019	3.65086	-2.75833	2.52851	-1.04248	-0.959108	2.16493	1.60413	1.74328
		ATCCCTGAGTCTAGAA-1_1	Dlg2+ V.	Olfr129	-6.58788	-6.03882	-2.30352	-4.46726	2.71303	-6.17213	-0.626065	6.00117	1.73921	3.27979	-3.29598	1.1785	-0.900832	3.99001		ATCCCTGAGTCTAGAA-1_1	Dlg2+ V.	Olfr129	6.89532	5.85054	-0.359363	4.20038	-1.36977	-6.68734	0.249779	-5.79867	-1.85338	3.43194	-3.56322	-1.52426	-0.586067	-4.42016	-1.51089
		ATCCCTGTCGAAGAAT-1_1	Dorsal	Olfr146	4.63818	2.60865	-3.04445	5.31947	-3.71389	2.63908	-1.50759	-0.986888	2.07854	-0.304005	-0.377683	0.967395	1.18837	-0.170183		ATCCCTGTCGAAGAAT-1_1	Dorsal	Olfr146	-4.39959	-1.50288	4.85398	-4.53261	3.61052	2.65042	1.38025	1.27275	-1.89485	0.319571	-0.893169	-0.890041	1.10893	0.35732	0.794893
		ATCCCTGTCGGTGTTA-1_1	Ventral	Olfr224	-1.34019	5.55764	7.96989	0.380241	-1.27774	7.30811	-4.43917	-1.52508	-0.109422	0.934891	0.876647	-4.12596	1.12885	-3.22761		ATCCCTGTCGGTGTTA-1_1	Ventral	Olfr224	0.975287	-6.4883	-7.28429	-0.772266	0.160952	6.07953	4.186	1.58785	-0.295208	0.483883	0.148337	3.90984	1.25025	3.37042	1.18655
		ATCCGTCAGATACATG-1_1	Ventral	Olfr325	-0.858447	1.41334	6.20466	-3.19072	3.39218	0.952627	-2.47338	0.70853	2.25705	-3.81354	-2.47287	-2.68989	2.40477	-2.05172		ATCCGTCAGATACATG-1_1	Ventral	Olfr325	0.840137	-2.37924	-6.09159	2.05787	-4.15587	0.40524	2.52566	-0.730928	-2.1901	-3.10524	-3.50819	2.45084	1.93279	1.9411	1.1267
		ATCCGTCAGCTAGATA-1_1	Ventral	Olfr1226	2.17495	8.44823	8.57527	1.14887	3.24484	-1.1527	4.86271	3.00686	1.11359	-0.10712	1.41134	-1.8329	0.0571506	1.19099		ATCCGTCAGCTAGATA-1_1	Calb2+ V.	Olfr1226	-2.9239	-10.2095	-5.53408	-1.9778	-2.77523	-1.07882	-4.81858	-3.5594	0.0830474	-0.218034	1.6433	1.64058	-0.741797	-0.296135	-1.96523
		ATCCGTCTCAAGCGTT-1_1	Ventral	Olfr1426	1.51292	2.50416	4.68059	-2.37558	4.11444	-2.79634	0.448112	-0.294001	5.72991	-0.0280454	-2.92906	-1.558	3.11825	-1.35613		ATCCGTCTCAAGCGTT-1_1	Ventral	Olfr1426	-1.65587	-3.15119	-4.31536	1.92298	-3.22257	-2.49185	-0.524407	1.36719	-5.27616	0.22126	-2.63175	1.5044	2.74407	1.0777	-0.523825
		ATCCTATAGAGGTTTA-1_1	Calb2+ D.	Olfr77	12.2648	-3.97816	-0.578347	7.76048	1.4773	-3.10558	4.87525	4.94937	-0.131926	0.740476	1.33929	-0.830012	1.28868	0.430038		ATCCTATAGAGGTTTA-1_1	Calb2+ D.	Olfr77	-12.1222	3.81127	-0.280317	-7.42348	-0.442939	-2.62716	-4.41522	-5.70272	0.377325	0.396089	1.41266	0.296676	0.997688	-0.664639	0.175336
		ATCGATGCAATCTCGA-1_1	Dorsal	Olfr933	2.03916	-2.65957	1.21738	6.0899	-2.87164	0.752549	-1.1544	-3.60637	-0.444784	2.03236	-1.80727	1.95667	-1.1364	-1.74837		ATCGATGCAATCTCGA-1_1	Dorsal	Olfr933	-1.82971	1.94635	0.0925014	-6.1348	3.03412	0.529556	0.707729	3.34914	1.19874	2.59478	-1.41399	-2.50378	-1.26404	1.93939	2.2642
		ATCGATGCATAATCGC-1_1	Calb2+ D.	Olfr875	12.622	2.34954	-0.287496	10.2356	7.07656	2.15233	3.64094	4.91623	1.7958	1.27222	3.11797	2.04826	-0.988612	-0.337387		ATCGATGCATAATCGC-1_1	Calb2+ D.	Olfr875	-12.7824	-2.58328	2.76579	-9.43691	-7.53454	1.69534	-3.53967	-5.53567	-1.33954	1.70141	3.46862	-1.91998	-1.03874	0.327268	-1.99022
		ATCGATGCATTCCTCG-1_1	Ventral	Olfr1508	-5.5566	4.42663	0.71989	0.978508	4.35355	-0.0331469	-0.545933	-2.84328	0.690786	-2.56031	0.931177	-0.208241	0.574106	0.124359		ATCGATGCATTCCTCG-1_1	Ventral	Olfr1508	4.91929	-5.33344	1.22683	-0.68194	-3.55447	-0.1844	0.427383	2.44118	-0.786853	-2.8882	1.55106	0.582393	1.06549	-0.0781962	-1.00871
		ATCGATGGTACGAAAT-1_1	Calb2+ V.	Olfr1490	6.53482	3.57243	7.75496	-2.91346	-0.423533	-0.615627	-0.412317	3.23922	0.760199	2.08185	0.126677	0.82724	-4.58811	-0.133462		ATCGATGGTACGAAAT-1_1	Calb2+ V.	Olfr1490	-6.26758	-4.72577	-7.78323	2.13912	1.02603	0.0298581	0.0217382	-3.41356	-0.922524	1.51072	0.128431	-0.331929	-4.5106	-0.0489695	-1.121
		ATCGATGGTACGAGCA-1_1	Dorsal	Olfr481	-4.29597	-4.66405	4.66136	6.53267	-6.90037	-2.76192	-0.019445	-3.99057	-5.39671	-3.0441	0.770537	-0.0613649	-6.2779	-0.720788		ATCGATGGTACGAGCA-1_1	Dlg2+ D.	Olfr481	4.28393	3.24644	-3.54659	-7.58861	7.40272	-1.10235	-0.486049	3.94771	4.73294	-2.47537	0.201508	0.967331	-5.83416	0.51241	-6.47605
		ATCGATGTCATTCCTA-1_1	Cd55+ V.	Olfr273	4.47957	-7.70863	1.08045	-7.7382	0.464169	-3.39773	-4.35574	-1.50526	-0.51974	-0.740604	4.94278	1.95647	8.63645	1.32124		ATCGATGTCATTCCTA-1_1	Cd55+ V.	Olfr273	-4.85754	7.6213	-4.46715	6.43833	0.306942	-3.30129	3.50806	1.38366	0.692398	-1.54486	5.70691	-1.40958	7.37875	-1.17241	0.611321
		ATCGCCTAGGATTTCC-1_1	Cd36+ D.	Olfr622	6.91865	-5.18174	-11.4972	-7.12771	1.06443	2.75624	7.59327	-5.91111	-1.4684	0.826106	-1.13395	-6.17137	2.68418	1.24557		ATCGCCTAGGATTTCC-1_1	Cd36+ D.	Olfr622	-6.60945	7.8089	9.72946	8.99673	-1.28788	2.81137	-8.52652	5.40441	2.65505	1.20099	-0.669274	6.86721	3.18507	-1.489	0.92825
		ATCGCCTCAAAGCTAA-1_1	Dorsal	Olfr689	8.29397	-6.75403	-2.01247	2.51055	-2.06278	-5.70041	1.28027	-2.72769	0.673696	-4.17206	3.35712	-2.15216	-1.88449	-1.27075		ATCGCCTCAAAGCTAA-1_1	Dorsal	Olfr689	-7.88626	6.35331	0.807838	-1.81992	3.13149	-5.06585	-1.57983	2.74145	-1.20687	-3.96282	2.56671	2.45267	-2.16261	0.552053	-0.666143
		ATCGCCTCATGATGCT-1_1	Ventral	Olfr994	-4.21302	5.55244	-6.65863	4.27749	-6.65542	0.115252	1.21451	-2.44432	-0.607049	-1.19251	3.94657	2.12962	-3.31105	-0.102599		ATCGCCTCATGATGCT-1_1	Dorsal	Olfr994	4.30586	-3.55483	8.80327	-3.11055	6.53367	0.323613	-1.17518	2.47206	0.792499	-1.47439	3.70327	-1.12477	-3.57768	0.31199	-4.11872
		ATCGCCTTCTCATTGT-1_1	Ventral	Olfr140	-6.07583	2.65332	-2.74212	-1.03381	5.26467	-2.74457	0.828213	-0.322381	2.27802	-3.91555	-1.23482	-4.39475	1.10972	-3.10412		ATCGCCTTCTCATTGT-1_1	Ventral	Olfr140	5.95216	-2.35011	3.97844	1.077	-3.97866	-3.70666	-0.996069	0.491526	-2.04284	-3.843	-1.28496	3.82488	1.14283	2.53947	-3.38466
		ATCGGATAGATCACCT-1_1	Ventral	Olfr314	-1.53528	7.49493	-1.31176	-2.39394	-3.00764	-4.19608	0.877855	-1.97136	-0.53838	1.35856	-5.1295	-4.04735	1.72675	-5.21315		ATCGGATAGATCACCT-1_1	Ventral	Olfr314	1.15295	-6.26515	2.4292	3.23582	3.16052	-3.34293	-0.890883	1.82363	0.199795	1.55734	-4.62411	3.16934	2.1374	4.3638	-1.56975
		ATCGGATGTGCGTTTA-1_1	Calb2+ D.	Olfr77	9.99439	-2.19056	5.60919	9.90867	-4.21205	-1.01926	4.39245	4.56885	-0.827039	0.390275	-0.957056	-0.69163	2.0429	-1.29759		ATCGGATGTGCGTTTA-1_1	Calb2+ D.	Olfr77	-10.6132	1.63974	-3.62428	-10.5474	4.78729	-0.399261	-4.08782	-5.41	1.02232	0.0394691	-1.33508	0.580336	2.77989	0.954844	0.313436
		ATCGGATGTGGTATGG-1_1	Dorsal	Olfr611	6.75504	-4.86835	6.55505	9.87336	-5.82464	5.19491	-0.563603	1.63189	3.44135	-0.824494	3.62974	-1.35663	0.925187	-1.30503		ATCGGATGTGGTATGG-1_1	Dorsal	Olfr611	-6.69088	3.86322	-5.57616	-10.6987	4.35802	5.79463	1.56655	-1.75722	-2.62088	-1.2641	2.59242	1.06237	0.897855	0.894036	-0.12912
		ATCGGCGGTTTCCATT-1_1	Dlg2+ V.	Olfr1326-ps1	-6.26407	-0.0109373	-1.83883	-7.31947	-8.07718	-1.8794	-1.0707	5.45358	-0.820675	2.3621	-1.55087	-1.93862	2.37999	2.63666		ATCGGCGGTTTCCATT-1_1	Dlg2+ V.	Olfr1326-ps1	6.12049	0.383719	0.287922	7.53443	8.19848	-0.513467	1.46962	-5.85938	1.2019	1.7836	-1.27272	2.17928	2.85247	-2.29234	1.5579
		ATCGGCGTCAGCGGAA-1_1	Ventral	Olfr740	-14.7193	2.47852	1.93401	3.92258	1.42672	-0.526289	4.62892	0.871924	-0.894368	1.21571	3.1566	2.32445	4.78262	1.04509		ATCGGCGTCAGCGGAA-1_1	Ventral	Olfr740	14.244	-3.56801	-0.448325	-4.51263	-1.87207	0.298604	-4.20788	-0.922482	0.490679	1.26603	3.66591	-1.25934	5.3474	-0.961119	0.343403
		ATCGGCGTCATAGACC-1_1	Ventral	Olfr1205	1.98338	7.97662	0.471481	-6.11451	-5.17984	-1.99393	0.42488	-3.31769	-4.2791	1.4041	0.154397	-4.4287	0.58567	-2.54934		ATCGGCGTCATAGACC-1_1	Ventral	Olfr1205	-2.67541	-7.13714	-0.447888	5.65904	5.15602	-0.699731	-0.833993	2.76639	4.3908	1.56371	-0.772646	4.84703	0.710983	2.5925	1.69186
		ATCGTAGAGTCCTGCG-1_1	Dorsal	Olfr322	4.13321	-4.93207	-1.19381	0.667854	-14.2371	7.9084	-5.61769	3.61106	-3.33957	-7.0489	-0.684787	-2.49205	-0.770623	-0.713758		ATCGTAGAGTCCTGCG-1_1	Dorsal	Olfr322	-4.40517	7.04027	1.00159	-0.789586	12.0438	8.77054	6.65809	-2.90319	3.17072	-7.37922	-1.25632	2.30965	-0.579652	0.592582	0.985048
		ATCGTAGCAGCGTGAA-1_1	Dorsal	Olfr1037	-1.24832	-3.72427	-3.88291	5.19602	-6.74917	0.258755	-0.294425	0.47691	2.52428	-2.62311	1.44359	-1.55528	-0.00149024	-0.0163104		ATCGTAGCAGCGTGAA-1_1	Dorsal	Olfr1037	2.28647	3.63218	3.94901	-4.84491	6.50471	1.77714	0.903903	0.261562	-2.15556	-2.44475	1.27757	2.23887	-0.493851	0.202737	-1.2427
		ATCGTAGCAGGACGAT-1_1	Dlg2+ V.	Olfr1342	-15.1769	-3.38245	-4.7356	3.74173	4.12132	-1.14452	2.56747	4.01854	-3.09906	0.60311	-1.98096	2.03463	2.79642	-0.845728		ATCGTAGCAGGACGAT-1_1	Dlg2+ V.	Olfr1342	15.2317	3.90551	4.70922	-3.52587	-4.45645	-2.19195	-2.82827	-4.01058	2.99689	0.835411	-2.23175	-2.74533	2.95772	1.08907	-0.885504
		ATCGTAGGTAATGCGG-1_1	Cd36+ D.	Olfr813	8.8088	-9.70105	-5.70802	-6.3155	1.42189	6.76968	7.46369	-5.62477	1.23943	0.326602	-0.815257	0.138015	0.233463	-2.22357		ATCGTAGGTAATGCGG-1_1	Cd36+ D.	Olfr813	-8.27809	11.4844	2.46277	5.95423	-1.62062	7.59674	-7.23306	5.17799	-1.37555	0.359406	-0.700598	-0.252657	0.9368	2.381	2.31046
		ATCGTAGGTATGTGTC-1_1	Dlg2+ V.	Olfr1564	-5.48228	-1.69213	-1.1012	1.08981	-9.66323	6.29566	-4.41169	3.01429	0.896544	3.02092	0.483078	-1.39673	-0.788332	-0.715772		ATCGTAGGTATGTGTC-1_1	Dlg2+ V.	Olfr1564	5.56361	2.15382	1.50784	0.666491	7.06216	5.94516	5.04367	-3.30682	-1.18005	2.66879	0.319452	1.54462	0.0694855	0.431419	0.396388
		ATCGTCCAGAATTCAG-1_1	Dorsal	Olfr1056	8.0046	-2.06086	-2.86897	6.38655	1.92902	-6.16022	2.4936	-1.19498	5.77244	-2.35189	1.1542	2.44377	-2.259	0.699355		ATCGTCCAGAATTCAG-1_1	Dorsal	Olfr1056	-8.04461	2.68772	3.6726	-5.83102	-0.572866	-5.7192	-2.94175	0.866262	-5.73761	-2.28466	1.32618	-2.12635	-1.90648	-1.10929	0.553754
		ATCGTGAGTACAGCGA-1_1	Ventral	Olfr536	-9.40444	5.16719	5.09977	4.46239	-0.264714	-0.939236	2.55308	-3.1277	-0.872446	-3.52448	1.78952	-0.306091	-0.626022	-3.4273		ATCGTGAGTACAGCGA-1_1	Ventral	Olfr536	8.85115	-6.44071	-3.23542	-5.18513	0.598548	-0.506413	-2.84173	3.24699	1.18302	-3.85703	1.42192	0.362384	-0.673068	2.50858	-2.90109
		ATCGTGAGTACCTGTA-1_1	Dorsal	Olfr1513	4.17517	-1.94222	0.122456	8.24683	-0.821337	-3.02117	3.02698	-3.77596	1.6184	-2.17519	-2.92877	2.40479	1.09672	-0.759069		ATCGTGAGTACCTGTA-1_1	Dorsal	Olfr1513	-4.83245	1.63313	1.27248	-8.24961	1.64562	-2.34887	-3.05731	4.23547	-1.85189	-1.77859	-2.99995	-2.45142	1.75712	0.179125	-2.94458
		ATCGTGAGTCAAATCC-1_1	Ventral	Olfr1348	-1.97819	7.74444	3.00902	0.667152	3.76552	0.119387	1.42149	-2.59788	3.01725	0.572237	-1.75725	-0.191518	2.61699	1.08888		ATCGTGAGTCAAATCC-1_1	Ventral	Olfr1348	2.46656	-8.32657	-1.66359	-0.773346	-2.54133	0.2928	-1.28679	2.57874	-2.57086	1.43419	-0.721966	0.203523	2.26429	-1.21435	-0.288815
		ATCGTGATCTAATTCC-1_1	Dlg2+ V.	Olfr9	-14.5618	-10.3875	-5.9155	3.27588	1.79029	-1.99862	0.762822	4.2739	-2.67885	3.50083	1.79276	1.40165	-1.42382	-2.06035		ATCGTGATCTAATTCC-1_1	Dlg2+ D.	Olfr9	14.9775	10.9463	4.16592	-3.00219	-2.39967	-1.79341	-0.437212	-4.44815	2.59944	3.52669	2.40514	-1.28387	-2.7756	2.29266	3.12987
		ATCTCTAAGCTTGTGT-1_1	Ventral	Olfr181	-0.534075	12.4192	-0.668948	-0.635189	-5.85275	-0.295924	0.306714	-1.91775	1.19678	1.50029	-0.0249533	1.28619	0.135438	-1.37199		ATCTCTAAGCTTGTGT-1_1	Ventral	Olfr181	0.449689	-11.3175	1.62107	0.463095	6.63423	0.71297	-0.694919	2.09419	-1.13492	1.59957	0.50649	-1.34279	0.247	1.28195	-2.57646
		ATCTCTACAATTGCTG-1_1	Calb2+ D.	Olfr600	13.6143	-5.09935	-1.6553	10.9296	3.16825	-1.97406	4.31044	2.2945	-1.35349	1.12231	-0.588596	-1.10446	0.829754	-0.204465		ATCTCTACAATTGCTG-1_1	Calb2+ D.	Olfr600	-12.7507	4.47193	1.75852	-10.2452	-2.6548	-2.27658	-3.80699	-2.76678	1.04323	0.988331	-0.266293	0.665537	1.16022	-0.244686	1.18973
		ATCTCTAGTAGCGTCC-1_1	Ventral	Olfr1511	1.85119	6.25642	-11.3369	2.18909	-6.15481	2.37461	-0.61626	-2.79721	-1.0038	1.46701	0.830714	2.82707	-1.51944	2.53051		ATCTCTAGTAGCGTCC-1_1	Ventral	Olfr1511	-1.43368	-3.98224	12.9145	0.735418	5.62716	3.08912	1.79129	0.962283	1.31341	0.510434	1.03855	-1.8729	-2.42992	-1.50979	5.29843
		ATCTCTAGTGGCAGAT-1_1	Cd36+ D.	Olfr601	6.82421	-10.7858	-3.12733	-10.8109	-4.28636e-05	2.52926	9.02141	-5.0494	0.355675	0.723804	-0.810859	0.426319	-1.19841	-1.94419		ATCTCTAGTGGCAGAT-1_1	Cd36+ D.	Olfr601	-5.51032	11.56	-1.12089	10.7283	0.403716	3.76679	-8.95969	4.51984	-0.121873	0.833647	-0.953284	-0.455534	-0.766661	2.41621	1.56024
		ATCTCTATCAGCTAGT-1_1	Ventral	Olfr731	-5.31461	-2.19749	3.78762	-7.9538	1.02722	-0.166666	-2.14469	3.98933	-1.92149	-6.18973	-1.95459	-0.686205	2.03887	5.8072		ATCTCTATCAGCTAGT-1_1	Ventral	Olfr731	5.38898	1.03096	-4.24333	6.99538	-1.70299	1.03997	3.466	-3.54284	2.19028	-7.36932	-3.07511	0.764265	0.777718	-5.95873	1.12583
		ATCTCTATCATTACGG-1_1	Ventral	Olfr6	-9.51238	2.21345	4.78014	1.31141	-2.38396	2.80556	-2.52181	-0.461888	3.27343	-0.860263	3.49419	-3.87589	0.71249	-2.87875		ATCTCTATCATTACGG-1_1	Ventral	Olfr6	9.34758	-3.60313	-3.86178	-1.62701	2.62425	2.81656	2.60368	0.69868	-3.35449	-0.254521	3.37593	4.03652	0.347531	2.91452	-1.97725
		ATCTCTATCTACGGGC-1_1	Cd55+ V.	Olfr107	11.6142	-8.385	-2.59644	-8.75934	2.49163	-5.68694	-3.56269	-2.37727	-11.5579	-3.94343	2.42232	-0.258073	0.224226	2.03632		ATCTCTATCTACGGGC-1_1	Cd55+ V.	Olfr107	-11.2864	8.97583	-1.59887	9.79414	-1.41558	-6.77712	3.61243	2.53625	11.6192	-3.54479	2.34462	-0.550414	0.253813	-1.52941	-5.67419
		ATCTTCACAGACACCC-1_1	Dorsal	Olfr73	3.14507	-4.1032	-10.6582	6.27668	1.41595	-2.10919	-1.43904	-2.46323	0.493483	0.487878	-1.23231	-2.82536	2.19716	1.0286		ATCTTCACAGACACCC-1_1	Dlg2+ D.	Olfr73	-3.2248	6.1706	10.6829	-4.65643	-1.08069	-2.4227	1.18146	2.62089	-0.269304	0.83972	-1.26258	2.33026	2.11089	-0.958885	-1.64782
		ATCTTCAGTGGAATGC-1_1	Calb2+ V.	Olfr31	4.93194	9.75084	0.142143	0.156811	1.06309	-0.185478	3.16371	2.10001	-0.572061	4.01908	-0.710193	-2.99732	2.45065	-1.72516		ATCTTCAGTGGAATGC-1_1	Calb2+ V.	Olfr31	-5.92578	-9.07568	0.832109	0.567019	-1.4542	0.098467	-3.29857	-3.34261	0.54135	3.85671	-0.628293	2.3894	2.01508	2.67917	1.45739
		ATGAAAGAGAGATCGC-1_1	Dlg2+ V.	Olfr1283	-13.6528	0.539906	-0.380977	-0.771719	-4.8554	-0.655216	1.43898	5.63529	1.3822	1.54891	-0.2784	-0.712433	4.09064	1.79815		ATGAAAGAGAGATCGC-1_1	Dlg2+ V.	Olfr1283	13.4231	-0.634868	1.15815	0.832098	4.18015	-0.487396	-1.00864	-4.80735	-1.65978	1.72004	0.0432717	0.742747	3.6222	-1.33388	-0.82827
		ATGAAAGCAATACGAA-1_1	Ventral	Olfr318	-3.84806	-0.468461	2.86663	-3.03199	3.98904	3.58478	-7.05826	1.05159	-0.155613	-3.82631	-1.76785	-2.94981	-1.00033	-1.61013		ATGAAAGCAATACGAA-1_1	Ventral	Olfr318	4.05306	0.0734733	-2.61064	2.54376	-4.92191	2.23165	7.59588	-1.00999	-0.0984778	-4.18816	-2.15447	2.61345	-1.62794	1.10118	-0.84536
		ATGAAAGCACACCGCA-1_1	Ventral	Olfr1358	2.9982	8.61812	-12.1084	0.0209372	-5.03057	0.574184	-0.282258	0.0207812	2.65298	-0.638205	-1.8343	2.62287	-0.652794	1.1624		ATGAAAGCACACCGCA-1_1	Ventral	Olfr1358	-2.15341	-6.31954	11.5444	2.51319	4.86416	0.981573	-0.144714	0.301636	-2.48289	-0.010302	-1.38296	-3.05114	-0.873317	-0.568813	-0.962662
		ATGACCAAGTGTACAA-1_1	Dlg2+ V.	Olfr455	-13.0076	-3.09564	2.02618	-1.30105	2.68611	1.8655	-2.20469	1.77542	-3.01432	-0.434957	0.13571	-5.43019	0.172432	-2.29319		ATGACCAAGTGTACAA-1_1	Ventral	Olfr455	12.7409	1.21095	-2.31443	0.575624	-2.82547	1.1576	2.1345	-1.27304	2.28567	-0.703393	-0.265296	5.04338	0.790109	1.24601	-0.798316
		ATGACCACACCTGATA-1_1	Calb2+ D.	Olfr99	10.0793	-1.38127	-1.13173	5.04894	-5.32878	2.46804	1.11143	5.95635	-0.696953	0.0942012	1.99974	-2.10335	1.59026	1.09144		ATGACCACACCTGATA-1_1	Calb2+ D.	Olfr99	-9.91084	1.6317	2.18893	-4.03616	6.30694	3.62631	-0.446259	-6.98289	0.6701	-0.706697	2.24553	2.46892	2.21001	-1.57566	1.48301
		ATGACCAGTACTCGCG-1_1	Dorsal	Olfr481	-1.79197	-6.98015	4.03311	9.55205	-5.6168	1.19764	-0.230185	-4.05455	-0.684867	-1.85729	3.89822	-2.05502	-2.78492	-0.488156		ATGACCAGTACTCGCG-1_1	Dlg2+ D.	Olfr481	2.52005	5.97669	-3.6457	-10.439	5.04496	1.86331	0.160237	4.35007	0.317484	-2.08837	3.64308	2.11286	-2.69103	0.823947	-3.08427
		ATGAGGGGTCTTCTAT-1_1	Ventral	Olfr239	-3.7642	-3.43288	4.29669	-0.72836	2.69812	2.8314	-6.06519	2.55721	4.14889	2.89558	1.02647	0.324705	0.627959	1.78922		ATGAGGGGTCTTCTAT-1_1	Ventral	Olfr239	3.75422	2.30561	-4.6879	0.276708	-3.52625	1.9143	5.98603	-1.83242	-4.12186	2.094	1.41981	0.103468	0.642078	-1.75241	-0.868003
		ATGAGGGTCGGCTGGT-1_1	Ventral	Olfr1440	3.67426	-3.66875	8.08535	-1.86438	1.45342	5.6282	-7.61972	-1.06129	-0.381707	-0.403714	2.37411	0.203039	1.99938	3.77924		ATGAGGGTCGGCTGGT-1_1	Ventral	Olfr1440	-3.64438	2.09995	-8.68519	0.080948	-2.91236	4.69489	7.07177	1.29525	-0.0190977	-0.442406	1.45534	0.535525	0.567818	-3.31336	1.20043
		ATGAGTCCATCTGGGC-1_1	Calb2+ D.	Olfr313	14.352	-2.38219	-3.23062	5.9203	2.51975	-2.62371	1.60116	5.9012	-0.302794	0.311346	3.93137	-1.12991	-1.40214	1.79662		ATGAGTCCATCTGGGC-1_1	Calb2+ D.	Olfr313	-14.2939	3.04478	3.08226	-5.05402	-2.45621	-2.91556	-2.09111	-6.71288	0.146163	-0.0135441	3.30198	1.05438	-1.65166	-1.91387	-0.871255
		ATGAGTCGTCTAATCG-1_1	Ventral	Olfr1494	3.44666	2.66427	0.903339	0.234951	-3.21736	5.27766	-5.79654	0.527772	4.03093	1.07377	-0.308595	1.25983	-0.680974	-0.447322		ATGAGTCGTCTAATCG-1_1	Ventral	Olfr1494	-3.01004	-1.9396	-1.20709	0.070986	1.6464	4.39557	6.02067	-0.460501	-4.20584	1.10747	0.708933	-1.30773	-0.577087	0.423143	1.07476
		ATGAGTCTCCTAGAGT-1_1	Ventral	Olfr1157	6.40456	5.6618	-9.15862	-0.901687	-7.42385	-0.603445	-0.418791	-1.76723	-1.36245	1.46126	-1.40838	0.563352	-1.05277	-0.955935		ATGAGTCTCCTAGAGT-1_1	Dorsal	Olfr1157	-7.16099	-2.53368	9.67944	3.00478	7.78554	0.103032	0.864071	0.95018	1.60092	0.97798	-0.789844	-0.832768	-0.828472	0.551925	1.28263
		ATGATCGCAGCTCTGG-1_1	Cd55+ V.	Olfr825	9.03996	-3.04478	1.30087	-11.5013	-0.877163	-7.2563	-2.37448	0.198251	-8.19158	0.0848267	1.48981	5.72873	7.02851	0.106118		ATGATCGCAGCTCTGG-1_1	Cd55+ V.	Olfr825	-8.6273	3.49609	-2.97457	12.0019	1.74759	-7.65083	1.84582	-0.202436	8.31717	-0.484163	1.83431	-5.35062	6.87637	-0.0563336	-1.41621
		ATGCATGTCTTACACT-1_1	Cd36+ V.	Olfr811	-3.35415	-15.2397	-13.9357	-15.8034	5.59498	1.13275	9.99492	0.731889	-1.58236	5.56546	-4.7373	1.44793	1.26941	-0.44411		ATGCATGTCTTACACT-1_1	Cd36+ V.	Olfr811	4.01765	17.539	8.48596	16.5646	-4.66742	1.47861	-10.0918	-1.27254	1.77633	5.68267	-4.98993	-2.41938	2.87853	-1.35512	-7.24487
		ATGCCTCCAAGTTCGT-1_1	Dlg2+ D.	Olfr518	-4.11267	-6.43629	-3.71346	1.40868	1.44922	-0.995237	-2.7968	1.05255	1.82138	1.17292	-3.21436	-1.05001	-0.866314	0.065127		ATGCCTCCAAGTTCGT-1_1	Ventral	Olfr518	5.07763	6.61374	2.12458	-0.965417	-1.88346	-1.41663	2.17047	-1.2513	-2.24552	1.80335	-2.84191	1.102	-0.77758	-0.592535	-0.325639
		ATGCCTCCACAAATAG-1_1	Ventral	Olfr60	-4.40008	6.55799	2.76007	1.62789	-5.13927	1.58998	1.35983	-0.83045	2.99205	-2.19204	4.26966	2.1794	-2.03022	0.0505263		ATGCCTCCACAAATAG-1_1	Ventral	Olfr60	3.7087	-8.39871	-0.698884	-2.11709	4.99064	2.81691	-0.808399	0.944197	-2.94621	-2.24737	4.27709	-1.28785	-1.95993	0.058038	0.299142
		ATGCCTCCACAACATC-1_1	Dorsal	Olfr934	5.89988	-5.95287	-3.20048	6.41572	3.10567	-0.110597	-4.72549	-3.41357	0.783631	-0.518052	2.83378	-3.26503	-3.48854	0.107271		ATGCCTCCACAACATC-1_1	Dorsal	Olfr934	-5.52489	5.89667	3.04106	-5.97802	-2.5938	-0.897237	3.9291	3.10335	-1.43167	0.0450378	2.09294	3.39825	-2.28053	-0.683814	-3.10453
		ATGCCTCGTCACGACC-1_1	Dorsal	Olfr582	8.08203	-8.93467	-1.66074	1.84492	0.52196	-5.46921	-0.0177528	-1.37653	2.26977	-2.16487	-1.23027	-2.98568	1.81683	-0.483192		ATGCCTCGTCACGACC-1_1	Dorsal	Olfr582	-7.93229	9.19598	0.359662	-1.94812	0.3392	-5.13628	-0.512238	1.53831	-2.33425	-1.68241	-0.7384	2.55715	2.02011	0.497171	2.00146
		ATGCCTCTCGCCGAAC-1_1	Ventral	Olfr907	-4.92919	3.65238	-4.45281	2.17182	4.42419	-4.79346	1.53219	-2.50149	1.86728	-0.316067	0.871556	4.80397	-0.646932	0.138211		ATGCCTCTCGCCGAAC-1_1	Ventral	Olfr907	4.39418	-2.63304	4.26399	-1.80821	-3.48183	-5.20361	-1.90652	2.78864	-2.3447	-0.322865	1.0793	-5.0131	0.162176	-0.0589985	-1.51831
		ATGCGATAGTTAGTAG-1_1	Ventral	Olfr15	-4.74139	9.40892	-2.98235	2.33165	-0.106091	8.60161	-2.44586	0.649761	1.24358	-3.93421	2.61728	1.97784	1.66698	3.89656		ATGCGATAGTTAGTAG-1_1	Ventral	Olfr15	5.65085	-8.59857	5.05849	-1.36706	0.157372	7.76635	2.43947	-0.121424	-0.34659	-3.4316	3.18941	-1.31618	2.00419	-3.29374	-2.08756
		ATGCGATTCTTGAGCA-1_1	Ventral	Olfr1226	1.99587	6.7076	0.613513	-0.844167	4.26634	-1.74761	2.59408	-2.10201	3.83416	-1.04917	-2.59985	1.43774	2.87967	-0.177998		ATGCGATTCTTGAGCA-1_1	Ventral	Olfr1226	-1.97137	-6.52137	1.85079	1.22213	-2.88306	-2.17232	-2.30508	2.30014	-3.79425	-0.632884	-1.86124	-2.03383	2.65814	-0.355822	-0.648991
		ATGGAGGAGCGAACTG-1_1	Cd55+ V.	Olfr870	6.87474	1.39218	-1.80275	-8.95058	-6.13466	-0.883553	-4.81867	0.741144	-2.91757	0.590468	3.2405	3.24633	6.66233	-1.18502		ATGGAGGAGCGAACTG-1_1	Cd55+ V.	Olfr870	-6.93337	0.191425	-0.749732	9.04601	6.12287	-1.04263	4.60889	-0.218012	2.75915	0.46539	4.09948	-3.12335	6.15179	1.00833	-0.154071
		ATGGAGGAGGATATAC-1_1	Dorsal	Olfr1176	8.7546	-4.30498	2.23087	3.37467	0.217341	-1.51931	0.514928	1.88802	1.03818	-2.28461	-0.626824	-1.28087	3.4599	1.35782		ATGGAGGAGGATATAC-1_1	Dorsal	Olfr1176	-8.64645	4.31841	-1.8467	-3.1848	0.415079	-1.10498	0.0663755	-2.21222	-1.45185	-2.05514	-1.08447	1.4738	3.13857	-1.77064	0.176086
		ATGGAGGGTCCATCTC-1_1	Calb2+ V.	Olfr728	6.85226	6.89903	11.9964	-9.45096	1.17489	-4.62807	4.21494	8.78948	-2.64897	1.61755	7.47058	-2.1639	-1.35984	-0.35357		ATGGAGGGTCCATCTC-1_1	Calb2+ V.	Olfr728	-6.9086	-8.40945	-10.5102	8.17837	-0.827111	-4.68257	-3.68207	-8.30837	2.11812	0.181256	6.28612	3.1697	-0.799956	1.20471	-0.108227
		ATGGAGGTCCTCGCAT-1_1	Ventral	Olfr1387	-13.6783	1.01056	-7.2669	1.63451	4.38344	1.29148	-0.306954	0.926723	-2.06191	-2.42987	0.567231	-1.22892	2.83462	-1.06378		ATGGAGGTCCTCGCAT-1_1	Ventral	Olfr1387	13.2682	-0.510391	7.54276	-1.05796	-4.3969	0.655463	0.14497	-0.348595	2.48702	-2.44334	0.670745	0.602723	3.08687	1.02713	0.0918417
		ATGGATCCATAGCACT-1_1	Ventral	Olfr1260	0.0879668	2.79271	0.441595	-9.50764	-1.18419	-4.87009	0.427054	1.41637	-1.77089	-0.990342	-1.64133	-2.91942	-1.51218	-2.239		ATGGATCCATAGCACT-1_1	Ventral	Olfr1260	-0.788224	-3.81972	1.35362	8.97987	1.24021	-4.41208	0.0829	-1.6956	0.876136	-1.59664	-1.98131	2.05917	-1.80165	2.20984	-0.621359
		ATGGATCGTGGCAACA-1_1	Cd36+ D.	Olfr815	9.06965	-5.81801	-6.17938	-10.7241	1.07287	5.06466	9.99017	-3.78455	2.60906	-0.235486	-1.54963	2.05437	1.42087	1.85577		ATGGATCGTGGCAACA-1_1	Cd36+ D.	Olfr815	-9.00473	7.72609	2.94207	10.133	-1.79877	6.0044	-9.11859	3.79704	-2.46035	0.111302	-0.642312	-2.17381	1.93932	-1.21456	-2.39507
		ATGGATCTCGGTTGTA-1_1	Ventral	Olfr1383	3.71123	5.81464	3.11722	-4.44958	-0.933406	-3.18806	-2.47485	-6.27394	-5.09305	5.0727	-1.82303	-5.10769	-1.65491	5.70481		ATGGATCTCGGTTGTA-1_1	Ventral	Olfr1383	-3.57349	-6.36124	-2.01449	3.87522	1.52142	-3.36943	1.60104	6.14295	5.21015	5.40957	-1.57938	5.09536	-2.12925	-5.65119	1.7384
		ATGGGAGCAACCTATG-1_1	Calb2+ V.	Olfr972	9.93196	10.7367	0.388413	2.45214	1.10777	2.49454	2.65432	8.8242	0.185048	4.9903	2.25867	2.40121	-0.498861	-0.788307		ATGGGAGCAACCTATG-1_1	Calb2+ V.	Olfr972	-9.4742	-10.3348	-0.163286	-2.55459	-1.47884	2.63907	-2.37148	-8.69088	-0.0386752	4.30039	3.59516	-2.93165	-0.761543	0.844814	-1.07939
		ATGGGTTCAGTGTATC-1_1	Dlg2+ V.	Olfr775	-13.3541	-6.10251	-2.72427	-6.86547	0.867366	-0.172807	-2.81706	6.54381	-2.34872	2.54439	0.169914	-2.34429	-0.765948	1.99551		ATGGGTTCAGTGTATC-1_1	Dlg2+ V.	Olfr775	13.5986	6.4475	0.480819	7.30273	-0.570787	-0.704372	3.39456	-6.27598	2.20871	2.38467	0.0291394	2.54995	-0.491454	-2.21097	-3.84483
		ATGGTTGAGGAGATAG-1_1	Dorsal	Olfr1056	5.88754	-0.414387	0.141216	8.05838	-7.92398	1.36179	1.15758	-1.54643	3.75942	-0.839151	1.85397	2.55073	-0.312262	1.69996		ATGGTTGAGGAGATAG-1_1	Dorsal	Olfr1056	-5.64254	1.25953	1.3652	-7.75538	6.84922	1.62682	-0.786704	1.66797	-2.98904	-1.38364	1.71115	-1.93508	-0.457645	-1.36838	-0.178168
		ATGGTTGTCGATACTG-1_1	Dlg2+ D.	Olfr617	-0.478767	-3.98694	-1.15369	3.17893	1.90378	-2.06173	-1.25305	-1.93402	2.67909	-1.70504	0.201465	-0.308111	-2.35986	2.29857		ATGGTTGTCGATACTG-1_1	Dorsal	Olfr617	-1.6716	2.36545	1.28819	-2.30826	-0.31514	-3.25131	0.336616	2.0787	-2.38594	-1.11189	-0.387567	0.120204	-2.67888	-2.04227	-0.907056
		ATGTCCCAGAACCGCA-1_1	Ventral	Olfr1416	-10.5705	3.67027	-5.76418	1.59203	8.66786	-3.55027	3.78349	0.76317	-1.34649	-4.54199	-2.21935	3.0354	3.4653	1.14423		ATGTCCCAGAACCGCA-1_1	Ventral	Olfr1416	10.0723	-3.2455	6.48054	-0.270418	-8.22843	-3.7041	-4.48151	0.165423	1.07615	-4.9131	-1.37417	-3.36697	3.52964	-1.28404	1.09802
		ATGTCCCAGTTTGTCG-1_1	Ventral	Olfr1463	-7.56169	6.90511	0.0747319	5.32724	-0.063567	0.595191	3.35515	-5.52046	-2.67961	-0.74728	1.86228	5.09253	0.023262	-0.225845		ATGTCCCAGTTTGTCG-1_1	Ventral	Olfr1463	7.38098	-7.16404	1.58336	-5.80214	0.058439	1.17767	-3.26474	5.70564	3.29051	-0.791726	2.34165	-4.69587	0.223762	-0.0856045	-0.771852
		ATGTCCCGTGTGATGG-1_1	Dorsal	Olfr105-ps	3.68494	-4.13599	-0.275147	6.01113	1.8627	3.12896	-4.35853	-1.4938	2.55243	-1.27823	3.38939	-0.868112	-0.894707	-0.324643		ATGTCCCGTGTGATGG-1_1	Dorsal	Olfr105-ps	-4.16088	3.56536	1.9072	-5.8755	-3.61386	2.69393	3.65867	2.2133	-2.49255	-0.773114	3.14834	1.25544	-0.850875	0.566484	1.89609
		ATGTCTTCAACCGTAT-1_1	Cd55+ V.	Olfr523	3.96133	-6.05871	8.67558	-7.30215	1.56662	0.0974274	-4.7343	0.396266	-3.48461	-3.80158	-2.77204	4.10331	0.117167	5.45252		ATGTCTTCAACCGTAT-1_1	Cd55+ V.	Olfr523	-3.71337	4.89972	-10.7265	6.64009	-1.88611	-1.96358	4.85111	0.109132	4.11314	-3.54894	-1.97574	-4.20531	0.349614	-4.60045	3.19834
		ATGTCTTTCGTAGCCG-1_1	Cd55+ V.	Olfr394	4.93829	-3.78594	-0.554791	-8.1596	-2.37322	-6.59606	-1.09962	-1.46847	-2.15745	1.27777	-2.32521	2.48233	5.16208	3.3699		ATGTCTTTCGTAGCCG-1_1	Cd55+ V.	Olfr394	-5.56591	4.20139	-1.08134	9.30807	2.64089	-7.22951	0.0847101	1.25537	2.5732	1.49768	-2.1097	-2.88821	5.63245	-3.88238	-5.76943
		ATTACCTAGATGAACT-1_1	Ventral	Olfr1234	-0.943648	0.259708	2.22643	-2.19197	-0.691885	-2.80704	-3.23144	-0.764253	2.24066	2.67467	-1.16576	0.684088	-2.29057	-1.03766		ATTACCTAGATGAACT-1_1	Ventral	Olfr1234	0.0126233	-0.40392	-2.89486	1.89306	-0.0519468	-3.08958	2.73858	0.760407	-2.24865	1.98378	-1.15348	-0.829759	-2.64375	0.6582	-1.32727
		ATTACCTAGCATCAGG-1_1	Dlg2+ V.	Olfr479	-8.12411	-7.55856	0.301531	-4.8845	-2.65474	-2.95805	-0.754586	6.12338	-0.039221	5.64954	-1.36238	-0.987648	-2.87518	1.56999		ATTACCTAGCATCAGG-1_1	Dlg2+ V.	Olfr479	8.95802	6.87227	-3.30065	3.81928	2.65903	-2.43069	1.3849	-6.67942	-0.377448	4.8216	-1.74822	0.828325	-1.9863	-1.01698	-0.129599
		ATTACCTCAGCGTATT-1_1	Ventral	Olfr1222	-0.416228	-2.39233	0.439926	-3.24162	3.81439	-0.721797	-4.27961	0.456745	1.36581	-0.623995	-5.91239	1.23976	-1.83781	0.376111		ATTACCTCAGCGTATT-1_1	Ventral	Olfr1222	-0.00383109	2.33642	-0.873833	3.45499	-3.22096	-1.45165	3.49932	-0.4992	-1.61901	-0.512865	-5.48426	-1.48224	-0.819946	-0.805561	0.683499
		ATTACCTCAGCTACCG-1_1	Ventral	Olfr125	-1.81542	6.14383	1.18735	-1.08239	-8.9524	-0.612653	-1.24188	1.80419	2.70726	-0.0316212	-1.87592	3.27766	0.64841	-1.71325		ATTACCTCAGCTACCG-1_1	Ventral	Olfr125	1.7287	-6.60325	-0.052934	1.00272	9.15771	0.718657	1.10225	-1.04138	-2.79053	-0.137858	-1.43711	-3.32532	0.709032	1.47418	0.0537773
		ATTACCTGTTCCTACC-1_1	Calb2+ D.	Olfr1039	13.6549	-1.54474	-4.35776	7.61758	2.99654	-1.62983	2.79863	5.43931	-1.28244	1.41591	1.76247	-0.614084	2.86213	1.3143		ATTACCTGTTCCTACC-1_1	Calb2+ D.	Olfr1039	-13.7483	2.31913	5.34227	-6.82392	-3.51884	-2.5401	-2.94869	-6.29811	1.09307	0.42182	1.77134	0.654856	2.31286	-1.64088	-0.23951
		ATTACCTTCACGGGAA-1_1	Cd55+ V.	Olfr827	9.16816	-3.66215	3.26523	-10.2727	-1.27553	-4.10154	-4.63514	-0.886159	-4.50359	0.246119	5.10952	6.27744	5.77563	-1.67438		ATTACCTTCACGGGAA-1_1	Cd55+ V.	Olfr827	-9.00275	3.62879	-4.6524	10.1852	1.50052	-5.06996	4.66904	1.13509	4.52955	-0.669895	6.00342	-5.9829	5.53229	1.41237	-1.52977
		ATTACCTTCATTGCCC-1_1	Ventral	Olfr1247	2.15717	0.79102	2.66739	-2.94582	5.05876	3.45912	-6.46701	0.106563	3.91783	0.165496	3.43438	0.679595	-1.98133	2.45534		ATTACCTTCATTGCCC-1_1	Ventral	Olfr1247	-2.34147	-1.57737	-2.75213	2.46639	-6.13639	2.67355	6.41895	0.389635	-3.8979	0.593497	3.00282	0.383051	-2.16857	-1.9432	0.138945
		ATTACCTTCTATTCGT-1_1	Dlg2+ V.	Olfr212	-14.1706	-5.40602	1.55877	-0.441292	0.753109	-1.55937	-1.52273	4.67472	0.756016	4.01185	-0.703145	-1.89818	0.4817	0.0564118		ATTACCTTCTATTCGT-1_1	Dlg2+ V.	Olfr212	13.9394	4.3882	-2.54617	-0.216665	-0.450427	-1.92509	1.82563	-4.77881	-1.17623	4.00619	-0.699779	2.33756	0.644893	-0.0641261	-3.77123
		ATTACTCCACGGCCAT-1_1	Dlg2+ V.	Olfr63	-7.61984	-1.43568	-5.5148	-0.376216	6.23744	-1.87144	-0.830469	5.29057	-1.12252	1.05174	-4.37449	2.11165	2.463	3.03504		ATTACTCCACGGCCAT-1_1	Dlg2+ V.	Olfr63	9.2116	2.40857	4.00261	0.112899	-5.24099	-2.83902	1.0802	-4.85148	1.23753	1.46458	-3.46735	-1.78338	2.9774	-3.3359	-1.60843
		ATTACTCCAGGGCTTC-1_1	Dorsal	Olfr1377	-0.318468	-1.35617	4.48696	10.5141	2.33181	4.70356	3.18275	3.53993	-6.95825	-2.99966	-3.25804	6.15322	1.36583	0.210158		ATTACTCCAGGGCTTC-1_1	Dorsal	Olfr1377	-1.40872	0.636473	-2.05719	-10.748	-3.05078	4.08294	-1.92075	-4.34424	6.64702	-2.97608	-2.41271	-5.56354	1.09807	-0.478958	-0.301502
		ATTACTCTCACACGAT-1_1	Ventral	Olfr1364	2.42572	5.1679	4.46885	-1.32569	4.74653	-0.8988	-1.33139	0.335222	6.61079	0.551781	0.618356	0.143332	-0.771621	-0.505293		ATTACTCTCACACGAT-1_1	Ventral	Olfr1364	-2.21879	-5.76583	-3.30129	1.23114	-5.49083	-1.45656	1.0418	-0.0214357	-6.68459	0.578209	0.549823	-0.379369	-0.629076	0.596202	0.0568448
		ATTACTCTCACATTGG-1_1	Ventral	Olfr1322	5.61922	2.08555	5.64674	-9.2712	4.56545	-1.29975	-2.96979	-2.7161	-5.40087	4.03656	2.08523	-2.80061	1.59818	6.50459		ATTACTCTCACATTGG-1_1	Ventral	Olfr1322	-5.86669	-3.48377	-6.48663	9.1623	-4.09143	-2.52271	2.97873	2.47077	5.60269	3.96949	2.32434	3.13263	1.55948	-6.29163	0.111014
		ATTATCCCAGAAGTTA-1_1	Cd36+ V.	Olfr805	-1.44248	-1.43064	-4.17785	-8.57909	-5.73101	8.45776	3.80645	0.459203	-2.28637	-0.794403	-7.25924	0.395683	-0.138106	-0.296887		ATTATCCCAGAAGTTA-1_1	Cd36+ V.	Olfr805	1.99192	3.15109	2.56923	9.21636	5.6778	9.2018	-3.98314	-0.467615	2.02202	0.00259278	-7.40103	-1.37943	0.852568	-0.91615	-2.11491
		ATTATCCGTCAAACGG-1_1	Dorsal	Olfr68	7.3696	-5.81893	-1.79928	7.84994	2.98521	-1.40158	0.299509	-1.7498	1.82504	-0.841987	0.634147	-2.63405	3.31834	-0.964444		ATTATCCGTCAAACGG-1_1	Dorsal	Olfr68	-7.91395	5.66666	2.28892	-6.99395	-2.06267	-1.88777	-0.025167	1.52777	-1.68012	-1.02106	0.721326	2.16235	3.18695	0.73174	3.17413
		ATTCACTAGGCGTCCT-1_1	Dlg2+ V.	Olfr263	-7.79501	-2.29594	4.87375	-4.12745	1.35784	-0.139041	0.0516688	-1.48665	-2.88618	3.05429	-0.41664	-6.53619	0.900885	4.88672		ATTCACTAGGCGTCCT-1_1	Ventral	Olfr263	8.01578	1.25705	-4.60912	3.23465	-2.20832	-0.642324	-0.68504	0.55353	2.28657	1.71061	-1.51452	6.21128	1.21294	-5.06463	1.93994
		ATTCACTAGGGTTGCA-1_1	Dorsal	Olfr506	4.40287	-5.73827	1.18723	7.19194	-0.782123	-0.599866	-2.58028	-5.16096	-6.50378	-2.47435	-3.31698	-0.985438	-4.34447	1.29923		ATTCACTAGGGTTGCA-1_1	Dorsal	Olfr506	-5.47702	5.55462	0.422533	-7.47571	1.25394	-0.826183	1.88005	5.6169	5.88527	-1.13942	-4.10555	0.705679	-4.3511	-1.25146	-2.18318
		ATTCACTAGGTCGAGT-1_1	Dlg2+ D.	Olfr1037	-3.31792	-8.89344	-4.92662	6.26145	-2.23468	-2.83818	-0.860729	1.37407	2.07089	-0.100445	2.61256	-0.241207	-0.760339	0.404106		ATTCACTAGGTCGAGT-1_1	Dlg2+ D.	Olfr1037	2.95503	10.3497	4.22082	-5.65742	3.47535	-2.74583	0.405315	-1.85783	-1.88643	-0.0015474	2.14528	1.08804	-1.57296	-0.221105	-0.972908
		ATTCACTGTCTGTAGT-1_1	Dlg2+ V.	Olfr1016	-12.7022	-1.32897	-6.54236	2.0301	-5.09514	0.693597	0.809181	5.0835	1.06834	3.44974	-1.63662	2.86604	2.36568	0.893206		ATTCACTGTCTGTAGT-1_1	Dlg2+ V.	Olfr1016	13.6319	2.72719	5.77833	-1.71857	5.35162	0.909306	-0.0563861	-5.33273	-0.39591	3.34312	-0.930013	-3.00442	2.86089	-0.373924	0.453089
		ATTCACTGTGAATATG-1_1	Dlg2+ V.	Olfr749	-11.1696	-8.17788	-7.17383	1.24785	0.615092	-1.11703	-1.03121	5.5706	0.197412	3.38487	2.86139	-1.74119	-1.7687	-0.773982		ATTCACTGTGAATATG-1_1	Dlg2+ V.	Olfr749	12.3943	8.77035	4.77727	-1.02606	-0.659695	-1.69444	0.958192	-5.9126	0.346918	3.38329	2.71125	2.26316	-1.81091	1.47001	-0.549738
		ATTCACTGTGCCGGTT-1_1	Calb2+ V.	Olfr728	6.04831	5.3284	16.1404	-5.27047	0.934141	0.018607	3.16518	7.62952	-3.27515	2.77522	6.40646	-2.80086	-0.591435	-0.12961		ATTCACTGTGCCGGTT-1_1	Calb2+ V.	Olfr728	-6.20526	-7.71354	-14.8624	2.96405	-0.510759	0.0717221	-3.0207	-7.56008	3.09642	1.43244	5.45268	2.83174	-0.204133	0.88798	-0.0225402
		ATTCACTGTGGTAATA-1_1	Ventral	Olfr1415	-11.3303	2.82831	2.52566	3.14651	1.06639	1.30682	0.169138	-1.77196	2.63649	-0.686745	1.66633	0.601707	2.53911	0.412429		ATTCACTGTGGTAATA-1_1	Ventral	Olfr1415	10.5361	-3.32728	-2.00655	-3.66841	-1.77059	1.08271	0.0401968	2.22803	-2.57076	-0.602073	2.28873	0.291674	3.04055	-0.350007	-2.74967
		ATTCAGGAGCAAGCCA-1_1	Ventral	Olfr718-ps1	-1.41926	2.68265	-2.54126	0.0218144	-1.63106	-1.7281	-1.23609	-0.0759478	3.96576	-0.025145	0.591327	3.15084	-0.704612	1.3153		ATTCAGGAGCAAGCCA-1_1	Ventral	Olfr718-ps1	0.859787	-1.77029	2.18395	0.622762	1.33648	-2.72214	0.440057	0.472067	-4.10862	0.0495488	0.710438	-2.89216	-0.916602	-0.926897	-1.00949
		ATTCAGGCAGACTGCC-1_1	Dorsal	Taar2	2.19483	-5.05038	2.8518	8.95117	0.57936	0.95799	0.234686	-5.5133	-1.59614	2.17906	-1.65081	2.74491	-1.36471	-1.43321		ATTCAGGCAGACTGCC-1_1	Dorsal	Taar2	-1.36748	4.35952	-2.48874	-9.23871	-0.842168	0.892552	-0.164821	5.48476	1.6921	2.25757	-1.26529	-2.43518	-1.60466	1.83014	-0.232503
		ATTCAGGGTGTTCATG-1_1	Ventral	Olfr279	3.40626	8.00023	-4.72852	-8.21106	-6.38583	5.30234	-3.32615	2.41942	-1.80109	-2.47572	-0.710273	-0.643576	-0.520105	-2.15126		ATTCAGGGTGTTCATG-1_1	Ventral	Olfr279	-3.57413	-5.27155	4.77126	9.41359	4.72243	4.85984	5.07535	-3.08711	1.94196	-3.05413	-1.6652	1.13697	-0.799145	2.70667	0.335542
[truncated: 8,959 more rows]

## Sheet: Figure 1f
Figure 1f
		cell	S100a5	Stoml3	Tppp3	Pcdh8	Ptn	Cidea	Adam28	Pcdh10	olfr_ident	cluster
[truncated: 793 more rows]

## Sheet: Figure 1g
Figure 1g
[truncated: 444 more rows]
[truncated: 152 more columns]

## Sheet: Figure 1h
Figure 1h
[truncated: 347 more rows]
[truncated: 49 more columns]
