# Supplementary material for: Transcriptional adaptation of olfactory sensory neurons to GPCR identity and activity
Source: Nat Commun. 2022 May 25;13:2929. doi: 10.1038/s41467-022-30511-4 (PMC9132991; doi:10.1038/s41467-022-30511-4)
Supplement: Supplementary file 7 — Source Data [file 41467_2022_30511_MOESM7_ESM.zip › Figure2_SourceData.xlsx]

## Sheet: Figure 2b
column name	description
gene_name	gene name according to Ensembl v102
osn_number	number of OSN in the scRNA-seq dataset after filtering
transcriptome_cluster	assigned transcriptome cluster
gene_cluster	assigned gene cluster
or_class	OR class
pairwise_comp	Used in further pairwise comparisons (Figure 2c-g)
gene_name	osn_number	transcriptome_cluster	gene_cluster	or_class	pairwise_comp
4930516K23Rik	4	Dorsal	5(chr7)	classI	FALSE
Gm10310	8	Calb2+ D.	3(chr10)	classII	FALSE
Gm13723	17	Ventral	2(chr2)	classII	TRUE
Olfr1	5	Calb2+ V.	6(chr11)	classII	FALSE
Olfr1000	8	Ventral	2(chr2)	classII	FALSE
Olfr1002	10	Calb2+ D.	2(chr2)	classII	TRUE
Olfr1006	3	Dlg2+ V.	2(chr2)	classII	FALSE
Olfr1009	6	Ventral	2(chr2)	classII	FALSE
Olfr1012	3	Dlg2+ D.	2(chr2)	classII	FALSE
Olfr1015	9	Ventral	2(chr2)	classII	FALSE
Olfr1016	5	Dlg2+ V.	2(chr2)	classII	FALSE
Olfr1018	21	Dlg2+ V.	2(chr2)	classII	TRUE
Olfr1019	3	Ventral	2(chr2)	classII	FALSE
Olfr102	4	Dorsal	2(chr17)	classII	FALSE
Olfr1020	3	Dorsal	2(chr2)	classII	FALSE
Olfr1025-ps1	20	Dlg2+ D.	2(chr2)	classII	TRUE
Olfr1026	9	Calb2+ D.	2(chr2)	classII	FALSE
Olfr1028	9	Dorsal	2(chr2)	classII	FALSE
Olfr1029	10	Dlg2+ D.	2(chr2)	classII	TRUE
Olfr1030	26	Calb2+ D.	2(chr2)	classII	TRUE
Olfr1032	3	Dorsal	2(chr2)	classII	FALSE
Olfr1034	3	Dorsal	2(chr2)	classII	FALSE
Olfr1036	4	Dorsal	2(chr2)	classII	FALSE
Olfr1037	36	Dlg2+ D.	2(chr2)	classII	TRUE
Olfr1039	29	Calb2+ D.	2(chr2)	classII	TRUE
Olfr104-ps	12	Dorsal	2(chr17)	classII	TRUE
Olfr1042	19	Calb2+ D.	2(chr2)	classII	TRUE
Olfr1043	4	Calb2+ D.	2(chr2)	classII	FALSE
Olfr1044	5	Dorsal	2(chr2)	classII	FALSE
Olfr1045	7	Dlg2+ D.	2(chr2)	classII	FALSE
Olfr1046	7	Dorsal	2(chr2)	classII	FALSE
Olfr1049	3	Ventral	2(chr2)	classII	FALSE
Olfr105-ps	10	Dorsal	2(chr17)	classII	TRUE
Olfr1051	4	Ventral	2(chr2)	classII	FALSE
Olfr1052	6	Dorsal	2(chr2)	classII	FALSE
Olfr1055	3	Cd55+ V.	2(chr2)	classII	FALSE
Olfr1056	14	Dorsal	2(chr2)	classII	TRUE
Olfr1057	3	Dlg2+ D.	2(chr2)	classII	FALSE
Olfr106-ps	5	Dorsal	2(chr17)	classII	FALSE
Olfr107	9	Cd55+ V.	2(chr17)	classII	FALSE
Olfr1080	7	Ventral	2(chr2)	classII	FALSE
Olfr1082	3	Ventral	2(chr2)	classII	FALSE
Olfr109	5	Dlg2+ V.	2(chr17)	classII	FALSE
Olfr1090	23	Ventral	2(chr2)	classII	TRUE
Olfr1093	4	Ventral	2(chr2)	classII	FALSE
Olfr1097	11	Ventral	2(chr2)	classII	TRUE
Olfr1098	7	Ventral	2(chr2)	classII	FALSE
Olfr1099	7	Ventral	2(chr2)	classII	FALSE
Olfr11	20	Ventral	3(chr13)	classII	TRUE
Olfr110	10	Ventral	2(chr17)	classII	TRUE
Olfr1100	15	Ventral	2(chr2)	classII	TRUE
Olfr1101	6	Ventral	2(chr2)	classII	FALSE
Olfr1102	3	Dorsal	2(chr2)	classII	FALSE
Olfr1104	5	Dlg2+ V.	2(chr2)	classII	FALSE
Olfr1107	8	Ventral	2(chr2)	classII	FALSE
Olfr1109	9	Calb2+ V.	2(chr2)	classII	FALSE
Olfr1110	13	Calb2+ V.	2(chr2)	classII	TRUE
Olfr1111	7	Dlg2+ V.	2(chr2)	classII	FALSE
Olfr1112	20	Ventral	2(chr2)	classII	TRUE
Olfr1115	5	Dlg2+ V.	2(chr2)	classII	FALSE
Olfr1116	12	Ventral	2(chr2)	classII	TRUE
Olfr1118	24	Ventral	2(chr2)	classII	TRUE
Olfr112	5	Cd55+ V.	2(chr17)	classII	FALSE
Olfr1120	7	Ventral	2(chr2)	classII	FALSE
Olfr1122	5	Ventral	2(chr2)	classII	FALSE
Olfr1123	8	Ventral	2(chr2)	classII	FALSE
Olfr1124	10	Ventral	2(chr2)	classII	TRUE
Olfr1126	5	Ventral	2(chr2)	classII	FALSE
Olfr113	4	Ventral	2(chr17)	classII	FALSE
Olfr1132	3	Dorsal	2(chr2)	classII	FALSE
Olfr1135	5	Dorsal	2(chr2)	classII	FALSE
Olfr1140	17	Calb2+ D.	2(chr2)	classII	TRUE
Olfr1143	8	Ventral	2(chr2)	classII	FALSE
Olfr1148	3	Ventral	2(chr2)	classII	FALSE
Olfr115	4	Ventral	2(chr17)	classII	FALSE
Olfr1154	5	Dorsal	2(chr2)	classII	FALSE
Olfr1155	10	Dorsal	2(chr2)	classII	TRUE
Olfr1156	3	Dorsal	2(chr2)	classII	FALSE
Olfr1157	11	Dorsal	2(chr2)	classII	TRUE
Olfr1160	3	Ventral	2(chr2)	classII	FALSE
Olfr1161	7	Dorsal	2(chr2)	classII	FALSE
Olfr1162	9	Dorsal	2(chr2)	classII	FALSE
Olfr1163	4	Calb2+ V.	2(chr2)	classII	FALSE
Olfr1167	6	Dorsal	2(chr2)	classII	FALSE
Olfr1168	4	Dlg2+ D.	2(chr2)	classII	FALSE
Olfr117	20	Ventral	2(chr17)	classII	TRUE
Olfr1170	3	Dlg2+ D.	2(chr2)	classII	FALSE
Olfr1171-ps1	4	Cd55+ D.	2(chr2)	classII	FALSE
Olfr1173	7	Dorsal	2(chr2)	classII	FALSE
Olfr1174	5	Dorsal	2(chr2)	classII	FALSE
Olfr1175	4	Dorsal	2(chr2)	classII	FALSE
Olfr1176	49	Dorsal	2(chr2)	classII	TRUE
Olfr1177-ps	18	Dorsal	2(chr2)	classII	TRUE
Olfr1178	19	Calb2+ V.	2(chr2)	classII	TRUE
Olfr118	3	Dlg2+ V.	2(chr17)	classII	FALSE
Olfr1180	5	Ventral	2(chr2)	classII	FALSE
Olfr1183	26	Ventral	2(chr2)	classII	TRUE
Olfr1184	15	Calb2+ V.	2(chr2)	classII	TRUE
Olfr1189	6	Ventral	2(chr2)	classII	FALSE
Olfr119	6	Dlg2+ V.	2(chr17)	classII	FALSE
Olfr1191-ps1	14	Ventral	2(chr2)	classII	TRUE
Olfr1192-ps1	25	Ventral	2(chr2)	classII	TRUE
Olfr1193	7	Ventral	2(chr2)	classII	FALSE
Olfr1195	38	Ventral	2(chr2)	classII	TRUE
Olfr1196	6	Calb2+ V.	2(chr2)	classII	FALSE
Olfr1197	43	Ventral	2(chr2)	classII	TRUE
Olfr1198	7	Calb2+ V.	2(chr2)	classII	FALSE
Olfr1199	3	Ventral	2(chr2)	classII	FALSE
Olfr12	15	Ventral	1(chr1)	classII	TRUE
Olfr120	4	Ventral	2(chr17)	classII	FALSE
Olfr1200	17	Ventral	2(chr2)	classII	TRUE
Olfr1201	9	Cd36+ V.	2(chr2)	classII	FALSE
Olfr1202	3	Ventral	2(chr2)	classII	FALSE
Olfr1204	4	Ventral	2(chr2)	classII	FALSE
Olfr1205	15	Ventral	2(chr2)	classII	TRUE
Olfr1206	32	Ventral	2(chr2)	classII	TRUE
Olfr1209	7	Ventral	2(chr2)	classII	FALSE
Olfr121	11	Ventral	2(chr17)	classII	TRUE
Olfr1211	49	Ventral	2(chr2)	classII	TRUE
Olfr1212	9	Ventral	2(chr2)	classII	FALSE
Olfr1213	15	Calb2+ V.	2(chr2)	classII	TRUE
Olfr1215	7	Ventral	2(chr2)	classII	FALSE
Olfr1216	10	Ventral	2(chr2)	classII	TRUE
Olfr1217	9	Dlg2+ V.	2(chr2)	classII	FALSE
Olfr1218	8	Ventral	2(chr2)	classII	FALSE
Olfr1219	15	Dlg2+ V.	2(chr2)	classII	TRUE
Olfr122	4	Dlg2+ V.	2(chr17)	classII	FALSE
Olfr1220	16	Ventral	2(chr2)	classII	TRUE
Olfr1221	5	Calb2+ V.	2(chr2)	classII	FALSE
Olfr1222	44	Ventral	2(chr2)	classII	TRUE
Olfr1226	79	Ventral	2(chr2)	classII	TRUE
Olfr1228	26	Ventral	2(chr2)	classII	TRUE
Olfr1229	29	Ventral	2(chr2)	classII	TRUE
Olfr123	6	Ventral	2(chr17)	classII	FALSE
Olfr1231	4	Ventral	2(chr2)	classII	FALSE
Olfr1232	3	Ventral	2(chr2)	classII	FALSE
Olfr1234	8	Ventral	2(chr2)	classII	FALSE
Olfr1238	9	Ventral	2(chr2)	classII	FALSE
Olfr1239	24	Ventral	2(chr2)	classII	TRUE
Olfr124	20	Ventral	2(chr17)	classII	TRUE
Olfr1240	9	Ventral	2(chr2)	classII	FALSE
Olfr1241	10	Ventral	2(chr2)	classII	TRUE
Olfr1242	15	Ventral	2(chr2)	classII	TRUE
Olfr1243	8	Ventral	2(chr2)	classII	FALSE
Olfr1246	6	Ventral	2(chr2)	classII	FALSE
Olfr1247	45	Ventral	2(chr2)	classII	TRUE
Olfr125	5	Ventral	2(chr17)	classII	FALSE
Olfr1250	18	Ventral	2(chr2)	classII	TRUE
Olfr1251	15	Cd36+ V.	2(chr2)	classII	TRUE
Olfr1252	28	Ventral	2(chr2)	classII	TRUE
Olfr1253	11	Cd55+ V.	2(chr2)	classII	TRUE
Olfr1254	20	Ventral	2(chr2)	classII	TRUE
Olfr1256	8	Ventral	2(chr2)	classII	FALSE
Olfr1257	4	Ventral	2(chr2)	classII	FALSE
Olfr1258	13	Ventral	2(chr2)	classII	TRUE
Olfr1259	8	Dlg2+ V.	2(chr2)	classII	FALSE
Olfr1260	30	Ventral	2(chr2)	classII	TRUE
Olfr1262	9	Ventral	2(chr2)	classII	FALSE
Olfr1263	16	Ventral	2(chr2)	classII	TRUE
Olfr1264	50	Ventral	2(chr2)	classII	TRUE
Olfr1265	3	Ventral	2(chr2)	classII	FALSE
Olfr1271	22	Ventral	2(chr2)	classII	TRUE
Olfr1274	8	Ventral	2(chr2)	classII	FALSE
Olfr1275	4	Cd36+ V.	3(chr2)	classII	FALSE
Olfr1276	8	Cd36+ V.	3(chr2)	classII	FALSE
Olfr1277	8	Ventral	3(chr2)	classII	FALSE
Olfr1278	4	Cd36+ V.	3(chr2)	classII	FALSE
Olfr1280	11	Ventral	3(chr2)	classII	TRUE
Olfr1281	16	Ventral	3(chr2)	classII	TRUE
Olfr1283	6	Dlg2+ V.	3(chr2)	classII	FALSE
Olfr1284	8	Ventral	3(chr2)	classII	FALSE
Olfr1288	7	Dlg2+ V.	3(chr2)	classII	FALSE
Olfr129	23	Dlg2+ V.	2(chr17)	classII	TRUE
Olfr1290	9	Ventral	3(chr2)	classII	FALSE
Olfr1293-ps	3	Ventral	3(chr2)	classII	FALSE
Olfr1297	56	Ventral	3(chr2)	classII	TRUE
Olfr1298	3	Ventral	3(chr2)	classII	FALSE
Olfr13	4	Ventral	5(chr6)	classII	FALSE
Olfr130	20	Ventral	2(chr17)	classII	TRUE
Olfr1301	12	Ventral	3(chr2)	classII	TRUE
Olfr1303	6	Cd36+ V.	3(chr2)	classII	FALSE
Olfr1305	14	Cd36+ V.	3(chr2)	classII	TRUE
Olfr1306	8	Cd36+ V.	3(chr2)	classII	FALSE
Olfr1307	11	Cd36+ V.	3(chr2)	classII	TRUE
Olfr1308	8	Cd36+ V.	3(chr2)	classII	FALSE
Olfr1309	7	Cd36+ V.	3(chr2)	classII	FALSE
Olfr131	28	Ventral	2(chr17)	classII	TRUE
Olfr1310	6	Ventral	3(chr2)	classII	FALSE
Olfr1311	8	Cd36+ V.	3(chr2)	classII	FALSE
Olfr1312	14	Cd36+ V.	3(chr2)	classII	TRUE
Olfr1313	11	Cd36+ V.	3(chr2)	classII	TRUE
Olfr1315-ps1	4	Cd36+ V.	3(chr2)	classII	FALSE
Olfr1318	7	Cd36+ V.	3(chr2)	classII	FALSE
Olfr132	9	Dlg2+ V.	2(chr17)	classII	FALSE
Olfr1320	11	Ventral	1(chrX)	classII	TRUE
Olfr1321	10	Ventral	1(chrX)	classII	TRUE
Olfr1322	15	Cd55+ V.	2(chrX)	classII	TRUE
Olfr1323	14	Ventral	2(chrX)	classII	TRUE
Olfr1324	3	Ventral	singleton	classII	FALSE
Olfr1325	4	Cd36+ V.	4(chrX)	classII	FALSE
Olfr1326-ps1	39	Dlg2+ V.	4(chrX)	classII	TRUE
Olfr1328	8	Dlg2+ D.	4(chr4)	classII	FALSE
Olfr133	3	Dlg2+ D.	2(chr17)	classII	FALSE
Olfr1330	12	Ventral	4(chr4)	classII	TRUE
Olfr1335	3	Ventral	4(chr4)	classII	FALSE
Olfr1336	42	Ventral	1(chr7)	classII	TRUE
Olfr1338	3	Dorsal	4(chr4)	classII	FALSE
Olfr1339	5	Ventral	4(chr4)	classII	FALSE
Olfr1340	6	Dlg2+ D.	4(chr4)	classII	FALSE
Olfr1341	3	Dlg2+ V.	4(chr4)	classII	FALSE
Olfr1342	10	Dlg2+ V.	4(chr4)	classII	TRUE
Olfr1346	17	Ventral	1(chr7)	classII	TRUE
Olfr1347	23	Ventral	1(chr7)	classII	TRUE
Olfr1348	79	Ventral	1(chr7)	classII	TRUE
Olfr1349	20	Ventral	1(chr7)	classII	TRUE
Olfr135	4	Dlg2+ D.	2(chr17)	classII	FALSE
Olfr1350	12	Ventral	1(chr7)	classII	TRUE
Olfr1352	6	Ventral	2(chr10)	classII	FALSE
Olfr1354	15	Ventral	2(chr10)	classII	TRUE
Olfr1356	5	Dorsal	2(chr10)	classII	FALSE
Olfr1357	7	Dorsal	1(chr10)	classII	FALSE
Olfr1358	10	Dlg2+ D.	1(chr10)	classII	TRUE
Olfr1359	19	Ventral	3(chr13)	classII	TRUE
Olfr136	9	Ventral	2(chr17)	classII	FALSE
Olfr1361	52	Dorsal	3(chr13)	classII	TRUE
Olfr1362	9	Dorsal	3(chr13)	classII	FALSE
Olfr1364	45	Ventral	3(chr13)	classII	TRUE
Olfr1366	4	Dorsal	3(chr13)	classII	FALSE
Olfr1368	13	Ventral	1(chr13)	classII	TRUE
Olfr1370	7	Dlg2+ V.	1(chr13)	classII	FALSE
Olfr1377	4	Dorsal	2(chr11)	classII	FALSE
Olfr1378	4	Cd55+ V.	2(chr11)	classII	FALSE
Olfr138	9	Ventral	2(chr17)	classII	FALSE
Olfr1381	3	Ventral	1(chr11)	classII	FALSE
Olfr1382	5	Ventral	1(chr11)	classII	FALSE
Olfr1383	9	Ventral	1(chr11)	classII	FALSE
Olfr1384	37	Ventral	1(chr11)	classII	TRUE
Olfr1386	3	Ventral	1(chr11)	classII	FALSE
Olfr1387	4	Dlg2+ V.	1(chr11)	classII	FALSE
Olfr1388	4	Dlg2+ V.	1(chr11)	classII	FALSE
Olfr1389	6	Ventral	1(chr11)	classII	FALSE
Olfr139	8	Calb2+ D.	7(chr11)	classII	FALSE
Olfr1391	6	Dlg2+ V.	1(chr11)	classII	FALSE
Olfr1392	9	Ventral	1(chr11)	classII	FALSE
Olfr1393	4	Ventral	1(chr11)	classII	FALSE
Olfr1395	13	Ventral	1(chr11)	classII	TRUE
Olfr1396	18	Ventral	1(chr11)	classII	TRUE
Olfr140	34	Ventral	2(chr2)	classII	TRUE
Olfr1404	11	Dorsal	3(chr1)	classII	TRUE
Olfr1406	35	Dorsal	3(chr1)	classII	TRUE
Olfr1408	15	Dorsal	3(chr1)	classII	TRUE
Olfr141	5	Dorsal	2(chr2)	classII	FALSE
Olfr1411	4	Ventral	1(chr1)	classII	FALSE
Olfr1412	7	Ventral	1(chr1)	classII	FALSE
Olfr1414	8	Ventral	1(chr1)	classII	FALSE
Olfr1415	21	Ventral	1(chr1)	classII	TRUE
Olfr1416	20	Ventral	1(chr1)	classII	TRUE
Olfr1417	10	Ventral	1(chr19)	classII	TRUE
Olfr1418	15	Ventral	1(chr19)	classII	TRUE
Olfr1419	6	Ventral	1(chr19)	classII	FALSE
Olfr142	5	Calb2+ V.	2(chr2)	classII	FALSE
Olfr1420	23	Ventral	1(chr19)	classII	TRUE
Olfr1423	22	Ventral	1(chr19)	classII	TRUE
Olfr1424	6	Ventral	1(chr19)	classII	FALSE
Olfr1425	14	Ventral	1(chr19)	classII	TRUE
Olfr1426	27	Ventral	1(chr19)	classII	TRUE
Olfr1427	18	Ventral	1(chr19)	classII	TRUE
Olfr1428	34	Ventral	1(chr19)	classII	TRUE
Olfr143	6	Dorsal	2(chr9)	classII	FALSE
Olfr1431	17	Cd55+ V.	1(chr19)	classII	TRUE
Olfr1434	3	Cd55+ V.	1(chr19)	classII	FALSE
Olfr1437	24	Ventral	1(chr19)	classII	TRUE
Olfr1438-ps1	16	Cd55+ V.	1(chr19)	classII	TRUE
Olfr1440	54	Cd55+ V.	1(chr19)	classII	TRUE
Olfr1442	5	Calb2+ V.	2(chr19)	classII	FALSE
Olfr1446	3	Calb2+ V.	3(chr19)	classII	FALSE
Olfr1448	3	Ventral	3(chr19)	classII	FALSE
Olfr145	10	Dorsal	2(chr9)	classII	TRUE
Olfr1450	3	Dorsal	3(chr19)	classII	FALSE
Olfr1459	3	Ventral	3(chr19)	classII	FALSE
Olfr146	7	Dorsal	2(chr9)	classII	FALSE
Olfr1461	7	Ventral	3(chr19)	classII	FALSE
Olfr1463	14	Ventral	3(chr19)	classII	TRUE
Olfr1467	7	Dorsal	3(chr19)	classII	FALSE
Olfr1471	9	Ventral	3(chr19)	classII	FALSE
Olfr1472	3	Ventral	3(chr19)	classII	FALSE
Olfr1474	3	Ventral	3(chr19)	classII	FALSE
Olfr1484	11	Ventral	3(chr19)	classII	TRUE
Olfr1487	3	Ventral	3(chr19)	classII	FALSE
Olfr1489	3	Ventral	3(chr19)	classII	FALSE
Olfr1490	25	Calb2+ V.	3(chr19)	classII	TRUE
Olfr1491	11	Calb2+ V.	3(chr19)	classII	TRUE
Olfr1493-ps1	6	Dlg2+ V.	3(chr19)	classII	FALSE
Olfr1494	25	Ventral	3(chr19)	classII	TRUE
Olfr1495	8	Dorsal	3(chr19)	classII	FALSE
Olfr1496	4	Dorsal	3(chr19)	classII	FALSE
Olfr15	33	Ventral	singleton	classII	TRUE
Olfr1501	10	Dlg2+ V.	3(chr19)	classII	TRUE
Olfr1507	42	Calb2+ V.	5(chr14)	classII	TRUE
Olfr1508	11	Ventral	5(chr14)	classII	TRUE
Olfr1509	30	Ventral	5(chr14)	classII	TRUE
Olfr1510	13	Dlg2+ D.	5(chr14)	classII	TRUE
Olfr1511	17	Dlg2+ D.	5(chr14)	classII	TRUE
Olfr1512	10	Dlg2+ D.	5(chr14)	classII	TRUE
Olfr1513	9	Dorsal	5(chr14)	classII	FALSE
Olfr152	3	Dlg2+ V.	2(chr2)	classII	FALSE
Olfr153	4	Ventral	2(chr2)	classII	FALSE
Olfr1532-ps1	3	Dlg2+ V.	8(chr7)	classII	FALSE
Olfr1537	3	Ventral	2(chr9)	classII	FALSE
Olfr1555-ps1	3	Ventral	1(chr19)	classII	FALSE
Olfr1564	26	Ventral	1(chr17)	classII	TRUE
Olfr16	16	Dorsal	singleton	classII	TRUE
Olfr160	6	Dorsal	2(chr9)	classII	FALSE
Olfr161	3	Calb2+ D.	singleton	classII	FALSE
Olfr164	7	Ventral	4(chr16)	classII	FALSE
Olfr166	39	Ventral	4(chr16)	classII	TRUE
Olfr167	22	Ventral	4(chr16)	classII	TRUE
Olfr168	11	Ventral	4(chr16)	classII	TRUE
Olfr169	31	Ventral	4(chr16)	classII	TRUE
Olfr17	27	Ventral	8(chr7)	classII	TRUE
Olfr170	4	Calb2+ V.	4(chr16)	classII	FALSE
Olfr171	7	Ventral	4(chr16)	classII	FALSE
Olfr177	3	Ventral	5(chr16)	classII	FALSE
Olfr180	3	Calb2+ V.	5(chr16)	classII	FALSE
Olfr181	5	Ventral	5(chr16)	classII	FALSE
Olfr183	5	Ventral	5(chr16)	classII	FALSE
Olfr186	12	Ventral	5(chr16)	classII	TRUE
Olfr187	7	Ventral	5(chr16)	classII	FALSE
Olfr19	7	Calb2+ D.	singleton	classII	FALSE
Olfr190	12	Ventral	5(chr16)	classII	TRUE
Olfr191	10	Ventral	5(chr16)	classII	TRUE
Olfr193	3	Ventral	5(chr16)	classII	FALSE
Olfr194	3	Ventral	5(chr16)	classII	FALSE
Olfr195	13	Ventral	5(chr16)	classII	TRUE
Olfr198	4	Dlg2+ V.	5(chr16)	classII	FALSE
Olfr2	29	Ventral	8(chr7)	classII	TRUE
Olfr201	7	Ventral	5(chr16)	classII	FALSE
Olfr204	3	Dlg2+ V.	5(chr16)	classII	FALSE
Olfr209	3	Ventral	5(chr16)	classII	FALSE
Olfr211	15	Ventral	6(chr6)	classII	TRUE
Olfr212	8	Dlg2+ V.	6(chr6)	classII	FALSE
Olfr213	25	Ventral	6(chr6)	classII	TRUE
Olfr214	11	Cd36+ V.	6(chr6)	classII	TRUE
Olfr215	3	Cd36+ V.	6(chr6)	classII	FALSE
Olfr218	21	Dorsal	3(chr1)	classII	TRUE
Olfr220	12	Ventral	4(chr1)	classII	TRUE
Olfr221	4	Ventral	singleton	classII	FALSE
Olfr222	19	Ventral	5(chr11)	classII	TRUE
Olfr224	18	Ventral	4(chr11)	classII	TRUE
Olfr228	17	Dorsal	2(chr2)	classII	TRUE
Olfr231	12	Calb2+ D.	4(chr1)	classII	TRUE
Olfr235	30	Cd55+ V.	1(chr19)	classII	TRUE
Olfr237	19	Dorsal	5(chr6)	classII	TRUE
Olfr239	71	Ventral	1(chr17)	classII	TRUE
Olfr24	34	Dorsal	1(chr9)	classII	TRUE
Olfr243	3	Dlg2+ D.	5(chr7)	classI	FALSE
Olfr25	4	Dlg2+ D.	2(chr9)	classII	FALSE
Olfr250	7	Calb2+ D.	2(chr9)	classII	FALSE
Olfr251	3	Dlg2+ D.	2(chr9)	classII	FALSE
Olfr259	5	Ventral	2(chr2)	classII	FALSE
Olfr263	9	Dlg2+ V.	1(chr13)	classII	FALSE
Olfr266	6	Ventral	singleton	classII	FALSE
Olfr267	5	Dlg2+ V.	singleton	classII	FALSE
Olfr272	3	Dlg2+ V.	2(chr4)	classII	FALSE
Olfr273	8	Ventral	2(chr4)	classII	FALSE
Olfr279	23	Ventral	1(chr15)	classII	TRUE
Olfr281	25	Ventral	1(chr15)	classII	TRUE
Olfr285	11	Dlg2+ V.	1(chr15)	classII	TRUE
Olfr286	25	Ventral	1(chr15)	classII	TRUE
Olfr287	10	Cd36+ V.	1(chr15)	classII	TRUE
Olfr290	3	Dlg2+ V.	2(chr7)	classII	FALSE
Olfr291	17	Calb2+ V.	2(chr7)	classII	TRUE
Olfr293	5	Calb2+ V.	3(chr7)	classII	FALSE
Olfr295	32	Ventral	3(chr7)	classII	TRUE
Olfr297	8	Ventral	3(chr7)	classII	FALSE
Olfr3	10	Dlg2+ D.	1(chr2)	classII	TRUE
Olfr30	28	Dorsal	4(chr11)	classII	TRUE
Olfr301	8	Ventral	3(chr7)	classII	FALSE
Olfr303	19	Cd36+ V.	3(chr7)	classII	TRUE
Olfr305	8	Calb2+ V.	3(chr7)	classII	FALSE
Olfr307	5	Calb2+ V.	3(chr7)	classII	FALSE
Olfr308	19	Ventral	3(chr7)	classII	TRUE
Olfr309	21	Ventral	3(chr7)	classII	TRUE
Olfr31	42	Ventral	1(chr14)	classII	TRUE
Olfr311	8	Ventral	4(chr11)	classII	FALSE
Olfr313	7	Calb2+ D.	4(chr11)	classII	FALSE
Olfr314	24	Ventral	4(chr11)	classII	TRUE
Olfr316	4	Cd55+ V.	4(chr11)	classII	FALSE
Olfr317	12	Calb2+ D.	4(chr11)	classII	TRUE
Olfr318	15	Ventral	4(chr11)	classII	TRUE
Olfr319	7	Ventral	4(chr11)	classII	FALSE
Olfr32	15	Ventral	2(chr2)	classII	TRUE
Olfr322	10	Dlg2+ D.	4(chr11)	classII	TRUE
Olfr324	8	Ventral	4(chr11)	classII	FALSE
Olfr325	12	Ventral	4(chr11)	classII	TRUE
Olfr328	15	Ventral	4(chr11)	classII	TRUE
Olfr329	10	Ventral	4(chr11)	classII	TRUE
Olfr33	5	Dlg2+ D.	5(chr7)	classI	FALSE
Olfr330	31	Ventral	4(chr11)	classII	TRUE
Olfr332	23	Ventral	4(chr11)	classII	TRUE
Olfr339	5	Ventral	1(chr2)	classII	FALSE
Olfr342	5	Ventral	1(chr2)	classII	FALSE
Olfr346	4	Calb2+ V.	1(chr2)	classII	FALSE
Olfr348	14	Dorsal	1(chr2)	classII	TRUE
Olfr351	12	Dorsal	1(chr2)	classII	TRUE
Olfr353	6	Calb2+ V.	1(chr2)	classII	FALSE
Olfr354	29	Cd55+ V.	1(chr2)	classII	TRUE
Olfr357	5	Dlg2+ V.	1(chr2)	classII	FALSE
Olfr358	13	Cd55+ D.	1(chr2)	classII	TRUE
Olfr360	13	Cd36+ V.	1(chr2)	classII	TRUE
Olfr362	5	Ventral	1(chr2)	classII	FALSE
Olfr364-ps1	11	Ventral	1(chr2)	classII	TRUE
Olfr365	23	Ventral	1(chr2)	classII	TRUE
Olfr366	16	Dlg2+ V.	1(chr2)	classII	TRUE
Olfr368	5	Dlg2+ D.	1(chr2)	classII	FALSE
Olfr370	24	Dlg2+ V.	singleton	classII	TRUE
Olfr371	3	Dorsal	singleton	classII	FALSE
Olfr372	14	Dlg2+ D.	1(chr8)	classII	TRUE
Olfr373	7	Dlg2+ D.	1(chr8)	classII	FALSE
Olfr374	14	Calb2+ V.	1(chr8)	classII	TRUE
Olfr376	3	Dorsal	6(chr11)	classII	FALSE
Olfr38	5	Cd36+ V.	4(chr6)	classII	FALSE
Olfr380	5	Ventral	6(chr11)	classII	FALSE
Olfr381	4	Ventral	6(chr11)	classII	FALSE
Olfr389	6	Ventral	7(chr11)	classII	FALSE
Olfr39	3	Calb2+ V.	1(chr9)	classII	FALSE
Olfr390	7	Calb2+ V.	7(chr11)	classII	FALSE
Olfr391	6	Ventral	7(chr11)	classII	FALSE
Olfr392	21	Calb2+ V.	7(chr11)	classII	TRUE
Olfr393	5	Ventral	7(chr11)	classII	FALSE
Olfr394	7	Ventral	7(chr11)	classII	FALSE
Olfr398	16	Ventral	7(chr11)	classII	TRUE
Olfr403	19	Ventral	7(chr11)	classII	TRUE
Olfr406	11	Ventral	7(chr11)	classII	TRUE
Olfr410	6	Dlg2+ D.	7(chr11)	classII	FALSE
Olfr411	24	Calb2+ D.	7(chr11)	classII	TRUE
Olfr412	6	Dlg2+ V.	7(chr11)	classII	FALSE
Olfr414	14	Ventral	4(chr1)	classII	TRUE
Olfr417	18	Ventral	4(chr1)	classII	TRUE
Olfr418	23	Dorsal	3(chr1)	classII	TRUE
Olfr419	31	Dlg2+ D.	4(chr1)	classII	TRUE
Olfr424	9	Dorsal	4(chr1)	classII	FALSE
Olfr429	8	Dlg2+ V.	4(chr1)	classII	FALSE
Olfr43	10	Ventral	7(chr11)	classII	TRUE
Olfr430	8	Dlg2+ V.	4(chr1)	classII	FALSE
Olfr432	4	Dorsal	4(chr1)	classII	FALSE
Olfr434	4	Ventral	5(chr6)	classII	FALSE
Olfr435	4	Dorsal	5(chr6)	classII	FALSE
Olfr437	7	Dorsal	5(chr6)	classII	FALSE
Olfr44	3	Ventral	2(chr9)	classII	FALSE
Olfr441	10	Calb2+ D.	5(chr6)	classII	TRUE
Olfr444	8	Calb2+ D.	4(chr6)	classII	FALSE
Olfr446	31	Dorsal	4(chr6)	classII	TRUE
Olfr448	13	Calb2+ D.	4(chr6)	classII	TRUE
Olfr449	19	Ventral	4(chr6)	classII	TRUE
Olfr45	6	Ventral	10(chr7)	classII	FALSE
Olfr450	6	Ventral	4(chr6)	classII	FALSE
Olfr452	6	Cd36+ V.	4(chr6)	classII	FALSE
Olfr453	7	Cd36+ V.	4(chr6)	classII	FALSE
Olfr455	27	Dlg2+ V.	3(chr6)	classII	TRUE
Olfr457	9	Ventral	3(chr6)	classII	FALSE
Olfr459	3	Ventral	singleton	classII	FALSE
Olfr46	15	Ventral	10(chr7)	classII	TRUE
Olfr460	12	Ventral	1(chr6)	classII	TRUE
Olfr462	3	Ventral	8(chr11)	classII	FALSE
Olfr463	4	Dlg2+ V.	8(chr11)	classII	FALSE
Olfr464	7	Dlg2+ V.	8(chr11)	classII	FALSE
Olfr465-ps1	9	Ventral	4(chr13)	classII	FALSE
Olfr466	9	Ventral	4(chr13)	classII	FALSE
Olfr467	4	Dorsal	9(chr7)	classII	FALSE
Olfr469	9	Ventral	9(chr7)	classII	FALSE
Olfr472	3	Ventral	9(chr7)	classII	FALSE
Olfr473	3	Ventral	9(chr7)	classII	FALSE
Olfr477	6	Ventral	9(chr7)	classII	FALSE
Olfr478	8	Dorsal	9(chr7)	classII	FALSE
Olfr479	13	Ventral	9(chr7)	classII	TRUE
Olfr48	14	Ventral	2(chr2)	classII	TRUE
Olfr481	15	Dorsal	9(chr7)	classII	TRUE
Olfr482	3	Dorsal	9(chr7)	classII	FALSE
Olfr483	6	Calb2+ D.	9(chr7)	classII	FALSE
Olfr484	3	Ventral	9(chr7)	classII	FALSE
Olfr487	7	Ventral	9(chr7)	classII	FALSE
Olfr488	6	Dorsal	9(chr7)	classII	FALSE
Olfr49	13	Ventral	singleton	classII	TRUE
Olfr490	6	Dorsal	9(chr7)	classII	FALSE
Olfr491	7	Ventral	9(chr7)	classII	FALSE
Olfr493	4	Dorsal	9(chr7)	classII	FALSE
Olfr495	9	Dorsal	9(chr7)	classII	FALSE
Olfr5	8	Ventral	1(chr7)	classII	FALSE
Olfr50	6	Cd55+ D.	1(chr2)	classII	FALSE
Olfr506	8	Dorsal	9(chr7)	classII	FALSE
Olfr508	4	Ventral	9(chr7)	classII	FALSE
Olfr509	9	Ventral	9(chr7)	classII	FALSE
Olfr510	3	Dlg2+ D.	9(chr7)	classII	FALSE
Olfr517	3	Dorsal	9(chr7)	classII	FALSE
Olfr518	6	Dlg2+ V.	9(chr7)	classII	FALSE
Olfr52	7	Dlg2+ D.	2(chr2)	classII	FALSE
Olfr520	7	Dorsal	4(chr7)	classI	FALSE
Olfr521	5	Dorsal	4(chr7)	classI	FALSE
Olfr522	11	Cd55+ D.	10(chr7)	classII	TRUE
Olfr523	41	Cd55+ V.	10(chr7)	classII	TRUE
Olfr524	20	Ventral	10(chr7)	classII	TRUE
Olfr525	9	Ventral	10(chr7)	classII	FALSE
Olfr527	15	Ventral	10(chr7)	classII	TRUE
Olfr53	4	Ventral	10(chr7)	classII	FALSE
Olfr531	17	Ventral	10(chr7)	classII	TRUE
Olfr532	12	Ventral	10(chr7)	classII	TRUE
Olfr533	17	Ventral	10(chr7)	classII	TRUE
Olfr535	18	Ventral	10(chr7)	classII	TRUE
Olfr536	44	Ventral	10(chr7)	classII	TRUE
Olfr539	6	Ventral	10(chr7)	classII	FALSE
Olfr54	5	Dlg2+ V.	2(chr11)	classII	FALSE
Olfr541	12	Ventral	10(chr7)	classII	TRUE
Olfr544	12	Dorsal	5(chr7)	classI	TRUE
Olfr545	6	Dorsal	5(chr7)	classI	FALSE
Olfr548-ps1	6	Cd55+ D.	5(chr7)	classI	FALSE
Olfr549	21	Dorsal	5(chr7)	classI	TRUE
Olfr55	75	Calb2+ V.	1(chr17)	classII	TRUE
Olfr550	8	Dlg2+ D.	5(chr7)	classI	FALSE
Olfr552	29	Dorsal	5(chr7)	classI	TRUE
Olfr553	21	Cd36+ D.	5(chr7)	classI	TRUE
Olfr554	12	Cd36+ D.	5(chr7)	classI	TRUE
Olfr558	3	Ventral	5(chr7)	classI	FALSE
Olfr559	8	Dorsal	5(chr7)	classI	FALSE
Olfr56	11	Dlg2+ V.	1(chr11)	classII	TRUE
Olfr560	3	Dlg2+ D.	5(chr7)	classI	FALSE
Olfr566	23	Dorsal	5(chr7)	classI	TRUE
Olfr569	13	Dlg2+ D.	5(chr7)	classI	TRUE
Olfr57	4	Dorsal	2(chr10)	classII	FALSE
Olfr570	3	Dorsal	5(chr7)	classI	FALSE
Olfr571	12	Dlg2+ V.	5(chr7)	classI	TRUE
Olfr572	12	Dlg2+ D.	5(chr7)	classI	TRUE
Olfr578	5	Dlg2+ D.	5(chr7)	classI	FALSE
Olfr58	4	Ventral	1(chr9)	classII	FALSE
Olfr582	18	Cd55+ D.	5(chr7)	classI	TRUE
Olfr584	14	Dlg2+ D.	5(chr7)	classI	TRUE
Olfr586	31	Dorsal	5(chr7)	classI	TRUE
Olfr588-ps1	5	Dlg2+ D.	5(chr7)	classI	FALSE
Olfr59	12	Dlg2+ V.	7(chr11)	classII	TRUE
Olfr591	41	Dorsal	5(chr7)	classI	TRUE
Olfr592	23	Cd55+ D.	5(chr7)	classI	TRUE
Olfr593	4	Cd55+ D.	5(chr7)	classI	FALSE
Olfr594	25	Dorsal	5(chr7)	classI	TRUE
Olfr596	10	Dorsal	5(chr7)	classI	TRUE
Olfr597	3	Dlg2+ D.	5(chr7)	classI	FALSE
Olfr598	10	Dlg2+ D.	5(chr7)	classI	TRUE
Olfr599	11	Dlg2+ D.	5(chr7)	classI	TRUE
Olfr6	30	Ventral	8(chr7)	classII	TRUE
Olfr60	25	Ventral	10(chr7)	classII	TRUE
Olfr600	11	Calb2+ D.	5(chr7)	classI	TRUE
Olfr601	9	Cd36+ D.	5(chr7)	classI	FALSE
Olfr605	8	Cd36+ D.	5(chr7)	classI	FALSE
Olfr607	4	Dorsal	5(chr7)	classI	FALSE
Olfr608	10	Cd55+ D.	5(chr7)	classI	TRUE
Olfr609	21	Dorsal	5(chr7)	classI	TRUE
Olfr61	14	Ventral	10(chr7)	classII	TRUE
Olfr610	10	Dorsal	5(chr7)	classI	TRUE
Olfr611	11	Calb2+ D.	5(chr7)	classI	TRUE
Olfr612	5	Dorsal	5(chr7)	classI	FALSE
Olfr615	8	Dlg2+ D.	5(chr7)	classI	FALSE
Olfr617	12	Dorsal	5(chr7)	classI	TRUE
Olfr618	3	Dorsal	5(chr7)	classI	FALSE
Olfr62	7	Dorsal	4(chr4)	classII	FALSE
Olfr620	5	Dlg2+ D.	5(chr7)	classI	FALSE
Olfr622	7	Cd36+ D.	5(chr7)	classI	FALSE
Olfr623	13	Dorsal	5(chr7)	classI	TRUE
Olfr624	5	Dorsal	5(chr7)	classI	FALSE
Olfr628	8	Dorsal	5(chr7)	classI	FALSE
Olfr629	6	Calb2+ D.	5(chr7)	classI	FALSE
Olfr63	13	Dlg2+ V.	1(chr17)	classII	TRUE
Olfr632	9	Dorsal	5(chr7)	classI	FALSE
Olfr633	3	Dorsal	5(chr7)	classI	FALSE
Olfr635	4	Dlg2+ D.	5(chr7)	classI	FALSE
Olfr638	9	Dorsal	5(chr7)	classI	FALSE
Olfr639	10	Dorsal	5(chr7)	classI	TRUE
Olfr640	6	Dlg2+ D.	5(chr7)	classI	FALSE
Olfr641	6	Dlg2+ D.	5(chr7)	classI	FALSE
Olfr642	4	Dlg2+ D.	5(chr7)	classI	FALSE
Olfr646	10	Dlg2+ D.	5(chr7)	classI	TRUE
Olfr648	3	Dlg2+ D.	5(chr7)	classI	FALSE
Olfr649	5	Dlg2+ D.	5(chr7)	classI	FALSE
Olfr65	14	Dlg2+ D.	5(chr7)	classI	TRUE
Olfr651	6	Dlg2+ D.	6(chr7)	classI	FALSE
Olfr652	14	Dorsal	6(chr7)	classI	TRUE
Olfr653	10	Dlg2+ D.	6(chr7)	classI	TRUE
Olfr654	7	Cd36+ D.	6(chr7)	classI	FALSE
Olfr655	37	Dorsal	6(chr7)	classI	TRUE
Olfr656	6	Cd36+ D.	6(chr7)	classI	FALSE
Olfr657	3	Cd36+ D.	6(chr7)	classI	FALSE
Olfr659	6	Cd36+ D.	6(chr7)	classI	FALSE
Olfr661	30	Dorsal	6(chr7)	classI	TRUE
Olfr665	17	Cd36+ D.	7(chr7)	classI	TRUE
Olfr666	14	Cd36+ D.	7(chr7)	classI	TRUE
Olfr667	7	Cd36+ D.	7(chr7)	classI	FALSE
Olfr669	6	Cd36+ D.	7(chr7)	classI	FALSE
Olfr670	9	Cd55+ D.	7(chr7)	classI	FALSE
Olfr671	4	Dorsal	7(chr7)	classI	FALSE
Olfr672	36	Dorsal	7(chr7)	classI	TRUE
Olfr675	4	Dorsal	7(chr7)	classI	FALSE
Olfr676	5	Dlg2+ D.	7(chr7)	classI	FALSE
Olfr677	18	Calb2+ D.	7(chr7)	classI	TRUE
Olfr678	3	Cd36+ D.	7(chr7)	classI	FALSE
Olfr679	4	Dorsal	7(chr7)	classI	FALSE
Olfr68	17	Dorsal	5(chr7)	classI	TRUE
Olfr681	29	Calb2+ D.	7(chr7)	classI	TRUE
Olfr683	12	Dorsal	7(chr7)	classI	TRUE
Olfr684	7	Calb2+ D.	7(chr7)	classI	FALSE
Olfr685	11	Dlg2+ D.	7(chr7)	classI	TRUE
Olfr686	27	Ventral	7(chr7)	classI	TRUE
Olfr689	32	Dorsal	7(chr7)	classI	TRUE
Olfr69	16	Calb2+ D.	5(chr7)	classI	TRUE
Olfr690	3	Calb2+ D.	7(chr7)	classI	FALSE
Olfr692	11	Cd55+ D.	7(chr7)	classI	TRUE
Olfr693	10	Dlg2+ D.	8(chr7)	classII	TRUE
Olfr695	6	Ventral	8(chr7)	classII	FALSE
Olfr698	3	Ventral	8(chr7)	classII	FALSE
Olfr699	10	Ventral	8(chr7)	classII	TRUE
Olfr70	18	Ventral	1(chr4)	classII	TRUE
Olfr701	11	Ventral	8(chr7)	classII	TRUE
Olfr702	3	Ventral	8(chr7)	classII	FALSE
Olfr704	3	Ventral	8(chr7)	classII	FALSE
Olfr705	6	Ventral	8(chr7)	classII	FALSE
Olfr706	3	Ventral	8(chr7)	classII	FALSE
Olfr707	13	Ventral	8(chr7)	classII	TRUE
Olfr71	16	Ventral	1(chr4)	classII	TRUE
Olfr710	4	Dlg2+ V.	8(chr7)	classII	FALSE
Olfr711	16	Ventral	8(chr7)	classII	TRUE
Olfr713	13	Dlg2+ V.	8(chr7)	classII	TRUE
Olfr714	3	Dlg2+ V.	8(chr7)	classII	FALSE
Olfr715	4	Dlg2+ V.	8(chr7)	classII	FALSE
Olfr715b	6	Ventral	8(chr7)	classII	FALSE
Olfr716	10	Ventral	8(chr7)	classII	TRUE
Olfr718-ps1	19	Ventral	singleton	classII	TRUE
Olfr720	34	Ventral	1(chr14)	classII	TRUE
Olfr721-ps1	9	Ventral	1(chr14)	classII	FALSE
Olfr722	31	Ventral	2(chr14)	classII	TRUE
Olfr723	6	Dlg2+ V.	2(chr14)	classII	FALSE
Olfr724	11	Calb2+ V.	2(chr14)	classII	TRUE
Olfr726	27	Ventral	2(chr14)	classII	TRUE
Olfr727	16	Ventral	2(chr14)	classII	TRUE
Olfr728	83	Calb2+ V.	2(chr14)	classII	TRUE
Olfr729	8	Ventral	2(chr14)	classII	FALSE
Olfr73	23	Dorsal	2(chr2)	classII	TRUE
Olfr730	42	Ventral	2(chr14)	classII	TRUE
Olfr731	47	Ventral	2(chr14)	classII	TRUE
Olfr732	24	Ventral	2(chr14)	classII	TRUE
Olfr734	3	Ventral	2(chr14)	classII	FALSE
Olfr735	5	Dlg2+ V.	2(chr14)	classII	FALSE
Olfr736	7	Ventral	2(chr14)	classII	FALSE
Olfr740	20	Ventral	2(chr14)	classII	TRUE
Olfr741	26	Ventral	2(chr14)	classII	TRUE
Olfr742	11	Ventral	2(chr14)	classII	TRUE
Olfr743	19	Ventral	2(chr14)	classII	TRUE
Olfr744	14	Dorsal	2(chr14)	classII	TRUE
Olfr745	11	Dorsal	2(chr14)	classII	TRUE
Olfr748	7	Ventral	2(chr14)	classII	FALSE
Olfr749	3	Dlg2+ D.	2(chr14)	classII	FALSE
Olfr750	12	Cd36+ V.	singleton	classII	TRUE
Olfr76	14	Dlg2+ V.	1(chr19)	classII	TRUE
Olfr763	7	Dlg2+ D.	3(chr10)	classII	FALSE
Olfr764-ps1	5	Dorsal	3(chr10)	classII	FALSE
Olfr765	7	Ventral	3(chr10)	classII	FALSE
Olfr766-ps1	8	Dorsal	3(chr10)	classII	FALSE
Olfr767	9	Ventral	3(chr10)	classII	FALSE
Olfr768	5	Cd36+ V.	3(chr10)	classII	FALSE
Olfr769	14	Cd36+ V.	3(chr10)	classII	TRUE
Olfr77	21	Calb2+ D.	1(chr9)	classII	TRUE
Olfr770	8	Cd36+ V.	3(chr10)	classII	FALSE
Olfr771	16	Cd36+ V.	3(chr10)	classII	TRUE
Olfr772	3	Cd36+ V.	3(chr10)	classII	FALSE
Olfr775	27	Ventral	3(chr10)	classII	TRUE
Olfr776	27	Cd36+ V.	3(chr10)	classII	TRUE
Olfr777	9	Cd36+ V.	3(chr10)	classII	FALSE
Olfr780	3	Cd36+ V.	3(chr10)	classII	FALSE
Olfr784	11	Cd36+ V.	3(chr10)	classII	TRUE
Olfr785	4	Cd36+ V.	3(chr10)	classII	FALSE
Olfr786	16	Cd36+ V.	3(chr10)	classII	TRUE
Olfr787	18	Cd36+ V.	3(chr10)	classII	TRUE
Olfr788	21	Cd36+ V.	3(chr10)	classII	TRUE
Olfr789	17	Cd36+ V.	3(chr10)	classII	TRUE
Olfr790	10	Cd36+ V.	3(chr10)	classII	TRUE
Olfr791	10	Cd36+ V.	3(chr10)	classII	TRUE
Olfr792	5	Cd36+ D.	3(chr10)	classII	FALSE
Olfr794	27	Ventral	3(chr10)	classII	TRUE
Olfr796	3	Ventral	3(chr10)	classII	FALSE
Olfr798	15	Cd36+ V.	3(chr10)	classII	TRUE
Olfr799	7	Cd36+ V.	3(chr10)	classII	FALSE
Olfr8	6	Ventral	2(chr10)	classII	FALSE
Olfr800	5	Cd36+ V.	3(chr10)	classII	FALSE
Olfr801	13	Cd36+ V.	3(chr10)	classII	TRUE
Olfr802	8	Cd36+ V.	3(chr10)	classII	FALSE
Olfr804	10	Cd36+ V.	3(chr10)	classII	TRUE
Olfr805	19	Cd36+ V.	3(chr10)	classII	TRUE
Olfr806	22	Cd36+ V.	3(chr10)	classII	TRUE
Olfr807	4	Dorsal	3(chr10)	classII	FALSE
Olfr808	6	Cd36+ D.	3(chr10)	classII	FALSE
Olfr809	5	Cd36+ D.	3(chr10)	classII	FALSE
Olfr810	21	Cd36+ D.	3(chr10)	classII	TRUE
Olfr811	7	Cd36+ D.	3(chr10)	classII	FALSE
Olfr812	10	Cd36+ D.	3(chr10)	classII	TRUE
Olfr813	19	Cd36+ D.	3(chr10)	classII	TRUE
Olfr815	4	Cd36+ D.	3(chr10)	classII	FALSE
Olfr816	7	Cd36+ D.	3(chr10)	classII	FALSE
Olfr818	11	Cd36+ V.	3(chr10)	classII	TRUE
Olfr820	46	Ventral	3(chr10)	classII	TRUE
Olfr821	17	Cd36+ V.	3(chr10)	classII	TRUE
Olfr822	8	Cd36+ D.	3(chr10)	classII	FALSE
Olfr824	11	Ventral	3(chr10)	classII	TRUE
Olfr825	12	Cd55+ V.	3(chr10)	classII	TRUE
Olfr826	24	Calb2+ D.	3(chr10)	classII	TRUE
Olfr827	30	Cd55+ V.	3(chr10)	classII	TRUE
Olfr828	8	Ventral	1(chr9)	classII	FALSE
Olfr835	13	Cd55+ V.	1(chr9)	classII	TRUE
Olfr836	7	Ventral	1(chr9)	classII	FALSE
Olfr839-ps1	28	Cd55+ V.	1(chr9)	classII	TRUE
Olfr843	19	Ventral	1(chr9)	classII	TRUE
Olfr845	3	Ventral	1(chr9)	classII	FALSE
Olfr846	3	Dlg2+ D.	1(chr9)	classII	FALSE
Olfr847	7	Calb2+ D.	1(chr9)	classII	FALSE
Olfr851	6	Ventral	1(chr9)	classII	FALSE
Olfr855	18	Cd55+ V.	1(chr9)	classII	TRUE
Olfr857	4	Ventral	1(chr9)	classII	FALSE
Olfr859	7	Ventral	1(chr9)	classII	FALSE
Olfr867	12	Cd55+ V.	1(chr9)	classII	TRUE
Olfr868	21	Calb2+ V.	1(chr9)	classII	TRUE
Olfr869	12	Ventral	1(chr9)	classII	TRUE
Olfr870	16	Cd55+ V.	1(chr9)	classII	TRUE
Olfr873	18	Ventral	1(chr9)	classII	TRUE
Olfr874	10	Dorsal	2(chr9)	classII	TRUE
Olfr875	11	Calb2+ D.	2(chr9)	classII	TRUE
Olfr876	7	Dorsal	2(chr9)	classII	FALSE
Olfr878	16	Dorsal	2(chr9)	classII	TRUE
Olfr884	22	Calb2+ D.	2(chr9)	classII	TRUE
Olfr887	4	Ventral	2(chr9)	classII	FALSE
Olfr889	3	Ventral	2(chr9)	classII	FALSE
Olfr893	5	Ventral	2(chr9)	classII	FALSE
Olfr895	6	Dorsal	2(chr9)	classII	FALSE
Olfr9	3	Dlg2+ D.	3(chr10)	classII	FALSE
Olfr90	3	Dlg2+ V.	2(chr17)	classII	FALSE
Olfr904	6	Dorsal	2(chr9)	classII	FALSE
Olfr907	6	Ventral	2(chr9)	classII	FALSE
Olfr91	3	Ventral	2(chr17)	classII	FALSE
Olfr911-ps1	3	Dlg2+ V.	2(chr9)	classII	FALSE
Olfr913	4	Ventral	2(chr9)	classII	FALSE
Olfr914	5	Ventral	2(chr9)	classII	FALSE
Olfr916	14	Cd55+ D.	2(chr9)	classII	TRUE
Olfr918	9	Dorsal	2(chr9)	classII	FALSE
Olfr920	5	Ventral	2(chr9)	classII	FALSE
Olfr921	3	Ventral	2(chr9)	classII	FALSE
Olfr923	9	Calb2+ D.	2(chr9)	classII	FALSE
Olfr924	5	Ventral	2(chr9)	classII	FALSE
Olfr93	3	Ventral	2(chr17)	classII	FALSE
Olfr930	3	Calb2+ D.	2(chr9)	classII	FALSE
Olfr933	8	Dorsal	2(chr9)	classII	FALSE
Olfr934	7	Dorsal	2(chr9)	classII	FALSE
Olfr935	5	Dorsal	2(chr9)	classII	FALSE
Olfr937	4	Dorsal	2(chr9)	classII	FALSE
Olfr94	5	Ventral	2(chr17)	classII	FALSE
Olfr943	5	Calb2+ V.	2(chr9)	classII	FALSE
Olfr948	3	Ventral	2(chr9)	classII	FALSE
Olfr95	9	Ventral	2(chr17)	classII	FALSE
Olfr957	10	Calb2+ D.	2(chr9)	classII	TRUE
Olfr958	7	Dorsal	2(chr9)	classII	FALSE
Olfr959	8	Dorsal	2(chr9)	classII	FALSE
Olfr96	16	Ventral	2(chr17)	classII	TRUE
Olfr960	6	Dorsal	2(chr9)	classII	FALSE
Olfr961	12	Dorsal	2(chr9)	classII	TRUE
Olfr963	6	Dorsal	2(chr9)	classII	FALSE
Olfr965	6	Dlg2+ D.	2(chr9)	classII	FALSE
Olfr969	23	Dorsal	2(chr9)	classII	TRUE
Olfr97	7	Dlg2+ V.	2(chr17)	classII	FALSE
Olfr971	3	Dorsal	2(chr9)	classII	FALSE
Olfr972	22	Calb2+ V.	2(chr9)	classII	TRUE
Olfr974	4	Ventral	2(chr9)	classII	FALSE
Olfr975	6	Dorsal	2(chr9)	classII	FALSE
Olfr976	24	Dlg2+ D.	2(chr9)	classII	TRUE
Olfr98	4	Calb2+ V.	2(chr17)	classII	FALSE
Olfr980	5	Ventral	2(chr9)	classII	FALSE
Olfr981	8	Dlg2+ D.	2(chr9)	classII	FALSE
Olfr984	26	Ventral	2(chr9)	classII	TRUE
Olfr985	6	Dorsal	2(chr9)	classII	FALSE
Olfr986	6	Ventral	2(chr9)	classII	FALSE
Olfr987	14	Ventral	2(chr2)	classII	TRUE
Olfr988	13	Dorsal	2(chr2)	classII	TRUE
Olfr99	13	Calb2+ D.	2(chr17)	classII	TRUE
Olfr992	4	Dlg2+ V.	2(chr2)	classII	FALSE
Olfr994	10	Dlg2+ D.	2(chr2)	classII	TRUE
Olfr995	5	Dlg2+ V.	2(chr2)	classII	FALSE
Olfr996	5	Dlg2+ V.	2(chr2)	classII	FALSE
Olfr998	3	Ventral	2(chr2)	classII	FALSE

## Sheet: Figure 2c-g and supp. 8
column name	description
pair	pair of OSN population compared
dist.trans	transcriptomic distance
dist.genome	genomic distance
dist.aa	amino acid difference (Miyata score sum)
in_fig2c-f_supp8	featured in Figure 2c-f and Supplementary Figure 8
bin.genome.10th	bin of genomic distances (based on 10th of the value range)
bin.genome.intergenic_dist	bin of genomic distances (based on the mean intergenic distance)
bin.aa.10th	bin of amino acid differences (based on 10th of the value range)
in_fig2g	featured in Figure 2g
genome_proximity	category of genome proximity for Figure 2g analysis
aa_proximity	category of sequence identity proximity for Figure 2g analysis
category	pair category in Figure 2g
pair	dist.trans	dist.genome	dist.aa	in_fig2c-f_supp8	bin.genome.10th	bin.genome.intergenic_dist	bin.aa.10th	in_fig2g	genome_proximity	sequence_identity	category
Gm13723:Olfr1002	20.9194	1225435	261.556	TRUE	3	5	7-10	FALSE	NA	NA	NA
Gm13723:Olfr1018	13.954	1053438	287.305	TRUE	3	4	7-10	FALSE	NA	NA	NA
Gm13723:Olfr1025-ps1	12.812	958442	246.916	TRUE	2	4	6	FALSE	NA	NA	NA
Gm13723:Olfr1029	14.3662	901190	254.363	TRUE	2	4	7-10	FALSE	NA	NA	NA
Gm13723:Olfr1030	16.1636	892524	261.791	TRUE	2	4	7-10	FALSE	NA	NA	NA
Gm13723:Olfr1037	11.9541	787973	247.752	TRUE	2	4	6	FALSE	NA	NA	NA
Gm13723:Olfr1039	21.2719	742027	256.317	TRUE	2	4	7-10	FALSE	NA	NA	NA
Gm13723:Olfr104-ps	12.3083	NA	333.869	FALSE	NA	NA	NA	TRUE	distant	distant	D-N
Gm13723:Olfr1042	22.5301	713383	238.623	TRUE	2	4	6	FALSE	NA	NA	NA
Gm13723:Olfr105-ps	13.8007	NA	331.762	FALSE	NA	NA	NA	TRUE	distant	distant	D-N
Gm13723:Olfr1056	13.4408	517383	253.763	TRUE	2	3	7-10	FALSE	NA	NA	NA
Gm13723:Olfr1090	7.76687	119021	262.083	TRUE	1	1	7-10	FALSE	NA	NA	NA
Gm13723:Olfr1097	8.85148	17413	112.38	TRUE	1	1	3	TRUE	close	close	C-H
Gm13723:Olfr11	9.53971	NA	291.793	FALSE	NA	NA	NA	TRUE	distant	distant	D-N
Gm13723:Olfr110	10.9927	NA	302.763	FALSE	NA	NA	NA	TRUE	distant	distant	D-N
Gm13723:Olfr1100	9.28327	105118	113.608	TRUE	1	1	3	TRUE	close	close	C-H
Gm13723:Olfr1110	17.5916	262619	236.526	TRUE	1	2	6	FALSE	NA	NA	NA
Gm13723:Olfr1112	7.09641	315317	296.129	TRUE	1	3	7-10	FALSE	NA	NA	NA
Gm13723:Olfr1116	9.0485	392423	305.464	TRUE	1	3	7-10	FALSE	NA	NA	NA
Gm13723:Olfr1118	11.4124	432356	303.534	TRUE	1	3	7-10	FALSE	NA	NA	NA
Gm13723:Olfr1124	10.9017	558105	318.153	TRUE	2	3	7-10	FALSE	NA	NA	NA
Gm13723:Olfr1140	16.8732	869802	256.06	TRUE	2	4	7-10	FALSE	NA	NA	NA
Gm13723:Olfr1155	15.3721	1069911	270.644	TRUE	3	4	7-10	FALSE	NA	NA	NA
Gm13723:Olfr1157	12.3042	1089151	270.056	TRUE	3	4	7-10	FALSE	NA	NA	NA
Gm13723:Olfr117	9.70209	NA	302.554	FALSE	NA	NA	NA	TRUE	distant	distant	D-N
Gm13723:Olfr1176	16.4887	1463183	283.358	TRUE	3	5	7-10	FALSE	NA	NA	NA
Gm13723:Olfr1177-ps	16.1181	1471228	287.935	TRUE	3	5	7-10	FALSE	NA	NA	NA
Gm13723:Olfr1178	14.1816	1514877	304.7	TRUE	4	5	7-10	FALSE	NA	NA	NA
Gm13723:Olfr1183	9.04801	1584946	320.362	TRUE	4	5	7-10	FALSE	NA	NA	NA
Gm13723:Olfr1184	17.382	1610371	311.408	TRUE	4	5	7-10	FALSE	NA	NA	NA
Gm13723:Olfr1191-ps1	8.03906	1766376	330.005	TRUE	4	5	7-10	FALSE	NA	NA	NA
Gm13723:Olfr1192-ps1	7.92098	1775779	313.312	TRUE	4	5	7-10	FALSE	NA	NA	NA
Gm13723:Olfr1195	14.2052	1810015	316.562	TRUE	4	5	7-10	FALSE	NA	NA	NA
Gm13723:Olfr1197	5.07953	1855855	313.245	TRUE	4	5	7-10	FALSE	NA	NA	NA
Gm13723:Olfr12	14.5517	NA	281.037	FALSE	NA	NA	NA	TRUE	distant	distant	D-N
Gm13723:Olfr1200	9.68438	1894583	313.301	TRUE	4	5	7-10	FALSE	NA	NA	NA
Gm13723:Olfr1205	9.40965	1954729	317.637	TRUE	4	5	7-10	FALSE	NA	NA	NA
Gm13723:Olfr1206	10.2637	1988217	317.347	TRUE	5	5	7-10	FALSE	NA	NA	NA
Gm13723:Olfr121	9.34167	NA	345.111	FALSE	NA	NA	NA	TRUE	distant	distant	D-N
Gm13723:Olfr1211	6.10707	2056571	321.034	TRUE	5	5	7-10	FALSE	NA	NA	NA
Gm13723:Olfr1213	16.6481	2100204	324.538	TRUE	5	5	7-10	FALSE	NA	NA	NA
Gm13723:Olfr1216	10.093	2140332	322.215	TRUE	5	5	7-10	FALSE	NA	NA	NA
Gm13723:Olfr1219	14.0033	2201353	322.425	TRUE	5	5	7-10	FALSE	NA	NA	NA
Gm13723:Olfr1220	11.5602	2224192	317.105	TRUE	5	5	7-10	FALSE	NA	NA	NA
Gm13723:Olfr1222	6.3997	2251972	322.195	TRUE	5	5	7-10	FALSE	NA	NA	NA
Gm13723:Olfr1226	11.7585	2320278	315.948	TRUE	5	6	7-10	FALSE	NA	NA	NA
Gm13723:Olfr1228	8.86803	2375950	331.647	TRUE	5	6	7-10	FALSE	NA	NA	NA
Gm13723:Olfr1229	8.24657	2409425	336.791	TRUE	5	6	7-10	FALSE	NA	NA	NA
Gm13723:Olfr1239	7.07176	2544699	307.734	TRUE	6	6	7-10	FALSE	NA	NA	NA
Gm13723:Olfr124	9.92412	NA	292.66	FALSE	NA	NA	NA	TRUE	distant	distant	D-N
Gm13723:Olfr1241	9.62789	2609403	304.614	TRUE	6	6	7-10	FALSE	NA	NA	NA
Gm13723:Olfr1242	8.42531	2620577	325.649	TRUE	6	6	7-10	FALSE	NA	NA	NA
Gm13723:Olfr1247	6.13193	2736355	314.034	TRUE	6	6	7-10	FALSE	NA	NA	NA
Gm13723:Olfr1250	9.96681	2783706	320.381	TRUE	6	6	7-10	FALSE	NA	NA	NA
Gm13723:Olfr1251	17.0913	2794130	326.026	TRUE	6	6	7-10	FALSE	NA	NA	NA
Gm13723:Olfr1252	11.7268	2848373	322.891	TRUE	6	6	7-10	FALSE	NA	NA	NA
Gm13723:Olfr1253	10.7584	2879072	317.956	TRUE	6	6	7-10	FALSE	NA	NA	NA
Gm13723:Olfr1254	9.04644	2915638	310.421	TRUE	6	6	7-10	FALSE	NA	NA	NA
Gm13723:Olfr1258	13.3446	3053436	317.482	TRUE	7-10	6	7-10	FALSE	NA	NA	NA
Gm13723:Olfr1260	7.8386	3101372	312.239	TRUE	7-10	6	7-10	FALSE	NA	NA	NA
Gm13723:Olfr1263	8.98458	3138545	303.486	TRUE	7-10	6	7-10	FALSE	NA	NA	NA
Gm13723:Olfr1264	6.52515	3148358	300.475	TRUE	7-10	6	7-10	FALSE	NA	NA	NA
Gm13723:Olfr1271	10.4553	3392671	301.946	TRUE	7-10	6	7-10	FALSE	NA	NA	NA
Gm13723:Olfr1280	13.7908	24439037	320.093	FALSE	NA	NA	NA	TRUE	distant	distant	D-N
Gm13723:Olfr1281	9.82752	24452055	317.593	FALSE	NA	NA	NA	TRUE	distant	distant	D-N
Gm13723:Olfr129	12.8364	NA	336.282	FALSE	NA	NA	NA	TRUE	distant	distant	D-N
Gm13723:Olfr1297	10.845	24748366	322.302	FALSE	NA	NA	NA	TRUE	distant	distant	D-N
Gm13723:Olfr130	5.05849	NA	299.844	FALSE	NA	NA	NA	TRUE	distant	distant	D-N
Gm13723:Olfr1301	15.1955	24877840	328.342	FALSE	NA	NA	NA	TRUE	distant	distant	D-N
Gm13723:Olfr1305	18.49	25000141	320.582	FALSE	NA	NA	NA	TRUE	distant	distant	D-N
Gm13723:Olfr1307	14.593	25071733	308.782	FALSE	NA	NA	NA	TRUE	distant	distant	D-N
Gm13723:Olfr131	6.38894	NA	306.839	FALSE	NA	NA	NA	TRUE	distant	distant	D-N
Gm13723:Olfr1312	18.9841	25169351	310.762	FALSE	NA	NA	NA	TRUE	distant	distant	D-N
Gm13723:Olfr1313	20.7261	25198839	306.833	FALSE	NA	NA	NA	TRUE	distant	distant	D-N
Gm13723:Olfr1320	9.99177	NA	341.049	FALSE	NA	NA	NA	TRUE	distant	distant	D-N
Gm13723:Olfr1321	8.47066	NA	294.371	FALSE	NA	NA	NA	TRUE	distant	distant	D-N
Gm13723:Olfr1322	16.8259	NA	306.777	FALSE	NA	NA	NA	TRUE	distant	distant	D-N
Gm13723:Olfr1323	7.12406	NA	253.827	FALSE	NA	NA	NA	TRUE	distant	distant	D-N
Gm13723:Olfr1326-ps1	12.3365	NA	300.211	FALSE	NA	NA	NA	TRUE	distant	distant	D-N
Gm13723:Olfr1330	11.0815	NA	302.703	FALSE	NA	NA	NA	TRUE	distant	distant	D-N
Gm13723:Olfr1336	9.19925	NA	310.63	FALSE	NA	NA	NA	TRUE	distant	distant	D-N
Gm13723:Olfr1342	17.8988	NA	291.323	FALSE	NA	NA	NA	TRUE	distant	distant	D-N
Gm13723:Olfr1346	18.3012	NA	320.692	FALSE	NA	NA	NA	TRUE	distant	distant	D-N
Gm13723:Olfr1347	10.7587	NA	320.951	FALSE	NA	NA	NA	TRUE	distant	distant	D-N
Gm13723:Olfr1348	11.1769	NA	317.965	FALSE	NA	NA	NA	TRUE	distant	distant	D-N
Gm13723:Olfr1349	8.09469	NA	321.36	FALSE	NA	NA	NA	TRUE	distant	distant	D-N
Gm13723:Olfr1350	8.11908	NA	291.547	FALSE	NA	NA	NA	TRUE	distant	distant	D-N
Gm13723:Olfr1354	13.0664	NA	304.167	FALSE	NA	NA	NA	TRUE	distant	distant	D-N
Gm13723:Olfr1358	11.4234	NA	331.464	FALSE	NA	NA	NA	TRUE	distant	distant	D-N
Gm13723:Olfr1359	7.11985	NA	284.023	FALSE	NA	NA	NA	TRUE	distant	distant	D-N
Gm13723:Olfr1361	13.8538	NA	308.376	FALSE	NA	NA	NA	TRUE	distant	distant	D-N
Gm13723:Olfr1364	8.78541	NA	306.896	FALSE	NA	NA	NA	TRUE	distant	distant	D-N
Gm13723:Olfr1368	4.26231	NA	297.848	FALSE	NA	NA	NA	TRUE	distant	distant	D-N
Gm13723:Olfr1384	11.5605	NA	302.007	FALSE	NA	NA	NA	TRUE	distant	distant	D-N
Gm13723:Olfr1395	11.7746	NA	287.242	FALSE	NA	NA	NA	TRUE	distant	distant	D-N
Gm13723:Olfr1396	9.72093	NA	314.882	FALSE	NA	NA	NA	TRUE	distant	distant	D-N
Gm13723:Olfr140	7.37027	3178565	291.804	TRUE	7-10	6	7-10	FALSE	NA	NA	NA
Gm13723:Olfr1404	13.998	NA	302.442	FALSE	NA	NA	NA	TRUE	distant	distant	D-N
Gm13723:Olfr1406	14.8463	NA	310.626	FALSE	NA	NA	NA	TRUE	distant	distant	D-N
Gm13723:Olfr1408	11.4261	NA	312.096	FALSE	NA	NA	NA	TRUE	distant	distant	D-N
Gm13723:Olfr1415	13.2447	NA	307.795	FALSE	NA	NA	NA	TRUE	distant	distant	D-N
Gm13723:Olfr1416	10.8072	NA	310.301	FALSE	NA	NA	NA	TRUE	distant	distant	D-N
Gm13723:Olfr1417	7.58986	NA	299.142	FALSE	NA	NA	NA	TRUE	distant	distant	D-N
Gm13723:Olfr1418	7.03525	NA	314.067	FALSE	NA	NA	NA	TRUE	distant	distant	D-N
Gm13723:Olfr1420	6.44887	NA	294.534	FALSE	NA	NA	NA	TRUE	distant	distant	D-N
Gm13723:Olfr1423	7.05705	NA	285.785	FALSE	NA	NA	NA	TRUE	distant	distant	D-N
Gm13723:Olfr1425	4.75306	NA	303.908	FALSE	NA	NA	NA	TRUE	distant	distant	D-N
Gm13723:Olfr1426	6.47671	NA	304.917	FALSE	NA	NA	NA	TRUE	distant	distant	D-N
Gm13723:Olfr1427	5.44064	NA	294.85	FALSE	NA	NA	NA	TRUE	distant	distant	D-N
Gm13723:Olfr1428	6.51795	NA	306.299	FALSE	NA	NA	NA	TRUE	distant	distant	D-N
Gm13723:Olfr1431	21.1962	NA	264.19	FALSE	NA	NA	NA	TRUE	distant	distant	D-N
Gm13723:Olfr1437	12.8422	NA	280.77	FALSE	NA	NA	NA	TRUE	distant	distant	D-N
Gm13723:Olfr1438-ps1	12.4673	NA	281.027	FALSE	NA	NA	NA	TRUE	distant	distant	D-N
Gm13723:Olfr1440	17.0692	NA	269.214	FALSE	NA	NA	NA	TRUE	distant	distant	D-N
Gm13723:Olfr145	13.2285	NA	278.782	FALSE	NA	NA	NA	TRUE	distant	distant	D-N
Gm13723:Olfr1463	16.3103	NA	233.067	FALSE	NA	NA	NA	TRUE	distant	distant	D-N
Gm13723:Olfr1484	11.3714	NA	239.81	FALSE	NA	NA	NA	TRUE	distant	distant	D-N
Gm13723:Olfr1490	13.5107	NA	320.02	FALSE	NA	NA	NA	TRUE	distant	distant	D-N
Gm13723:Olfr1491	16.1268	NA	311.301	FALSE	NA	NA	NA	TRUE	distant	distant	D-N
Gm13723:Olfr1494	8.48901	NA	309.859	FALSE	NA	NA	NA	TRUE	distant	distant	D-N
Gm13723:Olfr15	12.2957	NA	296.376	FALSE	NA	NA	NA	TRUE	distant	distant	D-N
Gm13723:Olfr1501	15.9872	NA	258.713	FALSE	NA	NA	NA	TRUE	distant	distant	D-N
Gm13723:Olfr1507	21.9138	NA	302.232	FALSE	NA	NA	NA	TRUE	distant	distant	D-N
Gm13723:Olfr1508	11.5015	NA	304.885	FALSE	NA	NA	NA	TRUE	distant	distant	D-N
Gm13723:Olfr1509	15.4762	NA	277.762	FALSE	NA	NA	NA	TRUE	distant	distant	D-N
Gm13723:Olfr1510	11.9467	NA	302.891	FALSE	NA	NA	NA	TRUE	distant	distant	D-N
Gm13723:Olfr1511	12.332	NA	312.175	FALSE	NA	NA	NA	TRUE	distant	distant	D-N
Gm13723:Olfr1512	16.9474	NA	294.007	FALSE	NA	NA	NA	TRUE	distant	distant	D-N
Gm13723:Olfr1564	8.37475	NA	324.434	FALSE	NA	NA	NA	TRUE	distant	distant	D-N
Gm13723:Olfr16	12.9212	NA	301.792	FALSE	NA	NA	NA	TRUE	distant	distant	D-N
Gm13723:Olfr166	15.8511	NA	273.653	FALSE	NA	NA	NA	TRUE	distant	distant	D-N
Gm13723:Olfr167	8.41226	NA	267.023	FALSE	NA	NA	NA	TRUE	distant	distant	D-N
Gm13723:Olfr168	12.6453	NA	284.38	FALSE	NA	NA	NA	TRUE	distant	distant	D-N
Gm13723:Olfr169	8.8738	NA	307.713	FALSE	NA	NA	NA	TRUE	distant	distant	D-N
Gm13723:Olfr17	7.20486	NA	278.107	FALSE	NA	NA	NA	TRUE	distant	distant	D-N
Gm13723:Olfr186	12.6903	NA	281.401	FALSE	NA	NA	NA	TRUE	distant	distant	D-N
Gm13723:Olfr190	12.4002	NA	261.229	FALSE	NA	NA	NA	TRUE	distant	distant	D-N
Gm13723:Olfr191	11.7422	NA	274.867	FALSE	NA	NA	NA	TRUE	distant	distant	D-N
Gm13723:Olfr195	15.6564	NA	267.231	FALSE	NA	NA	NA	TRUE	distant	distant	D-N
Gm13723:Olfr2	7.27542	NA	322.69	FALSE	NA	NA	NA	TRUE	distant	distant	D-N
Gm13723:Olfr211	15.9176	NA	295.085	FALSE	NA	NA	NA	TRUE	distant	distant	D-N
Gm13723:Olfr213	8.37981	NA	330.515	FALSE	NA	NA	NA	TRUE	distant	distant	D-N
Gm13723:Olfr214	14.2672	NA	336.948	FALSE	NA	NA	NA	TRUE	distant	distant	D-N
Gm13723:Olfr218	14.2395	NA	296.912	FALSE	NA	NA	NA	TRUE	distant	distant	D-N
Gm13723:Olfr220	12.9099	NA	309.811	FALSE	NA	NA	NA	TRUE	distant	distant	D-N
Gm13723:Olfr222	8.76332	NA	317.284	FALSE	NA	NA	NA	TRUE	distant	distant	D-N
Gm13723:Olfr224	10.3436	NA	292.904	FALSE	NA	NA	NA	TRUE	distant	distant	D-N
Gm13723:Olfr228	15.4043	389906	259.603	TRUE	1	3	7-10	FALSE	NA	NA	NA
Gm13723:Olfr231	19.3505	NA	320.673	FALSE	NA	NA	NA	TRUE	distant	distant	D-N
Gm13723:Olfr235	10.0637	NA	270.73	FALSE	NA	NA	NA	TRUE	distant	distant	D-N
Gm13723:Olfr237	15.9816	NA	310.91	FALSE	NA	NA	NA	TRUE	distant	distant	D-N
Gm13723:Olfr239	6.50315	NA	320.674	FALSE	NA	NA	NA	TRUE	distant	distant	D-N
Gm13723:Olfr24	12.2252	NA	275.068	FALSE	NA	NA	NA	TRUE	distant	distant	D-N
Gm13723:Olfr279	12.8613	NA	320.158	FALSE	NA	NA	NA	TRUE	distant	distant	D-N
Gm13723:Olfr281	8.30927	NA	299.394	FALSE	NA	NA	NA	TRUE	distant	distant	D-N
Gm13723:Olfr285	15.6395	NA	312.645	FALSE	NA	NA	NA	TRUE	distant	distant	D-N
Gm13723:Olfr286	7.98117	NA	346.176	FALSE	NA	NA	NA	TRUE	distant	distant	D-N
Gm13723:Olfr287	12.157	NA	346.396	FALSE	NA	NA	NA	TRUE	distant	distant	D-N
Gm13723:Olfr291	15.4867	NA	269.466	FALSE	NA	NA	NA	TRUE	distant	distant	D-N
Gm13723:Olfr295	12.9327	NA	308.952	FALSE	NA	NA	NA	TRUE	distant	distant	D-N
Gm13723:Olfr3	13.4243	50060628	291.129	FALSE	NA	NA	NA	TRUE	distant	distant	D-N
Gm13723:Olfr30	11.8596	NA	277.148	FALSE	NA	NA	NA	TRUE	distant	distant	D-N
Gm13723:Olfr303	16.781	NA	288.04	FALSE	NA	NA	NA	TRUE	distant	distant	D-N
Gm13723:Olfr308	6.00708	NA	311.597	FALSE	NA	NA	NA	TRUE	distant	distant	D-N
Gm13723:Olfr309	17.7895	NA	273.877	FALSE	NA	NA	NA	TRUE	distant	distant	D-N
Gm13723:Olfr31	9.45108	NA	289.08	FALSE	NA	NA	NA	TRUE	distant	distant	D-N
Gm13723:Olfr314	7.07237	NA	303.902	FALSE	NA	NA	NA	TRUE	distant	distant	D-N
Gm13723:Olfr317	18.1527	NA	300.079	FALSE	NA	NA	NA	TRUE	distant	distant	D-N
Gm13723:Olfr318	6.25318	NA	300.488	FALSE	NA	NA	NA	TRUE	distant	distant	D-N
Gm13723:Olfr32	10.8608	3265422	297.362	TRUE	7-10	6	7-10	FALSE	NA	NA	NA
Gm13723:Olfr322	12.3761	NA	308.726	FALSE	NA	NA	NA	TRUE	distant	distant	D-N
Gm13723:Olfr325	7.80094	NA	305.029	FALSE	NA	NA	NA	TRUE	distant	distant	D-N
Gm13723:Olfr328	12.2209	NA	291.01	FALSE	NA	NA	NA	TRUE	distant	distant	D-N
Gm13723:Olfr329	11.185	NA	297.953	FALSE	NA	NA	NA	TRUE	distant	distant	D-N
Gm13723:Olfr330	8.7758	NA	303.315	FALSE	NA	NA	NA	TRUE	distant	distant	D-N
Gm13723:Olfr332	5.21116	NA	306.806	FALSE	NA	NA	NA	TRUE	distant	distant	D-N
Gm13723:Olfr348	12.7644	50089932	286.821	FALSE	NA	NA	NA	TRUE	distant	distant	D-N
Gm13723:Olfr351	14.0485	50013399	289.785	FALSE	NA	NA	NA	TRUE	distant	distant	D-N
Gm13723:Olfr354	20.7688	49969436	298.471	FALSE	NA	NA	NA	TRUE	distant	distant	D-N
Gm13723:Olfr358	14.8184	49868136	295.431	FALSE	NA	NA	NA	TRUE	distant	distant	D-N
Gm13723:Olfr360	20.8821	49808068	292.806	FALSE	NA	NA	NA	TRUE	distant	distant	D-N
Gm13723:Olfr364-ps1	8.86299	49730206	276.643	FALSE	NA	NA	NA	TRUE	distant	distant	D-N
Gm13723:Olfr365	10.3179	49675162	271.639	FALSE	NA	NA	NA	TRUE	distant	distant	D-N
Gm13723:Olfr366	10.8808	49656962	266.221	FALSE	NA	NA	NA	TRUE	distant	distant	D-N
Gm13723:Olfr370	10.643	NA	301.943	FALSE	NA	NA	NA	TRUE	distant	distant	D-N
Gm13723:Olfr372	13.9212	NA	306.408	FALSE	NA	NA	NA	TRUE	distant	distant	D-N
Gm13723:Olfr374	17.3146	NA	295.824	FALSE	NA	NA	NA	TRUE	distant	distant	D-N
Gm13723:Olfr392	12.9411	NA	273.498	FALSE	NA	NA	NA	TRUE	distant	distant	D-N
Gm13723:Olfr398	11.6227	NA	286.221	FALSE	NA	NA	NA	TRUE	distant	distant	D-N
Gm13723:Olfr403	6.20756	NA	283.063	FALSE	NA	NA	NA	TRUE	distant	distant	D-N
Gm13723:Olfr406	6.30165	NA	290.301	FALSE	NA	NA	NA	TRUE	distant	distant	D-N
Gm13723:Olfr411	21.7349	NA	311.561	FALSE	NA	NA	NA	TRUE	distant	distant	D-N
Gm13723:Olfr414	12.5506	NA	294.464	FALSE	NA	NA	NA	TRUE	distant	distant	D-N
Gm13723:Olfr417	6.98407	NA	303.679	FALSE	NA	NA	NA	TRUE	distant	distant	D-N
Gm13723:Olfr418	12.53	NA	296.326	FALSE	NA	NA	NA	TRUE	distant	distant	D-N
Gm13723:Olfr419	11.7118	NA	298.153	FALSE	NA	NA	NA	TRUE	distant	distant	D-N
Gm13723:Olfr43	9.1051	NA	283.113	FALSE	NA	NA	NA	TRUE	distant	distant	D-N
Gm13723:Olfr441	19.876	NA	307.69	FALSE	NA	NA	NA	TRUE	distant	distant	D-N
Gm13723:Olfr446	12.862	NA	305.124	FALSE	NA	NA	NA	TRUE	distant	distant	D-N
Gm13723:Olfr448	17.5537	NA	306.765	FALSE	NA	NA	NA	TRUE	distant	distant	D-N
Gm13723:Olfr449	15.695	NA	313.184	FALSE	NA	NA	NA	TRUE	distant	distant	D-N
Gm13723:Olfr455	12.1719	NA	371.352	FALSE	NA	NA	NA	TRUE	distant	distant	D-N
Gm13723:Olfr46	9.99043	NA	321.828	FALSE	NA	NA	NA	TRUE	distant	distant	D-N
Gm13723:Olfr460	12.8386	NA	282.348	FALSE	NA	NA	NA	TRUE	distant	distant	D-N
Gm13723:Olfr479	7.95281	NA	315.505	FALSE	NA	NA	NA	TRUE	distant	distant	D-N
Gm13723:Olfr48	11.9981	2971304	318.657	TRUE	7-10	6	7-10	FALSE	NA	NA	NA
Gm13723:Olfr481	13.1441	NA	269.896	FALSE	NA	NA	NA	TRUE	distant	distant	D-N
Gm13723:Olfr49	7.39108	NA	293.708	FALSE	NA	NA	NA	TRUE	distant	distant	D-N
Gm13723:Olfr522	12.8076	NA	288.553	FALSE	NA	NA	NA	TRUE	distant	distant	D-N
Gm13723:Olfr523	11.7995	NA	330.992	FALSE	NA	NA	NA	TRUE	distant	distant	D-N
Gm13723:Olfr524	11.4324	NA	305.767	FALSE	NA	NA	NA	TRUE	distant	distant	D-N
Gm13723:Olfr527	14.8826	NA	296.423	FALSE	NA	NA	NA	TRUE	distant	distant	D-N
Gm13723:Olfr531	9.33895	NA	290.466	FALSE	NA	NA	NA	TRUE	distant	distant	D-N
Gm13723:Olfr532	12.9409	NA	301.987	FALSE	NA	NA	NA	TRUE	distant	distant	D-N
Gm13723:Olfr533	13.7349	NA	323.085	FALSE	NA	NA	NA	TRUE	distant	distant	D-N
Gm13723:Olfr535	8.09951	NA	318.978	FALSE	NA	NA	NA	TRUE	distant	distant	D-N
Gm13723:Olfr536	12.5782	NA	312.532	FALSE	NA	NA	NA	TRUE	distant	distant	D-N
Gm13723:Olfr541	11.7468	NA	306.605	FALSE	NA	NA	NA	TRUE	distant	distant	D-N
Gm13723:Olfr544	13.5324	NA	408.982	FALSE	NA	NA	NA	TRUE	distant	distant	D-N
Gm13723:Olfr549	14.4646	NA	385.169	FALSE	NA	NA	NA	TRUE	distant	distant	D-N
Gm13723:Olfr55	11.825	NA	319.404	FALSE	NA	NA	NA	TRUE	distant	distant	D-N
Gm13723:Olfr552	15.5183	NA	373.819	FALSE	NA	NA	NA	TRUE	distant	distant	D-N
Gm13723:Olfr553	21.8609	NA	390.376	FALSE	NA	NA	NA	TRUE	distant	distant	D-N
Gm13723:Olfr554	18.238	NA	387.205	FALSE	NA	NA	NA	TRUE	distant	distant	D-N
Gm13723:Olfr56	18.7123	NA	286.478	FALSE	NA	NA	NA	TRUE	distant	distant	D-N
Gm13723:Olfr566	13.6494	NA	423.028	FALSE	NA	NA	NA	TRUE	distant	distant	D-N
Gm13723:Olfr569	15.1654	NA	362.701	FALSE	NA	NA	NA	TRUE	distant	distant	D-N
Gm13723:Olfr571	18.3285	NA	443.719	FALSE	NA	NA	NA	TRUE	distant	distant	D-N
Gm13723:Olfr572	15.2225	NA	424.446	FALSE	NA	NA	NA	TRUE	distant	distant	D-N
Gm13723:Olfr582	14.4706	NA	389.482	FALSE	NA	NA	NA	TRUE	distant	distant	D-N
Gm13723:Olfr584	13.1866	NA	386.192	FALSE	NA	NA	NA	TRUE	distant	distant	D-N
Gm13723:Olfr586	15.8579	NA	406.259	FALSE	NA	NA	NA	TRUE	distant	distant	D-N
Gm13723:Olfr59	15.5419	NA	284.091	FALSE	NA	NA	NA	TRUE	distant	distant	D-N
Gm13723:Olfr591	14.6881	NA	372.651	FALSE	NA	NA	NA	TRUE	distant	distant	D-N
Gm13723:Olfr592	17.0041	NA	365.832	FALSE	NA	NA	NA	TRUE	distant	distant	D-N
Gm13723:Olfr594	16.1385	NA	373.308	FALSE	NA	NA	NA	TRUE	distant	distant	D-N
Gm13723:Olfr596	15.5609	NA	382.152	FALSE	NA	NA	NA	TRUE	distant	distant	D-N
Gm13723:Olfr598	16.0164	NA	393.942	FALSE	NA	NA	NA	TRUE	distant	distant	D-N
Gm13723:Olfr599	21.8914	NA	390.035	FALSE	NA	NA	NA	TRUE	distant	distant	D-N
Gm13723:Olfr6	7.19684	NA	329.019	FALSE	NA	NA	NA	TRUE	distant	distant	D-N
Gm13723:Olfr60	10.2898	NA	305.585	FALSE	NA	NA	NA	TRUE	distant	distant	D-N
Gm13723:Olfr600	19.3864	NA	398.673	FALSE	NA	NA	NA	TRUE	distant	distant	D-N
Gm13723:Olfr608	16.3732	NA	390.143	FALSE	NA	NA	NA	TRUE	distant	distant	D-N
Gm13723:Olfr609	14.0276	NA	420.29	FALSE	NA	NA	NA	TRUE	distant	distant	D-N
Gm13723:Olfr61	10.1686	NA	304.475	FALSE	NA	NA	NA	TRUE	distant	distant	D-N
Gm13723:Olfr610	13.1696	NA	410.923	FALSE	NA	NA	NA	TRUE	distant	distant	D-N
Gm13723:Olfr611	19.3373	NA	394.805	FALSE	NA	NA	NA	TRUE	distant	distant	D-N
Gm13723:Olfr617	12.8845	NA	417.59	FALSE	NA	NA	NA	TRUE	distant	distant	D-N
Gm13723:Olfr623	16.0107	NA	404.004	FALSE	NA	NA	NA	TRUE	distant	distant	D-N
Gm13723:Olfr63	17.0927	NA	314.691	FALSE	NA	NA	NA	TRUE	distant	distant	D-N
Gm13723:Olfr639	16.7077	NA	396.178	FALSE	NA	NA	NA	TRUE	distant	distant	D-N
Gm13723:Olfr646	13.6004	NA	388.763	FALSE	NA	NA	NA	TRUE	distant	distant	D-N
Gm13723:Olfr65	17.768	NA	399.131	FALSE	NA	NA	NA	TRUE	distant	distant	D-N
Gm13723:Olfr652	13.8534	NA	382.307	FALSE	NA	NA	NA	TRUE	distant	distant	D-N
Gm13723:Olfr653	15.2845	NA	402.123	FALSE	NA	NA	NA	TRUE	distant	distant	D-N
Gm13723:Olfr655	14.9757	NA	388.889	FALSE	NA	NA	NA	TRUE	distant	distant	D-N
Gm13723:Olfr661	15.4267	NA	402.242	FALSE	NA	NA	NA	TRUE	distant	distant	D-N
Gm13723:Olfr665	19.3302	NA	387.459	FALSE	NA	NA	NA	TRUE	distant	distant	D-N
Gm13723:Olfr666	20.9231	NA	398.957	FALSE	NA	NA	NA	TRUE	distant	distant	D-N
Gm13723:Olfr672	16.6363	NA	365.677	FALSE	NA	NA	NA	TRUE	distant	distant	D-N
Gm13723:Olfr677	21.7403	NA	372.431	FALSE	NA	NA	NA	TRUE	distant	distant	D-N
Gm13723:Olfr68	16.667	NA	390.794	FALSE	NA	NA	NA	TRUE	distant	distant	D-N
Gm13723:Olfr681	17.6239	NA	414.15	FALSE	NA	NA	NA	TRUE	distant	distant	D-N
Gm13723:Olfr683	15.2557	NA	414.931	FALSE	NA	NA	NA	TRUE	distant	distant	D-N
Gm13723:Olfr685	13.9378	NA	389.264	FALSE	NA	NA	NA	TRUE	distant	distant	D-N
Gm13723:Olfr686	12.5721	NA	408.447	FALSE	NA	NA	NA	TRUE	distant	distant	D-N
Gm13723:Olfr689	15.2003	NA	401.129	FALSE	NA	NA	NA	TRUE	distant	distant	D-N
Gm13723:Olfr69	20.3154	NA	384.939	FALSE	NA	NA	NA	TRUE	distant	distant	D-N
Gm13723:Olfr692	15.4951	NA	411.219	FALSE	NA	NA	NA	TRUE	distant	distant	D-N
Gm13723:Olfr693	15.5079	NA	315.033	FALSE	NA	NA	NA	TRUE	distant	distant	D-N
Gm13723:Olfr699	7.07318	NA	316.383	FALSE	NA	NA	NA	TRUE	distant	distant	D-N
Gm13723:Olfr70	5.85722	NA	309.132	FALSE	NA	NA	NA	TRUE	distant	distant	D-N
Gm13723:Olfr701	11.5162	NA	316.966	FALSE	NA	NA	NA	TRUE	distant	distant	D-N
Gm13723:Olfr707	10.0122	NA	293.935	FALSE	NA	NA	NA	TRUE	distant	distant	D-N
Gm13723:Olfr71	6.9435	NA	301.466	FALSE	NA	NA	NA	TRUE	distant	distant	D-N
Gm13723:Olfr711	16.3881	NA	297.013	FALSE	NA	NA	NA	TRUE	distant	distant	D-N
Gm13723:Olfr713	11.4454	NA	305.868	FALSE	NA	NA	NA	TRUE	distant	distant	D-N
Gm13723:Olfr716	6.4079	NA	293.648	FALSE	NA	NA	NA	TRUE	distant	distant	D-N
Gm13723:Olfr718-ps1	9.30522	NA	371.257	FALSE	NA	NA	NA	TRUE	distant	distant	D-N
Gm13723:Olfr720	7.86624	NA	300.437	FALSE	NA	NA	NA	TRUE	distant	distant	D-N
Gm13723:Olfr722	8.09615	NA	307.482	FALSE	NA	NA	NA	TRUE	distant	distant	D-N
Gm13723:Olfr724	16.1158	NA	324.908	FALSE	NA	NA	NA	TRUE	distant	distant	D-N
Gm13723:Olfr726	12.8294	NA	313.959	FALSE	NA	NA	NA	TRUE	distant	distant	D-N
Gm13723:Olfr727	15.8671	NA	310.387	FALSE	NA	NA	NA	TRUE	distant	distant	D-N
Gm13723:Olfr728	18.3865	NA	309.13	FALSE	NA	NA	NA	TRUE	distant	distant	D-N
Gm13723:Olfr73	12.2133	1161422	273.265	TRUE	3	5	7-10	FALSE	NA	NA	NA
Gm13723:Olfr730	5.60281	NA	290.041	FALSE	NA	NA	NA	TRUE	distant	distant	D-N
Gm13723:Olfr731	13.0112	NA	304.353	FALSE	NA	NA	NA	TRUE	distant	distant	D-N
Gm13723:Olfr732	8.64991	NA	296.042	FALSE	NA	NA	NA	TRUE	distant	distant	D-N
Gm13723:Olfr740	13.2953	NA	299.808	FALSE	NA	NA	NA	TRUE	distant	distant	D-N
Gm13723:Olfr741	18.6872	NA	297.91	FALSE	NA	NA	NA	TRUE	distant	distant	D-N
Gm13723:Olfr742	13.9574	NA	305.31	FALSE	NA	NA	NA	TRUE	distant	distant	D-N
Gm13723:Olfr743	14.2871	NA	301.537	FALSE	NA	NA	NA	TRUE	distant	distant	D-N
Gm13723:Olfr744	14.4682	NA	310.158	FALSE	NA	NA	NA	TRUE	distant	distant	D-N
Gm13723:Olfr745	12.1059	NA	300.405	FALSE	NA	NA	NA	TRUE	distant	distant	D-N
Gm13723:Olfr750	21.8842	NA	319.57	FALSE	NA	NA	NA	TRUE	distant	distant	D-N
Gm13723:Olfr76	11.2544	NA	259.955	FALSE	NA	NA	NA	TRUE	distant	distant	D-N
Gm13723:Olfr769	21.3802	NA	290.544	FALSE	NA	NA	NA	TRUE	distant	distant	D-N
Gm13723:Olfr77	20.9244	NA	313.133	FALSE	NA	NA	NA	TRUE	distant	distant	D-N
Gm13723:Olfr771	17.8406	NA	309.034	FALSE	NA	NA	NA	TRUE	distant	distant	D-N
Gm13723:Olfr775	8.64335	NA	294.226	FALSE	NA	NA	NA	TRUE	distant	distant	D-N
Gm13723:Olfr776	14.7438	NA	292.716	FALSE	NA	NA	NA	TRUE	distant	distant	D-N
Gm13723:Olfr784	17.6997	NA	312.856	FALSE	NA	NA	NA	TRUE	distant	distant	D-N
Gm13723:Olfr786	15.4416	NA	298.734	FALSE	NA	NA	NA	TRUE	distant	distant	D-N
Gm13723:Olfr787	13.7999	NA	281.626	FALSE	NA	NA	NA	TRUE	distant	distant	D-N
Gm13723:Olfr788	14.4541	NA	295.044	FALSE	NA	NA	NA	TRUE	distant	distant	D-N
Gm13723:Olfr789	15.3027	NA	317.184	FALSE	NA	NA	NA	TRUE	distant	distant	D-N
Gm13723:Olfr790	15.3742	NA	293.143	FALSE	NA	NA	NA	TRUE	distant	distant	D-N
Gm13723:Olfr791	18.7774	NA	286.784	FALSE	NA	NA	NA	TRUE	distant	distant	D-N
Gm13723:Olfr794	10.2715	NA	299.187	FALSE	NA	NA	NA	TRUE	distant	distant	D-N
Gm13723:Olfr798	17.7623	NA	275.258	FALSE	NA	NA	NA	TRUE	distant	distant	D-N
Gm13723:Olfr801	16.3113	NA	323.636	FALSE	NA	NA	NA	TRUE	distant	distant	D-N
Gm13723:Olfr804	20.1623	NA	282.721	FALSE	NA	NA	NA	TRUE	distant	distant	D-N
Gm13723:Olfr805	13.8937	NA	304.786	FALSE	NA	NA	NA	TRUE	distant	distant	D-N
Gm13723:Olfr806	16.6102	NA	299.471	FALSE	NA	NA	NA	TRUE	distant	distant	D-N
Gm13723:Olfr810	20.2894	NA	292.704	FALSE	NA	NA	NA	TRUE	distant	distant	D-N
Gm13723:Olfr812	22.4831	NA	291.971	FALSE	NA	NA	NA	TRUE	distant	distant	D-N
Gm13723:Olfr813	17.1116	NA	271.352	FALSE	NA	NA	NA	TRUE	distant	distant	D-N
Gm13723:Olfr818	18.5772	NA	313.787	FALSE	NA	NA	NA	TRUE	distant	distant	D-N
Gm13723:Olfr820	4.33686	NA	282.314	FALSE	NA	NA	NA	TRUE	distant	distant	D-N
Gm13723:Olfr821	18.546	NA	282.262	FALSE	NA	NA	NA	TRUE	distant	distant	D-N
Gm13723:Olfr824	8.84388	NA	264.624	FALSE	NA	NA	NA	TRUE	distant	distant	D-N
Gm13723:Olfr825	17.3413	NA	269.016	FALSE	NA	NA	NA	TRUE	distant	distant	D-N
Gm13723:Olfr826	18.2105	NA	267.582	FALSE	NA	NA	NA	TRUE	distant	distant	D-N
Gm13723:Olfr827	18.972	NA	280.089	FALSE	NA	NA	NA	TRUE	distant	distant	D-N
Gm13723:Olfr835	15.9203	NA	321.389	FALSE	NA	NA	NA	TRUE	distant	distant	D-N
Gm13723:Olfr839-ps1	16.0104	NA	298.731	FALSE	NA	NA	NA	TRUE	distant	distant	D-N
Gm13723:Olfr843	5.01066	NA	299.098	FALSE	NA	NA	NA	TRUE	distant	distant	D-N
Gm13723:Olfr855	18.6682	NA	294.84	FALSE	NA	NA	NA	TRUE	distant	distant	D-N
Gm13723:Olfr867	13.0472	NA	311.684	FALSE	NA	NA	NA	TRUE	distant	distant	D-N
Gm13723:Olfr868	13.9304	NA	329.649	FALSE	NA	NA	NA	TRUE	distant	distant	D-N
Gm13723:Olfr869	10.1277	NA	322.263	FALSE	NA	NA	NA	TRUE	distant	distant	D-N
Gm13723:Olfr870	15.6545	NA	291.587	FALSE	NA	NA	NA	TRUE	distant	distant	D-N
Gm13723:Olfr873	5.86335	NA	323.692	FALSE	NA	NA	NA	TRUE	distant	distant	D-N
Gm13723:Olfr874	15.4245	NA	268.661	FALSE	NA	NA	NA	TRUE	distant	distant	D-N
Gm13723:Olfr875	21.6706	NA	262.891	FALSE	NA	NA	NA	TRUE	distant	distant	D-N
Gm13723:Olfr878	13.7462	NA	284.725	FALSE	NA	NA	NA	TRUE	distant	distant	D-N
Gm13723:Olfr884	20.36	NA	277.729	FALSE	NA	NA	NA	TRUE	distant	distant	D-N
Gm13723:Olfr916	15.602	NA	271.386	FALSE	NA	NA	NA	TRUE	distant	distant	D-N
Gm13723:Olfr957	22.0238	NA	273.271	FALSE	NA	NA	NA	TRUE	distant	distant	D-N
Gm13723:Olfr96	9.07684	NA	322.874	FALSE	NA	NA	NA	TRUE	distant	distant	D-N
Gm13723:Olfr961	14.9681	NA	346.818	FALSE	NA	NA	NA	TRUE	distant	distant	D-N
Gm13723:Olfr969	14.0945	NA	263.041	FALSE	NA	NA	NA	TRUE	distant	distant	D-N
Gm13723:Olfr972	19.9592	NA	274.858	FALSE	NA	NA	NA	TRUE	distant	distant	D-N
Gm13723:Olfr976	10.8307	NA	311.65	FALSE	NA	NA	NA	TRUE	distant	distant	D-N
Gm13723:Olfr984	4.91485	NA	308.192	FALSE	NA	NA	NA	TRUE	distant	distant	D-N
Gm13723:Olfr987	10.6504	1541864	243.567	TRUE	4	5	6	FALSE	NA	NA	NA
Gm13723:Olfr988	12.5557	1519791	256.386	TRUE	4	5	7-10	FALSE	NA	NA	NA
Gm13723:Olfr99	16.3696	NA	296.683	FALSE	NA	NA	NA	TRUE	distant	distant	D-N
Gm13723:Olfr994	13.6769	1442927	261.091	TRUE	3	5	7-10	FALSE	NA	NA	NA
Olfr1002:Olfr1018	27.7111	171997	264.185	TRUE	1	2	7-10	FALSE	NA	NA	NA
Olfr1002:Olfr1025-ps1	18.3046	266993	245.558	TRUE	1	2	6	FALSE	NA	NA	NA
Olfr1002:Olfr1029	24.0057	324245	263.485	TRUE	1	3	7-10	FALSE	NA	NA	NA
Olfr1002:Olfr1030	8.88942	332911	264.803	TRUE	1	3	7-10	FALSE	NA	NA	NA
Olfr1002:Olfr1037	17.9496	437462	216.457	TRUE	1	3	6	FALSE	NA	NA	NA
Olfr1002:Olfr1039	3.26781	483408	236.814	TRUE	1	3	6	FALSE	NA	NA	NA
Olfr1002:Olfr104-ps	13.504	NA	335.212	FALSE	NA	NA	NA	TRUE	distant	distant	D-N
Olfr1002:Olfr1042	3.54594	512052	243.033	TRUE	2	3	6	FALSE	NA	NA	NA
Olfr1002:Olfr105-ps	14.6786	NA	336.099	FALSE	NA	NA	NA	TRUE	distant	distant	D-N
Olfr1002:Olfr1056	13.0749	708052	270.153	TRUE	2	4	7-10	FALSE	NA	NA	NA
Olfr1002:Olfr1090	18.8599	1106414	259.703	TRUE	3	4	7-10	FALSE	NA	NA	NA
Olfr1002:Olfr1097	20.7473	1242848	260.966	TRUE	3	5	7-10	FALSE	NA	NA	NA
Olfr1002:Olfr11	17.209	NA	288.693	FALSE	NA	NA	NA	TRUE	distant	distant	D-N
Olfr1002:Olfr110	22.2472	NA	299.884	FALSE	NA	NA	NA	TRUE	distant	distant	D-N
Olfr1002:Olfr1100	23.6128	1330553	263.695	TRUE	3	5	7-10	FALSE	NA	NA	NA
Olfr1002:Olfr1110	17.1498	1488054	227.638	TRUE	4	5	6	FALSE	NA	NA	NA
Olfr1002:Olfr1112	23.6109	1540752	294.542	TRUE	4	5	7-10	FALSE	NA	NA	NA
Olfr1002:Olfr1116	19.2135	1617858	303.113	TRUE	4	5	7-10	FALSE	NA	NA	NA
Olfr1002:Olfr1118	16.6856	1657791	304.693	TRUE	4	5	7-10	FALSE	NA	NA	NA
Olfr1002:Olfr1124	21.0204	1783540	295.935	TRUE	4	5	7-10	FALSE	NA	NA	NA
Olfr1002:Olfr1140	8.58678	2095237	250.443	TRUE	5	5	6	FALSE	NA	NA	NA
Olfr1002:Olfr1155	13.0609	2295346	252.426	TRUE	5	5	7-10	FALSE	NA	NA	NA
Olfr1002:Olfr1157	15.0075	2314586	266.258	TRUE	5	5	7-10	FALSE	NA	NA	NA
Olfr1002:Olfr117	18.5315	NA	327.53	FALSE	NA	NA	NA	TRUE	distant	distant	D-N
Olfr1002:Olfr1176	9.53831	2688618	296.429	TRUE	6	6	7-10	FALSE	NA	NA	NA
Olfr1002:Olfr1177-ps	9.35979	2696663	281.364	TRUE	6	6	7-10	FALSE	NA	NA	NA
Olfr1002:Olfr1178	19.1969	2740312	309.251	TRUE	6	6	7-10	FALSE	NA	NA	NA
Olfr1002:Olfr1183	21.3815	2810381	321.424	TRUE	6	6	7-10	FALSE	NA	NA	NA
Olfr1002:Olfr1184	15.6987	2835806	312.466	TRUE	6	6	7-10	FALSE	NA	NA	NA
Olfr1002:Olfr1191-ps1	23.5166	2991811	303.676	TRUE	7-10	6	7-10	FALSE	NA	NA	NA
Olfr1002:Olfr1192-ps1	21.6353	3001214	304.244	TRUE	7-10	6	7-10	FALSE	NA	NA	NA
Olfr1002:Olfr1195	24.9836	3035450	325.063	TRUE	7-10	6	7-10	FALSE	NA	NA	NA
Olfr1002:Olfr1197	22.2089	3081290	337.234	TRUE	7-10	6	7-10	FALSE	NA	NA	NA
Olfr1002:Olfr12	27.218	NA	269.602	FALSE	NA	NA	NA	TRUE	distant	distant	D-N
Olfr1002:Olfr1200	19.9668	3120018	340.302	TRUE	7-10	6	7-10	FALSE	NA	NA	NA
Olfr1002:Olfr1205	23.0931	3180164	310.15	TRUE	7-10	6	7-10	FALSE	NA	NA	NA
Olfr1002:Olfr1206	22.8284	3213652	312.99	TRUE	7-10	6	7-10	FALSE	NA	NA	NA
Olfr1002:Olfr121	23.3485	NA	335.081	FALSE	NA	NA	NA	TRUE	distant	distant	D-N
Olfr1002:Olfr1211	22.0938	3282006	289.671	TRUE	7-10	6	7-10	FALSE	NA	NA	NA
Olfr1002:Olfr1213	19.4164	3325639	307.174	TRUE	7-10	6	7-10	FALSE	NA	NA	NA
Olfr1002:Olfr1216	22.2127	3365767	299.731	TRUE	7-10	6	7-10	FALSE	NA	NA	NA
Olfr1002:Olfr1219	26.576	3426788	293.901	TRUE	7-10	6	7-10	FALSE	NA	NA	NA
Olfr1002:Olfr1220	26.1776	3449627	297.591	TRUE	7-10	6	7-10	FALSE	NA	NA	NA
Olfr1002:Olfr1222	21.9241	3477407	293.311	TRUE	7-10	6	7-10	FALSE	NA	NA	NA
Olfr1002:Olfr1226	19.7923	3545713	303.186	TRUE	7-10	6	7-10	FALSE	NA	NA	NA
Olfr1002:Olfr1228	21.39	3601385	308.724	TRUE	7-10	6	7-10	FALSE	NA	NA	NA
Olfr1002:Olfr1229	24.6504	3634860	308.608	TRUE	7-10	6	7-10	FALSE	NA	NA	NA
Olfr1002:Olfr1239	20.1378	3770134	307.704	TRUE	7-10	6	7-10	FALSE	NA	NA	NA
Olfr1002:Olfr124	24.0569	NA	285.956	FALSE	NA	NA	NA	TRUE	distant	distant	D-N
Olfr1002:Olfr1241	18.7232	3834838	311.716	TRUE	7-10	6	7-10	FALSE	NA	NA	NA
Olfr1002:Olfr1242	24.1167	3846012	331.503	TRUE	7-10	6	7-10	FALSE	NA	NA	NA
Olfr1002:Olfr1247	19.7993	3961790	314.151	TRUE	7-10	6	7-10	FALSE	NA	NA	NA
Olfr1002:Olfr1250	18.4298	4009141	305.456	TRUE	7-10	6	7-10	FALSE	NA	NA	NA
Olfr1002:Olfr1251	27.1388	4019565	329.521	TRUE	7-10	6	7-10	FALSE	NA	NA	NA
Olfr1002:Olfr1252	17.2476	4073808	314.436	TRUE	7-10	6	7-10	FALSE	NA	NA	NA
Olfr1002:Olfr1253	20.9011	4104507	323.421	TRUE	7-10	6	7-10	FALSE	NA	NA	NA
Olfr1002:Olfr1254	20.2553	4141073	316.461	TRUE	7-10	6	7-10	FALSE	NA	NA	NA
Olfr1002:Olfr1258	23.9323	4278871	313.522	TRUE	7-10	6	7-10	FALSE	NA	NA	NA
Olfr1002:Olfr1260	21.9396	4326807	313.615	TRUE	7-10	6	7-10	FALSE	NA	NA	NA
Olfr1002:Olfr1263	23.7304	4363980	325.43	TRUE	7-10	6	7-10	FALSE	NA	NA	NA
Olfr1002:Olfr1264	22.8827	4373793	311.986	TRUE	7-10	6	7-10	FALSE	NA	NA	NA
Olfr1002:Olfr1271	24.6075	4618106	280.476	TRUE	7-10	6	7-10	FALSE	NA	NA	NA
Olfr1002:Olfr1280	24.1249	25664472	309.273	FALSE	NA	NA	NA	TRUE	distant	distant	D-N
Olfr1002:Olfr1281	25.1204	25677490	313.953	FALSE	NA	NA	NA	TRUE	distant	distant	D-N
Olfr1002:Olfr129	24.4776	NA	334.679	FALSE	NA	NA	NA	TRUE	distant	distant	D-N
Olfr1002:Olfr1297	17.6078	25973801	307.399	FALSE	NA	NA	NA	TRUE	distant	distant	D-N
Olfr1002:Olfr130	22.0412	NA	324.54	FALSE	NA	NA	NA	TRUE	distant	distant	D-N
Olfr1002:Olfr1301	22.4576	26103275	327.029	FALSE	NA	NA	NA	TRUE	distant	distant	D-N
Olfr1002:Olfr1305	28.6143	26225576	308.479	FALSE	NA	NA	NA	TRUE	distant	distant	D-N
Olfr1002:Olfr1307	22.2523	26297168	295.939	FALSE	NA	NA	NA	TRUE	distant	distant	D-N
Olfr1002:Olfr131	19.7361	NA	328.518	FALSE	NA	NA	NA	TRUE	distant	distant	D-N
Olfr1002:Olfr1312	29.9092	26394786	296.651	FALSE	NA	NA	NA	TRUE	distant	distant	D-N
Olfr1002:Olfr1313	28.4376	26424274	291.92	FALSE	NA	NA	NA	TRUE	distant	distant	D-N
Olfr1002:Olfr1320	17.4243	NA	334.854	FALSE	NA	NA	NA	TRUE	distant	distant	D-N
Olfr1002:Olfr1321	21.1839	NA	316.855	FALSE	NA	NA	NA	TRUE	distant	distant	D-N
Olfr1002:Olfr1322	22.9983	NA	318.577	FALSE	NA	NA	NA	TRUE	distant	distant	D-N
Olfr1002:Olfr1323	21.2463	NA	274.066	FALSE	NA	NA	NA	TRUE	distant	distant	D-N
Olfr1002:Olfr1326-ps1	26.4712	NA	297.629	FALSE	NA	NA	NA	TRUE	distant	distant	D-N
Olfr1002:Olfr1330	23.5432	NA	300.945	FALSE	NA	NA	NA	TRUE	distant	distant	D-N
Olfr1002:Olfr1336	20.9606	NA	317.592	FALSE	NA	NA	NA	TRUE	distant	distant	D-N
Olfr1002:Olfr1342	28.9969	NA	295.695	FALSE	NA	NA	NA	TRUE	distant	distant	D-N
Olfr1002:Olfr1346	29.7241	NA	341.823	FALSE	NA	NA	NA	TRUE	distant	distant	D-N
Olfr1002:Olfr1347	22.4065	NA	322.822	FALSE	NA	NA	NA	TRUE	distant	distant	D-N
Olfr1002:Olfr1348	21.0812	NA	317.416	FALSE	NA	NA	NA	TRUE	distant	distant	D-N
Olfr1002:Olfr1349	23.5264	NA	353.748	FALSE	NA	NA	NA	TRUE	distant	distant	D-N
Olfr1002:Olfr1350	19.3057	NA	307.675	FALSE	NA	NA	NA	TRUE	distant	distant	D-N
Olfr1002:Olfr1354	18.5275	NA	319.267	FALSE	NA	NA	NA	TRUE	distant	distant	D-N
Olfr1002:Olfr1358	16.9293	NA	334.045	FALSE	NA	NA	NA	TRUE	distant	distant	D-N
Olfr1002:Olfr1359	22.362	NA	286.083	FALSE	NA	NA	NA	TRUE	distant	distant	D-N
Olfr1002:Olfr1361	14.1561	NA	303.098	FALSE	NA	NA	NA	TRUE	distant	distant	D-N
Olfr1002:Olfr1364	18.2195	NA	307.684	FALSE	NA	NA	NA	TRUE	distant	distant	D-N
Olfr1002:Olfr1368	21.3845	NA	315.919	FALSE	NA	NA	NA	TRUE	distant	distant	D-N
Olfr1002:Olfr1384	15.758	NA	320.998	FALSE	NA	NA	NA	TRUE	distant	distant	D-N
Olfr1002:Olfr1395	19.3208	NA	295.643	FALSE	NA	NA	NA	TRUE	distant	distant	D-N
Olfr1002:Olfr1396	21.1262	NA	305.343	FALSE	NA	NA	NA	TRUE	distant	distant	D-N
Olfr1002:Olfr140	22.8599	4404000	304.532	TRUE	7-10	6	7-10	FALSE	NA	NA	NA
Olfr1002:Olfr1404	15.3494	NA	286.714	FALSE	NA	NA	NA	TRUE	distant	distant	D-N
Olfr1002:Olfr1406	11.4604	NA	305.488	FALSE	NA	NA	NA	TRUE	distant	distant	D-N
Olfr1002:Olfr1408	14.5245	NA	304.578	FALSE	NA	NA	NA	TRUE	distant	distant	D-N
Olfr1002:Olfr1415	25.6953	NA	301.731	FALSE	NA	NA	NA	TRUE	distant	distant	D-N
Olfr1002:Olfr1416	23.2946	NA	304.245	FALSE	NA	NA	NA	TRUE	distant	distant	D-N
Olfr1002:Olfr1417	22.8366	NA	290.364	FALSE	NA	NA	NA	TRUE	distant	distant	D-N
Olfr1002:Olfr1418	19.8802	NA	294.144	FALSE	NA	NA	NA	TRUE	distant	distant	D-N
Olfr1002:Olfr1420	22.9588	NA	292.683	FALSE	NA	NA	NA	TRUE	distant	distant	D-N
Olfr1002:Olfr1423	19.7688	NA	305.007	FALSE	NA	NA	NA	TRUE	distant	distant	D-N
Olfr1002:Olfr1425	19.5936	NA	309.746	FALSE	NA	NA	NA	TRUE	distant	distant	D-N
Olfr1002:Olfr1426	18.9452	NA	304.656	FALSE	NA	NA	NA	TRUE	distant	distant	D-N
Olfr1002:Olfr1427	20.7625	NA	313.023	FALSE	NA	NA	NA	TRUE	distant	distant	D-N
Olfr1002:Olfr1428	19.1503	NA	335.868	FALSE	NA	NA	NA	TRUE	distant	distant	D-N
Olfr1002:Olfr1431	26.5385	NA	252.803	FALSE	NA	NA	NA	TRUE	distant	distant	D-N
Olfr1002:Olfr1437	15.371	NA	262.193	FALSE	NA	NA	NA	TRUE	distant	distant	D-N
Olfr1002:Olfr1438-ps1	22.4212	NA	235.698	FALSE	NA	NA	NA	TRUE	distant	distant	D-N
Olfr1002:Olfr1440	23.3734	NA	242.311	FALSE	NA	NA	NA	TRUE	distant	distant	D-N
Olfr1002:Olfr145	17.7208	NA	277.775	FALSE	NA	NA	NA	TRUE	distant	distant	D-N
Olfr1002:Olfr1463	24.463	NA	250.686	FALSE	NA	NA	NA	TRUE	distant	distant	D-N
Olfr1002:Olfr1484	21.3638	NA	248.842	FALSE	NA	NA	NA	TRUE	distant	distant	D-N
Olfr1002:Olfr1490	13.3894	NA	329.911	FALSE	NA	NA	NA	TRUE	distant	distant	D-N
Olfr1002:Olfr1491	14.1473	NA	300.732	FALSE	NA	NA	NA	TRUE	distant	distant	D-N
Olfr1002:Olfr1494	18.0498	NA	289.818	FALSE	NA	NA	NA	TRUE	distant	distant	D-N
Olfr1002:Olfr15	24.8753	NA	317.658	FALSE	NA	NA	NA	TRUE	distant	distant	D-N
Olfr1002:Olfr1501	27.6815	NA	252.403	FALSE	NA	NA	NA	TRUE	distant	distant	D-N
Olfr1002:Olfr1507	23.407	NA	285.724	FALSE	NA	NA	NA	TRUE	distant	distant	D-N
Olfr1002:Olfr1508	24.2778	NA	285.756	FALSE	NA	NA	NA	TRUE	distant	distant	D-N
Olfr1002:Olfr1509	27.6531	NA	268.617	FALSE	NA	NA	NA	TRUE	distant	distant	D-N
Olfr1002:Olfr1510	18.9613	NA	306.178	FALSE	NA	NA	NA	TRUE	distant	distant	D-N
Olfr1002:Olfr1511	19.5199	NA	313.312	FALSE	NA	NA	NA	TRUE	distant	distant	D-N
Olfr1002:Olfr1512	25.079	NA	310.251	FALSE	NA	NA	NA	TRUE	distant	distant	D-N
Olfr1002:Olfr1564	23.2723	NA	343.539	FALSE	NA	NA	NA	TRUE	distant	distant	D-N
Olfr1002:Olfr16	12.8045	NA	290.489	FALSE	NA	NA	NA	TRUE	distant	distant	D-N
Olfr1002:Olfr166	28.7305	NA	306.354	FALSE	NA	NA	NA	TRUE	distant	distant	D-N
Olfr1002:Olfr167	24.5962	NA	285.784	FALSE	NA	NA	NA	TRUE	distant	distant	D-N
Olfr1002:Olfr168	26.6685	NA	318.461	FALSE	NA	NA	NA	TRUE	distant	distant	D-N
Olfr1002:Olfr169	23.6997	NA	319.803	FALSE	NA	NA	NA	TRUE	distant	distant	D-N
Olfr1002:Olfr17	21.6201	NA	301.608	FALSE	NA	NA	NA	TRUE	distant	distant	D-N
Olfr1002:Olfr186	20.4173	NA	266.27	FALSE	NA	NA	NA	TRUE	distant	distant	D-N
Olfr1002:Olfr190	26.8676	NA	239.196	FALSE	NA	NA	NA	TRUE	distant	distant	D-N
Olfr1002:Olfr191	23.0133	NA	262.106	FALSE	NA	NA	NA	TRUE	distant	distant	D-N
Olfr1002:Olfr195	20.275	NA	274.099	FALSE	NA	NA	NA	TRUE	distant	distant	D-N
Olfr1002:Olfr2	22.7766	NA	331.818	FALSE	NA	NA	NA	TRUE	distant	distant	D-N
Olfr1002:Olfr211	28.3376	NA	311.315	FALSE	NA	NA	NA	TRUE	distant	distant	D-N
Olfr1002:Olfr213	18.8599	NA	348.244	FALSE	NA	NA	NA	TRUE	distant	distant	D-N
Olfr1002:Olfr214	23.8384	NA	354.773	FALSE	NA	NA	NA	TRUE	distant	distant	D-N
Olfr1002:Olfr218	13.1176	NA	280.614	FALSE	NA	NA	NA	TRUE	distant	distant	D-N
Olfr1002:Olfr220	24.6297	NA	313.931	FALSE	NA	NA	NA	TRUE	distant	distant	D-N
Olfr1002:Olfr222	22.3202	NA	306.106	FALSE	NA	NA	NA	TRUE	distant	distant	D-N
Olfr1002:Olfr224	21.1962	NA	307.419	FALSE	NA	NA	NA	TRUE	distant	distant	D-N
Olfr1002:Olfr228	12.6822	835529	257.083	TRUE	2	4	7-10	FALSE	NA	NA	NA
Olfr1002:Olfr231	7.99393	NA	324.41	FALSE	NA	NA	NA	TRUE	distant	distant	D-N
Olfr1002:Olfr235	19.5165	NA	263.743	FALSE	NA	NA	NA	TRUE	distant	distant	D-N
Olfr1002:Olfr237	8.86559	NA	295.103	FALSE	NA	NA	NA	TRUE	distant	distant	D-N
Olfr1002:Olfr239	19.5478	NA	344.019	FALSE	NA	NA	NA	TRUE	distant	distant	D-N
Olfr1002:Olfr24	14.3647	NA	303.301	FALSE	NA	NA	NA	TRUE	distant	distant	D-N
Olfr1002:Olfr279	21.8631	NA	339.82	FALSE	NA	NA	NA	TRUE	distant	distant	D-N
Olfr1002:Olfr281	21.2192	NA	311.271	FALSE	NA	NA	NA	TRUE	distant	distant	D-N
Olfr1002:Olfr285	28.3859	NA	326.558	FALSE	NA	NA	NA	TRUE	distant	distant	D-N
Olfr1002:Olfr286	22.355	NA	367.749	FALSE	NA	NA	NA	TRUE	distant	distant	D-N
Olfr1002:Olfr287	25.3746	NA	367.829	FALSE	NA	NA	NA	TRUE	distant	distant	D-N
Olfr1002:Olfr291	16.0495	NA	268.448	FALSE	NA	NA	NA	TRUE	distant	distant	D-N
Olfr1002:Olfr295	20.2087	NA	318.973	FALSE	NA	NA	NA	TRUE	distant	distant	D-N
Olfr1002:Olfr3	20.3389	48835193	325.792	FALSE	NA	NA	NA	TRUE	distant	distant	D-N
Olfr1002:Olfr30	17.123	NA	308.449	FALSE	NA	NA	NA	TRUE	distant	distant	D-N
Olfr1002:Olfr303	23.9196	NA	299.174	FALSE	NA	NA	NA	TRUE	distant	distant	D-N
Olfr1002:Olfr308	21.0751	NA	300.528	FALSE	NA	NA	NA	TRUE	distant	distant	D-N
Olfr1002:Olfr309	27.137	NA	301.875	FALSE	NA	NA	NA	TRUE	distant	distant	D-N
Olfr1002:Olfr31	19.8575	NA	307.27	FALSE	NA	NA	NA	TRUE	distant	distant	D-N
Olfr1002:Olfr314	22.4219	NA	295.9	FALSE	NA	NA	NA	TRUE	distant	distant	D-N
Olfr1002:Olfr317	8.06161	NA	310.169	FALSE	NA	NA	NA	TRUE	distant	distant	D-N
Olfr1002:Olfr318	23.4278	NA	310.196	FALSE	NA	NA	NA	TRUE	distant	distant	D-N
Olfr1002:Olfr32	19.2545	4490857	289.997	TRUE	7-10	6	7-10	FALSE	NA	NA	NA
Olfr1002:Olfr322	21.6906	NA	324.199	FALSE	NA	NA	NA	TRUE	distant	distant	D-N
Olfr1002:Olfr325	20.2988	NA	318.181	FALSE	NA	NA	NA	TRUE	distant	distant	D-N
Olfr1002:Olfr328	19.8153	NA	313.523	FALSE	NA	NA	NA	TRUE	distant	distant	D-N
Olfr1002:Olfr329	23.1858	NA	316.741	FALSE	NA	NA	NA	TRUE	distant	distant	D-N
Olfr1002:Olfr330	20.7903	NA	320.994	FALSE	NA	NA	NA	TRUE	distant	distant	D-N
Olfr1002:Olfr332	21.2498	NA	319.572	FALSE	NA	NA	NA	TRUE	distant	distant	D-N
Olfr1002:Olfr348	15.1606	48864497	309.795	FALSE	NA	NA	NA	TRUE	distant	distant	D-N
Olfr1002:Olfr351	15.0224	48787964	320.967	FALSE	NA	NA	NA	TRUE	distant	distant	D-N
Olfr1002:Olfr354	26.6517	48744001	322.034	FALSE	NA	NA	NA	TRUE	distant	distant	D-N
Olfr1002:Olfr358	20.8565	48642701	317.299	FALSE	NA	NA	NA	TRUE	distant	distant	D-N
Olfr1002:Olfr360	28.3456	48582633	320.971	FALSE	NA	NA	NA	TRUE	distant	distant	D-N
Olfr1002:Olfr364-ps1	19.2576	48504771	315.474	FALSE	NA	NA	NA	TRUE	distant	distant	D-N
Olfr1002:Olfr365	24.5645	48449727	307.84	FALSE	NA	NA	NA	TRUE	distant	distant	D-N
Olfr1002:Olfr366	23.9641	48431527	267.081	FALSE	NA	NA	NA	TRUE	distant	distant	D-N
Olfr1002:Olfr370	25.4313	NA	310.544	FALSE	NA	NA	NA	TRUE	distant	distant	D-N
Olfr1002:Olfr372	18.9533	NA	312.289	FALSE	NA	NA	NA	TRUE	distant	distant	D-N
Olfr1002:Olfr374	17.8618	NA	327.596	FALSE	NA	NA	NA	TRUE	distant	distant	D-N
Olfr1002:Olfr392	14.7816	NA	287.612	FALSE	NA	NA	NA	TRUE	distant	distant	D-N
Olfr1002:Olfr398	25.6309	NA	326.774	FALSE	NA	NA	NA	TRUE	distant	distant	D-N
Olfr1002:Olfr403	20.2989	NA	316.752	FALSE	NA	NA	NA	TRUE	distant	distant	D-N
Olfr1002:Olfr406	22.3925	NA	292.969	FALSE	NA	NA	NA	TRUE	distant	distant	D-N
Olfr1002:Olfr411	5.29493	NA	303.185	FALSE	NA	NA	NA	TRUE	distant	distant	D-N
Olfr1002:Olfr414	25.3314	NA	314.328	FALSE	NA	NA	NA	TRUE	distant	distant	D-N
Olfr1002:Olfr417	17.6773	NA	320.684	FALSE	NA	NA	NA	TRUE	distant	distant	D-N
Olfr1002:Olfr418	17.1864	NA	271.818	FALSE	NA	NA	NA	TRUE	distant	distant	D-N
Olfr1002:Olfr419	17.4559	NA	297.403	FALSE	NA	NA	NA	TRUE	distant	distant	D-N
Olfr1002:Olfr43	20.3402	NA	316.682	FALSE	NA	NA	NA	TRUE	distant	distant	D-N
Olfr1002:Olfr441	5.68385	NA	295.283	FALSE	NA	NA	NA	TRUE	distant	distant	D-N
Olfr1002:Olfr446	14.3415	NA	304.117	FALSE	NA	NA	NA	TRUE	distant	distant	D-N
Olfr1002:Olfr448	6.14103	NA	311.688	FALSE	NA	NA	NA	TRUE	distant	distant	D-N
Olfr1002:Olfr449	26.4663	NA	296.517	FALSE	NA	NA	NA	TRUE	distant	distant	D-N
Olfr1002:Olfr455	26.6202	NA	339.705	FALSE	NA	NA	NA	TRUE	distant	distant	D-N
Olfr1002:Olfr46	22.0932	NA	332.038	FALSE	NA	NA	NA	TRUE	distant	distant	D-N
Olfr1002:Olfr460	15.5799	NA	307.739	FALSE	NA	NA	NA	TRUE	distant	distant	D-N
Olfr1002:Olfr479	20.563	NA	316.66	FALSE	NA	NA	NA	TRUE	distant	distant	D-N
Olfr1002:Olfr48	23.3949	4196739	321.968	TRUE	7-10	6	7-10	FALSE	NA	NA	NA
Olfr1002:Olfr481	17.8375	NA	280.658	FALSE	NA	NA	NA	TRUE	distant	distant	D-N
Olfr1002:Olfr49	17.6374	NA	298.051	FALSE	NA	NA	NA	TRUE	distant	distant	D-N
Olfr1002:Olfr522	19.6195	NA	313.659	FALSE	NA	NA	NA	TRUE	distant	distant	D-N
Olfr1002:Olfr523	19.7651	NA	335.253	FALSE	NA	NA	NA	TRUE	distant	distant	D-N
Olfr1002:Olfr524	25.9295	NA	328.523	FALSE	NA	NA	NA	TRUE	distant	distant	D-N
Olfr1002:Olfr527	26.2031	NA	290.253	FALSE	NA	NA	NA	TRUE	distant	distant	D-N
Olfr1002:Olfr531	21.4852	NA	290.109	FALSE	NA	NA	NA	TRUE	distant	distant	D-N
Olfr1002:Olfr532	23.9232	NA	310.206	FALSE	NA	NA	NA	TRUE	distant	distant	D-N
Olfr1002:Olfr533	25.4855	NA	312.778	FALSE	NA	NA	NA	TRUE	distant	distant	D-N
Olfr1002:Olfr535	22.0897	NA	319.038	FALSE	NA	NA	NA	TRUE	distant	distant	D-N
Olfr1002:Olfr536	25.529	NA	313.433	FALSE	NA	NA	NA	TRUE	distant	distant	D-N
Olfr1002:Olfr541	24.2115	NA	320.415	FALSE	NA	NA	NA	TRUE	distant	distant	D-N
Olfr1002:Olfr544	18.8838	NA	431.59	FALSE	NA	NA	NA	TRUE	distant	distant	D-N
Olfr1002:Olfr549	14.1106	NA	396.618	FALSE	NA	NA	NA	TRUE	distant	distant	D-N
Olfr1002:Olfr55	15.1181	NA	342.659	FALSE	NA	NA	NA	TRUE	distant	distant	D-N
Olfr1002:Olfr552	12.8578	NA	373.656	FALSE	NA	NA	NA	TRUE	distant	distant	D-N
Olfr1002:Olfr553	25.3576	NA	417.714	FALSE	NA	NA	NA	TRUE	distant	distant	D-N
Olfr1002:Olfr554	21.5225	NA	414.604	FALSE	NA	NA	NA	TRUE	distant	distant	D-N
Olfr1002:Olfr56	29.8943	NA	277.889	FALSE	NA	NA	NA	TRUE	distant	distant	D-N
Olfr1002:Olfr566	16.848	NA	442.593	FALSE	NA	NA	NA	TRUE	distant	distant	D-N
Olfr1002:Olfr569	22.3362	NA	380.096	FALSE	NA	NA	NA	TRUE	distant	distant	D-N
Olfr1002:Olfr571	29.0014	NA	452.93	FALSE	NA	NA	NA	TRUE	distant	distant	D-N
Olfr1002:Olfr572	18.866	NA	420.634	FALSE	NA	NA	NA	TRUE	distant	distant	D-N
Olfr1002:Olfr582	15.6058	NA	400.258	FALSE	NA	NA	NA	TRUE	distant	distant	D-N
Olfr1002:Olfr584	17.5587	NA	402.658	FALSE	NA	NA	NA	TRUE	distant	distant	D-N
Olfr1002:Olfr586	11.183	NA	441.726	FALSE	NA	NA	NA	TRUE	distant	distant	D-N
Olfr1002:Olfr59	28.1135	NA	290.339	FALSE	NA	NA	NA	TRUE	distant	distant	D-N
Olfr1002:Olfr591	15.1473	NA	387.887	FALSE	NA	NA	NA	TRUE	distant	distant	D-N
Olfr1002:Olfr592	18.8408	NA	386.309	FALSE	NA	NA	NA	TRUE	distant	distant	D-N
Olfr1002:Olfr594	13.3373	NA	392.375	FALSE	NA	NA	NA	TRUE	distant	distant	D-N
Olfr1002:Olfr596	9.48085	NA	379.469	FALSE	NA	NA	NA	TRUE	distant	distant	D-N
Olfr1002:Olfr598	23.649	NA	441.33	FALSE	NA	NA	NA	TRUE	distant	distant	D-N
Olfr1002:Olfr599	28.1463	NA	424.824	FALSE	NA	NA	NA	TRUE	distant	distant	D-N
Olfr1002:Olfr6	23.1064	NA	308.323	FALSE	NA	NA	NA	TRUE	distant	distant	D-N
Olfr1002:Olfr60	24.4931	NA	324.975	FALSE	NA	NA	NA	TRUE	distant	distant	D-N
Olfr1002:Olfr600	7.6698	NA	407.338	FALSE	NA	NA	NA	TRUE	distant	distant	D-N
Olfr1002:Olfr608	18.174	NA	403.24	FALSE	NA	NA	NA	TRUE	distant	distant	D-N
Olfr1002:Olfr609	14.1553	NA	438.486	FALSE	NA	NA	NA	TRUE	distant	distant	D-N
Olfr1002:Olfr61	24.4013	NA	324.595	FALSE	NA	NA	NA	TRUE	distant	distant	D-N
Olfr1002:Olfr610	16.0786	NA	427.248	FALSE	NA	NA	NA	TRUE	distant	distant	D-N
Olfr1002:Olfr611	4.52913	NA	411.066	FALSE	NA	NA	NA	TRUE	distant	distant	D-N
Olfr1002:Olfr617	14.7421	NA	408.665	FALSE	NA	NA	NA	TRUE	distant	distant	D-N
Olfr1002:Olfr623	11.8793	NA	414.302	FALSE	NA	NA	NA	TRUE	distant	distant	D-N
Olfr1002:Olfr63	28.1174	NA	331.822	FALSE	NA	NA	NA	TRUE	distant	distant	D-N
Olfr1002:Olfr639	10.3015	NA	419.456	FALSE	NA	NA	NA	TRUE	distant	distant	D-N
Olfr1002:Olfr646	21.2506	NA	389.401	FALSE	NA	NA	NA	TRUE	distant	distant	D-N
Olfr1002:Olfr65	23.3863	NA	410.749	FALSE	NA	NA	NA	TRUE	distant	distant	D-N
Olfr1002:Olfr652	15.8454	NA	420.607	FALSE	NA	NA	NA	TRUE	distant	distant	D-N
Olfr1002:Olfr653	23.0984	NA	409.038	FALSE	NA	NA	NA	TRUE	distant	distant	D-N
Olfr1002:Olfr655	13.6283	NA	390.921	FALSE	NA	NA	NA	TRUE	distant	distant	D-N
Olfr1002:Olfr661	12.7805	NA	410.96	FALSE	NA	NA	NA	TRUE	distant	distant	D-N
Olfr1002:Olfr665	21.641	NA	381.619	FALSE	NA	NA	NA	TRUE	distant	distant	D-N
Olfr1002:Olfr666	25.1757	NA	396.404	FALSE	NA	NA	NA	TRUE	distant	distant	D-N
Olfr1002:Olfr672	9.38622	NA	407.455	FALSE	NA	NA	NA	TRUE	distant	distant	D-N
Olfr1002:Olfr677	4.79267	NA	391.609	FALSE	NA	NA	NA	TRUE	distant	distant	D-N
Olfr1002:Olfr68	11.3881	NA	409.02	FALSE	NA	NA	NA	TRUE	distant	distant	D-N
Olfr1002:Olfr681	7.64434	NA	417.615	FALSE	NA	NA	NA	TRUE	distant	distant	D-N
Olfr1002:Olfr683	13.4293	NA	416.866	FALSE	NA	NA	NA	TRUE	distant	distant	D-N
Olfr1002:Olfr685	20.0544	NA	414.004	FALSE	NA	NA	NA	TRUE	distant	distant	D-N
Olfr1002:Olfr686	14.4094	NA	409.394	FALSE	NA	NA	NA	TRUE	distant	distant	D-N
Olfr1002:Olfr689	13.3147	NA	402.407	FALSE	NA	NA	NA	TRUE	distant	distant	D-N
Olfr1002:Olfr69	6.32318	NA	399.728	FALSE	NA	NA	NA	TRUE	distant	distant	D-N
Olfr1002:Olfr692	17.1413	NA	439.807	FALSE	NA	NA	NA	TRUE	distant	distant	D-N
Olfr1002:Olfr693	25.5685	NA	332.853	FALSE	NA	NA	NA	TRUE	distant	distant	D-N
Olfr1002:Olfr699	19.0794	NA	338.833	FALSE	NA	NA	NA	TRUE	distant	distant	D-N
Olfr1002:Olfr70	18.5555	NA	305.968	FALSE	NA	NA	NA	TRUE	distant	distant	D-N
Olfr1002:Olfr701	19.2567	NA	327.673	FALSE	NA	NA	NA	TRUE	distant	distant	D-N
Olfr1002:Olfr707	24.145	NA	298.642	FALSE	NA	NA	NA	TRUE	distant	distant	D-N
Olfr1002:Olfr71	20.3492	NA	290.258	FALSE	NA	NA	NA	TRUE	distant	distant	D-N
Olfr1002:Olfr711	29.0813	NA	290.427	FALSE	NA	NA	NA	TRUE	distant	distant	D-N
Olfr1002:Olfr713	24.2355	NA	302.018	FALSE	NA	NA	NA	TRUE	distant	distant	D-N
Olfr1002:Olfr716	19.541	NA	285.859	FALSE	NA	NA	NA	TRUE	distant	distant	D-N
Olfr1002:Olfr718-ps1	19.901	NA	351.917	FALSE	NA	NA	NA	TRUE	distant	distant	D-N
Olfr1002:Olfr720	24.2093	NA	320.435	FALSE	NA	NA	NA	TRUE	distant	distant	D-N
Olfr1002:Olfr722	23.1825	NA	311.207	FALSE	NA	NA	NA	TRUE	distant	distant	D-N
Olfr1002:Olfr724	15.4021	NA	297.272	FALSE	NA	NA	NA	TRUE	distant	distant	D-N
Olfr1002:Olfr726	25.6968	NA	284.944	FALSE	NA	NA	NA	TRUE	distant	distant	D-N
Olfr1002:Olfr727	26.6878	NA	288.844	FALSE	NA	NA	NA	TRUE	distant	distant	D-N
Olfr1002:Olfr728	20.0866	NA	287.623	FALSE	NA	NA	NA	TRUE	distant	distant	D-N
Olfr1002:Olfr73	15.9568	2386857	252.365	TRUE	5	6	7-10	FALSE	NA	NA	NA
Olfr1002:Olfr730	19.4525	NA	298.999	FALSE	NA	NA	NA	TRUE	distant	distant	D-N
Olfr1002:Olfr731	26.2303	NA	288.385	FALSE	NA	NA	NA	TRUE	distant	distant	D-N
Olfr1002:Olfr732	23.9768	NA	305.857	FALSE	NA	NA	NA	TRUE	distant	distant	D-N
Olfr1002:Olfr740	25.3646	NA	325.788	FALSE	NA	NA	NA	TRUE	distant	distant	D-N
Olfr1002:Olfr741	29.3612	NA	323.81	FALSE	NA	NA	NA	TRUE	distant	distant	D-N
Olfr1002:Olfr742	26.9024	NA	322.01	FALSE	NA	NA	NA	TRUE	distant	distant	D-N
Olfr1002:Olfr743	27.7289	NA	311.927	FALSE	NA	NA	NA	TRUE	distant	distant	D-N
Olfr1002:Olfr744	13.3959	NA	324.481	FALSE	NA	NA	NA	TRUE	distant	distant	D-N
Olfr1002:Olfr745	17.7232	NA	322.069	FALSE	NA	NA	NA	TRUE	distant	distant	D-N
Olfr1002:Olfr750	27.1759	NA	326.287	FALSE	NA	NA	NA	TRUE	distant	distant	D-N
Olfr1002:Olfr76	24.0927	NA	237.197	FALSE	NA	NA	NA	TRUE	distant	distant	D-N
Olfr1002:Olfr769	25.7349	NA	300.376	FALSE	NA	NA	NA	TRUE	distant	distant	D-N
Olfr1002:Olfr77	3.82564	NA	324.606	FALSE	NA	NA	NA	TRUE	distant	distant	D-N
Olfr1002:Olfr771	26.2561	NA	306.574	FALSE	NA	NA	NA	TRUE	distant	distant	D-N
Olfr1002:Olfr775	24.0737	NA	293.149	FALSE	NA	NA	NA	TRUE	distant	distant	D-N
Olfr1002:Olfr776	25.5538	NA	300.249	FALSE	NA	NA	NA	TRUE	distant	distant	D-N
Olfr1002:Olfr784	27.8445	NA	307.677	FALSE	NA	NA	NA	TRUE	distant	distant	D-N
Olfr1002:Olfr786	25.1137	NA	308.946	FALSE	NA	NA	NA	TRUE	distant	distant	D-N
Olfr1002:Olfr787	26.0972	NA	295.849	FALSE	NA	NA	NA	TRUE	distant	distant	D-N
Olfr1002:Olfr788	25.4213	NA	305.049	FALSE	NA	NA	NA	TRUE	distant	distant	D-N
Olfr1002:Olfr789	24.5197	NA	305.928	FALSE	NA	NA	NA	TRUE	distant	distant	D-N
Olfr1002:Olfr790	23.4315	NA	319.417	FALSE	NA	NA	NA	TRUE	distant	distant	D-N
Olfr1002:Olfr791	23.5148	NA	308.626	FALSE	NA	NA	NA	TRUE	distant	distant	D-N
Olfr1002:Olfr794	15.3814	NA	294.023	FALSE	NA	NA	NA	TRUE	distant	distant	D-N
Olfr1002:Olfr798	22.1533	NA	304.49	FALSE	NA	NA	NA	TRUE	distant	distant	D-N
Olfr1002:Olfr801	25.9208	NA	307.829	FALSE	NA	NA	NA	TRUE	distant	distant	D-N
Olfr1002:Olfr804	27.0626	NA	297.619	FALSE	NA	NA	NA	TRUE	distant	distant	D-N
Olfr1002:Olfr805	25.2649	NA	303.017	FALSE	NA	NA	NA	TRUE	distant	distant	D-N
Olfr1002:Olfr806	26.9476	NA	303.982	FALSE	NA	NA	NA	TRUE	distant	distant	D-N
Olfr1002:Olfr810	21.9758	NA	294.956	FALSE	NA	NA	NA	TRUE	distant	distant	D-N
Olfr1002:Olfr812	15.7694	NA	301.928	FALSE	NA	NA	NA	TRUE	distant	distant	D-N
Olfr1002:Olfr813	18.4888	NA	300.995	FALSE	NA	NA	NA	TRUE	distant	distant	D-N
Olfr1002:Olfr818	27.0876	NA	312.777	FALSE	NA	NA	NA	TRUE	distant	distant	D-N
Olfr1002:Olfr820	20.735	NA	291.926	FALSE	NA	NA	NA	TRUE	distant	distant	D-N
Olfr1002:Olfr821	23.4197	NA	309.065	FALSE	NA	NA	NA	TRUE	distant	distant	D-N
Olfr1002:Olfr824	22.4734	NA	265.466	FALSE	NA	NA	NA	TRUE	distant	distant	D-N
Olfr1002:Olfr825	22.1261	NA	266.188	FALSE	NA	NA	NA	TRUE	distant	distant	D-N
Olfr1002:Olfr826	7.63503	NA	263.863	FALSE	NA	NA	NA	TRUE	distant	distant	D-N
Olfr1002:Olfr827	23.0537	NA	280.913	FALSE	NA	NA	NA	TRUE	distant	distant	D-N
Olfr1002:Olfr835	24.4333	NA	339.144	FALSE	NA	NA	NA	TRUE	distant	distant	D-N
Olfr1002:Olfr839-ps1	22.447	NA	307.115	FALSE	NA	NA	NA	TRUE	distant	distant	D-N
Olfr1002:Olfr843	21.7967	NA	318.66	FALSE	NA	NA	NA	TRUE	distant	distant	D-N
Olfr1002:Olfr855	25.3739	NA	322.874	FALSE	NA	NA	NA	TRUE	distant	distant	D-N
Olfr1002:Olfr867	19.1376	NA	331.224	FALSE	NA	NA	NA	TRUE	distant	distant	D-N
Olfr1002:Olfr868	16.0598	NA	357.048	FALSE	NA	NA	NA	TRUE	distant	distant	D-N
Olfr1002:Olfr869	18.8155	NA	345.158	FALSE	NA	NA	NA	TRUE	distant	distant	D-N
Olfr1002:Olfr870	20.8632	NA	332.772	FALSE	NA	NA	NA	TRUE	distant	distant	D-N
Olfr1002:Olfr873	19.1314	NA	347.852	FALSE	NA	NA	NA	TRUE	distant	distant	D-N
Olfr1002:Olfr874	16.3753	NA	271.304	FALSE	NA	NA	NA	TRUE	distant	distant	D-N
Olfr1002:Olfr875	8.93941	NA	268.024	FALSE	NA	NA	NA	TRUE	distant	distant	D-N
Olfr1002:Olfr878	13.1515	NA	281.178	FALSE	NA	NA	NA	TRUE	distant	distant	D-N
Olfr1002:Olfr884	3.17624	NA	272.545	FALSE	NA	NA	NA	TRUE	distant	distant	D-N
Olfr1002:Olfr916	13.947	NA	274.155	FALSE	NA	NA	NA	TRUE	distant	distant	D-N
Olfr1002:Olfr957	8.10674	NA	271.344	FALSE	NA	NA	NA	TRUE	distant	distant	D-N
Olfr1002:Olfr96	18.5459	NA	326.577	FALSE	NA	NA	NA	TRUE	distant	distant	D-N
Olfr1002:Olfr961	12.8967	NA	315.878	FALSE	NA	NA	NA	TRUE	distant	distant	D-N
Olfr1002:Olfr969	13.1327	NA	260.424	FALSE	NA	NA	NA	TRUE	distant	distant	D-N
Olfr1002:Olfr972	12.1661	NA	267.74	FALSE	NA	NA	NA	TRUE	distant	distant	D-N
Olfr1002:Olfr976	18.5015	NA	307.67	FALSE	NA	NA	NA	TRUE	distant	distant	D-N
Olfr1002:Olfr984	19.8654	NA	319.598	FALSE	NA	NA	NA	TRUE	distant	distant	D-N
Olfr1002:Olfr987	17.5888	316429	268.256	TRUE	1	3	7-10	FALSE	NA	NA	NA
Olfr1002:Olfr988	12.9859	294356	280.205	TRUE	1	3	7-10	FALSE	NA	NA	NA
Olfr1002:Olfr99	7.52608	NA	328.634	FALSE	NA	NA	NA	TRUE	distant	distant	D-N
Olfr1002:Olfr994	22.4681	217492	242.816	TRUE	1	2	6	FALSE	NA	NA	NA
Olfr1018:Olfr1025-ps1	15.1677	94996	253.508	TRUE	1	1	7-10	TRUE	close	distant	C-N
Olfr1018:Olfr1029	12.3207	152248	264.737	TRUE	1	2	7-10	FALSE	NA	NA	NA
Olfr1018:Olfr1030	23.5979	160914	261.794	TRUE	1	2	7-10	FALSE	NA	NA	NA
Olfr1018:Olfr1037	14.6063	265465	255.158	TRUE	1	2	7-10	FALSE	NA	NA	NA
Olfr1018:Olfr1039	27.9841	311411	276.173	TRUE	1	3	7-10	FALSE	NA	NA	NA
Olfr1018:Olfr104-ps	20.6957	NA	315.96	FALSE	NA	NA	NA	TRUE	distant	distant	D-N
Olfr1018:Olfr1042	29.0691	340055	258.634	TRUE	1	3	7-10	FALSE	NA	NA	NA
Olfr1018:Olfr105-ps	21.254	NA	308.183	FALSE	NA	NA	NA	TRUE	distant	distant	D-N
Olfr1018:Olfr1056	21.4724	536055	289.096	TRUE	2	3	7-10	FALSE	NA	NA	NA
Olfr1018:Olfr1090	17.1037	934417	275.143	TRUE	2	4	7-10	FALSE	NA	NA	NA
Olfr1018:Olfr1097	20.1265	1070851	283.368	TRUE	3	4	7-10	FALSE	NA	NA	NA
Olfr1018:Olfr11	19.859	NA	240.729	FALSE	NA	NA	NA	TRUE	distant	distant	D-N
Olfr1018:Olfr110	16.2585	NA	268.156	FALSE	NA	NA	NA	TRUE	distant	distant	D-N
Olfr1018:Olfr1100	12.211	1158556	303.438	TRUE	3	5	7-10	FALSE	NA	NA	NA
Olfr1018:Olfr1110	25.676	1316057	245.338	TRUE	3	5	6	FALSE	NA	NA	NA
Olfr1018:Olfr1112	8.83774	1368755	247.45	TRUE	3	5	6	FALSE	NA	NA	NA
Olfr1018:Olfr1116	20.3257	1445861	258.614	TRUE	3	5	7-10	FALSE	NA	NA	NA
Olfr1018:Olfr1118	21.7207	1485794	262.044	TRUE	3	5	7-10	FALSE	NA	NA	NA
Olfr1018:Olfr1124	22.3959	1611543	255.855	TRUE	4	5	7-10	FALSE	NA	NA	NA
Olfr1018:Olfr1140	24.7343	1923240	269.083	TRUE	4	5	7-10	FALSE	NA	NA	NA
Olfr1018:Olfr1155	22.3699	2123349	266.969	TRUE	5	5	7-10	FALSE	NA	NA	NA
Olfr1018:Olfr1157	19.7863	2142589	278.899	TRUE	5	5	7-10	FALSE	NA	NA	NA
Olfr1018:Olfr117	20.6109	NA	267.697	FALSE	NA	NA	NA	TRUE	distant	distant	D-N
Olfr1018:Olfr1176	23.2966	2516621	288.009	TRUE	6	6	7-10	FALSE	NA	NA	NA
Olfr1018:Olfr1177-ps	23.5261	2524666	269.286	TRUE	6	6	7-10	FALSE	NA	NA	NA
Olfr1018:Olfr1178	24.2943	2568315	295.349	TRUE	6	6	7-10	FALSE	NA	NA	NA
Olfr1018:Olfr1183	19.4085	2638384	277.377	TRUE	6	6	7-10	FALSE	NA	NA	NA
Olfr1018:Olfr1184	25.8631	2663809	294.244	TRUE	6	6	7-10	FALSE	NA	NA	NA
Olfr1018:Olfr1191-ps1	13.1159	2819814	285.784	TRUE	6	6	7-10	FALSE	NA	NA	NA
Olfr1018:Olfr1192-ps1	18.3031	2829217	285.481	TRUE	6	6	7-10	FALSE	NA	NA	NA
Olfr1018:Olfr1195	20.6558	2863453	296.117	TRUE	6	6	7-10	FALSE	NA	NA	NA
Olfr1018:Olfr1197	13.3631	2909293	300.161	TRUE	6	6	7-10	FALSE	NA	NA	NA
Olfr1018:Olfr12	15.3844	NA	271.186	FALSE	NA	NA	NA	TRUE	distant	distant	D-N
Olfr1018:Olfr1200	21.3462	2948021	306.576	TRUE	6	6	7-10	FALSE	NA	NA	NA
Olfr1018:Olfr1205	20.3835	3008167	286.452	TRUE	7-10	6	7-10	FALSE	NA	NA	NA
Olfr1018:Olfr1206	18.9829	3041655	286.912	TRUE	7-10	6	7-10	FALSE	NA	NA	NA
Olfr1018:Olfr121	8.91753	NA	294.345	FALSE	NA	NA	NA	TRUE	distant	distant	D-N
Olfr1018:Olfr1211	15.4991	3110009	278.852	TRUE	7-10	6	7-10	FALSE	NA	NA	NA
Olfr1018:Olfr1213	25.6228	3153642	291.821	TRUE	7-10	6	7-10	FALSE	NA	NA	NA
Olfr1018:Olfr1216	11.544	3193770	282.881	TRUE	7-10	6	7-10	FALSE	NA	NA	NA
Olfr1018:Olfr1219	3.50213	3254791	304.189	TRUE	7-10	6	7-10	FALSE	NA	NA	NA
Olfr1018:Olfr1220	13.9885	3277630	291.385	TRUE	7-10	6	7-10	FALSE	NA	NA	NA
Olfr1018:Olfr1222	9.27013	3305410	290.344	TRUE	7-10	6	7-10	FALSE	NA	NA	NA
Olfr1018:Olfr1226	20.4774	3373716	284.366	TRUE	7-10	6	7-10	FALSE	NA	NA	NA
Olfr1018:Olfr1228	20.0847	3429388	299.861	TRUE	7-10	6	7-10	FALSE	NA	NA	NA
Olfr1018:Olfr1229	10.8962	3462863	294.661	TRUE	7-10	6	7-10	FALSE	NA	NA	NA
Olfr1018:Olfr1239	14.642	3598137	262.752	TRUE	7-10	6	7-10	FALSE	NA	NA	NA
Olfr1018:Olfr124	16.0824	NA	235.83	FALSE	NA	NA	NA	TRUE	distant	distant	D-N
Olfr1018:Olfr1241	19.4522	3662841	290.708	TRUE	7-10	6	7-10	FALSE	NA	NA	NA
Olfr1018:Olfr1242	17.0204	3674015	292.435	TRUE	7-10	6	7-10	FALSE	NA	NA	NA
Olfr1018:Olfr1247	16.224	3789793	297.663	TRUE	7-10	6	7-10	FALSE	NA	NA	NA
Olfr1018:Olfr1250	20.1777	3837144	295.345	TRUE	7-10	6	7-10	FALSE	NA	NA	NA
Olfr1018:Olfr1251	16.432	3847568	301.518	TRUE	7-10	6	7-10	FALSE	NA	NA	NA
Olfr1018:Olfr1252	22.4607	3901811	305.295	TRUE	7-10	6	7-10	FALSE	NA	NA	NA
Olfr1018:Olfr1253	16.7568	3932510	300.886	TRUE	7-10	6	7-10	FALSE	NA	NA	NA
Olfr1018:Olfr1254	19.3222	3969076	306.355	TRUE	7-10	6	7-10	FALSE	NA	NA	NA
Olfr1018:Olfr1258	13.5067	4106874	281.173	TRUE	7-10	6	7-10	FALSE	NA	NA	NA
Olfr1018:Olfr1260	17.2556	4154810	290.387	TRUE	7-10	6	7-10	FALSE	NA	NA	NA
Olfr1018:Olfr1263	15.6295	4191983	305.786	TRUE	7-10	6	7-10	FALSE	NA	NA	NA
Olfr1018:Olfr1264	15.4767	4201796	267.896	TRUE	7-10	6	7-10	FALSE	NA	NA	NA
Olfr1018:Olfr1271	6.98551	4446109	247.753	TRUE	7-10	6	6	FALSE	NA	NA	NA
Olfr1018:Olfr1280	22.2176	25492475	273.342	FALSE	NA	NA	NA	TRUE	distant	distant	D-N
Olfr1018:Olfr1281	13.4322	25505493	282.622	FALSE	NA	NA	NA	TRUE	distant	distant	D-N
Olfr1018:Olfr129	6.37327	NA	285.907	FALSE	NA	NA	NA	TRUE	distant	distant	D-N
Olfr1018:Olfr1297	19.8052	25801804	288.499	FALSE	NA	NA	NA	TRUE	distant	distant	D-N
Olfr1018:Olfr130	12.8169	NA	268.717	FALSE	NA	NA	NA	TRUE	distant	distant	D-N
Olfr1018:Olfr1301	23.2486	25931278	311.996	FALSE	NA	NA	NA	TRUE	distant	distant	D-N
Olfr1018:Olfr1305	19.7964	26053579	299.852	FALSE	NA	NA	NA	TRUE	distant	distant	D-N
Olfr1018:Olfr1307	23.4261	26125171	292.233	FALSE	NA	NA	NA	TRUE	distant	distant	D-N
Olfr1018:Olfr131	13.0747	NA	239.814	FALSE	NA	NA	NA	TRUE	distant	distant	D-N
Olfr1018:Olfr1312	18.8903	26222789	302.961	FALSE	NA	NA	NA	TRUE	distant	distant	D-N
Olfr1018:Olfr1313	27.4892	26252277	299.099	FALSE	NA	NA	NA	TRUE	distant	distant	D-N
Olfr1018:Olfr1320	19.7259	NA	312.613	FALSE	NA	NA	NA	TRUE	distant	distant	D-N
Olfr1018:Olfr1321	20.3434	NA	277.809	FALSE	NA	NA	NA	TRUE	distant	distant	D-N
Olfr1018:Olfr1322	25.6177	NA	292.413	FALSE	NA	NA	NA	TRUE	distant	distant	D-N
Olfr1018:Olfr1323	18.5335	NA	262.833	FALSE	NA	NA	NA	TRUE	distant	distant	D-N
Olfr1018:Olfr1326-ps1	5.22745	NA	252.383	FALSE	NA	NA	NA	TRUE	distant	distant	D-N
Olfr1018:Olfr1330	10.3116	NA	254.416	FALSE	NA	NA	NA	TRUE	distant	distant	D-N
Olfr1018:Olfr1336	17.2618	NA	270.122	FALSE	NA	NA	NA	TRUE	distant	distant	D-N
Olfr1018:Olfr1342	11.3253	NA	215.469	FALSE	NA	NA	NA	TRUE	distant	distant	D-N
Olfr1018:Olfr1346	14.5075	NA	294.014	FALSE	NA	NA	NA	TRUE	distant	distant	D-N
Olfr1018:Olfr1347	17.6881	NA	277.564	FALSE	NA	NA	NA	TRUE	distant	distant	D-N
Olfr1018:Olfr1348	19.5007	NA	270.338	FALSE	NA	NA	NA	TRUE	distant	distant	D-N
Olfr1018:Olfr1349	10.7904	NA	304.784	FALSE	NA	NA	NA	TRUE	distant	distant	D-N
Olfr1018:Olfr1350	17.2753	NA	269.98	FALSE	NA	NA	NA	TRUE	distant	distant	D-N
Olfr1018:Olfr1354	23.9361	NA	270.676	FALSE	NA	NA	NA	TRUE	distant	distant	D-N
Olfr1018:Olfr1358	15.8571	NA	253.907	FALSE	NA	NA	NA	TRUE	distant	distant	D-N
Olfr1018:Olfr1359	16.8404	NA	214.043	FALSE	NA	NA	NA	TRUE	distant	distant	D-N
Olfr1018:Olfr1361	20.7462	NA	236.555	FALSE	NA	NA	NA	TRUE	distant	distant	D-N
Olfr1018:Olfr1364	19.1697	NA	212.063	FALSE	NA	NA	NA	TRUE	distant	distant	D-N
Olfr1018:Olfr1368	13.3195	NA	243.677	FALSE	NA	NA	NA	TRUE	distant	distant	D-N
Olfr1018:Olfr1384	21.6772	NA	280.011	FALSE	NA	NA	NA	TRUE	distant	distant	D-N
Olfr1018:Olfr1395	19.0617	NA	256.396	FALSE	NA	NA	NA	TRUE	distant	distant	D-N
Olfr1018:Olfr1396	14.6979	NA	265.206	FALSE	NA	NA	NA	TRUE	distant	distant	D-N
Olfr1018:Olfr140	13.7267	4232003	264.772	TRUE	7-10	6	7-10	FALSE	NA	NA	NA
Olfr1018:Olfr1404	19.392	NA	258.386	FALSE	NA	NA	NA	TRUE	distant	distant	D-N
Olfr1018:Olfr1406	20.1743	NA	264.812	FALSE	NA	NA	NA	TRUE	distant	distant	D-N
Olfr1018:Olfr1408	17.9631	NA	263.482	FALSE	NA	NA	NA	TRUE	distant	distant	D-N
Olfr1018:Olfr1415	12.5946	NA	241.032	FALSE	NA	NA	NA	TRUE	distant	distant	D-N
Olfr1018:Olfr1416	15.0913	NA	248.393	FALSE	NA	NA	NA	TRUE	distant	distant	D-N
Olfr1018:Olfr1417	15.5466	NA	281.38	FALSE	NA	NA	NA	TRUE	distant	distant	D-N
Olfr1018:Olfr1418	19.0458	NA	290.496	FALSE	NA	NA	NA	TRUE	distant	distant	D-N
Olfr1018:Olfr1420	9.7222	NA	261.369	FALSE	NA	NA	NA	TRUE	distant	distant	D-N
Olfr1018:Olfr1423	17.6374	NA	265.738	FALSE	NA	NA	NA	TRUE	distant	distant	D-N
Olfr1018:Olfr1425	15.7638	NA	280.635	FALSE	NA	NA	NA	TRUE	distant	distant	D-N
Olfr1018:Olfr1426	18.3885	NA	276.549	FALSE	NA	NA	NA	TRUE	distant	distant	D-N
Olfr1018:Olfr1427	15.4946	NA	284.766	FALSE	NA	NA	NA	TRUE	distant	distant	D-N
Olfr1018:Olfr1428	16.9567	NA	306.071	FALSE	NA	NA	NA	TRUE	distant	distant	D-N
Olfr1018:Olfr1431	27.7099	NA	260.371	FALSE	NA	NA	NA	TRUE	distant	distant	D-N
Olfr1018:Olfr1437	22.6845	NA	261.142	FALSE	NA	NA	NA	TRUE	distant	distant	D-N
Olfr1018:Olfr1438-ps1	19.4677	NA	238.182	FALSE	NA	NA	NA	TRUE	distant	distant	D-N
Olfr1018:Olfr1440	24.5953	NA	256.813	FALSE	NA	NA	NA	TRUE	distant	distant	D-N
Olfr1018:Olfr145	18.4596	NA	280.125	FALSE	NA	NA	NA	TRUE	distant	distant	D-N
Olfr1018:Olfr1463	22.5438	NA	237.573	FALSE	NA	NA	NA	TRUE	distant	distant	D-N
Olfr1018:Olfr1484	18.0771	NA	269.605	FALSE	NA	NA	NA	TRUE	distant	distant	D-N
Olfr1018:Olfr1490	22.2619	NA	291.937	FALSE	NA	NA	NA	TRUE	distant	distant	D-N
Olfr1018:Olfr1491	24.1991	NA	257.729	FALSE	NA	NA	NA	TRUE	distant	distant	D-N
Olfr1018:Olfr1494	18.9273	NA	239.642	FALSE	NA	NA	NA	TRUE	distant	distant	D-N
Olfr1018:Olfr15	17.6785	NA	243.258	FALSE	NA	NA	NA	TRUE	distant	distant	D-N
Olfr1018:Olfr1501	9.48471	NA	254.798	FALSE	NA	NA	NA	TRUE	distant	distant	D-N
Olfr1018:Olfr1507	29.8629	NA	242.891	FALSE	NA	NA	NA	TRUE	distant	distant	D-N
Olfr1018:Olfr1508	16.8019	NA	233.39	FALSE	NA	NA	NA	TRUE	distant	distant	D-N
Olfr1018:Olfr1509	16.2244	NA	254.841	FALSE	NA	NA	NA	TRUE	distant	distant	D-N
Olfr1018:Olfr1510	13.2284	NA	267.069	FALSE	NA	NA	NA	TRUE	distant	distant	D-N
Olfr1018:Olfr1511	15.25	NA	276.517	FALSE	NA	NA	NA	TRUE	distant	distant	D-N
Olfr1018:Olfr1512	9.6332	NA	289.582	FALSE	NA	NA	NA	TRUE	distant	distant	D-N
Olfr1018:Olfr1564	6.92117	NA	286.801	FALSE	NA	NA	NA	TRUE	distant	distant	D-N
Olfr1018:Olfr16	20.5017	NA	266.346	FALSE	NA	NA	NA	TRUE	distant	distant	D-N
Olfr1018:Olfr166	12.8569	NA	260.641	FALSE	NA	NA	NA	TRUE	distant	distant	D-N
Olfr1018:Olfr167	12.0067	NA	261.667	FALSE	NA	NA	NA	TRUE	distant	distant	D-N
Olfr1018:Olfr168	12.0202	NA	272.882	FALSE	NA	NA	NA	TRUE	distant	distant	D-N
Olfr1018:Olfr169	15.0054	NA	253.377	FALSE	NA	NA	NA	TRUE	distant	distant	D-N
Olfr1018:Olfr17	9.62681	NA	252.718	FALSE	NA	NA	NA	TRUE	distant	distant	D-N
Olfr1018:Olfr186	20.4584	NA	290.721	FALSE	NA	NA	NA	TRUE	distant	distant	D-N
Olfr1018:Olfr190	10.4899	NA	264.733	FALSE	NA	NA	NA	TRUE	distant	distant	D-N
Olfr1018:Olfr191	19.4114	NA	287.963	FALSE	NA	NA	NA	TRUE	distant	distant	D-N
Olfr1018:Olfr195	25.293	NA	288.336	FALSE	NA	NA	NA	TRUE	distant	distant	D-N
Olfr1018:Olfr2	13.0541	NA	260.744	FALSE	NA	NA	NA	TRUE	distant	distant	D-N
Olfr1018:Olfr211	16.3041	NA	278.354	FALSE	NA	NA	NA	TRUE	distant	distant	D-N
Olfr1018:Olfr213	17.9898	NA	320.193	FALSE	NA	NA	NA	TRUE	distant	distant	D-N
Olfr1018:Olfr214	18.4076	NA	319.378	FALSE	NA	NA	NA	TRUE	distant	distant	D-N
Olfr1018:Olfr218	21.0975	NA	253.326	FALSE	NA	NA	NA	TRUE	distant	distant	D-N
Olfr1018:Olfr220	14.0648	NA	278.592	FALSE	NA	NA	NA	TRUE	distant	distant	D-N
Olfr1018:Olfr222	10.2682	NA	251.749	FALSE	NA	NA	NA	TRUE	distant	distant	D-N
Olfr1018:Olfr224	21.9961	NA	278.078	FALSE	NA	NA	NA	TRUE	distant	distant	D-N
Olfr1018:Olfr228	23.2089	663532	286.406	TRUE	2	4	7-10	FALSE	NA	NA	NA
Olfr1018:Olfr231	26.8899	NA	310.568	FALSE	NA	NA	NA	TRUE	distant	distant	D-N
Olfr1018:Olfr235	20.0897	NA	267.585	FALSE	NA	NA	NA	TRUE	distant	distant	D-N
Olfr1018:Olfr237	23.1922	NA	222.424	FALSE	NA	NA	NA	TRUE	distant	distant	D-N
Olfr1018:Olfr239	13.4124	NA	293.487	FALSE	NA	NA	NA	TRUE	distant	distant	D-N
Olfr1018:Olfr24	18.656	NA	250.623	FALSE	NA	NA	NA	TRUE	distant	distant	D-N
Olfr1018:Olfr279	22.457	NA	318.773	FALSE	NA	NA	NA	TRUE	distant	distant	D-N
Olfr1018:Olfr281	19.7073	NA	277.958	FALSE	NA	NA	NA	TRUE	distant	distant	D-N
Olfr1018:Olfr285	7.87447	NA	296.035	FALSE	NA	NA	NA	TRUE	distant	distant	D-N
Olfr1018:Olfr286	18.092	NA	314.019	FALSE	NA	NA	NA	TRUE	distant	distant	D-N
Olfr1018:Olfr287	19.4835	NA	320.869	FALSE	NA	NA	NA	TRUE	distant	distant	D-N
Olfr1018:Olfr291	24.3446	NA	257.563	FALSE	NA	NA	NA	TRUE	distant	distant	D-N
Olfr1018:Olfr295	23.333	NA	289.416	FALSE	NA	NA	NA	TRUE	distant	distant	D-N
Olfr1018:Olfr3	11.8475	49007190	273.122	FALSE	NA	NA	NA	TRUE	distant	distant	D-N
Olfr1018:Olfr30	18.222	NA	251.888	FALSE	NA	NA	NA	TRUE	distant	distant	D-N
Olfr1018:Olfr303	22.6241	NA	252.493	FALSE	NA	NA	NA	TRUE	distant	distant	D-N
Olfr1018:Olfr308	12.9423	NA	282.015	FALSE	NA	NA	NA	TRUE	distant	distant	D-N
Olfr1018:Olfr309	20.8598	NA	269.7	FALSE	NA	NA	NA	TRUE	distant	distant	D-N
Olfr1018:Olfr31	21.0569	NA	260.858	FALSE	NA	NA	NA	TRUE	distant	distant	D-N
Olfr1018:Olfr314	16.8336	NA	265.79	FALSE	NA	NA	NA	TRUE	distant	distant	D-N
Olfr1018:Olfr317	25.3402	NA	258.174	FALSE	NA	NA	NA	TRUE	distant	distant	D-N
Olfr1018:Olfr318	11.2132	NA	251.183	FALSE	NA	NA	NA	TRUE	distant	distant	D-N
Olfr1018:Olfr32	18.2667	4318860	267.953	TRUE	7-10	6	7-10	FALSE	NA	NA	NA
Olfr1018:Olfr322	10.3732	NA	254.181	FALSE	NA	NA	NA	TRUE	distant	distant	D-N
Olfr1018:Olfr325	19.5932	NA	290.359	FALSE	NA	NA	NA	TRUE	distant	distant	D-N
Olfr1018:Olfr328	23.171	NA	264.06	FALSE	NA	NA	NA	TRUE	distant	distant	D-N
Olfr1018:Olfr329	20.0963	NA	285.568	FALSE	NA	NA	NA	TRUE	distant	distant	D-N
Olfr1018:Olfr330	20.2948	NA	281.138	FALSE	NA	NA	NA	TRUE	distant	distant	D-N
Olfr1018:Olfr332	11.2022	NA	261.79	FALSE	NA	NA	NA	TRUE	distant	distant	D-N
Olfr1018:Olfr348	20.9329	49036494	269.234	FALSE	NA	NA	NA	TRUE	distant	distant	D-N
Olfr1018:Olfr351	21.5331	48959961	272.702	FALSE	NA	NA	NA	TRUE	distant	distant	D-N
Olfr1018:Olfr354	27.2003	48915998	293.983	FALSE	NA	NA	NA	TRUE	distant	distant	D-N
Olfr1018:Olfr358	18.9897	48814698	277.194	FALSE	NA	NA	NA	TRUE	distant	distant	D-N
Olfr1018:Olfr360	26.3921	48754630	272.856	FALSE	NA	NA	NA	TRUE	distant	distant	D-N
Olfr1018:Olfr364-ps1	12.1805	48676768	257.907	FALSE	NA	NA	NA	TRUE	distant	distant	D-N
Olfr1018:Olfr365	7.03087	48621724	246.977	FALSE	NA	NA	NA	TRUE	distant	distant	D-N
Olfr1018:Olfr366	7.88636	48603524	237.78	FALSE	NA	NA	NA	TRUE	distant	distant	D-N
Olfr1018:Olfr370	4.80808	NA	291.078	FALSE	NA	NA	NA	TRUE	distant	distant	D-N
Olfr1018:Olfr372	16.517	NA	258.938	FALSE	NA	NA	NA	TRUE	distant	distant	D-N
Olfr1018:Olfr374	25.6603	NA	271.737	FALSE	NA	NA	NA	TRUE	distant	distant	D-N
Olfr1018:Olfr392	22.1133	NA	264.836	FALSE	NA	NA	NA	TRUE	distant	distant	D-N
Olfr1018:Olfr398	10.346	NA	290.22	FALSE	NA	NA	NA	TRUE	distant	distant	D-N
Olfr1018:Olfr403	12.5674	NA	291.976	FALSE	NA	NA	NA	TRUE	distant	distant	D-N
Olfr1018:Olfr406	10.8396	NA	289.722	FALSE	NA	NA	NA	TRUE	distant	distant	D-N
Olfr1018:Olfr411	27.8558	NA	263.541	FALSE	NA	NA	NA	TRUE	distant	distant	D-N
Olfr1018:Olfr414	12.6138	NA	274.295	FALSE	NA	NA	NA	TRUE	distant	distant	D-N
Olfr1018:Olfr417	17.1199	NA	283.823	FALSE	NA	NA	NA	TRUE	distant	distant	D-N
Olfr1018:Olfr418	16.4505	NA	264.409	FALSE	NA	NA	NA	TRUE	distant	distant	D-N
Olfr1018:Olfr419	14.418	NA	258.977	FALSE	NA	NA	NA	TRUE	distant	distant	D-N
Olfr1018:Olfr43	19.0582	NA	293.196	FALSE	NA	NA	NA	TRUE	distant	distant	D-N
Olfr1018:Olfr441	26.4813	NA	225.694	FALSE	NA	NA	NA	TRUE	distant	distant	D-N
Olfr1018:Olfr446	19.4241	NA	242.156	FALSE	NA	NA	NA	TRUE	distant	distant	D-N
Olfr1018:Olfr448	24.6228	NA	246.525	FALSE	NA	NA	NA	TRUE	distant	distant	D-N
Olfr1018:Olfr449	13.9778	NA	269.609	FALSE	NA	NA	NA	TRUE	distant	distant	D-N
Olfr1018:Olfr455	7.00002	NA	329.522	FALSE	NA	NA	NA	TRUE	distant	distant	D-N
Olfr1018:Olfr46	18.9716	NA	309.77	FALSE	NA	NA	NA	TRUE	distant	distant	D-N
Olfr1018:Olfr460	21.7704	NA	285.978	FALSE	NA	NA	NA	TRUE	distant	distant	D-N
Olfr1018:Olfr479	13.1095	NA	305.476	FALSE	NA	NA	NA	TRUE	distant	distant	D-N
Olfr1018:Olfr48	19.6597	4024742	282.463	TRUE	7-10	6	7-10	FALSE	NA	NA	NA
Olfr1018:Olfr481	20.1028	NA	277.835	FALSE	NA	NA	NA	TRUE	distant	distant	D-N
Olfr1018:Olfr49	15.8761	NA	280.837	FALSE	NA	NA	NA	TRUE	distant	distant	D-N
Olfr1018:Olfr522	17.7834	NA	251.317	FALSE	NA	NA	NA	TRUE	distant	distant	D-N
Olfr1018:Olfr523	19.3452	NA	280.634	FALSE	NA	NA	NA	TRUE	distant	distant	D-N
Olfr1018:Olfr524	9.89053	NA	265.218	FALSE	NA	NA	NA	TRUE	distant	distant	D-N
Olfr1018:Olfr527	17.9666	NA	271.379	FALSE	NA	NA	NA	TRUE	distant	distant	D-N
Olfr1018:Olfr531	19.014	NA	264.989	FALSE	NA	NA	NA	TRUE	distant	distant	D-N
Olfr1018:Olfr532	18.2519	NA	257.573	FALSE	NA	NA	NA	TRUE	distant	distant	D-N
Olfr1018:Olfr533	19.6544	NA	292.286	FALSE	NA	NA	NA	TRUE	distant	distant	D-N
Olfr1018:Olfr535	16.9827	NA	306.36	FALSE	NA	NA	NA	TRUE	distant	distant	D-N
Olfr1018:Olfr536	18.0132	NA	283.749	FALSE	NA	NA	NA	TRUE	distant	distant	D-N
Olfr1018:Olfr541	15.4289	NA	297.96	FALSE	NA	NA	NA	TRUE	distant	distant	D-N
Olfr1018:Olfr544	17.2464	NA	402.252	FALSE	NA	NA	NA	TRUE	distant	distant	D-N
Olfr1018:Olfr549	19.8395	NA	384.255	FALSE	NA	NA	NA	TRUE	distant	distant	D-N
Olfr1018:Olfr55	21.6153	NA	292.257	FALSE	NA	NA	NA	TRUE	distant	distant	D-N
Olfr1018:Olfr552	22.13	NA	363.451	FALSE	NA	NA	NA	TRUE	distant	distant	D-N
Olfr1018:Olfr553	22.14	NA	413.941	FALSE	NA	NA	NA	TRUE	distant	distant	D-N
Olfr1018:Olfr554	18.9706	NA	411.093	FALSE	NA	NA	NA	TRUE	distant	distant	D-N
Olfr1018:Olfr56	9.38289	NA	230.197	FALSE	NA	NA	NA	TRUE	distant	distant	D-N
Olfr1018:Olfr566	20.1141	NA	399.128	FALSE	NA	NA	NA	TRUE	distant	distant	D-N
Olfr1018:Olfr569	11.1717	NA	353.24	FALSE	NA	NA	NA	TRUE	distant	distant	D-N
Olfr1018:Olfr571	10.7571	NA	412.664	FALSE	NA	NA	NA	TRUE	distant	distant	D-N
Olfr1018:Olfr572	15.6147	NA	411.046	FALSE	NA	NA	NA	TRUE	distant	distant	D-N
Olfr1018:Olfr582	20.9847	NA	369.567	FALSE	NA	NA	NA	TRUE	distant	distant	D-N
Olfr1018:Olfr584	15.7137	NA	362.757	FALSE	NA	NA	NA	TRUE	distant	distant	D-N
Olfr1018:Olfr586	23.2875	NA	396.635	FALSE	NA	NA	NA	TRUE	distant	distant	D-N
Olfr1018:Olfr59	8.94027	NA	277.142	FALSE	NA	NA	NA	TRUE	distant	distant	D-N
Olfr1018:Olfr591	21.3345	NA	380.041	FALSE	NA	NA	NA	TRUE	distant	distant	D-N
Olfr1018:Olfr592	23.2131	NA	358.965	FALSE	NA	NA	NA	TRUE	distant	distant	D-N
Olfr1018:Olfr594	21.874	NA	347.841	FALSE	NA	NA	NA	TRUE	distant	distant	D-N
Olfr1018:Olfr596	23.1699	NA	352.105	FALSE	NA	NA	NA	TRUE	distant	distant	D-N
Olfr1018:Olfr598	11.0734	NA	405.335	FALSE	NA	NA	NA	TRUE	distant	distant	D-N
Olfr1018:Olfr599	13.8136	NA	405.861	FALSE	NA	NA	NA	TRUE	distant	distant	D-N
Olfr1018:Olfr6	14.0427	NA	280.444	FALSE	NA	NA	NA	TRUE	distant	distant	D-N
Olfr1018:Olfr60	17.2641	NA	302.29	FALSE	NA	NA	NA	TRUE	distant	distant	D-N
Olfr1018:Olfr600	26.0911	NA	386.762	FALSE	NA	NA	NA	TRUE	distant	distant	D-N
Olfr1018:Olfr608	22.2089	NA	367.011	FALSE	NA	NA	NA	TRUE	distant	distant	D-N
Olfr1018:Olfr609	20.751	NA	412.109	FALSE	NA	NA	NA	TRUE	distant	distant	D-N
Olfr1018:Olfr61	16.6386	NA	302.9	FALSE	NA	NA	NA	TRUE	distant	distant	D-N
Olfr1018:Olfr610	18.8939	NA	398.072	FALSE	NA	NA	NA	TRUE	distant	distant	D-N
Olfr1018:Olfr611	26.1466	NA	409.855	FALSE	NA	NA	NA	TRUE	distant	distant	D-N
Olfr1018:Olfr617	18.3946	NA	382.195	FALSE	NA	NA	NA	TRUE	distant	distant	D-N
Olfr1018:Olfr623	22.8262	NA	396.601	FALSE	NA	NA	NA	TRUE	distant	distant	D-N
Olfr1018:Olfr63	7.35313	NA	278.673	FALSE	NA	NA	NA	TRUE	distant	distant	D-N
Olfr1018:Olfr639	23.8039	NA	393.04	FALSE	NA	NA	NA	TRUE	distant	distant	D-N
Olfr1018:Olfr646	12.5489	NA	364.188	FALSE	NA	NA	NA	TRUE	distant	distant	D-N
Olfr1018:Olfr65	13.2621	NA	383.579	FALSE	NA	NA	NA	TRUE	distant	distant	D-N
Olfr1018:Olfr652	18.4912	NA	372.241	FALSE	NA	NA	NA	TRUE	distant	distant	D-N
Olfr1018:Olfr653	11.025	NA	378.558	FALSE	NA	NA	NA	TRUE	distant	distant	D-N
Olfr1018:Olfr655	21.3853	NA	378.893	FALSE	NA	NA	NA	TRUE	distant	distant	D-N
Olfr1018:Olfr661	21.8338	NA	379.309	FALSE	NA	NA	NA	TRUE	distant	distant	D-N
Olfr1018:Olfr665	24.3241	NA	371.301	FALSE	NA	NA	NA	TRUE	distant	distant	D-N
Olfr1018:Olfr666	20.8163	NA	375.942	FALSE	NA	NA	NA	TRUE	distant	distant	D-N
Olfr1018:Olfr672	23.6682	NA	362.181	FALSE	NA	NA	NA	TRUE	distant	distant	D-N
Olfr1018:Olfr677	28.0886	NA	353.34	FALSE	NA	NA	NA	TRUE	distant	distant	D-N
Olfr1018:Olfr68	23.0877	NA	397.384	FALSE	NA	NA	NA	TRUE	distant	distant	D-N
Olfr1018:Olfr681	25.0724	NA	357.847	FALSE	NA	NA	NA	TRUE	distant	distant	D-N
Olfr1018:Olfr683	22.1832	NA	362.532	FALSE	NA	NA	NA	TRUE	distant	distant	D-N
Olfr1018:Olfr685	13.8747	NA	374.348	FALSE	NA	NA	NA	TRUE	distant	distant	D-N
Olfr1018:Olfr686	22.1769	NA	364.388	FALSE	NA	NA	NA	TRUE	distant	distant	D-N
Olfr1018:Olfr689	22.2194	NA	364.722	FALSE	NA	NA	NA	TRUE	distant	distant	D-N
Olfr1018:Olfr69	27.2039	NA	389.728	FALSE	NA	NA	NA	TRUE	distant	distant	D-N
Olfr1018:Olfr692	21.4187	NA	419.241	FALSE	NA	NA	NA	TRUE	distant	distant	D-N
Olfr1018:Olfr693	12.137	NA	299.53	FALSE	NA	NA	NA	TRUE	distant	distant	D-N
Olfr1018:Olfr699	15.1185	NA	308.14	FALSE	NA	NA	NA	TRUE	distant	distant	D-N
Olfr1018:Olfr70	15.1	NA	261.798	FALSE	NA	NA	NA	TRUE	distant	distant	D-N
Olfr1018:Olfr701	20.337	NA	287.473	FALSE	NA	NA	NA	TRUE	distant	distant	D-N
Olfr1018:Olfr707	6.73209	NA	224.936	FALSE	NA	NA	NA	TRUE	distant	distant	D-N
Olfr1018:Olfr71	13.7531	NA	237.236	FALSE	NA	NA	NA	TRUE	distant	distant	D-N
Olfr1018:Olfr711	10.4768	NA	257.212	FALSE	NA	NA	NA	TRUE	distant	distant	D-N
Olfr1018:Olfr713	7.0709	NA	268.521	FALSE	NA	NA	NA	TRUE	distant	distant	D-N
Olfr1018:Olfr716	13.6129	NA	233.644	FALSE	NA	NA	NA	TRUE	distant	distant	D-N
Olfr1018:Olfr718-ps1	11.4147	NA	351.017	FALSE	NA	NA	NA	TRUE	distant	distant	D-N
Olfr1018:Olfr720	11.8264	NA	263.221	FALSE	NA	NA	NA	TRUE	distant	distant	D-N
Olfr1018:Olfr722	10.3066	NA	290.407	FALSE	NA	NA	NA	TRUE	distant	distant	D-N
Olfr1018:Olfr724	24.1909	NA	259.772	FALSE	NA	NA	NA	TRUE	distant	distant	D-N
Olfr1018:Olfr726	18.8828	NA	291.922	FALSE	NA	NA	NA	TRUE	distant	distant	D-N
Olfr1018:Olfr727	21.784	NA	292.73	FALSE	NA	NA	NA	TRUE	distant	distant	D-N
Olfr1018:Olfr728	26.7476	NA	269.753	FALSE	NA	NA	NA	TRUE	distant	distant	D-N
Olfr1018:Olfr73	17.6572	2214860	255.864	TRUE	5	5	7-10	FALSE	NA	NA	NA
Olfr1018:Olfr730	16.9507	NA	302.083	FALSE	NA	NA	NA	TRUE	distant	distant	D-N
Olfr1018:Olfr731	14.5372	NA	303.863	FALSE	NA	NA	NA	TRUE	distant	distant	D-N
Olfr1018:Olfr732	9.258	NA	281.407	FALSE	NA	NA	NA	TRUE	distant	distant	D-N
Olfr1018:Olfr740	14.5194	NA	282.313	FALSE	NA	NA	NA	TRUE	distant	distant	D-N
Olfr1018:Olfr741	19.098	NA	290.013	FALSE	NA	NA	NA	TRUE	distant	distant	D-N
Olfr1018:Olfr742	16.7019	NA	293.273	FALSE	NA	NA	NA	TRUE	distant	distant	D-N
Olfr1018:Olfr743	14.119	NA	289.73	FALSE	NA	NA	NA	TRUE	distant	distant	D-N
Olfr1018:Olfr744	21.1483	NA	306.718	FALSE	NA	NA	NA	TRUE	distant	distant	D-N
Olfr1018:Olfr745	18.6633	NA	271.264	FALSE	NA	NA	NA	TRUE	distant	distant	D-N
Olfr1018:Olfr750	27.3464	NA	286.911	FALSE	NA	NA	NA	TRUE	distant	distant	D-N
Olfr1018:Olfr76	6.267	NA	257.133	FALSE	NA	NA	NA	TRUE	distant	distant	D-N
Olfr1018:Olfr769	27.2264	NA	265.571	FALSE	NA	NA	NA	TRUE	distant	distant	D-N
Olfr1018:Olfr77	27.9324	NA	299.372	FALSE	NA	NA	NA	TRUE	distant	distant	D-N
Olfr1018:Olfr771	22.1722	NA	274.714	FALSE	NA	NA	NA	TRUE	distant	distant	D-N
Olfr1018:Olfr775	7.64397	NA	269.458	FALSE	NA	NA	NA	TRUE	distant	distant	D-N
Olfr1018:Olfr776	16.3992	NA	266.338	FALSE	NA	NA	NA	TRUE	distant	distant	D-N
Olfr1018:Olfr784	17.5757	NA	282.115	FALSE	NA	NA	NA	TRUE	distant	distant	D-N
Olfr1018:Olfr786	20.0331	NA	288.242	FALSE	NA	NA	NA	TRUE	distant	distant	D-N
Olfr1018:Olfr787	11.3966	NA	259.604	FALSE	NA	NA	NA	TRUE	distant	distant	D-N
Olfr1018:Olfr788	15.7207	NA	272.724	FALSE	NA	NA	NA	TRUE	distant	distant	D-N
Olfr1018:Olfr789	19.9223	NA	278.118	FALSE	NA	NA	NA	TRUE	distant	distant	D-N
Olfr1018:Olfr790	19.6652	NA	281.471	FALSE	NA	NA	NA	TRUE	distant	distant	D-N
Olfr1018:Olfr791	23.8415	NA	271.308	FALSE	NA	NA	NA	TRUE	distant	distant	D-N
Olfr1018:Olfr794	19.5719	NA	286.382	FALSE	NA	NA	NA	TRUE	distant	distant	D-N
Olfr1018:Olfr798	23.2872	NA	248.318	FALSE	NA	NA	NA	TRUE	distant	distant	D-N
Olfr1018:Olfr801	18.5267	NA	290.425	FALSE	NA	NA	NA	TRUE	distant	distant	D-N
Olfr1018:Olfr804	24.6446	NA	268.098	FALSE	NA	NA	NA	TRUE	distant	distant	D-N
Olfr1018:Olfr805	13.6504	NA	275.414	FALSE	NA	NA	NA	TRUE	distant	distant	D-N
Olfr1018:Olfr806	16.252	NA	277.106	FALSE	NA	NA	NA	TRUE	distant	distant	D-N
Olfr1018:Olfr810	25.7306	NA	264.342	FALSE	NA	NA	NA	TRUE	distant	distant	D-N
Olfr1018:Olfr812	28.8532	NA	263.643	FALSE	NA	NA	NA	TRUE	distant	distant	D-N
Olfr1018:Olfr813	24.3902	NA	262.205	FALSE	NA	NA	NA	TRUE	distant	distant	D-N
Olfr1018:Olfr818	19.5349	NA	282.934	FALSE	NA	NA	NA	TRUE	distant	distant	D-N
Olfr1018:Olfr820	14.7412	NA	260.189	FALSE	NA	NA	NA	TRUE	distant	distant	D-N
Olfr1018:Olfr821	22.1615	NA	258.792	FALSE	NA	NA	NA	TRUE	distant	distant	D-N
Olfr1018:Olfr824	14.1455	NA	241.163	FALSE	NA	NA	NA	TRUE	distant	distant	D-N
Olfr1018:Olfr825	25.4364	NA	300.156	FALSE	NA	NA	NA	TRUE	distant	distant	D-N
Olfr1018:Olfr826	26.2074	NA	283.52	FALSE	NA	NA	NA	TRUE	distant	distant	D-N
Olfr1018:Olfr827	26.8584	NA	268.748	FALSE	NA	NA	NA	TRUE	distant	distant	D-N
Olfr1018:Olfr835	20.1212	NA	293.178	FALSE	NA	NA	NA	TRUE	distant	distant	D-N
Olfr1018:Olfr839-ps1	21.6071	NA	280.032	FALSE	NA	NA	NA	TRUE	distant	distant	D-N
Olfr1018:Olfr843	10.5359	NA	297.451	FALSE	NA	NA	NA	TRUE	distant	distant	D-N
Olfr1018:Olfr855	25.7666	NA	279.097	FALSE	NA	NA	NA	TRUE	distant	distant	D-N
Olfr1018:Olfr867	20.4113	NA	305.759	FALSE	NA	NA	NA	TRUE	distant	distant	D-N
Olfr1018:Olfr868	24.2604	NA	296.985	FALSE	NA	NA	NA	TRUE	distant	distant	D-N
Olfr1018:Olfr869	20.5178	NA	309.329	FALSE	NA	NA	NA	TRUE	distant	distant	D-N
Olfr1018:Olfr870	23.5211	NA	270.574	FALSE	NA	NA	NA	TRUE	distant	distant	D-N
Olfr1018:Olfr873	15.8735	NA	298.131	FALSE	NA	NA	NA	TRUE	distant	distant	D-N
Olfr1018:Olfr874	20.5502	NA	269.328	FALSE	NA	NA	NA	TRUE	distant	distant	D-N
Olfr1018:Olfr875	28.037	NA	264.928	FALSE	NA	NA	NA	TRUE	distant	distant	D-N
Olfr1018:Olfr878	22.1124	NA	289.752	FALSE	NA	NA	NA	TRUE	distant	distant	D-N
Olfr1018:Olfr884	27.4036	NA	267.694	FALSE	NA	NA	NA	TRUE	distant	distant	D-N
Olfr1018:Olfr916	24.3034	NA	258.673	FALSE	NA	NA	NA	TRUE	distant	distant	D-N
Olfr1018:Olfr957	28.7184	NA	289.023	FALSE	NA	NA	NA	TRUE	distant	distant	D-N
Olfr1018:Olfr96	18.5497	NA	278.078	FALSE	NA	NA	NA	TRUE	distant	distant	D-N
Olfr1018:Olfr961	23.3066	NA	288.922	FALSE	NA	NA	NA	TRUE	distant	distant	D-N
Olfr1018:Olfr969	22.8782	NA	260.418	FALSE	NA	NA	NA	TRUE	distant	distant	D-N
Olfr1018:Olfr972	27.499	NA	267.212	FALSE	NA	NA	NA	TRUE	distant	distant	D-N
Olfr1018:Olfr976	13.7692	NA	283.594	FALSE	NA	NA	NA	TRUE	distant	distant	D-N
Olfr1018:Olfr984	16.0034	NA	286.976	FALSE	NA	NA	NA	TRUE	distant	distant	D-N
Olfr1018:Olfr987	16.6953	488426	271.523	TRUE	1	3	7-10	FALSE	NA	NA	NA
Olfr1018:Olfr988	20.6331	466353	283.162	TRUE	1	3	7-10	FALSE	NA	NA	NA
Olfr1018:Olfr99	24.1063	NA	288.947	FALSE	NA	NA	NA	TRUE	distant	distant	D-N
Olfr1018:Olfr994	13.3363	389489	276.256	TRUE	1	3	7-10	FALSE	NA	NA	NA
Olfr1025-ps1:Olfr1029	9.90002	57252	148.99	TRUE	1	1	4	TRUE	close	close	C-H
Olfr1025-ps1:Olfr1030	12.1363	65918	117.525	TRUE	1	1	3	TRUE	close	close	C-H
Olfr1025-ps1:Olfr1037	5.25575	170469	209.532	TRUE	1	2	5	FALSE	NA	NA	NA
Olfr1025-ps1:Olfr1039	18.0036	216415	213.732	TRUE	1	2	6	FALSE	NA	NA	NA
Olfr1025-ps1:Olfr104-ps	11.776	NA	322.664	FALSE	NA	NA	NA	TRUE	distant	distant	D-N
Olfr1025-ps1:Olfr1042	19.5069	245059	197.663	TRUE	1	2	5	FALSE	NA	NA	NA
Olfr1025-ps1:Olfr105-ps	8.85328	NA	314.245	FALSE	NA	NA	NA	TRUE	distant	distant	D-N
Olfr1025-ps1:Olfr1056	11.5283	441059	244.928	TRUE	1	3	6	FALSE	NA	NA	NA
Olfr1025-ps1:Olfr1090	11.4813	839421	251.912	TRUE	2	4	7-10	FALSE	NA	NA	NA
Olfr1025-ps1:Olfr1097	16.1231	975855	251.001	TRUE	2	4	6	FALSE	NA	NA	NA
Olfr1025-ps1:Olfr11	13.9244	NA	249.241	FALSE	NA	NA	NA	TRUE	distant	distant	D-N
Olfr1025-ps1:Olfr110	14.0899	NA	285.976	FALSE	NA	NA	NA	TRUE	distant	distant	D-N
Olfr1025-ps1:Olfr1100	16.136	1063560	262.039	TRUE	3	4	7-10	FALSE	NA	NA	NA
Olfr1025-ps1:Olfr1110	18.3153	1221061	223	TRUE	3	5	6	FALSE	NA	NA	NA
Olfr1025-ps1:Olfr1112	12.0711	1273759	264.232	TRUE	3	5	7-10	FALSE	NA	NA	NA
Olfr1025-ps1:Olfr1116	15.6881	1350865	280.129	TRUE	3	5	7-10	FALSE	NA	NA	NA
Olfr1025-ps1:Olfr1118	16.4955	1390798	280.749	TRUE	3	5	7-10	FALSE	NA	NA	NA
Olfr1025-ps1:Olfr1124	17.295	1516547	285.867	TRUE	4	5	7-10	FALSE	NA	NA	NA
Olfr1025-ps1:Olfr1140	16.4823	1828244	224.183	TRUE	4	5	6	FALSE	NA	NA	NA
Olfr1025-ps1:Olfr1155	9.17971	2028353	247.248	TRUE	5	5	6	FALSE	NA	NA	NA
Olfr1025-ps1:Olfr1157	8.82283	2047593	235.61	TRUE	5	5	6	FALSE	NA	NA	NA
Olfr1025-ps1:Olfr117	15.8686	NA	284.358	FALSE	NA	NA	NA	TRUE	distant	distant	D-N
Olfr1025-ps1:Olfr1176	13.2109	2421625	275.71	TRUE	5	6	7-10	FALSE	NA	NA	NA
Olfr1025-ps1:Olfr1177-ps	11.6454	2429670	255.469	TRUE	5	6	7-10	FALSE	NA	NA	NA
Olfr1025-ps1:Olfr1178	20.6002	2473319	314.261	TRUE	6	6	7-10	FALSE	NA	NA	NA
Olfr1025-ps1:Olfr1183	17.2509	2543388	296.131	TRUE	6	6	7-10	FALSE	NA	NA	NA
Olfr1025-ps1:Olfr1184	22.2079	2568813	310.026	TRUE	6	6	7-10	FALSE	NA	NA	NA
Olfr1025-ps1:Olfr1191-ps1	13.4671	2724818	285.714	TRUE	6	6	7-10	FALSE	NA	NA	NA
Olfr1025-ps1:Olfr1192-ps1	16.4497	2734221	305.704	TRUE	6	6	7-10	FALSE	NA	NA	NA
Olfr1025-ps1:Olfr1195	17.8158	2768457	301.601	TRUE	6	6	7-10	FALSE	NA	NA	NA
Olfr1025-ps1:Olfr1197	12.8096	2814297	336.612	TRUE	6	6	7-10	FALSE	NA	NA	NA
Olfr1025-ps1:Olfr12	15.7886	NA	278.691	FALSE	NA	NA	NA	TRUE	distant	distant	D-N
Olfr1025-ps1:Olfr1200	17.6895	2853025	341.191	TRUE	6	6	7-10	FALSE	NA	NA	NA
Olfr1025-ps1:Olfr1205	18.795	2913171	298.656	TRUE	6	6	7-10	FALSE	NA	NA	NA
Olfr1025-ps1:Olfr1206	17.1902	2946659	287.316	TRUE	6	6	7-10	FALSE	NA	NA	NA
Olfr1025-ps1:Olfr121	10.8413	NA	319.764	FALSE	NA	NA	NA	TRUE	distant	distant	D-N
Olfr1025-ps1:Olfr1211	14.7147	3015013	303.244	TRUE	7-10	6	7-10	FALSE	NA	NA	NA
Olfr1025-ps1:Olfr1213	23.0067	3058646	309.928	TRUE	7-10	6	7-10	FALSE	NA	NA	NA
Olfr1025-ps1:Olfr1216	9.15111	3098774	307.562	TRUE	7-10	6	7-10	FALSE	NA	NA	NA
Olfr1025-ps1:Olfr1219	14.9221	3159795	323.11	TRUE	7-10	6	7-10	FALSE	NA	NA	NA
Olfr1025-ps1:Olfr1220	18.6821	3182634	308.836	TRUE	7-10	6	7-10	FALSE	NA	NA	NA
Olfr1025-ps1:Olfr1222	11.1697	3210414	312.397	TRUE	7-10	6	7-10	FALSE	NA	NA	NA
Olfr1025-ps1:Olfr1226	17.9107	3278720	316.165	TRUE	7-10	6	7-10	FALSE	NA	NA	NA
Olfr1025-ps1:Olfr1228	17.42	3334392	325.642	TRUE	7-10	6	7-10	FALSE	NA	NA	NA
Olfr1025-ps1:Olfr1229	13.0728	3367867	324.732	TRUE	7-10	6	7-10	FALSE	NA	NA	NA
Olfr1025-ps1:Olfr1239	12.5537	3503141	286.581	TRUE	7-10	6	7-10	FALSE	NA	NA	NA
Olfr1025-ps1:Olfr124	15.8217	NA	244.271	FALSE	NA	NA	NA	TRUE	distant	distant	D-N
Olfr1025-ps1:Olfr1241	15.0489	3567845	314.782	TRUE	7-10	6	7-10	FALSE	NA	NA	NA
Olfr1025-ps1:Olfr1242	15.9956	3579019	310.326	TRUE	7-10	6	7-10	FALSE	NA	NA	NA
Olfr1025-ps1:Olfr1247	14.5212	3694797	306.723	TRUE	7-10	6	7-10	FALSE	NA	NA	NA
Olfr1025-ps1:Olfr1250	16.3203	3742148	317.27	TRUE	7-10	6	7-10	FALSE	NA	NA	NA
Olfr1025-ps1:Olfr1251	18.7043	3752572	324.366	TRUE	7-10	6	7-10	FALSE	NA	NA	NA
Olfr1025-ps1:Olfr1252	18.2249	3806815	319.52	TRUE	7-10	6	7-10	FALSE	NA	NA	NA
Olfr1025-ps1:Olfr1253	15.6897	3837514	322.785	TRUE	7-10	6	7-10	FALSE	NA	NA	NA
Olfr1025-ps1:Olfr1254	16.404	3874080	308.978	TRUE	7-10	6	7-10	FALSE	NA	NA	NA
Olfr1025-ps1:Olfr1258	9.07733	4011878	311.13	TRUE	7-10	6	7-10	FALSE	NA	NA	NA
Olfr1025-ps1:Olfr1260	16.9651	4059814	311.294	TRUE	7-10	6	7-10	FALSE	NA	NA	NA
Olfr1025-ps1:Olfr1263	14.5185	4096987	301.055	TRUE	7-10	6	7-10	FALSE	NA	NA	NA
Olfr1025-ps1:Olfr1264	16.7713	4106800	292.019	TRUE	7-10	6	7-10	FALSE	NA	NA	NA
Olfr1025-ps1:Olfr1271	13.03	4351113	285.763	TRUE	7-10	6	7-10	FALSE	NA	NA	NA
Olfr1025-ps1:Olfr1280	19.4951	25397479	310.351	FALSE	NA	NA	NA	TRUE	distant	distant	D-N
Olfr1025-ps1:Olfr1281	15.2368	25410497	306.181	FALSE	NA	NA	NA	TRUE	distant	distant	D-N
Olfr1025-ps1:Olfr129	13.6682	NA	315.446	FALSE	NA	NA	NA	TRUE	distant	distant	D-N
Olfr1025-ps1:Olfr1297	13.1817	25706808	301.682	FALSE	NA	NA	NA	TRUE	distant	distant	D-N
Olfr1025-ps1:Olfr130	11.932	NA	282.528	FALSE	NA	NA	NA	TRUE	distant	distant	D-N
Olfr1025-ps1:Olfr1301	18.3831	25836282	321.059	FALSE	NA	NA	NA	TRUE	distant	distant	D-N
Olfr1025-ps1:Olfr1305	21.9973	25958583	301.242	FALSE	NA	NA	NA	TRUE	distant	distant	D-N
Olfr1025-ps1:Olfr1307	19.9064	26030175	312.745	FALSE	NA	NA	NA	TRUE	distant	distant	D-N
Olfr1025-ps1:Olfr131	10.7793	NA	261.872	FALSE	NA	NA	NA	TRUE	distant	distant	D-N
Olfr1025-ps1:Olfr1312	22.1169	26127793	320.142	FALSE	NA	NA	NA	TRUE	distant	distant	D-N
Olfr1025-ps1:Olfr1313	26.4193	26157281	305.271	FALSE	NA	NA	NA	TRUE	distant	distant	D-N
Olfr1025-ps1:Olfr1320	14.5385	NA	318.072	FALSE	NA	NA	NA	TRUE	distant	distant	D-N
Olfr1025-ps1:Olfr1321	18.1282	NA	311.093	FALSE	NA	NA	NA	TRUE	distant	distant	D-N
Olfr1025-ps1:Olfr1322	24.2583	NA	311.164	FALSE	NA	NA	NA	TRUE	distant	distant	D-N
Olfr1025-ps1:Olfr1323	16.5541	NA	256.441	FALSE	NA	NA	NA	TRUE	distant	distant	D-N
Olfr1025-ps1:Olfr1326-ps1	15.6167	NA	260.924	FALSE	NA	NA	NA	TRUE	distant	distant	D-N
Olfr1025-ps1:Olfr1330	14.5291	NA	272.917	FALSE	NA	NA	NA	TRUE	distant	distant	D-N
Olfr1025-ps1:Olfr1336	14.2475	NA	316.006	FALSE	NA	NA	NA	TRUE	distant	distant	D-N
Olfr1025-ps1:Olfr1342	15.1977	NA	259.747	FALSE	NA	NA	NA	TRUE	distant	distant	D-N
Olfr1025-ps1:Olfr1346	18.7808	NA	345.372	FALSE	NA	NA	NA	TRUE	distant	distant	D-N
Olfr1025-ps1:Olfr1347	14.0144	NA	315.991	FALSE	NA	NA	NA	TRUE	distant	distant	D-N
Olfr1025-ps1:Olfr1348	14.9356	NA	313.465	FALSE	NA	NA	NA	TRUE	distant	distant	D-N
Olfr1025-ps1:Olfr1349	11.3196	NA	303.566	FALSE	NA	NA	NA	TRUE	distant	distant	D-N
Olfr1025-ps1:Olfr1350	14.1959	NA	293.493	FALSE	NA	NA	NA	TRUE	distant	distant	D-N
Olfr1025-ps1:Olfr1354	17.7562	NA	292.152	FALSE	NA	NA	NA	TRUE	distant	distant	D-N
Olfr1025-ps1:Olfr1358	7.50607	NA	302.735	FALSE	NA	NA	NA	TRUE	distant	distant	D-N
Olfr1025-ps1:Olfr1359	15.7676	NA	230.923	FALSE	NA	NA	NA	TRUE	distant	distant	D-N
Olfr1025-ps1:Olfr1361	9.52028	NA	265.391	FALSE	NA	NA	NA	TRUE	distant	distant	D-N
Olfr1025-ps1:Olfr1364	15.5578	NA	265.132	FALSE	NA	NA	NA	TRUE	distant	distant	D-N
Olfr1025-ps1:Olfr1368	13.0278	NA	274.169	FALSE	NA	NA	NA	TRUE	distant	distant	D-N
Olfr1025-ps1:Olfr1384	15.4227	NA	305.644	FALSE	NA	NA	NA	TRUE	distant	distant	D-N
Olfr1025-ps1:Olfr1395	11.2188	NA	269.892	FALSE	NA	NA	NA	TRUE	distant	distant	D-N
Olfr1025-ps1:Olfr1396	9.66468	NA	295.769	FALSE	NA	NA	NA	TRUE	distant	distant	D-N
Olfr1025-ps1:Olfr140	13.8909	4137007	280.985	TRUE	7-10	6	7-10	FALSE	NA	NA	NA
Olfr1025-ps1:Olfr1404	9.28673	NA	289.016	FALSE	NA	NA	NA	TRUE	distant	distant	D-N
Olfr1025-ps1:Olfr1406	9.20667	NA	290.657	FALSE	NA	NA	NA	TRUE	distant	distant	D-N
Olfr1025-ps1:Olfr1408	8.31234	NA	296.437	FALSE	NA	NA	NA	TRUE	distant	distant	D-N
Olfr1025-ps1:Olfr1415	14.0432	NA	293.522	FALSE	NA	NA	NA	TRUE	distant	distant	D-N
Olfr1025-ps1:Olfr1416	13.1052	NA	300.348	FALSE	NA	NA	NA	TRUE	distant	distant	D-N
Olfr1025-ps1:Olfr1417	16.4987	NA	266.531	FALSE	NA	NA	NA	TRUE	distant	distant	D-N
Olfr1025-ps1:Olfr1418	16.1745	NA	282.708	FALSE	NA	NA	NA	TRUE	distant	distant	D-N
Olfr1025-ps1:Olfr1420	12.2696	NA	261.941	FALSE	NA	NA	NA	TRUE	distant	distant	D-N
Olfr1025-ps1:Olfr1423	15.2253	NA	292.997	FALSE	NA	NA	NA	TRUE	distant	distant	D-N
Olfr1025-ps1:Olfr1425	12.4211	NA	298.731	FALSE	NA	NA	NA	TRUE	distant	distant	D-N
Olfr1025-ps1:Olfr1426	14.2933	NA	294.325	FALSE	NA	NA	NA	TRUE	distant	distant	D-N
Olfr1025-ps1:Olfr1427	13.2367	NA	289.794	FALSE	NA	NA	NA	TRUE	distant	distant	D-N
Olfr1025-ps1:Olfr1428	11.5854	NA	318.129	FALSE	NA	NA	NA	TRUE	distant	distant	D-N
Olfr1025-ps1:Olfr1431	27.093	NA	256.263	FALSE	NA	NA	NA	TRUE	distant	distant	D-N
Olfr1025-ps1:Olfr1437	16.3009	NA	261.853	FALSE	NA	NA	NA	TRUE	distant	distant	D-N
Olfr1025-ps1:Olfr1438-ps1	18.5836	NA	257.1	FALSE	NA	NA	NA	TRUE	distant	distant	D-N
Olfr1025-ps1:Olfr1440	22.6074	NA	270.973	FALSE	NA	NA	NA	TRUE	distant	distant	D-N
Olfr1025-ps1:Olfr145	7.41563	NA	246.605	FALSE	NA	NA	NA	TRUE	distant	distant	D-N
Olfr1025-ps1:Olfr1463	16.9181	NA	263.051	FALSE	NA	NA	NA	TRUE	distant	distant	D-N
Olfr1025-ps1:Olfr1484	13.0272	NA	247.673	FALSE	NA	NA	NA	TRUE	distant	distant	D-N
Olfr1025-ps1:Olfr1490	17.6929	NA	312.231	FALSE	NA	NA	NA	TRUE	distant	distant	D-N
Olfr1025-ps1:Olfr1491	18.1163	NA	276.439	FALSE	NA	NA	NA	TRUE	distant	distant	D-N
Olfr1025-ps1:Olfr1494	15.1094	NA	267.692	FALSE	NA	NA	NA	TRUE	distant	distant	D-N
Olfr1025-ps1:Olfr15	15.4145	NA	282.34	FALSE	NA	NA	NA	TRUE	distant	distant	D-N
Olfr1025-ps1:Olfr1501	13.9271	NA	258.406	FALSE	NA	NA	NA	TRUE	distant	distant	D-N
Olfr1025-ps1:Olfr1507	25.3769	NA	291.484	FALSE	NA	NA	NA	TRUE	distant	distant	D-N
Olfr1025-ps1:Olfr1508	14.8673	NA	291.759	FALSE	NA	NA	NA	TRUE	distant	distant	D-N
Olfr1025-ps1:Olfr1509	17.1763	NA	285.957	FALSE	NA	NA	NA	TRUE	distant	distant	D-N
Olfr1025-ps1:Olfr1510	4.9949	NA	302.512	FALSE	NA	NA	NA	TRUE	distant	distant	D-N
Olfr1025-ps1:Olfr1511	6.15536	NA	309.206	FALSE	NA	NA	NA	TRUE	distant	distant	D-N
Olfr1025-ps1:Olfr1512	11.6876	NA	288.042	FALSE	NA	NA	NA	TRUE	distant	distant	D-N
Olfr1025-ps1:Olfr1564	11.2855	NA	309.609	FALSE	NA	NA	NA	TRUE	distant	distant	D-N
Olfr1025-ps1:Olfr16	9.63402	NA	288.452	FALSE	NA	NA	NA	TRUE	distant	distant	D-N
Olfr1025-ps1:Olfr166	15.6759	NA	276.082	FALSE	NA	NA	NA	TRUE	distant	distant	D-N
Olfr1025-ps1:Olfr167	13.6223	NA	273.388	FALSE	NA	NA	NA	TRUE	distant	distant	D-N
Olfr1025-ps1:Olfr168	14.3487	NA	286.999	FALSE	NA	NA	NA	TRUE	distant	distant	D-N
Olfr1025-ps1:Olfr169	13.7989	NA	289.523	FALSE	NA	NA	NA	TRUE	distant	distant	D-N
Olfr1025-ps1:Olfr17	11.2215	NA	282.227	FALSE	NA	NA	NA	TRUE	distant	distant	D-N
Olfr1025-ps1:Olfr186	13.7185	NA	270.755	FALSE	NA	NA	NA	TRUE	distant	distant	D-N
Olfr1025-ps1:Olfr190	14.6469	NA	265.346	FALSE	NA	NA	NA	TRUE	distant	distant	D-N
Olfr1025-ps1:Olfr191	15.8394	NA	269.711	FALSE	NA	NA	NA	TRUE	distant	distant	D-N
Olfr1025-ps1:Olfr195	21.1882	NA	268.447	FALSE	NA	NA	NA	TRUE	distant	distant	D-N
Olfr1025-ps1:Olfr2	12.186	NA	327.086	FALSE	NA	NA	NA	TRUE	distant	distant	D-N
Olfr1025-ps1:Olfr211	17.5809	NA	286.318	FALSE	NA	NA	NA	TRUE	distant	distant	D-N
Olfr1025-ps1:Olfr213	13.8668	NA	344.451	FALSE	NA	NA	NA	TRUE	distant	distant	D-N
Olfr1025-ps1:Olfr214	16.6591	NA	338.646	FALSE	NA	NA	NA	TRUE	distant	distant	D-N
Olfr1025-ps1:Olfr218	10.7426	NA	290.876	FALSE	NA	NA	NA	TRUE	distant	distant	D-N
Olfr1025-ps1:Olfr220	12.2788	NA	289.615	FALSE	NA	NA	NA	TRUE	distant	distant	D-N
Olfr1025-ps1:Olfr222	11.7705	NA	260.873	FALSE	NA	NA	NA	TRUE	distant	distant	D-N
Olfr1025-ps1:Olfr224	17.4258	NA	291.489	FALSE	NA	NA	NA	TRUE	distant	distant	D-N
Olfr1025-ps1:Olfr228	10.1005	568536	241.805	TRUE	2	3	6	FALSE	NA	NA	NA
Olfr1025-ps1:Olfr231	15.7351	NA	321.612	FALSE	NA	NA	NA	TRUE	distant	distant	D-N
Olfr1025-ps1:Olfr235	15.4368	NA	264.063	FALSE	NA	NA	NA	TRUE	distant	distant	D-N
Olfr1025-ps1:Olfr237	11.6425	NA	258.323	FALSE	NA	NA	NA	TRUE	distant	distant	D-N
Olfr1025-ps1:Olfr239	10.8352	NA	307.174	FALSE	NA	NA	NA	TRUE	distant	distant	D-N
Olfr1025-ps1:Olfr24	8.05337	NA	258.563	FALSE	NA	NA	NA	TRUE	distant	distant	D-N
Olfr1025-ps1:Olfr279	20.9976	NA	340.847	FALSE	NA	NA	NA	TRUE	distant	distant	D-N
Olfr1025-ps1:Olfr281	17.4883	NA	310.348	FALSE	NA	NA	NA	TRUE	distant	distant	D-N
Olfr1025-ps1:Olfr285	15.0015	NA	302.133	FALSE	NA	NA	NA	TRUE	distant	distant	D-N
Olfr1025-ps1:Olfr286	15.3694	NA	349.21	FALSE	NA	NA	NA	TRUE	distant	distant	D-N
Olfr1025-ps1:Olfr287	19.6238	NA	351.03	FALSE	NA	NA	NA	TRUE	distant	distant	D-N
Olfr1025-ps1:Olfr291	18.3087	NA	260.854	FALSE	NA	NA	NA	TRUE	distant	distant	D-N
Olfr1025-ps1:Olfr295	19.7149	NA	325.368	FALSE	NA	NA	NA	TRUE	distant	distant	D-N
Olfr1025-ps1:Olfr3	8.41663	49102186	284.522	FALSE	NA	NA	NA	TRUE	distant	distant	D-N
Olfr1025-ps1:Olfr30	8.74434	NA	283.703	FALSE	NA	NA	NA	TRUE	distant	distant	D-N
Olfr1025-ps1:Olfr303	20.0456	NA	273.719	FALSE	NA	NA	NA	TRUE	distant	distant	D-N
Olfr1025-ps1:Olfr308	13.5602	NA	293.987	FALSE	NA	NA	NA	TRUE	distant	distant	D-N
Olfr1025-ps1:Olfr309	18.1683	NA	267.383	FALSE	NA	NA	NA	TRUE	distant	distant	D-N
Olfr1025-ps1:Olfr31	16.6857	NA	286.976	FALSE	NA	NA	NA	TRUE	distant	distant	D-N
Olfr1025-ps1:Olfr314	14.4789	NA	290.857	FALSE	NA	NA	NA	TRUE	distant	distant	D-N
Olfr1025-ps1:Olfr317	16.6053	NA	293.493	FALSE	NA	NA	NA	TRUE	distant	distant	D-N
Olfr1025-ps1:Olfr318	13.836	NA	295.865	FALSE	NA	NA	NA	TRUE	distant	distant	D-N
Olfr1025-ps1:Olfr32	11.3385	4223864	277.198	TRUE	7-10	6	7-10	FALSE	NA	NA	NA
Olfr1025-ps1:Olfr322	10.7805	NA	291.389	FALSE	NA	NA	NA	TRUE	distant	distant	D-N
Olfr1025-ps1:Olfr325	16.8396	NA	303.565	FALSE	NA	NA	NA	TRUE	distant	distant	D-N
Olfr1025-ps1:Olfr328	19.6012	NA	289.563	FALSE	NA	NA	NA	TRUE	distant	distant	D-N
Olfr1025-ps1:Olfr329	16.2719	NA	294.674	FALSE	NA	NA	NA	TRUE	distant	distant	D-N
Olfr1025-ps1:Olfr330	16.0385	NA	291.671	FALSE	NA	NA	NA	TRUE	distant	distant	D-N
Olfr1025-ps1:Olfr332	10.4962	NA	303.058	FALSE	NA	NA	NA	TRUE	distant	distant	D-N
Olfr1025-ps1:Olfr348	10.0478	49131490	268.917	FALSE	NA	NA	NA	TRUE	distant	distant	D-N
Olfr1025-ps1:Olfr351	10.7212	49054957	269.534	FALSE	NA	NA	NA	TRUE	distant	distant	D-N
Olfr1025-ps1:Olfr354	26.6905	49010994	287.904	FALSE	NA	NA	NA	TRUE	distant	distant	D-N
Olfr1025-ps1:Olfr358	16.9807	48909694	283.865	FALSE	NA	NA	NA	TRUE	distant	distant	D-N
Olfr1025-ps1:Olfr360	26.4465	48849626	286.382	FALSE	NA	NA	NA	TRUE	distant	distant	D-N
Olfr1025-ps1:Olfr364-ps1	5.9393	48771764	272.167	FALSE	NA	NA	NA	TRUE	distant	distant	D-N
Olfr1025-ps1:Olfr365	12.0055	48716720	264.023	FALSE	NA	NA	NA	TRUE	distant	distant	D-N
Olfr1025-ps1:Olfr366	11.7051	48698520	239.256	FALSE	NA	NA	NA	TRUE	distant	distant	D-N
Olfr1025-ps1:Olfr370	13.2317	NA	296.435	FALSE	NA	NA	NA	TRUE	distant	distant	D-N
Olfr1025-ps1:Olfr372	11.0928	NA	294.877	FALSE	NA	NA	NA	TRUE	distant	distant	D-N
Olfr1025-ps1:Olfr374	21.5403	NA	276.557	FALSE	NA	NA	NA	TRUE	distant	distant	D-N
Olfr1025-ps1:Olfr392	16.9341	NA	281.804	FALSE	NA	NA	NA	TRUE	distant	distant	D-N
Olfr1025-ps1:Olfr398	11.784	NA	287.543	FALSE	NA	NA	NA	TRUE	distant	distant	D-N
Olfr1025-ps1:Olfr403	11.8588	NA	278.325	FALSE	NA	NA	NA	TRUE	distant	distant	D-N
Olfr1025-ps1:Olfr406	10.2678	NA	285.763	FALSE	NA	NA	NA	TRUE	distant	distant	D-N
Olfr1025-ps1:Olfr411	17.2448	NA	279.557	FALSE	NA	NA	NA	TRUE	distant	distant	D-N
Olfr1025-ps1:Olfr414	12.3812	NA	317.638	FALSE	NA	NA	NA	TRUE	distant	distant	D-N
Olfr1025-ps1:Olfr417	13.0329	NA	291.617	FALSE	NA	NA	NA	TRUE	distant	distant	D-N
Olfr1025-ps1:Olfr418	7.58571	NA	285.617	FALSE	NA	NA	NA	TRUE	distant	distant	D-N
Olfr1025-ps1:Olfr419	4.41633	NA	264.022	FALSE	NA	NA	NA	TRUE	distant	distant	D-N
Olfr1025-ps1:Olfr43	15.0453	NA	277.195	FALSE	NA	NA	NA	TRUE	distant	distant	D-N
Olfr1025-ps1:Olfr441	17.8828	NA	258.843	FALSE	NA	NA	NA	TRUE	distant	distant	D-N
Olfr1025-ps1:Olfr446	8.55858	NA	269.307	FALSE	NA	NA	NA	TRUE	distant	distant	D-N
Olfr1025-ps1:Olfr448	14.2786	NA	288.788	FALSE	NA	NA	NA	TRUE	distant	distant	D-N
Olfr1025-ps1:Olfr449	14.1413	NA	285.337	FALSE	NA	NA	NA	TRUE	distant	distant	D-N
Olfr1025-ps1:Olfr455	14.5419	NA	359.255	FALSE	NA	NA	NA	TRUE	distant	distant	D-N
Olfr1025-ps1:Olfr46	13.6896	NA	294.111	FALSE	NA	NA	NA	TRUE	distant	distant	D-N
Olfr1025-ps1:Olfr460	15.2549	NA	316.378	FALSE	NA	NA	NA	TRUE	distant	distant	D-N
Olfr1025-ps1:Olfr479	13.5841	NA	321.656	FALSE	NA	NA	NA	TRUE	distant	distant	D-N
Olfr1025-ps1:Olfr48	18.9703	3929746	317.454	TRUE	7-10	6	7-10	FALSE	NA	NA	NA
Olfr1025-ps1:Olfr481	12.9691	NA	233.11	FALSE	NA	NA	NA	TRUE	distant	distant	D-N
Olfr1025-ps1:Olfr49	10.4948	NA	292.704	FALSE	NA	NA	NA	TRUE	distant	distant	D-N
Olfr1025-ps1:Olfr522	15.1789	NA	289.54	FALSE	NA	NA	NA	TRUE	distant	distant	D-N
Olfr1025-ps1:Olfr523	17.1759	NA	305.442	FALSE	NA	NA	NA	TRUE	distant	distant	D-N
Olfr1025-ps1:Olfr524	14.2597	NA	306.527	FALSE	NA	NA	NA	TRUE	distant	distant	D-N
Olfr1025-ps1:Olfr527	16.2033	NA	290.996	FALSE	NA	NA	NA	TRUE	distant	distant	D-N
Olfr1025-ps1:Olfr531	14.3422	NA	292.681	FALSE	NA	NA	NA	TRUE	distant	distant	D-N
Olfr1025-ps1:Olfr532	14.7849	NA	266.751	FALSE	NA	NA	NA	TRUE	distant	distant	D-N
Olfr1025-ps1:Olfr533	17.4131	NA	319.197	FALSE	NA	NA	NA	TRUE	distant	distant	D-N
Olfr1025-ps1:Olfr535	14.2919	NA	291.481	FALSE	NA	NA	NA	TRUE	distant	distant	D-N
Olfr1025-ps1:Olfr536	16.6982	NA	301.472	FALSE	NA	NA	NA	TRUE	distant	distant	D-N
Olfr1025-ps1:Olfr541	12.1355	NA	280.598	FALSE	NA	NA	NA	TRUE	distant	distant	D-N
Olfr1025-ps1:Olfr544	4.74577	NA	415.228	FALSE	NA	NA	NA	TRUE	distant	distant	D-N
Olfr1025-ps1:Olfr549	8.21576	NA	378.819	FALSE	NA	NA	NA	TRUE	distant	distant	D-N
Olfr1025-ps1:Olfr55	16.9977	NA	305.884	FALSE	NA	NA	NA	TRUE	distant	distant	D-N
Olfr1025-ps1:Olfr552	10.4897	NA	352.946	FALSE	NA	NA	NA	TRUE	distant	distant	D-N
Olfr1025-ps1:Olfr553	19.2003	NA	403.488	FALSE	NA	NA	NA	TRUE	distant	distant	D-N
Olfr1025-ps1:Olfr554	14.5976	NA	405.735	FALSE	NA	NA	NA	TRUE	distant	distant	D-N
Olfr1025-ps1:Olfr56	17.4401	NA	273.27	FALSE	NA	NA	NA	TRUE	distant	distant	D-N
Olfr1025-ps1:Olfr566	10.0399	NA	412.171	FALSE	NA	NA	NA	TRUE	distant	distant	D-N
Olfr1025-ps1:Olfr569	8.81026	NA	360.769	FALSE	NA	NA	NA	TRUE	distant	distant	D-N
Olfr1025-ps1:Olfr571	18.5344	NA	422.345	FALSE	NA	NA	NA	TRUE	distant	distant	D-N
Olfr1025-ps1:Olfr572	6.73414	NA	412.241	FALSE	NA	NA	NA	TRUE	distant	distant	D-N
Olfr1025-ps1:Olfr582	13.2669	NA	385.991	FALSE	NA	NA	NA	TRUE	distant	distant	D-N
Olfr1025-ps1:Olfr584	9.57686	NA	383.601	FALSE	NA	NA	NA	TRUE	distant	distant	D-N
Olfr1025-ps1:Olfr586	11.7317	NA	393.866	FALSE	NA	NA	NA	TRUE	distant	distant	D-N
Olfr1025-ps1:Olfr59	14.0163	NA	275.103	FALSE	NA	NA	NA	TRUE	distant	distant	D-N
Olfr1025-ps1:Olfr591	13.4227	NA	371.899	FALSE	NA	NA	NA	TRUE	distant	distant	D-N
Olfr1025-ps1:Olfr592	17.6419	NA	373.574	FALSE	NA	NA	NA	TRUE	distant	distant	D-N
Olfr1025-ps1:Olfr594	9.93344	NA	378.78	FALSE	NA	NA	NA	TRUE	distant	distant	D-N
Olfr1025-ps1:Olfr596	11.5514	NA	372.121	FALSE	NA	NA	NA	TRUE	distant	distant	D-N
Olfr1025-ps1:Olfr598	10.9903	NA	400.891	FALSE	NA	NA	NA	TRUE	distant	distant	D-N
Olfr1025-ps1:Olfr599	16.1684	NA	403.375	FALSE	NA	NA	NA	TRUE	distant	distant	D-N
Olfr1025-ps1:Olfr6	13.637	NA	314.224	FALSE	NA	NA	NA	TRUE	distant	distant	D-N
Olfr1025-ps1:Olfr60	15.9396	NA	288.598	FALSE	NA	NA	NA	TRUE	distant	distant	D-N
Olfr1025-ps1:Olfr600	14.3943	NA	379.841	FALSE	NA	NA	NA	TRUE	distant	distant	D-N
Olfr1025-ps1:Olfr608	15.0737	NA	388.107	FALSE	NA	NA	NA	TRUE	distant	distant	D-N
Olfr1025-ps1:Olfr609	7.23676	NA	409.106	FALSE	NA	NA	NA	TRUE	distant	distant	D-N
Olfr1025-ps1:Olfr61	15.4307	NA	282.188	FALSE	NA	NA	NA	TRUE	distant	distant	D-N
Olfr1025-ps1:Olfr610	7.67365	NA	376.041	FALSE	NA	NA	NA	TRUE	distant	distant	D-N
Olfr1025-ps1:Olfr611	15.89	NA	391.4	FALSE	NA	NA	NA	TRUE	distant	distant	D-N
Olfr1025-ps1:Olfr617	7.77878	NA	400.809	FALSE	NA	NA	NA	TRUE	distant	distant	D-N
Olfr1025-ps1:Olfr623	12.801	NA	418.511	FALSE	NA	NA	NA	TRUE	distant	distant	D-N
Olfr1025-ps1:Olfr63	15.0152	NA	292.266	FALSE	NA	NA	NA	TRUE	distant	distant	D-N
Olfr1025-ps1:Olfr639	11.3702	NA	393.728	FALSE	NA	NA	NA	TRUE	distant	distant	D-N
Olfr1025-ps1:Olfr646	10.4966	NA	381.994	FALSE	NA	NA	NA	TRUE	distant	distant	D-N
Olfr1025-ps1:Olfr65	12.0477	NA	405.481	FALSE	NA	NA	NA	TRUE	distant	distant	D-N
Olfr1025-ps1:Olfr652	7.01199	NA	407.426	FALSE	NA	NA	NA	TRUE	distant	distant	D-N
Olfr1025-ps1:Olfr653	10.9251	NA	380.012	FALSE	NA	NA	NA	TRUE	distant	distant	D-N
Olfr1025-ps1:Olfr655	11.1657	NA	375.187	FALSE	NA	NA	NA	TRUE	distant	distant	D-N
Olfr1025-ps1:Olfr661	11.15	NA	372.132	FALSE	NA	NA	NA	TRUE	distant	distant	D-N
Olfr1025-ps1:Olfr665	17.6139	NA	391.438	FALSE	NA	NA	NA	TRUE	distant	distant	D-N
Olfr1025-ps1:Olfr666	18.8576	NA	389.943	FALSE	NA	NA	NA	TRUE	distant	distant	D-N
Olfr1025-ps1:Olfr672	13.6442	NA	383.877	FALSE	NA	NA	NA	TRUE	distant	distant	D-N
Olfr1025-ps1:Olfr677	17.5263	NA	381.961	FALSE	NA	NA	NA	TRUE	distant	distant	D-N
Olfr1025-ps1:Olfr68	10.2562	NA	384.253	FALSE	NA	NA	NA	TRUE	distant	distant	D-N
Olfr1025-ps1:Olfr681	15.8577	NA	364.909	FALSE	NA	NA	NA	TRUE	distant	distant	D-N
Olfr1025-ps1:Olfr683	10.0033	NA	381.281	FALSE	NA	NA	NA	TRUE	distant	distant	D-N
Olfr1025-ps1:Olfr685	9.66845	NA	378.393	FALSE	NA	NA	NA	TRUE	distant	distant	D-N
Olfr1025-ps1:Olfr686	16.9382	NA	408.133	FALSE	NA	NA	NA	TRUE	distant	distant	D-N
Olfr1025-ps1:Olfr689	12.7051	NA	379.745	FALSE	NA	NA	NA	TRUE	distant	distant	D-N
Olfr1025-ps1:Olfr69	17.4198	NA	376.248	FALSE	NA	NA	NA	TRUE	distant	distant	D-N
Olfr1025-ps1:Olfr692	15.071	NA	407.749	FALSE	NA	NA	NA	TRUE	distant	distant	D-N
Olfr1025-ps1:Olfr693	10.5022	NA	316.992	FALSE	NA	NA	NA	TRUE	distant	distant	D-N
Olfr1025-ps1:Olfr699	10.0222	NA	319.485	FALSE	NA	NA	NA	TRUE	distant	distant	D-N
Olfr1025-ps1:Olfr70	11.2663	NA	290.562	FALSE	NA	NA	NA	TRUE	distant	distant	D-N
Olfr1025-ps1:Olfr701	13.7049	NA	314.608	FALSE	NA	NA	NA	TRUE	distant	distant	D-N
Olfr1025-ps1:Olfr707	11.5764	NA	256.331	FALSE	NA	NA	NA	TRUE	distant	distant	D-N
Olfr1025-ps1:Olfr71	13.1415	NA	270.77	FALSE	NA	NA	NA	TRUE	distant	distant	D-N
Olfr1025-ps1:Olfr711	16.4788	NA	292.295	FALSE	NA	NA	NA	TRUE	distant	distant	D-N
Olfr1025-ps1:Olfr713	13.6148	NA	301.943	FALSE	NA	NA	NA	TRUE	distant	distant	D-N
Olfr1025-ps1:Olfr716	9.71815	NA	254.507	FALSE	NA	NA	NA	TRUE	distant	distant	D-N
Olfr1025-ps1:Olfr718-ps1	6.30568	NA	356.528	FALSE	NA	NA	NA	TRUE	distant	distant	D-N
Olfr1025-ps1:Olfr720	14.9315	NA	297.743	FALSE	NA	NA	NA	TRUE	distant	distant	D-N
Olfr1025-ps1:Olfr722	11.0044	NA	300.097	FALSE	NA	NA	NA	TRUE	distant	distant	D-N
Olfr1025-ps1:Olfr724	19.8198	NA	313.724	FALSE	NA	NA	NA	TRUE	distant	distant	D-N
Olfr1025-ps1:Olfr726	17.2872	NA	308.296	FALSE	NA	NA	NA	TRUE	distant	distant	D-N
Olfr1025-ps1:Olfr727	19.2838	NA	311.084	FALSE	NA	NA	NA	TRUE	distant	distant	D-N
Olfr1025-ps1:Olfr728	26.1365	NA	292.177	FALSE	NA	NA	NA	TRUE	distant	distant	D-N
Olfr1025-ps1:Olfr73	5.1853	2119864	254.266	TRUE	5	5	7-10	FALSE	NA	NA	NA
Olfr1025-ps1:Olfr730	14.39	NA	301.723	FALSE	NA	NA	NA	TRUE	distant	distant	D-N
Olfr1025-ps1:Olfr731	20.2232	NA	291.586	FALSE	NA	NA	NA	TRUE	distant	distant	D-N
Olfr1025-ps1:Olfr732	12.6975	NA	293.997	FALSE	NA	NA	NA	TRUE	distant	distant	D-N
Olfr1025-ps1:Olfr740	13.6272	NA	296.308	FALSE	NA	NA	NA	TRUE	distant	distant	D-N
Olfr1025-ps1:Olfr741	19.0569	NA	293.58	FALSE	NA	NA	NA	TRUE	distant	distant	D-N
Olfr1025-ps1:Olfr742	17.3677	NA	298.17	FALSE	NA	NA	NA	TRUE	distant	distant	D-N
Olfr1025-ps1:Olfr743	15.978	NA	294.787	FALSE	NA	NA	NA	TRUE	distant	distant	D-N
Olfr1025-ps1:Olfr744	10.2763	NA	315.641	FALSE	NA	NA	NA	TRUE	distant	distant	D-N
Olfr1025-ps1:Olfr745	9.48341	NA	278.103	FALSE	NA	NA	NA	TRUE	distant	distant	D-N
Olfr1025-ps1:Olfr750	25.338	NA	315.116	FALSE	NA	NA	NA	TRUE	distant	distant	D-N
Olfr1025-ps1:Olfr76	12.0613	NA	240.373	FALSE	NA	NA	NA	TRUE	distant	distant	D-N
Olfr1025-ps1:Olfr769	23.8162	NA	289.169	FALSE	NA	NA	NA	TRUE	distant	distant	D-N
Olfr1025-ps1:Olfr77	18.5327	NA	306.248	FALSE	NA	NA	NA	TRUE	distant	distant	D-N
Olfr1025-ps1:Olfr771	21.6642	NA	303.397	FALSE	NA	NA	NA	TRUE	distant	distant	D-N
Olfr1025-ps1:Olfr775	13.9828	NA	271.609	FALSE	NA	NA	NA	TRUE	distant	distant	D-N
Olfr1025-ps1:Olfr776	17.288	NA	271.789	FALSE	NA	NA	NA	TRUE	distant	distant	D-N
Olfr1025-ps1:Olfr784	19.4323	NA	307.552	FALSE	NA	NA	NA	TRUE	distant	distant	D-N
Olfr1025-ps1:Olfr786	20.5077	NA	293.251	FALSE	NA	NA	NA	TRUE	distant	distant	D-N
Olfr1025-ps1:Olfr787	14.8604	NA	267.514	FALSE	NA	NA	NA	TRUE	distant	distant	D-N
Olfr1025-ps1:Olfr788	16.8327	NA	286.142	FALSE	NA	NA	NA	TRUE	distant	distant	D-N
Olfr1025-ps1:Olfr789	18.3341	NA	283.915	FALSE	NA	NA	NA	TRUE	distant	distant	D-N
Olfr1025-ps1:Olfr790	17.1566	NA	284.645	FALSE	NA	NA	NA	TRUE	distant	distant	D-N
Olfr1025-ps1:Olfr791	19.5303	NA	285.591	FALSE	NA	NA	NA	TRUE	distant	distant	D-N
Olfr1025-ps1:Olfr794	13.3	NA	300.651	FALSE	NA	NA	NA	TRUE	distant	distant	D-N
Olfr1025-ps1:Olfr798	17.7251	NA	270.731	FALSE	NA	NA	NA	TRUE	distant	distant	D-N
Olfr1025-ps1:Olfr801	19.3361	NA	316.13	FALSE	NA	NA	NA	TRUE	distant	distant	D-N
Olfr1025-ps1:Olfr804	23.2897	NA	298.701	FALSE	NA	NA	NA	TRUE	distant	distant	D-N
Olfr1025-ps1:Olfr805	15.9001	NA	301.626	FALSE	NA	NA	NA	TRUE	distant	distant	D-N
Olfr1025-ps1:Olfr806	18.2916	NA	297.808	FALSE	NA	NA	NA	TRUE	distant	distant	D-N
Olfr1025-ps1:Olfr810	19.0403	NA	292.449	FALSE	NA	NA	NA	TRUE	distant	distant	D-N
Olfr1025-ps1:Olfr812	21.0299	NA	295.206	FALSE	NA	NA	NA	TRUE	distant	distant	D-N
Olfr1025-ps1:Olfr813	16.2068	NA	272.473	FALSE	NA	NA	NA	TRUE	distant	distant	D-N
Olfr1025-ps1:Olfr818	20.155	NA	320.594	FALSE	NA	NA	NA	TRUE	distant	distant	D-N
Olfr1025-ps1:Olfr820	12.5865	NA	277.399	FALSE	NA	NA	NA	TRUE	distant	distant	D-N
Olfr1025-ps1:Olfr821	19.1044	NA	286.943	FALSE	NA	NA	NA	TRUE	distant	distant	D-N
Olfr1025-ps1:Olfr824	10.6559	NA	245.728	FALSE	NA	NA	NA	TRUE	distant	distant	D-N
Olfr1025-ps1:Olfr825	22.1258	NA	283.785	FALSE	NA	NA	NA	TRUE	distant	distant	D-N
Olfr1025-ps1:Olfr826	17.1392	NA	268.374	FALSE	NA	NA	NA	TRUE	distant	distant	D-N
Olfr1025-ps1:Olfr827	24.3482	NA	254.104	FALSE	NA	NA	NA	TRUE	distant	distant	D-N
Olfr1025-ps1:Olfr835	20.5271	NA	312.794	FALSE	NA	NA	NA	TRUE	distant	distant	D-N
Olfr1025-ps1:Olfr839-ps1	19.6636	NA	265.477	FALSE	NA	NA	NA	TRUE	distant	distant	D-N
Olfr1025-ps1:Olfr843	10.6481	NA	295.968	FALSE	NA	NA	NA	TRUE	distant	distant	D-N
Olfr1025-ps1:Olfr855	24.126	NA	280.576	FALSE	NA	NA	NA	TRUE	distant	distant	D-N
Olfr1025-ps1:Olfr867	16.9024	NA	311.571	FALSE	NA	NA	NA	TRUE	distant	distant	D-N
Olfr1025-ps1:Olfr868	19.0325	NA	325.277	FALSE	NA	NA	NA	TRUE	distant	distant	D-N
Olfr1025-ps1:Olfr869	13.0744	NA	307.244	FALSE	NA	NA	NA	TRUE	distant	distant	D-N
Olfr1025-ps1:Olfr870	19.9206	NA	284.772	FALSE	NA	NA	NA	TRUE	distant	distant	D-N
Olfr1025-ps1:Olfr873	12.9181	NA	296.167	FALSE	NA	NA	NA	TRUE	distant	distant	D-N
Olfr1025-ps1:Olfr874	8.15792	NA	240.744	FALSE	NA	NA	NA	TRUE	distant	distant	D-N
Olfr1025-ps1:Olfr875	18.1754	NA	241.284	FALSE	NA	NA	NA	TRUE	distant	distant	D-N
Olfr1025-ps1:Olfr878	11.0393	NA	268.23	FALSE	NA	NA	NA	TRUE	distant	distant	D-N
Olfr1025-ps1:Olfr884	16.9403	NA	244.913	FALSE	NA	NA	NA	TRUE	distant	distant	D-N
Olfr1025-ps1:Olfr916	15.5046	NA	224.558	FALSE	NA	NA	NA	TRUE	distant	distant	D-N
Olfr1025-ps1:Olfr957	17.7726	NA	261.574	FALSE	NA	NA	NA	TRUE	distant	distant	D-N
Olfr1025-ps1:Olfr96	11.9563	NA	298.005	FALSE	NA	NA	NA	TRUE	distant	distant	D-N
Olfr1025-ps1:Olfr961	12.3003	NA	327.684	FALSE	NA	NA	NA	TRUE	distant	distant	D-N
Olfr1025-ps1:Olfr969	10.7734	NA	244.454	FALSE	NA	NA	NA	TRUE	distant	distant	D-N
Olfr1025-ps1:Olfr972	19.7546	NA	252.475	FALSE	NA	NA	NA	TRUE	distant	distant	D-N
Olfr1025-ps1:Olfr976	5.03991	NA	308.218	FALSE	NA	NA	NA	TRUE	distant	distant	D-N
Olfr1025-ps1:Olfr984	12.6582	NA	320.336	FALSE	NA	NA	NA	TRUE	distant	distant	D-N
Olfr1025-ps1:Olfr987	7.15827	583422	257.391	TRUE	2	4	7-10	FALSE	NA	NA	NA
Olfr1025-ps1:Olfr988	9.82366	561349	268.949	TRUE	2	3	7-10	FALSE	NA	NA	NA
Olfr1025-ps1:Olfr99	16.198	NA	302.375	FALSE	NA	NA	NA	TRUE	distant	distant	D-N
Olfr1025-ps1:Olfr994	9.18873	484485	239.907	TRUE	1	3	6	FALSE	NA	NA	NA
Olfr1029:Olfr1030	18.1666	8666	147.175	TRUE	1	1	4	TRUE	close	close	C-H
Olfr1029:Olfr1037	9.6843	113217	210.705	TRUE	1	1	6	FALSE	NA	NA	NA
Olfr1029:Olfr1039	23.3982	159163	230.83	TRUE	1	2	6	FALSE	NA	NA	NA
Olfr1029:Olfr104-ps	15.6016	NA	356.508	FALSE	NA	NA	NA	TRUE	distant	distant	D-N
Olfr1029:Olfr1042	24.8052	187807	236.427	TRUE	1	2	6	FALSE	NA	NA	NA
Olfr1029:Olfr105-ps	14.8613	NA	347.883	FALSE	NA	NA	NA	TRUE	distant	distant	D-N
Olfr1029:Olfr1056	16.4279	383807	248.327	TRUE	1	3	6	FALSE	NA	NA	NA
Olfr1029:Olfr1090	14.8193	782169	267.347	TRUE	2	4	7-10	FALSE	NA	NA	NA
Olfr1029:Olfr1097	18.6104	918603	259.973	TRUE	2	4	7-10	FALSE	NA	NA	NA
Olfr1029:Olfr11	18.2705	NA	252.077	FALSE	NA	NA	NA	TRUE	distant	distant	D-N
Olfr1029:Olfr110	14.715	NA	296.531	FALSE	NA	NA	NA	TRUE	distant	distant	D-N
Olfr1029:Olfr1100	16.9221	1006308	256.5	TRUE	3	4	7-10	FALSE	NA	NA	NA
Olfr1029:Olfr1110	21.5675	1163809	253.35	TRUE	3	5	7-10	FALSE	NA	NA	NA
Olfr1029:Olfr1112	11.6868	1216507	292.302	TRUE	3	5	7-10	FALSE	NA	NA	NA
Olfr1029:Olfr1116	19.5349	1293613	298.599	TRUE	3	5	7-10	FALSE	NA	NA	NA
Olfr1029:Olfr1118	21.2148	1333546	302.529	TRUE	3	5	7-10	FALSE	NA	NA	NA
Olfr1029:Olfr1124	19.5941	1459295	298.327	TRUE	3	5	7-10	FALSE	NA	NA	NA
Olfr1029:Olfr1140	20.8685	1770992	246.343	TRUE	4	5	6	FALSE	NA	NA	NA
Olfr1029:Olfr1155	15.9504	1971101	275.568	TRUE	4	5	7-10	FALSE	NA	NA	NA
Olfr1029:Olfr1157	13.2381	1990341	260.52	TRUE	5	5	7-10	FALSE	NA	NA	NA
Olfr1029:Olfr117	18.5919	NA	293.705	FALSE	NA	NA	NA	TRUE	distant	distant	D-N
Olfr1029:Olfr1176	19.9799	2364373	289.733	TRUE	5	6	7-10	FALSE	NA	NA	NA
Olfr1029:Olfr1177-ps	17.7482	2372418	279.013	TRUE	5	6	7-10	FALSE	NA	NA	NA
Olfr1029:Olfr1178	22.676	2416067	312.184	TRUE	5	6	7-10	FALSE	NA	NA	NA
Olfr1029:Olfr1183	19.9682	2486136	320.243	TRUE	6	6	7-10	FALSE	NA	NA	NA
Olfr1029:Olfr1184	25.7511	2511561	319.961	TRUE	6	6	7-10	FALSE	NA	NA	NA
Olfr1029:Olfr1191-ps1	12.5383	2667566	310.89	TRUE	6	6	7-10	FALSE	NA	NA	NA
Olfr1029:Olfr1192-ps1	19.3138	2676969	313.946	TRUE	6	6	7-10	FALSE	NA	NA	NA
Olfr1029:Olfr1195	19.2561	2711205	329.896	TRUE	6	6	7-10	FALSE	NA	NA	NA
Olfr1029:Olfr1197	14.507	2757045	340.634	TRUE	6	6	7-10	FALSE	NA	NA	NA
Olfr1029:Olfr12	14.5082	NA	271.349	FALSE	NA	NA	NA	TRUE	distant	distant	D-N
Olfr1029:Olfr1200	20.0035	2795773	342.504	TRUE	6	6	7-10	FALSE	NA	NA	NA
Olfr1029:Olfr1205	20.7741	2855919	316.032	TRUE	6	6	7-10	FALSE	NA	NA	NA
Olfr1029:Olfr1206	19.1661	2889407	307.152	TRUE	6	6	7-10	FALSE	NA	NA	NA
Olfr1029:Olfr121	11.1612	NA	330.826	FALSE	NA	NA	NA	TRUE	distant	distant	D-N
Olfr1029:Olfr1211	17.3551	2957761	316.396	TRUE	6	6	7-10	FALSE	NA	NA	NA
Olfr1029:Olfr1213	25.0001	3001394	317.13	TRUE	7-10	6	7-10	FALSE	NA	NA	NA
Olfr1029:Olfr1216	9.64123	3041522	318.107	TRUE	7-10	6	7-10	FALSE	NA	NA	NA
Olfr1029:Olfr1219	12.3537	3102543	322.127	TRUE	7-10	6	7-10	FALSE	NA	NA	NA
Olfr1029:Olfr1220	17.7748	3125382	314.677	TRUE	7-10	6	7-10	FALSE	NA	NA	NA
Olfr1029:Olfr1222	12.0159	3153162	321.837	TRUE	7-10	6	7-10	FALSE	NA	NA	NA
Olfr1029:Olfr1226	20.6766	3221468	317.289	TRUE	7-10	6	7-10	FALSE	NA	NA	NA
Olfr1029:Olfr1228	19.1115	3277140	325.889	TRUE	7-10	6	7-10	FALSE	NA	NA	NA
Olfr1029:Olfr1229	13.3528	3310615	325.773	TRUE	7-10	6	7-10	FALSE	NA	NA	NA
Olfr1029:Olfr1239	16.0983	3445889	308.396	TRUE	7-10	6	7-10	FALSE	NA	NA	NA
Olfr1029:Olfr124	15.7997	NA	262.193	FALSE	NA	NA	NA	TRUE	distant	distant	D-N
Olfr1029:Olfr1241	18.9092	3510593	312.529	TRUE	7-10	6	7-10	FALSE	NA	NA	NA
Olfr1029:Olfr1242	15.5073	3521767	323.612	TRUE	7-10	6	7-10	FALSE	NA	NA	NA
Olfr1029:Olfr1247	17.6865	3637545	321.359	TRUE	7-10	6	7-10	FALSE	NA	NA	NA
Olfr1029:Olfr1250	19.2455	3684896	314.709	TRUE	7-10	6	7-10	FALSE	NA	NA	NA
Olfr1029:Olfr1251	19.863	3695320	313.699	TRUE	7-10	6	7-10	FALSE	NA	NA	NA
Olfr1029:Olfr1252	21.662	3749563	319.579	TRUE	7-10	6	7-10	FALSE	NA	NA	NA
Olfr1029:Olfr1253	17.9334	3780262	315.699	TRUE	7-10	6	7-10	FALSE	NA	NA	NA
Olfr1029:Olfr1254	20.0078	3816828	311.569	TRUE	7-10	6	7-10	FALSE	NA	NA	NA
Olfr1029:Olfr1258	10.8126	3954626	328.117	TRUE	7-10	6	7-10	FALSE	NA	NA	NA
Olfr1029:Olfr1260	19.2967	4002562	333.152	TRUE	7-10	6	7-10	FALSE	NA	NA	NA
Olfr1029:Olfr1263	14.5531	4039735	326.392	TRUE	7-10	6	7-10	FALSE	NA	NA	NA
Olfr1029:Olfr1264	18.1213	4049548	303.97	TRUE	7-10	6	7-10	FALSE	NA	NA	NA
Olfr1029:Olfr1271	11.9704	4293861	290.168	TRUE	7-10	6	7-10	FALSE	NA	NA	NA
Olfr1029:Olfr1280	21.0468	25340227	321.463	FALSE	NA	NA	NA	TRUE	distant	distant	D-N
Olfr1029:Olfr1281	14.6209	25353245	315.453	FALSE	NA	NA	NA	TRUE	distant	distant	D-N
Olfr1029:Olfr129	13.5089	NA	329.055	FALSE	NA	NA	NA	TRUE	distant	distant	D-N
Olfr1029:Olfr1297	16.9668	25649556	323.124	FALSE	NA	NA	NA	TRUE	distant	distant	D-N
Olfr1029:Olfr130	13.6598	NA	290.435	FALSE	NA	NA	NA	TRUE	distant	distant	D-N
Olfr1029:Olfr1301	19.7093	25779030	340.664	FALSE	NA	NA	NA	TRUE	distant	distant	D-N
Olfr1029:Olfr1305	22.5447	25901331	317.014	FALSE	NA	NA	NA	TRUE	distant	distant	D-N
Olfr1029:Olfr1307	22.6687	25972923	316.934	FALSE	NA	NA	NA	TRUE	distant	distant	D-N
Olfr1029:Olfr131	13.6292	NA	285.271	FALSE	NA	NA	NA	TRUE	distant	distant	D-N
Olfr1029:Olfr1312	21.7776	26070541	311.899	FALSE	NA	NA	NA	TRUE	distant	distant	D-N
Olfr1029:Olfr1313	28.0246	26100029	310.775	FALSE	NA	NA	NA	TRUE	distant	distant	D-N
Olfr1029:Olfr1320	18.9939	NA	332.417	FALSE	NA	NA	NA	TRUE	distant	distant	D-N
Olfr1029:Olfr1321	20.8732	NA	318.078	FALSE	NA	NA	NA	TRUE	distant	distant	D-N
Olfr1029:Olfr1322	27.077	NA	322.194	FALSE	NA	NA	NA	TRUE	distant	distant	D-N
Olfr1029:Olfr1323	18.5353	NA	277.745	FALSE	NA	NA	NA	TRUE	distant	distant	D-N
Olfr1029:Olfr1326-ps1	14.2068	NA	284.298	FALSE	NA	NA	NA	TRUE	distant	distant	D-N
Olfr1029:Olfr1330	13.5192	NA	300.667	FALSE	NA	NA	NA	TRUE	distant	distant	D-N
Olfr1029:Olfr1336	17.5546	NA	317.565	FALSE	NA	NA	NA	TRUE	distant	distant	D-N
Olfr1029:Olfr1342	10.7657	NA	282.727	FALSE	NA	NA	NA	TRUE	distant	distant	D-N
Olfr1029:Olfr1346	15.8132	NA	346.245	FALSE	NA	NA	NA	TRUE	distant	distant	D-N
Olfr1029:Olfr1347	17.2163	NA	316.714	FALSE	NA	NA	NA	TRUE	distant	distant	D-N
Olfr1029:Olfr1348	18.9627	NA	317.558	FALSE	NA	NA	NA	TRUE	distant	distant	D-N
Olfr1029:Olfr1349	11.4504	NA	335.501	FALSE	NA	NA	NA	TRUE	distant	distant	D-N
Olfr1029:Olfr1350	17.0969	NA	308.719	FALSE	NA	NA	NA	TRUE	distant	distant	D-N
Olfr1029:Olfr1354	21.4116	NA	302.366	FALSE	NA	NA	NA	TRUE	distant	distant	D-N
Olfr1029:Olfr1358	11.2315	NA	306.389	FALSE	NA	NA	NA	TRUE	distant	distant	D-N
Olfr1029:Olfr1359	16.5563	NA	246.657	FALSE	NA	NA	NA	TRUE	distant	distant	D-N
Olfr1029:Olfr1361	16.0896	NA	277.351	FALSE	NA	NA	NA	TRUE	distant	distant	D-N
Olfr1029:Olfr1364	18.9695	NA	278.886	FALSE	NA	NA	NA	TRUE	distant	distant	D-N
Olfr1029:Olfr1368	15.5224	NA	292.363	FALSE	NA	NA	NA	TRUE	distant	distant	D-N
Olfr1029:Olfr1384	19.7441	NA	311.334	FALSE	NA	NA	NA	TRUE	distant	distant	D-N
Olfr1029:Olfr1395	14.6419	NA	278.038	FALSE	NA	NA	NA	TRUE	distant	distant	D-N
Olfr1029:Olfr1396	11.3903	NA	318.196	FALSE	NA	NA	NA	TRUE	distant	distant	D-N
Olfr1029:Olfr140	15.9046	4079755	309.551	TRUE	7-10	6	7-10	FALSE	NA	NA	NA
Olfr1029:Olfr1404	14.2666	NA	292.546	FALSE	NA	NA	NA	TRUE	distant	distant	D-N
Olfr1029:Olfr1406	16.1343	NA	305.879	FALSE	NA	NA	NA	TRUE	distant	distant	D-N
Olfr1029:Olfr1408	14.3943	NA	310.199	FALSE	NA	NA	NA	TRUE	distant	distant	D-N
Olfr1029:Olfr1415	13.5974	NA	306.311	FALSE	NA	NA	NA	TRUE	distant	distant	D-N
Olfr1029:Olfr1416	14.8482	NA	312.657	FALSE	NA	NA	NA	TRUE	distant	distant	D-N
Olfr1029:Olfr1417	17.9133	NA	299.437	FALSE	NA	NA	NA	TRUE	distant	distant	D-N
Olfr1029:Olfr1418	19.1942	NA	306.486	FALSE	NA	NA	NA	TRUE	distant	distant	D-N
Olfr1029:Olfr1420	13.0702	NA	300.295	FALSE	NA	NA	NA	TRUE	distant	distant	D-N
Olfr1029:Olfr1423	18.8435	NA	313.539	FALSE	NA	NA	NA	TRUE	distant	distant	D-N
Olfr1029:Olfr1425	15.5526	NA	313.432	FALSE	NA	NA	NA	TRUE	distant	distant	D-N
Olfr1029:Olfr1426	18.0085	NA	311.572	FALSE	NA	NA	NA	TRUE	distant	distant	D-N
Olfr1029:Olfr1427	16.2508	NA	307.074	FALSE	NA	NA	NA	TRUE	distant	distant	D-N
Olfr1029:Olfr1428	15.635	NA	325.558	FALSE	NA	NA	NA	TRUE	distant	distant	D-N
Olfr1029:Olfr1431	28.7771	NA	276.013	FALSE	NA	NA	NA	TRUE	distant	distant	D-N
Olfr1029:Olfr1437	20.3656	NA	281.583	FALSE	NA	NA	NA	TRUE	distant	distant	D-N
Olfr1029:Olfr1438-ps1	20.437	NA	264.523	FALSE	NA	NA	NA	TRUE	distant	distant	D-N
Olfr1029:Olfr1440	25.1361	NA	280.986	FALSE	NA	NA	NA	TRUE	distant	distant	D-N
Olfr1029:Olfr145	11.7356	NA	265.215	FALSE	NA	NA	NA	TRUE	distant	distant	D-N
Olfr1029:Olfr1463	17.8178	NA	270.945	FALSE	NA	NA	NA	TRUE	distant	distant	D-N
Olfr1029:Olfr1484	15.1634	NA	253.438	FALSE	NA	NA	NA	TRUE	distant	distant	D-N
Olfr1029:Olfr1490	21.4163	NA	318.066	FALSE	NA	NA	NA	TRUE	distant	distant	D-N
Olfr1029:Olfr1491	21.5723	NA	311.535	FALSE	NA	NA	NA	TRUE	distant	distant	D-N
Olfr1029:Olfr1494	19.0584	NA	299.161	FALSE	NA	NA	NA	TRUE	distant	distant	D-N
Olfr1029:Olfr15	15.0194	NA	296.4	FALSE	NA	NA	NA	TRUE	distant	distant	D-N
Olfr1029:Olfr1501	6.32498	NA	268.618	FALSE	NA	NA	NA	TRUE	distant	distant	D-N
Olfr1029:Olfr1507	27.7647	NA	313.196	FALSE	NA	NA	NA	TRUE	distant	distant	D-N
Olfr1029:Olfr1508	15.2365	NA	313.506	FALSE	NA	NA	NA	TRUE	distant	distant	D-N
Olfr1029:Olfr1509	16.2623	NA	290.075	FALSE	NA	NA	NA	TRUE	distant	distant	D-N
Olfr1029:Olfr1510	9.5935	NA	317.763	FALSE	NA	NA	NA	TRUE	distant	distant	D-N
Olfr1029:Olfr1511	8.35818	NA	325.537	FALSE	NA	NA	NA	TRUE	distant	distant	D-N
Olfr1029:Olfr1512	9.85443	NA	307.062	FALSE	NA	NA	NA	TRUE	distant	distant	D-N
Olfr1029:Olfr1564	11.4242	NA	335.056	FALSE	NA	NA	NA	TRUE	distant	distant	D-N
Olfr1029:Olfr16	15.9966	NA	317.124	FALSE	NA	NA	NA	TRUE	distant	distant	D-N
Olfr1029:Olfr166	12.6181	NA	283.458	FALSE	NA	NA	NA	TRUE	distant	distant	D-N
Olfr1029:Olfr167	12.7468	NA	281.968	FALSE	NA	NA	NA	TRUE	distant	distant	D-N
Olfr1029:Olfr168	13.1256	NA	296.185	FALSE	NA	NA	NA	TRUE	distant	distant	D-N
Olfr1029:Olfr169	14.2172	NA	292.197	FALSE	NA	NA	NA	TRUE	distant	distant	D-N
Olfr1029:Olfr17	12.362	NA	291.912	FALSE	NA	NA	NA	TRUE	distant	distant	D-N
Olfr1029:Olfr186	17.3137	NA	291.859	FALSE	NA	NA	NA	TRUE	distant	distant	D-N
Olfr1029:Olfr190	11.4358	NA	278.887	FALSE	NA	NA	NA	TRUE	distant	distant	D-N
Olfr1029:Olfr191	17.6726	NA	283.745	FALSE	NA	NA	NA	TRUE	distant	distant	D-N
Olfr1029:Olfr195	22.6369	NA	278.572	FALSE	NA	NA	NA	TRUE	distant	distant	D-N
Olfr1029:Olfr2	13.7342	NA	314.793	FALSE	NA	NA	NA	TRUE	distant	distant	D-N
Olfr1029:Olfr211	12.4069	NA	315.717	FALSE	NA	NA	NA	TRUE	distant	distant	D-N
Olfr1029:Olfr213	18.0523	NA	346.033	FALSE	NA	NA	NA	TRUE	distant	distant	D-N
Olfr1029:Olfr214	19.4506	NA	356.975	FALSE	NA	NA	NA	TRUE	distant	distant	D-N
Olfr1029:Olfr218	16.6472	NA	293.806	FALSE	NA	NA	NA	TRUE	distant	distant	D-N
Olfr1029:Olfr220	11.2182	NA	298.436	FALSE	NA	NA	NA	TRUE	distant	distant	D-N
Olfr1029:Olfr222	11.936	NA	280.329	FALSE	NA	NA	NA	TRUE	distant	distant	D-N
Olfr1029:Olfr224	19.657	NA	296.772	FALSE	NA	NA	NA	TRUE	distant	distant	D-N
Olfr1029:Olfr228	16.7556	511284	266.647	TRUE	2	3	7-10	FALSE	NA	NA	NA
Olfr1029:Olfr231	21.0927	NA	345.607	FALSE	NA	NA	NA	TRUE	distant	distant	D-N
Olfr1029:Olfr235	18.5204	NA	282.933	FALSE	NA	NA	NA	TRUE	distant	distant	D-N
Olfr1029:Olfr237	17.8753	NA	272.363	FALSE	NA	NA	NA	TRUE	distant	distant	D-N
Olfr1029:Olfr239	14.9713	NA	328.246	FALSE	NA	NA	NA	TRUE	distant	distant	D-N
Olfr1029:Olfr24	14.6013	NA	283.805	FALSE	NA	NA	NA	TRUE	distant	distant	D-N
Olfr1029:Olfr279	23.8831	NA	353.109	FALSE	NA	NA	NA	TRUE	distant	distant	D-N
Olfr1029:Olfr281	19.5032	NA	320.582	FALSE	NA	NA	NA	TRUE	distant	distant	D-N
Olfr1029:Olfr285	12.1139	NA	289.87	FALSE	NA	NA	NA	TRUE	distant	distant	D-N
Olfr1029:Olfr286	16.7766	NA	355.249	FALSE	NA	NA	NA	TRUE	distant	distant	D-N
Olfr1029:Olfr287	20.261	NA	355.989	FALSE	NA	NA	NA	TRUE	distant	distant	D-N
Olfr1029:Olfr291	21.122	NA	277.811	FALSE	NA	NA	NA	TRUE	distant	distant	D-N
Olfr1029:Olfr295	22.7428	NA	324.305	FALSE	NA	NA	NA	TRUE	distant	distant	D-N
Olfr1029:Olfr3	9.7478	49159438	308.756	FALSE	NA	NA	NA	TRUE	distant	distant	D-N
Olfr1029:Olfr30	11.4917	NA	295.153	FALSE	NA	NA	NA	TRUE	distant	distant	D-N
Olfr1029:Olfr303	22.4881	NA	290.249	FALSE	NA	NA	NA	TRUE	distant	distant	D-N
Olfr1029:Olfr308	14.9159	NA	322.82	FALSE	NA	NA	NA	TRUE	distant	distant	D-N
Olfr1029:Olfr309	16.367	NA	290.049	FALSE	NA	NA	NA	TRUE	distant	distant	D-N
Olfr1029:Olfr31	19.0458	NA	286.155	FALSE	NA	NA	NA	TRUE	distant	distant	D-N
Olfr1029:Olfr314	16.5978	NA	286.207	FALSE	NA	NA	NA	TRUE	distant	distant	D-N
Olfr1029:Olfr317	20.6806	NA	288.387	FALSE	NA	NA	NA	TRUE	distant	distant	D-N
Olfr1029:Olfr318	14.4728	NA	302.126	FALSE	NA	NA	NA	TRUE	distant	distant	D-N
Olfr1029:Olfr32	14.2284	4166612	306.889	TRUE	7-10	6	7-10	FALSE	NA	NA	NA
Olfr1029:Olfr322	9.7332	NA	286.497	FALSE	NA	NA	NA	TRUE	distant	distant	D-N
Olfr1029:Olfr325	19.8475	NA	307.823	FALSE	NA	NA	NA	TRUE	distant	distant	D-N
Olfr1029:Olfr328	21.2798	NA	296.153	FALSE	NA	NA	NA	TRUE	distant	distant	D-N
Olfr1029:Olfr329	18.4094	NA	306.761	FALSE	NA	NA	NA	TRUE	distant	distant	D-N
Olfr1029:Olfr330	18.4683	NA	305.631	FALSE	NA	NA	NA	TRUE	distant	distant	D-N
Olfr1029:Olfr332	12.8857	NA	302.91	FALSE	NA	NA	NA	TRUE	distant	distant	D-N
Olfr1029:Olfr348	15.4602	49188742	279.757	FALSE	NA	NA	NA	TRUE	distant	distant	D-N
Olfr1029:Olfr351	14.9745	49112209	318.601	FALSE	NA	NA	NA	TRUE	distant	distant	D-N
Olfr1029:Olfr354	27.9761	49068246	312.067	FALSE	NA	NA	NA	TRUE	distant	distant	D-N
Olfr1029:Olfr358	18.3182	48966946	286.755	FALSE	NA	NA	NA	TRUE	distant	distant	D-N
Olfr1029:Olfr360	27.399	48906878	299.585	FALSE	NA	NA	NA	TRUE	distant	distant	D-N
Olfr1029:Olfr364-ps1	10.0216	48829016	292.827	FALSE	NA	NA	NA	TRUE	distant	distant	D-N
Olfr1029:Olfr365	10.7329	48773972	281.243	FALSE	NA	NA	NA	TRUE	distant	distant	D-N
Olfr1029:Olfr366	8.50186	48755772	264.79	FALSE	NA	NA	NA	TRUE	distant	distant	D-N
Olfr1029:Olfr370	11.3312	NA	318.767	FALSE	NA	NA	NA	TRUE	distant	distant	D-N
Olfr1029:Olfr372	12.7632	NA	304.213	FALSE	NA	NA	NA	TRUE	distant	distant	D-N
Olfr1029:Olfr374	22.8225	NA	304.731	FALSE	NA	NA	NA	TRUE	distant	distant	D-N
Olfr1029:Olfr392	20.9204	NA	283.524	FALSE	NA	NA	NA	TRUE	distant	distant	D-N
Olfr1029:Olfr398	11.2881	NA	307.447	FALSE	NA	NA	NA	TRUE	distant	distant	D-N
Olfr1029:Olfr403	13.8131	NA	298.939	FALSE	NA	NA	NA	TRUE	distant	distant	D-N
Olfr1029:Olfr406	10.7194	NA	302.236	FALSE	NA	NA	NA	TRUE	distant	distant	D-N
Olfr1029:Olfr411	23.2729	NA	304.847	FALSE	NA	NA	NA	TRUE	distant	distant	D-N
Olfr1029:Olfr414	11.8737	NA	313.504	FALSE	NA	NA	NA	TRUE	distant	distant	D-N
Olfr1029:Olfr417	17.0415	NA	317.971	FALSE	NA	NA	NA	TRUE	distant	distant	D-N
Olfr1029:Olfr418	12.3935	NA	306.489	FALSE	NA	NA	NA	TRUE	distant	distant	D-N
Olfr1029:Olfr419	10.6327	NA	294.857	FALSE	NA	NA	NA	TRUE	distant	distant	D-N
Olfr1029:Olfr43	16.5025	NA	296.799	FALSE	NA	NA	NA	TRUE	distant	distant	D-N
Olfr1029:Olfr441	23.0547	NA	275.563	FALSE	NA	NA	NA	TRUE	distant	distant	D-N
Olfr1029:Olfr446	14.5861	NA	281.057	FALSE	NA	NA	NA	TRUE	distant	distant	D-N
Olfr1029:Olfr448	20.1868	NA	296.838	FALSE	NA	NA	NA	TRUE	distant	distant	D-N
Olfr1029:Olfr449	12.7125	NA	298.395	FALSE	NA	NA	NA	TRUE	distant	distant	D-N
Olfr1029:Olfr455	13.8735	NA	376.857	FALSE	NA	NA	NA	TRUE	distant	distant	D-N
Olfr1029:Olfr46	15.6443	NA	311.851	FALSE	NA	NA	NA	TRUE	distant	distant	D-N
Olfr1029:Olfr460	19.1339	NA	305.293	FALSE	NA	NA	NA	TRUE	distant	distant	D-N
Olfr1029:Olfr479	15.4959	NA	312.457	FALSE	NA	NA	NA	TRUE	distant	distant	D-N
Olfr1029:Olfr48	21.0963	3872494	338.726	TRUE	7-10	6	7-10	FALSE	NA	NA	NA
Olfr1029:Olfr481	13.9007	NA	277.49	FALSE	NA	NA	NA	TRUE	distant	distant	D-N
Olfr1029:Olfr49	14.5621	NA	288.096	FALSE	NA	NA	NA	TRUE	distant	distant	D-N
Olfr1029:Olfr522	15.5646	NA	297.959	FALSE	NA	NA	NA	TRUE	distant	distant	D-N
Olfr1029:Olfr523	20.0426	NA	333.935	FALSE	NA	NA	NA	TRUE	distant	distant	D-N
Olfr1029:Olfr524	13.728	NA	313.499	FALSE	NA	NA	NA	TRUE	distant	distant	D-N
Olfr1029:Olfr527	15.0327	NA	289.456	FALSE	NA	NA	NA	TRUE	distant	distant	D-N
Olfr1029:Olfr531	15.2629	NA	284.363	FALSE	NA	NA	NA	TRUE	distant	distant	D-N
Olfr1029:Olfr532	15.6057	NA	279.235	FALSE	NA	NA	NA	TRUE	distant	distant	D-N
Olfr1029:Olfr533	17.1092	NA	294.013	FALSE	NA	NA	NA	TRUE	distant	distant	D-N
Olfr1029:Olfr535	16.198	NA	309.061	FALSE	NA	NA	NA	TRUE	distant	distant	D-N
Olfr1029:Olfr536	16.4838	NA	295.665	FALSE	NA	NA	NA	TRUE	distant	distant	D-N
Olfr1029:Olfr541	12.2426	NA	303.407	FALSE	NA	NA	NA	TRUE	distant	distant	D-N
Olfr1029:Olfr544	10.0314	NA	414.897	FALSE	NA	NA	NA	TRUE	distant	distant	D-N
Olfr1029:Olfr549	15.3798	NA	391.232	FALSE	NA	NA	NA	TRUE	distant	distant	D-N
Olfr1029:Olfr55	20.8199	NA	328.826	FALSE	NA	NA	NA	TRUE	distant	distant	D-N
Olfr1029:Olfr552	17.6298	NA	365.992	FALSE	NA	NA	NA	TRUE	distant	distant	D-N
Olfr1029:Olfr553	20.7131	NA	420.869	FALSE	NA	NA	NA	TRUE	distant	distant	D-N
Olfr1029:Olfr554	16.8287	NA	413.398	FALSE	NA	NA	NA	TRUE	distant	distant	D-N
Olfr1029:Olfr56	11.6699	NA	298.503	FALSE	NA	NA	NA	TRUE	distant	distant	D-N
Olfr1029:Olfr566	13.7141	NA	413.177	FALSE	NA	NA	NA	TRUE	distant	distant	D-N
Olfr1029:Olfr569	8.85488	NA	387.371	FALSE	NA	NA	NA	TRUE	distant	distant	D-N
Olfr1029:Olfr571	13.6306	NA	430.799	FALSE	NA	NA	NA	TRUE	distant	distant	D-N
Olfr1029:Olfr572	10.8671	NA	405.199	FALSE	NA	NA	NA	TRUE	distant	distant	D-N
Olfr1029:Olfr582	17.6628	NA	401.033	FALSE	NA	NA	NA	TRUE	distant	distant	D-N
Olfr1029:Olfr584	13.0278	NA	405.023	FALSE	NA	NA	NA	TRUE	distant	distant	D-N
Olfr1029:Olfr586	18.5597	NA	416.85	FALSE	NA	NA	NA	TRUE	distant	distant	D-N
Olfr1029:Olfr59	8.87757	NA	289.656	FALSE	NA	NA	NA	TRUE	distant	distant	D-N
Olfr1029:Olfr591	17.709	NA	378.942	FALSE	NA	NA	NA	TRUE	distant	distant	D-N
Olfr1029:Olfr592	20.6391	NA	386.609	FALSE	NA	NA	NA	TRUE	distant	distant	D-N
Olfr1029:Olfr594	16.5736	NA	393.125	FALSE	NA	NA	NA	TRUE	distant	distant	D-N
Olfr1029:Olfr596	17.938	NA	388.956	FALSE	NA	NA	NA	TRUE	distant	distant	D-N
Olfr1029:Olfr598	9.45361	NA	425.444	FALSE	NA	NA	NA	TRUE	distant	distant	D-N
Olfr1029:Olfr599	12.678	NA	425.507	FALSE	NA	NA	NA	TRUE	distant	distant	D-N
Olfr1029:Olfr6	14.933	NA	321.848	FALSE	NA	NA	NA	TRUE	distant	distant	D-N
Olfr1029:Olfr60	14.9887	NA	294.177	FALSE	NA	NA	NA	TRUE	distant	distant	D-N
Olfr1029:Olfr600	20.3806	NA	388.123	FALSE	NA	NA	NA	TRUE	distant	distant	D-N
Olfr1029:Olfr608	18.7768	NA	398.982	FALSE	NA	NA	NA	TRUE	distant	distant	D-N
Olfr1029:Olfr609	14.5869	NA	414.945	FALSE	NA	NA	NA	TRUE	distant	distant	D-N
Olfr1029:Olfr61	14.134	NA	301.287	FALSE	NA	NA	NA	TRUE	distant	distant	D-N
Olfr1029:Olfr610	12.5605	NA	399.433	FALSE	NA	NA	NA	TRUE	distant	distant	D-N
Olfr1029:Olfr611	21.7797	NA	393.975	FALSE	NA	NA	NA	TRUE	distant	distant	D-N
Olfr1029:Olfr617	14.3086	NA	416.306	FALSE	NA	NA	NA	TRUE	distant	distant	D-N
Olfr1029:Olfr623	18.3397	NA	427.827	FALSE	NA	NA	NA	TRUE	distant	distant	D-N
Olfr1029:Olfr63	12.8027	NA	314.315	FALSE	NA	NA	NA	TRUE	distant	distant	D-N
Olfr1029:Olfr639	17.5464	NA	401.421	FALSE	NA	NA	NA	TRUE	distant	distant	D-N
Olfr1029:Olfr646	10.2088	NA	407.286	FALSE	NA	NA	NA	TRUE	distant	distant	D-N
Olfr1029:Olfr65	11.09	NA	421.533	FALSE	NA	NA	NA	TRUE	distant	distant	D-N
Olfr1029:Olfr652	13.0648	NA	412.659	FALSE	NA	NA	NA	TRUE	distant	distant	D-N
Olfr1029:Olfr653	10.225	NA	409.219	FALSE	NA	NA	NA	TRUE	distant	distant	D-N
Olfr1029:Olfr655	17.6341	NA	402.994	FALSE	NA	NA	NA	TRUE	distant	distant	D-N
Olfr1029:Olfr661	17.3061	NA	383.312	FALSE	NA	NA	NA	TRUE	distant	distant	D-N
Olfr1029:Olfr665	20.9585	NA	404.161	FALSE	NA	NA	NA	TRUE	distant	distant	D-N
Olfr1029:Olfr666	19.8383	NA	397.3	FALSE	NA	NA	NA	TRUE	distant	distant	D-N
Olfr1029:Olfr672	19.7431	NA	406.232	FALSE	NA	NA	NA	TRUE	distant	distant	D-N
Olfr1029:Olfr677	23.4889	NA	415.845	FALSE	NA	NA	NA	TRUE	distant	distant	D-N
Olfr1029:Olfr68	17.7988	NA	422.335	FALSE	NA	NA	NA	TRUE	distant	distant	D-N
Olfr1029:Olfr681	21.2896	NA	385.786	FALSE	NA	NA	NA	TRUE	distant	distant	D-N
Olfr1029:Olfr683	16.1437	NA	385.457	FALSE	NA	NA	NA	TRUE	distant	distant	D-N
Olfr1029:Olfr685	10.8203	NA	398.206	FALSE	NA	NA	NA	TRUE	distant	distant	D-N
Olfr1029:Olfr686	20.4148	NA	399.67	FALSE	NA	NA	NA	TRUE	distant	distant	D-N
Olfr1029:Olfr689	17.9358	NA	395.661	FALSE	NA	NA	NA	TRUE	distant	distant	D-N
Olfr1029:Olfr69	22.2596	NA	414.881	FALSE	NA	NA	NA	TRUE	distant	distant	D-N
Olfr1029:Olfr692	17.7801	NA	425.652	FALSE	NA	NA	NA	TRUE	distant	distant	D-N
Olfr1029:Olfr693	7.40304	NA	331.008	FALSE	NA	NA	NA	TRUE	distant	distant	D-N
Olfr1029:Olfr699	14.2668	NA	337.278	FALSE	NA	NA	NA	TRUE	distant	distant	D-N
Olfr1029:Olfr70	14.272	NA	283.081	FALSE	NA	NA	NA	TRUE	distant	distant	D-N
Olfr1029:Olfr701	17.8362	NA	322.958	FALSE	NA	NA	NA	TRUE	distant	distant	D-N
Olfr1029:Olfr707	11.5628	NA	284.732	FALSE	NA	NA	NA	TRUE	distant	distant	D-N
Olfr1029:Olfr71	15.7035	NA	284.82	FALSE	NA	NA	NA	TRUE	distant	distant	D-N
Olfr1029:Olfr711	12.6716	NA	309.77	FALSE	NA	NA	NA	TRUE	distant	distant	D-N
Olfr1029:Olfr713	12.7554	NA	296.504	FALSE	NA	NA	NA	TRUE	distant	distant	D-N
Olfr1029:Olfr716	12.8149	NA	273.333	FALSE	NA	NA	NA	TRUE	distant	distant	D-N
Olfr1029:Olfr718-ps1	9.40819	NA	373.509	FALSE	NA	NA	NA	TRUE	distant	distant	D-N
Olfr1029:Olfr720	14.8012	NA	295.287	FALSE	NA	NA	NA	TRUE	distant	distant	D-N
Olfr1029:Olfr722	12.2863	NA	326.325	FALSE	NA	NA	NA	TRUE	distant	distant	D-N
Olfr1029:Olfr724	22.5697	NA	323.112	FALSE	NA	NA	NA	TRUE	distant	distant	D-N
Olfr1029:Olfr726	16.9601	NA	306.977	FALSE	NA	NA	NA	TRUE	distant	distant	D-N
Olfr1029:Olfr727	18.6117	NA	307.617	FALSE	NA	NA	NA	TRUE	distant	distant	D-N
Olfr1029:Olfr728	27.8875	NA	301.634	FALSE	NA	NA	NA	TRUE	distant	distant	D-N
Olfr1029:Olfr73	12.0587	2062612	270.406	TRUE	5	5	7-10	FALSE	NA	NA	NA
Olfr1029:Olfr730	17.6423	NA	314.222	FALSE	NA	NA	NA	TRUE	distant	distant	D-N
Olfr1029:Olfr731	20.2608	NA	311.029	FALSE	NA	NA	NA	TRUE	distant	distant	D-N
Olfr1029:Olfr732	11.8241	NA	315.295	FALSE	NA	NA	NA	TRUE	distant	distant	D-N
Olfr1029:Olfr740	12.5455	NA	314.498	FALSE	NA	NA	NA	TRUE	distant	distant	D-N
Olfr1029:Olfr741	17.9782	NA	314.879	FALSE	NA	NA	NA	TRUE	distant	distant	D-N
Olfr1029:Olfr742	16.2651	NA	318.459	FALSE	NA	NA	NA	TRUE	distant	distant	D-N
Olfr1029:Olfr743	14.3184	NA	308.337	FALSE	NA	NA	NA	TRUE	distant	distant	D-N
Olfr1029:Olfr744	15.5601	NA	303.631	FALSE	NA	NA	NA	TRUE	distant	distant	D-N
Olfr1029:Olfr745	12.1857	NA	290.802	FALSE	NA	NA	NA	TRUE	distant	distant	D-N
Olfr1029:Olfr750	27.3857	NA	311.699	FALSE	NA	NA	NA	TRUE	distant	distant	D-N
Olfr1029:Olfr76	10.0694	NA	271.2	FALSE	NA	NA	NA	TRUE	distant	distant	D-N
Olfr1029:Olfr769	26.7335	NA	297.281	FALSE	NA	NA	NA	TRUE	distant	distant	D-N
Olfr1029:Olfr77	23.475	NA	326.718	FALSE	NA	NA	NA	TRUE	distant	distant	D-N
Olfr1029:Olfr771	23.7919	NA	299.642	FALSE	NA	NA	NA	TRUE	distant	distant	D-N
Olfr1029:Olfr775	14.497	NA	279.974	FALSE	NA	NA	NA	TRUE	distant	distant	D-N
Olfr1029:Olfr776	18.4874	NA	284.814	FALSE	NA	NA	NA	TRUE	distant	distant	D-N
Olfr1029:Olfr784	19.4653	NA	310.893	FALSE	NA	NA	NA	TRUE	distant	distant	D-N
Olfr1029:Olfr786	21.9842	NA	297.941	FALSE	NA	NA	NA	TRUE	distant	distant	D-N
Olfr1029:Olfr787	14.0997	NA	279.204	FALSE	NA	NA	NA	TRUE	distant	distant	D-N
Olfr1029:Olfr788	17.9663	NA	292.004	FALSE	NA	NA	NA	TRUE	distant	distant	D-N
Olfr1029:Olfr789	21.0777	NA	303.182	FALSE	NA	NA	NA	TRUE	distant	distant	D-N
Olfr1029:Olfr790	19.1706	NA	304.603	FALSE	NA	NA	NA	TRUE	distant	distant	D-N
Olfr1029:Olfr791	22.7442	NA	298.301	FALSE	NA	NA	NA	TRUE	distant	distant	D-N
Olfr1029:Olfr794	18.4744	NA	298.581	FALSE	NA	NA	NA	TRUE	distant	distant	D-N
Olfr1029:Olfr798	20.8878	NA	284.336	FALSE	NA	NA	NA	TRUE	distant	distant	D-N
Olfr1029:Olfr801	20.5702	NA	321.182	FALSE	NA	NA	NA	TRUE	distant	distant	D-N
Olfr1029:Olfr804	25.1177	NA	307.515	FALSE	NA	NA	NA	TRUE	distant	distant	D-N
Olfr1029:Olfr805	16.6669	NA	300.703	FALSE	NA	NA	NA	TRUE	distant	distant	D-N
Olfr1029:Olfr806	18.1489	NA	300.998	FALSE	NA	NA	NA	TRUE	distant	distant	D-N
Olfr1029:Olfr810	22.8977	NA	301.951	FALSE	NA	NA	NA	TRUE	distant	distant	D-N
Olfr1029:Olfr812	25.0888	NA	306.095	FALSE	NA	NA	NA	TRUE	distant	distant	D-N
Olfr1029:Olfr813	19.9811	NA	294.178	FALSE	NA	NA	NA	TRUE	distant	distant	D-N
Olfr1029:Olfr818	21.7897	NA	314.305	FALSE	NA	NA	NA	TRUE	distant	distant	D-N
Olfr1029:Olfr820	15.4627	NA	293.851	FALSE	NA	NA	NA	TRUE	distant	distant	D-N
Olfr1029:Olfr821	22.2552	NA	298.598	FALSE	NA	NA	NA	TRUE	distant	distant	D-N
Olfr1029:Olfr824	12.4358	NA	264.158	FALSE	NA	NA	NA	TRUE	distant	distant	D-N
Olfr1029:Olfr825	24.094	NA	270.826	FALSE	NA	NA	NA	TRUE	distant	distant	D-N
Olfr1029:Olfr826	21.2325	NA	278.626	FALSE	NA	NA	NA	TRUE	distant	distant	D-N
Olfr1029:Olfr827	26.3742	NA	271.273	FALSE	NA	NA	NA	TRUE	distant	distant	D-N
Olfr1029:Olfr835	21.4461	NA	330.884	FALSE	NA	NA	NA	TRUE	distant	distant	D-N
Olfr1029:Olfr839-ps1	21.1456	NA	299.307	FALSE	NA	NA	NA	TRUE	distant	distant	D-N
Olfr1029:Olfr843	10.7373	NA	299.034	FALSE	NA	NA	NA	TRUE	distant	distant	D-N
Olfr1029:Olfr855	25.3035	NA	298.276	FALSE	NA	NA	NA	TRUE	distant	distant	D-N
Olfr1029:Olfr867	19.5316	NA	300.779	FALSE	NA	NA	NA	TRUE	distant	distant	D-N
Olfr1029:Olfr868	22.3061	NA	339.448	FALSE	NA	NA	NA	TRUE	distant	distant	D-N
Olfr1029:Olfr869	16.6886	NA	338.024	FALSE	NA	NA	NA	TRUE	distant	distant	D-N
Olfr1029:Olfr870	22.7466	NA	294.622	FALSE	NA	NA	NA	TRUE	distant	distant	D-N
Olfr1029:Olfr873	16.5489	NA	326.581	FALSE	NA	NA	NA	TRUE	distant	distant	D-N
Olfr1029:Olfr874	14.8677	NA	257.254	FALSE	NA	NA	NA	TRUE	distant	distant	D-N
Olfr1029:Olfr875	23.1437	NA	250.634	FALSE	NA	NA	NA	TRUE	distant	distant	D-N
Olfr1029:Olfr878	16.5396	NA	275.599	FALSE	NA	NA	NA	TRUE	distant	distant	D-N
Olfr1029:Olfr884	22.992	NA	268.193	FALSE	NA	NA	NA	TRUE	distant	distant	D-N
Olfr1029:Olfr916	20.0379	NA	250.388	FALSE	NA	NA	NA	TRUE	distant	distant	D-N
Olfr1029:Olfr957	23.5607	NA	294.724	FALSE	NA	NA	NA	TRUE	distant	distant	D-N
Olfr1029:Olfr96	15.8373	NA	321.311	FALSE	NA	NA	NA	TRUE	distant	distant	D-N
Olfr1029:Olfr961	16.6797	NA	324.413	FALSE	NA	NA	NA	TRUE	distant	distant	D-N
Olfr1029:Olfr969	17.2971	NA	264.434	FALSE	NA	NA	NA	TRUE	distant	distant	D-N
Olfr1029:Olfr972	23.6426	NA	287.363	FALSE	NA	NA	NA	TRUE	distant	distant	D-N
Olfr1029:Olfr976	7.6552	NA	316.994	FALSE	NA	NA	NA	TRUE	distant	distant	D-N
Olfr1029:Olfr984	16.4375	NA	325.708	FALSE	NA	NA	NA	TRUE	distant	distant	D-N
Olfr1029:Olfr987	10.9396	640674	245.415	TRUE	2	4	6	FALSE	NA	NA	NA
Olfr1029:Olfr988	15.5729	618601	253.244	TRUE	2	4	7-10	FALSE	NA	NA	NA
Olfr1029:Olfr99	21.2612	NA	334.348	FALSE	NA	NA	NA	TRUE	distant	distant	D-N
Olfr1029:Olfr994	8.51292	541737	254.493	TRUE	2	3	7-10	FALSE	NA	NA	NA
Olfr1030:Olfr1037	11.7896	104551	223.157	TRUE	1	1	6	TRUE	close	distant	C-N
Olfr1030:Olfr1039	8.15294	150497	230.317	TRUE	1	2	6	FALSE	NA	NA	NA
Olfr1030:Olfr104-ps	8.32405	NA	343.02	FALSE	NA	NA	NA	TRUE	distant	distant	D-N
Olfr1030:Olfr1042	9.14859	179141	216.198	TRUE	1	2	6	FALSE	NA	NA	NA
Olfr1030:Olfr105-ps	8.20554	NA	333.281	FALSE	NA	NA	NA	TRUE	distant	distant	D-N
Olfr1030:Olfr1056	6.96615	375141	249.503	TRUE	1	3	6	FALSE	NA	NA	NA
Olfr1030:Olfr1090	12.7462	773503	259.077	TRUE	2	4	7-10	FALSE	NA	NA	NA
Olfr1030:Olfr1097	15.9987	909937	276.206	TRUE	2	4	7-10	FALSE	NA	NA	NA
Olfr1030:Olfr11	12.1224	NA	256.636	FALSE	NA	NA	NA	TRUE	distant	distant	D-N
Olfr1030:Olfr110	16.7755	NA	276.313	FALSE	NA	NA	NA	TRUE	distant	distant	D-N
Olfr1030:Olfr1100	20.4409	997642	286.364	TRUE	3	4	7-10	FALSE	NA	NA	NA
Olfr1030:Olfr1110	13.2285	1155143	229.295	TRUE	3	4	6	FALSE	NA	NA	NA
Olfr1030:Olfr1112	19.0295	1207841	278.242	TRUE	3	5	7-10	FALSE	NA	NA	NA
Olfr1030:Olfr1116	15.3234	1284947	308.484	TRUE	3	5	7-10	FALSE	NA	NA	NA
Olfr1030:Olfr1118	13.7927	1324880	311.455	TRUE	3	5	7-10	FALSE	NA	NA	NA
Olfr1030:Olfr1124	17.2908	1450629	290.809	TRUE	3	5	7-10	FALSE	NA	NA	NA
Olfr1030:Olfr1140	8.30924	1762326	243.928	TRUE	4	5	6	FALSE	NA	NA	NA
Olfr1030:Olfr1155	5.98048	1962435	254.59	TRUE	4	5	7-10	FALSE	NA	NA	NA
Olfr1030:Olfr1157	8.8629	1981675	240.705	TRUE	5	5	6	FALSE	NA	NA	NA
Olfr1030:Olfr117	13.7001	NA	314.234	FALSE	NA	NA	NA	TRUE	distant	distant	D-N
Olfr1030:Olfr1176	8.06955	2355707	286.855	TRUE	5	6	7-10	FALSE	NA	NA	NA
Olfr1030:Olfr1177-ps	2.65308	2363752	253.122	TRUE	5	6	7-10	FALSE	NA	NA	NA
Olfr1030:Olfr1178	16.8539	2407401	330.749	TRUE	5	6	7-10	FALSE	NA	NA	NA
Olfr1030:Olfr1183	17.5784	2477470	319.691	TRUE	6	6	7-10	FALSE	NA	NA	NA
Olfr1030:Olfr1184	16.0699	2502895	328.004	TRUE	6	6	7-10	FALSE	NA	NA	NA
Olfr1030:Olfr1191-ps1	18.1682	2658900	303.278	TRUE	6	6	7-10	FALSE	NA	NA	NA
Olfr1030:Olfr1192-ps1	18.4529	2668303	328.852	TRUE	6	6	7-10	FALSE	NA	NA	NA
Olfr1030:Olfr1195	20.297	2702539	323.169	TRUE	6	6	7-10	FALSE	NA	NA	NA
Olfr1030:Olfr1197	16.8641	2748379	347.308	TRUE	6	6	7-10	FALSE	NA	NA	NA
Olfr1030:Olfr12	21.8521	NA	271.383	FALSE	NA	NA	NA	TRUE	distant	distant	D-N
Olfr1030:Olfr1200	16.7593	2787107	355.889	TRUE	6	6	7-10	FALSE	NA	NA	NA
Olfr1030:Olfr1205	20.0103	2847253	300.154	TRUE	6	6	7-10	FALSE	NA	NA	NA
Olfr1030:Olfr1206	18.4818	2880741	295.404	TRUE	6	6	7-10	FALSE	NA	NA	NA
Olfr1030:Olfr121	18.8527	NA	318.177	FALSE	NA	NA	NA	TRUE	distant	distant	D-N
Olfr1030:Olfr1211	17.7719	2949095	310.149	TRUE	6	6	7-10	FALSE	NA	NA	NA
Olfr1030:Olfr1213	19.2069	2992728	310.895	TRUE	7-10	6	7-10	FALSE	NA	NA	NA
Olfr1030:Olfr1216	16.139	3032856	311.719	TRUE	7-10	6	7-10	FALSE	NA	NA	NA
Olfr1030:Olfr1219	22.5972	3093877	319.057	TRUE	7-10	6	7-10	FALSE	NA	NA	NA
Olfr1030:Olfr1220	22.5797	3116716	307.853	TRUE	7-10	6	7-10	FALSE	NA	NA	NA
Olfr1030:Olfr1222	17.2382	3144496	316.344	TRUE	7-10	6	7-10	FALSE	NA	NA	NA
Olfr1030:Olfr1226	15.9656	3212802	319.322	TRUE	7-10	6	7-10	FALSE	NA	NA	NA
Olfr1030:Olfr1228	16.8221	3268474	313.883	TRUE	7-10	6	7-10	FALSE	NA	NA	NA
Olfr1030:Olfr1229	19.3591	3301949	314.06	TRUE	7-10	6	7-10	FALSE	NA	NA	NA
Olfr1030:Olfr1239	15.2739	3437223	298.379	TRUE	7-10	6	7-10	FALSE	NA	NA	NA
Olfr1030:Olfr124	18.2408	NA	263.896	FALSE	NA	NA	NA	TRUE	distant	distant	D-N
Olfr1030:Olfr1241	14.4002	3501927	329.88	TRUE	7-10	6	7-10	FALSE	NA	NA	NA
Olfr1030:Olfr1242	18.8775	3513101	327.134	TRUE	7-10	6	7-10	FALSE	NA	NA	NA
Olfr1030:Olfr1247	15.8071	3628879	333.911	TRUE	7-10	6	7-10	FALSE	NA	NA	NA
Olfr1030:Olfr1250	14.2269	3676230	333.798	TRUE	7-10	6	7-10	FALSE	NA	NA	NA
Olfr1030:Olfr1251	24.5912	3686654	337.244	TRUE	7-10	6	7-10	FALSE	NA	NA	NA
Olfr1030:Olfr1252	15.069	3740897	335.648	TRUE	7-10	6	7-10	FALSE	NA	NA	NA
Olfr1030:Olfr1253	18.5627	3771596	335.053	TRUE	7-10	6	7-10	FALSE	NA	NA	NA
Olfr1030:Olfr1254	17.0164	3808162	326.146	TRUE	7-10	6	7-10	FALSE	NA	NA	NA
Olfr1030:Olfr1258	18.0562	3945960	325.628	TRUE	7-10	6	7-10	FALSE	NA	NA	NA
Olfr1030:Olfr1260	19.1839	3993896	331.802	TRUE	7-10	6	7-10	FALSE	NA	NA	NA
Olfr1030:Olfr1263	18.6278	4031069	311.672	TRUE	7-10	6	7-10	FALSE	NA	NA	NA
Olfr1030:Olfr1264	19.1194	4040882	302.157	TRUE	7-10	6	7-10	FALSE	NA	NA	NA
Olfr1030:Olfr1271	21.1187	4285195	290.931	TRUE	7-10	6	7-10	FALSE	NA	NA	NA
Olfr1030:Olfr1280	19.6331	25331561	318.028	FALSE	NA	NA	NA	TRUE	distant	distant	D-N
Olfr1030:Olfr1281	20.2558	25344579	317.568	FALSE	NA	NA	NA	TRUE	distant	distant	D-N
Olfr1030:Olfr129	20.8669	NA	315.341	FALSE	NA	NA	NA	TRUE	distant	distant	D-N
Olfr1030:Olfr1297	11.7316	25640890	312.817	FALSE	NA	NA	NA	TRUE	distant	distant	D-N
Olfr1030:Olfr130	16.7648	NA	311.724	FALSE	NA	NA	NA	TRUE	distant	distant	D-N
Olfr1030:Olfr1301	17.3704	25770364	331.665	FALSE	NA	NA	NA	TRUE	distant	distant	D-N
Olfr1030:Olfr1305	26.4535	25892665	311.817	FALSE	NA	NA	NA	TRUE	distant	distant	D-N
Olfr1030:Olfr1307	19.4936	25964257	322.681	FALSE	NA	NA	NA	TRUE	distant	distant	D-N
Olfr1030:Olfr131	14.3694	NA	293.757	FALSE	NA	NA	NA	TRUE	distant	distant	D-N
Olfr1030:Olfr1312	27.2695	26061875	332.329	FALSE	NA	NA	NA	TRUE	distant	distant	D-N
Olfr1030:Olfr1313	27.0883	26091363	316.576	FALSE	NA	NA	NA	TRUE	distant	distant	D-N
Olfr1030:Olfr1320	14.1753	NA	319.836	FALSE	NA	NA	NA	TRUE	distant	distant	D-N
Olfr1030:Olfr1321	18.6003	NA	293.757	FALSE	NA	NA	NA	TRUE	distant	distant	D-N
Olfr1030:Olfr1322	23.0794	NA	317.179	FALSE	NA	NA	NA	TRUE	distant	distant	D-N
Olfr1030:Olfr1323	17.4016	NA	270.848	FALSE	NA	NA	NA	TRUE	distant	distant	D-N
Olfr1030:Olfr1326-ps1	23.0416	NA	284.578	FALSE	NA	NA	NA	TRUE	distant	distant	D-N
Olfr1030:Olfr1330	19.8952	NA	269.066	FALSE	NA	NA	NA	TRUE	distant	distant	D-N
Olfr1030:Olfr1336	15.6731	NA	311.646	FALSE	NA	NA	NA	TRUE	distant	distant	D-N
Olfr1030:Olfr1342	23.965	NA	266.392	FALSE	NA	NA	NA	TRUE	distant	distant	D-N
Olfr1030:Olfr1346	25.6074	NA	339.302	FALSE	NA	NA	NA	TRUE	distant	distant	D-N
Olfr1030:Olfr1347	16.9446	NA	319.449	FALSE	NA	NA	NA	TRUE	distant	distant	D-N
Olfr1030:Olfr1348	16.0988	NA	314.867	FALSE	NA	NA	NA	TRUE	distant	distant	D-N
Olfr1030:Olfr1349	17.7773	NA	309.601	FALSE	NA	NA	NA	TRUE	distant	distant	D-N
Olfr1030:Olfr1350	14.5605	NA	301.9	FALSE	NA	NA	NA	TRUE	distant	distant	D-N
Olfr1030:Olfr1354	15.6646	NA	308.789	FALSE	NA	NA	NA	TRUE	distant	distant	D-N
Olfr1030:Olfr1358	11.0226	NA	297.341	FALSE	NA	NA	NA	TRUE	distant	distant	D-N
Olfr1030:Olfr1359	17.2711	NA	240.698	FALSE	NA	NA	NA	TRUE	distant	distant	D-N
Olfr1030:Olfr1361	8.2242	NA	278.281	FALSE	NA	NA	NA	TRUE	distant	distant	D-N
Olfr1030:Olfr1364	13.7095	NA	265.737	FALSE	NA	NA	NA	TRUE	distant	distant	D-N
Olfr1030:Olfr1368	16.6084	NA	291.095	FALSE	NA	NA	NA	TRUE	distant	distant	D-N
Olfr1030:Olfr1384	12.0991	NA	328.459	FALSE	NA	NA	NA	TRUE	distant	distant	D-N
Olfr1030:Olfr1395	12.4049	NA	270.867	FALSE	NA	NA	NA	TRUE	distant	distant	D-N
Olfr1030:Olfr1396	14.8958	NA	319.445	FALSE	NA	NA	NA	TRUE	distant	distant	D-N
Olfr1030:Olfr140	17.9624	4071089	303.411	TRUE	7-10	6	7-10	FALSE	NA	NA	NA
Olfr1030:Olfr1404	9.57148	NA	290.181	FALSE	NA	NA	NA	TRUE	distant	distant	D-N
Olfr1030:Olfr1406	7.2344	NA	294.406	FALSE	NA	NA	NA	TRUE	distant	distant	D-N
Olfr1030:Olfr1408	9.73699	NA	295.486	FALSE	NA	NA	NA	TRUE	distant	distant	D-N
Olfr1030:Olfr1415	20.3026	NA	302.536	FALSE	NA	NA	NA	TRUE	distant	distant	D-N
Olfr1030:Olfr1416	17.7082	NA	308.313	FALSE	NA	NA	NA	TRUE	distant	distant	D-N
Olfr1030:Olfr1417	20.1542	NA	280.776	FALSE	NA	NA	NA	TRUE	distant	distant	D-N
Olfr1030:Olfr1418	16.668	NA	285.276	FALSE	NA	NA	NA	TRUE	distant	distant	D-N
Olfr1030:Olfr1420	18.651	NA	284.408	FALSE	NA	NA	NA	TRUE	distant	distant	D-N
Olfr1030:Olfr1423	16.3727	NA	304.442	FALSE	NA	NA	NA	TRUE	distant	distant	D-N
Olfr1030:Olfr1425	14.4707	NA	307.737	FALSE	NA	NA	NA	TRUE	distant	distant	D-N
Olfr1030:Olfr1426	14.3346	NA	311.782	FALSE	NA	NA	NA	TRUE	distant	distant	D-N
Olfr1030:Olfr1427	15.7396	NA	296.959	FALSE	NA	NA	NA	TRUE	distant	distant	D-N
Olfr1030:Olfr1428	13.6746	NA	334.455	FALSE	NA	NA	NA	TRUE	distant	distant	D-N
Olfr1030:Olfr1431	26.7729	NA	263.418	FALSE	NA	NA	NA	TRUE	distant	distant	D-N
Olfr1030:Olfr1437	13.1583	NA	264.808	FALSE	NA	NA	NA	TRUE	distant	distant	D-N
Olfr1030:Olfr1438-ps1	20.7722	NA	262.235	FALSE	NA	NA	NA	TRUE	distant	distant	D-N
Olfr1030:Olfr1440	22.7849	NA	279.708	FALSE	NA	NA	NA	TRUE	distant	distant	D-N
Olfr1030:Olfr145	11.2786	NA	245.928	FALSE	NA	NA	NA	TRUE	distant	distant	D-N
Olfr1030:Olfr1463	18.7846	NA	259.998	FALSE	NA	NA	NA	TRUE	distant	distant	D-N
Olfr1030:Olfr1484	15.3741	NA	230.833	FALSE	NA	NA	NA	TRUE	distant	distant	D-N
Olfr1030:Olfr1490	12.311	NA	301.103	FALSE	NA	NA	NA	TRUE	distant	distant	D-N
Olfr1030:Olfr1491	11.6058	NA	286.284	FALSE	NA	NA	NA	TRUE	distant	distant	D-N
Olfr1030:Olfr1494	13.8971	NA	278.022	FALSE	NA	NA	NA	TRUE	distant	distant	D-N
Olfr1030:Olfr15	18.1494	NA	296.155	FALSE	NA	NA	NA	TRUE	distant	distant	D-N
Olfr1030:Olfr1501	22.3821	NA	270.301	FALSE	NA	NA	NA	TRUE	distant	distant	D-N
Olfr1030:Olfr1507	21.7624	NA	307.279	FALSE	NA	NA	NA	TRUE	distant	distant	D-N
Olfr1030:Olfr1508	18.9197	NA	302.234	FALSE	NA	NA	NA	TRUE	distant	distant	D-N
Olfr1030:Olfr1509	22.7441	NA	283.702	FALSE	NA	NA	NA	TRUE	distant	distant	D-N
Olfr1030:Olfr1510	13.9245	NA	302.301	FALSE	NA	NA	NA	TRUE	distant	distant	D-N
Olfr1030:Olfr1511	13.0548	NA	307.791	FALSE	NA	NA	NA	TRUE	distant	distant	D-N
Olfr1030:Olfr1512	20.9377	NA	299.807	FALSE	NA	NA	NA	TRUE	distant	distant	D-N
Olfr1030:Olfr1564	18.7651	NA	321.985	FALSE	NA	NA	NA	TRUE	distant	distant	D-N
Olfr1030:Olfr16	6.5185	NA	293.002	FALSE	NA	NA	NA	TRUE	distant	distant	D-N
Olfr1030:Olfr166	23.2939	NA	287.327	FALSE	NA	NA	NA	TRUE	distant	distant	D-N
Olfr1030:Olfr167	19.2309	NA	287.024	FALSE	NA	NA	NA	TRUE	distant	distant	D-N
Olfr1030:Olfr168	21.633	NA	293.905	FALSE	NA	NA	NA	TRUE	distant	distant	D-N
Olfr1030:Olfr169	17.9543	NA	292.168	FALSE	NA	NA	NA	TRUE	distant	distant	D-N
Olfr1030:Olfr17	17.2372	NA	276.784	FALSE	NA	NA	NA	TRUE	distant	distant	D-N
Olfr1030:Olfr186	14.2767	NA	260.179	FALSE	NA	NA	NA	TRUE	distant	distant	D-N
Olfr1030:Olfr190	21.9559	NA	279.325	FALSE	NA	NA	NA	TRUE	distant	distant	D-N
Olfr1030:Olfr191	17.4039	NA	279.718	FALSE	NA	NA	NA	TRUE	distant	distant	D-N
Olfr1030:Olfr195	17.1538	NA	275.475	FALSE	NA	NA	NA	TRUE	distant	distant	D-N
Olfr1030:Olfr2	17.2507	NA	337.382	FALSE	NA	NA	NA	TRUE	distant	distant	D-N
Olfr1030:Olfr211	22.3541	NA	295.574	FALSE	NA	NA	NA	TRUE	distant	distant	D-N
Olfr1030:Olfr213	14.3229	NA	354.187	FALSE	NA	NA	NA	TRUE	distant	distant	D-N
Olfr1030:Olfr214	20.5338	NA	342.421	FALSE	NA	NA	NA	TRUE	distant	distant	D-N
Olfr1030:Olfr218	7.88137	NA	302.421	FALSE	NA	NA	NA	TRUE	distant	distant	D-N
Olfr1030:Olfr220	18.4974	NA	286.073	FALSE	NA	NA	NA	TRUE	distant	distant	D-N
Olfr1030:Olfr222	17.0417	NA	284.188	FALSE	NA	NA	NA	TRUE	distant	distant	D-N
Olfr1030:Olfr224	16.8376	NA	303.892	FALSE	NA	NA	NA	TRUE	distant	distant	D-N
Olfr1030:Olfr228	5.30325	502618	256.211	TRUE	2	3	7-10	FALSE	NA	NA	NA
Olfr1030:Olfr231	6.86135	NA	315.891	FALSE	NA	NA	NA	TRUE	distant	distant	D-N
Olfr1030:Olfr235	16.9673	NA	269.838	FALSE	NA	NA	NA	TRUE	distant	distant	D-N
Olfr1030:Olfr237	2.7785	NA	277.688	FALSE	NA	NA	NA	TRUE	distant	distant	D-N
Olfr1030:Olfr239	14.9875	NA	319.761	FALSE	NA	NA	NA	TRUE	distant	distant	D-N
Olfr1030:Olfr24	8.18429	NA	269.108	FALSE	NA	NA	NA	TRUE	distant	distant	D-N
Olfr1030:Olfr279	21.0347	NA	331.989	FALSE	NA	NA	NA	TRUE	distant	distant	D-N
Olfr1030:Olfr281	17.1233	NA	304.121	FALSE	NA	NA	NA	TRUE	distant	distant	D-N
Olfr1030:Olfr285	24.1397	NA	300.3	FALSE	NA	NA	NA	TRUE	distant	distant	D-N
Olfr1030:Olfr286	16.9846	NA	356.865	FALSE	NA	NA	NA	TRUE	distant	distant	D-N
Olfr1030:Olfr287	22.0163	NA	362.695	FALSE	NA	NA	NA	TRUE	distant	distant	D-N
Olfr1030:Olfr291	12.2741	NA	270.499	FALSE	NA	NA	NA	TRUE	distant	distant	D-N
Olfr1030:Olfr295	18.8594	NA	323.735	FALSE	NA	NA	NA	TRUE	distant	distant	D-N
Olfr1030:Olfr3	16.0641	49168104	307.067	FALSE	NA	NA	NA	TRUE	distant	distant	D-N
Olfr1030:Olfr30	9.81957	NA	303.528	FALSE	NA	NA	NA	TRUE	distant	distant	D-N
Olfr1030:Olfr303	21.2444	NA	293.414	FALSE	NA	NA	NA	TRUE	distant	distant	D-N
Olfr1030:Olfr308	17.1308	NA	307.873	FALSE	NA	NA	NA	TRUE	distant	distant	D-N
Olfr1030:Olfr309	21.0185	NA	285.19	FALSE	NA	NA	NA	TRUE	distant	distant	D-N
Olfr1030:Olfr31	14.9656	NA	303.781	FALSE	NA	NA	NA	TRUE	distant	distant	D-N
Olfr1030:Olfr314	17.8716	NA	320.204	FALSE	NA	NA	NA	TRUE	distant	distant	D-N
Olfr1030:Olfr317	6.5884	NA	311.781	FALSE	NA	NA	NA	TRUE	distant	distant	D-N
Olfr1030:Olfr318	19.3559	NA	300.019	FALSE	NA	NA	NA	TRUE	distant	distant	D-N
Olfr1030:Olfr32	12.7842	4157946	284.966	TRUE	7-10	6	7-10	FALSE	NA	NA	NA
Olfr1030:Olfr322	17.6561	NA	309.368	FALSE	NA	NA	NA	TRUE	distant	distant	D-N
Olfr1030:Olfr325	17.2941	NA	311.596	FALSE	NA	NA	NA	TRUE	distant	distant	D-N
Olfr1030:Olfr328	16.8837	NA	296.958	FALSE	NA	NA	NA	TRUE	distant	distant	D-N
Olfr1030:Olfr329	18.2177	NA	299.405	FALSE	NA	NA	NA	TRUE	distant	distant	D-N
Olfr1030:Olfr330	16.8343	NA	297.081	FALSE	NA	NA	NA	TRUE	distant	distant	D-N
Olfr1030:Olfr332	16.3576	NA	316.404	FALSE	NA	NA	NA	TRUE	distant	distant	D-N
Olfr1030:Olfr348	10.9007	49197408	288.252	FALSE	NA	NA	NA	TRUE	distant	distant	D-N
Olfr1030:Olfr351	7.72185	49120875	297.071	FALSE	NA	NA	NA	TRUE	distant	distant	D-N
Olfr1030:Olfr354	26.5337	49076912	292.961	FALSE	NA	NA	NA	TRUE	distant	distant	D-N
Olfr1030:Olfr358	19.3618	48975612	296.88	FALSE	NA	NA	NA	TRUE	distant	distant	D-N
Olfr1030:Olfr360	26.9506	48915544	299.567	FALSE	NA	NA	NA	TRUE	distant	distant	D-N
Olfr1030:Olfr364-ps1	13.1847	48837682	273.297	FALSE	NA	NA	NA	TRUE	distant	distant	D-N
Olfr1030:Olfr365	19.2283	48782638	275.366	FALSE	NA	NA	NA	TRUE	distant	distant	D-N
Olfr1030:Olfr366	18.4947	48764438	252.523	FALSE	NA	NA	NA	TRUE	distant	distant	D-N
Olfr1030:Olfr370	21.113	NA	303.225	FALSE	NA	NA	NA	TRUE	distant	distant	D-N
Olfr1030:Olfr372	14.3257	NA	307.263	FALSE	NA	NA	NA	TRUE	distant	distant	D-N
Olfr1030:Olfr374	15.1845	NA	289.237	FALSE	NA	NA	NA	TRUE	distant	distant	D-N
Olfr1030:Olfr392	13.0665	NA	276.069	FALSE	NA	NA	NA	TRUE	distant	distant	D-N
Olfr1030:Olfr398	20.0407	NA	304.598	FALSE	NA	NA	NA	TRUE	distant	distant	D-N
Olfr1030:Olfr403	15.0922	NA	304.731	FALSE	NA	NA	NA	TRUE	distant	distant	D-N
Olfr1030:Olfr406	16.5917	NA	292.088	FALSE	NA	NA	NA	TRUE	distant	distant	D-N
Olfr1030:Olfr411	7.32983	NA	293.012	FALSE	NA	NA	NA	TRUE	distant	distant	D-N
Olfr1030:Olfr414	19.185	NA	318.313	FALSE	NA	NA	NA	TRUE	distant	distant	D-N
Olfr1030:Olfr417	13.2085	NA	293.102	FALSE	NA	NA	NA	TRUE	distant	distant	D-N
Olfr1030:Olfr418	11.8464	NA	287.816	FALSE	NA	NA	NA	TRUE	distant	distant	D-N
Olfr1030:Olfr419	12.204	NA	273.787	FALSE	NA	NA	NA	TRUE	distant	distant	D-N
Olfr1030:Olfr43	14.3664	NA	302.591	FALSE	NA	NA	NA	TRUE	distant	distant	D-N
Olfr1030:Olfr441	8.2033	NA	277.208	FALSE	NA	NA	NA	TRUE	distant	distant	D-N
Olfr1030:Olfr446	8.47239	NA	273.926	FALSE	NA	NA	NA	TRUE	distant	distant	D-N
Olfr1030:Olfr448	3.9199	NA	288.137	FALSE	NA	NA	NA	TRUE	distant	distant	D-N
Olfr1030:Olfr449	20.8136	NA	299.992	FALSE	NA	NA	NA	TRUE	distant	distant	D-N
Olfr1030:Olfr455	22.7589	NA	367.031	FALSE	NA	NA	NA	TRUE	distant	distant	D-N
Olfr1030:Olfr46	15.3167	NA	287.392	FALSE	NA	NA	NA	TRUE	distant	distant	D-N
Olfr1030:Olfr460	12.992	NA	316.244	FALSE	NA	NA	NA	TRUE	distant	distant	D-N
Olfr1030:Olfr479	16.6662	NA	325.373	FALSE	NA	NA	NA	TRUE	distant	distant	D-N
Olfr1030:Olfr48	21.5257	3863828	324.113	TRUE	7-10	6	7-10	FALSE	NA	NA	NA
Olfr1030:Olfr481	12.5061	NA	258.765	FALSE	NA	NA	NA	TRUE	distant	distant	D-N
Olfr1030:Olfr49	12.3838	NA	297.84	FALSE	NA	NA	NA	TRUE	distant	distant	D-N
Olfr1030:Olfr522	16.4759	NA	290.074	FALSE	NA	NA	NA	TRUE	distant	distant	D-N
Olfr1030:Olfr523	17.718	NA	307.971	FALSE	NA	NA	NA	TRUE	distant	distant	D-N
Olfr1030:Olfr524	21.4563	NA	309.348	FALSE	NA	NA	NA	TRUE	distant	distant	D-N
Olfr1030:Olfr527	20.1222	NA	295.884	FALSE	NA	NA	NA	TRUE	distant	distant	D-N
Olfr1030:Olfr531	15.3721	NA	291.098	FALSE	NA	NA	NA	TRUE	distant	distant	D-N
Olfr1030:Olfr532	17.8864	NA	284.818	FALSE	NA	NA	NA	TRUE	distant	distant	D-N
Olfr1030:Olfr533	19.6927	NA	319.942	FALSE	NA	NA	NA	TRUE	distant	distant	D-N
Olfr1030:Olfr535	16.2303	NA	298.264	FALSE	NA	NA	NA	TRUE	distant	distant	D-N
Olfr1030:Olfr536	20.2251	NA	302.708	FALSE	NA	NA	NA	TRUE	distant	distant	D-N
Olfr1030:Olfr541	17.7306	NA	292.271	FALSE	NA	NA	NA	TRUE	distant	distant	D-N
Olfr1030:Olfr544	12.0559	NA	432.353	FALSE	NA	NA	NA	TRUE	distant	distant	D-N
Olfr1030:Olfr549	8.88376	NA	399.577	FALSE	NA	NA	NA	TRUE	distant	distant	D-N
Olfr1030:Olfr55	12.6367	NA	318.471	FALSE	NA	NA	NA	TRUE	distant	distant	D-N
Olfr1030:Olfr552	9.25062	NA	364.264	FALSE	NA	NA	NA	TRUE	distant	distant	D-N
Olfr1030:Olfr553	23.987	NA	387.068	FALSE	NA	NA	NA	TRUE	distant	distant	D-N
Olfr1030:Olfr554	19.1389	NA	401.336	FALSE	NA	NA	NA	TRUE	distant	distant	D-N
Olfr1030:Olfr56	25.7094	NA	290.685	FALSE	NA	NA	NA	TRUE	distant	distant	D-N
Olfr1030:Olfr566	13.0126	NA	408.557	FALSE	NA	NA	NA	TRUE	distant	distant	D-N
Olfr1030:Olfr569	18.0866	NA	364.407	FALSE	NA	NA	NA	TRUE	distant	distant	D-N
Olfr1030:Olfr571	25.2418	NA	418.393	FALSE	NA	NA	NA	TRUE	distant	distant	D-N
Olfr1030:Olfr572	13.9355	NA	411.378	FALSE	NA	NA	NA	TRUE	distant	distant	D-N
Olfr1030:Olfr582	13.6707	NA	387.787	FALSE	NA	NA	NA	TRUE	distant	distant	D-N
Olfr1030:Olfr584	14.2755	NA	379.582	FALSE	NA	NA	NA	TRUE	distant	distant	D-N
Olfr1030:Olfr586	7.92386	NA	414.199	FALSE	NA	NA	NA	TRUE	distant	distant	D-N
Olfr1030:Olfr59	22.8166	NA	286.178	FALSE	NA	NA	NA	TRUE	distant	distant	D-N
Olfr1030:Olfr591	12.3447	NA	383.168	FALSE	NA	NA	NA	TRUE	distant	distant	D-N
Olfr1030:Olfr592	18.2383	NA	387.562	FALSE	NA	NA	NA	TRUE	distant	distant	D-N
Olfr1030:Olfr594	7.69256	NA	384.018	FALSE	NA	NA	NA	TRUE	distant	distant	D-N
Olfr1030:Olfr596	3.97423	NA	381.519	FALSE	NA	NA	NA	TRUE	distant	distant	D-N
Olfr1030:Olfr598	19.8939	NA	414.792	FALSE	NA	NA	NA	TRUE	distant	distant	D-N
Olfr1030:Olfr599	24.879	NA	410.784	FALSE	NA	NA	NA	TRUE	distant	distant	D-N
Olfr1030:Olfr6	18.1895	NA	332.916	FALSE	NA	NA	NA	TRUE	distant	distant	D-N
Olfr1030:Olfr60	18.4302	NA	291.194	FALSE	NA	NA	NA	TRUE	distant	distant	D-N
Olfr1030:Olfr600	5.70191	NA	393.499	FALSE	NA	NA	NA	TRUE	distant	distant	D-N
Olfr1030:Olfr608	16.9313	NA	397.417	FALSE	NA	NA	NA	TRUE	distant	distant	D-N
Olfr1030:Olfr609	7.48437	NA	425.366	FALSE	NA	NA	NA	TRUE	distant	distant	D-N
Olfr1030:Olfr61	18.7961	NA	295.444	FALSE	NA	NA	NA	TRUE	distant	distant	D-N
Olfr1030:Olfr610	9.40978	NA	407.549	FALSE	NA	NA	NA	TRUE	distant	distant	D-N
Olfr1030:Olfr611	6.03487	NA	404.608	FALSE	NA	NA	NA	TRUE	distant	distant	D-N
Olfr1030:Olfr617	8.9431	NA	408.156	FALSE	NA	NA	NA	TRUE	distant	distant	D-N
Olfr1030:Olfr623	8.94937	NA	424.989	FALSE	NA	NA	NA	TRUE	distant	distant	D-N
Olfr1030:Olfr63	23.9423	NA	307.661	FALSE	NA	NA	NA	TRUE	distant	distant	D-N
Olfr1030:Olfr639	4.82781	NA	414.886	FALSE	NA	NA	NA	TRUE	distant	distant	D-N
[truncated: 59,439 more rows]
