# Supplementary material for: Transcriptional adaptation of olfactory sensory neurons to GPCR identity and activity
Source: Nat Commun. 2022 May 25;13:2929. doi: 10.1038/s41467-022-30511-4 (PMC9132991; doi:10.1038/s41467-022-30511-4)
Supplement: Supplementary file 7 — Source Data [file 41467_2022_30511_MOESM7_ESM.zip › Figure3_SourceData.xlsx]

## Sheet: Figure 3d
Figure 3d
GeneName	control_log2mean	exposed_log2mean
0610009B22Rik	10.9972	10.9598
0610010F05Rik	11.1423	10.3757
0610012G03Rik	11.2247	11.2288
0610030E20Rik	9.18725	9.43599
1110004F10Rik	12.1806	12.2168
1110006O24Rik	9.24213	8.77643
1110008P14Rik	11.9348	11.7644
1110012L19Rik	9.46762	9.57206
1110017D15Rik	12.1329	11.8977
1110018N20Rik	8.6106	8.90857
1110019D14Rik	8.99927	9.63082
1110020A21Rik	8.67736	9.14975
1110032A03Rik	12.5507	12.5173
1110038F14Rik	9.98797	9.81323
1110051M20Rik	12.5209	12.3109
1110059E24Rik	8.97856	8.66163
1110059G10Rik	9.92956	9.96811
1300002E11Rik	10.3561	9.61787
1500004A13Rik	10.8434	10.6504
1500011B03Rik	13.879	13.8609
1500015A07Rik	10.3635	10.191
1600012H06Rik	11.8175	12.2397
1600014C10Rik	9.63753	9.7906
1600020E01Rik	9.42644	9.55454
1700001L19Rik	12.0107	11.8259
1700003E16Rik	12.958	13.3996
1700007K13Rik	10.989	10.8982
1700008J07Rik	8.56647	8.12251
1700010I14Rik	8.31251	8.06588
1700012B09Rik	14.7535	14.2861
1700012D14Rik	8.83018	8.68764
1700013A02Rik	4.44574	10.9786
1700013F07Rik	8.96364	7.22596
1700016K19Rik	11.8801	11.5602
1700016P03Rik	6.31851	9.26924
1700017B05Rik	14.0734	13.059
1700021F05Rik	9.74753	9.5654
1700025G04Rik	10.2999	10.2051
1700028P14Rik	11.3551	10.7626
1700030J22Rik	10.304	10.4186
1700030K09Rik	8.65389	8.47416
1700037C18Rik	9.5578	8.77569
1700037H04Rik	12.4994	12.5063
1700040D17Rik	8.96815	8.77389
1700086L19Rik	10.69	10.1387
1700088E04Rik	9.62122	9.47981
1700096K18Rik	9.66392	9.16226
1700123O20Rik	12.257	12.7012
1810013L24Rik	11.1367	11.0601
1810020O05Rik	8.29386	7.19902
1810030O07Rik	10.3659	10.2163
1810037I17Rik	11.4138	11.4587
1810055G02Rik	9.63106	9.71826
1810058I24Rik	10.3254	11.7068
2010204K13Rik	11.5118	11.8452
2010315B03Rik	9.5577	9.1572
2010320M18Rik	10.2818	10.1604
2210016F16Rik	11.2533	10.7109
2210016L21Rik	12.0507	11.7497
2210408I21Rik	10.8875	11.0986
2300009A05Rik	8.81545	8.88162
2310009A05Rik	9.09487	9.71557
2310011J03Rik	11.6307	11.5686
2310022A10Rik	10.0826	10.3641
2310022B05Rik	8.77705	8.00968
2310034G01Rik	8.70942	8.47225
2310039H08Rik	9.43341	9.70741
2310040G24Rik	9.39698	8.76126
2310057M21Rik	9.9562	10.5606
2310061I04Rik	10.7154	10.8002
2410002F23Rik	9.10266	9.43975
2410004B18Rik	9.64039	9.76932
2410004P03Rik	13.3196	12.4927
2410006H16Rik	8.09275	9.27888
2410131K14Rik	10.9193	11.2762
2510002D24Rik	10.1904	9.76804
2510009E07Rik	14.031	13.5359
2510039O18Rik	12.1707	9.45666
2510046G10Rik	8.64302	8.5985
2610001J05Rik	9.79776	11.0007
2610002M06Rik	11.3602	11.3381
2610008E11Rik	9.37198	10.3163
2610021A01Rik	9.57452	9.79741
2610044O15Rik8	9.77066	9.53489
2610301B20Rik	11.1116	11.3379
2610507B11Rik	12.5258	12.2231
2700049A03Rik	9.99849	9.50136
2700054A10Rik	8.87659	8.54202
2700062C07Rik	9.07822	9.56082
2810001G20Rik	12.3296	13.2165
2810002D19Rik	9.08931	8.82115
2810004N23Rik	8.56317	8.93756
2810006K23Rik	9.23431	8.74898
2810013P06Rik	12.5452	12.2616
2810021J22Rik	9.15064	9.64223
2810025M15Rik	9.74841	9.41914
2810029C07Rik	10.0673	10.09
2810402E24Rik	9.93567	9.76911
2810403D21Rik	8.62339	8.2567
2900076A07Rik	8.38509	8.91549
2900093K20Rik	9.51451	9.22137
2900097C17Rik	10.6327	10.9816
3110040N11Rik	8.716	8.6945
3110056K07Rik	9.09435	9.83594
3110082I17Rik	9.94956	9.89669
3110083C13Rik	10.2231	9.74323
3830406C13Rik	9.21153	9.36476
4430402I18Rik	10.2123	9.57362
4632404H12Rik	10.8278	10.2878
4632415L05Rik	10.2276	9.67998
4632427E13Rik	10.0817	10.4573
4732440D04Rik	8.81606	9.52826
4732491K20Rik	8.2678	7.89758
4833417C18Rik	9.01805	9.92484
4833418N02Rik	8.61419	8.06618
4833420G17Rik	8.82184	8.17053
4833439L19Rik	14.1771	14.1996
4921524J17Rik	8.89102	8.46139
4921531C22Rik	8.79183	7.82361
4930402H24Rik	11.7014	11.7313
4930430F08Rik	9.34507	9.22593
4930451G09Rik	10.1678	9.58985
4930452B06Rik	10.8927	10.657
4930453N24Rik	11.5334	11.5859
4930458D05Rik	9.13046	9.66203
4930481B07Rik	8.33693	8.53341
4930483P17Rik	9.62835	7.90081
4930567H12Rik	8.8468	9.43072
4930570G19Rik	10.4502	9.13771
4930579G24Rik	8.56014	8.23547
4930579K19Rik	8.63375	8.75468
4931406P16Rik	9.99965	10.4966
4931415C17Rik	10.7047	10.0454
4931428F04Rik	8.2325	8.84565
4932412D23Rik	9.65664	9.15252
4932438A13Rik	11.8088	12.3271
4933404O12Rik	10.6369	10.5449
4933421O10Rik	10.1357	9.88192
4933431K14Rik	9.9263	9.43022
4933434E20Rik	9.44676	9.74063
5031425E22Rik	11.4219	11.599
5031439G07Rik	11.2598	10.7581
5033430I15Rik	9.92385	10.8457
5330413P13Rik	10.9115	11.0865
5330417C22Rik	13.5183	13.8387
5330438D12Rik	9.67828	9.9317
5430405H02Rik	8.63068	9.19496
5530601H04Rik	10.3859	10.3146
5730403I07Rik	13.8745	14.9248
5730455P16Rik	11.4797	11.3687
5730480H06Rik	11.193	10.7303
6030458C11Rik	11.665	11.7053
6330403K07Rik	8.25565	7.94267
6330415G19Rik	10.159	9.70781
6430500D05Rik	10.0641	10.5422
6430548M08Rik	13.5841	14.4297
8030462N17Rik	10.5889	10.1394
8430429K09Rik	11.2345	10.7121
9130401M01Rik	9.26246	9.67166
9230114K14Rik	10.4831	10.182
9330151L19Rik	9.41106	9.52113
9330160F10Rik	9.12127	8.97049
9330162012Rik	9.03593	8.82083
9330182L06Rik	13.4672	13.824
9430015G10Rik	8.93746	8.73969
9430091E24Rik	8.8329	8.65218
9530034E10Rik	6.89513	9.39837
9530068E07Rik	14.2017	14.4965
9530077C05Rik	11.4627	11.01
9930012K11Rik	7.76152	9.61274
9930021J03Rik	10.2607	10.5073
9930104L06Rik	9.43483	8.75279
A130010J15Rik	8.44471	8.93934
A130014A01Rik	8.34676	9.12403
A2ml1	10.706	10.5256
A330040F15Rik	8.47266	7.94009
A430005L14Rik	9.93355	9.96513
A430033K04Rik	9.16944	9.83104
A430035B10Rik	11.1575	9.76993
A430108G06Rik	11.5977	11.3255
A630052C17Rik	8.69649	9.62229
A730017L22Rik	9.50188	9.20649
A730020E08Rik	10.0278	10.2067
A730046J19Rik	13.8543	13.3804
A830018L16Rik	12.108	12.2863
A930006K02Rik	9.71641	8.7577
AA465934	10.9472	11.7551
Aaas	9.32749	8.85485
Aacs	13.1417	12.2106
Aagab	12.2626	12.4614
Aak1	10.7495	11.0715
Aamdc	9.45174	8.78308
Aamp	12.2774	12.4868
Aar2	11.4139	11.5155
Aars	14.311	14.321
Aars2	9.82718	10.2497
Aasdhppt	11.1429	10.5971
Aatf	10.3886	10.331
Aatk	12.6173	11.5742
Abca2	12.3615	10.9897
Abca3	13.8327	13.673
Abca5	14.0408	14.0971
Abca7	12.2726	12.5757
Abcb10	9.60589	9.02559
Abcb7	10.771	10.7301
Abcb8	11.0809	11.023
Abcb9	9.90581	9.61155
Abcc1	14.8588	13.2963
Abcc10	9.38849	9.53041
Abcc4	13.4395	13.1718
Abcc5	11.8755	11.9419
Abcd1	9.12626	9.79165
Abcd2	12.3863	12.2343
Abcd3	9.17496	10.0246
Abce1	11.9275	12.2481
Abcf1	11.9502	12.0639
Abcf2	12.0747	12.1159
Abcf3	11.7498	11.9497
Abcg1	12.9601	14.1457
Abcg4	8.54672	7.52021
Abhd10	10.1974	9.96714
Abhd11	7.95146	8.53401
Abhd12	14.3818	13.8792
Abhd13	11.3307	10.9985
Abhd14a	11.992	11.4962
Abhd16a	15.7177	15.2399
Abhd16b	8.64569	9.88791
Abhd17a	14.0744	13.5181
Abhd2	10.1782	11.3795
Abhd3	13.5405	13.1139
Abhd4	10.677	9.86366
Abhd5	10.7423	10.6984
Abhd6	11.9663	11.9713
Abhd8	12.2117	12.1286
Abi1	11.1731	11.4714
Abi2	11.0789	11.2468
Abitram	8.571	9.35177
Abl1	10.237	9.98883
Ablim1	9.21625	9.65063
Ablim2	11.2168	11.3521
Abr	14.0094	14.1985
Abraxas1	9.72215	9.02413
Abraxas2	11.6358	11.0309
Abt1	9.6066	10.0713
Abtb1	10.8461	10.494
AC109619.1	12.8383	12.5552
AC154607.1	9.13901	9.61872
Acaa1a	10.41	9.63158
Acaa2	10.2034	9.25999
Acad11	12.1192	11.0347
Acad8	10.169	10.0476
Acad9	11.2295	10.7306
Acadm	9.66372	9.02343
Acadsb	10.451	10.0834
Acadvl	11.5118	11.9873
Acap2	10.728	10.889
Acap3	11.5885	11.5252
Acat1	12.0752	11.6783
Acat2	9.20685	8.84193
Acbd3	11.7722	11.8293
Acbd4	9.43801	9.31488
Acbd5	12.9193	12.9017
Acbd6	10.9305	10.3619
Acbd7	14.2005	14.0891
Acd	9.82722	10.4147
Acer3	9.148	9.13795
Acin1	10.6904	11.3651
Acly	12.3587	13.4837
Aco1	10.352	9.5822
Aco2	14.4988	14.9707
Acot13	11.6155	12.3097
Acot6	8.47878	7.53119
Acot8	9.49772	9.48601
Acot9	9.07659	9.07713
Acox1	11.7632	11.6873
Acox3	10.5303	10.0255
Acp1	9.3762	9.31557
Acp2	13.6063	13.0295
Acsl1	10.1791	10.6115
Acsl3	10.5228	10.6031
Acsl4	10.565	11.9044
Acsl6	15.1654	14.3907
Acsm4	15.864	15.7284
Acss1	15.095	15.2044
Acss2	14.1065	13.4807
Acss3	10.0247	9.3603
Actb	14.9387	14.6901
Actl6a	11.7004	11.523
Actn1	9.57533	8.36613
Actn4	13.4715	13.7774
Actr10	13.0885	12.9998
Actr1a	11.4774	11.5128
Actr1b	14.7717	14.6415
Actr2	11.2334	11.6179
Actr3	11.3634	11.2794
Actr3b	13.995	13.2992
Actr6	9.56112	9.5319
Actr8	11.7015	11.8324
Acvr2a	9.75232	10.4936
Acvr2b	9.19094	8.25049
Acyp1	9.75469	9.3962
Acyp2	9.85821	9.92808
Adal	9.53111	9.64998
Adam10	10.1135	10.7256
Adam15	10.5201	10.7672
Adam17	9.91982	9.8267
Adam19	9.65066	8.99709
Adam22	12.7764	12.6519
Adam23	10.6782	9.09812
Adam28	13.843	13.4939
Adam9	12.4693	12.5969
Adamdec1	10.9111	10.7871
Adar	11.3436	11.6253
Adarb1	10.4448	11.2188
Adat1	8.69939	7.49976
Adck2	11.2593	11.0094
Adck5	8.98464	9.62309
Adcy3	18.0622	17.6735
Add1	13.9395	13.83
Add2	13.8457	13.618
Adgrb3	9.26262	9.19037
Adgrl1	10.3467	10.1859
Adgrl2	9.78621	7.99436
Adgrl3	12.7439	12.2775
Adgrv1	9.01015	8.46993
Adh5	13.7968	13.1903
Adi1	12.107	11.1419
Adipor1	16.9639	16.5546
Adipor2	8.30917	8.76209
Adk	11.0711	11.0476
Adnp2	10.5557	10.632
Ado	11.509	11.3194
Adpgk	10.3588	10.3819
Adprh	13.0165	12.9927
Adprhl2	10.4923	10.5603
Adprm	9.71768	9.67543
Adrm1	9.1939	9.83106
Adsl	11.5651	11.6071
Adss	11.0151	12.472
Aebp2	12.0137	11.2454
Aen	9.42422	9.83071
Afap1	12.1146	12.9152
Afdn	10.53	9.61823
Aff1	11.0524	11.8004
Aff3	11.9983	12.4468
Aff4	12.8933	12.451
Afg1l	10.2269	9.94038
Afg3l1	11.2747	11.4547
Afg3l2	11.2765	11.1984
Aftph	11.6176	11.6723
Aga	11.1207	10.3586
Agap1	11.3176	10.8665
Agap3	10.6415	9.02379
Agbl2	8.70998	7.86811
Agbl3	9.4127	8.58751
Agbl4	9.24296	9.02815
Agbl5	10.2339	9.60139
Agfg1	11.4547	9.96161
Agfg2	9.29754	9.85535
Aggf1	11.4376	10.1271
Ago1	9.9697	8.96734
Ago2	11.3797	12.1979
Ago3	10.151	9.82428
Ago4	10.2156	8.34712
Agpat1	10.517	10.3251
Agpat3	12.9984	11.5908
Agpat4	13.1661	13.9452
Agpat5	9.14296	11.5785
Agps	11.5051	10.9621
Agrn	9.02683	10.1051
Agtpbp1	13.9389	13.9827
Agtrap	11.0209	9.84537
Ahctf1	10.1455	11.0041
Ahcyl1	14.2899	13.0179
Ahcyl2	12.7441	15.1547
Ahi1	11.4542	12.046
Ahr	9.98221	10.4429
Ahsa1	11.9376	12.0321
Ahsa2	9.8814	10.0645
AI413582	10.3264	10.7448
AI597479	10.4972	10.3715
AI837181	9.19165	8.9312
AI987944	10.3832	10.836
Aida	9.69517	10.0711
Aifm1	10.8011	10.9248
Aig1	13.867	14.1354
Aimp1	10.6854	10.8163
Aimp2	9.81592	9.24202
Aip	12.3309	11.9591
Ak1	16.5546	15.3805
Ak2	10.5857	11.6056
Ak3	10.158	9.73046
Ak4	7.27848	8.99522
Ak6	8.87079	9.7605
Ak8	11.5375	11.1014
Ak9	9.66159	8.96442
Akap1	10.2074	9.85123
Akap10	9.57658	10.3662
Akap11	10.1868	10.3617
Akap12	9.5689	8.87412
Akap13	11.9094	13.6216
Akap17b	12.0062	11.7268
Akap3	9.61975	10.0939
Akap6	11.1355	10.8565
Akap8	11.8298	11.9883
Akap8l	10.3973	10.7987
Akap9	12.3209	12.1175
Akip1	9.92949	10.0955
Akirin1	11.808	11.9639
Akirin2	10.8576	8.10588
Akna	13.1682	12.8539
Akr1a1	14.0801	13.993
Akr1e1	9.51387	9.31073
Akr7a5	11.728	12.2679
Akt1	11.752	9.24408
Akt1s1	10.9509	11.1983
Akt2	11.6408	12.3914
Akt3	9.04328	9.31377
Aktip	12.0684	12.2588
Alad	10.0002	10.1709
Alas1	10.8451	11.1257
Aldh16a1	10.0561	10.1677
Aldh18a1	12.3631	12.5987
Aldh2	10.2346	10.1794
Aldh3a2	11.3171	11.5071
Aldh4a1	10.089	8.37801
Aldh6a1	9.04583	9.56022
Aldh7a1	9.52142	8.74372
Aldoa	15.838	16.1235
Aldoc	9.70391	9.49513
Alg1	10.7172	10.8713
Alg10b	9.18325	9.69313
Alg11	11.5154	11.3974
Alg12	9.78091	9.67963
Alg13	9.38648	9.70094
Alg14	9.76431	9.04259
Alg2	12.6935	13.0964
Alg3	10.2943	10.2818
Alg5	11.0182	10.9627
Alg6	9.0032	8.71629
Alg8	9.3994	8.94273
Alg9	10.1134	10.37
Alkbh1	9.48354	10.158
Alkbh3	10.5716	10.9758
Alkbh5	11.6238	10.3952
Alkbh6	10.6648	10.7613
Alkbh7	10.3619	10.1892
Alkbh8	10.0365	10.3793
Alms1	11.1805	10.8261
Als2	10.0826	10.4634
Alyref	11.2799	7.24707
Amacr	9.69797	8.93152
Ambra1	10.6886	11.1179
Amd1	8.25086	8.93796
Amdhd2	9.48063	8.51687
Amer1	9.26945	9.08373
Amer2	10.6652	10.5283
Amfr	13.2876	11.4118
Amigo1	11.878	11.073
Ammecr1l	10.0077	9.67752
Amn1	11.2316	11.7046
Ampd2	9.27559	7.71478
Amph	11.3275	10.4622
Amz2	10.7555	11.4934
Anapc1	11.5919	11.6978
Anapc10	9.8501	9.92914
Anapc11	10.8921	10.1534
Anapc13	10.4886	10.5177
Anapc16	11.6806	11.3099
Anapc2	13.0486	13.2712
Anapc4	10.9215	11.2923
Anapc5	12.327	11.9888
Anapc7	10.3384	10.8369
Angel1	11.3401	10.9662
Angel2	11.3106	11.4769
Angptl6	9.63511	8.92345
Ank	12.1557	10.8438
Ank2	13.7385	13.5458
Ank3	12.2379	12.4782
Ankfy1	12.7122	13.0303
Ankhd1	11.7703	11.8105
Ankib1	9.08645	8.61556
Ankle2	12.0047	11.7263
Ankmy2	11.5206	11.6
Ankra2	10.4059	10.6774
Ankrd10	11.9989	12.3995
Ankrd11	11.3838	10.1766
Ankrd12	10.946	11.4006
Ankrd13a	12.6378	11.0761
Ankrd13b	12.5418	10.3852
Ankrd13c	11.0227	10.1882
Ankrd16	8.97749	8.53178
Ankrd17	10.9447	11.0106
Ankrd27	9.35601	8.13258
Ankrd28	9.0694	9.73389
Ankrd33b	9.83465	9.68754
Ankrd37	9.21548	9.36523
Ankrd39	9.70336	9.34086
Ankrd40	11.095	9.73566
Ankrd42	11.6765	11.8591
Ankrd44	8.42887	9.50062
Ankrd45	11.0656	11.3635
Ankrd46	13.1906	13.0273
Ankrd49	8.99836	9.88559
Ankrd50	9.75619	9.82831
Ankrd54	13.4376	13.0727
Ankrd9	8.84708	8.11426
Anks1	12.5588	12.2727
Anks1b	10.0013	9.37079
Anks3	10.9418	10.7748
Anks6	10.2636	9.10614
Ankzf1	9.04736	8.83378
Ano10	10.5255	10.8426
Ano2	16.6418	16.7575
Ano6	9.23208	10.4444
Anp32a	8.98275	9.28139
Anp32b	11.0346	10.6637
Anp32e	13.0252	12.9779
Anxa11	8.50299	8.82601
Anxa5	14.097	14.5974
Anxa7	11.9354	11.2816
Aopep	10.4233	10.4685
Aox2	9.12219	9.75473
Ap1ar	12.0135	10.2442
Ap1b1	12.7405	13.1223
Ap1g1	12.6411	13.1638
Ap1m1	11.2223	11.3758
Ap1m2	12.8682	12.5915
Ap1s1	12.3725	12.3602
Ap2a1	11.8859	11.9141
Ap2a2	13.0691	13.7432
Ap2b1	11.166	11.5447
Ap2m1	10.8865	11.2667
Ap2s1	11.759	11.856
Ap3b1	10.9732	11.0515
Ap3b2	13.9304	13.541
Ap3d1	13.3535	13.5397
Ap3m1	10.5925	10.7403
Ap3m2	12.1893	11.8515
Ap3s2	11.7128	11.7802
Ap4e1	10.4312	11.01
Ap4s1	11.1006	10.9808
Ap5b1	8.06927	9.65064
Ap5m1	11.18	11.6015
Ap5s1	10.7998	11.5231
Ap5z1	10.1481	9.54283
Apaf1	9.08385	8.76809
Apba1	11.3792	11.422
Apba2	12.5306	12.7452
Apbb1	15.0642	15.4823
Apbb2	12.522	12.1816
Apbb3	10.4389	10.4676
Apc	12.5772	12.3354
Apc2	12.6679	12.0779
Apeh	9.1358	8.77923
Apex1	8.23904	8.48033
Apex2	9.52694	9.52279
Aph1b	12.1575	11.4353
Aph1c	8.53875	6.93299
Api5	13.5643	13.6007
Apip	9.75396	9.31463
Aplp1	17.6457	17.6502
Aplp2	17.5	17.4282
Apmap	13.382	13.3526
Apod	8.85569	7.60053
Apoe	12.2875	12.448
Apool	9.2759	9.5307
Apopt1	10.026	10.022
App	16.1818	16.4278
Appbp2	11.6077	11.6199
Appl1	12.7614	12.4329
Aprt	9.34177	9.25977
Aptx	11.2286	11.4079
Aqr	11.5172	11.6386
Araf	12.0521	12.112
Arap2	11.7693	10.0844
Arcn1	12.4609	12.7718
Arel1	13.197	13.4969
Arf1	13.5042	13.8472
Arf2	10.4733	11.206
Arf3	13.7052	14.0802
Arf4	13.3133	13.4861
Arf5	11.835	11.5645
Arf6	10.9133	7.52608
Arfgap1	10.9358	10.7258
Arfgap2	9.8696	10.1994
Arfgap3	10.9853	10.7999
Arfgef1	12.0048	10.8826
Arfgef2	10.3579	11.0371
Arfgef3	11.9247	12.7952
Arfip1	9.03663	8.93941
Arfip2	12.3092	12.0941
Arfrp1	10.4187	10.7295
Arglu1	9.31748	8.2332
Arhgap1	12.2705	12.0113
Arhgap12	10.5002	10.858
Arhgap17	11.7286	13.0791
Arhgap19	7.93079	9.77097
Arhgap21	11.1335	10.8102
Arhgap32	9.53523	9.44848
Arhgap33	9.58618	10.0682
Arhgap35	12.8281	14.059
Arhgap39	10.8318	10.6405
Arhgap42	8.44439	10.6917
Arhgap44	12.4203	13.3472
Arhgap5	12.6135	12.1749
Arhgdia	12.4553	12.6648
Arhgdig	12.6001	9.95899
Arhgef1	10.2514	9.72378
Arhgef11	11.2539	10.2241
Arhgef12	11.1054	10.8821
Arhgef17	9.4123	8.65511
Arhgef18	11.0082	11.3644
Arhgef19	9.44245	9.32888
Arhgef2	11.2593	11.7421
Arhgef28	13.9458	14.2586
Arhgef3	12.7458	13.3607
Arhgef9	9.43361	9.31407
Arid1a	11.4974	11.4646
Arid1b	11.9426	11.0388
Arid2	11.8368	11.9919
Arid3a	11.692	11.5047
Arid3b	9.30855	9.44683
Arid4a	10.7051	10.2881
Arid4b	10.9649	11.0953
Arid5a	7.92294	11.5117
Arid5b	8.86217	9.30652
Arih1	11.3478	10.1969
Arih2	11.3072	11.836
Arl1	11.9918	11.9181
Arl13b	11.7895	11.314
Arl14ep	11.8816	11.5658
Arl14epl	10.5918	9.46332
Arl16	9.42975	9.47429
Arl2	9.95664	9.85318
Arl2bp	12.6579	12.2055
Arl3	12.714	12.2125
Arl4a	11.2829	11.0265
Arl5b	8.63332	9.89273
Arl6	12.8435	12.6049
Arl6ip1	13.834	13.6035
Arl6ip4	10.9101	11.043
Arl6ip5	12.1717	11.988
Arl6ip6	10.697	11.3254
Arl8a	12.7182	11.1539
Arl8b	13.2783	13.261
Armc1	12.6222	12.3503
Armc10	9.28107	10.0036
Armc2	12.1866	11.9258
Armc3	10.5513	9.29678
Armc4	10.9563	9.6081
Armc5	10.3706	10.3886
Armc6	10.2467	10.0811
Armc7	8.8252	8.6935
Armc8	12.0572	12.0207
Armc9	11.5255	11.1918
Armcx1	10.542	9.86136
Armcx5	9.00413	9.24132
Armh3	10.1251	10.7617
Armh4	12.8611	11.8121
Armt1	9.0469	8.57133
Arnt	10.9445	11.3171
Arntl	8.96653	9.42071
Arpc1a	12.6393	12.5395
Arpc2	12.9524	13.0777
Arpc3	12.2885	12.6217
Arpc4	13.8532	13.7973
Arpc5	10.328	10.5781
Arpc5l	12.1976	11.9479
Arpp19	12.0706	12.4091
Arrb2	10.9135	10.6753
Arrdc1	8.8665	8.35467
Arrdc3	12.9495	12.4734
Arrdc4	9.5095	8.93204
Arsa	11.4803	11.1788
Arsb	9.29712	7.76426
Arsg	11.21	10.7243
Arsk	9.02274	7.87773
Arvcf	11.5858	11.887
Arxes1	10.7662	10.4784
Arxes2	12.693	12.3796
Asah1	11.794	12.7696
Asap1	9.58573	9.92178
Asap2	8.50511	7.66715
Asb1	10.0949	9.99026
Asb13	10.746	10.4325
Asb3	9.88258	9.65914
Asb6	10.3517	10.5389
Asb7	9.22935	9.79825
Asb8	11.9318	11.7157
Ascc1	12.3535	11.3137
Ascc2	11.0735	11.6949
Ascc3	10.9938	11.4506
Asf1a	9.87806	9.78955
Ash1l	11.374	11.7637
Ash2l	10.5468	11.0398
Asic1	11.9134	11.9342
Asl	9.47339	8.64865
Asna1	11.4135	11.4489
Asns	10.864	11.749
Aspg	9.94531	9.49691
Asph	11.4401	11.2088
Asphd2	9.59508	7.15128
Aspscr1	11.0593	10.6321
Aste1	10.0015	10.4442
Astn1	11.0618	11.5787
Astn2	10.0413	8.24704
Asxl2	10.458	10.5149
Atad1	12.7152	12.5224
Atad3a	9.11759	9.45034
Atat1	8.74513	9.37209
Atcay	11.0253	11.9252
Ate1	11.7664	12.2338
Atf1	8.39111	8.85506
Atf2	12.007	13.253
Atf3	10.5065	10.4174
Atf4	13.2515	13.7841
Atf5	12.645	12.3182
Atf6	12.7312	12.9839
Atf6b	12.7752	12.9301
Atf7	12.1685	11.7847
Atf7ip	11.6285	11.3945
Atg10	10.5305	10.0769
Atg101	11.1309	11.1257
Atg12	11.6208	11.9152
Atg13	12.2	12.1711
Atg14	10.123	10.4068
Atg16l1	10.069	10.6515
Atg16l2	8.2615	10.3883
Atg2a	10.161	10.804
Atg2b	11.6505	11.0921
Atg3	11.4032	11.4717
Atg4a	8.81428	9.02993
Atg4b	11.0121	11.3669
Atg4c	8.7427	8.52422
Atg4d	11.5131	11.9446
Atg5	10.9582	10.8165
Atg7	10.0636	10.0776
Atg9a	11.3748	11.5771
Atic	9.65605	9.46259
Atl1	9.69657	7.41108
Atl2	10.7502	11.1569
Atl3	9.22461	10.212
Atmin	12.4845	12.1039
Atox1	13.8739	13.6806
Atp10d	12.8115	12.6115
Atp11a	11.5285	10.5625
Atp11b	10.9772	11.2736
Atp13a1	12.242	12.2255
Atp13a2	12.6918	12.2451
Atp1a1	15.8281	15.5218
Atp1b1	16.4981	16.6802
Atp1b3	10.2403	10.8486
Atp2a2	14.7528	12.8763
Atp2b1	13.001	13.8128
Atp2b4	9.30277	11.1795
Atp2c1	13.6561	13.3156
Atp2c2	12.0512	10.3441
Atp5a1	15.6753	15.9116
Atp5b	16.7583	16.7392
Atp5c1	14.1592	14.0386
Atp5d	13.5071	13.9044
Atp5e	12.1476	12.5952
Atp5g3	14.3813	14.698
Atp5h	11.998	12.2669
Atp5j	13.2472	13.5108
Atp5j2	12.7789	13.2124
Atp5k	11.8071	12.3322
Atp5md	10.2585	10.9468
Atp5mpl	13.194	13.6751
Atp5o	12.7487	12.9009
Atp5pb	13.6048	13.7187
Atp6ap1	14.6028	14.7775
Atp6ap2	13.8089	14.2009
Atp6v0a1	13.8764	14.1003
Atp6v0a2	11.7452	12.0284
Atp6v0b	12.939	12.7676
Atp6v0c	11.3009	11.8967
Atp6v0d1	12.7028	12.9386
Atp6v0e	9.31791	9.71788
Atp6v0e2	13.7549	13.607
Atp6v1a	14.2642	14.3332
Atp6v1b2	13.2908	13.546
Atp6v1c1	12.3529	12.2395
Atp6v1d	13.2034	13.2079
Atp6v1e1	13.7185	13.5346
Atp6v1f	11.624	11.6602
Atp6v1g1	12.4647	12.5968
Atp6v1g2	10.2356	10.1294
Atp6v1h	13.3019	13.4485
Atp7a	10.0965	10.6726
Atp8a2	12.2427	11.9276
Atp8b2	9.84689	9.39011
Atp8b3	13.062	12.9533
Atp8b4	9.51811	10.2458
Atp9a	14.1836	13.93
Atp9b	9.88848	11.092
Atpaf2	9.92489	9.92387
Atpif1	12.7814	13.1879
Atpsckmt	9.20175	9.28081
Atr	10.3179	10.0173
Atraid	11.4989	11.1567
Atrip	10.1002	10.2601
Atrn	11.8643	10.507
Atrx	11.7815	11.3843
Atxn1	8.94388	9.9321
Atxn10	12.963	13.0849
Atxn1l	8.75346	9.50536
Atxn2	10.4857	9.19029
Atxn2l	12.4868	12.1587
Atxn3	9.07655	9.70842
Atxn7	9.68218	8.77073
Atxn7l1	9.86498	10.0137
Atxn7l3b	13.8238	14.0153
AU022252	10.7894	10.4405
AU040320	12.4183	12.2067
Auh	12.2794	11.8532
Aup1	12.0219	12.0314
Aurkaip1	12.1342	12.1386
Auts2	11.2339	13.0013
AV356131	9.70629	9.56136
Avl9	11.9297	13.2625
Avp	6.71115	12.5655
AW209491	10.4516	10.3216
AW549877	9.94701	10.1504
AW554918	8.50836	9.46821
Axin1	9.72653	7.69638
Azi2	11.4504	11.719
Azin1	12.657	13.1929
Azin2	9.51671	8.53586
B230118H07Rik	12.0383	11.1929
B230206L02Rik	8.89128	9.54338
B230216N24Rik	10.3994	13.1034
B230217C12Rik	10.3926	10.1357
B230219D22Rik	13.3124	13.6906
B230369F24Rik	11.657	11.1861
B2m	11.0534	11.6027
B3galnt2	8.97202	9.50826
B3galt6	9.61326	8.25388
B3gat3	11.5708	11.6251
B3gnt8	11.795	10.41
B3gntl1	8.45968	8.11796
B430212C06Rik	6.20972	10.6856
B4galnt3	12.1894	12.7787
B4galt1	10.3661	10.6963
B4galt2	10.7465	9.31415
B4galt3	11.4804	11.6654
B4galt4	10.054	8.38308
B4galt7	9.70067	10.0291
B930059L03Rik	8.68541	9.05936
B930095G15Rik	9.60061	9.81498
B9d1	11.6345	11.406
B9d2	11.6808	10.8752
Babam1	11.7434	11.0348
Babam2	10.7108	11.647
Bace1	11.9066	12.3685
Bad	11.8116	11.3491
Bag1	12.0822	10.9812
Bag2	8.62722	7.55263
Bag3	9.39232	9.07134
Bag4	9.93351	10.0734
Bag5	10.0131	10.4177
Bag6	11.287	11.2114
Bahd1	8.87792	9.14801
Baiap2	9.85827	11.1173
Baiap2l1	11.0408	10.3336
Banf1	11.7107	11.5665
Banp	10.2334	9.62002
Bap1	11.1106	11.1662
Bax	10.5155	10.3243
Baz1b	11.6513	10.3544
Baz2a	11.232	11.2614
Baz2b	12.7514	12.7764
Bbc3	9.28668	8.83892
Bbip1	11.9455	12.0794
Bbof1	8.91899	9.08494
Bbs1	13.2606	13.234
Bbs10	9.53275	9.35534
Bbs12	8.68492	9.45786
Bbs2	11.9415	11.5244
Bbs4	12.89	12.7367
Bbs5	11.4006	11.2688
Bbs7	12.4225	12.1795
Bbs9	12.6535	12.3987
Bbx	10.1179	9.69635
BC003965	10.9127	11.2464
BC004004	12.6885	12.1932
BC005537	10.736	11.3677
BC005624	11.8274	11.8618
BC017158	10.3504	9.25659
BC025920	10.2331	8.97345
BC029722	10.0385	9.91909
BC031181	13.6871	13.6455
BC037704	9.60016	8.58317
BC049352	15.3406	15.725
BC051077	11.711	11.8705
Bcap29	10.2281	9.61131
Bcap31	13.7736	13.8908
Bcar1	9.63609	10.3072
Bcar3	11.9602	10.947
Bcas2	12.2817	12.2198
Bcas3	10.5542	9.8806
Bccip	10.9033	10.9327
Bcdin3d	10.1975	10.0245
Bckdha	9.13063	8.97224
Bckdhb	8.7181	8.70199
Bckdk	9.31871	9.50611
Bcl10	10.8248	10.6547
Bcl11a	12.6135	12.2915
Bcl11b	12.0001	10.7363
Bcl2	11.1319	10.2923
Bcl2l1	13.2689	13.0817
Bcl2l11	9.62416	10.2212
Bcl2l13	10.6354	11.2474
Bcl2l2	9.19134	9.88197
Bcl6	12.0911	12.7947
Bcl7a	11.1371	10.8033
Bcl7b	12.5409	12.5207
Bcl7c	9.59288	8.60866
Bcl9	10.1226	10.019
Bcl9l	8.57928	9.23221
Bclaf1	12.393	13.5179
Bclaf3	10.0516	10.3106
Bcor	8.42216	8.69318
Bcorl1	9.11569	8.83391
Bcr	8.49727	9.33299
Bdh1	10.397	10.6241
Bdp1	9.66988	10.2079
Becn1	13.0025	13.3101
Bend7	9.4625	9.11022
Bet1	11.1547	10.5786
Bet1l	9.62699	9.93359
Bex2	12.5285	12.5847
Bex3	12.7917	13.1251
Bfar	11.3099	11.3164
Bglap3	7.00355	9.53625
Bhlhb9	9.89902	10.0262
Bhlhe40	9.00186	10.8004
Bicd1	11.0919	10.561
Bicd2	10.565	10.3111
Bicdl1	11.1614	10.5326
Bicdl2	11.8704	11.2979
Bicral	10.4366	10.3991
Bin1	10.1531	9.08103
Bin3	10.6369	10.1864
Birc2	10.7123	10.7855
Birc6	10.9852	11.659
Bivm	9.27856	10.0108
Blcap	10.1152	9.80351
Blmh	12.6293	12.1769
Bloc1s1	9.53741	9.54214
Bloc1s3	10.2797	8.71319
Bloc1s5	9.71955	9.46525
Bloc1s6	11.3494	11.4802
Blvra	10.4541	10.2127
Blzf1	11.5082	11.7677
Bmi1	11.688	11.4077
Bmp2k	9.92103	8.70539
Bmp6	10.5995	7.62206
Bmper	9.34472	8.62373
Bmpr1a	10.7236	10.8142
Bmpr2	11.2318	12.0387
Bms1	10.5236	10.9876
Bmt2	9.9527	9.15008
Bmyc	9.70002	9.64249
Bnip1	8.81081	9.38587
Bnip2	11.5279	11.364
Bnip3	10.5027	10.2741
Bnip3l	9.46865	9.66746
Bod1	11.6466	9.24547
Bod1l	10.5998	9.50657
Bok	12.4712	12.2105
Bola1	11.3855	11.6316
Bola2	10.1259	10.7006
Bola3	10.3382	10.5645
Bop1	10.7427	10.9779
Borcs5	10.9437	10.5577
Borcs7	10.6747	11.0873
Borcs8	11.1982	11.0965
Bpgm	11.8046	11.3966
Bphl	11.688	10.845
Bpifa1	11.8942	12.2087
Bpifb3	11.2126	12.3878
Bpifb4	9.75828	9.27393
Bpifb6	9.70688	9.60781
Bpnt1	12.7583	12.7795
Bptf	10.2377	9.73995
Braf	12.4028	12.8628
Brap	10.9392	9.94267
Brat1	10.4268	11.2055
Brcc3	11.0367	11.2877
Brd1	9.47794	9.25556
Brd2	13.3454	13.7796
Brd3	11.4163	11.8034
Brd3os	11.4314	11.3079
Brd4	10.8609	9.83411
Brd7	10.3798	10.2687
Brd8	11.7319	12.0276
Brd9	10.1608	10.0318
Brdt	11.1373	11.3684
Brf1	11.6953	11.1072
Brf2	9.01615	8.75941
Bri3bp	10.5988	10.7087
Brinp2	14.0661	14.7453
Brix1	10.9347	10.977
Brk1	11.6544	12.0539
Brox	10.9392	11.083
Brpf1	13.0801	13.3549
Brsk2	9.99291	8.92021
Brwd1	10.7408	10.4029
Bsdc1	11.1897	10.9451
Bsg	14.9857	15.1082
Bsn	10.6191	11.3903
Bspry	10.5703	10.3584
Btaf1	11.6935	11.1668
Btbd10	11.6539	12.0491
Btbd2	10.9827	7.84697
Btbd3	10.6555	11.0228
Btbd6	10.2378	10.3811
Btbd7	11.4105	11.5168
Btbd8	12.3994	11.4725
Btbd9	11.6523	11.9131
Btd	11.2001	10.5738
Btf3	10.7592	10.908
Btf3l4	10.0327	9.76829
Btg1	11.4933	11.7353
Btg2	11.9977	13.0703
Btrc	10.7917	10.4003
Bub3	12.3276	12.2281
Bud13	8.84743	8.17668
Bud23	9.38094	9.79612
Bud31	11.3884	11.8255
Bysl	10.1268	10.6953
Bzw1	12.2387	12.6501
Bzw2	11.9194	12.222
C030006K11Rik	9.06656	8.82407
C030034I22Rik	8.92701	9.37197
C030037D09Rik	10.4695	10.2703
C130071C03Rik	9.74325	9.67081
C130093G08Rik	10.7371	10.8296
C1d	11.2799	11.4224
C1galt1c1	12.2633	12.0301
C1qbp	12.0947	11.6596
C1qtnf1	8.30183	9.98165
C1qtnf12	8.56159	9.40298
C1qtnf4	10.1016	9.57269
C230072F16Rik	8.74453	7.32565
C2cd2	10.9038	10.9178
C2cd2l	12.8397	12.6291
C2cd3	12.1707	11.3877
C2cd5	10.9288	10.2906
C330007P06Rik	10.1025	9.90192
C330018D20Rik	9.75172	9.96485
C530005A16Rik	8.22644	6.48627
C530008M17Rik	10.9404	10.5763
C730034F03Rik	8.11705	8.51101
C77080	10.7566	10.5055
C87436	10.3203	10.2751
C9orf72	12.0625	11.9006
Caap1	10.3978	9.52066
Cab39	12.3974	10.7672
Cab39l	12.872	12.3726
Cabcoco1	10.0723	9.48485
Cabin1	10.905	11.5533
Cables1	9.06198	7.01192
Cabp4	9.69219	8.71447
Cacfd1	12.4703	12.4994
Cacna1b	10.0706	9.82932
Cacna1d	9.66616	8.96097
Cacna1h	13.6185	13.2269
Cacna2d1	11.6039	11.8433
Cacnb2	12.3523	12.7429
Cacnb3	15.5586	14.0078
Cacnb4	8.72918	8.79303
Cactin	11.3603	11.0398
Cacul1	9.83008	10.1888
Cacybp	12.7962	12.8114
Cad	11.7057	11.0484
Cadm1	14.2205	13.9118
Cadps	11.2384	10.2591
Cadps2	13.996	13.8404
Calb2	12.1306	12.2222
Calcoco1	11.9301	11.1476
Calm1	19.3354	19.5513
Calm2	17.3512	16.9607
Calm3	13.6547	13.0906
Calr	14.1529	14.0414
Calu	10.8271	11.2216
Caly	11.5117	10.8689
Camk1	12.7292	12.3653
Camk2a	8.32783	9.07736
Camk2d	15.4233	15.5136
Camkk1	9.03121	8.71156
Camkk2	10.1598	9.726
Camkmt	9.29074	9.21815
Caml	10.7007	10.6355
Camsap1	10.5206	9.03359
Camsap2	9.58014	9.16103
Camsap3	10.0258	11.4288
Camta1	12.9504	12.7352
Camta2	11.8734	12.1926
Cand1	12.784	13.0973
Cant1	12.7379	13.1222
Canx	13.9069	14.202
Cap1	12.2474	12.275
Capn10	11.7157	11.3328
Capn15	10.1187	10.1175
Capn2	9.99544	8.68824
Capn5	10.9999	11.0141
Capn7	11.9285	11.8385
Capns1	9.17232	9.96023
Caprin1	13.2496	13.3236
Capsl	11.4413	10.5626
Capza1	8.88858	8.92646
Capza2	12.321	12.662
Capzb	13.5661	13.2629
Car2	12.5268	11.8716
Card19	8.63853	9.63565
Carhsp1	9.00719	10.2601
Carmil1	9.81453	10.247
Carmil2	8.81941	8.57066
Carmil3	8.30935	7.28904
Carns1	15.3992	15.0274
Cars	11.4477	12.3059
Cars2	9.20426	8.84187
Cartpt	15.4788	15.5427
Casc1	8.85179	8.30733
Casc3	11.9659	11.7859
Casc4	11.7854	11.1687
Casd1	11.9317	11.1198
Cask	10.4585	10.0819
Caskin1	9.77713	9.15404
Casp2	8.44344	8.46109
Casp3	11.3023	11.2467
Casp6	11.9954	11.7804
Casp8ap2	9.80045	10.712
Casp9	10.4409	11.5306
Cast	8.17727	8.83166
Castor2	11.0064	11.2236
Casz1	10.9847	10.5978
Cav2	5.80192	10.4297
Cbfa2t2	10.8174	10.8894
Cbfa2t3	9.1741	7.16974
Cbfb	10.2443	10.4248
Cbl	9.13361	9.58656
Cblb	10.8262	11.2733
Cbll1	10.696	10.805
Cbr1	12.1851	11.9551
Cbr2	11.2912	11.7935
Cbr4	9.86427	9.0514
Cbs	8.89967	7.51772
Cbwd1	8.36101	10.3252
Cbx1	10.6253	10.7515
Cbx2	11.2481	11.4578
Cbx4	14.241	12.7913
Cbx5	9.00005	9.90904
Cbx6	13.0808	12.8012
Cbx7	9.61099	7.79822
Cbx8	12.2196	12.2787
Cby1	12.9873	12.4544
Cc2d1a	11.2751	11.706
Cc2d1b	11.3494	11.3078
Cc2d2a	10.4831	10.8934
Ccar1	12.841	13.0511
Ccar2	12.4403	12.4764
Ccdc107	11.4926	11.3185
Ccdc112	8.86976	9.30994
Ccdc114	10.5069	10.6316
Ccdc115	10.9985	10.5191
Ccdc117	10.6514	9.5907
Ccdc12	9.58633	9.44461
Ccdc120	8.96885	8.64856
Ccdc124	11.799	11.9271
Ccdc126	11.4643	10.825
Ccdc127	12.6299	12.7017
Ccdc13	10.83	10.4806
Ccdc130	9.6057	9.59899
Ccdc134	9.38493	9.13857
Ccdc136	9.12943	8.38863
Ccdc137	10.7872	10.7417
Ccdc138	10.9109	10.8303
Ccdc141	7.96951	8.82944
Ccdc146	9.36561	7.60347
Ccdc148	9.03475	8.96105
Ccdc149	12.2475	12.2065
Ccdc151	11.1088	10.416
Ccdc157	15.2924	14.9644
Ccdc166	10.0221	9.81885
Ccdc170	12.1631	12.0172
Ccdc174	9.02108	9.76718
Ccdc181	11.3894	11.4888
Ccdc184	14.0255	14.0285
Ccdc186	10.5117	10.0889
Ccdc187	9.74331	9.90532
Ccdc189	11.5895	11.2728
Ccdc191	10.1563	9.91304
Ccdc25	10.7161	10.7345
Ccdc28a	8.87695	9.13082
Ccdc28b	11.5938	11.4995
Ccdc30	11.9395	11.8771
Ccdc32	10.5835	10.2462
Ccdc33	11.857	11.5054
Ccdc34	11.3405	11.034
Ccdc39	11.0436	10.9323
Ccdc40	14.1608	13.7642
Ccdc43	10.6593	10.2867
Ccdc47	13.1783	13.5094
Ccdc50	7.62778	9.16231
Ccdc57	10.0148	9.60474
Ccdc58	8.459	7.99179
Ccdc59	10.9065	11.3024
Ccdc6	9.29439	10.2903
Ccdc60	10.1742	8.87899
Ccdc65	12.1624	11.7564
Ccdc66	10.4383	11.4205
Ccdc74a	9.80355	7.99089
Ccdc81	9.17407	8.20437
Ccdc82	10.393	10.3064
Ccdc85a	9.92964	9.71299
Ccdc85b	10.7848	10.8564
Ccdc86	9.91615	10.0068
Ccdc87	11.1213	10.566
Ccdc88a	11.732	11.8159
Ccdc89	9.43089	8.10844
Ccdc9	8.90111	9.95433
Ccdc90b	8.9791	9.24097
Ccdc91	11.9628	11.79
Ccdc92	12.6491	12.3984
Ccdc92b	11.6612	9.61938
Ccdc93	10.2819	9.87889
Ccdc96	11.5213	10.8257
Ccdc97	11.0129	11.4478
Cchcr1	10.3866	10.1207
Ccl25	8.71897	9.00321
Ccm2	11.6064	11.0045
Ccn3	10.4014	10.3957
Ccnc	12.4401	11.9776
Ccnd3	10.1485	10.0888
Ccndbp1	12.0377	11.7139
Ccng1	12.2051	11.7738
Ccng2	9.24819	9.4168
Ccnh	11.4853	11.3292
Ccni	13.1198	13.1988
Ccnl1	10.6523	11.0007
Ccnl2	10.839	11.5233
Ccno	9.57297	10.632
Ccnq	10.0988	9.98812
Ccnt1	11.1025	11.4678
Ccnt2	10.6978	11.0533
Ccp110	12.6875	12.9605
Ccpg1os	11.4826	11.105
Ccs	10.9303	10.2056
Ccsap	7.37126	9.64851
Ccser1	10.2623	8.97052
Ccser2	11.5681	12.0897
Cct2	12.7176	12.7289
Cct3	13.3412	13.4266
Cct4	13.1458	13.3431
Cct5	13.8127	13.9133
Cct6a	13.7257	13.909
Cct7	13.3861	13.6054
Cct8	13.3502	13.3989
Ccz1	11.8997	11.9838
Cd14	6.98712	10.3788
Cd164	12.2249	12.2763
Cd274	10.8027	12.1014
Cd276	10.7895	9.67227
Cd2ap	9.13116	9.54328
Cd2bp2	12.1784	12.1133
Cd320	9.80716	9.84334
Cd36	9.7105	11.1405
Cd3eap	8.74301	9.1891
Cd44	8.63952	9.3665
Cd47	13.1295	12.6866
Cd55	9.74259	11.7856
Cd81	15.8229	15.4172
Cd82	13.5535	13.4028
Cd9	13.729	14.4097
Cd99l2	11.1985	11.1985
Cdadc1	11.6913	12.0775
Cdc123	11.7597	11.6219
Cdc14a	11.0014	11.7893
Cdc16	10.8258	11.1678
Cdc23	11.2728	10.6689
Cdc26	9.35024	9.79452
Cdc27	9.93541	9.88091
Cdc34	9.76951	9.39877
Cdc37	12.9993	13.4202
Cdc37l1	10.6691	11.633
Cdc40	10.1065	10.129
Cdc42	13.4555	13.6721
Cdc42bpa	9.60879	8.8176
Cdc42ep3	10.9358	10.5436
Cdc42se1	12.9825	13.0827
Cdc42se2	12.6068	12.1911
Cdc45	8.76017	8.4443
Cdc5l	10.9465	11.1869
Cdc7	9.03537	9.79921
Cdc73	10.5394	8.77257
Cdca4	11.0709	10.9652
Cdh15	10.4302	9.174
Cdh2	12.1561	12.1166
Cdh23	10.9143	11.1298
Cdh4	10.3223	7.33467
Cdhr1	12.9402	13.0631
Cdip1	13.7223	13.3651
Cdipt	13.008	12.7238
Cdk10	9.06744	8.82338
Cdk11b	11.345	11.76
Cdk12	8.33522	8.98779
Cdk13	10.4194	9.99983
Cdk14	9.51855	8.54822
Cdk16	12.7142	11.4968
Cdk17	10.9157	8.94583
Cdk19	10.5747	10.8269
Cdk20	10.8323	10.5881
Cdk2ap2	10.8878	11.2693
Cdk4	11.3822	11.2666
Cdk5	11.5626	11.0338
Cdk5r2	10.2391	7.57722
Cdk5rap1	11.5678	11.6136
Cdk5rap2	8.69948	9.38512
Cdk5rap3	11.1385	10.815
Cdk7	11.3082	11.2864
Cdk8	8.80744	8.12746
Cdk9	11.95	11.4123
Cdkal1	10.418	9.93878
Cdkl2	12.4613	12.0905
Cdkl3	9.31051	9.24681
Cdkl4	13.7517	13.3703
Cdkl5	8.62648	9.0607
Cdkn1a	12.8471	15.2287
Cdkn2aip	10.6141	10.4491
Cdkn2aipnl	12.4935	12.1484
Cdkn2d	10.6448	10.508
Cdnf	8.6706	8.67207
Cdon	7.61559	9.295
Cdpf1	10.6678	9.98681
Cdr2	9.80885	9.11027
Cdr2l	10.5591	9.72081
Cds1	14.311	14.1736
Cds2	11.4503	12.0948
Cebpg	13.9829	13.6751
Cebpz	9.3526	10.3342
Cebpzos	8.99943	8.85082
Cecr2	11.7434	11.189
Celf1	13.1474	12.9918
Celf3	11.1352	12.0769
Celf4	10.0409	9.7835
Celsr2	10.6098	10.2374
Celsr3	9.75172	9.98935
Cemip2	10.442	11.1154
Cend1	13.7289	14.1215
Cenpb	11.4607	11.2082
Cenpc1	9.71181	10.224
Cenpl	9.23322	9.44678
Cenpq	8.69662	7.83583
Cenpt	9.17592	9.30524
Cenpx	10.7532	10.3822
Cep104	13.189	13.0674
Cep120	10.92	11.0172
Cep126	11.6385	10.4751
Cep128	10.8556	10.0973
Cep131	10.6922	10.1139
Cep135	9.47601	9.83468
Cep162	10.1182	10.2249
Cep164	11.0884	10.8254
Cep170	12.1325	12.4315
Cep170b	10.3165	9.3324
Cep19	12.3142	12.2681
Cep250	10.8429	10.3075
Cep290	11.0195	10.9679
Cep350	11.0264	11.0328
Cep41	9.87297	9.68683
Cep44	10.0493	9.74639
Cep57	10.0454	9.82387
Cep63	10.4433	9.95225
Cep68	10.1086	9.95603
Cep70	8.25091	9.32194
Cep76	11.1825	10.6636
Cep78	10.0647	10.1505
Cep83	11.2012	10.8515
Cep83os	10.4787	10.0643
Cep85	8.3762	9.49856
Cep89	11.1989	11.1859
Cep95	9.61237	9.92111
Cep97	10.0597	9.76963
Cept1	11.4401	11.3647
Cerk	13.1285	12.5313
Cerkl	8.79888	8.71364
Cers2	9.07259	9.01004
Cers5	14.3949	14.2879
Cetn2	12.8657	12.6145
Cetn3	12.6139	12.2284
Cfap100	10.3455	9.46409
Cfap126	11.6624	10.9032
Cfap157	8.24985	7.77598
Cfap20	13.629	13.1256
Cfap206	13.0113	12.7885
Cfap298	11.5506	11.3164
Cfap300	10.2413	10.6534
Cfap36	13.5577	13.7454
Cfap410	11.4818	11.4783
Cfap44	10.0632	9.89911
Cfap45	8.97163	7.88812
Cfap46	11.3074	10.7623
Cfap47	9.86471	9.94286
Cfap54	10.4822	10.6922
Cfap57	11.1008	10.3198
Cfap58	10.8299	10.1709
Cfap61	11.2958	11.0492
Cfap65	10.0496	10.1941
Cfap69	14.7656	15.7867
Cfap70	10.4926	10.0114
Cfap74	9.47153	10.5095
Cfap77	8.59835	8.33512
Cfap97	10.1464	9.45086
Cfap97d2	9.16219	7.87461
Cfdp1	11.0478	10.9865
Cfl1	13.2445	13.6059
Cfl2	9.16315	9.78112
Cflar	8.02204	8.91608
Cggbp1	12.3294	12.1289
Cgn	9.4687	9.1804
Cgrrf1	9.33432	9.08629
Chac2	10.102	10.2626
Chaf1a	9.58852	7.53746
Chaf1b	6.87845	8.42123
Champ1	11.0304	11.2543
Chchd1	11.0632	11.0379
Chchd10	13.9263	13.9848
Chchd2	12.8389	13.0612
Chchd3	11.154	11.2327
Chchd4	11.7857	12.3292
Chchd5	9.19108	8.74471
Chchd6	12.2248	11.4409
Chchd7	10.1333	10.3263
Chd1	10.1304	9.73585
Chd1l	9.24066	10.2336
Chd2	11.0954	11.1047
Chd3	8.31886	9.27495
Chd4	12.2134	11.9512
Chd6	10.9251	11.5137
Chd7	10.4332	10.3249
Chd8	10.3083	9.55096
Chd9	10.1506	10.3544
Cherp	11.1827	11.5251
Chfr	10.8864	10.947
Chga	17.4595	17.3296
Chgb	11.493	11.4108
Chic2	12.4365	11.4524
Chid1	10.5908	9.97696
Chka	10.6183	9.69564
Chm	10.4158	10.6271
Chmp1a	11.8305	12.0063
Chmp2a	12.8184	12.915
Chmp2b	11.6558	11.3094
Chmp3	12.2078	12.0059
Chmp4b	9.08735	9.13167
Chmp5	11.9863	12.1971
Chmp6	11.1261	11.3439
Chmp7	11.1664	11.3018
Chn1	10.3139	9.05119
Chordc1	11.4965	11.8374
Chp1	10.9162	11.7943
Chpf	12.4017	12.7423
Chpf2	9.53643	10.5007
Chrac1	11.0615	11.0139
Chrnb2	9.86709	9.60361
Chst11	8.98993	9.68573
Chst12	10.2881	9.44958
Chst8	11.7117	13.1853
Chsy1	9.05568	8.20501
Chtf18	8.22249	8.61122
Chtop	13.2861	13.5085
Chuk	11.5101	11.0327
Churc1	8.92404	8.97753
Ciao1	11.2464	10.9979
Ciao2a	11.1349	11.0622
Ciao2b	10.0182	10.4068
Ciao3	11.1524	11.4726
Ciapin1	11.4935	11.6756
Cib1	12.3861	12.1201
Cic	10.4492	11.3862
Cidea	10.6069	14.0554
Cinp	10.3101	11.2925
Cipc	11.9942	12.3146
Cirbp	13.1858	13.13
Cisd1	12.7859	12.9727
Cisd2	12.3208	12.9712
Cit	7.59937	8.88011
Ciz1	9.73307	10.1128
Ckap5	12.9679	13.2901
Ckb	17.7802	17.5136
Ckmt1	14.2664	14.1809
Clasp1	11.0442	12.0846
Clasp2	13.2645	12.619
Clasrp	9.69906	10.0529
Clba1	12.1352	12.0411
Clcc1	11.4407	11.1171
Clcn3	12.9242	12.9111
Clcn4	13.5591	13.8664
Clcn5	9.06426	8.93205
Clcn6	11.6647	11.3035
Clcn7	12.202	12.4486
Cldn12	12.3546	12.4472
Cldn23	9.66063	9.75176
Cldn3	12.3593	13.0429
Cldn7	8.88427	9.682
Cldn9	14.6389	13.8613
Cldnd1	12.9395	13.2376
Clec11a	8.7031	8.10991
Clec16a	11.1769	11.1122
Clgn	15.8809	15.7685
Clic1	12.6203	12.8875
Clic3	10.6997	9.19856
Clic4	10.7971	11.6489
Clic6	8.30963	8.86581
Clint1	12.4989	12.1278
Clip1	11.4305	11.4657
Clip3	12.026	11.7157
Clip4	12.2222	11.4681
Clk1	12.297	12.073
Clk2	9.72151	10.036
Clk3	10.8691	10.9822
Clk4	11.3568	11.7291
Clmn	9.59188	9.10569
Cln3	9.95785	9.53349
Cln5	10.4217	11.0061
Cln6	9.66649	8.6978
Cln8	12.0439	12.5292
Clns1a	11.8787	11.357
Clock	10.523	10.6957
Clp1	9.59073	10.4461
Clpb	12.1724	12.1317
Clpp	11.73	11.8082
Clptm1	14.6768	14.5141
Clptm1l	10.6835	8.46378
Clpx	11.3381	11.5901
Clstn1	15.7948	14.0475
Clstn2	15.5866	14.5884
Clta	11.9807	12.0649
Cltb	11.5128	11.8444
Cltc	14.3227	15.2125
Clu	8.66427	9.44043
Cluap1	9.52791	9.57454
Cluh	12.0185	12.0394
Clybl	9.4505	8.33234
Cmah	7.00174	9.50941
Cmas	10.7329	9.95379
Cmc1	9.60452	9.35669
Cmc2	9.50713	9.5994
Cmip	16.9688	17.3766
Cmpk1	12.9258	13.1252
Cmpk2	12.3059	11.43
Cmss1	8.81506	9.09225
Cmtm4	10.5772	9.61989
Cmtm6	12.188	12.1017
Cnbp	14.8769	14.9767
Cndp2	12.258	11.9914
Cnep1r1	9.14868	8.98583
Cnga2	17.8738	17.1532
Cnga4	16.8734	16.4674
Cngb1	16.0143	15.2337
Cnih1	13.0123	12.6138
Cnih2	10.5706	9.60546
Cnih4	8.90393	10.18
Cnksr3	11.9123	10.9262
Cnn3	10.7338	10.8731
Cnnm4	10.2732	10.5295
Cnot1	11.06	12.0486
Cnot10	11.4207	11.7593
Cnot11	11.2451	10.7506
Cnot2	11.2024	11.4313
Cnot3	9.79722	10.1203
Cnot4	11.0735	11.2944
Cnot6	11.1572	10.0756
Cnot6l	9.90212	10.5244
Cnot7	11.7965	12.2622
Cnot8	10.1793	10.1506
Cnot9	10.6493	10.9572
Cnppd1	13.9615	13.4405
Cnpy1	9.78447	10.3528
Cnpy2	11.529	11.1201
Cnpy3	10.4742	10.8811
Cnrip1	9.93634	9.49857
Cnst	13.2096	13.4311
Cntn4	15.8631	15.8803
Cntnap4	8.93862	10.2061
Coa3	11.576	11.8579
Coa5	12.3882	12.7075
Coa6	10.0148	10.2266
Coasy	11.4415	11.164
Cobl	9.63662	9.5178
Coch	11.8036	10.484
Cog1	11.752	12.3405
Cog2	10.9514	11.356
Cog3	11.3734	11.4967
Cog4	11.6328	11.8822
Cog5	9.47353	9.52123
Cog6	12.3066	12.2859
Cog7	12.3564	11.8461
Cog8	11.1929	11.4807
Coil	8.8425	8.66426
Col4a3bp	8.79792	8.68211
Colgalt1	9.03941	8.25775
Commd1	10.5064	10.2204
Commd10	10.8821	10.7398
Commd2	10.8666	10.6674
Commd3	9.95262	9.86288
Commd4	10.9525	10.116
Commd6	11.7612	11.3969
Commd7	11.3793	10.9397
Commd8	11.7128	11.4083
Commd9	9.79918	9.93842
Comt	11.2146	10.7748
Copa	14.8393	15.3189
Copb1	12.9669	12.9538
Copb2	12.9553	13.1177
Cope	12.7322	12.7178
Copg1	13.3159	12.8368
Copg2	11.2162	10.5158
Coprs	10.6976	10.554
Cops2	12.2595	12.7135
Cops3	12.4355	12.4828
Cops4	12.4205	12.5668
Cops5	12.7031	12.7562
Cops6	12.8132	13.096
Cops7a	12.4636	12.3579
Cops7b	10.5487	10.4002
Cops8	11.5103	11.6551
Cops9	11.8089	12.1805
Copz1	13.2503	13.4461
Coq10a	11.3454	9.14737
Coq10b	10.3298	10.2651
Coq2	11.7134	9.59036
Coq3	10.0921	9.31231
Coq4	11.4216	11.2166
Coq5	10.6024	11.0646
Coq6	9.21285	9.41682
Coq7	11.8149	11.4939
Coq8a	9.61935	9.32524
Coq8b	11.2625	11.7675
Coq9	12.3266	12.1803
Coro1a	7.62026	8.52684
Coro1b	12.2138	11.6826
Coro1c	11.2365	11.5131
Coro2a	12.6326	11.8747
Coro6	9.91779	8.17125
Coro7	10.8464	9.9381
Cotl1	9.29198	8.81104
Cox10	10.8185	11.5715
Cox14	13.1137	13.4099
Cox15	12.0636	11.8091
Cox16	8.99347	9.07373
Cox17	8.87306	9.37118
Cox18	9.25683	9.69347
Cox19	11.9401	11.5142
Cox4i1	15.0638	15.238
Cox5a	12.8744	13.5288
Cox5b	12.3951	12.743
Cox6a1	14.0785	14.4715
Cox6b1	13.6198	14.1365
Cox6c	12.1463	12.688
Cox7a1	9.09942	9.19675
Cox7a2	13.0631	13.5024
Cox7a2l	10.4771	10.3917
Cox7b	12.7779	13.231
Cox8a	13.7892	14.2513
Cpd	10.8481	9.4727
Cpe	15.0767	15.0835
Cpeb1	11.3417	10.4538
Cpeb2	9.85982	10.6949
Cpeb4	12.1145	13.0988
Cplane1	10.7616	10.9007
Cplane2	9.11525	9.26519
Cplx2	11.4923	12.1547
Cpn1	11.5573	11.0444
Cpne3	9.77489	9.69232
Cpox	10.5988	9.12632
Cpped1	11.4722	11.8399
Cpsf1	11.7888	12.1143
Cpsf2	11.5702	12.0613
Cpsf3	11.8092	11.4345
Cpsf4	10.8088	11.3081
Cpsf6	12.5078	12.7625
Cpsf7	8.98197	9.23652
Cpt1c	10.1552	10.3257
Cpt2	9.88058	10.2687
Cptp	10.2624	10.453
Cr1l	11.7604	11.5522
Cradd	9.49139	9.81875
Cramp1l	8.47302	8.67953
Crat	10.3256	10.911
Crb3	9.18052	10.1929
Crbn	11.4089	11.1276
Crcp	10.8161	10.5422
Creb1	12.0903	12.1999
Creb3	11.746	11.8125
Creb3l1	11.9307	10.0869
Creb3l2	9.62129	11.6157
Crebbp	11.1106	10.8426
Crebrf	11.2535	11.0416
Creg1	10.9742	11.191
Creld1	11.7763	11.5341
Creld2	10.6654	10.7448
Crip2	12.7831	12.7642
Cript	11.8841	12.0307
Crk	12.7387	13.2336
Crkl	11.7609	12.0809
Crlf3	9.50295	9.36758
Crmp1	12.743	12.165
Crnkl1	11.0512	10.5957
Crocc	9.85262	11.1616
Crot	9.22519	8.6968
Crtc1	9.70318	10.136
Crtc2	11.4061	11.4578
Crtc3	10.893	10.2221
Cry1	11.7862	12.5365
Cry2	13.3359	14.4588
Cryl1	8.17569	8.85315
Crym	13.029	12.3465
Cryzl1	11.4439	11.378
Cs	14.5779	14.2466
Csad	8.73214	7.25589
Csde1	14.2985	14.7074
Cse1l	11.8505	12.0917
Csnk1a1	14.2439	14.4804
Csnk1d	12.7691	13.6892
Csnk1e	9.90512	9.11819
Csnk1g1	10.2931	10.4488
Csnk1g2	11.7433	9.08437
Csnk1g3	10.5313	8.46076
Csnk2a1	8.82853	8.86552
Csnk2b	11.5489	11.7122
Cspp1	9.93703	10.9767
Csrnp1	9.04979	10.4093
Csrnp2	13.1783	12.7378
Csrnp3	9.89392	9.54502
Cst3	12.4894	12.4663
Cstb	11.4758	11.7733
Cstf1	10.478	10.6991
Cstf2	11.6489	11.3568
Cstf2t	12.6505	12.4626
Cstf3	11.963	12.0156
CT010467.1	15.9558	15.1662
Ctbp1	13.4766	11.6437
Ctbs	9.46004	9.20914
Ctc1	10.5135	10.4802
Ctcf	11.6576	11.1342
Ctdp1	10.474	8.23642
Ctdsp2	10.2615	9.98562
Ctdspl2	10.7973	10.8852
Ctnna1	13.3376	14.0525
Ctnna2	11.7654	12.1533
Ctnnb1	14.1985	14.6546
Ctnnbip1	10.9205	10.332
Ctnnbl1	11.4416	11.6303
Ctnnd1	9.40657	9.08314
Ctnnd2	8.86486	8.64336
Ctns	10.0028	9.8521
Ctps	8.83665	9.03566
Ctps2	10.292	10.2089
Ctr9	12.8517	13.0891
Ctsa	14.7175	14.2132
Ctsb	15.9772	16.1508
Ctsd	13.0461	13.1412
Ctsf	12.6834	12.2192
Ctsl	9.91141	9.97312
Ctsz	9.2845	9.79198
Cttn	12.8521	12.8767
Cttnbp2	9.45525	9.30416
Cttnbp2nl	12.1843	12.1888
Ctu2	9.7655	9.68629
Ctxn1	11.726	11.605
Ctxn3	15.6444	15.6292
Cuedc1	9.32893	6.79626
Cuedc2	11.3127	10.8933
Cul1	12.1761	12.4035
Cul2	10.2933	10.2862
Cul3	10.8318	10.2218
Cul4a	12.0119	11.9611
Cul4b	9.6034	9.32502
Cul5	11.2035	11.2639
Cul7	10.1138	9.56386
Cul9	10.5789	10.7912
Cuta	11.5346	11.0464
Cutc	9.0094	9.1329
Cux1	11.7211	12.0409
Cwc15	11.8429	11.8537
Cwc22	8.9948	9.28602
Cwc25	10.337	10.6587
Cwc27	9.18684	9.39444
Cwf19l1	9.48265	8.97602
Cwf19l2	8.9383	9.65319
Cx3cl1	11.1501	9.97108
Cxadr	12.2492	12.7103
Cxxc1	11.5611	11.7079
Cyb561	14.9213	14.8512
Cyb561a3	10.256	9.98339
Cyb561d1	10.9478	11.0664
Cyb561d2	9.77695	9.45002
Cyb5a	12.1905	11.9696
Cyb5b	12.8309	13.3149
Cyb5d1	9.271	8.8295
Cyb5d2	10.1733	9.42492
Cyb5r1	13.8282	13.4362
Cyb5r3	12.0527	12.3559
Cyb5r4	11.0139	11.0972
Cyb5rl	8.92528	8.01768
Cybc1	9.82923	9.74514
Cyc1	13.5149	13.5933
Cycs	9.30926	9.39299
Cyfip1	8.76232	9.93508
Cyfip2	13.7609	13.6691
Cyhr1	10.823	9.60338
Cyld	11.4025	10.9201
Cyp20a1	11.0836	10.2515
Cyp26b1	10.0956	8.81547
Cyp2a5	11.5916	10.8886
Cyp2c23	9.55747	8.66023
Cyp2f2	10.5341	10.3524
Cyp2g1	10.7102	10.7647
Cyp2s1	9.88035	9.82825
Cyp2u1	9.87699	9.70567
Cyp4v3	7.43583	10.5952
Cyp51	12.1068	12.6655
Cystm1	15.2131	15.0891
Cyth1	10.8989	10.7915
Cyth2	12.6502	12.7273
Cyth3	8.80804	8.98751
Czib	9.60054	9.498
D030025P21Rik	8.73549	8.39693
D030056L22Rik	10.1706	10.0294
D130017N08Rik	10.2991	10.1653
D130020L05Rik	8.81935	8.10158
D130043K22Rik	14.1026	13.6905
D1Ertd622e	12.0717	12.3199
D230025D16Rik	10.0656	11.09
D2hgdh	9.25905	9.29464
D330023K18Rik	8.91559	8.94042
D3Ertd751e	10.5097	9.29778
D430020J02Rik	8.58645	11.941
D430041D05Rik	10.5052	10.2732
D430042O09Rik	12.8238	13.1525
D5Ertd579e	11.6213	11.9171
D6Wsu163e	11.0715	10.619
D730003I15Rik	8.64724	8.9117
D8Ertd738e	11.3842	12.0493
D930020B18Rik	11.9684	10.8786
Daam1	10.2881	11.4737
Dab2ip	9.97666	8.71202
Dad1	13.2281	13.5503
Dag1	12.2412	12.7924
Dagla	8.64972	9.87155
Daglb	9.96856	9.88821
Dalrd3	11.7794	11.6549
Dand5	9.4921	8.7614
Dap3	11.7771	12.159
Dapk1	11.8373	12.5281
Dars	11.5816	11.1005
Dars2	10.2794	9.93664
Daxx	10.598	10.4377
Dazap1	10.9495	11.0913
Dazap2	14.2576	14.2243
Dbi	8.53353	8.49328
Dbn1	11.4644	11.4603
Dbndd1	11.1662	10.6754
Dbnl	12.409	12.1546
Dbpht2	10.1732	9.82303
Dbr1	10.0183	9.99706
Dbt	9.85233	9.21488
Dcaf1	10.6178	10.4759
Dcaf10	10.0075	9.43792
Dcaf11	13.9669	13.7201
Dcaf12	12.277	12.2755
Dcaf13	10.6789	10.3279
Dcaf15	9.13077	8.79351
Dcaf17	9.12805	9.3746
Dcaf4	9.96794	8.6841
Dcaf5	11.3911	11.896
Dcaf6	9.87309	9.24045
Dcaf7	13.1315	13.5945
Dcaf8	12.8025	12.378
Dcakd	10.6822	10.1584
Dcdc2a	15.5897	14.4321
Dcdc5	11.8347	11.9722
Dck	10.6667	9.93586
Dclk1	10.5868	12.3159
Dclk2	10.1557	11.621
Dclk3	13.015	13.0628
Dclre1a	9.20723	8.85014
Dclre1b	9.02796	7.91549
Dclre1c	10.0552	9.80433
Dcp1a	9.19836	10.1491
Dcp1b	9.87099	10.1371
Dcps	10.5454	10.1609
Dcst1	9.33573	8.35276
Dctn1	14.4531	14.17
Dctn2	13.389	13.2086
Dctn3	12.9283	12.7364
Dctn4	11.0385	11.4644
Dctn5	10.72	10.9746
Dctn6	11.5628	11.3507
Dctpp1	9.15747	8.78472
Dcun1d1	10.0061	10.1124
Dcun1d2	11.9644	11.8777
Dcun1d4	11.1171	10.7698
Dcun1d5	10.0353	9.99883
Dcx	12.9925	12.2102
Dda1	12.4205	12.4466
Ddah2	8.85657	9.26439
Ddb1	13.5736	13.7793
Ddhd2	10.6961	10.8348
Ddi2	10.9887	11.1408
Ddit3	11.8441	11.7431
Ddit4	8.99009	9.39786
Ddo	11.6248	11.0473
Ddost	13.6432	13.2959
Ddr1	8.38418	9.87218
Ddrgk1	12.6658	12.564
Ddt	9.13261	8.57834
Ddx1	13.0742	13.1815
Ddx10	9.13483	9.90924
Ddx17	9.63424	10.4649
Ddx18	8.73924	9.20011
Ddx19a	9.24801	9.57856
Ddx19b	10.4343	10.7506
Ddx20	10.702	10.7709
Ddx21	10.6561	10.9926
Ddx23	10.2369	10.1972
Ddx24	12.4091	12.7567
Ddx27	10.4776	11.094
Ddx28	9.82106	10.2633
Ddx39	11.0409	11.0148
Ddx39b	11.8401	11.9561
Ddx3x	14.1975	14.7382
Ddx3y	10.1055	10.9268
Ddx41	10.2673	11.0834
Ddx42	12.1896	12.5239
Ddx46	11.3142	11.3941
Ddx47	10.5856	10.7811
Ddx49	9.71611	9.71003
Ddx5	14.5454	14.6479
Ddx50	12.0033	12.1682
Ddx51	10.0516	10.4426
Ddx52	10.1973	10.2828
Ddx54	10.6144	11.2527
Ddx55	9.29635	9.59267
Ddx56	10.9156	10.7009
Ddx58	11.8419	11.3645
Ddx6	11.4745	11.6045
Deaf1	10.761	10.6446
Decr2	10.2138	9.44163
Dedd2	10.9343	11.2639
Def8	11.9877	11.6581
Degs1	13.8051	13.8884
Dek	8.62642	9.80758
Dele1	9.22911	8.54747
Dennd1a	11.3426	11.0715
Dennd2a	10.6044	8.75592
Dennd3	11.0546	10.797
Dennd4a	11.77	11.8702
Dennd4b	9.0055	9.24118
Dennd4c	10.7918	11.1635
Dennd5a	10.1444	9.22878
Dennd5b	9.43347	10.0996
Dennd6a	10.8715	10.4194
Dennd6b	9.94859	9.61307
Denr	11.1978	11.4825
Dera	9.24168	8.91347
Derl1	11.6978	12.0019
Derl2	11.3062	11.6008
Desi1	7.61637	8.42557
Desi2	10.5193	11.6856
Det1	9.33779	9.28872
Dffa	10.6452	10.8198
Dgat1	8.95242	9.21012
Dgcr2	10.4583	10.5108
Dgcr6	10.9654	10.9526
Dgcr8	10.1831	10.8271
Dgkd	11.1964	13.0858
Dgke	10.7581	10.9903
Dgkg	9.91136	12.0951
Dgkk	8.20954	11.5672
Dguok	10.1263	10.0842
Dhcr24	10.6154	9.76906
Dhcr7	9.23262	9.06071
Dhdds	11.4004	12.926
Dhodh	10.107	9.2237
Dhps	10.6701	10.3878
Dhrs1	11.6395	11.8412
Dhrs13	11.2182	10.7891
Dhrs3	7.51748	10.4212
Dhrs7	12.1008	11.5924
Dhrs7b	11.6015	11.683
Dhx15	13.134	13.3518
Dhx16	11.1668	11.4801
[truncated: 6,718 more rows]

## Sheet: Figure 3e
Figure 3e
GeneName	log2FoldChange	padj
0610009B22Rik	-0.0244565	0.955183
0610010F05Rik	-0.487583	0.18659
0610012G03Rik	0.00398296	0.994912
0610030E20Rik	0.10444	0.799735
1110004F10Rik	0.0292368	0.936511
1110006O24Rik	-0.193114	0.599758
1110008P14Rik	-0.117157	0.760314
1110012L19Rik	0.0505541	0.912778
1110017D15Rik	-0.156932	0.664515
1110018N20Rik	0.124044	0.753651
1110019D14Rik	0.373727	0.303515
1110020A21Rik	0.215499	0.560225
1110032A03Rik	-0.0257	0.942518
1110038F14Rik	-0.0981981	0.81371
1110051M20Rik	-0.176158	0.485786
1110059E24Rik	-0.125524	0.747048
1110059G10Rik	0.0238574	0.958639
1300002E11Rik	-0.532939	0.12306
1500004A13Rik	-0.118067	0.760808
1500011B03Rik	-0.014343	0.969718
1500015A07Rik	-0.0763583	0.856818
1600012H06Rik	0.313372	0.310192
1600014C10Rik	0.0663258	0.878086
1600020E01Rik	0.0635142	0.886927
1700001L19Rik	-0.132623	0.70369
1700003E16Rik	0.389959	0.0611264
1700007K13Rik	-0.0430321	0.920338
1700008J07Rik	-0.160644	0.662897
1700010I14Rik	-0.0864833	0.829252
1700012B09Rik	-0.391412	0.114417
1700012D14Rik	-0.043765	0.91635
1700013A02Rik	6.5233	1.89524e-37
1700013F07Rik	-0.907743	0.0787746
1700016K19Rik	-0.234553	0.45712
1700016P03Rik	2.78017	7.08135e-07
1700017B05Rik	-0.968008	1.43769e-08
1700021F05Rik	-0.0913655	0.827455
1700025G04Rik	-0.0308399	0.940533
1700028P14Rik	-0.422507	0.199643
1700030J22Rik	0.0681901	0.874956
1700030K09Rik	-0.0542485	0.892932
1700037C18Rik	-0.424497	0.25753
1700037H04Rik	0.00649887	0.987331
1700040D17Rik	-0.0770114	0.854935
1700086L19Rik	-0.39423	0.223681
1700088E04Rik	-0.0735733	0.862989
1700096K18Rik	-0.249648	0.495873
1700123O20Rik	0.360153	0.179334
1810013L24Rik	-0.0421544	0.919558
1810020O05Rik	-0.128663	0.562009
1810030O07Rik	-0.0880553	0.830931
1810037I17Rik	0.027307	0.95386
1810055G02Rik	0.0476785	0.917366
1810058I24Rik	1.2754	3.61079e-05
2010204K13Rik	0.216202	0.544103
2010315B03Rik	-0.131496	0.721967
2010320M18Rik	-0.0603089	0.890533
2210016F16Rik	-0.406774	0.188006
2210016L21Rik	-0.247143	0.340446
2210408I21Rik	0.108432	0.787792
2300009A05Rik	0.0255339	0.956145
2310009A05Rik	0.328534	0.367601
2310011J03Rik	-0.0425854	0.917477
2310022A10Rik	0.142226	0.719343
2310022B05Rik	-0.289683	0.405436
2310034G01Rik	-0.0966093	0.812534
2310039H08Rik	0.0946563	0.813521
2310040G24Rik	-0.327451	0.367775
2310057M21Rik	0.344895	0.342417
2310061I04Rik	0.0568943	0.894275
2410002F23Rik	0.167858	0.662946
2410004B18Rik	0.0704668	0.872502
2410004P03Rik	-0.777741	1.30401e-05
2410006H16Rik	0.713687	0.108584
2410131K14Rik	0.194205	0.601942
2510002D24Rik	-0.242306	0.503044
2510009E07Rik	-0.399048	0.166948
2510039O18Rik	-1.95549	0.0188823
2510046G10Rik	-0.0134405	0.972482
2610001J05Rik	1.02945	0.00491003
2610002M06Rik	-0.0138605	0.972482
2610008E11Rik	0.0452257	0.796403
2610021A01Rik	0.0885011	0.831764
2610044O15Rik8	-0.117212	0.770452
2610301B20Rik	0.162329	0.636173
2610507B11Rik	-0.217	0.506908
2700049A03Rik	-0.282827	0.419344
2700054A10Rik	-0.129281	0.738485
2700062C07Rik	0.268012	0.464013
2810001G20Rik	0.759149	0.0107772
2810002D19Rik	-0.108946	0.785913
2810004N23Rik	0.120911	0.746866
2810006K23Rik	-0.178778	0.621139
2810013P06Rik	-0.227642	0.403277
2810021J22Rik	0.157834	0.662016
2810025M15Rik	-0.152706	0.693091
2810029C07Rik	0.0113102	0.980352
2810402E24Rik	-0.0894237	0.830424
2810403D21Rik	-0.137359	0.717737
2900076A07Rik	0.179103	0.615156
2900093K20Rik	-0.115314	0.767089
2900097C17Rik	0.253919	0.425186
3110040N11Rik	-0.00583142	0.987248
3110056K07Rik	0.427274	0.252574
3110082I17Rik	-0.028897	0.948454
3110083C13Rik	-0.265905	0.464013
3830406C13Rik	0.0771476	0.860179
4430402I18Rik	-0.398569	0.265248
4632404H12Rik	-0.41449	0.166791
4632415L05Rik	-0.298216	0.412297
4632427E13Rik	0.19081	0.614066
4732440D04Rik	0.274591	0.439654
4732491K20Rik	-0.116622	0.75282
4833417C18Rik	0.579592	0.141515
4833418N02Rik	-0.215525	0.54796
4833420G17Rik	-0.171384	0.596841
4833439L19Rik	0.0196857	0.955656
4921524J17Rik	-0.175686	0.637669
4921531C22Rik	-0.379698	0.286859
4930402H24Rik	0.0303939	0.952494
4930430F08Rik	-0.0547935	0.903042
4930451G09Rik	-0.323291	0.37173
4930452B06Rik	-0.129187	0.744556
4930453N24Rik	0.0357803	0.932997
4930458D05Rik	0.321322	0.367158
4930481B07Rik	0.0763254	0.856607
4930483P17Rik	-1.53272	0.000550428
4930567H12Rik	0.296955	0.420364
4930570G19Rik	-0.66573	0.120941
4930579G24Rik	-0.117325	0.759379
4930579K19Rik	0.0453454	0.918336
4931406P16Rik	0.305638	0.386305
4931415C17Rik	-0.442972	0.204156
4931428F04Rik	0.277185	0.446615
4932412D23Rik	-0.101542	0.746637
4932438A13Rik	0.37762	0.237402
4933404O12Rik	-0.0442258	0.918399
4933421O10Rik	-0.121534	0.760808
4933431K14Rik	-0.298492	0.399186
4933434E20Rik	0.166371	0.663808
5031425E22Rik	0.121155	0.738701
5031439G07Rik	-0.312665	0.370763
5033430I15Rik	0.711687	0.0492098
5330413P13Rik	0.118356	0.753651
5330417C22Rik	0.266374	0.290753
5330438D12Rik	0.128659	0.748822
5430405H02Rik	0.271311	0.462331
5530601H04Rik	-0.0397237	0.926082
5730403I07Rik	1.00768	2.55111e-08
5730455P16Rik	-0.0790496	0.830384
5730480H06Rik	-0.320182	0.329849
6030458C11Rik	0.0310988	0.936511
6330403K07Rik	-0.0943685	0.802153
6330415G19Rik	-0.222159	0.546121
6430500D05Rik	0.291919	0.412125
6430548M08Rik	0.777248	0.000389061
8030462N17Rik	-0.151968	0.675631
8430429K09Rik	-0.391871	0.20082
9130401M01Rik	0.238705	0.512306
9230114K14Rik	-0.175933	0.638262
9330151L19Rik	0.0484263	0.91635
9330160F10Rik	-0.05524	0.896773
9330162012Rik	-0.0909588	0.827455
9330182L06Rik	0.293923	0.2543
9430015G10Rik	-0.0746496	0.856607
9430091E24Rik	-0.0669137	0.872384
9530034E10Rik	2.27375	9.12484e-05
9530068E07Rik	0.25597	0.170784
9530077C05Rik	-0.350126	0.214837
9930012K11Rik	1.61984	0.0012384
9930021J03Rik	0.118881	0.770452
9930104L06Rik	-0.283951	0.42661
A130010J15Rik	0.186126	0.611316
A130014A01Rik	0.355846	0.331092
A2ml1	-0.105531	0.795
A330040F15Rik	-0.196851	0.580744
A430005L14Rik	0.0172292	0.970328
A430033K04Rik	0.387693	0.289712
A430035B10Rik	-1.27792	3.99671e-05
A430108G06Rik	-0.212849	0.459736
A630052C17Rik	0.614122	0.120331
A730017L22Rik	-0.14205	0.716654
A730020E08Rik	0.100138	0.812055
A730046J19Rik	-0.430197	0.0188484
A830018L16Rik	0.135932	0.681259
A930006K02Rik	-0.580596	0.146757
AA465934	0.602495	0.0885031
Aaas	-0.166604	0.646127
Aacs	-0.87058	2.68065e-05
Aagab	0.164274	0.544244
Aak1	0.161701	0.673964
Aamdc	-0.387077	0.288405
Aamp	0.15388	0.642147
Aar2	0.0558869	0.903347
Aars	0.00930593	0.976559
Aars2	0.147451	0.692331
Aasdhppt	-0.388116	0.233904
Aatf	-0.0362597	0.93173
Aatk	-0.907961	0.00370497
Abca2	-1.22895	0.000405638
Abca3	-0.12071	0.72845
Abca5	0.0377351	0.921658
Abca7	0.201087	0.565259
Abcb10	-0.248255	0.491988
Abcb7	-0.0194384	0.964133
Abcb8	-0.0361776	0.931962
Abcb9	-0.152069	0.694436
Abcc1	-1.52725	3.24834e-17
Abcc10	0.0778572	0.856978
Abcc4	-0.203235	0.505282
Abcc5	0.0522433	0.88638
Abcd1	0.388755	0.288775
Abcd2	-0.108115	0.760808
Abcd3	0.360194	0.320077
Abce1	0.241812	0.42661
Abcf1	0.0775694	0.831764
Abcf2	0.0333347	0.925124
Abcf3	0.137259	0.705296
Abcg1	1.14319	7.75413e-10
Abcg4	-0.090124	0.662946
Abhd10	-0.142717	0.708081
Abhd11	0.196733	0.572001
Abhd12	-0.45228	0.0205481
Abhd13	-0.174315	0.644994
Abhd14a	-0.389827	0.171756
Abhd16a	-0.435361	0.0154319
Abhd16b	0.988118	0.0192612
Abhd17a	-0.505771	0.00578077
Abhd2	0.923895	0.0304974
Abhd3	-0.383397	0.0381682
Abhd4	-0.558108	0.129618
Abhd5	-0.0294971	0.942518
Abhd6	0.00378395	0.993161
Abhd8	-0.0635856	0.861876
Abi1	0.214171	0.512865
Abi2	0.112109	0.770452
Abitram	0.334881	0.355213
Abl1	-0.130274	0.743564
Ablim1	0.0935561	0.780781
Ablim2	0.0966869	0.793253
Abr	0.156686	0.568753
Abraxas1	-0.387955	0.289926
Abraxas2	-0.50161	0.0604578
Abt1	0.174977	0.637091
Abtb1	-0.231591	0.502357
AC109619.1	-0.235474	0.344317
AC154607.1	0.259824	0.477965
Acaa1a	-0.540826	0.132147
Acaa2	-0.651535	0.0958683
Acad11	-0.9828	0.000422724
Acad8	-0.065318	0.878349
Acad9	-0.358166	0.26257
Acadm	-0.305112	0.402132
Acadsb	-0.208927	0.567437
Acadvl	0.40054	0.105503
Acap2	0.0987905	0.810836
Acap3	-0.0468625	0.903998
Acat1	-0.331204	0.179983
Acat2	-0.157836	0.681259
Acbd3	0.0352961	0.936307
Acbd4	-0.0421816	0.918399
Acbd5	-0.0125373	0.972482
Acbd6	-0.391731	0.242886
Acbd7	-0.0725975	0.859015
Acd	0.35814	0.314637
Acer3	-0.00378251	0.992468
Acin1	0.549695	0.0597683
Acly	1.02758	0.000248635
Aco1	-0.586297	0.0799218
Aco2	0.431971	0.0143406
Acot13	0.558685	0.064462
Acot6	-0.346133	0.314333
Acot8	-0.00412233	0.991516
Acot9	0.000947073	0.999649
Acox1	-0.0555684	0.881535
Acox3	-0.287163	0.427233
Acp1	-0.0277296	0.950562
Acp2	-0.494565	0.0392389
Acsl1	0.224	0.546121
Acsl3	0.049518	0.912474
Acsl4	1.20711	0.000367025
Acsl6	-0.736621	4.30227e-06
Acsm4	-0.118408	0.626264
Acss1	0.0957133	0.7234
Acss2	-0.571149	0.00333795
Acss3	-0.426654	0.230833
Actb	-0.200106	0.472639
Actl6a	-0.134533	0.682804
Actn1	-0.818791	0.0685622
Actn4	0.246224	0.367255
Actr10	-0.0704674	0.834679
Actr1a	0.0243132	0.956048
Actr1b	-0.113315	0.648987
Actr2	0.27446	0.397562
Actr3	-0.0543148	0.901325
Actr3b	-0.656276	4.87402e-05
Actr6	-0.0140479	0.973154
Actr8	0.0954217	0.797058
Acvr2a	0.489184	0.179983
Acvr2b	-0.306204	0.354956
Acyp1	-0.155795	0.684977
Acyp2	0.0352637	0.939176
Adal	0.0580351	0.898293
Adam10	0.392614	0.263277
Adam15	0.105961	0.797063
Adam17	-0.0566288	0.89759
Adam19	-0.20387	0.544103
Adam22	-0.0936087	0.789083
Adam23	-1.27718	0.0098097
Adam28	-0.297688	0.240997
Adam9	0.102551	0.743651
Adamdec1	-0.0827795	0.834679
Adar	0.18404	0.609314
Adarb1	0.52775	0.141801
Adat1	-0.591228	0.151951
Adck2	-0.167471	0.633517
Adck5	0.345745	0.347019
Adcy3	-0.253491	0.460549
Add1	-0.0866426	0.791329
Add2	-0.184906	0.501208
Adgrb3	-0.0297644	0.947475
Adgrl1	-0.0736748	0.862762
Adgrl2	-1.3176	0.0243332
Adgrl3	-0.413024	0.0497472
Adgrv1	-0.254815	0.485786
Adh5	-0.55358	0.00388899
Adi1	-0.884344	0.000265956
Adipor1	-0.3597	0.0851557
Adipor2	0.15234	0.678699
Adk	-0.0147813	0.971171
Adnp2	0.0460369	0.918336
Ado	-0.136875	0.687812
Adpgk	0.0135351	0.975386
Adprh	-0.0180815	0.961077
Adprhl2	0.0397141	0.92841
Adprm	-0.0214632	0.961396
Adrm1	0.400948	0.265209
Adsl	0.029862	0.943625
Adss	1.39425	8.10795e-09
Aebp2	-0.546454	0.122907
Aen	0.146143	0.69629
Afap1	0.728534	0.00125422
Afdn	-0.567599	0.148513
Aff1	0.619675	0.0358526
Aff3	0.345649	0.240545
Aff4	-0.273489	0.433096
Afg1l	-0.174096	0.638157
Afg3l1	0.121783	0.739934
Afg3l2	-0.0478474	0.912474
Aftph	0.0402652	0.919558
Aga	-0.5509	0.114202
Agap1	-0.229391	0.533446
Agap3	-1.1363	0.0372129
Agbl2	-0.0316628	0.838449
Agbl3	-0.393887	0.287533
Agbl4	-0.0735509	0.85649
Agbl5	-0.325424	0.371662
Agfg1	-1.20451	0.0107772
Agfg2	0.236073	0.509552
Aggf1	-1.05775	0.0118216
Ago1	-0.645159	0.115531
Ago2	0.589561	0.106623
Ago3	-0.124003	0.747578
Ago4	-1.47341	0.01142
Agpat1	-0.117229	0.762961
Agpat3	-1.2751	0.000175131
Agpat4	0.706083	0.00188789
Agpat5	2.36891	3.10868e-14
Agps	-0.376278	0.257934
Agrn	0.807678	0.0473065
Agtpbp1	0.0365072	0.916851
Agtrap	-1.01362	0.00382529
Ahctf1	0.621988	0.0922653
Ahcyl1	-0.641231	0.130197
Ahcyl2	2.3726	1.37225e-29
Ahi1	0.472198	0.108271
Ahr	0.147139	0.684129
Ahsa1	0.0738869	0.834832
Ahsa2	0.107668	0.79254
AI413582	0.252786	0.482515
AI597479	-0.0754655	0.856607
AI837181	-0.121757	0.760808
AI987944	0.320049	0.324422
Aida	0.183007	0.633357
Aifm1	0.0810613	0.846806
Aig1	0.218596	0.420202
Aimp1	0.0867374	0.832095
Aimp2	-0.360031	0.303833
Aip	-0.283265	0.336318
Ak1	-1.14382	5.97069e-14
Ak2	0.900323	0.00288279
Ak3	-0.201548	0.587611
Ak4	0.305794	0.212468
Ak6	0.628782	0.0974326
Ak8	-0.339074	0.239142
Ak9	-0.224533	0.504941
Akap1	-0.211378	0.557454
Akap10	0.463331	0.220588
Akap11	0.0933657	0.827087
Akap12	-0.315338	0.383311
Akap13	1.63546	8.34339e-09
Akap17b	-0.225827	0.403277
Akap3	0.175011	0.635104
Akap6	-0.176735	0.63092
Akap8	0.112532	0.750762
Akap8l	0.293099	0.351471
Akap9	-0.152474	0.63775
Akip1	0.102579	0.800798
Akirin1	0.120816	0.713284
Akirin2	-2.48736	8.33684e-05
Akna	-0.262397	0.290951
Akr1a1	-0.0692611	0.834832
Akr1e1	-0.0518243	0.892162
Akr7a5	0.344926	0.313674
Akt1	-0.271808	0.117854
Akt1s1	0.171396	0.624021
Akt2	0.654625	0.00987983
Akt3	0.0882184	0.824901
Aktip	0.153462	0.601223
Alad	0.0972926	0.816632
Alas1	0.210919	0.498873
Aldh16a1	0.0558363	0.903351
Aldh18a1	0.167597	0.620062
Aldh2	-0.0280245	0.949897
Aldh3a2	0.140426	0.681181
Aldh4a1	-1.57802	2.14245e-05
Aldh6a1	0.239904	0.518702
Aldh7a1	-0.37724	0.305288
Aldoa	0.26301	0.145118
Aldoc	-0.091103	0.827166
Alg1	0.0952632	0.818101
Alg10b	0.257535	0.486802
Alg11	-0.0847385	0.816406
Alg12	-0.0480381	0.915872
Alg13	0.151601	0.699256
Alg14	-0.470655	0.190917
Alg2	0.348175	0.126856
Alg3	-0.00821701	0.985155
Alg5	-0.0357956	0.93173
Alg6	-0.0860595	0.821639
Alg8	-0.25011	0.493978
Alg9	0.14103	0.723385
Alkbh1	0.409916	0.263186
Alkbh3	0.305172	0.299761
Alkbh5	-0.962615	0.0234526
Alkbh6	0.0462735	0.918399
Alkbh7	-0.090455	0.829252
Alkbh8	0.209803	0.562009
Alms1	-0.217348	0.544103
Als2	0.163543	0.671257
Alyref	-3.82364	2.38602e-08
Amacr	-0.43826	0.241054
Ambra1	0.309947	0.32997
Amd1	0.30002	0.408802
Amdhd2	-0.619318	0.122778
Amer1	-0.0470186	0.903351
Amer2	-0.0795553	0.85196
Amfr	-1.71072	4.97901e-05
Amigo1	-0.574072	0.109128
Ammecr1l	-0.20335	0.569166
Amn1	0.379638	0.157791
Ampd2	-0.385772	0.188934
Amph	-0.70087	0.0315683
Amz2	0.603354	0.0453904
Anapc1	0.0540302	0.907276
Anapc10	0.0463565	0.918336
Anapc11	-0.602987	0.0439103
Anapc13	0.0160389	0.971739
Anapc16	-0.275419	0.366314
Anapc2	0.183055	0.507168
Anapc4	0.255147	0.449405
Anapc5	-0.230613	0.489775
Anapc7	0.336502	0.318837
Angel1	-0.26301	0.418635
Angel2	0.111947	0.762248
Angptl6	-0.429979	0.241054
Ank	-1.04708	0.0160897
Ank2	-0.157921	0.561728
Ank3	0.182712	0.556697
Ankfy1	0.239533	0.434561
Ankhd1	0.0266236	0.95386
Ankib1	-0.107659	0.74493
Ankle2	-0.197577	0.548311
Ankmy2	0.0598032	0.872502
Ankra2	0.15869	0.682027
Ankrd10	0.312192	0.276119
Ankrd11	-0.711268	0.106929
Ankrd12	0.354789	0.212324
Ankrd13a	-0.256135	0.279989
Ankrd13b	-2.06586	9.19184e-10
Ankrd13c	-0.48361	0.205821
Ankrd16	-0.168015	0.648706
Ankrd17	0.0473595	0.910056
Ankrd27	-0.321091	0.288048
Ankrd28	0.250205	0.479645
Ankrd33b	-0.0633575	0.881799
Ankrd37	0.0685505	0.875127
Ankrd39	-0.15662	0.682863
Ankrd40	-0.734486	0.106623
Ankrd42	0.136891	0.684517
Ankrd44	0.298539	0.331092
Ankrd45	0.204546	0.550198
Ankrd46	-0.140368	0.576092
Ankrd49	0.581957	0.134834
Ankrd50	0.0326096	0.94271
Ankrd54	-0.27645	0.359089
Ankrd9	-0.196344	0.537739
Anks1	-0.219309	0.472159
Anks1b	-0.372863	0.301307
Anks3	-0.0998478	0.808401
Anks6	-0.905569	0.0259882
Ankzf1	-0.086705	0.834819
Ano10	0.194202	0.597783
Ano2	0.0962036	0.722501
Ano6	0.805678	0.0759592
Anp32a	0.143966	0.716654
Anp32b	-0.267934	0.397206
Anp32e	-0.0388479	0.911174
Anxa11	0.137801	0.727563
Anxa5	0.425538	0.0800612
Anxa7	-0.573649	0.0150858
Aopep	0.0260285	0.955882
Aox2	0.275422	0.449907
Ap1ar	-1.54996	0.000880693
Ap1b1	0.314073	0.223841
Ap1g1	0.466674	0.0233318
Ap1m1	0.100577	0.803114
Ap1m2	-0.231618	0.319894
Ap1s1	-0.00954337	0.979168
Ap2a1	0.0201798	0.961396
Ap2a2	0.621757	0.00125194
Ap2b1	0.241196	0.500117
Ap2m1	0.284849	0.331092
Ap2s1	0.0664483	0.866993
Ap3b1	0.0471015	0.917477
Ap3b2	-0.331837	0.155011
Ap3d1	0.158513	0.544103
Ap3m1	0.100643	0.796272
Ap3m2	-0.255402	0.394958
Ap3s2	0.0461518	0.913646
Ap4e1	0.410975	0.214837
Ap4s1	-0.0727277	0.861968
Ap5b1	0.91899	0.0767648
Ap5m1	0.33747	0.217377
Ap5s1	0.571488	0.0714133
Ap5z1	-0.259447	0.472159
Apaf1	-0.0518118	0.864253
Apba1	0.028316	0.949431
Apba2	0.156491	0.643544
Apbb1	0.378215	0.0416665
Apbb2	-0.273575	0.309178
Apbb3	0.0150215	0.973188
Apc	-0.162978	0.64873
Apc2	-0.486211	0.0736519
Apeh	-0.126259	0.738485
Apex1	0.0923448	0.822964
Apex2	-0.00109989	0.996018
Aph1b	-0.63246	0.0107772
Aph1c	-1.16198	0.0319241
Api5	0.0325058	0.918336
Apip	-0.231872	0.525941
Aplp1	0.00723088	0.989493
Aplp2	-0.0605489	0.796722
Apmap	-0.0240918	0.939601
Apod	-0.714108	0.109192
Apoe	0.00911948	0.969532
Apool	0.139129	0.727584
Apopt1	-0.00182806	0.994662
App	0.219941	0.232623
Appbp2	0.00731795	0.988591
Appl1	-0.271557	0.285386
Aprt	-0.0383165	0.930395
Aptx	0.121835	0.746561
Aqr	0.0930298	0.787792
Araf	0.0452093	0.910056
Arap2	-1.57261	3.18968e-06
Arcn1	0.254253	0.330976
Arel1	0.255259	0.290442
Arf1	0.308705	0.114417
Arf2	0.45659	0.216255
Arf3	0.315943	0.192554
Arf4	0.135518	0.669694
Arf5	-0.21245	0.457462
Arf6	-3.14925	2.5217e-06
Arfgap1	-0.127266	0.743547
Arfgap2	0.211676	0.549711
Arfgap3	-0.119347	0.753831
Arfgef1	-0.917107	0.0147974
Arfgef2	0.350694	0.342732
Arfgef3	0.769183	0.00435964
Arfip1	-0.0465374	0.919558
Arfip2	-0.173681	0.5385
Arfrp1	0.210282	0.544103
Arglu1	-0.541658	0.17692
Arhgap1	-0.198165	0.51238
Arhgap12	0.149357	0.702386
Arhgap17	1.30038	6.40217e-10
Arhgap19	1.58975	0.00179087
Arhgap21	-0.150755	0.697251
Arhgap32	-0.0217706	0.955882
Arhgap33	0.233003	0.530431
Arhgap35	1.13288	8.32411e-05
Arhgap39	-0.125249	0.735572
Arhgap42	1.91009	0.00248167
Arhgap44	0.841638	0.00022335
Arhgap5	-0.300145	0.361746
Arhgdia	0.147971	0.677242
Arhgdig	-1.76117	0.0285074
Arhgef1	-0.316771	0.370763
Arhgef11	-0.711054	0.0852382
Arhgef12	-0.139632	0.712964
Arhgef17	-0.219544	0.498873
Arhgef18	0.236086	0.497657
Arhgef19	-0.0438504	0.918399
Arhgef2	0.344061	0.28867
Arhgef28	0.2662	0.210617
Arhgef3	0.527102	0.0299379
Arhgef9	-0.0519057	0.907737
Arid1a	-0.0218417	0.961396
Arid1b	-0.707551	0.0435463
Arid2	0.116739	0.735572
Arid3a	-0.124427	0.743651
Arid3b	0.0511893	0.908723
Arid4a	-0.271195	0.436992
Arid4b	0.0902923	0.813275
Arid5a	3.45645	6.44487e-11
Arid5b	0.135412	0.708081
Arih1	-0.777901	0.077143
Arih2	0.433501	0.107342
Arl1	-0.0578868	0.867427
Arl13b	-0.370524	0.19482
Arl14ep	-0.226772	0.482406
Arl14epl	-0.984085	0.00291111
Arl16	0.0207628	0.964257
Arl2	-0.0518247	0.908872
Arl2bp	-0.364632	0.178952
Arl3	-0.431561	0.0611961
Arl4a	-0.194549	0.525145
Arl5b	0.661103	0.131653
Arl6	-0.197133	0.451198
Arl6ip1	-0.195761	0.420693
Arl6ip4	0.0922413	0.829601
Arl6ip5	-0.145252	0.633864
Arl6ip6	0.458933	0.163868
Arl8a	-1.41381	0.000306109
Arl8b	-0.014775	0.96402
Armc1	-0.227695	0.353958
Armc10	0.458438	0.20823
Armc2	-0.199005	0.507636
Armc3	-0.905584	0.0469732
Armc4	-1.16102	0.00290779
Armc5	0.0121743	0.977003
Armc6	-0.0976118	0.81134
Armc7	-0.0437031	0.917118
Armc8	-0.0225794	0.958148
Armc9	-0.22311	0.512857
Armcx1	-0.479558	0.16162
Armcx5	0.0943505	0.819667
Armh3	0.471422	0.148866
Armh4	-0.923189	0.00254575
Armt1	-0.188652	0.605395
Arnt	0.246338	0.47657
Arntl	0.140304	0.694408
Arpc1a	-0.0788049	0.81533
Arpc2	0.101525	0.753507
Arpc3	0.251591	0.409795
Arpc4	-0.0432746	0.90671
Arpc5	0.105566	0.797912
Arpc5l	-0.183985	0.564914
Arpp19	0.278671	0.27919
Arrb2	-0.160796	0.653695
Arrdc1	-0.130642	0.696036
Arrdc3	-0.381417	0.16977
Arrdc4	-0.324019	0.368808
Arsa	-0.200488	0.564057
Arsb	-1.06068	0.0433644
Arsg	-0.253104	0.491988
Arsk	-0.57473	0.158706
Arvcf	0.21262	0.522317
Arxes1	-0.2056	0.530919
Arxes2	-0.264463	0.27533
Asah1	0.922116	3.09682e-06
Asap1	0.11972	0.755222
Asap2	-0.260444	0.428675
Asb1	-0.0463719	0.917002
Asb13	-0.191209	0.599291
Asb3	-0.0914261	0.825399
Asb6	0.0968698	0.819392
Asb7	0.304465	0.405436
Asb8	-0.174453	0.533986
Ascc1	-0.94788	0.000279741
Ascc2	0.458866	0.158256
Ascc3	0.346497	0.251609
Asf1a	-0.0468197	0.916851
Ash1l	0.243946	0.492227
Ash2l	0.36079	0.253694
Asic1	0.0150994	0.970328
Asl	-0.396944	0.284794
Asna1	0.0236806	0.958162
Asns	0.791796	0.00217388
Aspg	-0.248852	0.491988
Asph	-0.151893	0.67687
Asphd2	-2.15465	0.000493779
Aspscr1	-0.300982	0.351976
Aste1	0.272521	0.441945
Astn1	0.376181	0.249023
Astn2	-1.27461	0.0305204
Asxl2	0.0308306	0.946969
Atad1	-0.140197	0.681259
Atad3a	0.11992	0.756169
Atat1	0.200223	0.550736
Atcay	0.675486	0.0671662
Ate1	0.377762	0.146897
Atf1	0.173652	0.638262
Atf2	1.16989	1.63845e-06
Atf3	-0.0318383	0.942518
Atf4	0.469281	0.0241582
Atf5	-0.231969	0.472209
Atf6	0.186412	0.557262
Atf6b	0.129017	0.650827
Atf7	-0.293084	0.314637
Atf7ip	-0.174227	0.58617
Atg10	-0.320015	0.314333
Atg101	-0.0031926	0.993161
Atg12	0.227993	0.436992
Atg13	-0.0229025	0.949431
Atg14	0.18862	0.595289
Atg16l1	0.33829	0.348561
Atg16l2	1.81841	0.00235628
Atg2a	0.410996	0.25265
Atg2b	-0.325147	0.364703
Atg3	0.0489743	0.904222
Atg4a	0.0874853	0.833074
Atg4b	0.250748	0.454006
Atg4c	-0.0927199	0.82279
Atg4d	0.33496	0.249023
Atg5	-0.0963796	0.801695
Atg7	0.00782888	0.987331
Atg9a	0.145424	0.678046
Atic	-0.0715096	0.862776
Atl1	-2.00873	0.00061441
Atl2	0.300884	0.327747
Atl3	0.734155	0.0602191
Atmin	-0.249689	0.46395
Atox1	-0.138473	0.711387
Atp10d	-0.105288	0.796455
Atp11a	-0.582392	0.151088
Atp11b	0.183015	0.620723
Atp13a1	-0.0124166	0.971243
Atp13a2	-0.292382	0.392213
Atp1a1	-0.254156	0.296974
Atp1b1	0.165003	0.414504
Atp1b3	0.430976	0.197547
Atp2a2	-1.32735	0.0293163
Atp2b1	0.748501	0.000412598
Atp2b4	1.78861	2.24169e-08
Atp2c1	-0.290737	0.209564
Atp2c2	-1.61667	1.88518e-07
Atp5a1	0.213962	0.291827
Atp5b	-0.0130185	0.955882
Atp5c1	-0.0930829	0.780845
Atp5d	0.345098	0.124122
Atp5e	0.271967	0.449907
Atp5g3	0.248933	0.327747
Atp5h	0.188513	0.580908
Atp5j	0.188703	0.544654
Atp5j2	0.293707	0.385335
Atp5k	0.342258	0.322347
Atp5md	0.426817	0.242886
Atp5mpl	0.34867	0.274472
Atp5o	0.105997	0.766768
Atp5pb	0.0829354	0.814813
Atp6ap1	0.154188	0.488805
Atp6ap2	0.338243	0.132979
Atp6v0a1	0.194289	0.396972
Atp6v0a2	0.227801	0.409335
Atp6v0b	-0.121071	0.736682
Atp6v0c	0.320152	0.384438
Atp6v0d1	0.186248	0.525145
Atp6v0e	0.2282	0.532816
Atp6v0e2	-0.128533	0.599291
Atp6v1a	0.0611754	0.82671
Atp6v1b2	0.223284	0.313389
Atp6v1c1	-0.088384	0.792873
Atp6v1d	0.0040857	0.992464
Atp6v1e1	-0.149495	0.598865
Atp6v1f	0.024406	0.957911
Atp6v1g1	0.0980315	0.785913
Atp6v1g2	-0.0598565	0.890122
Atp6v1h	0.128829	0.617693
Atp7a	0.19277	0.583391
Atp8a2	-0.223955	0.491988
Atp8b2	-0.114221	0.737379
Atp8b3	-0.0836115	0.809862
Atp8b4	0.46113	0.209675
Atp9a	-0.219336	0.331092
Atp9b	1.05356	0.00232234
Atpaf2	0.000188604	0.998669
Atpif1	0.303943	0.321924
Atpsckmt	0.0342028	0.940533
Atr	-0.164577	0.668042
Atraid	-0.224372	0.517403
Atrip	0.0824326	0.848869
Atrn	-1.09965	0.0113966
Atrx	-0.274302	0.406362
Atxn1	0.474383	0.219342
Atxn10	0.094496	0.782089
Atxn1l	0.290991	0.410819
Atxn2	-0.745224	0.101768
Atxn2l	-0.261266	0.340446
Atxn3	0.19274	0.567437
Atxn7	-0.529547	0.177808
Atxn7l1	0.0762674	0.86185
Atxn7l3b	0.16091	0.548311
AU022252	-0.243986	0.459285
AU040320	-0.153994	0.64858
Auh	-0.345151	0.192103
Aup1	0.00741915	0.984908
Aurkaip1	0.0042969	0.994307
Auts2	1.64424	6.31589e-06
AV356131	-0.0609199	0.887887
Avl9	1.24053	1.77592e-05
Avp	5.30862	5.06417e-05
AW209491	-0.0480779	0.911863
AW549877	0.123293	0.75489
AW554918	0.381379	0.28867
Axin1	-0.60511	0.0890011
Azi2	0.208942	0.482611
Azin1	0.481047	0.0175081
Azin2	-0.68607	0.084408
B230118H07Rik	-0.701008	0.0225883
B230206L02Rik	0.225554	0.519001
B230216N24Rik	2.65646	9.78308e-23
B230217C12Rik	-0.134858	0.734883
B230219D22Rik	0.325831	0.162695
B230369F24Rik	-0.371762	0.186049
B2m	0.100008	0.744556
B3galnt2	0.235966	0.522522
B3galt6	-0.90045	0.0624133
B3gat3	0.0365973	0.931351
B3gnt8	-1.27513	4.03775e-05
B3gntl1	-0.0682875	0.838292
B430212C06Rik	4.25756	2.88647e-08
B4galnt3	0.455415	0.13575
B4galt1	0.227758	0.501161
B4galt2	-1.14302	0.0138691
B4galt3	0.130253	0.715294
B4galt4	-1.18927	0.0328704
B4galt7	0.145253	0.712964
B930059L03Rik	0.15801	0.681421
B930095G15Rik	0.101599	0.80991
B9d1	-0.165438	0.619355
B9d2	-0.68066	0.0187808
Babam1	-0.601155	0.025468
Babam2	0.814144	0.00583802
Bace1	0.340871	0.272883
Bad	-0.366158	0.188957
Bag1	-0.825764	0.0415473
Bag2	-0.464271	0.216255
Bag3	-0.127037	0.744308
Bag4	0.081401	0.850016
Bag5	0.255865	0.469832
Bag6	-0.0586668	0.914584
Bahd1	0.0902456	0.819098
Baiap2	0.999633	0.0210085
Baiap2l1	-0.587879	0.0391034
Banf1	-0.0898768	0.825197
Banp	-0.405299	0.243189
Bap1	0.0402104	0.92008
Bax	-0.117471	0.761827
Baz1b	-1.04404	0.0147446
Baz2a	0.0212294	0.961257
Baz2b	0.0204528	0.963693
Bbc3	-0.16179	0.659716
Bbip1	0.106651	0.739995
Bbof1	0.0790928	0.856012
Bbs1	-0.0232259	0.963693
Bbs10	-0.074381	0.86218
Bbs12	0.351757	0.336061
Bbs2	-0.311116	0.309106
Bbs4	-0.123018	0.684977
Bbs5	-0.0996136	0.771401
Bbs7	-0.18193	0.561154
Bbs9	-0.204764	0.460701
Bbx	-0.237403	0.513748
BC003965	0.239229	0.463415
BC004004	-0.425134	0.0701771
BC005537	0.457246	0.169017
BC005624	0.0275484	0.942161
BC017158	-0.86534	0.025468
BC025920	-1.07092	0.00502204
BC029722	-0.0692621	0.869833
BC031181	-0.0308271	0.930395
BC037704	-0.449699	0.234193
BC049352	0.345228	0.0706245
BC051077	0.110454	0.760156
Bcap29	-0.408625	0.239592
Bcap31	0.0970646	0.753608
Bcar1	0.44644	0.206074
Bcar3	-0.92746	0.000248611
Bcas2	-0.047446	0.901325
Bcas3	-0.288506	0.421201
Bccip	0.020259	0.962917
Bcdin3d	-0.0908372	0.828676
Bckdha	-0.0674992	0.874241
Bckdhb	-0.0048809	0.989493
Bckdk	0.0878086	0.840464
Bcl10	-0.10941	0.777351
Bcl11a	-0.271974	0.254689
Bcl11b	-1.10023	0.00224971
Bcl2	-0.635805	0.0693428
Bcl2l1	-0.149422	0.611635
Bcl2l11	0.280079	0.445487
Bcl2l13	0.491757	0.0915307
Bcl2l2	0.447306	0.213517
Bcl6	0.562991	0.0663611
Bcl7a	-0.207538	0.560436
Bcl7b	-0.0160655	0.963016
Bcl7c	-0.569814	0.154398
Bcl9	-0.0630345	0.880486
Bcl9l	0.300246	0.410911
Bclaf1	1.06022	7.36457e-07
Bclaf3	0.162673	0.664924
Bcor	0.102716	0.798554
Bcorl1	-0.0979601	0.80306
Bcr	0.452234	0.236407
Bdh1	0.122823	0.760803
Bdp1	0.345791	0.320032
Becn1	0.271633	0.18507
Bend7	-0.109917	0.765212
Bet1	-0.454714	0.119988
Bet1l	0.165723	0.66856
Bex2	0.0400405	0.921242
Bex3	0.264151	0.340739
Bfar	0.00479477	0.993161
Bglap3	0.05995	0.526373
Bhlhb9	0.0707036	0.872133
Bhlhe40	1.2283	0.0398508
Bicd1	-0.405467	0.177121
Bicd2	-0.138107	0.724915
Bicdl1	-0.424173	0.219502
Bicdl2	-0.414146	0.197432
Bicral	-0.0201554	0.963016
Bin1	-0.873589	0.0176618
Bin3	-0.281237	0.421983
Birc2	0.0436165	0.919558
Birc6	0.397079	0.280406
Bivm	0.338913	0.354746
Blcap	-0.157266	0.685114
Blmh	-0.370095	0.156464
Bloc1s1	0.00281737	0.99593
Bloc1s3	-1.1836	0.0228015
Bloc1s5	-0.114077	0.776933
Bloc1s6	0.0974812	0.785913
Blvra	-0.143097	0.709777
Blzf1	0.206389	0.471181
Bmi1	-0.189803	0.582724
Bmp2k	-0.460411	0.201242
Bmp6	-0.218142	0.101186
Bmper	-0.108159	0.688054
Bmpr1a	0.032165	0.942246
Bmpr2	0.671721	0.0262852
Bms1	0.357241	0.226263
Bmt2	-0.321335	0.363946
Bmyc	-0.0294641	0.947475
Bnip1	0.283689	0.441902
Bnip2	-0.114685	0.753284
Bnip3	-0.155767	0.66234
Bnip3l	0.108071	0.794372
Bod1	-2.17671	6.40197e-05
Bod1l	-0.80982	0.0479455
Bok	-0.207492	0.462597
Bola1	0.160546	0.664516
Bola2	0.361894	0.305288
Bola3	0.131845	0.739252
Bop1	0.149976	0.69114
Borcs5	-0.253663	0.459259
Borcs7	0.2874	0.396972
Borcs8	-0.0650359	0.874241
Bpgm	-0.32119	0.254346
Bphl	-0.76149	0.00141209
Bpifa1	0.181266	0.618866
Bpifb3	0.201857	0.434947
Bpifb4	-0.162371	0.651689
Bpifb6	-0.0307549	0.940127
Bpnt1	0.0171275	0.963693
Bptf	-0.344118	0.297365
Braf	0.37895	0.1352
Brap	-0.709923	0.0761134
Brat1	0.599485	0.0753854
Brcc3	0.176127	0.599291
Brd1	-0.0936595	0.820988
Brd2	0.385838	0.0453904
Brd3	0.307658	0.263277
Brd3os	-0.0900306	0.805855
Brd4	-0.583959	0.15259
Brd7	-0.0534159	0.904555
Brd8	0.236604	0.394011
Brd9	-0.0689991	0.872384
Brdt	0.17163	0.599228
Brf1	-0.438571	0.164054
Brf2	-0.0908468	0.819261
Bri3bp	0.0722572	0.862024
Brinp2	0.623665	0.000712405
Brix1	0.0251688	0.957392
Brk1	0.300972	0.308632
Brox	0.104016	0.775773
Brpf1	0.233751	0.335139
Brsk2	-0.7818	0.057544
Brwd1	-0.193346	0.601978
Bsdc1	-0.135402	0.731121
Bsg	0.113342	0.665868
Bsn	0.636566	0.0345465
Bspry	-0.104049	0.800798
Btaf1	-0.2424	0.506777
Btbd10	0.279746	0.390094
Btbd2	-2.89902	6.32605e-06
Btbd3	0.268812	0.392553
Btbd6	0.0865897	0.835953
Btbd7	0.0682834	0.875648
Btbd8	-0.848246	0.00037261
Btbd9	0.199748	0.506237
Btd	-0.426936	0.212409
Btf3	0.100234	0.800066
Btf3l4	-0.165913	0.655071
Btg1	0.160103	0.662817
Btg2	0.799015	0.0507156
Btrc	-0.229662	0.525941
Bub3	-0.0784505	0.816531
Bud13	-0.234427	0.496449
Bud23	0.22169	0.549769
Bud31	0.28535	0.398745
Bysl	0.369893	0.288405
Bzw1	0.353255	0.123561
Bzw2	0.241792	0.383311
C030006K11Rik	-0.0871809	0.826072
C030034I22Rik	0.154974	0.675322
C030037D09Rik	-0.120444	0.758626
C130071C03Rik	-0.0236121	0.946969
C130093G08Rik	0.0651192	0.871434
C1d	0.0913109	0.825399
C1galt1c1	-0.178651	0.556259
C1qbp	-0.336075	0.245668
C1qtnf1	1.38139	0.00726076
C1qtnf12	0.428045	0.259411
C1qtnf4	-0.210662	0.556697
C230072F16Rik	-0.529029	0.157542
C2cd2	0.00963609	0.98269
C2cd2l	-0.159693	0.614565
C2cd3	-0.700569	0.00366018
C2cd5	-0.369971	0.30583
C330007P06Rik	-0.124791	0.746561
C330018D20Rik	0.11878	0.769362
C530005A16Rik	-0.941224	0.0750296
C530008M17Rik	-0.130397	0.733093
C730034F03Rik	0.139005	0.712964
C77080	-0.141783	0.716654
C87436	-0.0215067	0.961396
C9orf72	-0.113757	0.753608
Caap1	-0.547772	0.161101
Cab39	-0.480349	0.141801
Cab39l	-0.446119	0.0250386
Cabcoco1	-0.331171	0.358668
Cabin1	0.506343	0.101231
Cables1	-1.71728	0.00371618
Cabp4	-0.603529	0.134446
Cacfd1	0.0221523	0.955227
Cacna1b	-0.0941283	0.817305
Cacna1d	-0.194503	0.545959
Cacna1h	-0.327047	0.185561
Cacna2d1	0.148162	0.697974
Cacnb2	0.333518	0.157542
Cacnb3	-1.51898	3.13994e-19
Cacnb4	0.0219027	0.961396
Cactin	-0.234172	0.45949
Cacul1	0.178885	0.641344
Cacybp	0.0126411	0.973065
Cad	-0.530146	0.0706245
Cadm1	-0.260563	0.27349
Cadps	-0.633932	0.114417
Cadps2	-0.124769	0.679708
Calb2	0.0495011	0.914008
Calcoco1	-0.651545	0.0276817
Calm1	0.193165	0.338931
Calm2	-0.333012	0.149199
Calm3	-0.499153	0.0192534
Calr	-0.0876615	0.792243
Calu	0.294396	0.333229
Caly	-0.497711	0.106874
Camk1	-0.292194	0.284383
Camk2a	0.370072	0.316319
Camk2d	0.0726242	0.826321
Camkk1	-0.00991776	0.947475
Camkk2	-0.213342	0.562009
Camkmt	-0.0311476	0.942518
Caml	-0.042071	0.913646
Camsap1	-1.02249	0.0460204
Camsap2	-0.164389	0.660954
Camsap3	1.28346	0.000109235
Camta1	-0.17575	0.520156
Camta2	0.224594	0.502357
Cand1	0.247806	0.382123
Cant1	0.334884	0.123233
Canx	0.262036	0.195851
Cap1	0.0183212	0.968797
Capn10	-0.29218	0.318205
Capn15	0.000167333	0.998539
Capn2	-0.967369	0.0357904
Capn5	0.0105375	0.977856
Capn7	-0.0498793	0.907747
Capns1	0.46039	0.224182
Caprin1	0.0603272	0.86169
Capsl	-0.771248	0.00489136
Capza1	0.0166754	0.971171
Capza2	0.288996	0.230833
Capzb	-0.267431	0.188924
Car2	-0.541578	0.0521318
Card19	0.553856	0.171414
Carhsp1	1.05288	0.007335
Carmil1	0.205448	0.584267
Carmil2	-0.10659	0.79254
Carmil3	-0.33341	0.312955
Carns1	-0.312441	0.156464
Cars	0.793039	0.000252778
Cars2	-0.147686	0.699251
Cartpt	0.0550123	0.864253
Casc1	-0.241204	0.506777
Casc3	-0.122039	0.741446
Casc4	-0.406995	0.243245
Casd1	-0.522048	0.162523
Cask	-0.13883	0.714121
Caskin1	-0.350767	0.333863
Casp2	0.00685095	0.989245
Casp3	-0.0319772	0.939019
Casp6	-0.149254	0.673739
Casp8ap2	0.756779	0.0198323
Casp9	0.875907	0.022969
Cast	0.20646	0.544103
Castor2	0.121129	0.762961
Casz1	-0.278442	0.379911
Cav2	4.56361	2.63381e-20
Cbfa2t2	0.0386155	0.932113
Cbfa2t3	-1.67903	0.00377614
Cbfb	0.118489	0.75632
Cbl	0.149111	0.682804
Cblb	0.31097	0.340656
Cbll1	0.0611252	0.89239
Cbr1	-0.17848	0.550736
Cbr2	0.271565	0.45949
Cbr4	-0.522634	0.163903
Cbs	-0.905493	0.0639827
Cbwd1	1.82455	7.1616e-06
Cbx1	0.0772217	0.856283
Cbx2	0.138811	0.710059
Cbx4	-1.36983	3.89756e-06
Cbx5	0.653321	0.0867856
Cbx6	-0.21815	0.452951
Cbx7	-1.4994	0.00540027
Cbx8	0.0427065	0.913646
Cby1	-0.443136	0.0844457
Cc2d1a	0.288986	0.394958
Cc2d1b	-0.0307078	0.940533
Cc2d2a	0.250699	0.48519
Ccar1	0.173298	0.525941
Ccar2	0.0255731	0.95386
Ccdc107	-0.113926	0.764922
Ccdc112	0.233614	0.527566
Ccdc114	0.0643083	0.875141
Ccdc115	-0.346676	0.279415
Ccdc117	-0.790057	0.0475907
Ccdc12	-0.0716892	0.866993
Ccdc120	-0.130035	0.738485
Ccdc124	0.0990382	0.770452
Ccdc126	-0.531242	0.0515206
Ccdc127	0.0587699	0.86185
Ccdc13	-0.222807	0.525145
Ccdc130	-0.00264784	0.994129
Ccdc134	-0.0938966	0.816632
Ccdc136	-0.252917	0.459056
Ccdc137	-0.0257032	0.95246
Ccdc138	-0.0514976	0.903351
Ccdc141	0.371046	0.308492
Ccdc146	-1.40636	0.0105714
Ccdc148	-0.0188957	0.961396
Ccdc149	-0.0314519	0.934249
Ccdc151	-0.537291	0.0890011
Ccdc157	-0.273852	0.205972
Ccdc166	-0.0917748	0.826467
Ccdc170	-0.108937	0.747048
Ccdc174	0.405382	0.279415
Ccdc181	0.0767762	0.830424
Ccdc184	-0.000110182	0.993581
Ccdc186	-0.238492	0.511155
Ccdc187	0.0683302	0.874241
Ccdc189	-0.25182	0.363946
Ccdc191	-0.148943	0.692987
Ccdc25	0.0128821	0.974404
Ccdc28a	0.0788371	0.843048
Ccdc28b	-0.0631489	0.875011
Ccdc30	-0.0459988	0.909339
Ccdc32	-0.206942	0.563039
Ccdc33	-0.283639	0.288048
Ccdc34	-0.2139	0.520485
Ccdc39	-0.0754487	0.850016
Ccdc40	-0.342462	0.127213
Ccdc43	-0.221135	0.541876
Ccdc47	0.276065	0.266283
Ccdc50	0.410637	0.186787
Ccdc57	-0.231399	0.525941
Ccdc58	-0.163619	0.653695
Ccdc59	0.293004	0.344796
Ccdc6	0.766525	0.043789
Ccdc60	-0.702799	0.114202
Ccdc65	-0.328214	0.215522
Ccdc66	0.882369	0.000877444
Ccdc74a	-1.51366	0.00441048
Ccdc81	-0.571211	0.154082
Ccdc82	-0.0457904	0.917477
Ccdc85a	-0.120196	0.761827
Ccdc85b	0.0506998	0.918399
Ccdc86	0.0451136	0.919558
Ccdc87	-0.357103	0.303344
Ccdc88a	0.0537473	0.90671
Ccdc89	-0.992949	0.0313279
Ccdc9	0.625379	0.134203
Ccdc90b	0.120832	0.764922
Ccdc91	-0.13616	0.656969
Ccdc92	-0.195973	0.503932
Ccdc92b	-1.8353	0.000156125
Ccdc93	-0.187792	0.618112
Ccdc96	-0.592579	0.025468
Ccdc97	0.247773	0.498042
Cchcr1	-0.121102	0.75902
Ccl25	0.124525	0.7553
Ccm2	-0.428191	0.191074
Ccn3	-0.0022161	0.994626
Ccnc	-0.367771	0.183233
Ccnd3	-0.035643	0.934609
Ccndbp1	-0.244176	0.418862
Ccng1	-0.366407	0.12145
Ccng2	0.0742365	0.863784
Ccnh	-0.108113	0.770452
Ccni	0.0655444	0.829252
Ccnl1	0.235708	0.490372
Ccnl2	0.572577	0.039419
Ccno	0.93866	0.00193657
Ccnq	-0.0520014	0.907747
Ccnt1	0.227581	0.526154
Ccnt2	0.212942	0.557394
Ccp110	0.208582	0.48691
Ccpg1os	-0.282739	0.353854
Ccs	-0.481863	0.178694
Ccsap	2.0978	2.36173e-05
Ccser1	-0.893755	0.053016
Ccser2	0.338505	0.331092
Cct2	0.00773665	0.982179
Cct3	0.0704953	0.827455
Cct4	0.155425	0.602512
Cct5	0.0862952	0.757902
Cct6a	0.159371	0.520776
Cct7	0.193091	0.376211
Cct8	0.0405492	0.907737
Ccz1	0.0664854	0.85196
Cd14	0.108295	0.222268
Cd164	0.0393867	0.917477
Cd274	1.1632	0.000596314
Cd276	-0.931054	0.0103266
Cd2ap	0.150469	0.689283
Cd2bp2	-0.0521742	0.87764
Cd320	0.018773	0.968637
Cd36	0.926778	0.0668866
Cd3eap	0.182277	0.626377
Cd44	0.183366	0.560671
Cd47	-0.367596	0.14576
Cd55	0.177378	0.291725
Cd81	-0.359205	0.0572336
Cd82	-0.114083	0.736013
Cd9	0.555376	0.0565506
Cd99l2	0.00182366	0.999917
Cdadc1	0.295571	0.316319
Cdc123	-0.0976686	0.793253
Cdc14a	0.67714	0.0150904
Cdc16	0.252458	0.402292
Cdc23	-0.458968	0.139134
Cdc26	0.239225	0.517543
Cdc27	-0.0209279	0.961396
Cdc34	-0.138407	0.714786
Cdc37	0.358888	0.126734
Cdc37l1	0.853363	0.00276196
Cdc40	0.0122511	0.980154
Cdc42	0.181216	0.485854
Cdc42bpa	-0.303763	0.385846
Cdc42ep3	-0.23418	0.514335
Cdc42se1	0.0788691	0.819932
Cdc42se2	-0.340473	0.188934
Cdc45	-0.109813	0.775093
Cdc5l	0.169463	0.620348
Cdc7	0.306444	0.391717
Cdc73	-1.46937	0.00487275
Cdca4	-0.067358	0.869833
Cdh15	-1.03996	0.0094452
Cdh2	-0.0311172	0.930395
Cdh23	0.101143	0.808025
Cdh4	-2.59663	0.000845761
Cdhr1	0.0975609	0.764957
Cdip1	-0.303333	0.191546
Cdipt	-0.228234	0.402292
Cdk10	-0.108994	0.787792
Cdk11b	0.290176	0.378097
Cdk12	0.267733	0.458623
Cdk13	-0.119407	0.737463
Cdk14	-0.272416	0.385547
Cdk16	-1.00424	0.0106982
Cdk17	-1.48394	0.0178888
Cdk19	0.125896	0.755222
Cdk20	-0.15443	0.683787
Cdk2ap2	0.273668	0.399022
Cdk4	-0.0769498	0.84809
Cdk5	-0.403461	0.179334
Cdk5r2	-2.35377	0.000384606
Cdk5rap1	0.0314276	0.941048
Cdk5rap2	0.164757	0.601507
Cdk5rap3	-0.217816	0.523893
Cdk7	-0.0154034	0.970072
Cdk8	-0.162905	0.601507
Cdk9	-0.45102	0.0765738
Cdkal1	-0.280561	0.434119
Cdkl2	-0.312854	0.191546
Cdkl3	-0.0228751	0.957497
Cdkl4	-0.335322	0.107384
Cdkl5	0.184261	0.624369
Cdkn1a	2.35119	9.37663e-22
Cdkn2aip	-0.0876833	0.834679
Cdkn2aipnl	-0.287933	0.24261
Cdkn2d	-0.073508	0.862952
Cdnf	0.00127598	0.998719
Cdon	1.06338	0.0573868
Cdpf1	-0.488927	0.148771
Cdr2	-0.250071	0.470614
Cdr2l	-0.404749	0.278193
Cds1	-0.0972537	0.816632
Cds2	0.488863	0.126069
Cebpg	-0.259651	0.276962
Cebpz	0.711289	0.0701771
Cebpzos	-0.0604921	0.885697
Cecr2	-0.389086	0.239155
Celf1	-0.129467	0.63775
Celf3	0.788381	0.0154707
Celf4	-0.108595	0.787276
Celsr2	-0.169957	0.657936
Celsr3	0.0832585	0.837584
Cemip2	0.529389	0.0878206
Cend1	0.33983	0.125975
Cenpb	-0.158745	0.669595
Cenpc1	0.34142	0.316365
Cenpl	0.0681299	0.866993
Cenpq	-0.270374	0.409902
Cenpt	0.0486472	0.912474
Cenpx	-0.191238	0.613889
Cep104	-0.0898581	0.799748
Cep120	0.064323	0.876832
Cep126	-0.196328	0.43507
Cep128	-0.537072	0.123861
Cep131	-0.323966	0.368325
Cep135	0.160378	0.680769
Cep162	0.0535178	0.907747
Cep164	-0.171372	0.63775
Cep170	0.228038	0.43365
Cep170b	-0.31428	0.338158
Cep19	-0.0354434	0.923847
Cep250	-0.373249	0.257608
Cep290	-0.0352671	0.927796
Cep350	0.00495815	0.992468
Cep41	-0.0873612	0.832777
Cep44	-0.179571	0.630049
Cep57	-0.137446	0.718331
Cep63	-0.224056	0.542439
Cep68	-0.0749296	0.86185
Cep70	0.0414409	0.78976
Cep76	-0.404216	0.164911
Cep78	0.050977	0.911383
Cep83	-0.269192	0.353639
Cep83os	-0.244347	0.496449
Cep85	0.623873	0.140012
Cep89	-0.00930477	0.980353
Cep95	0.166328	0.66856
Cep97	-0.153128	0.692331
Cept1	-0.0508346	0.903347
Cerk	-0.347757	0.329341
Cerkl	-0.0319323	0.94087
Cers2	-0.021154	0.961077
Cers5	-0.0801964	0.761278
Cetn2	-0.202839	0.462597
Cetn3	-0.302403	0.272883
Cfap100	-0.637571	0.0841009
Cfap126	-0.599469	0.0601251
Cfap157	-0.138994	0.692331
Cfap20	-0.441344	0.0394283
Cfap206	-0.180807	0.511338
Cfap298	-0.166783	0.621471
Cfap300	0.28703	0.38408
Cfap36	0.164114	0.47586
Cfap410	-0.00215507	0.994307
Cfap44	-0.0705844	0.86218
Cfap45	-0.526311	0.182547
Cfap46	-0.386566	0.235864
Cfap47	0.0343259	0.940533
Cfap54	0.114212	0.780631
Cfap57	-0.605998	0.0683812
Cfap58	-0.506653	0.103676
Cfap61	-0.188305	0.539785
Cfap65	0.0586731	0.893523
Cfap69	0.978825	8.1495e-07
Cfap70	-0.297082	0.396022
Cfap74	0.848229	0.0190116
Cfap77	-0.100609	0.799336
Cfap97	-0.44825	0.209804
Cfap97d2	-0.887314	0.05711
Cfdp1	-0.042273	0.917477
Cfl1	0.3053	0.200904
Cfl2	0.332514	0.363977
Cflar	0.277347	0.39907
Cggbp1	-0.150453	0.643354
Cgn	-0.0924001	0.81134
Cgrrf1	-0.064709	0.86277
Chac2	0.102047	0.799557
Chaf1a	-0.419414	0.113381
Chaf1b	1.00571	0.0580001
Champ1	0.133548	0.738701
Chchd1	-0.0112384	0.977003
Chchd10	0.0475232	0.900753
Chchd2	0.155393	0.662016
Chchd3	0.0547849	0.896025
Chchd4	0.478713	0.029238
Chchd5	-0.192993	0.602511
Chchd6	-0.608537	0.0646224
Chchd7	0.110147	0.799748
Chd1	-0.232082	0.520759
Chd1l	0.67952	0.094125
Chd2	0.00645155	0.990284
Chd3	0.268558	0.396675
Chd4	-0.193941	0.526154
Chd6	0.389376	0.262119
Chd7	-0.0587173	0.893669
Chd8	-0.567558	0.0942875
Chd9	0.0958514	0.821295
Cherp	0.271322	0.333983
Chfr	0.0412751	0.919558
Chga	-0.109731	0.579384
Chgb	-0.0626284	0.862762
Chic2	-0.836387	0.00917221
Chid1	-0.376585	0.290442
Chka	-0.633009	0.102798
Chm	0.144348	0.69088
Chmp1a	0.141477	0.635833
Chmp2a	0.0771761	0.821295
Chmp2b	-0.209296	0.561894
Chmp3	-0.15034	0.642696
Chmp4b	0.0206646	0.964591
Chmp5	0.165784	0.58617
Chmp6	0.137715	0.722575
Chmp7	0.0981098	0.789988
Chn1	-0.569316	0.1567
Chordc1	0.279955	0.280744
Chp1	0.793331	0.00132267
Chpf	0.238617	0.472666
Chpf2	0.746523	0.0439103
Chrac1	-0.0302745	0.942518
Chrnb2	-0.0871785	0.825399
Chst11	0.341473	0.353639
Chst12	-0.472526	0.214659
Chst8	1.40795	3.81473e-09
Chsy1	-0.324769	0.352577
Chtf18	0.125538	0.737624
Chtop	0.189816	0.428729
Chuk	-0.309582	0.361238
Churc1	0.0195093	0.965105
Ciao1	-0.181425	0.575122
Ciao2a	-0.0437915	0.918399
Ciao2b	0.233568	0.519488
Ciao3	0.249307	0.392213
Ciapin1	0.112785	0.776628
Cib1	-0.189347	0.566441
Cic	0.705882	0.0588086
Cidea	3.39902	1.69631e-28
Cinp	0.808653	0.0192534
Cipc	0.259614	0.337728
Cirbp	-0.0408983	0.892932
Cisd1	0.12457	0.746561
Cisd2	0.572234	0.0142886
Cit	0.311772	0.288048
Ciz1	0.155498	0.685938
Ckap5	0.223179	0.507828
Ckb	-0.242588	0.166551
Ckmt1	-0.0718902	0.810154
Clasp1	0.912102	0.00324273
Clasp2	-0.55792	0.0233368
Clasrp	0.171405	0.658994
Clba1	-0.0668352	0.862712
Clcc1	-0.249899	0.387296
Clcn3	-0.010137	0.974821
Clcn4	0.25395	0.317065
Clcn5	-0.0241682	0.942518
Clcn6	-0.256101	0.428729
Clcn7	0.158746	0.669694
Cldn12	0.0708495	0.847484
Cldn23	0.0318681	0.942518
Cldn3	0.603641	0.0107772
Cldn7	0.264721	0.435527
Cldn9	-0.70237	0.00113202
Cldnd1	0.249353	0.315982
Clec11a	-0.175868	0.601942
Clec16a	-0.0417239	0.919558
Clgn	-0.106589	0.69114
Clic1	0.217445	0.420187
Clic3	-1.37156	7.72761e-05
Clic4	0.741908	0.00717974
Clic6	0.156211	0.648437
Clint1	-0.27179	0.383311
Clip1	0.025737	0.95246
Clip3	-0.245864	0.375637
Clip4	-0.525891	0.139047
Clk1	-0.15578	0.658072
Clk2	0.190421	0.606472
Clk3	0.0703095	0.860179
Clk4	0.288107	0.30799
Clmn	-0.224291	0.54243
Cln3	-0.194853	0.601223
Cln5	0.475214	0.098955
Cln6	-0.636236	0.112107
Cln8	0.415748	0.0873808
Clns1a	-0.42031	0.126862
Clock	0.073668	0.864253
Clp1	0.613058	0.0981533
Clpb	-0.0269484	0.949076
Clpp	0.0498213	0.911863
Clptm1	-0.141069	0.550736
Clptm1l	-1.9854	0.000214888
Clpx	0.194723	0.520156
Clstn1	-1.05011	0.0593293
Clstn2	-0.843397	0.00994274
Clta	0.0582903	0.883839
Cltb	0.24589	0.418862
Cltc	0.834416	2.78493e-05
Clu	0.188992	0.544103
Cluap1	0.0247889	0.958269
Cluh	0.0141195	0.973958
Clybl	-0.817858	0.0508983
Cmah	2.2025	0.000725982
Cmas	-0.439651	0.240997
Cmc1	-0.11497	0.772636
Cmc2	0.0460574	0.918399
Cmip	0.369112	0.0479455
Cmpk1	0.153639	0.618021
Cmpk2	-0.669023	0.0586544
Cmss1	0.126544	0.753626
Cmtm4	-0.571815	0.151756
Cmtm6	-0.0698078	0.830384
Cnbp	0.0873615	0.733987
Cndp2	-0.208895	0.471961
Cnep1r1	-0.0699475	0.868541
Cnga2	-0.676874	7.90008e-05
Cnga4	-0.342109	0.0589165
Cngb1	-0.718122	0.00045441
Cnih1	-0.322529	0.217102
Cnih2	-0.769295	0.0304364
Cnih4	0.876302	0.0603421
Cnksr3	-0.909914	0.000122592
Cnn3	0.0959665	0.805208
Cnnm4	0.149323	0.700185
Cnot1	0.900878	0.000341779
Cnot10	0.255403	0.37639
Cnot11	-0.344932	0.291774
Cnot2	0.158062	0.659322
Cnot3	0.154538	0.692987
Cnot4	0.143825	0.701774
Cnot6	-0.849052	0.0285012
Cnot6l	0.386132	0.282941
Cnot7	0.356789	0.233904
Cnot8	-0.0202114	0.971171
Cnot9	0.220965	0.498214
Cnppd1	-0.475772	0.00768115
Cnpy1	0.2479	0.498873
Cnpy2	-0.297741	0.339584
Cnpy3	0.300962	0.330506
Cnrip1	-0.226119	0.541037
Cnst	0.179617	0.522522
Cntn4	0.0147522	0.961866
Cntnap4	0.57464	0.157791
Coa3	0.170189	0.65423
Coa5	0.243906	0.409465
Coa6	0.109765	0.787792
Coasy	-0.194769	0.557317
Cobl	-0.0454987	0.917118
Coch	-0.118343	0.541876
Cog1	0.483497	0.0790504
Cog2	0.27674	0.409059
Cog3	0.0830619	0.837951
Cog4	0.187544	0.550736
Cog5	0.0199364	0.965283
Cog6	-0.0166374	0.961396
Cog7	-0.424148	0.0976027
Cog8	0.206584	0.521585
Coil	-0.0574547	0.888233
Col4a3bp	-0.0321154	0.935289
Colgalt1	-0.323807	0.363946
Commd1	-0.183001	0.612643
Commd10	-0.0967243	0.800798
Commd2	-0.129327	0.732962
Commd3	-0.0406042	0.918399
Commd4	-0.61982	0.0803852
Commd6	-0.24663	0.463756
Commd7	-0.299594	0.364867
Commd8	-0.238451	0.405138
Commd9	0.0632639	0.88696
Comt	-0.309806	0.336318
Copa	0.414372	0.0658937
Copb1	-0.0139915	0.973065
Copb2	0.120495	0.721463
Cope	-0.00998352	0.977003
Copg1	-0.425527	0.0359532
Copg2	-0.481193	0.167911
Coprs	-0.0778037	0.854906
Cops2	0.386529	0.102798
Cops3	0.0377894	0.918336
Cops4	0.12206	0.66856
Cops5	0.0404701	0.917477
Cops6	0.233067	0.3699
Cops7a	-0.0853252	0.788284
Cops7b	-0.0808873	0.85006
Cops8	0.114276	0.724189
Cops9	0.236686	0.503133
Copz1	0.169048	0.483534
Coq10a	-1.8707	0.00204664
Coq10b	-0.0375713	0.930395
Coq2	-1.9172	0.000101366
Coq3	-0.558357	0.114781
Coq4	-0.143693	0.682863
Coq5	0.334406	0.293523
Coq6	0.0860148	0.837951
Coq7	-0.254794	0.357398
Coq8a	-0.106319	0.785913
Coq8b	0.362255	0.263277
Coq9	-0.107658	0.757902
Coro1a	0.284487	0.388724
Coro1b	-0.423887	0.131696
Coro1c	0.193329	0.560671
Coro2a	-0.682479	0.00282571
Coro6	-1.59615	5.75096e-05
Coro7	-0.709025	0.0438762
Cotl1	-0.189985	0.601942
Cox10	0.639205	0.0203539
Cox14	0.216437	0.502411
Cox15	-0.172577	0.620478
Cox16	0.0300981	0.947475
Cox17	0.228118	0.5387
Cox18	0.207926	0.576593
Cox19	-0.312476	0.311974
Cox4i1	0.123145	0.73141
Cox5a	0.558981	0.0322334
Cox5b	0.237014	0.485786
Cox6a1	0.305622	0.295478
Cox6b1	0.391518	0.199754
Cox6c	0.364746	0.285431
Cox7a1	0.0458788	0.918399
Cox7a2	0.322211	0.301692
Cox7a2l	-0.051004	0.908872
Cox7b	0.318508	0.327916
Cox8a	0.363058	0.242886
Cpd	-0.953962	0.0491644
Cpe	0.00569758	0.989493
Cpeb1	-0.768599	0.00750429
Cpeb2	0.55834	0.135909
Cpeb4	0.884466	0.000937793
Cplane1	0.0677619	0.876832
Cplane2	0.0590413	0.892932
Cplx2	0.567303	0.0280476
Cpn1	-0.370437	0.242835
Cpne3	-0.036463	0.933512
Cpox	-1.18323	0.01184
Cpped1	0.281538	0.340656
Cpsf1	0.248681	0.406353
Cpsf2	0.402923	0.122645
Cpsf3	-0.261045	0.42975
Cpsf4	0.351791	0.281444
Cpsf6	0.20542	0.459259
Cpsf7	0.106382	0.795255
Cpt1c	0.0840987	0.847358
Cpt2	0.129879	0.732046
Cptp	0.0977464	0.817943
Cr1l	-0.157202	0.620982
Cradd	0.159748	0.683787
Cramp1l	0.0737966	0.86031
Crat	0.453706	0.138122
Crb3	0.737506	0.0639096
Crbn	-0.202475	0.533446
Crcp	-0.185618	0.591223
Creb1	0.085293	0.803538
Creb3	0.0527436	0.883854
Creb3l1	-1.6632	0.000138378
Creb3l2	1.88708	1.06198e-07
Crebbp	-0.180822	0.601223
Crebrf	-0.158256	0.624021
Creg1	0.150209	0.666962
Creld1	-0.174105	0.601223
Creld2	0.0541694	0.896378
Crip2	-0.0140887	0.968822
Cript	0.101821	0.779547
Crk	0.426437	0.069829
Crkl	0.242568	0.408545
Crlf3	-0.0561139	0.894806
Crmp1	-0.518313	0.0119167
Crnkl1	-0.323893	0.310336
Crocc	1.02295	0.0220888
Crot	-0.23264	0.521427
Crtc1	0.228028	0.541
Crtc2	0.0337334	0.939601
Crtc3	-0.498087	0.126566
Cry1	0.619777	0.0369475
Cry2	1.0448	2.45605e-05
Cryl1	0.307071	0.39907
Crym	-0.564191	0.0475908
Cryzl1	-0.0426964	0.918399
Cs	-0.293673	0.140012
Csad	-0.968194	0.0579229
Csde1	0.377362	0.0584003
Cse1l	0.179552	0.556697
Csnk1a1	0.20683	0.347898
Csnk1d	0.866863	1.29443e-05
Csnk1e	-0.42249	0.259917
Csnk1g1	0.0590403	0.89239
Csnk1g2	-0.435349	0.0541491
Csnk1g3	-1.82738	0.000521394
Csnk2a1	0.0149815	0.973188
Csnk2b	0.117718	0.738485
Cspp1	0.912381	0.0033624
Csrnp1	1.03421	0.0277765
Csrnp2	-0.371294	0.125145
Csrnp3	-0.147587	0.699964
Cst3	-0.00926694	0.980353
Cstb	0.199794	0.566272
Cstf1	0.12088	0.764922
Cstf2	-0.204676	0.539886
Cstf2t	-0.145785	0.640815
Cstf3	0.0398508	0.918399
CT010467.1	-0.116652	0.658072
Ctbp1	-1.34956	0.0221098
Ctbs	-0.136136	0.732046
Ctc1	-0.019206	0.965402
Ctcf	-0.401854	0.176823
Ctdp1	-1.88342	0.0028059
Ctdsp2	-0.162719	0.66856
Ctdspl2	0.051555	0.911863
Ctnna1	0.666514	0.000395649
Ctnna2	0.308122	0.260269
Ctnnb1	0.416721	0.0182333
Ctnnbip1	-0.434608	0.171298
Ctnnbl1	0.141063	0.66878
Ctnnd1	-0.147448	0.704265
Ctnnd2	-0.089048	0.829252
Ctns	-0.0708311	0.867954
Ctps	0.0666929	0.872384
Ctps2	-0.0495221	0.911839
Ctr9	0.196021	0.463308
Ctsa	-0.461399	0.010634
Ctsb	0.145407	0.476995
Ctsd	0.0770245	0.811475
Ctsf	-0.38266	0.133921
Ctsl	0.033184	0.942404
Ctsz	0.185981	0.609251
Cttn	0.0181763	0.963016
Cttnbp2	-0.0628556	0.880831
Cttnbp2nl	0.00268574	0.994129
Ctu2	-0.0363387	0.934609
Ctxn1	-0.0874201	0.81371
Ctxn3	-0.0118054	0.972007
Cuedc1	-2.22927	0.000550484
Cuedc2	-0.319814	0.269454
Cul1	0.175386	0.566252
Cul2	-0.00352715	0.993161
Cul3	-0.347165	0.336061
Cul4a	-0.0339936	0.934609
Cul4b	-0.12372	0.755222
Cul5	0.0378615	0.920499
Cul7	-0.1879	0.593437
Cul9	0.109695	0.788577
Cuta	-0.364876	0.235915
Cutc	0.0481263	0.914451
Cux1	0.242123	0.424645
Cwc15	0.00842922	0.983746
Cwc22	0.116238	0.770452
Cwc25	0.228596	0.476368
Cwc27	0.0955896	0.821295
Cwf19l1	-0.209319	0.562009
Cwf19l2	0.368299	0.318837
Cx3cl1	-1.03841	0.00170914
Cxadr	0.392296	0.102673
Cxxc1	0.0993058	0.799748
Cyb561	-0.0610603	0.827455
Cyb561a3	-0.153982	0.68901
Cyb561d1	0.0714714	0.867954
Cyb561d2	-0.142268	0.715161
Cyb5a	-0.146409	0.690686
Cyb5b	0.422294	0.0574073
Cyb5d1	-0.231624	0.527837
Cyb5d2	-0.52969	0.132147
Cyb5r1	-0.320291	0.224182
Cyb5r3	0.252189	0.328354
Cyb5r4	0.0577755	0.888233
Cyb5rl	-0.0336558	0.827087
Cybc1	-0.0353679	0.935289
Cyc1	0.061751	0.866993
Cycs	0.0441817	0.920499
Cyfip1	0.656525	0.128741
Cyfip2	-0.0715894	0.85196
Cyhr1	-0.901274	0.0416665
Cyld	-0.391118	0.145797
Cyp20a1	-0.622626	0.077143
Cyp26b1	-0.654608	0.128771
Cyp2a5	-0.333106	0.36003
Cyp2c23	-0.512991	0.18687
Cyp2f2	-0.0166266	0.947475
Cyp2g1	0.0181393	0.967481
Cyp2s1	-0.0209024	0.961396
Cyp2u1	-0.0862443	0.843048
Cyp4v3	0.250382	0.0680627
Cyp51	0.500146	0.0174355
Cystm1	-0.103671	0.780781
Cyth1	-0.0654122	0.875648
Cyth2	0.0623957	0.856607
Cyth3	0.0786846	0.856012
Czib	-0.0484763	0.913646
D030025P21Rik	-0.0941884	0.797063
D030056L22Rik	-0.0877588	0.829601
D130017N08Rik	-0.0658298	0.87764
D130020L05Rik	-0.285381	0.42037
D130043K22Rik	-0.338011	0.176803
D1Ertd622e	0.197647	0.459915
D230025D16Rik	0.815442	0.0276768
D2hgdh	0.0180685	0.970072
D330023K18Rik	0.00832417	0.985154
D3Ertd751e	-0.87723	0.0479455
D430020J02Rik	3.30038	4.75536e-24
D430041D05Rik	-0.101051	0.8063
D430042O09Rik	0.256847	0.362172
D5Ertd579e	0.185834	0.613461
D6Wsu163e	-0.339748	0.259677
D730003I15Rik	0.118373	0.770452
D8Ertd738e	0.517308	0.098955
D930020B18Rik	-0.974221	0.000987426
Daam1	1.09435	8.11754e-05
Dab2ip	-1.00901	0.0174355
Dad1	0.257289	0.350268
Dag1	0.476967	0.0426838
Dagla	0.928655	0.0334009
Daglb	-0.0412767	0.922478
Dalrd3	-0.083297	0.833477
Dand5	-0.331024	0.359843
Dap3	0.319325	0.199499
Dapk1	0.545938	0.078556
Dars	-0.389367	0.148771
Dars2	-0.217862	0.53831
Daxx	-0.0930917	0.821809
Dazap1	0.0845658	0.840464
Dazap2	-0.0276244	0.932244
Dbi	-0.0119978	0.974404
Dbn1	-0.00232511	0.994129
Dbndd1	-0.386201	0.174596
Dbnl	-0.195935	0.510863
Dbpht2	-0.213944	0.550198
Dbr1	-0.0117983	0.976532
Dbt	-0.372293	0.303344
Dcaf1	-0.0651073	0.878884
Dcaf10	-0.211009	0.550198
Dcaf11	-0.215424	0.303703
Dcaf12	-0.000742172	0.997317
Dcaf13	-0.246001	0.454006
Dcaf15	-0.137147	0.724189
Dcaf17	0.120583	0.76613
Dcaf4	-0.933178	0.0416665
Dcaf5	0.386682	0.192554
Dcaf6	-0.34249	0.346319
Dcaf7	0.373119	0.140571
Dcaf8	-0.347118	0.176301
Dcakd	-0.346115	0.303344
Dcdc2a	-1.10689	1.28214e-08
Dcdc5	0.0920608	0.819392
Dck	-0.571691	0.0731662
Dclk1	1.62977	5.52076e-07
Dclk2	1.24325	0.00441048
Dclk3	0.0270382	0.953502
Dclre1a	-0.170998	0.657254
Dclre1b	-0.584601	0.155011
Dclre1c	-0.119456	0.764957
Dcp1a	0.235497	0.439418
Dcp1b	0.137186	0.734398
Dcps	-0.2397	0.497473
Dcst1	-0.511432	0.190578
Dctn1	-0.242948	0.284794
Dctn2	-0.137635	0.660219
Dctn3	-0.13992	0.719257
Dctn4	0.330239	0.253694
Dctn5	0.1794	0.599595
Dctn6	-0.154962	0.639385
Dctpp1	-0.119186	0.746866
Dcun1d1	0.0565135	0.901325
Dcun1d2	-0.0639816	0.864217
Dcun1d4	-0.181009	0.633357
Dcun1d5	-0.018365	0.965402
Dcx	-0.683709	0.00856693
Dda1	0.0216654	0.953028
Ddah2	0.196756	0.601978
Ddb1	0.145937	0.663808
Ddhd2	0.0904268	0.826001
Ddi2	0.0957027	0.81533
Ddit3	-0.0764661	0.834832
Ddit4	0.154799	0.682812
Ddo	-0.403348	0.2255
Ddost	-0.295768	0.205821
Ddr1	1.16829	0.0179009
Ddrgk1	-0.0760596	0.834093
Ddt	-0.2273	0.527288
Ddx1	0.0844502	0.806195
Ddx10	0.42842	0.256147
Ddx17	0.416319	0.271646
Ddx18	0.217569	0.556784
Ddx19a	0.170104	0.662016
Ddx19b	0.162443	0.679749
Ddx20	0.0410762	0.92584
Ddx21	0.244102	0.448009
Ddx23	-0.0211471	0.962218
Ddx24	0.286739	0.27036
Ddx27	0.494126	0.0919911
Ddx28	0.219124	0.555932
Ddx39	-0.0168079	0.967583
Ddx39b	0.0862361	0.816406
Ddx3x	0.46006	0.0403305
Ddx3y	0.635105	0.0636948
Ddx41	0.631101	0.0640339
Ddx42	0.244078	0.446111
Ddx46	0.0513318	0.896025
Ddx47	0.114874	0.775728
Ddx49	-0.00167992	0.994626
Ddx5	0.0953993	0.742853
Ddx50	0.129213	0.684968
Ddx51	0.253508	0.468581
Ddx52	0.0458517	0.918399
Ddx54	0.484709	0.12031
Ddx55	0.0988302	0.800798
Ddx56	-0.136538	0.718118
Ddx58	-0.340188	0.287581
Ddx6	0.0976114	0.783807
Deaf1	-0.0801125	0.836314
Decr2	-0.328141	0.359139
Dedd2	0.224637	0.508883
Def8	-0.248873	0.403277
Degs1	0.0682519	0.839855
Dek	0.889418	0.0400144
Dele1	-0.310851	0.391717
Dennd1a	-0.147135	0.698371
Dennd2a	-1.72745	2.42788e-06
Dennd3	-0.14168	0.723262
Dennd4a	0.0613579	0.888233
Dennd4b	0.0666486	0.864253
Dennd4c	0.241933	0.488805
Dennd5a	-0.599399	0.125444
Dennd5b	0.292332	0.422716
Dennd6a	-0.311093	0.345301
Dennd6b	-0.154606	0.690402
Denr	0.206262	0.52185
Dera	-0.129823	0.738485
Derl1	0.245704	0.364703
Derl2	0.236206	0.393179
Desi1	0.177637	0.550198
Desi2	1.02902	0.00192527
Det1	-0.0253451	0.955656
Dffa	0.120727	0.745099
Dgat1	0.109574	0.786036
Dgcr2	0.034148	0.938655
Dgcr6	-0.00788544	0.984023
Dgcr8	0.424777	0.22198
Dgkd	1.8167	2.50947e-10
Dgke	0.152147	0.680769
Dgkg	2.08684	3.94537e-09
Dgkk	3.23393	5.5266e-11
Dguok	-0.0226048	0.959897
Dhcr24	-0.604506	0.0996466
Dhcr7	-0.0637564	0.87764
Dhdds	1.49087	1.88882e-16
Dhodh	-0.591207	0.123274
Dhps	-0.185107	0.600561
Dhrs1	0.145934	0.670558
Dhrs13	-0.328123	0.265518
Dhrs3	2.769	1.37346e-08
Dhrs7	-0.434199	0.0697194
Dhrs7b	0.0545683	0.899275
Dhx15	0.17969	0.507168
Dhx16	0.156508	0.703785
[truncated: 6,718 more rows]

## Sheet: Figure 3f
Figure 3f
GeneName	log2FoldChange	absolute FoldChange	state_flag		GeneName	log2FoldChange	state_flag
1700013F07Rik	-0.907743	0.907743	Downreg		1700013A02Rik	6.5233	Upreg
1700017B05Rik	-0.968008	0.968008	Downreg		1700016P03Rik	2.78017	Upreg
2410004P03Rik	-0.777741	0.777741	Downreg		1810058I24Rik	1.2754	Upreg
2510039O18Rik	-1.95549	1.95549	Downreg		2610001J05Rik	1.02945	Upreg
4930483P17Rik	-1.53272	1.53272	Downreg		2810001G20Rik	0.759149	Upreg
A430035B10Rik	-1.27792	1.27792	Downreg		5033430I15Rik	0.711687	Upreg
Aacs	-0.87058	0.87058	Downreg		5730403I07Rik	1.00768	Upreg
Aatk	-0.907961	0.907961	Downreg		6430548M08Rik	0.777248	Upreg
Abca2	-1.22895	1.22895	Downreg		9530034E10Rik	2.27375	Upreg
Abcc1	-1.52725	1.52725	Downreg		9930012K11Rik	1.61984	Upreg
Abhd17a	-0.505771	0.505771	Downreg		AA465934	0.602495	Upreg
Abraxas2	-0.50161	0.50161	Downreg		Abcg1	1.14319	Upreg
Acaa2	-0.651535	0.651535	Downreg		Abhd16b	0.988118	Upreg
Acad11	-0.9828	0.9828	Downreg		Abhd2	0.923895	Upreg
Aco1	-0.586297	0.586297	Downreg		Acin1	0.549695	Upreg
Acsl6	-0.736621	0.736621	Downreg		Acly	1.02758	Upreg
Acss2	-0.571149	0.571149	Downreg		Acot13	0.558685	Upreg
Actn1	-0.818791	0.818791	Downreg		Acsl4	1.20711	Upreg
Actr3b	-0.656276	0.656276	Downreg		Adss	1.39425	Upreg
Adam23	-1.27718	1.27718	Downreg		Afap1	0.728534	Upreg
Adgrl2	-1.3176	1.3176	Downreg		Aff1	0.619675	Upreg
Adh5	-0.55358	0.55358	Downreg		Agpat4	0.706083	Upreg
Adi1	-0.884344	0.884344	Downreg		Agpat5	2.36891	Upreg
Agap3	-1.1363	1.1363	Downreg		Agrn	0.807678	Upreg
Agfg1	-1.20451	1.20451	Downreg		Ahctf1	0.621988	Upreg
Aggf1	-1.05775	1.05775	Downreg		Ahcyl2	2.3726	Upreg
Ago4	-1.47341	1.47341	Downreg		Ak2	0.900323	Upreg
Agpat3	-1.2751	1.2751	Downreg		Ak6	0.628782	Upreg
Agtrap	-1.01362	1.01362	Downreg		Akap13	1.63546	Upreg
Ak1	-1.14382	1.14382	Downreg		Akt2	0.654625	Upreg
Akirin2	-2.48736	2.48736	Downreg		Amz2	0.603354	Upreg
Aldh4a1	-1.57802	1.57802	Downreg		Ano6	0.805678	Upreg
Alkbh5	-0.962615	0.962615	Downreg		Ap2a2	0.621757	Upreg
Alyref	-3.82364	3.82364	Downreg		Ap5b1	0.91899	Upreg
Amfr	-1.71072	1.71072	Downreg		Ap5s1	0.571488	Upreg
Amph	-0.70087	0.70087	Downreg		Arfgef3	0.769183	Upreg
Anapc11	-0.602987	0.602987	Downreg		Arhgap17	1.30038	Upreg
Ank	-1.04708	1.04708	Downreg		Arhgap19	1.58975	Upreg
Ankrd13b	-2.06586	2.06586	Downreg		Arhgap35	1.13288	Upreg
Anks6	-0.905569	0.905569	Downreg		Arhgap42	1.91009	Upreg
Anxa7	-0.573649	0.573649	Downreg		Arhgap44	0.841638	Upreg
Ap1ar	-1.54996	1.54996	Downreg		Arhgef3	0.527102	Upreg
Aph1b	-0.63246	0.63246	Downreg		Arid5a	3.45645	Upreg
Aph1c	-1.16198	1.16198	Downreg		Asah1	0.922116	Upreg
Arap2	-1.57261	1.57261	Downreg		Asns	0.791796	Upreg
Arf6	-3.14925	3.14925	Downreg		Atcay	0.675486	Upreg
Arfgef1	-0.917107	0.917107	Downreg		Atf2	1.16989	Upreg
Arhgdig	-1.76117	1.76117	Downreg		Atg16l2	1.81841	Upreg
Arhgef11	-0.711054	0.711054	Downreg		Atl3	0.734155	Upreg
Arid1b	-0.707551	0.707551	Downreg		Atp2b1	0.748501	Upreg
Arih1	-0.777901	0.777901	Downreg		Atp2b4	1.78861	Upreg
Arl14epl	-0.984085	0.984085	Downreg		Atp9b	1.05356	Upreg
Arl8a	-1.41381	1.41381	Downreg		Auts2	1.64424	Upreg
Armc3	-0.905584	0.905584	Downreg		Avl9	1.24053	Upreg
Armc4	-1.16102	1.16102	Downreg		Avp	5.30862	Upreg
Armh4	-0.923189	0.923189	Downreg		B230216N24Rik	2.65646	Upreg
Arsb	-1.06068	1.06068	Downreg		B430212C06Rik	4.25756	Upreg
Ascc1	-0.94788	0.94788	Downreg		Babam2	0.814144	Upreg
Asphd2	-2.15465	2.15465	Downreg		Baiap2	0.999633	Upreg
Astn2	-1.27461	1.27461	Downreg		Bcl6	0.562991	Upreg
Atl1	-2.00873	2.00873	Downreg		Bclaf1	1.06022	Upreg
Atp2a2	-1.32735	1.32735	Downreg		Bhlhe40	1.2283	Upreg
Atp2c2	-1.61667	1.61667	Downreg		Bmpr2	0.671721	Upreg
Atrn	-1.09965	1.09965	Downreg		Brat1	0.599485	Upreg
Axin1	-0.60511	0.60511	Downreg		Brinp2	0.623665	Upreg
Azin2	-0.68607	0.68607	Downreg		Bsn	0.636566	Upreg
B230118H07Rik	-0.701008	0.701008	Downreg		Btg2	0.799015	Upreg
B3galt6	-0.90045	0.90045	Downreg		C1qtnf1	1.38139	Upreg
B3gnt8	-1.27513	1.27513	Downreg		Camsap3	1.28346	Upreg
B4galt2	-1.14302	1.14302	Downreg		Carhsp1	1.05288	Upreg
B4galt4	-1.18927	1.18927	Downreg		Cars	0.793039	Upreg
B9d2	-0.68066	0.68066	Downreg		Casp8ap2	0.756779	Upreg
Babam1	-0.601155	0.601155	Downreg		Casp9	0.875907	Upreg
Bag1	-0.825764	0.825764	Downreg		Cav2	4.56361	Upreg
Baiap2l1	-0.587879	0.587879	Downreg		Cbwd1	1.82455	Upreg
Baz1b	-1.04404	1.04404	Downreg		Cbx5	0.653321	Upreg
BC017158	-0.86534	0.86534	Downreg		Ccdc6	0.766525	Upreg
BC025920	-1.07092	1.07092	Downreg		Ccdc66	0.882369	Upreg
Bcar3	-0.92746	0.92746	Downreg		Ccnl2	0.572577	Upreg
Bcl11b	-1.10023	1.10023	Downreg		Ccno	0.93866	Upreg
Bcl2	-0.635805	0.635805	Downreg		Ccsap	2.0978	Upreg
Bin1	-0.873589	0.873589	Downreg		Cd274	1.1632	Upreg
Bloc1s3	-1.1836	1.1836	Downreg		Cd36	0.926778	Upreg
Bod1	-2.17671	2.17671	Downreg		Cd9	0.555376	Upreg
Bod1l	-0.80982	0.80982	Downreg		Cdc14a	0.67714	Upreg
Bphl	-0.76149	0.76149	Downreg		Cdc37l1	0.853363	Upreg
Brap	-0.709923	0.709923	Downreg		Cdkn1a	2.35119	Upreg
Brsk2	-0.7818	0.7818	Downreg		Cdon	1.06338	Upreg
Btbd2	-2.89902	2.89902	Downreg		Cebpz	0.711289	Upreg
Btbd8	-0.848246	0.848246	Downreg		Celf3	0.788381	Upreg
C2cd3	-0.700569	0.700569	Downreg		Cemip2	0.529389	Upreg
C530005A16Rik	-0.941224	0.941224	Downreg		Cfap69	0.978825	Upreg
Cables1	-1.71728	1.71728	Downreg		Cfap74	0.848229	Upreg
Cacnb3	-1.51898	1.51898	Downreg		Chaf1b	1.00571	Upreg
Cad	-0.530146	0.530146	Downreg		Chd1l	0.67952	Upreg
Calcoco1	-0.651545	0.651545	Downreg		Chp1	0.793331	Upreg
Camsap1	-1.02249	1.02249	Downreg		Chpf2	0.746523	Upreg
Capn2	-0.967369	0.967369	Downreg		Chst8	1.40795	Upreg
Capsl	-0.771248	0.771248	Downreg		Cic	0.705882	Upreg
Car2	-0.541578	0.541578	Downreg		Cidea	3.39902	Upreg
Cbfa2t3	-1.67903	1.67903	Downreg		Cinp	0.808653	Upreg
Cbs	-0.905493	0.905493	Downreg		Cisd2	0.572234	Upreg
Cbx4	-1.36983	1.36983	Downreg		Clasp1	0.912102	Upreg
Cbx7	-1.4994	1.4994	Downreg		Cldn3	0.603641	Upreg
Ccdc117	-0.790057	0.790057	Downreg		Clic4	0.741908	Upreg
Ccdc126	-0.531242	0.531242	Downreg		Clp1	0.613058	Upreg
Ccdc146	-1.40636	1.40636	Downreg		Cltc	0.834416	Upreg
Ccdc151	-0.537291	0.537291	Downreg		Cmah	2.2025	Upreg
Ccdc74a	-1.51366	1.51366	Downreg		Cnih4	0.876302	Upreg
Ccdc89	-0.992949	0.992949	Downreg		Cnot1	0.900878	Upreg
Ccdc92b	-1.8353	1.8353	Downreg		Cox10	0.639205	Upreg
Ccdc96	-0.592579	0.592579	Downreg		Cox5a	0.558981	Upreg
Ccser1	-0.893755	0.893755	Downreg		Cpeb4	0.884466	Upreg
Cd276	-0.931054	0.931054	Downreg		Cplx2	0.567303	Upreg
Cdc73	-1.46937	1.46937	Downreg		Crb3	0.737506	Upreg
Cdh15	-1.03996	1.03996	Downreg		Creb3l2	1.88708	Upreg
Cdh4	-2.59663	2.59663	Downreg		Crocc	1.02295	Upreg
Cdk16	-1.00424	1.00424	Downreg		Cry1	0.619777	Upreg
Cdk17	-1.48394	1.48394	Downreg		Cry2	1.0448	Upreg
Cdk5r2	-2.35377	2.35377	Downreg		Csnk1d	0.866863	Upreg
Cfap100	-0.637571	0.637571	Downreg		Cspp1	0.912381	Upreg
Cfap126	-0.599469	0.599469	Downreg		Csrnp1	1.03421	Upreg
Cfap57	-0.605998	0.605998	Downreg		Ctnna1	0.666514	Upreg
Cfap97d2	-0.887314	0.887314	Downreg		Cyp51	0.500146	Upreg
Chchd6	-0.608537	0.608537	Downreg		D230025D16Rik	0.815442	Upreg
Chd8	-0.567558	0.567558	Downreg		D430020J02Rik	3.30038	Upreg
Chic2	-0.836387	0.836387	Downreg		D8Ertd738e	0.517308	Upreg
Clasp2	-0.55792	0.55792	Downreg		Daam1	1.09435	Upreg
Cldn9	-0.70237	0.70237	Downreg		Dagla	0.928655	Upreg
Clic3	-1.37156	1.37156	Downreg		Dapk1	0.545938	Upreg
Clptm1l	-1.9854	1.9854	Downreg		Dclk1	1.62977	Upreg
Clstn1	-1.05011	1.05011	Downreg		Dclk2	1.24325	Upreg
Clstn2	-0.843397	0.843397	Downreg		Ddr1	1.16829	Upreg
Clybl	-0.817858	0.817858	Downreg		Ddx3y	0.635105	Upreg
Cmpk2	-0.669023	0.669023	Downreg		Ddx41	0.631101	Upreg
Cnga2	-0.676874	0.676874	Downreg		Dek	0.889418	Upreg
Cngb1	-0.718122	0.718122	Downreg		Desi2	1.02902	Upreg
Cnih2	-0.769295	0.769295	Downreg		Dgkd	1.8167	Upreg
Cnksr3	-0.909914	0.909914	Downreg		Dgkg	2.08684	Upreg
Cnot6	-0.849052	0.849052	Downreg		Dgkk	3.23393	Upreg
Commd4	-0.61982	0.61982	Downreg		Dhdds	1.49087	Upreg
Coq10a	-1.8707	1.8707	Downreg		Dhrs3	2.769	Upreg
Coq2	-1.9172	1.9172	Downreg		Dhx40	0.855582	Upreg
Coro2a	-0.682479	0.682479	Downreg		Dipk1a	0.517947	Upreg
Coro6	-1.59615	1.59615	Downreg		Dleu2	0.86787	Upreg
Coro7	-0.709025	0.709025	Downreg		Dlg2	2.66467	Upreg
Cpd	-0.953962	0.953962	Downreg		Dmkn	1.50263	Upreg
Cpeb1	-0.768599	0.768599	Downreg		Dnajb2	0.982351	Upreg
Cpox	-1.18323	1.18323	Downreg		Dnajc12	1.15666	Upreg
Creb3l1	-1.6632	1.6632	Downreg		Dner	0.762765	Upreg
Crmp1	-0.518313	0.518313	Downreg		Dock11	1.24247	Upreg
Crym	-0.564191	0.564191	Downreg		Dock8	1.14155	Upreg
Csad	-0.968194	0.968194	Downreg		Dot1l	1.96087	Upreg
Csnk1g3	-1.82738	1.82738	Downreg		Dpysl3	0.704678	Upreg
Ctbp1	-1.34956	1.34956	Downreg		Dusp14	0.646027	Upreg
Ctdp1	-1.88342	1.88342	Downreg		Dusp4	5.75984	Upreg
Cuedc1	-2.22927	2.22927	Downreg		Eapp	0.653365	Upreg
Cx3cl1	-1.03841	1.03841	Downreg		Ece1	1.11644	Upreg
Cyhr1	-0.901274	0.901274	Downreg		Ecsit	0.77759	Upreg
Cyp20a1	-0.622626	0.622626	Downreg		Edem2	0.715486	Upreg
D3Ertd751e	-0.87723	0.87723	Downreg		Eea1	0.88246	Upreg
D930020B18Rik	-0.974221	0.974221	Downreg		Eepd1	1.41662	Upreg
Dab2ip	-1.00901	1.00901	Downreg		Efr3b	1.91224	Upreg
Dcaf4	-0.933178	0.933178	Downreg		Egr1	1.2851	Upreg
Dcdc2a	-1.10689	1.10689	Downreg		Ehd1	1.60122	Upreg
Dck	-0.571691	0.571691	Downreg		Eif1	0.929542	Upreg
Dcx	-0.683709	0.683709	Downreg		Eif1a	0.568083	Upreg
Dennd2a	-1.72745	1.72745	Downreg		Eif3b	0.683479	Upreg
Dhcr24	-0.604506	0.604506	Downreg		Eif4b	0.564459	Upreg
Dhx29	-0.625707	0.625707	Downreg		Eif5	0.885475	Upreg
Dhx36	-1.01767	1.01767	Downreg		Elac2	1.43287	Upreg
Dnajb12	-0.546484	0.546484	Downreg		Elof1	0.89916	Upreg
Dnajb13	-0.605508	0.605508	Downreg		Emp3	1.7613	Upreg
Dnajb3	-1.4073	1.4073	Downreg		Endov	0.677781	Upreg
Dnal4	-0.820422	0.820422	Downreg		Eno1	0.555609	Upreg
Dnali1	-0.728766	0.728766	Downreg		Eny2	0.758025	Upreg
Donson	-0.855024	0.855024	Downreg		Epb41	0.765757	Upreg
Dpysl5	-0.674338	0.674338	Downreg		Epc1	1.26767	Upreg
Dtx1	-0.841809	0.841809	Downreg		Epcam	0.828347	Upreg
Dtx3l	-1.21883	1.21883	Downreg		Epha7	1.74453	Upreg
Dusp5	-2.14107	2.14107	Downreg		Eps15l1	0.555908	Upreg
Dusp8	-1.89534	1.89534	Downreg		Erbin	0.911921	Upreg
Dvl1	-1.4172	1.4172	Downreg		Etf1	1.17655	Upreg
Dync2li1	-0.721345	0.721345	Downreg		Etv5	0.802796	Upreg
Dynlrb2	-0.869815	0.869815	Downreg		Exoc6b	1.33424	Upreg
Dyrk2	-0.777238	0.777238	Downreg		Fahd1	1.8391	Upreg
E130308A19Rik	-1.16322	1.16322	Downreg		Fam124a	1.13207	Upreg
Ebf3	-0.966518	0.966518	Downreg		Fam133b	1.03855	Upreg
Ebf4	-0.957388	0.957388	Downreg		Fam135a	0.7056	Upreg
Ebpl	-0.784735	0.784735	Downreg		Fam219a	1.24155	Upreg
Edem1	-0.738128	0.738128	Downreg		Fam222b	0.515795	Upreg
Eed	-1.43213	1.43213	Downreg		Fam83h	0.805265	Upreg
Eef1a2	-0.850908	0.850908	Downreg		Fbxo10	1.33429	Upreg
Eef1akmt2	-0.525679	0.525679	Downreg		Fbxo34	1.18578	Upreg
Eef2kmt	-0.875824	0.875824	Downreg		Fbxw11	0.711201	Upreg
Efna3	-2.1387	2.1387	Downreg		Fetub	1.40782	Upreg
Efna5	-1.62544	1.62544	Downreg		Fgf12	0.643977	Upreg
Eif2ak3	-1.24729	1.24729	Downreg		Fhad1	0.593147	Upreg
Eif4e3	-0.606567	0.606567	Downreg		Flcn	1.2062	Upreg
Ell3	-0.859959	0.859959	Downreg		Flnb	1.3421	Upreg
Emx2	-1.0093	1.0093	Downreg		Fnbp1	0.74482	Upreg
Entpd2	-1.32195	1.32195	Downreg		Fnip1	0.613374	Upreg
Eomes	-0.822927	0.822927	Downreg		Fos	0.747422	Upreg
Epb41l4b	-1.69269	1.69269	Downreg		Fosb	0.970445	Upreg
Ephx4	-1.0182	1.0182	Downreg		Frmd4b	0.893849	Upreg
Erich3	-0.71468	0.71468	Downreg		Fzd3	0.967975	Upreg
Erlin1	-0.548109	0.548109	Downreg		Gak	0.590882	Upreg
Etfbkmt	-0.909017	0.909017	Downreg		Galnt16	1.35217	Upreg
Etv3	-0.971427	0.971427	Downreg		Gap43	0.557597	Upreg
F8	-0.941559	0.941559	Downreg		Gas5	1.04917	Upreg
Faf1	-1.10713	1.10713	Downreg		Glce	0.990425	Upreg
Fam102a	-0.906959	0.906959	Downreg		Gm3375	0.523496	Upreg
Fam13a	-0.591912	0.591912	Downreg		Gm43011	0.69121	Upreg
Fam168b	-1.07325	1.07325	Downreg		Gm4869	2.12204	Upreg
Fam171b	-0.575803	0.575803	Downreg		Gm49759	0.979859	Upreg
Fam172a	-1.26899	1.26899	Downreg		Gm49937	2.70356	Upreg
Fam185a	-0.784589	0.784589	Downreg		Gna13	1.11474	Upreg
Fam193b	-0.887231	0.887231	Downreg		Gng4	1.61811	Upreg
Fam217a	-0.719519	0.719519	Downreg		Gng8	0.733796	Upreg
Fam234a	-0.699118	0.699118	Downreg		Gnl3	1.70472	Upreg
Fam53c	-0.54994	0.54994	Downreg		Golga4	1.10594	Upreg
Fam91a1	-1.30097	1.30097	Downreg		Gorab	0.881947	Upreg
Fam92b	-0.965506	0.965506	Downreg		Gpat3	1.60838	Upreg
Fbxl14	-0.962547	0.962547	Downreg		Gpatch11	0.608902	Upreg
Fbxw8	-0.687963	0.687963	Downreg		Gpbp1	0.503033	Upreg
Fgf9	-0.944575	0.944575	Downreg		Gpd1l	1.0334	Upreg
Fgfbp3	-1.72456	1.72456	Downreg		Gpr137b	1.14719	Upreg
Fkbp4	-0.520859	0.520859	Downreg		Gpr137b-ps	1.05202	Upreg
Fkbp9	-1.17526	1.17526	Downreg		Gpr158	0.714063	Upreg
Flrt1	-0.895086	0.895086	Downreg		Gpr162	0.860553	Upreg
Fmn2	-0.710037	0.710037	Downreg		Gpr37	1.67589	Upreg
Fmr1	-0.675492	0.675492	Downreg		Gramd1b	1.53751	Upreg
Foxj1	-0.736393	0.736393	Downreg		H2-DMa	0.889841	Upreg
Foxp1	-0.668671	0.668671	Downreg		H2-M10.2	1.84549	Upreg
Fubp1	-0.516034	0.516034	Downreg		Hagh	2.4046	Upreg
Fut8	-0.557429	0.557429	Downreg		Hap1	1.57541	Upreg
Fxr2	-1.23555	1.23555	Downreg		Haus2	0.626584	Upreg
Gas1	-4.95076	4.95076	Downreg		Hcfc1	0.540983	Upreg
Gas6	-0.542783	0.542783	Downreg		Hdac5	1.2699	Upreg
Gatad2a	-2.39516	2.39516	Downreg		Heg1	1.57881	Upreg
Gcdh	-1.30785	1.30785	Downreg		Herc4	0.704232	Upreg
Gclm	-1.33719	1.33719	Downreg		Hif1an	0.595648	Upreg
Ggh	-0.679302	0.679302	Downreg		Hivep2	1.90247	Upreg
Gipc1	-0.530978	0.530978	Downreg		Hmces	0.767274	Upreg
Git1	-0.671902	0.671902	Downreg		Hook2	1.33132	Upreg
Glb1l2	-0.819	0.819	Downreg		Hook3	0.756304	Upreg
Gldc	-0.86967	0.86967	Downreg		Hopx	0.907535	Upreg
Glo1	-0.524547	0.524547	Downreg		Hpcal1	1.67581	Upreg
Glrx5	-0.64808	0.64808	Downreg		Hs3st1	0.765492	Upreg
Gm10101	-1.08057	1.08057	Downreg		Hsd17b12	0.617532	Upreg
Gm10134	-1.39621	1.39621	Downreg		Hspa14	0.743187	Upreg
Gm11992	-1.63407	1.63407	Downreg		Hspa4l	1.64287	Upreg
Gm19500	-0.829269	0.829269	Downreg		Hspa9	0.664647	Upreg
Gm31938	-1.36545	1.36545	Downreg		Hsph1	1.2427	Upreg
Gm4969	-1.32958	1.32958	Downreg		Idh1	0.595228	Upreg
Gm6201	-1.27091	1.27091	Downreg		Idh3a	0.673518	Upreg
Gm6658	-1.19608	1.19608	Downreg		Ids	0.930731	Upreg
Gnaz	-0.750429	0.750429	Downreg		Ifi30	1.11592	Upreg
Gnb1	-2.03545	2.03545	Downreg		Ifrd1	0.795087	Upreg
Gnpda2	-0.579332	0.579332	Downreg		Igf2r	0.943291	Upreg
Gprc5c	-0.85698	0.85698	Downreg		Igfbp5	1.06906	Upreg
Gramd1c	-1.64849	1.64849	Downreg		Ik	0.548996	Upreg
Gramd4	-1.21092	1.21092	Downreg		Impa2	2.47628	Upreg
Grb2	-1.44284	1.44284	Downreg		Inpp4a	1.48409	Upreg
Grik5	-2.58834	2.58834	Downreg		Inpp5f	1.07569	Upreg
Grsf1	-0.883075	0.883075	Downreg		Inppl1	2.53123	Upreg
Gsk3a	-1.46515	1.46515	Downreg		Iqsec1	1.06636	Upreg
Gsn	-0.850507	0.850507	Downreg		Ist1	0.780467	Upreg
Habp4	-1.39892	1.39892	Downreg		Itpkb	1.11973	Upreg
Hcn4	-1.91717	1.91717	Downreg		Itprip	3.13964	Upreg
Hdac11	-1.38683	1.38683	Downreg		Jarid2	1.31243	Upreg
Hdc	-0.727019	0.727019	Downreg		Junb	1.3427	Upreg
Hdgf	-0.909787	0.909787	Downreg		Jup	1.20734	Upreg
Heatr5a	-1.24896	1.24896	Downreg		Kalrn	0.632144	Upreg
Herpud2	-1.07612	1.07612	Downreg		Kansl3	0.512259	Upreg
Hexdc	-0.725013	0.725013	Downreg		Kat2b	1.13035	Upreg
Heyl	-1.12256	1.12256	Downreg		Kat7	0.502258	Upreg
Hip1	-0.717831	0.717831	Downreg		Kcng1	2.09103	Upreg
Hjurp	-0.690521	0.690521	Downreg		Kcnh6	2.38894	Upreg
Hlcs	-0.929017	0.929017	Downreg		Kcnmb3	1.16778	Upreg
Hmox2	-0.653099	0.653099	Downreg		Kctd1	2.63114	Upreg
Hnrnpd	-2.26874	2.26874	Downreg		Kctd9	0.665172	Upreg
Homer2	-0.673622	0.673622	Downreg		Kdm6b	1.02122	Upreg
Hras	-2.06785	2.06785	Downreg		Kif1a	0.660326	Upreg
Hsd17b7	-0.787031	0.787031	Downreg		Kif5c	0.740749	Upreg
Hsdl2	-0.646734	0.646734	Downreg		Kirrel2	1.63106	Upreg
Hspb11	-0.670559	0.670559	Downreg		Klf10	1.41378	Upreg
Hus1	-1.65319	1.65319	Downreg		Klf6	0.606688	Upreg
Hyal3	-0.780989	0.780989	Downreg		Klhl24	0.643323	Upreg
Icmt	-0.763191	0.763191	Downreg		Krba1	0.991561	Upreg
Ier5	-1.72819	1.72819	Downreg		Ksr2	1.19264	Upreg
Ifit1	-0.943484	0.943484	Downreg		Lclat1	0.753317	Upreg
Ifit2	-0.597442	0.597442	Downreg		Ldha	1.19887	Upreg
Ikzf2	-1.34835	1.34835	Downreg		Leng8	0.537552	Upreg
Inpp5k	-1.20072	1.20072	Downreg		Limk1	1.05565	Upreg
Ipmk	-0.779754	0.779754	Downreg		Lmna	1.14707	Upreg
Isoc1	-0.859618	0.859618	Downreg		Lmo2	0.622174	Upreg
Jag1	-2.40334	2.40334	Downreg		Lncbate10	3.27224	Upreg
Jakmip1	-0.934095	0.934095	Downreg		Lnpep	1.06583	Upreg
Jdp2	-0.940927	0.940927	Downreg		Lnx1	8.71547	Upreg
Josd2	-0.791871	0.791871	Downreg		Lor	1.05981	Upreg
Jph3	-1.06152	1.06152	Downreg		Lratd2	0.585594	Upreg
Jund	-3.48903	3.48903	Downreg		Lrig2	0.735648	Upreg
Kat14	-0.894285	0.894285	Downreg		Lrpprc	0.58389	Upreg
Kcnh3	-1.92196	1.92196	Downreg		Lrrc1	0.659214	Upreg
Kcnip4	-1.08593	1.08593	Downreg		Lrrc3b	1.0333	Upreg
Kcnk10	-0.578041	0.578041	Downreg		Lrrfip2	0.843344	Upreg
Kcnq1	-1.76915	1.76915	Downreg		M6pr	1.21264	Upreg
Kdm1a	-2.51698	2.51698	Downreg		Maff	0.963927	Upreg
Kdsr	-0.51821	0.51821	Downreg		Mafk	1.349	Upreg
Khdrbs3	-0.841177	0.841177	Downreg		Malat1	0.983085	Upreg
Khsrp	-1.58066	1.58066	Downreg		Map1s	1.24233	Upreg
Kif17	-0.879124	0.879124	Downreg		Map2k3	1.19796	Upreg
Kif1bp	-0.687219	0.687219	Downreg		Map3k2	1.30782	Upreg
Kif3c	-0.500496	0.500496	Downreg		Mapk11	0.637244	Upreg
Klc4	-0.548643	0.548643	Downreg		Mapk6	1.10714	Upreg
Klf13	-1.90453	1.90453	Downreg		39142	0.883509	Upreg
Klf3	-0.677908	0.677908	Downreg		Marcksl1	1.30853	Upreg
Klhdc2	-0.79831	0.79831	Downreg		Mavs	0.609832	Upreg
Klhl2	-1.52272	1.52272	Downreg		Mcph1	0.878004	Upreg
Klhl5	-1.06025	1.06025	Downreg		Mcu	0.709735	Upreg
Kmt5a	-1.4151	1.4151	Downreg		Med15	0.986108	Upreg
Kras	-1.16513	1.16513	Downreg		Med22	0.899033	Upreg
Lamp1	-2.47825	2.47825	Downreg		Metap1	0.647165	Upreg
Ldb1	-1.8071	1.8071	Downreg		Mfap3	0.902547	Upreg
Ldlr	-0.618595	0.618595	Downreg		Mfap3l	2.15213	Upreg
Ldlrad3	-0.699508	0.699508	Downreg		Mfge8	3.532	Upreg
Lemd2	-2.177	2.177	Downreg		Mfn2	0.877827	Upreg
Lgals3bp	-0.549619	0.549619	Downreg		Mib2	0.719297	Upreg
Lgmn	-0.79671	0.79671	Downreg		Micu1	0.742335	Upreg
Lhx2	-1.69978	1.69978	Downreg		Mid1ip1	0.910797	Upreg
Lima1	-0.636379	0.636379	Downreg		Mir22hg	1.20621	Upreg
Limd1	-2.20568	2.20568	Downreg		Mkln1	0.528416	Upreg
Lingo1	-0.802746	0.802746	Downreg		Mmaa	0.58585	Upreg
Lingo2	-1.70395	1.70395	Downreg		Mpzl3	0.750694	Upreg
Lpcat1	-0.529443	0.529443	Downreg		Mrpl42	0.734817	Upreg
Lpcat4	-0.87621	0.87621	Downreg		Mt1	0.530049	Upreg
Lrguk	-0.655463	0.655463	Downreg		Mtcl1	0.759999	Upreg
Lrp11	-0.580839	0.580839	Downreg		Mterf3	0.671737	Upreg
Lrp6	-3.17688	3.17688	Downreg		Mthfd2	0.54949	Upreg
Lrp8	-1.14991	1.14991	Downreg		Mtmr6	0.647261	Upreg
Lrrc10b	-1.91809	1.91809	Downreg		Mustn1	7.31422	Upreg
Lrrc43	-0.65148	0.65148	Downreg		Myo1c	0.546403	Upreg
Lrrc59	-0.980109	0.980109	Downreg		Myo1d	2.07611	Upreg
Lrrc8d	-0.973798	0.973798	Downreg		Myo9b	0.647935	Upreg
Lrriq4	-1.24432	1.24432	Downreg		Naa25	0.973473	Upreg
Lrrn1	-0.753644	0.753644	Downreg		Natd1	1.40703	Upreg
Lrrn2	-1.5399	1.5399	Downreg		Nbr1	0.571422	Upreg
Lsm14b	-1.17755	1.17755	Downreg		Ncam2	0.800397	Upreg
Ltbp2	-2.13561	2.13561	Downreg		Ndfip1	0.618028	Upreg
Ltk	-0.600381	0.600381	Downreg		Ndrg4	0.511239	Upreg
Magi2	-1.88991	1.88991	Downreg		Neat1	2.00713	Upreg
Man2a2	-1.13746	1.13746	Downreg		Nedd9	0.842099	Upreg
Manea	-0.567621	0.567621	Downreg		Nfat5	0.911044	Upreg
Maneal	-1.75461	1.75461	Downreg		Nfatc2	2.13721	Upreg
Map10	-0.92346	0.92346	Downreg		Nfkbia	1.48037	Upreg
Map3k5	-0.805151	0.805151	Downreg		Nfkbid	2.07704	Upreg
Map3k7	-1.01687	1.01687	Downreg		Nfkbiz	0.891698	Upreg
Map4k2	-0.861035	0.861035	Downreg		Nfu1	0.909666	Upreg
Map4k3	-1.51503	1.51503	Downreg		Nipbl	0.576909	Upreg
Mapk1	-0.857597	0.857597	Downreg		Nlk	1.23022	Upreg
Mapkap1	-0.56167	0.56167	Downreg		Nmnat3	4.45049	Upreg
Mapkapk2	-1.76014	1.76014	Downreg		Nop10	0.837158	Upreg
Mark1	-0.879866	0.879866	Downreg		Nop53	0.608199	Upreg
Mark3	-2.05103	2.05103	Downreg		Npepps	0.71243	Upreg
Mast2	-0.926071	0.926071	Downreg		Nploc4	0.745585	Upreg
Mat2b	-0.670779	0.670779	Downreg		Nppc	1.81	Upreg
Mbd3	-0.87296	0.87296	Downreg		Nr4a1	4.14869	Upreg
Mbnl3	-0.718177	0.718177	Downreg		Nrde2	1.95006	Upreg
Mcl1	-1.60878	1.60878	Downreg		Nrg1	1.26016	Upreg
Mcm4	-0.643291	0.643291	Downreg		Nrp2	0.707702	Upreg
Mcm9	-2.26599	2.26599	Downreg		Nt5dc1	1.17742	Upreg
Mcmbp	-0.716273	0.716273	Downreg		Ntf3	1.25722	Upreg
Mcur1	-2.15706	2.15706	Downreg		Nubp2	0.80323	Upreg
Mdh1b	-0.862345	0.862345	Downreg		Nxpe3	1.39154	Upreg
Mef2b	-0.712651	0.712651	Downreg		Oaz2	0.825293	Upreg
Memo1	-1.22805	1.22805	Downreg		Oaz2-ps	0.702338	Upreg
Mex3c	-0.91016	0.91016	Downreg		Ocrl	0.809304	Upreg
Mfhas1	-1.422	1.422	Downreg		Ogt	0.810809	Upreg
Mfsd4a	-0.7215	0.7215	Downreg		Oxnad1	0.966951	Upreg
Mfsd8	-0.58583	0.58583	Downreg		Pak3	1.17748	Upreg
Mgat4b	-2.37995	2.37995	Downreg		Pak6	0.732741	Upreg
Mgst3	-0.546614	0.546614	Downreg		Pakap	1.65205	Upreg
Mib1	-1.51142	1.51142	Downreg		Pappa	0.984166	Upreg
Mindy2	-0.704169	0.704169	Downreg		Paqr4	2.37903	Upreg
Mir6236	-1.4686	1.4686	Downreg		Parp16	1.35449	Upreg
Mitf	-0.982068	0.982068	Downreg		Pcbp3	1.5858	Upreg
Mlf1	-0.685118	0.685118	Downreg		Pcdh10	4.18769	Upreg
Mmp15	-0.663084	0.663084	Downreg		Pcp4l1	1.75205	Upreg
Mmp16	-0.576676	0.576676	Downreg		Pcsk1	3.0261	Upreg
Mob3b	-0.512882	0.512882	Downreg		Pcsk2	2.48047	Upreg
Morn5	-1.05874	1.05874	Downreg		Pdcd6	0.589111	Upreg
Msh2	-0.538488	0.538488	Downreg		Pde10a	2.14684	Upreg
Msi1	-0.799407	0.799407	Downreg		Pde4dip	0.698228	Upreg
Mslnl	-1.01435	1.01435	Downreg		Pde7b	0.545743	Upreg
Mtch1	-3.83556	3.83556	Downreg		Pdlim2	2.93535	Upreg
Mvk	-1.75105	1.75105	Downreg		Per1	1.9541	Upreg
Mxd4	-0.907972	0.907972	Downreg		Per2	0.685408	Upreg
Mxi1	-1.73167	1.73167	Downreg		Pex5	0.581772	Upreg
Mxra7	-2.03224	2.03224	Downreg		Pfkp	0.685906	Upreg
Naa30	-0.82544	0.82544	Downreg		Pgs1	0.643516	Upreg
Naglu	-0.871727	0.871727	Downreg		Phactr2	0.666568	Upreg
Nbas	-0.668154	0.668154	Downreg		Phtf2	1.42067	Upreg
Nckap1	-1.21375	1.21375	Downreg		Pias2	0.501689	Upreg
Ncoa1	-1.64909	1.64909	Downreg		Pigx	0.934086	Upreg
Ncoa6	-0.886885	0.886885	Downreg		Pim3	1.01534	Upreg
Ncor1	-0.901057	0.901057	Downreg		Pitpnc1	1.32631	Upreg
Necab1	-0.668687	0.668687	Downreg		Pkib	0.673543	Upreg
Necab3	-1.2435	1.2435	Downreg		Plaat3	1.01453	Upreg
Neo1	-1.14545	1.14545	Downreg		Plagl1	3.36698	Upreg
Neto2	-0.645546	0.645546	Downreg		Plcxd3	1.00667	Upreg
Neurl1a	-1.72465	1.72465	Downreg		Plekhm3	0.72995	Upreg
Nfatc3	-0.525513	0.525513	Downreg		Plod1	1.72973	Upreg
Nfyb	-1.07261	1.07261	Downreg		Plod3	0.78678	Upreg
Nipal2	-0.620407	0.620407	Downreg		Pmm1	1.22546	Upreg
Noct	-1.28986	1.28986	Downreg		Pofut2	0.53985	Upreg
Nol4l	-1.13989	1.13989	Downreg		Polg	0.748141	Upreg
Nptxr	-1.89246	1.89246	Downreg		Polg2	1.06352	Upreg
Nqo1	-0.776544	0.776544	Downreg		Polr1a	0.764948	Upreg
Nrm	-0.848633	0.848633	Downreg		Pop5	1.01236	Upreg
Nrp1	-0.633269	0.633269	Downreg		Ppa1	0.507494	Upreg
Nsmce4a	-1.49962	1.49962	Downreg		Ppan	1.01524	Upreg
Nt5c2	-0.51275	0.51275	Downreg		Ppat	0.787291	Upreg
Nudt3	-0.681256	0.681256	Downreg		Ppcs	0.790821	Upreg
Nudt4	-0.886324	0.886324	Downreg		Ppfibp1	2.35615	Upreg
Nup210	-0.802773	0.802773	Downreg		Ppip5k1	0.586554	Upreg
Ormdl3	-1.33951	1.33951	Downreg		Ppp1cb	0.61918	Upreg
Osbpl1a	-1.37978	1.37978	Downreg		Pqlc2	0.804951	Upreg
Oscp1	-0.64708	0.64708	Downreg		Prkar1a	1.08525	Upreg
Otud3	-0.808902	0.808902	Downreg		Prkcd	0.810581	Upreg
Otud4	-1.23911	1.23911	Downreg		Prkcsh	0.528029	Upreg
P2rx4	-0.763165	0.763165	Downreg		Prkrip1	0.547215	Upreg
P4htm	-0.843494	0.843494	Downreg		Prr15	1.78485	Upreg
Pacs2	-0.725194	0.725194	Downreg		Prrc2c	0.566702	Upreg
Padi2	-0.782785	0.782785	Downreg		Prxl2a	0.552943	Upreg
Paip1	-0.77643	0.77643	Downreg		Psen2	0.618535	Upreg
Palm	-1.07617	1.07617	Downreg		Psmc1	0.60998	Upreg
Panx1	-0.525397	0.525397	Downreg		Ptdss1	0.605744	Upreg
Papss1	-0.590132	0.590132	Downreg		Ptpn1	0.786249	Upreg
Paqr8	-1.12143	1.12143	Downreg		Ptpn6	0.602558	Upreg
Pard3	-1.59592	1.59592	Downreg		Ptprn	2.42674	Upreg
Pard6b	-2.44958	2.44958	Downreg		Rab11fip1	0.83732	Upreg
Parp12	-2.79542	2.79542	Downreg		Rab39b	0.544497	Upreg
Parp14	-0.731167	0.731167	Downreg		Rab3gap1	0.864292	Upreg
Patj	-0.613102	0.613102	Downreg		Rad51c	1.23761	Upreg
Pcbp1	-0.701725	0.701725	Downreg		Ralgps2	0.903732	Upreg
Pcbp4	-0.699187	0.699187	Downreg		Rapgef6	0.785524	Upreg
Pcca	-1.14544	1.14544	Downreg		Rasgrp4	2.02727	Upreg
Pcdh19	-1.09856	1.09856	Downreg		Rbm19	0.870557	Upreg
Pcx	-0.769231	0.769231	Downreg		Rcan1	2.35216	Upreg
Pcyox1l	-1.59893	1.59893	Downreg		Rdh13	0.881077	Upreg
Peli1	-0.868169	0.868169	Downreg		Rell1	0.632739	Upreg
Pex5l	-2.23679	2.23679	Downreg		Rgs20	2.50397	Upreg
Pex6	-2.03429	2.03429	Downreg		Rhov	1.78612	Upreg
Pfkm	-0.806383	0.806383	Downreg		Rlim	0.741272	Upreg
Pgap2	-0.713635	0.713635	Downreg		Rnf216	0.796439	Upreg
Phc2	-2.19653	2.19653	Downreg		Rnpep	0.723599	Upreg
Phyh	-0.531272	0.531272	Downreg		Rptor	0.657381	Upreg
Pi4k2a	-1.82408	1.82408	Downreg		Rrp12	0.535623	Upreg
Pifo	-0.604223	0.604223	Downreg		S100a3	3.03071	Upreg
Pik3ip1	-0.696738	0.696738	Downreg		S100a5	2.31373	Upreg
Pink1	-0.886476	0.886476	Downreg		S100a6	0.803952	Upreg
Pkn1	-1.28254	1.28254	Downreg		Safb2	0.765065	Upreg
Pknox1	-0.705242	0.705242	Downreg		Sap30bp	0.660923	Upreg
Pla2g12a	-1.38901	1.38901	Downreg		Saysd1	0.593811	Upreg
Plaat1	-1.01278	1.01278	Downreg		Sccpdh	0.807193	Upreg
Plcb3	-1.01528	1.01528	Downreg		Scg3	0.746931	Upreg
Plekha5	-0.83961	0.83961	Downreg		Scgn	0.568982	Upreg
Plekha7	-0.664216	0.664216	Downreg		Scn3a	2.20065	Upreg
Plekhh3	-1.9772	1.9772	Downreg		Scn3b	1.25986	Upreg
Pllp	-1.81736	1.81736	Downreg		Scn8a	0.509162	Upreg
Plpp6	-1.36558	1.36558	Downreg		Scyl3	0.991932	Upreg
Plxna1	-0.901283	0.901283	Downreg		Sdcbp	1.04679	Upreg
Plxna4	-0.756502	0.756502	Downreg		Sec14l1	0.744659	Upreg
Pmepa1	-1.2032	1.2032	Downreg		Selenok	0.604187	Upreg
Pnpla3	-0.928126	0.928126	Downreg		Selenom	0.663478	Upreg
Pnrc1	-0.791673	0.791673	Downreg		Sema3e	1.07618	Upreg
Pom121	-1.08878	1.08878	Downreg		Sema4d	0.538377	Upreg
Pomgnt1	-0.721229	0.721229	Downreg		Sema6a	0.634879	Upreg
Pon2	-0.691633	0.691633	Downreg		Sema7a	2.33194	Upreg
Pou2f1	-0.660839	0.660839	Downreg		Serinc2	1.18869	Upreg
Ppa2	-0.750133	0.750133	Downreg		Sertad1	1.15341	Upreg
Ppfia1	-1.63955	1.63955	Downreg		Sesn2	0.996227	Upreg
Ppp1r13b	-0.79621	0.79621	Downreg		Sestd1	0.734192	Upreg
Ppp1r16b	-1.00652	1.00652	Downreg		Setdb1	0.782237	Upreg
Ppp1r1a	-1.21007	1.21007	Downreg		Sgsm3	0.594705	Upreg
Ppp2ca	-1.6356	1.6356	Downreg		Shank2	0.9168	Upreg
Ppp2r2d	-0.777377	0.777377	Downreg		Sik1	3.08304	Upreg
Ppp3ca	-1.74185	1.74185	Downreg		Sike1	0.506955	Upreg
Ppp3cc	-0.964261	0.964261	Downreg		Sin3b	0.744785	Upreg
Ppp3r1	-0.793	0.793	Downreg		Slc14a2	0.650489	Upreg
Ppp6r1	-0.955556	0.955556	Downreg		Slc1a1	2.79576	Upreg
Pptc7	-0.7012	0.7012	Downreg		Slc25a44	0.503606	Upreg
Prdx4	-0.550786	0.550786	Downreg		Slc29a4	2.99934	Upreg
Prkaca	-1.62467	1.62467	Downreg		Slc2a4	5.63236	Upreg
Prkar2a	-1.43313	1.43313	Downreg		Slc36a4	0.640831	Upreg
Prkci	-1.00641	1.00641	Downreg		Slc37a2	10.5564	Upreg
Prrc2b	-1.30277	1.30277	Downreg		Slc38a1	3.66493	Upreg
Psip1	-1.25839	1.25839	Downreg		Slc38a2	1.39955	Upreg
Psmg2	-0.576681	0.576681	Downreg		Slc39a6	0.77955	Upreg
Ptov1	-2.28373	2.28373	Downreg		Slc41a1	2.09649	Upreg
Ptp4a3	-1.19718	1.19718	Downreg		Slc6a17	1.19006	Upreg
Ptpn13	-0.997236	0.997236	Downreg		Slc6a6	0.919503	Upreg
Ptpn9	-1.43857	1.43857	Downreg		Slc7a1	0.712592	Upreg
Pycr2	-0.521248	0.521248	Downreg		Slc7a6	0.817083	Upreg
Pygo1	-1.12662	1.12662	Downreg		Slc9a9	0.914849	Upreg
Rab11fip3	-0.79379	0.79379	Downreg		Smap2	0.551199	Upreg
Rab21	-1.2401	1.2401	Downreg		Smc6	0.971789	Upreg
Rab3b	-0.503041	0.503041	Downreg		Smg7	0.503189	Upreg
Rab40b	-0.927263	0.927263	Downreg		Snap25	1.31214	Upreg
Rab6b	-0.631961	0.631961	Downreg		Snhg17	1.56192	Upreg
Rac1	-1.31971	1.31971	Downreg		Snrk	0.860289	Upreg
Ralgapa1	-1.023	1.023	Downreg		Socs2	1.69728	Upreg
Rap1gap2	-0.60314	0.60314	Downreg		Socs3	3.34453	Upreg
Rap2a	-1.34701	1.34701	Downreg		Socs4	0.674439	Upreg
Rapgef2	-1.05421	1.05421	Downreg		Sod1	0.597605	Upreg
Rasa1	-1.26943	1.26943	Downreg		Sorbs2	0.597998	Upreg
Rassf4	-0.535489	0.535489	Downreg		Specc1	1.40028	Upreg
Rbm15b	-1.5227	1.5227	Downreg		Spint1	1.46802	Upreg
Rcbtb1	-0.553385	0.553385	Downreg		Sprr1a	6.99931	Upreg
Rdm1	-1.36975	1.36975	Downreg		Spsb3	1.22438	Upreg
Reps1	-1.87725	1.87725	Downreg		Spty2d1	0.716131	Upreg
Retreg2	-0.765434	0.765434	Downreg		Srpk1	1.48379	Upreg
Rfc1	-0.603378	0.603378	Downreg		Srrm4	1.66709	Upreg
Rfx2	-0.963767	0.963767	Downreg		Srsf10	0.502094	Upreg
Rgmb	-1.46018	1.46018	Downreg		Srsf5	0.533897	Upreg
Rhbdf2	-1.14933	1.14933	Downreg		Srsf6	0.528979	Upreg
Rhob	-1.04217	1.04217	Downreg		Srxn1	2.81203	Upreg
Rhoq	-1.78805	1.78805	Downreg		Ssh2	1.05702	Upreg
Rhpn1	-1.04871	1.04871	Downreg		St14	0.661041	Upreg
Rims3	-1.40481	1.40481	Downreg		St6gal1	0.810706	Upreg
Rmnd5a	-1.46788	1.46788	Downreg		Steap2	1.76067	Upreg
Rnf103	-2.42189	2.42189	Downreg		Stk38l	0.659994	Upreg
Rnf11	-1.98553	1.98553	Downreg		Stk40	0.765583	Upreg
Rnf139	-0.841098	0.841098	Downreg		Stmn1	0.852314	Upreg
Rnf149	-2.25523	2.25523	Downreg		Stom	0.572455	Upreg
Rnf157	-1.66292	1.66292	Downreg		Susd6	0.926447	Upreg
Rnf185	-0.700348	0.700348	Downreg		Sv2c	1.03205	Upreg
Rnf187	-2.31701	2.31701	Downreg		Syn1	1.69491	Upreg
Rnf220	-1.10551	1.10551	Downreg		Syt4	1.81322	Upreg
Rnpepl1	-2.29212	2.29212	Downreg		Syt5	0.935707	Upreg
Rp2	-1.01825	1.01825	Downreg		Sytl2	0.870212	Upreg
Rpa2	-0.803573	0.803573	Downreg		Tab2	0.896436	Upreg
Rpe	-0.520383	0.520383	Downreg		Tacc2	2.28445	Upreg
Rps6kl1	-0.764677	0.764677	Downreg		Taf7	0.967392	Upreg
Rrm2b	-0.637942	0.637942	Downreg		Tbcc	0.574688	Upreg
Rtp1	-0.934323	0.934323	Downreg		Tceal9	0.917575	Upreg
Rufy1	-0.678607	0.678607	Downreg		Tdp2	0.668988	Upreg
Samd4b	-0.921754	0.921754	Downreg		Tecpr2	1.13008	Upreg
Sbk1	-0.668613	0.668613	Downreg		Tenm2	0.507738	Upreg
Scaf8	-0.695747	0.695747	Downreg		Tent5a	2.6465	Upreg
Scfd2	-1.02757	1.02757	Downreg		Tent5c	0.834436	Upreg
Sclt1	-0.774165	0.774165	Downreg		Tfe3	0.645317	Upreg
Scn5a	-0.761474	0.761474	Downreg		Tgfb2	4.00583	Upreg
Sdc3	-2.65051	2.65051	Downreg		Thoc2	0.543681	Upreg
Sdf2l1	-0.850751	0.850751	Downreg		Tinf2	1.00205	Upreg
Sec14l4	-1.98647	1.98647	Downreg		Tiparp	0.632799	Upreg
Sec14l5	-0.727158	0.727158	Downreg		Tjp2	1.573	Upreg
Selenoo	-1.45896	1.45896	Downreg		Tkt	0.595887	Upreg
Selenot	-0.509696	0.509696	Downreg		Tmem132a	2.17197	Upreg
Sema3f	-2.8728	2.8728	Downreg		Tmem150c	0.926811	Upreg
Sema6c	-0.789557	0.789557	Downreg		Tmem150cos	5.12766	Upreg
Senp6	-0.687997	0.687997	Downreg		Tmem178b	0.563163	Upreg
Senp8	-0.968657	0.968657	Downreg		Tmem218	0.721773	Upreg
37865	-0.659339	0.659339	Downreg		Tmem251	0.886014	Upreg
Sertad2	-0.52376	0.52376	Downreg		Tmem43	1.46543	Upreg
Setdb2	-0.718172	0.718172	Downreg		Tnfaip1	0.559177	Upreg
Sfpq	-0.850126	0.850126	Downreg		Tnrc18	0.699234	Upreg
Sfxn4	-0.927543	0.927543	Downreg		Tob2	1.30235	Upreg
Sgpl1	-0.522957	0.522957	Downreg		Tox4	0.562434	Upreg
Sgpp1	-2.44903	2.44903	Downreg		Tra2b	0.561237	Upreg
Sh2d3c	-0.901688	0.901688	Downreg		Trafd1	1.35211	Upreg
Sh3glb2	-0.711525	0.711525	Downreg		Trak2	0.57605	Upreg
Sh3kbp1	-0.768481	0.768481	Downreg		Trim36	0.74025	Upreg
Shroom3	-1.75168	1.75168	Downreg		Trim45	1.33329	Upreg
Siah1a	-1.37885	1.37885	Downreg		Trp53	1.67028	Upreg
Siah2	-1.50976	1.50976	Downreg		Trp53inp2	1.51792	Upreg
Sigirr	-0.65019	0.65019	Downreg		Trpm7	0.68523	Upreg
Sik3	-1.21142	1.21142	Downreg		Tsc22d1	1.56903	Upreg
Sil1	-0.789471	0.789471	Downreg		Tspyl2	0.92517	Upreg
Skor1	-1.72261	1.72261	Downreg		Ttc3	0.561382	Upreg
Slc12a2	-0.798424	0.798424	Downreg		Ttpal	0.914859	Upreg
Slc16a6	-0.727867	0.727867	Downreg		Tuba4a	1.1027	Upreg
Slc1a2	-0.860692	0.860692	Downreg		Tut7	0.72211	Upreg
Slc25a33	-2.64963	2.64963	Downreg		Twsg1	0.742772	Upreg
Slc25a35	-1.05061	1.05061	Downreg		Txnrd3	1.45981	Upreg
Slc35b4	-0.731468	0.731468	Downreg		Tyrobp	1.36355	Upreg
Slc35e1	-1.5521	1.5521	Downreg		Ubap1	0.734019	Upreg
Slc46a3	-0.774306	0.774306	Downreg		Ubc	0.769181	Upreg
Slc49a4	-0.862119	0.862119	Downreg		Ube2n	0.614614	Upreg
Slc7a4	-0.686534	0.686534	Downreg		Ube4b	0.828316	Upreg
Slc7a5	-0.912481	0.912481	Downreg		Ubl3	0.877057	Upreg
Slc9b2	-1.65563	1.65563	Downreg		Ublcp1	1.79048	Upreg
Slco3a1	-0.698658	0.698658	Downreg		Ubxn7	1.04473	Upreg
Smarca2	-1.04498	1.04498	Downreg		Uhrf1bp1l	1.0243	Upreg
Smkr-ps	-1.07078	1.07078	Downreg		Unc119b	1.06239	Upreg
Snx10	-0.818384	0.818384	Downreg		Usp2	0.742441	Upreg
Snx18	-2.77572	2.77572	Downreg		Usp37	0.842431	Upreg
Snx19	-1.13657	1.13657	Downreg		Utp4	0.747189	Upreg
Snx25	-1.34701	1.34701	Downreg		Vgf	6.75534	Upreg
Sort1	-1.53312	1.53312	Downreg		Vgll4	0.825124	Upreg
Sos1	-1.34139	1.34139	Downreg		Vps11	0.761647	Upreg
Spast	-0.98685	0.98685	Downreg		Vps18	0.603186	Upreg
Spats2	-1.05506	1.05506	Downreg		Vps37a	0.580995	Upreg
Spcs3	-0.533374	0.533374	Downreg		Vti1b	0.599135	Upreg
Spef1	-0.51449	0.51449	Downreg		Wasl	0.536009	Upreg
Spire1	-1.12164	1.12164	Downreg		Wdfy2	0.509403	Upreg
Spire2	-1.25604	1.25604	Downreg		Wdr1	0.618829	Upreg
Sptbn4	-1.63805	1.63805	Downreg		Wdr78	0.827148	Upreg
Sqor	-0.75178	0.75178	Downreg		Wdr90	0.663315	Upreg
Srcin1	-0.690389	0.690389	Downreg		Wrnip1	0.544779	Upreg
Srf	-1.11803	1.11803	Downreg		Wsb1	0.60411	Upreg
Sri	-0.82215	0.82215	Downreg		Xbp1	0.939736	Upreg
Srsf2	-2.32087	2.32087	Downreg		Yars	0.565376	Upreg
Srsf9	-1.41658	1.41658	Downreg		Ypel4	1.21644	Upreg
Ssbp3	-1.12178	1.12178	Downreg		Ywhag	0.986296	Upreg
Ssbp4	-1.14448	1.14448	Downreg		Zbtb11	0.641024	Upreg
St3gal2	-0.885928	0.885928	Downreg		Zbtb20	0.946564	Upreg
St3gal4	-1.69613	1.69613	Downreg		Zbtb43	0.930233	Upreg
St6galnac2	-1.17958	1.17958	Downreg		Zc3h13	1.39121	Upreg
St6galnac6	-0.950569	0.950569	Downreg		Zcchc12	1.32546	Upreg
Stim2	-0.797063	0.797063	Downreg		Zdhhc20	0.722112	Upreg
Stk39	-1.90481	1.90481	Downreg		Zfp142	1.01888	Upreg
Stmn4	-1.09645	1.09645	Downreg		Zfp180	0.659079	Upreg
Stox1	-1.76148	1.76148	Downreg		Zfp2	0.735183	Upreg
Strbp	-0.522969	0.522969	Downreg		Zfp280b	0.791067	Upreg
Strn3	-1.60628	1.60628	Downreg		Zfp397	0.541672	Upreg
Stxbp5	-1.53064	1.53064	Downreg		Zfp407	0.656209	Upreg
Suds3	-1.94941	1.94941	Downreg		Zfp423	1.31627	Upreg
Sult1d1	-0.59167	0.59167	Downreg		Zfp574	0.674166	Upreg
Suox	-0.830402	0.830402	Downreg		Zfp597	0.934063	Upreg
Suz12	-1.89403	1.89403	Downreg		Zfp608	1.35863	Upreg
Svip	-0.587312	0.587312	Downreg		Zfp61	0.732917	Upreg
Syn2	-1.01111	1.01111	Downreg		Zfp612	1.12206	Upreg
Syt16	-0.668804	0.668804	Downreg		Zfp655	1.29901	Upreg
Tada3	-0.539172	0.539172	Downreg		Zfp68	0.851291	Upreg
Taf10	-1.2434	1.2434	Downreg		Zfp687	0.609378	Upreg
Tapt1	-0.66732	0.66732	Downreg		Zfp940	1.90561	Upreg
Tbc1d10b	-0.859312	0.859312	Downreg		Zfp948	1.82862	Upreg
Tbl1xr1	-0.577703	0.577703	Downreg		Zfp954	1.76367	Upreg
Tcn2	-0.513996	0.513996	Downreg		Zfp956	0.961946	Upreg
Tcp11l2	-0.703174	0.703174	Downreg		Zfyve1	0.957014	Upreg
Tent4b	-1.09631	1.09631	Downreg		Zkscan1	0.567993	Upreg
Tex52	-0.614159	0.614159	Downreg		Znhit1	0.539649	Upreg
Them6	-1.23404	1.23404	Downreg		Zwint	0.900167	Upreg
Timm29	-1.16118	1.16118	Downreg
Timp2	-1.66255	1.66255	Downreg
Tle5	-1.37865	1.37865	Downreg
Tlk1	-0.756972	0.756972	Downreg
Tlnrd1	-1.22375	1.22375	Downreg
Tm7sf3	-1.36904	1.36904	Downreg
Tmc7	-0.656765	0.656765	Downreg
Tmcc1	-1.80282	1.80282	Downreg
Tmed7	-1.85336	1.85336	Downreg
Tmem106a	-0.821516	0.821516	Downreg
Tmem131	-1.25502	1.25502	Downreg
Tmem14a	-0.73992	0.73992	Downreg
Tmem151a	-0.975927	0.975927	Downreg
Tmem151b	-0.660513	0.660513	Downreg
Tmem165	-1.04005	1.04005	Downreg
Tmem17	-0.52651	0.52651	Downreg
Tmem170b	-1.0697	1.0697	Downreg
Tmem178	-1.17907	1.17907	Downreg
Tmem184b	-0.555038	0.555038	Downreg
Tmem230	-0.620089	0.620089	Downreg
Tmem231	-0.559343	0.559343	Downreg
Tmem35b	-0.655013	0.655013	Downreg
Tmem64	-0.555812	0.555812	Downreg
Tmem65	-1.23419	1.23419	Downreg
Tmem9	-0.767259	0.767259	Downreg
Tmem94	-0.903	0.903	Downreg
Tnks2	-1.45385	1.45385	Downreg
Tnni3k	-1.53264	1.53264	Downreg
Tom1	-1.52741	1.52741	Downreg
Top2b	-1.39739	1.39739	Downreg
Tpd52l2	-0.581381	0.581381	Downreg
Tppp	-0.584741	0.584741	Downreg
Tprgl	-1.59299	1.59299	Downreg
Traf3ip1	-0.77009	0.77009	Downreg
Trappc2l	-0.549197	0.549197	Downreg
Trappc8	-1.57829	1.57829	Downreg
Trarg1	-1.72083	1.72083	Downreg
Trib3	-0.806219	0.806219	Downreg
Trim3	-0.677854	0.677854	Downreg
Trim44	-1.70302	1.70302	Downreg
Trim8	-1.30215	1.30215	Downreg
Triqk	-1.12869	1.12869	Downreg
Trnp1	-2.11314	2.11314	Downreg
Trpc1	-1.61802	1.61802	Downreg
Tsc22d2	-1.05875	1.05875	Downreg
Tsc22d3	-0.761316	0.761316	Downreg
Tspan12	-1.24781	1.24781	Downreg
Tspan5	-1.28482	1.28482	Downreg
Ttc33	-0.713961	0.713961	Downreg
Ttc38	-1.01679	1.01679	Downreg
Ttc7	-0.532137	0.532137	Downreg
Ttc8	-0.795393	0.795393	Downreg
Ttc9	-0.962422	0.962422	Downreg
Ttll10	-0.657204	0.657204	Downreg
Ttll11	-1.59536	1.59536	Downreg
Tubb3	-0.512841	0.512841	Downreg
Tubgcp2	-0.716029	0.716029	Downreg
Txndc11	-0.638339	0.638339	Downreg
Tysnd1	-2.02451	2.02451	Downreg
Uap1l1	-1.27945	1.27945	Downreg
Ube2e2	-1.96657	1.96657	Downreg
Ube2e3	-0.67479	0.67479	Downreg
Ube2r2	-0.659102	0.659102	Downreg
Ube2z	-0.643308	0.643308	Downreg
Ube3c	-1.24217	1.24217	Downreg
Ubp1	-1.02447	1.02447	Downreg
Ubqln1	-1.02907	1.02907	Downreg
Ubr3	-0.958292	0.958292	Downreg
Ubtd1	-0.527541	0.527541	Downreg
Uckl1	-0.921913	0.921913	Downreg
Uckl1os	-0.671952	0.671952	Downreg
Ugcg	-0.917562	0.917562	Downreg
Uhmk1	-0.661635	0.661635	Downreg
Ulk2	-1.87909	1.87909	Downreg
Ulk3	-0.768088	0.768088	Downreg
Unc5b	-0.526107	0.526107	Downreg
Uncx	-0.665552	0.665552	Downreg
Upf1	-1.04167	1.04167	Downreg
Uri1	-1.06714	1.06714	Downreg
Uros	-0.731088	0.731088	Downreg
Usp12	-0.668058	0.668058	Downreg
Usp21	-0.595986	0.595986	Downreg
Vps33b	-0.70527	0.70527	Downreg
Vps54	-2.13144	2.13144	Downreg
Vwa3b	-0.822601	0.822601	Downreg
Wdr11	-0.685258	0.685258	Downreg
Wdr34	-0.561394	0.561394	Downreg
Wee1	-2.13971	2.13971	Downreg
Wfs1	-1.19264	1.19264	Downreg
Wwc1	-1.904	1.904	Downreg
Xkr4	-2.07855	2.07855	Downreg
Xrcc5	-0.777863	0.777863	Downreg
Xylt2	-1.38582	1.38582	Downreg
Yif1a	-0.506273	0.506273	Downreg
Yrdc	-2.12488	2.12488	Downreg
Ythdc1	-0.883716	0.883716	Downreg
Zc3h14	-0.771918	0.771918	Downreg
Zdhhc14	-1.61454	1.61454	Downreg
Zdhhc18	-1.71002	1.71002	Downreg
Zdhhc24	-0.572895	0.572895	Downreg
Zfand5	-1.47057	1.47057	Downreg
Zfp474	-0.6396	0.6396	Downreg
Zfp523	-0.726853	0.726853	Downreg
Zfp746	-1.36784	1.36784	Downreg
Zfyve21	-0.799072	0.799072	Downreg
Zmynd10	-0.583241	0.583241	Downreg
Zxdc	-1.02009	1.02009	Downreg

## Sheet: Figure 3g
Figure 3g
GeneName	control 1	control 2	control 3	exposed 1	exposed 2	exposed 3	state_flag
1700013A02Rik	23.0474	30.7793	8.54974	1947.61	1231.34	2871.73	Upreg
1700013F07Rik	689.417	381.664	423.687	209.854	36.7869	199.469	Downreg
1700016P03Rik	88.1812	70.3528	77.8976	676.081	400.569	771.493	Upreg
1700017B05Rik	16742.4	16509.2	18463.6	8214.28	9391.91	7992.5	Downreg
1810058I24Rik	1735.57	960.315	1150.41	3455.87	3452.86	3116.58	Upreg
2410004P03Rik	10027.6	10304.9	10335.7	5482.05	5566.07	6239.49	Downreg
2510039O18Rik	8032.51	5119.92	676.379	722.601	714.28	668.064	Downreg
2610001J05Rik	853.755	746.619	1066.82	1844.23	2827.48	1472.27	Upreg
2810001G20Rik	6965.31	3735.73	4737.5	9616.07	11803.5	7132.35	Upreg
4930483P17Rik	762.567	905.792	702.978	281.184	222.765	210.023	Downreg
5033430I15Rik	1319.71	838.957	752.377	2318.73	1733.07	1465.94	Upreg
5730403I07Rik	13076.9	15533	16443	32780.6	33197.1	27333.6	Upreg
6430548M08Rik	11270.2	13325.7	12243.2	16710.8	24804.6	24685.7	Upreg
9530034E10Rik	129.266	63.3175	161.495	770.154	751.067	500.257	Upreg
9930012K11Rik	250.515	184.676	212.793	928.32	480.274	937.19	Upreg
A430035B10Rik	2496.13	2135.21	2218.18	1104.06	748.001	764.105	Downreg
AA465934	2707.56	1231.17	1981.64	3480.68	4413.41	2472.79	Upreg
Aacs	7645.71	9384.18	10080.1	4393.49	5078.64	4743.99	Downreg
Aatk	4101.43	7494.33	7251.13	2219.49	3561.18	3363.54	Downreg
Abca2	6486.33	6579.74	2717.87	2108.88	1860.81	2127.67	Downreg
Abcc1	26733.9	32087	30311.7	8629.86	10062.2	11483.7	Downreg
Abcg1	7282.97	7222.59	9397.11	18407.2	17348.1	18616.1	Upreg
Abhd16b	265.546	472.243	460.736	929.353	1068.86	841.149	Upreg
Abhd17a	19472	16022	16257.8	11735.3	11802.5	11653.7	Downreg
Abhd2	581.194	1597.89	1293.86	2815.97	1544.03	3629.5	Upreg
Abraxas2	3443.08	3293.39	2807.16	1922.8	2423.85	1927.15	Downreg
Acaa2	1289.65	1103.66	1140.91	480.7	917.63	437.988	Downreg
Acad11	4361.96	4525.44	4456.31	1587.86	2737.56	1965.14	Downreg
Acin1	1348.77	1997.14	1608.3	2754.98	2355.39	2799.96	Upreg
Acly	5209.71	4472.68	6071.26	11526.5	7667.01	15169.2	Upreg
Aco1	1141.35	1540.73	1235.91	832.18	689.755	774.659	Downreg
Acot13	4154.54	2116.74	3138.7	4486.53	5614.09	5127.1	Upreg
Acsl4	1283.64	1875.78	1382.21	5057.17	2451.44	3988.33	Upreg
Acsl6	35274.5	37812	37154.3	19472	22778.3	22185.4	Downreg
Acss2	16310.5	17997.1	18606.1	10709.8	10390.3	13191.4	Downreg
Actn1	480.989	749.257	1055.42	287.386	264.662	434.822	Downreg
Actr3b	16684.3	16463.4	15832.2	10073	10294.2	9868.99	Downreg
Adam23	1671.44	2569.64	671.629	454.856	450.64	735.609	Downreg
Adgrl2	452.931	1711.33	481.635	199.516	194.153	368.332	Downreg
Adh5	15972.8	13848.9	12868.3	9924.13	9336.73	8777.71	Downreg
Adi1	4290.82	3959.1	4980.7	2007.57	2566.91	2201.55	Downreg
Adss	2369.87	1875.78	1959.79	6798.03	4876.31	5366.68	Upreg
Afap1	4323.89	4249.31	4728	9366.93	6937.4	6865.34	Upreg
Aff1	1510.1	2342.75	2515.52	3533.4	3222.94	3940.84	Upreg
Agap3	3094.36	1267.23	427.487	664.71	356.629	537.195	Downreg
Agfg1	3501.2	3648.67	1267.26	643.001	699.974	1645.36	Downreg
Aggf1	3380.95	3310.98	1626.35	592.346	1164.92	1594.7	Downreg
Ago4	1472.03	1628.67	463.586	150.929	296.339	526.641	Downreg
Agpat3	9686.91	10068.4	4790.7	2617.49	2386.04	4246.9	Downreg
Agpat4	9998.55	8838.07	8734.98	19936.1	13048.1	14331.2	Upreg
Agpat5	746.534	434.428	512.034	3381.44	2715.08	3075.42	Upreg
Agrn	459.945	379.905	721.978	1067.88	896.171	1337.18	Upreg
Agtrap	1418.92	2128.17	2683.67	873.53	1048.43	834.816	Downreg
Ahctf1	1001.06	1397.38	996.519	1176.42	2428.96	2553	Upreg
Ahcyl2	5751.82	6915.68	7910.41	28068.7	41026.6	40335	Upreg
Ak1	93936.1	88808.1	106017	40419.1	42854.7	44695.9	Downreg
Ak2	2001.11	1166.1	1440.16	3355.6	3025.73	2964.6	Upreg
Ak6	564.159	398.373	438.886	967.603	743.914	887.586	Upreg
Akap13	2363.86	4485.87	4687.15	10341.8	13758.3	13709.6	Upreg
Akirin2	3054.28	2163.35	345.789	208.82	308.601	306.064	Downreg
Akt2	3163.5	3303.94	3109.25	4688.12	6808.65	4618.4	Upreg
Aldh4a1	1148.36	1012.2	1103.87	310.129	354.585	330.338	Downreg
Alkbh5	3819.85	3706.71	1937.94	623.359	1432.65	1980.97	Downreg
Alyref	3926.07	3250.3	280.241	131.288	110.361	211.079	Downreg
Amfr	13615	12928.2	3451.24	1965.18	3132	3073.31	Downreg
Amph	3214.61	2407.82	2084.24	1597.16	1031.06	1601.03	Downreg
Amz2	2249.62	1419.37	1514.25	3114.73	2595.52	2936.11	Upreg
Anapc11	2123.36	1654.17	1920.84	1008.95	1205.79	1198.93	Downreg
Ank	5285.86	6689.67	1709.95	1273.6	1750.44	2486.51	Downreg
Ankrd13b	6084.5	7556.77	4244.47	1036.86	1018.79	1953.53	Downreg
Anks6	1114.29	1680.55	890.122	699.858	497.645	452.764	Downreg
Ano6	277.57	476.64	1046.87	1226.04	1825.04	1126.11	Upreg
Anxa7	4284.81	3872.92	3588.99	2560.63	2598.59	2306.04	Downreg
Ap1ar	5005.29	5572.82	1822.04	810.471	845.078	1979.92	Downreg
Ap2a2	8362.19	8580.4	8835.68	14272.1	11765.7	15097.4	Upreg
Ap5b1	91.1874	532.043	179.544	959.333	935.001	513.977	Upreg
Ap5s1	1730.56	2039.35	1575.05	3941.74	2248.09	2636.37	Upreg
Aph1b	3656.51	5063.64	4982.6	2691.92	2697.71	2915	Downreg
Aph1c	374.77	334.176	403.738	124.052	98.0985	141.423	Downreg
Arap2	3441.07	4287.12	2740.67	747.411	1445.93	1060.67	Downreg
Arf6	3031.23	2401.67	349.589	254.306	91.9673	203.691	Downreg
Arfgef1	4331.9	6025.72	1968.34	1834.93	2057	1768.84	Downreg
Arfgef3	2880.92	4420.79	4358.47	6632.63	6070.87	8617.29	Upreg
Arhgap17	3579.36	3364.62	3233.7	9669.82	7071.27	9216.75	Upreg
Arhgap19	267.55	310.432	151.045	697.79	1206.82	713.446	Upreg
Arhgap35	4490.23	8692.09	8629.53	13291.1	19429.6	18478.9	Upreg
Arhgap42	731.503	119.6	190.944	941.759	1984.45	2032.69	Upreg
Arhgap44	5172.63	6522.58	4746.05	12143.6	8745.07	10371.4	Upreg
Arhgdig	13827.4	3397.16	1399.31	1020.32	850.187	1112.38	Downreg
Arhgef11	1176.42	3025.17	3121.6	710.196	1186.38	1688.63	Downreg
Arhgef3	6880.14	7930.52	5791.97	8321.8	11283.4	11948.1	Upreg
Arid1b	4480.21	4717.15	2608.62	1312.88	2719.17	2276.48	Downreg
Arid5a	213.439	313.07	198.544	4052.35	790.919	3913.4	Upreg
Arih1	3098.37	3777.94	939.521	1144.38	729.608	1644.3	Downreg
Arl14epl	1417.91	1538.97	1670.05	811.504	585.525	717.668	Downreg
Arl8a	8439.34	8378.14	3394.24	1575.46	1984.45	3272.78	Downreg
Armc3	1496.07	1731.56	1271.06	438.316	333.126	1112.38	Downreg
Armc4	2615.38	2030.56	1311.91	899.374	889.018	549.86	Downreg
Armh4	5942.21	9425.51	6949.98	2971.04	2788.65	5024.73	Downreg
Arsb	748.538	384.302	751.427	113.714	308.601	226.91	Downreg
Asah1	3878.97	3476.31	3294.5	6883.83	6689.09	7371.93	Upreg
Ascc1	5910.15	4556.22	5230.54	3194.33	2220.5	2218.44	Downreg
Asns	1673.44	1691.98	2222.93	3597.5	3245.43	3479.63	Upreg
Asphd2	1165.4	823.127	328.69	89.9374	160.432	173.085	Downreg
Astn2	2055.22	816.972	285.941	407.303	262.618	238.519	Downreg
Atcay	1216.5	1976.03	3057.01	5265.99	3504.98	2892.83	Upreg
Atf2	4398.04	4588.76	3358.15	12217	8906.53	8159.25	Upreg
Atg16l2	127.262	225.129	565.233	1616.81	711.214	1689.69	Upreg
Atl1	481.991	1161.7	842.624	115.782	120.579	271.236	Downreg
Atl3	412.848	763.328	615.581	942.792	1206.82	1405.78	Upreg
Atp2a2	33808.5	40249.7	8761.58	7146.41	5696.87	9710.68	Downreg
Atp2b1	6458.27	9414.96	8716.93	14073.7	14357.1	14735.4	Upreg
Atp2b4	742.526	655.16	493.985	2743.61	2172.47	2039.02	Upreg
Atp2c2	3982.18	4550.95	4196.02	817.707	1536.88	1541.93	Downreg
Atp9b	637.31	1240.85	962.32	2249.47	2064.16	2232.16	Upreg
Atrn	2720.59	6191.92	2269.48	1718.11	782.744	1861.71	Downreg
Auts2	1186.44	2331.32	3704.89	9354.53	6992.58	8247.9	Upreg
Avl9	2516.17	4258.98	4925.6	10435.8	7868.32	11173.5	Upreg
Avp	22.0453	17.5882	271.692	4080.26	9177.32	4924.47	Upreg
Axin1	1379.84	808.178	350.539	192.28	14.306	412.659	Downreg
Azin2	673.384	624.381	896.772	372.155	336.192	402.105	Downreg
B230118H07Rik	5847.02	3525.55	3243.2	2076.83	2705.88	2237.43	Downreg
B230216N24Rik	1029.12	1339.34	1680.5	10309.7	6464.28	9625.19	Upreg
B3galt6	840.728	1015.72	490.185	148.862	359.694	404.216	Downreg
B3gnt8	3276.73	3585.35	3795.13	1383.18	1770.88	924.525	Downreg
B430212C06Rik	10.0206	35.1764	173.845	1700.54	1018.79	2218.44	Upreg
B4galt2	2069.25	1727.16	1354.66	387.661	408.744	1110.27	Downreg
B4galt4	712.464	993.733	1480.05	94.0725	513.995	390.496	Downreg
B9d2	4253.74	2627.68	2964.86	1883.52	1971.17	1777.28	Downreg
Babam1	4014.25	2789.49	3478.79	2247.4	2142.84	1900.76	Downreg
Babam2	1456.99	1566.23	2001.59	2463.46	3699.13	3455.36	Upreg
Bag1	5336.97	4557.98	3110.2	805.302	2334.95	2921.33	Downreg
Baiap2	686.411	953.28	1141.86	2887.3	993.247	2780.96	Upreg
Baiap2l1	1944	1959.32	2413.88	1327.35	1236.45	1304.47	Downreg
Baz1b	4208.65	3689.12	1748.9	805.302	1048.43	2070.68	Downreg
BC017158	1266.6	1239.97	1406.91	391.796	784.788	655.399	Downreg
BC025920	1381.84	1134.44	1091.52	632.663	400.569	471.761	Downreg
Bcar3	4299.84	4464.76	3186.2	1980.69	1896.57	2042.19	Downreg
Bcl11b	4982.24	4532.48	2771.06	1022.39	2041.67	2050.63	Downreg
Bcl2	2658.46	2139.6	1931.29	824.943	1223.17	1710.79	Downreg
Bcl6	3436.06	4273.05	5376.83	8188.44	4613.69	8510.69	Upreg
Bclaf1	4305.85	5976.47	5849.92	10606.4	12992.9	11587.2	Upreg
Bhlhe40	1159.38	125.756	249.842	2782.89	1300.83	1263.31	Upreg
Bin1	1100.26	1212.71	1100.07	421.776	643.771	556.192	Downreg
Bloc1s3	1787.67	1224.14	714.378	171.605	496.624	587.854	Downreg
Bmpr2	2304.74	2109.7	2797.66	4915.55	2847.92	4855.87	Upreg
Bod1	4471.19	4238.75	905.322	329.771	642.749	845.37	Downreg
Bod1l	1683.46	2113.22	855.924	533.422	792.963	852.758	Downreg
Bphl	3451.09	3143.01	3301.15	1802.88	1728.99	1983.08	Downreg
Brap	1557.2	2544.13	1785.94	491.038	1149.59	1308.69	Downreg
Brat1	1638.37	1479.17	1008.87	2900.74	2426.92	1754.06	Upreg
Brinp2	17837.7	17879.3	15735.3	25777.9	31578.5	25033.9	Upreg
Brsk2	1369.82	807.298	876.823	622.326	463.924	364.111	Downreg
Bsn	1222.51	1577.66	1915.14	3071.31	2432.03	2546.67	Upreg
Btbd2	3047.26	2646.14	374.288	305.994	138.973	242.741	Downreg
Btbd8	4799.86	6076.72	5327.44	2508.94	2697.71	3314.99	Downreg
Btg2	5068.42	2567	4630.16	14592.6	3520.31	7687.49	Upreg
C1qtnf1	338.696	320.985	284.041	1380.07	434.29	1215.81	Upreg
C2cd3	4998.27	4762.88	4066.82	2295.99	2899.01	2840.06	Downreg
C530005A16Rik	277.57	290.205	327.74	56.857	60.2897	148.811	Downreg
Cables1	644.324	610.31	345.789	82.7011	171.672	129.813	Downreg
Cacnb3	47627.9	49316.4	47843.4	13824.5	18542.7	17047.8	Downreg
Cad	2560.26	4311.75	3145.35	2183.31	2075.4	2091.79	Downreg
Calcoco1	3129.43	4025.06	4549.41	2735.34	1697.31	2370.41	Downreg
Camsap1	2580.3	1129.16	694.429	799.099	236.049	534.029	Downreg
Camsap3	849.746	1355.17	919.572	3301.84	2125.47	2840.06	Upreg
Capn2	1116.29	576.013	1367.01	498.274	270.793	465.429	Downreg
Capsl	2924.01	2421.89	2993.36	1334.59	1464.32	1735.07	Downreg
Car2	5804.93	6238.53	5657.07	2717.76	4902.88	3617.89	Downreg
Carhsp1	500.028	634.054	406.587	1473.11	1249.73	953.021	Upreg
Cars	2761.68	2765.74	2848.96	5676.4	4696.47	4814.71	Upreg
Casp8ap2	965.985	828.404	877.773	2027.21	1371.34	1630.58	Upreg
Casp9	695.429	1638.34	1833.44	3564.42	2507.64	2799.96	Upreg
Cav2	44.0906	75.6292	44.6486	1974.49	803.181	1357.24	Upreg
Cbfa2t3	544.118	753.654	432.237	98.2075	116.492	214.245	Downreg
Cbs	503.034	525.887	400.888	263.61	151.235	131.924	Downreg
Cbwd1	319.657	371.111	292.591	1704.68	971.788	1169.38	Upreg
Cbx4	22593.4	23039.7	12451.3	5696.04	6052.47	9514.37	Downreg
Cbx5	602.238	380.784	550.033	943.826	843.034	1094.44	Upreg
Cbx7	609.252	793.228	940.471	131.288	177.804	355.668	Downreg
Ccdc117	1862.83	1538.97	1420.21	718.466	444.509	1147.21	Downreg
Ccdc126	2614.37	2725.29	3133.95	1548.58	1858.76	2031.63	Downreg
Ccdc146	730.501	472.243	773.276	107.511	286.121	186.805	Downreg
Ccdc151	2024.16	1763.22	2834.71	1338.72	1242.58	1514.49	Downreg
Ccdc6	622.279	666.593	591.832	1499.99	821.575	1432.17	Upreg
Ccdc66	1478.04	1363.09	1318.56	2856.29	3015.51	2348.25	Upreg
Ccdc74a	1010.08	1069.36	598.481	126.119	329.039	305.009	Downreg
Ccdc89	771.586	813.454	482.585	210.888	326.995	287.067	Downreg
Ccdc92b	3297.78	5257.11	1158.01	550.996	872.668	932.968	Downreg
Ccdc96	2570.28	3048.03	3196.65	1680.9	1725.92	2034.8	Downreg
Ccnl2	1679.45	1818.62	1993.99	3369.04	3064.56	2393.63	Upreg
Ccno	768.58	780.916	732.427	1625.08	1571.62	1560.93	Upreg
Ccsap	164.338	157.414	171.945	509.645	879.821	1015.29	Upreg
Ccser1	1763.62	1327.03	590.882	298.758	674.427	528.752	Downreg
Cd274	1079.22	2204.68	2071.89	4830.78	3357.83	4990.96	Upreg
Cd276	1392.86	2104.43	1809.69	668.845	685.668	1090.22	Downreg
Cd36	1237.54	189.952	1082.97	3473.45	2057	1239.03	Upreg
Cd9	17898.8	9195.11	13637.8	26944	16229.2	22117.9	Upreg
Cdc14a	1667.43	2020.88	2458.52	3110.59	3448.78	4055.88	Upreg
Cdc37l1	1297.67	1955.81	1628.25	2750.84	3456.95	3317.1	Upreg
Cdc73	1657.41	2238.1	566.182	328.737	392.394	587.854	Downreg
Cdh15	1800.7	1234.69	1101.02	503.443	769.46	456.985	Downreg
Cdh4	1108.28	2091.24	638.38	16.5402	214.59	250.128	Downreg
Cdk16	7882.2	7881.27	4392.66	1336.66	2983.83	4346.11	Downreg
Cdk17	2135.39	2858.96	797.975	88.9037	525.236	862.257	Downreg
Cdk5r2	1396.87	1951.41	274.542	129.22	174.738	265.959	Downreg
Cdkn1a	8643.76	5229.85	8227.7	47335	29816.8	38034.3	Upreg
Cdon	72.1483	257.667	255.542	755.681	298.383	827.429	Upreg
Cebpz	537.104	639.331	781.826	1103.03	915.586	1851.16	Upreg
Celf3	2050.21	1590.85	3103.55	5277.36	3368.05	4312.34	Upreg
Cemip2	1074.21	1467.73	1628.25	2346.64	1930.29	2375.69	Upreg
Cfap100	1708.51	993.733	1197.91	687.453	855.296	573.079	Downreg
Cfap126	3610.42	2182.69	3928.13	1906.26	1590.01	2245.88	Downreg
Cfap57	1780.66	2581.95	2222.93	1672.63	1013.68	1145.1	Downreg
Cfap69	27665.9	33614.6	22278.7	54241.6	59839.1	55504.2	Upreg
Cfap74	669.376	566.34	891.072	1455.54	1716.72	1197.87	Upreg
Cfap97d2	434.894	670.99	609.881	311.163	178.825	211.079	Downreg
Chaf1b	110.227	149.5	90.2472	385.594	346.41	293.399	Upreg
Chchd6	6707.79	3741.89	3907.23	2011.7	3620.45	2704.97	Downreg
Chd1l	549.129	731.669	531.034	1744.99	1156.74	707.114	Upreg
Chd8	1425.93	1195.12	1179.86	665.744	688.733	892.863	Downreg
Chic2	6083.5	6082.88	4460.11	1704.68	3028.79	3670.66	Downreg
Chp1	1669.43	2202.04	1922.74	3461.04	3604.1	3587.28	Upreg
Chpf2	477.982	878.53	868.273	1551.68	1467.39	1324.52	Upreg
Chst8	2821.8	3169.39	4067.77	9501.32	10862.4	7577.73	Upreg
Cic	900.851	1247	2043.39	3514.8	1954.82	2557.22	Upreg
Cidea	1494.07	945.365	2236.23	18082.6	12388	20602.3	Upreg
Cinp	1148.36	1168.74	1488.6	3491.02	2269.55	1761.45	Upreg
Cisd2	5264.82	4823.56	5257.14	7240.48	9893.64	6952.93	Upreg
Clasp1	1346.77	2545.89	2439.52	4603.35	3831.97	4592.02	Upreg
Clasp2	7740.91	12493.8	9283.11	6047.52	6764.71	6056.9	Downreg
Cldn3	5592.49	4825.32	5342.63	10492.7	7529.06	7292.77	Upreg
Cldn9	32106	21608.9	22820.2	13515.4	15128.6	15998.7	Downreg
Clic3	1810.72	1502.91	1672.9	463.126	564.066	732.443	Downreg
Clic4	1513.11	1798.39	2023.44	3004.12	2831.57	3795.2	Upreg
Clp1	571.174	1057.93	681.129	1695.37	1210.9	1275.97	Upreg
Clptm1l	1536.16	2755.19	639.33	465.194	290.208	300.787	Downreg
Clstn1	106682	46588.5	17268.6	16762.5	16413.1	17618.7	Downreg
Clstn2	50219.2	66175.6	31221.7	14869.7	24474.6	34555.7	Downreg
Cltc	18540.1	24736	18191.9	33445.4	39522.5	40930.3	Upreg
Clybl	880.81	613.828	601.331	308.062	306.558	349.335	Downreg
Cmah	194.4	48.3675	138.696	890.07	434.29	859.09	Upreg
Cmpk2	2534.21	6491.8	6161.51	2276.35	2637.42	3360.37	Downreg
Cnga2	237381	256945	226233	147172	163509	126597	Downreg
Cngb1	54649.3	72247.9	71663.9	32176.9	44024.8	39384.1	Downreg
Cnih2	1474.03	1542.48	1542.75	534.456	962.591	836.927	Downreg
Cnih4	297.612	351.764	784.676	1478.28	671.362	1327.69	Upreg
Cnksr3	4066.36	3872.04	3622.24	2104.74	2028.39	1701.29	Downreg
Cnot1	1754.61	2557.32	2089.94	4379.02	4279.55	4047.43	Upreg
Cnot6	2765.68	2823.78	1258.71	834.247	1029.01	1370.96	Downreg
Commd4	2480.1	1216.22	2245.73	1282.9	993.247	1050.12	Downreg
Coq10a	4671.6	2639.99	491.135	576.84	369.913	751.44	Downreg
Coq2	4155.54	4654.72	1260.61	467.261	685.668	1156.71	Downreg
Coro2a	5491.29	7069.57	6486.4	3395.91	3613.29	4253.24	Downreg
Coro6	1029.12	956.798	912.922	249.137	305.536	307.12	Downreg
Coro7	1963.03	1991.86	1565.55	1311.85	943.176	684.951	Downreg
Cox10	1654.4	1950.53	1809.69	2737.41	3707.31	2682.81	Upreg
Cox5a	9013.52	5669.55	7840.11	10927.9	14398	10126.5	Upreg
Cpd	2218.56	2797.4	511.084	553.063	715.301	860.146	Downreg
Cpeb1	2254.63	2637.35	2890.76	1294.27	1240.54	1669.63	Downreg
Cpeb4	3122.42	4435.74	5741.62	7790.44	9215.13	9309.63	Upreg
Cplx2	2290.71	3029.57	3319.2	4885.57	4656.61	4133.98	Upreg
Cpox	1110.28	1961.08	1577.9	426.944	315.755	930.857	Downreg
Crb3	581.194	456.414	700.128	1507.23	765.373	1235.87	Upreg
Creb3l1	2517.17	4579.97	4611.16	488.97	1115.87	1654.86	Downreg
Creb3l2	737.516	915.465	706.778	3146.78	1937.45	4327.11	Upreg
Crmp1	6421.2	6977.24	7164.68	4903.14	4206.99	4663.78	Downreg
Crocc	930.913	1341.98	497.785	1191.93	2909.23	2768.3	Upreg
Cry1	3674.55	3727.82	3190	3922.1	6019.77	7878.51	Upreg
Cry2	7492.4	12408.5	11115.6	24269.7	17776.3	25503.6	Upreg
Crym	7642.71	9169.6	8259.04	3380.41	5752.05	6488.56	Downreg
Csad	402.828	595.36	274.542	138.524	149.191	167.808	Downreg
Csnk1d	7190.78	7906.77	5840.42	13989.9	12579.1	13054.2	Upreg
Csnk1g3	2191.5	1721	524.384	362.851	358.673	332.449	Downreg
Cspp1	935.923	1073.76	928.121	2465.53	1757.6	1819.5	Upreg
Csrnp1	363.748	584.807	638.38	2028.24	641.728	1406.84	Upreg
Ctbp1	13613	16781.8	3799.88	2679.51	3161.63	3755.09	Downreg
Ctdp1	1700.49	2233.7	329.64	211.922	237.071	452.764	Downreg
Ctnna1	10463.5	9664.71	10923.7	14920.3	18920.7	17129	Upreg
Cuedc1	858.765	700.89	366.689	51.6882	157.366	121.37	Downreg
Cx3cl1	2157.43	1912.72	2744.47	752.58	1058.65	1196.82	Downreg
Cyhr1	3126.43	1379.79	925.271	856.99	634.575	839.038	Downreg
Cyp20a1	2540.22	1903.04	2064.29	1768.77	951.351	934.023	Downreg
Cyp51	4703.67	4346.04	4179.87	7050.27	6252.76	6183.55	Upreg
D230025D16Rik	840.728	1549.52	821.725	2487.23	2416.7	1632.69	Upreg
D3Ertd751e	1810.72	1540.73	1019.32	609.92	312.689	962.519	Downreg
D430020J02Rik	252.519	391.337	506.334	3179.86	4574.86	4037.94	Upreg
D8Ertd738e	3048.26	2225.79	2741.62	3824.92	5819.49	3068.03	Upreg
D930020B18Rik	4385.01	3516.76	4117.17	2001.37	2326.77	1317.13	Downreg
Daam1	1205.48	1166.1	1376.51	2684.68	2460.64	3383.59	Upreg
Dab2ip	1162.39	1064.09	793.225	564.435	309.623	380.997	Downreg
Dagla	300.618	500.384	400.888	1294.27	783.766	729.277	Upreg
Dapk1	2261.65	4174.56	4538.01	5070.61	6811.71	5834.22	Upreg
Dcaf4	1107.28	983.18	911.022	583.043	196.197	451.709	Downreg
Dcdc2a	47862.4	56803.7	43275	18260.4	23144.1	24907.3	Downreg
Dck	1365.81	1686.71	1821.09	1115.43	885.952	934.023	Downreg
Dclk1	1647.39	1546	1417.36	6834.21	2994.05	5464.83	Upreg
Dclk2	987.029	1905.68	526.284	2548.23	3703.22	3194.68	Upreg
Dcx	7453.32	9684.06	7308.12	3514.8	5391.33	5306.52	Downreg
Ddr1	293.603	474.881	230.843	1393.51	715.301	699.726	Upreg
Ddx3y	1220.51	755.413	1326.16	2228.79	1648.26	1959.87	Upreg
Ddx41	898.847	1400.9	1394.56	2811.84	1862.85	1832.16	Upreg
Dek	369.76	312.19	500.635	831.146	1191.49	662.787	Upreg
Dennd2a	1332.74	1891.61	1443.01	530.321	368.891	394.717	Downreg
Desi2	1095.25	1969.88	1334.71	3887.98	3462.06	2528.72	Upreg
Dgkd	1423.93	2997.91	2615.27	8195.68	8861.56	9021.51	Upreg
Dgkg	1421.92	780.036	683.979	4641.6	5318.78	3161.96	Upreg
Dgkk	150.309	196.108	538.633	2583.37	2164.3	4352.44	Upreg
Dhcr24	1698.49	1254.92	1749.85	819.774	591.657	1203.15	Downreg
Dhdds	2674.5	2654.94	2776.76	8111.94	7427.89	7804.64	Upreg
Dhrs3	282.581	130.153	133.946	1884.55	1026.97	1198.93	Upreg
Dhx29	1796.69	1881.94	1675.75	1092.69	1024.92	1065.95	Downreg
Dhx36	3917.05	4194.78	2694.12	1455.54	1227.25	2164.61	Downreg
Dhx40	1683.46	2401.67	2192.53	5130.57	3539.72	3597.84	Upreg
Dipk1a	1244.56	1558.31	1841.04	2146.09	2628.22	2506.56	Upreg
Dleu2	1863.83	1423.76	1637.75	4303.56	2467.79	3071.2	Upreg
Dlg2	6730.83	8442.33	7184.63	53112.7	43156.2	47754.5	Upreg
Dmkn	806.658	328.02	489.235	2680.55	937.045	1844.83	Upreg
Dnajb12	5808.94	5663.4	6337.25	3478.61	3894.31	4261.68	Downreg
Dnajb13	10021.6	7597.22	10672.9	6048.55	6066.78	5595.7	Downreg
Dnajb2	8148.75	7640.31	8263.79	17080.9	16448.9	15193.4	Upreg
Dnajb3	627.289	357.04	455.036	53.7557	87.8799	223.743	Downreg
Dnajc12	1886.88	1640.98	1955.99	4400.73	3898.39	4471.7	Upreg
Dnal4	7509.43	6452.23	6367.65	4587.84	2403.41	3656.94	Downreg
Dnali1	913.878	1840.6	1840.09	634.731	693.842	980.461	Downreg
Dner	19700.5	25474.7	27297.4	32906.8	47908.8	49050.5	Upreg
Dock11	1068.2	2827.3	1599.75	5512.03	4220.28	4684.89	Upreg
Dock8	4019.26	4272.17	3365.75	6360.75	8584.64	12512.7	Upreg
Donson	1186.44	1072	621.281	152.997	526.258	467.539	Downreg
Dot1l	737.516	1174.01	915.772	3972.75	2802.96	4889.64	Upreg
Dpysl3	1532.15	2756.95	2909.76	7427.59	2116.27	4671.17	Upreg
Dpysl5	7259.92	8088.81	8759.68	4482.4	4262.17	5635.8	Downreg
Dtx1	18217.4	22089.9	8468.04	4043.05	7392.13	11800.4	Downreg
Dtx3l	2202.53	2037.59	2112.73	875.598	901.28	785.213	Downreg
Dusp14	22645.5	18498.4	17204	37112.1	29724.9	28350	Upreg
Dusp4	24.0494	107.288	109.247	4721.2	3630.67	5291.74	Upreg
Dusp5	2714.58	4179.83	807.475	375.256	398.525	719.779	Downreg
Dusp8	5462.23	4452.45	4069.67	1457.61	879.821	1245.36	Downreg
Dvl1	2821.8	624.381	514.884	191.246	609.028	215.3	Downreg
Dync2li1	4025.27	3355.83	3511.09	1865.94	1638.04	2587.83	Downreg
Dynlrb2	4358.96	3011.98	3876.83	1724.32	2336.99	1627.42	Downreg
Dyrk2	3631.46	6550.72	6526.3	2912.11	2426.92	3541.9	Downreg
E130308A19Rik	1630.35	2136.97	911.022	361.817	601.875	776.77	Downreg
Eapp	1582.25	1319.11	1713.75	2334.24	3363.96	2276.48	Upreg
Ebf3	5420.14	2392.87	1662.45	1744.99	1040.25	1249.59	Downreg
Ebf4	8224.9	10488.7	11027.3	4377.99	5721.39	4518.14	Downreg
Ebpl	508.044	540.837	576.632	271.88	154.301	280.735	Downreg
Ece1	8656.79	15081.9	16482.9	26568.8	30781.5	34632.7	Upreg
Ecsit	2569.28	2348.9	1677.65	4309.76	3769.64	4047.43	Upreg
Edem1	1136.34	2396.39	1992.09	525.152	1072.95	1119.77	Downreg
Edem2	3716.64	3243.26	4158.02	8034.41	5511.91	5961.92	Upreg
Eea1	764.571	700.89	443.636	1131.97	1301.85	1650.64	Upreg
Eed	2518.18	2082.44	650.73	480.7	600.853	538.251	Downreg
Eef1a2	910.872	1466.86	915.772	452.788	486.405	604.741	Downreg
Eef1akmt2	4819.91	2823.78	3036.11	2787.03	1933.36	1917.65	Downreg
Eef2kmt	1969.05	1449.27	1489.55	710.196	907.411	786.268	Downreg
Eepd1	114.235	209.3	198.544	685.385	391.372	687.061	Upreg
Efna3	14953.7	18484.3	20774	3540.64	3953.57	4546.64	Downreg
Efna5	4139.51	4276.57	3704.89	1345.96	1122	1313.97	Downreg
Efr3b	41410.1	63751	54877.9	231548	183347	201877	Upreg
Egr1	7422.25	4891.28	5178.29	21451.6	12339	11683.2	Upreg
Ehd1	2442.02	3343.52	3137.75	8788.02	9040.39	10228.9	Upreg
Eif1	16211.3	14059.1	16290.1	36423.6	25320.7	30444.9	Upreg
Eif1a	1978.07	2034.07	1624.45	3806.32	2360.49	2988.87	Upreg
Eif2ak3	1459	2107.95	472.135	348.378	620.269	337.726	Downreg
Eif3b	7122.64	9278.65	6667.84	14826.2	11288.5	12849.4	Upreg
Eif4b	4107.44	4083.1	4936.05	7889.68	5511.91	7204.12	Upreg
Eif4e3	5422.14	5377.59	5325.54	3181.92	3489.65	3479.63	Downreg
Eif5	2281.69	3128.94	2723.57	5350.76	5459.79	4990.96	Upreg
Elac2	596.225	636.693	464.536	1994.13	1332.5	1681.24	Upreg
Ell3	3628.46	3405.07	3412.29	1706.74	1502.13	2167.78	Downreg
Elof1	7831.09	4459.49	6068.41	12984.1	13319.9	10234.2	Upreg
Emp3	22.0453	24.6235	181.444	422.809	487.427	394.717	Upreg
Emx2	1681.46	2686.6	2264.73	579.941	1169.01	1129.27	Downreg
Endov	975.004	1122.13	680.179	1558.92	1879.2	1591.53	Upreg
Eno1	11938.5	14614	9347.71	16710.8	21787.1	17316.9	Upreg
Entpd2	1986.08	1458.94	1654.85	654.372	642.749	585.744	Downreg
Eny2	1225.52	1128.28	1126.67	2389.03	2303.27	1728.73	Upreg
Eomes	1743.58	1597.89	1557.95	401.1	1155.72	725.055	Downreg
Epb41	753.549	1116.85	1024.07	1381.11	1642.13	2685.98	Upreg
Epb41l4b	3735.68	3059.47	3271.7	1103.03	600.853	1193.65	Downreg
Epc1	858.765	1319.11	887.273	2312.53	2738.58	2906.55	Upreg
Epcam	19749.6	15186.5	15416.1	27377.2	25347.2	42507	Upreg
Epha7	5352	4037.37	4314.77	10875.2	20552.7	16439.9	Upreg
Ephx4	10083.7	7739.68	6786.59	4090.6	4222.32	3207.34	Downreg
Eps15l1	892.835	1261.07	1158.96	1947.61	1725.92	1719.24	Upreg
Erbin	5022.32	2789.49	1841.99	7009.95	6321.22	7013.09	Upreg
Erich3	10109.8	10273.3	10392.7	6510.64	5760.22	6050.57	Downreg
Erlin1	6461.28	6104.86	6018.06	4807	3963.79	3208.4	Downreg
Etf1	3145.46	3188.74	3868.28	9894.15	5906.35	8622.57	Upreg
Etfbkmt	1909.93	1141.47	1878.09	846.652	478.23	908.694	Downreg
Etv3	4186.6	5233.37	4315.72	1832.86	2635.38	2125.56	Downreg
Etv5	3168.51	3936.24	4294.82	7051.3	6743.25	7039.48	Upreg
Exoc6b	7418.25	12616	12879.7	26540.8	28361.7	32574.7	Upreg
F8	2266.66	1877.54	2808.11	1194	988.138	1138.77	Downreg
Faf1	2261.65	2387.6	519.634	331.838	439.399	972.018	Downreg
Fahd1	629.293	514.455	550.033	2191.58	2235.83	1951.42	Upreg
Fam102a	6259.87	7733.53	4271.07	2350.78	3191.27	3443.75	Downreg
Fam124a	948.95	2231.94	1894.24	3886.95	3529.5	5002.57	Upreg
Fam133b	448.923	309.552	537.683	960.366	1007.55	1133.49	Upreg
Fam135a	3154.48	4786.63	4344.22	8904.84	5775.55	6880.11	Upreg
Fam13a	12033.7	14387.1	14846.1	8046.82	9880.36	8327.06	Downreg
Fam168b	1440.96	3036.6	987.019	609.92	716.323	824.262	Downreg
Fam171b	7305.01	12740.9	9720.1	5517.2	5576.29	7410.97	Downreg
Fam172a	1895.9	1860.83	1617.8	195.381	808.291	798.933	Downreg
Fam185a	3068.31	3121.9	2639.02	1144.38	2172.47	1265.42	Downreg
Fam193b	1146.36	1160.82	816.975	526.186	499.689	431.656	Downreg
Fam217a	4908.09	4658.23	4899.95	2518.25	2820.33	3034.26	Downreg
Fam219a	626.287	367.593	671.629	1832.86	1253.82	1389.95	Upreg
Fam222b	1968.04	2398.15	2995.26	4014.1	2910.26	4630.01	Upreg
Fam234a	4407.06	5164.77	3331.55	2432.45	1592.06	3097.58	Downreg
Fam53c	9398.32	14649.2	14343.6	7364.53	8358.81	8955.02	Downreg
Fam83h	845.738	853.027	966.12	2107.84	1770.88	1323.46	Upreg
Fam91a1	2669.49	2607.45	276.441	341.142	486.405	751.44	Downreg
Fam92b	13073.9	8665.7	9898.69	4983.77	4952.95	5518.65	Downreg
Fbxl14	1021.1	513.575	370.489	260.508	160.432	275.458	Downreg
Fbxo10	7372.15	9715.72	10376.5	22860.6	24987.5	23713.6	Upreg
Fbxo34	493.013	800.263	411.337	1635.41	1105.65	1735.07	Upreg
Fbxw11	2712.57	4550.95	3255.55	6238.76	5447.53	6796.74	Upreg
Fbxw8	5226.74	8688.57	4023.13	1578.56	3172.87	4603.63	Downreg
Fetub	36232.5	35413.8	47769.3	123786	96738.4	104848	Upreg
Fgf12	20913	21655.5	20489	35187.2	34351.8	31494	Upreg
Fgf9	1729.55	2132.57	1433.51	615.089	969.744	860.146	Downreg
Fgfbp3	1217.5	1200.39	702.028	164.368	194.153	428.49	Downreg
Fhad1	5307.91	7096.84	7745.11	9005.11	11730.9	11567.1	Upreg
Fkbp4	11927.5	11318.9	13395.5	7490.65	9240.67	7781.42	Downreg
Fkbp9	533.096	1111.57	1057.32	284.285	326.995	375.72	Downreg
Flcn	417.859	1716.61	1534.2	3573.72	3099.3	3337.15	Upreg
Flnb	152.313	547.872	319.19	1056.51	1203.75	948.799	Upreg
Flrt1	17815.6	14937.7	11678	7806.98	6658.43	8250.01	Downreg
Fmn2	2526.19	3194.9	3125.4	1756.36	1560.38	1732.96	Downreg
Fmr1	4007.24	3478.07	1523.75	1180.56	1666.65	1902.87	Downreg
Fnbp1	3439.07	4723.31	3806.53	6468.26	6915.94	7721.26	Upreg
Fnip1	984.022	1092.23	1144.71	1737.76	2311.45	1463.83	Upreg
Fos	13814.4	12760.2	10187.5	28688	19064.8	17749.6	Upreg
Fosb	562.155	1464.22	1449.66	4185.71	1416.3	2807.35	Upreg
Foxj1	2890.94	3617.89	4221.67	1803.92	2187.8	1995.75	Downreg
Foxp1	3177.53	4186.87	3196.65	1468.98	1847.52	2673.31	Downreg
Frmd4b	2874.91	1832.69	2349.28	5919.33	4274.44	3950.34	Upreg
Fubp1	4021.26	3298.67	3026.61	2665.04	1744.31	2235.32	Downreg
Fut8	9553.63	12368	9909.14	4447.25	7603.65	7979.83	Downreg
Fxr2	2388.91	3527.31	804.625	515.848	823.619	965.685	Downreg
Fzd3	3882.98	4127.95	4305.27	7996.16	7672.12	9298.02	Upreg
Gak	2755.66	3343.52	3081.7	4565.1	4945.8	5017.34	Upreg
Galnt16	2207.54	1522.26	2535.47	4339.74	6405.01	6272.2	Upreg
Gap43	4633.52	3461.36	4547.51	9721.51	4319.4	6679.59	Upreg
Gas1	4284.81	4385.62	723.878	101.309	66.4209	112.927	Downreg
Gas5	812.67	777.398	651.68	1664.36	1660.52	1712.9	Upreg
Gas6	3951.12	3750.68	3073.15	1434.86	2200.06	2959.32	Downreg
Gatad2a	24719.8	16384.3	10780.3	2662.97	3132	3655.88	Downreg
Gcdh	1017.09	1067.6	708.678	204.685	409.766	332.449	Downreg
Gclm	4949.17	5057.49	856.873	308.062	641.728	1178.87	Downreg
Ggh	2919	2088.6	2264.73	1354.23	1469.43	1350.9	Downreg
Gipc1	3307.8	3413.87	4001.28	2039.62	2067.22	2786.24	Downreg
Git1	4060.34	4036.49	2823.31	2240.17	2313.49	1767.78	Downreg
Glb1l2	50209.2	62661.5	52688.2	29838.5	28119.5	32954.7	Downreg
Glce	9210.93	10411.3	8806.23	22179.4	16903.6	19205	Upreg
Gldc	2085.29	2118.5	2162.13	1497.92	829.75	718.723	Downreg
Glo1	9144.79	6430.24	9998.44	5290.8	4915.14	6453.73	Downreg
Glrx5	5116.52	3398.04	3312.55	932.455	2632.31	2729.25	Downreg
Gm10101	688.415	317.467	881.573	198.483	147.148	296.566	Downreg
Gm10134	815.676	829.283	902.472	288.42	266.705	298.676	Downreg
Gm11992	51634.1	58737.5	49093.5	16083.3	16581.7	18020.8	Downreg
Gm19500	825.697	861.822	856.873	431.079	309.623	462.262	Downreg
Gm31938	1884.87	1226.78	1320.46	341.142	779.679	338.781	Downreg
Gm3375	920.893	1115.09	938.571	1650.92	1564.47	1502.88	Upreg
Gm43011	367.756	567.219	466.436	883.868	1036.17	791.545	Upreg
Gm4869	7753.94	9105.41	8155.5	39126.9	40371.6	31278.7	Upreg
Gm4969	1389.86	1437.83	1352.76	730.871	249.334	427.434	Downreg
Gm49759	198.408	434.428	532.934	828.045	1329.44	784.158	Upreg
Gm49937	268.552	150.379	109.247	1459.67	1103.61	1222.15	Upreg
Gm6201	480.989	482.796	391.388	194.348	130.798	97.0962	Downreg
Gm6658	662.361	853.027	697.278	182.976	171.672	402.105	Downreg
Gna13	1010.08	999.889	1471.5	3361.8	2050.87	2849.56	Upreg
Gnaz	1461	1443.11	1433.51	633.697	979.963	655.399	Downreg
Gnb1	365282	338452	82861.2	58338.4	52192.5	52728.5	Downreg
Gng4	610.254	637.572	177.645	1128.87	1316.15	2932.94	Upreg
Gng8	435.896	285.808	738.127	1041	919.673	1110.27	Upreg
Gnl3	85.175	307.793	124.446	1085.45	760.263	391.551	Upreg
Gnpda2	3269.72	2482.57	2472.77	1879.38	1466.37	1717.13	Downreg
Golga4	5485.27	10680.4	7855.31	14009.6	16420.3	25399.1	Upreg
Gorab	354.729	783.554	556.683	1199.17	1624.76	967.796	Upreg
Gpat3	4570.39	5021.43	5211.54	18259.4	13387.4	14680.5	Upreg
Gpatch11	1137.34	2323.4	1576	2887.3	3405.86	2420.02	Upreg
Gpbp1	3395.98	2564.36	3055.11	4950.69	4059.85	4547.69	Upreg
Gpd1l	4661.58	8176.75	7121.93	20069.5	8005.25	17483.7	Upreg
Gpr137b	1483.05	1868.75	1513.3	3741.19	3471.26	4138.2	Upreg
Gpr137b-ps	1028.11	715.839	980.37	2023.08	2074.37	2030.58	Upreg
Gpr158	1732.56	5120.8	4190.32	6404.16	6771.86	7523.9	Upreg
Gpr162	1798.7	2188.85	2665.62	4598.18	3978.1	4315.5	Upreg
Gpr37	1580.25	2603.05	2079.49	8152.26	4729.16	8355.55	Upreg
Gprc5c	20398.9	22932.4	23140.3	9167.41	14140.5	11776.1	Downreg
Gramd1b	1401.88	1378.03	1457.25	4325.27	3933.14	4441.1	Upreg
Gramd1c	40326.9	51139.4	50418.7	13382.1	16234.3	14623.5	Downreg
Gramd4	957.969	1201.27	354.339	243.968	344.367	240.63	Downreg
Grb2	2325.78	2214.35	1163.71	314.264	641.728	836.927	Downreg
Grik5	2499.14	2822.91	816.975	164.368	297.361	434.822	Downreg
Grsf1	21019.2	17266.3	7058.28	6122.98	6938.42	8675.34	Downreg
Gsk3a	2308.74	2995.27	818.875	480.7	502.755	867.534	Downreg
Gsn	8470.41	10067.5	8551.64	5305.27	3747.16	5214.7	Downreg
H2-DMa	973	774.76	870.173	2017.91	1775.99	1532.43	Upreg
H2-M10.2	554.139	296.361	542.433	2187.44	1133.24	2261.71	Upreg
Habp4	2198.52	3804.33	2211.53	483.801	868.58	1357.24	Downreg
Hagh	5361.02	4343.4	4427.81	20739.4	28795	27095.1	Upreg
Hap1	887.825	1551.28	1113.37	6962.4	2011.02	3044.81	Upreg
Haus2	1251.57	1108.06	988.919	2119.22	1920.07	1647.47	Upreg
Hcfc1	3449.09	3637.24	3203.3	4782.19	4896.75	6105.45	Upreg
Hcn4	2572.29	3004.06	943.321	434.181	557.935	538.251	Downreg
Hdac11	3992.2	5730.23	5280.89	1903.16	1694.24	1885.99	Downreg
Hdac5	4153.54	3797.29	3468.34	10864.9	8385.38	9222.03	Upreg
Hdc	6198.74	5232.49	5604.83	3764.97	3124.85	2877	Downreg
Hdgf	10991.6	5236.01	3375.25	2589.58	2678.29	3711.82	Downreg
Heatr5a	1377.83	867.977	1281.51	509.645	287.142	480.204	Downreg
Heg1	4206.65	4295.92	4898.05	14457.2	12411.5	14067.3	Upreg
Herc4	1963.03	2258.32	2043.39	3521	4000.58	3294.94	Upreg
Herpud2	5129.54	5624.7	2149.78	479.666	1794.38	2518.17	Downreg
Hexdc	879.808	619.104	784.676	314.264	385.241	428.49	Downreg
Heyl	895.841	1513.46	2114.63	381.459	740.848	615.295	Downreg
Hif1an	2627.4	3226.55	3533.89	4645.73	5871.6	4590.96	Upreg
Hip1	1304.68	2778.06	1544.65	494.139	788.875	1414.23	Downreg
Hivep2	1124.31	1786.96	2051.94	7414.15	5270.75	6796.74	Upreg
Hjurp	6413.18	5469.05	3968.98	2709.49	3274.04	3161.96	Downreg
Hlcs	1550.19	2279.43	1542.75	749.479	695.886	1053.28	Downreg
Hmces	749.54	812.575	618.431	1265.33	1305.94	1603.14	Upreg
Hmox2	6993.37	6118.93	6961.38	4619.89	3616.36	3932.4	Downreg
Hnrnpd	2633.41	2204.68	423.687	303.926	202.328	399.994	Downreg
Homer2	11512.7	10585.5	9951.89	5559.58	5682.56	7835.24	Downreg
Hook2	592.217	260.305	467.386	1686.07	975.876	1232.7	Upreg
Hook3	469.966	505.661	754.277	1473.11	969.744	1031.12	Upreg
Hopx	1139.34	803.78	908.172	2100.61	1790.3	1958.81	Upreg
Hpcal1	3538.27	2193.25	2330.28	9692.57	9869.12	7326.54	Upreg
Hras	2324.78	2295.26	441.736	206.753	213.569	551.971	Downreg
Hs3st1	2179.48	3666.26	3455.99	6986.17	5190.02	4994.12	Upreg
Hsd17b12	7805.04	5482.24	6256.51	11727	9708.68	10093.8	Upreg
Hsd17b7	1335.75	1701.66	1895.19	839.416	490.492	1089.17	Downreg
Hsdl2	3459.11	3129.82	2777.71	2283.58	1303.89	1835.33	Downreg
Hspa14	1477.04	2220.51	1424.96	3072.35	3261.77	2999.43	Upreg
Hspa4l	13129	15031.7	15275.5	46698.2	41276	50150.2	Upreg
Hspa9	8720.92	9616.35	9261.26	15069.2	14647.3	15366.5	Upreg
Hspb11	1317.71	746.619	1117.17	569.604	472.099	624.793	Downreg
Hsph1	2101.32	5100.58	2905.01	9383.47	6606.32	10166.6	Upreg
Hus1	1486.05	1332.31	1146.61	542.726	342.323	55.9359	Downreg
Hyal3	526.081	421.237	440.786	135.423	92.9892	288.122	Downreg
Icmt	6228.8	7552.37	3588.99	1419.36	2634.35	4525.53	Downreg
Idh1	929.911	1225.02	1614	2263.94	2406.48	1747.73	Upreg
Idh3a	9683.9	10172.1	8935.42	14792.1	15349.3	17264.1	Upreg
Ids	1527.14	1174.01	1004.12	2424.18	2865.29	2382.02	Upreg
Ier5	1870.84	1409.69	955.67	100.275	549.76	370.443	Downreg
Ifi30	289.595	69.4734	51.2984	995.514	289.186	371.499	Upreg
Ifit1	7447.31	8248.86	8772.98	4371.79	4106.85	3794.14	Downreg
Ifit2	1814.73	2729.69	2463.27	1446.24	1496	1267.53	Downreg
Ifrd1	2131.38	2222.27	2020.59	4372.82	3121.78	4313.39	Upreg
Igf2r	210.432	187.314	252.692	452.788	364.804	903.417	Upreg
Igfbp5	407.838	390.458	550.033	2393.16	378.088	1147.21	Upreg
Ik	4611.48	5049.57	4579.81	7818.35	6247.65	7728.65	Upreg
Ikzf2	999.053	1268.11	1284.36	268.779	484.361	467.539	Downreg
Impa2	102.21	19.347	240.343	791.863	649.902	1205.26	Upreg
Inpp4a	1590.27	1816.86	2707.42	7268.39	4002.62	7116.52	Upreg
Inpp5f	5833.99	9270.74	9269.81	16688	18409.8	18977	Upreg
Inpp5k	17630.2	18793.9	20682.8	7614.7	8107.43	8466.37	Downreg
Inppl1	85.175	303.396	399.938	2030.31	1466.37	1687.57	Upreg
Ipmk	4968.21	5431.23	1307.16	1064.78	1597.17	2616.32	Downreg
Iqsec1	185.381	401.011	280.241	847.686	724.498	684.951	Upreg
Isoc1	4125.48	3935.36	3304	1265.33	2140.8	2307.09	Downreg
Ist1	2102.32	3821.04	3067.46	6001	5594.68	5083.83	Upreg
Itpkb	1528.14	1730.68	1543.7	4356.28	3391.55	3288.61	Upreg
Itprip	209.43	382.543	222.293	2573.04	2118.31	2847.45	Upreg
Jag1	3507.21	3365.5	792.275	335.973	603.919	325.061	Downreg
Jakmip1	7919.28	6778.49	7644.41	3811.49	4051.67	3387.81	Downreg
Jarid2	4944.16	6176.97	6266.96	17061.2	13112.5	14488.4	Upreg
Jdp2	1431.94	1086.07	932.871	532.388	659.099	219.522	Downreg
Josd2	1602.29	1290.09	1317.61	652.305	677.493	835.872	Downreg
Jph3	8164.78	11519.4	11574.4	4413.14	4498.22	5399.39	Downreg
Junb	3878.97	1796.63	3840.73	11813.8	6189.4	8399.88	Upreg
Jund	3253.69	3647.79	884.423	102.343	148.17	367.277	Downreg
Jup	10583.8	14389.8	14624.8	37504.9	24553.2	33216.4	Upreg
Kalrn	3030.23	3595.03	3230.85	4913.48	5148.13	5971.42	Upreg
Kansl3	4570.39	5511.26	5132.69	8280.45	6160.79	8456.87	Upreg
Kat14	1174.41	860.942	660.23	366.986	539.542	179.417	Downreg
Kat2b	1326.73	1472.13	1793.54	3253.25	3311.85	4101.26	Upreg
Kat7	5420.14	4769.04	4346.12	6290.45	8155.46	7193.56	Upreg
Kcng1	5989.31	9037.69	8060.5	36173.5	32587.1	32491.4	Upreg
Kcnh3	17135.2	23219.1	4664.36	1800.82	3219.88	3623.17	Downreg
Kcnh6	1067.19	903.154	966.12	4541.32	6125.02	5138.71	Upreg
Kcnip4	2393.92	2001.54	2628.57	1005.85	568.154	1336.13	Downreg
Kcnk10	5103.49	9400.89	6717.24	3353.53	3814.6	5654.8	Downreg
Kcnmb3	14536.9	13733.7	12659.3	29776.5	34798.4	29550	Upreg
Kcnq1	2164.45	3312.74	2358.78	574.773	1044.34	471.761	Downreg
Kctd1	239.492	525.887	718.178	4049.25	2824.42	3024.76	Upreg
Kctd9	707.454	774.76	866.373	1416.26	1189.44	1582.04	Upreg
Kdm1a	4287.81	3332.96	935.721	488.97	252.399	572.023	Downreg
Kdm6b	887.825	729.031	858.773	1787.38	1677.89	1983.08	Upreg
Kdsr	2624.39	4610.75	4554.16	2476.9	2377.87	2637.43	Downreg
Khdrbs3	2348.83	1198.64	1841.04	782.559	819.531	1019.51	Downreg
Khsrp	2526.19	3325.05	1640.6	403.168	682.602	1107.11	Downreg
Kif17	891.833	1684.95	759.027	483.801	488.449	515.032	Downreg
Kif1a	19846.8	30001.1	28183.7	47422.9	37607.5	43931.8	Upreg
Kif1bp	20290.7	21805	20249.6	6805.27	13633.6	15161.8	Downreg
Kif3c	8104.66	9889.84	12161.5	6265.64	6207.8	7660.05	Downreg
Kif5c	3022.21	2934.59	2809.06	5392.11	4708.73	5196.76	Upreg
Kirrel2	44478.4	39898.8	50985.9	158302	149410	120597	Upreg
Klc4	2427.99	3815.76	4085.82	1991.03	1862.85	2537.17	Downreg
Klf10	649.334	773.881	1213.11	3080.62	2273.64	2320.81	Upreg
Klf13	5176.64	4420.79	970.87	791.863	791.941	852.758	Downreg
Klf3	861.771	1211.83	1074.42	271.88	520.126	733.499	Downreg
Klf6	3907.03	4335.49	4623.51	8803.53	5725.48	6409.41	Upreg
Klhdc2	5732.78	4382.1	3067.46	1875.25	2088.68	2883.34	Downreg
Klhl2	996.047	786.192	400.888	157.132	216.634	240.63	Downreg
Klhl24	3046.26	5192.03	3721.98	6637.8	6426.47	6996.2	Upreg
Klhl5	27021.5	30919.2	22433.6	11797.3	12199	13329.6	Downreg
Kmt5a	6688.75	2129.05	1638.7	1165.05	979.963	1157.77	Downreg
Kras	15072	14868.2	6871.14	2711.56	4312.25	7466.91	Downreg
Krba1	796.637	1330.55	352.439	1966.22	2207.22	1855.38	Upreg
Ksr2	3123.42	3861.49	3196.65	8916.21	7437.09	7766.64	Upreg
Lamp1	49296.3	48011.4	6468.35	2839.75	3708.33	6078.01	Downreg
Lclat1	4358.96	6052.98	7541.82	11183.3	9653.5	11349.7	Upreg
Ldb1	4412.07	3955.58	1425.91	700.892	964.635	844.315	Downreg
Ldha	2570.28	1934.7	1944.59	5766.33	5559.94	4278.57	Upreg
Ldlr	3395.98	2369.13	2660.87	1697.44	1490.89	1855.38	Downreg
Ldlrad3	3350.89	5797.07	5430.03	2719.83	2342.1	3177.79	Downreg
Lemd2	4314.87	1463.34	413.237	542.726	194.153	332.449	Downreg
Leng8	1755.61	1969	2334.08	3651.25	4104.81	2101.29	Upreg
Lgals3bp	4369.98	4899.19	7101.98	3112.66	3942.33	3291.77	Downreg
Lgmn	10919.4	12646.8	11833.8	7396.58	6400.93	5816.27	Downreg
Lhx2	16369.6	18973.3	5117.49	2071.66	3665.41	3803.64	Downreg
Lima1	8834.16	10246	9470.26	5420.02	5183.89	6920.22	Downreg
Limd1	1699.49	1149.39	900.572	137.491	178.825	387.329	Downreg
Limk1	859.767	1120.37	1236.86	1464.84	2727.34	3407.87	Upreg
Lingo1	13713.2	18823.8	16663.4	7023.39	8559.09	11081.6	Downreg
Lingo2	7881.2	9484.43	9995.59	2737.41	3353.74	1959.87	Downreg
Lmna	1853.81	1316.48	2639.02	5324.92	4345.97	4261.68	Upreg
Lmo2	2620.39	3084.97	1884.74	4457.59	4454.28	3750.87	Upreg
Lncbate10	166.342	397.493	248.892	3082.68	2369.69	2855.9	Upreg
Lnpep	488.003	990.215	1484.8	2857.32	2180.65	2207.88	Upreg
Lnx1	2.00412	1.75882	0	522.051	527.279	763.05	Upreg
Lor	260.535	182.038	254.592	329.771	703.039	905.528	Upreg
Lpcat1	3451.09	6634.27	4501.91	3418.66	2184.74	3386.76	Downreg
Lpcat4	45722	47800.3	56437.8	26547	26625.6	26424.9	Downreg
Lratd2	813.672	1618.99	1590.25	2059.26	2393.19	2453.79	Upreg
Lrguk	7483.38	12810.4	9946.19	4331.47	6676.83	6675.37	Downreg
Lrig2	614.262	792.348	1547.5	1873.18	2025.33	1964.09	Upreg
Lrp11	17957.9	18851	16012.7	4409	12122.3	14268.9	Downreg
Lrp6	1751.6	1723.64	554.783	55.8232	129.776	202.636	Downreg
Lrp8	1721.54	1700.78	445.536	374.222	296.339	639.569	Downreg
Lrpprc	1262.59	2546.77	1400.26	2506.88	3831.97	2660.65	Upreg
Lrrc1	1028.11	864.46	1370.81	1758.43	2990.98	1350.9	Upreg
Lrrc10b	8693.87	9062.32	1856.24	1130.94	1592.06	1833.22	Downreg
Lrrc3b	23287.9	23394.1	20939.3	44532.5	50711.8	46202	Upreg
Lrrc43	2435	1492.36	1766	1174.36	1134.26	898.14	Downreg
Lrrc59	31801.4	36299.4	33479.8	15758.7	16785.1	17752.8	Downreg
Lrrc8d	7962.36	9948.76	5880.32	3334.92	4495.16	3528.18	Downreg
Lrrfip2	2858.88	2734.08	2811.91	4615.75	5389.29	5767.73	Upreg
Lrriq4	402.828	411.564	687.779	185.044	158.388	146.7	Downreg
Lrrn1	32979.8	41604.9	34715.7	17121.2	21539.8	23656.6	Downreg
Lrrn2	890.831	1110.69	785.626	251.205	345.388	245.907	Downreg
Lsm14b	967.989	1089.59	374.288	287.386	155.323	356.723	Downreg
Ltbp2	729.499	765.966	886.323	136.457	103.208	230.076	Downreg
Ltk	3694.59	4867.53	4495.26	2608.19	2627.2	2889.67	Downreg
M6pr	6670.71	7017.69	6275.51	19984.7	11527.6	16887.4	Upreg
Maff	212.437	264.702	171.945	454.856	357.651	962.519	Upreg
Mafk	624.283	1310.32	1206.46	2971.04	2918.43	2864.34	Upreg
Magi2	2609.36	769.483	371.439	260.508	126.711	366.222	Downreg
Malat1	18739.5	16393.1	24296.4	35275.1	49806.4	38053.3	Upreg
Man2a2	4881.03	5586.01	2580.12	1764.63	1896.57	1759.34	Downreg
Manea	26015.5	38110.1	37036.5	21021.6	20674.3	23489.9	Downreg
Maneal	2013.14	417.72	610.831	162.301	135.907	370.443	Downreg
Map10	839.726	1450.15	816.975	191.246	485.383	564.636	Downreg
Map1s	3428.05	3858.85	3641.24	8957.56	10341.2	7497.52	Upreg
Map2k3	974.002	653.401	651.68	2585.44	1043.32	2430.57	Upreg
Map3k2	545.12	627.899	626.981	1931.07	1553.23	1368.85	Upreg
Map3k5	848.744	941.848	566.182	310.129	377.066	407.382	Downreg
Map3k7	1191.45	2051.66	326.79	330.804	286.121	593.131	Downreg
Map4k2	1159.38	1232.93	1291.01	342.176	697.93	664.898	Downreg
Map4k3	4276.79	2102.67	607.031	735.006	565.088	650.123	Downreg
Mapk1	7050.49	7222.59	4518.06	2708.46	2500.49	4261.68	Downreg
Mapk11	1352.78	1103.66	1359.41	2454.15	1404.03	2947.71	Upreg
Mapk6	2480.1	3018.13	3236.55	7254.95	6503.11	5874.32	Upreg
Mapkap1	12031.7	13578.1	12279.3	8191.54	8658.21	7977.72	Downreg
Mapkapk2	1107.28	964.712	302.091	247.069	17.3716	178.362	Downreg
39142	3771.75	5314.27	4584.56	8656.74	8434.43	9254.75	Upreg
Marcksl1	705.45	878.53	1157.06	3408.32	1894.53	2198.39	Upreg
Mark1	853.755	427.393	330.59	271.88	109.339	191.026	Downreg
Mark3	2159.44	2376.16	584.232	278.082	434.29	344.058	Downreg
Mast2	3796.8	2763.98	825.524	1437.97	695.886	845.37	Downreg
Mat2b	17883.8	17707.8	17995.3	12003	9001.56	11420.4	Downreg
Mavs	1178.42	2245.13	1970.24	2620.59	2596.54	4194.13	Upreg
Mbd3	2478.09	2000.66	1407.86	633.697	1089.3	1062.78	Downreg
Mbnl3	1752.6	1890.73	1467.7	739.141	652.968	1272.8	Downreg
Mcl1	4927.13	3906.34	504.434	775.323	824.64	805.265	Downreg
Mcm4	1014.08	1713.09	1102.92	840.45	668.296	553.026	Downreg
Mcm9	3333.85	4287.12	1187.46	543.76	488.449	621.627	Downreg
Mcmbp	1356.79	1605.8	703.928	572.705	564.066	690.227	Downreg
Mcph1	687.413	841.595	856.873	2201.92	2146.93	882.309	Upreg
Mcu	3327.84	2884.46	3564.29	5850.07	5212.5	5691.74	Upreg
Mcur1	3992.2	3195.77	946.171	328.737	478.23	772.548	Downreg
Mdh1b	1076.21	1115.09	1183.66	615.089	549.76	471.761	Downreg
Med15	1903.91	1708.69	1563.65	4874.19	3445.71	2784.13	Upreg
Med22	5746.81	3934.48	5518.38	11933.8	9872.18	8200.41	Upreg
Mef2b	5538.38	6709.02	7263.48	4600.25	2682.38	3770.92	Downreg
Memo1	4502.25	6171.7	3923.38	1620.94	1905.77	2317.64	Downreg
Metap1	2715.58	2716.5	2488.92	4693.29	4123.2	4214.19	Upreg
Mex3c	4620.5	952.401	1449.66	744.31	907.411	1151.43	Downreg
Mfap3	1406.89	2012.97	1760.3	3143.67	3059.45	4277.51	Upreg
Mfap3l	372.766	582.169	52.2484	1007.92	1967.08	2721.86	Upreg
Mfge8	1343.76	807.298	1004.12	13359.3	10606.9	13232.5	Upreg
Mfhas1	762.567	2551.17	340.089	402.134	270.793	306.064	Downreg
Mfn2	8704.89	11070	11941.1	16928.9	21198.5	22697.3	Upreg
Mfsd4a	5189.67	5302.84	5656.12	3448.64	2505.6	3333.99	Downreg
Mfsd8	4087.4	4505.22	3811.28	1586.83	3087.04	2778.85	Downreg
Mgat4b	14580	16460.8	6537.7	1447.27	2369.69	2971.99	Downreg
Mgst3	31407.5	16754.5	22402.2	14943.1	18049.1	11634.7	Downreg
Mib1	3507.21	2271.52	1690	867.328	716.323	810.542	Downreg
Mib2	2205.53	3969.66	3294.5	7104.02	5357.61	4623.68	Upreg
Micu1	1381.84	2015.61	3156.75	3939.67	5626.36	3043.76	Upreg
Mid1ip1	9214.94	6483.89	8318.89	16109.1	14266.2	16602.4	Upreg
Mindy2	7441.29	7102.11	3645.99	2333.2	2956.24	4523.42	Downreg
Mir22hg	616.267	199.626	310.64	1358.37	873.69	1018.45	Upreg
Mir6236	6691.75	3615.25	1339.46	1065.81	1032.08	1465.94	Downreg
Mitf	769.582	985.818	832.174	480.7	336.192	269.125	Downreg
Mkln1	3945.11	4378.58	4675.76	6743.24	7303.23	5649.52	Upreg
Mlf1	12264.2	8830.15	9904.39	6896.24	5341.26	6005.19	Downreg
Mmaa	1129.32	1192.48	747.627	1372.84	1836.28	2059.07	Upreg
Mmp15	2256.64	4322.3	5474.68	2295.99	1599.21	2684.92	Downreg
Mmp16	2175.47	4294.16	3383.8	1406.95	2020.22	2366.19	Downreg
Mob3b	6712.8	5373.19	8600.08	4009.97	3840.15	5545.04	Downreg
Morn5	811.668	462.569	672.579	208.82	298.383	236.408	Downreg
Mpzl3	598.229	525.887	894.872	1204.33	1209.88	1540.87	Upreg
Mrpl42	3832.88	2655.82	3239.4	5425.19	6685	5184.09	Upreg
Msh2	2081.28	3275.8	3398.04	2227.76	1570.6	1598.92	Downreg
Msi1	367.756	493.349	534.833	236.732	177.804	175.195	Downreg
Mslnl	69203.2	83286.3	85393.8	35509.8	38941	40237.9	Downreg
Mt1	13716.2	10075.4	15273.6	19064.7	24089.3	16839.9	Upreg
Mtch1	12533.8	14937.7	1304.31	295.656	606.984	566.746	Downreg
Mtcl1	4312.86	4632.73	2739.72	7269.42	8009.33	6048.46	Upreg
Mterf3	828.703	1161.7	973.72	1915.56	1592.06	1727.68	Upreg
Mthfd2	1330.73	1505.55	1686.2	3067.18	1616.58	2796.79	Upreg
Mtmr6	2284.7	3158.84	2986.71	5426.22	4074.15	4641.62	Upreg
Mustn1	0	22.8647	0	4108.18	1703.44	3051.14	Upreg
Mvk	3950.12	3572.16	3152.95	1129.9	1108.72	778.881	Downreg
Mxd4	970.996	875.013	728.627	466.227	310.645	373.609	Downreg
Mxi1	6431.22	5250.08	1519.95	869.395	1436.73	1169.38	Downreg
Mxra7	1119.3	1156.42	304.941	49.6206	225.831	197.359	Downreg
Myo1c	5784.89	9465.97	7468.67	11785.9	11112.7	12486.4	Upreg
Myo1d	1402.88	1019.24	1017.42	6475.49	4127.29	4558.25	Upreg
Myo9b	636.308	630.537	829.324	1613.7	1196.6	1012.12	Upreg
Naa25	1870.84	3280.2	2640.92	5556.48	6523.55	4441.1	Upreg
Naa30	828.703	2384.96	566.182	295.656	369.913	775.714	Downreg
Naglu	2147.41	2374.41	2076.64	1125.77	1006.53	1212.65	Downreg
Natd1	3125.42	3050.67	2613.37	7544.41	7435.05	9083.77	Upreg
Nbas	1873.85	3284.6	3274.55	1282.9	1737.16	1709.74	Downreg
Nbr1	5519.34	9124.75	7996.85	10977.5	11990.5	12908.5	Upreg
Ncam2	187.385	274.376	238.443	589.245	649.902	386.274	Upreg
Nckap1	4137.5	3019.89	961.37	1314.95	225.831	1012.12	Downreg
Ncoa1	18173.3	9240.84	3746.68	1823.56	2030.43	3314.99	Downreg
Ncoa6	2375.88	4295.92	1824.89	760.85	937.045	2027.41	Downreg
Ncor1	5802.93	5532.37	2555.42	2503.78	1528.7	2509.73	Downreg
Ndfip1	63458.4	55449.4	59020.7	106231	89220.6	85801.4	Upreg
Ndrg4	15153.1	18052.5	18482.6	26234.9	21161.7	29648.1	Upreg
Neat1	1359.79	1041.22	956.62	3334.92	4575.89	6341.86	Upreg
Necab1	8276.01	9509.94	9333.46	3656.42	6177.14	6072.74	Downreg
Necab3	2415.97	1947.01	2316.03	727.77	1205.79	600.519	Downreg
Nedd9	5229.75	4729.47	4414.51	7071.98	10103.1	9935.48	Upreg
Neo1	2379.89	4796.3	1372.71	911.779	858.362	1448	Downreg
Neto2	893.837	1712.21	910.072	505.51	732.673	591.02	Downreg
Neurl1a	3280.74	3981.97	784.676	439.349	646.837	936.134	Downreg
Nfat5	1188.44	1547.76	3077.9	4029.61	4460.42	3912.34	Upreg
Nfatc2	1079.22	1742.11	1218.81	5379.71	8008.31	5192.54	Upreg
Nfatc3	4701.66	8447.61	5633.33	3348.36	4651.5	3944.01	Downreg
Nfkbia	3929.07	2709.46	3231.8	11415.9	7252.14	10244.7	Upreg
Nfkbid	441.908	213.697	209.944	2550.29	948.285	816.875	Upreg
Nfkbiz	1364.8	1436.08	655.48	2653.67	2742.67	1978.86	Upreg
Nfu1	3060.29	1424.64	2376.83	5300.11	4964.19	3914.46	Upreg
Nfyb	2147.41	1846.76	2663.72	1016.19	859.384	1042.73	Downreg
Nipal2	5199.69	4623.06	5709.32	3210.87	3377.24	3027.92	Downreg
Nipbl	1379.84	2413.98	2197.28	3395.91	2645.59	3915.51	Upreg
Nlk	455.937	729.91	763.776	1680.9	2220.5	1277.03	Upreg
Nmnat3	8.01648	42.2117	63.648	967.603	832.815	1014.23	Upreg
Noct	4305.85	5565.78	671.629	1078.22	1041.27	1241.14	Downreg
Nol4l	3022.21	1729.8	1223.56	415.573	960.548	874.921	Downreg
Nop10	1325.72	923.38	1287.21	2139.89	2968.5	1909.21	Upreg
Nop53	3083.34	3021.65	3911.03	5218.44	4562.6	6580.38	Upreg
Npepps	759.561	1275.14	1278.66	1605.43	2890.84	1818.44	Upreg
Nploc4	5751.82	9075.51	6675.44	9245.98	15503.6	13953.4	Upreg
Nppc	261.538	173.244	262.192	1409.02	549.76	908.694	Upreg
Nptxr	6277.9	9884.56	2703.62	1883.52	980.985	1699.18	Downreg
Nqo1	115886	95294.6	117772	60422.4	61503.7	64947.9	Downreg
Nr4a1	3046.26	2660.21	4081.07	78753.1	40392.1	57733.2	Upreg
Nrde2	687.413	693.854	1247.31	4298.39	2151.01	4594.13	Upreg
Nrg1	1109.28	1098.38	1281.51	2574.07	3513.15	2773.57	Upreg
Nrm	998.051	868.857	448.386	396.965	274.88	322.95	Downreg
Nrp1	10675.9	9038.57	9788.5	6563.36	4804.78	6701.75	Downreg
Nrp2	1967.04	2807.96	3581.39	5014.79	5381.11	4438.99	Upreg
Nsmce4a	6120.58	3886.11	1511.4	395.931	1275.28	1630.58	Downreg
Nt5c2	5674.66	5666.92	5254.29	2386.96	4544.21	3738.2	Downreg
Nt5dc1	317.653	882.927	498.735	1391.45	1031.06	2290.2	Upreg
Ntf3	336.692	336.814	724.828	1625.08	1030.03	1302.36	Upreg
Nubp2	2058.23	1685.83	1453.46	3627.48	3185.14	2942.44	Upreg
Nudt3	5517.34	4946.68	5900.27	2018.94	3843.21	3496.52	Downreg
Nudt4	1877.86	2714.74	852.124	654.372	435.312	1172.54	Downreg
Nup210	3452.09	5960.64	5062.39	2250.5	2668.07	2758.8	Downreg
Nxpe3	149.307	30.7793	140.596	301.859	310.645	751.44	Upreg
Oaz2	9427.37	8382.53	10489.6	19886.5	13725.6	18860.9	Upreg
Oaz2-ps	559.149	434.428	519.634	1108.19	760.263	1040.62	Upreg
Ocrl	1030.12	2296.14	1354.66	2833.55	3141.2	3290.72	Upreg
Ogt	2402.94	3192.26	2442.37	6160.2	5121.56	3863.8	Upreg
Ormdl3	34433.8	37027.5	40303.5	15743.2	14411.3	13006.7	Downreg
Osbpl1a	4234.7	4037.37	4160.87	1711.91	1377.47	1499.71	Downreg
Oscp1	24369.1	23793.3	24341.1	14607.1	14156.8	16311.1	Downreg
Otud3	955.965	2027.92	816.025	448.653	476.186	776.77	Downreg
Otud4	2996.16	2969.77	884.423	634.731	583.482	1152.49	Downreg
Oxnad1	1498.08	2006.81	2263.78	3754.63	4084.37	4164.58	Upreg
P2rx4	6077.49	6452.23	5738.77	3847.67	2426.92	3789.92	Downreg
P4htm	9809.16	10358.6	10574.1	6030.98	5480.23	5057.45	Downreg
Pacs2	5504.31	4244.03	2368.28	1816.32	1975.25	2646.93	Downreg
Padi2	2692.53	2209.96	2474.67	1381.11	1385.64	1224.26	Downreg
Paip1	3120.41	2241.62	2032.94	786.694	1179.23	1757.23	Downreg
Pak3	6267.88	6800.48	7384.12	13923.8	18964.7	14932.8	Upreg
Pak6	1343.76	1794.88	2177.33	2973.1	3643.95	3013.15	Upreg
Pakap	198.408	262.064	170.995	968.636	555.891	796.822	Upreg
Palm	20841.8	26638.2	27660.3	9042.33	11741.2	13396.1	Downreg
Panx1	4553.36	4528.08	4508.56	2064.43	2663.99	3892.29	Downreg
Pappa	3681.57	2346.27	2111.78	6637.8	5570.15	5148.21	Upreg
Papss1	4239.71	3487.74	4035.48	3386.61	1787.23	1800.5	Downreg
Paqr4	0	77.3881	30.3991	442.451	381.154	302.898	Upreg
Paqr8	742.526	880.289	1361.31	443.485	454.727	131.924	Downreg
Pard3	3397.98	4754.09	1241.61	615.089	1001.42	1067	Downreg
Pard6b	4639.54	6095.19	1084.87	603.718	854.274	445.376	Downreg
Parp12	1526.14	1718.37	469.285	154.031	94.0111	215.3	Downreg
Parp14	906.864	1001.65	1590.25	776.356	325.973	554.082	Downreg
Parp16	706.452	484.555	378.088	1629.21	1167.99	1737.18	Upreg
Patj	1086.23	1578.54	2231.48	772.221	1088.28	852.758	Downreg
Pcbp1	10281.1	9663.83	3849.28	4239.46	3808.47	4831.59	Downreg
Pcbp3	2514.17	3082.33	3440.79	8637.09	10014.2	9356.07	Upreg
Pcbp4	1330.73	1152.91	1106.72	665.744	728.586	547.749	Downreg
Pcca	2384.9	1595.25	1017.42	430.046	538.52	911.86	Downreg
Pcdh10	2647.44	3775.31	2918.31	66923.8	44929.1	59197	Upreg
Pcdh19	2933.03	4083.1	1452.51	1111.3	1093.39	1250.64	Downreg
Pcp4l1	91885.8	85564.8	102788	333297	306881	320292	Upreg
Pcsk1	1107.28	360.558	124.446	7784.24	3159.59	7175.62	Upreg
Pcsk2	396.816	631.416	552.883	4494.8	2049.85	2882.28	Upreg
Pcx	1434.95	2492.25	2406.28	1194	923.761	1172.54	Downreg
Pcyox1l	2444.02	1345.5	1764.1	472.43	538.52	659.621	Downreg
Pdcd6	5435.17	4076.06	4507.61	8468.59	6880.18	6881.17	Upreg
Pde10a	253.521	535.561	201.394	1237.41	1650.3	2031.63	Upreg
Pde4dip	4915.1	7616.57	4890.45	9719.44	10523.1	9770.83	Upreg
Pde7b	12837.4	13210.5	11598.2	15916.9	21068.7	20149.6	Upreg
Pdlim2	37.0762	104.65	3.79988	809.437	326.995	472.816	Upreg
Peli1	4186.6	4686.37	4570.31	1270.5	2457.57	2892.83	Downreg
Per1	413.851	342.97	548.133	2452.09	1195.58	1906.04	Upreg
Per2	2115.35	2894.14	2128.88	4807	4262.17	3370.93	Upreg
Pex5	821.689	1238.21	862.573	2163.67	1548.12	1330.85	Upreg
Pex5l	7890.22	6350.22	1326.16	978.974	463.924	912.916	Downreg
Pex6	2871.9	3259.09	592.782	226.394	595.744	528.752	Downreg
Pfkm	4835.94	7480.26	6906.29	3506.53	3065.58	3741.37	Downreg
Pfkp	10224	12128.8	12390.5	17627.7	17337.9	23365.4	Upreg
Pgap2	502.032	703.528	533.883	322.534	223.787	272.292	Downreg
Pgs1	2493.12	2762.23	3455.99	6139.52	3547.9	5122.88	Upreg
Phactr2	609.252	712.322	596.582	936.59	945.22	1782.56	Upreg
Phc2	6702.78	4864.02	2187.78	906.611	781.722	1084.94	Downreg
Phtf2	5671.66	4823.56	5956.32	15088.8	14396	15563.9	Upreg
Phyh	8283.02	7935.79	7690.96	6039.25	4567.71	5206.26	Downreg
Pi4k2a	3308.8	2805.32	419.887	593.38	442.465	444.321	Downreg
Pias2	2319.77	2582.83	2126.98	3394.88	3562.2	3575.67	Upreg
Pifo	8778.04	5634.38	6494.95	4372.82	4969.3	3427.92	Downreg
Pigx	1307.69	920.742	639.33	2467.59	2244	1575.7	Upreg
Pik3ip1	1099.26	878.53	857.823	629.562	353.563	455.93	Downreg
Pim3	3424.04	2185.33	2075.69	4333.54	6065.76	6372.47	Upreg
Pink1	8276.01	8309.54	8495.59	2578.21	4191.67	5701.24	Downreg
Pitpnc1	3413.01	3501.81	3392.35	8863.49	12132.5	6292.26	Upreg
Pkib	11288.2	10134.3	10077.3	16600.2	18906.4	16317.4	Upreg
Pkn1	775.594	1666.48	354.339	259.475	266.705	332.449	Downreg
Pknox1	5706.73	7973.61	8257.14	4682.95	3809.49	4202.58	Downreg
Pla2g12a	1605.3	1642.74	771.376	237.766	348.454	665.953	Downreg
Plaat1	5277.85	6322.96	5468.98	2310.46	3549.94	2027.41	Downreg
Plaat3	1376.83	1123.89	1253.01	2301.16	3134.04	2678.59	Upreg
Plagl1	1.00206	126.635	60.7981	1795.65	1045.36	1225.31	Upreg
Plcb3	3092.36	4095.41	3599.44	1585.79	1081.13	2177.28	Downreg
Plcxd3	1639.37	1316.48	1377.46	3233.61	3065.58	2918.16	Upreg
Plekha5	1419.92	841.595	466.436	200.55	229.918	597.353	Downreg
Plekha7	1290.65	1211.83	1824.89	666.777	557.935	1063.84	Downreg
Plekhh3	931.915	976.145	348.639	67.1946	199.263	183.639	Downreg
Plekhm3	3084.34	5599.2	5986.71	9182.92	7528.04	9759.23	Upreg
Pllp	521.071	531.163	795.125	150.929	112.405	177.306	Downreg
Plod1	810.666	828.404	1236.86	2590.61	3683.8	3870.13	Upreg
Plod3	1112.29	1059.69	746.677	2017.91	1580.82	2012.64	Upreg
Plpp6	3731.67	3835.11	753.327	571.671	767.416	1233.76	Downreg
Plxna1	5790.9	5950.97	2835.66	2088.2	2311.45	2657.48	Downreg
Plxna4	27347.2	33625.1	15066.5	11785.9	15510.8	14054.7	Downreg
Pmepa1	2109.34	1088.71	1221.66	618.191	358.673	650.123	Downreg
Pmm1	1901.91	1869.63	1027.87	5927.6	3279.15	3234.78	Upreg
Pnpla3	545.12	629.657	550.033	197.449	194.153	313.452	Downreg
Pnrc1	6829.03	8160.04	2991.46	1575.46	2265.46	4679.62	Downreg
Pofut2	7474.36	7588.43	7241.63	12219.1	11025.9	10296.4	Upreg
Polg	1926.96	1223.26	1059.22	2235	3751.25	2157.22	Upreg
Polg2	271.558	543.475	655.48	1741.89	814.422	1237.98	Upreg
Polr1a	584.201	481.917	334.39	537.557	1904.75	826.373	Upreg
Pom121	1624.34	2316.37	284.041	266.711	710.192	340.892	Downreg
Pomgnt1	4088.4	4506.97	2618.12	1462.78	2280.79	2350.36	Downreg
Pon2	5424.15	5617.67	6642.19	3199.5	3298.56	3911.29	Downreg
Pop5	3415.02	1660.33	1961.69	5366.27	6267.06	4023.16	Upreg
Pou2f1	883.816	971.748	1286.26	640.933	382.175	619.516	Downreg
Ppa1	36563.1	20849.9	23278.1	39267.5	44917.9	37713.4	Upreg
Ppa2	2931.02	2399.91	2895.51	1270.5	1368.27	1850.11	Downreg
Ppan	262.54	249.752	438.886	1079.25	729.608	602.63	Upreg
Ppat	924.901	845.992	818.875	1605.43	1360.09	2006.3	Upreg
Ppcs	253.521	260.305	386.638	639.9	625.378	686.006	Upreg
Ppfia1	2566.27	3751.56	865.423	487.936	628.443	834.816	Downreg
Ppfibp1	134.276	315.708	393.288	1991.03	1009.6	1861.71	Upreg
Ppip5k1	6230.81	6498.84	5215.34	8655.7	8332.24	11412	Upreg
Ppp1cb	9356.23	8656.03	9624.15	17361	13229	13601.9	Upreg
Ppp1r13b	1646.38	1633.06	406.587	629.562	494.58	413.714	Downreg
Ppp1r16b	669.376	733.428	1455.35	340.108	405.678	409.493	Downreg
Ppp1r1a	13698.2	11675.9	12413.3	4230.16	6924.12	4391.49	Downreg
Ppp2ca	5900.13	5534.13	1123.82	1352.16	620.269	1383.62	Downreg
Ppp2r2d	2385.9	1858.19	243.192	648.17	543.629	468.595	Downreg
Ppp3ca	6342.03	6570.95	3191.9	1409.02	1687.09	1418.45	Downreg
Ppp3cc	4257.75	4140.26	2525.97	1210.54	1491.91	2297.59	Downreg
Ppp3r1	4379	5205.23	6106.41	2885.23	2747.78	2942.44	Downreg
Ppp6r1	8433.33	9073.75	933.821	1376.97	1280.39	1365.68	Downreg
Pptc7	3219.62	4353.96	929.071	1304.61	1282.43	1501.83	Downreg
Pqlc2	388.799	739.584	574.732	1325.28	1535.85	785.213	Upreg
Prdx4	3734.68	2542.37	2706.47	1774.97	2136.71	1705.52	Downreg
Prkaca	8988.47	10937.2	6212.81	2505.84	2475.96	3109.19	Downreg
Prkar1a	29935.5	31546.2	30211.9	70592.6	57843.4	70594.2	Upreg
Prkar2a	5248.79	4900.07	1441.11	1059.61	827.706	1758.29	Downreg
Prkcd	331.682	521.49	310.64	1951.75	664.209	412.659	Upreg
Prkci	2202.53	1883.7	2947.76	626.461	923.761	1481.77	Downreg
Prkcsh	6081.5	5637.02	6342.95	9996.49	8322.02	8754.49	Upreg
Prkrip1	1221.51	809.936	1180.81	1825.63	1973.21	1491.27	Upreg
Prr15	379.781	65.0763	355.289	1439	985.072	1063.84	Upreg
Prrc2b	24401.1	27143	13156.1	8703.25	6093.35	9760.28	Downreg
Prrc2c	2273.67	3382.21	2879.36	4739.81	5010.18	3872.24	Upreg
Prxl2a	29299.2	22042.4	23380.7	37498.7	40605.6	35565.7	Upreg
Psen2	14546.9	12406.7	15688.8	23538.8	22626	21534.3	Upreg
Psip1	11453.5	10585.5	6102.61	1583.73	3578.55	5223.14	Downreg
Psmc1	8013.47	7713.3	9264.11	14185.3	12329.8	12942.3	Upreg
Psmg2	2604.35	1798.39	1817.29	1287.04	1406.08	1037.45	Downreg
Ptdss1	2714.58	2878.31	2675.12	5122.3	3362.94	5069.06	Upreg
Ptov1	7437.28	6451.35	857.823	595.448	590.635	836.927	Downreg
Ptp4a3	54183.4	45983.5	51024.8	21022.6	21670.6	21883.6	Downreg
Ptpn1	6943.27	8791.46	9425.61	16165	14330.6	14626.7	Upreg
Ptpn13	3453.1	4174.56	1324.26	1312.88	1091.35	1417.39	Downreg
Ptpn6	690.419	758.931	632.68	1344.93	1093.39	1149.32	Upreg
Ptpn9	1251.57	2647.9	819.825	293.589	392.394	720.834	Downreg
Ptprn	441.908	198.747	416.087	1580.62	1072.95	3793.08	Upreg
Pycr2	6791.96	4232.6	5458.53	3732.92	3309.8	3690.71	Downreg
Pygo1	18707.4	25333.2	21861.7	7182.59	11603.2	10018.9	Downreg
Rab11fip1	5741.8	9516.97	7173.23	15832.1	9593.21	17962.8	Upreg
Rab11fip3	3093.36	3915.13	721.028	1169.19	1070.91	1176.76	Downreg
Rab21	3463.12	823.127	884.423	797.032	395.46	454.875	Downreg
Rab39b	2358.85	3718.14	2606.72	4349.04	4211.08	5133.43	Upreg
Rab3b	10468.5	8743.97	8631.43	6702.92	5658.03	6469.56	Downreg
Rab3gap1	6179.7	8255.9	6662.14	14069.5	12466.7	13346.5	Upreg
Rab40b	653.343	414.202	645.98	186.077	275.902	231.131	Downreg
Rab6b	23520.3	31774	19334.8	13334.5	14541.1	17537.5	Downreg
Rac1	2531.2	2907.33	437.936	683.318	242.181	780.991	Downreg
Rad51c	115.237	211.058	338.19	824.943	749.023	488.647	Upreg
Ralgapa1	3820.85	5537.64	1130.47	1100.96	1488.85	1593.64	Downreg
Ralgps2	925.903	1212.71	588.032	1841.13	2581.22	1510.27	Upreg
Rap1gap2	1722.54	2975.04	2096.59	1394.55	828.728	1610.53	Downreg
Rap2a	2399.93	2208.2	422.737	370.087	476.186	667.009	Downreg
Rapgef2	2769.69	4862.26	1952.19	685.385	1768.84	1427.95	Downreg
Rapgef6	1619.33	1057.05	773.276	2926.58	1689.13	2309.2	Upreg
Rasa1	3609.42	2890.62	758.077	444.518	635.596	1255.92	Downreg
Rasgrp4	764.571	416.84	243.192	2866.63	2155.1	1528.21	Upreg
Rassf4	15034.9	16204.9	12831.3	8455.15	11641	8854.75	Downreg
Rbm15b	18769.6	19909	6747.64	3894.19	4122.18	6323.92	Downreg
Rbm19	294.606	473.122	392.338	698.824	1238.49	703.948	Upreg
Rcan1	2064.24	1839.72	1838.19	13070.9	8701.13	8412.54	Upreg
Rcbtb1	6430.22	5834.88	3893.93	1862.84	3635.78	4164.58	Downreg
Rdh13	552.135	956.798	479.735	2179.17	1195.58	1094.44	Upreg
Rdm1	707.454	596.24	851.174	210.888	309.623	169.918	Downreg
Rell1	2838.83	2545.89	2853.71	4315.96	5118.49	4056.93	Upreg
Reps1	2043.2	624.381	406.587	101.309	183.935	338.781	Downreg
Retreg2	22971.2	25209.2	19489.6	7165.02	12630.2	16733.3	Downreg
Rfc1	3468.13	4059.36	4974.05	2077.86	2223.57	3227.39	Downreg
Rfx2	2623.39	2428.05	2718.82	817.707	1090.32	1663.3	Downreg
Rgmb	2621.39	3672.41	761.876	463.126	629.465	989.959	Downreg
Rgs20	211.435	47.4881	90.2472	1032.73	589.613	773.604	Upreg
Rhbdf2	2534.21	2271.51	2715.02	1050.3	1142.44	997.347	Downreg
Rhob	860.769	1124.77	860.673	308.062	474.143	397.883	Downreg
Rhoq	3923.06	5830.49	1837.24	677.115	1151.63	1173.6	Downreg
Rhov	169.348	515.334	176.695	1646.79	537.498	1535.6	Upreg
Rhpn1	1262.6	1188.96	1169.41	574.773	605.962	332.449	Downreg
Rims3	2654.45	5807.62	4209.32	1548.58	1548.12	1322.41	Downreg
Rlim	1542.17	4252.82	3659.29	6420.7	6077	5527.1	Upreg
Rmnd5a	5413.12	4534.24	2888.86	1601.3	1040.25	1649.58	Downreg
Rnf103	6546.45	5651.09	1001.27	441.417	764.351	930.857	Downreg
Rnf11	15942.8	15878.6	3429.39	1673.66	1309	3225.28	Downreg
Rnf139	2124.37	1833.57	835.974	384.56	1044.34	649.067	Downreg
Rnf149	2905.97	2705.06	379.988	386.627	137.951	472.816	Downreg
Rnf157	5998.33	1544.24	975.62	582.009	621.29	955.131	Downreg
Rnf185	17592.2	15214.7	19478.2	11392.1	10499.6	9019.4	Downreg
Rnf187	3883.98	2351.54	535.783	329.771	279.989	527.697	Downreg
Rnf216	1318.71	1436.08	2166.88	2711.56	3167.76	3495.46	Upreg
Rnf220	21874	17334	14268.6	7629.18	8187.14	8087.48	Downreg
Rnpep	6237.82	7438.93	6986.08	10673.6	9541.1	16427.2	Upreg
Rnpepl1	7350.11	5344.17	966.12	794.964	629.465	982.572	Downreg
Rp2	38228.6	49859.9	45369.7	19594	24537.9	19620.8	Downreg
Rpa2	633.302	958.557	953.77	495.173	382.175	308.175	Downreg
Rpe	2949.06	3305.7	2827.11	1772.9	1539.94	2471.73	Downreg
Rps6kl1	1015.09	1155.54	1135.21	696.757	335.17	579.411	Downreg
Rptor	1504.09	2408.7	2002.54	2856.29	3450.82	3894.4	Upreg
Rrm2b	2373.88	1379.79	1310.01	594.414	1191.49	905.528	Downreg
Rrp12	1124.31	1899.53	1401.21	2559.6	2203.13	2340.86	Upreg
Rtp1	75715.6	83762	87988.2	37325.1	46264.7	42130.3	Downreg
Rufy1	1958.02	2246.89	2005.39	1035.83	1064.78	1429	Downreg
S100a3	364.75	189.073	349.589	2769.45	2984.85	2029.52	Upreg
S100a5	204357	123816	208287	893669	1113404	735936	Upreg
S100a6	821.689	182.917	740.027	1621.97	1299.81	1213.7	Upreg
Safb2	505.038	949.763	1035.47	1795.65	1456.15	1685.46	Upreg
Samd4b	2688.53	4231.72	853.074	1146.44	854.274	1212.65	Downreg
Sap30bp	2422.98	1961.08	2405.33	4214.65	4011.82	3232.67	Upreg
Saysd1	1087.23	673.628	936.671	1752.23	1587.97	1311.85	Upreg
Sbk1	6224.79	6515.55	2724.52	2284.62	2492.32	3668.55	Downreg
Scaf8	3109.39	3102.56	1875.24	1179.52	1270.17	1941.92	Downreg
Sccpdh	1729.56	1768.49	2183.98	3581.99	3053.32	3997.83	Upreg
Scfd2	363.748	407.167	708.678	94.0725	190.066	217.411	Downreg
Scg3	5901.13	6238.53	6802.74	10237.4	10111.3	12728	Upreg
Scgn	9739.01	8912.82	8652.33	12995.4	15370.8	13506.9	Upreg
Sclt1	1119.3	1303.29	370.488	350.446	379.11	456.986	Downreg
Scn3a	1009.07	1751.78	873.973	6068.19	5506.8	5951.36	Upreg
Scn3b	24061.5	32160	30464.6	73544	67264.9	71216.9	Upreg
Scn5a	6221.79	13171.8	9006.67	2951.39	5084.77	6715.47	Downreg
Scn8a	1306.68	1317.36	1296.71	2005.5	1711.61	2389.41	Upreg
Scyl3	927.907	355.281	226.093	1011.02	1592.06	1379.4	Upreg
Sdc3	57329.8	63196.1	14144.1	4943.46	5668.25	7044.75	Downreg
Sdcbp	42629.6	35595	36367.7	90639.4	73370.5	78747.1	Upreg
Sdf2l1	3558.31	2354.18	3074.11	1565.12	1464.32	1589.42	Downreg
Sec14l1	5158.6	6480.37	6968.98	10633.3	8899.37	13486.9	Upreg
Sec14l4	2280.69	2943.38	1982.59	768.086	567.132	331.394	Downreg
Sec14l5	22035.3	25781.7	22932.3	10752.2	16390.6	13706.4	Downreg
Selenok	13605	9108.05	11673.2	19312.8	19554.3	16066.3	Upreg
Selenom	4914.1	3281.08	4704.25	6546.82	10895.1	5236.86	Upreg
Selenoo	1398.88	1625.15	670.679	131.288	477.208	441.155	Downreg
Selenot	4544.34	4659.11	4596.91	3220.17	2697.71	3290.72	Downreg
Sema3e	2289.71	2399.91	2766.31	4319.06	4490.05	8220.46	Upreg
Sema3f	2806.77	3412.99	698.228	96.14	318.82	393.662	Downreg
Sema4d	7341.09	6768.82	6078.86	9424.82	11150.5	9921.76	Upreg
Sema6a	3496.18	2917.88	5261.89	6824.91	4871.2	8322.83	Upreg
Sema6c	2570.28	3749.8	2135.53	602.684	1051.49	2247.99	Downreg
Sema7a	4017.26	5883.25	8110.85	41048.7	19686.1	34258.1	Upreg
Senp6	2289.71	1988.35	2470.87	793.93	1207.84	1659.08	Downreg
Senp8	1466.01	1271.63	857.823	396.965	714.28	417.936	Downreg
37865	10452.5	7851.37	2223.88	3141.61	4131.38	3303.38	Downreg
Serinc2	9046.59	7647.35	9031.37	21841.4	16975.1	21607.1	Upreg
Sertad1	1355.79	1700.78	2599.12	5039.6	4270.35	4255.35	Upreg
Sertad2	1860.82	1386.83	2115.59	1173.32	1117.91	1051.17	Downreg
Sesn2	1096.25	1098.38	926.221	3362.83	1417.32	2316.59	Upreg
Sestd1	1461	1377.16	683.979	2174.01	1862.85	2777.8	Upreg
Setdb1	1751.6	1611.08	1359.41	2898.67	3388.49	2505.51	Upreg
Setdb2	3009.18	3036.6	2244.78	2022.04	1297.76	1192.6	Downreg
Sfpq	2972.11	3457.84	1589.3	1186.76	772.526	1789.95	Downreg
Sfxn4	851.75	846.871	653.58	427.978	123.645	349.335	Downreg
Sgpl1	157574	177650	165887	115138	117323	107684	Downreg
Sgpp1	5073.43	5710.89	1464.86	327.703	758.22	906.583	Downreg
Sgsm3	5093.47	3970.53	5072.84	8275.28	6291.59	7977.72	Upreg
Sh2d3c	4662.58	3027.81	2973.41	1819.42	1611.47	1841.66	Downreg
Sh3glb2	8644.77	8656.91	5883.17	4199.15	3921.9	5154.54	Downreg
Sh3kbp1	544.118	1492.36	898.672	342.176	540.563	434.822	Downreg
Shank2	400.824	1368.36	1856.24	2998.95	2747.78	2751.41	Upreg
Shroom3	5236.76	6931.51	2185.88	1107.16	1264.04	1492.33	Downreg
Siah1a	1252.57	1477.41	455.986	114.748	335.17	453.819	Downreg
Siah2	9697.93	9460.69	1032.62	1514.46	918.652	1292.86	Downreg
Sigirr	2073.26	1545.12	1867.64	1256.02	839.968	1020.57	Downreg
Sik1	356.733	305.155	113.996	4118.51	1130.18	2102.34	Upreg
Sik3	2514.17	2728.81	534.833	608.887	549.76	789.434	Downreg
Sike1	3543.28	2344.51	2013.94	4321.13	4448.15	3544.01	Upreg
Sil1	859.767	836.319	890.122	432.113	495.602	332.449	Downreg
Sin3b	6390.13	6724.85	7824.91	12143.6	11163.8	13087.9	Upreg
Skor1	658.353	317.467	431.287	71.3297	128.754	128.758	Downreg
Slc12a2	35120.2	21735.5	6465.5	7181.56	6593.04	7829.97	Downreg
Slc14a2	12619.9	14291.3	14558.3	19728.3	21315	26655	Upreg
Slc16a6	2553.25	2394.63	2806.21	1582.69	1504.18	1254.86	Downreg
Slc1a1	105.216	198.747	196.644	1064.78	1086.24	1634.81	Upreg
Slc1a2	8277.01	8096.73	6983.23	3131.27	5211.48	3733.98	Downreg
Slc25a33	9775.09	9575.01	3685.89	585.11	1097.48	1699.18	Downreg
Slc25a35	4453.15	4352.2	3687.79	1691.24	2355.39	1617.92	Downreg
Slc25a44	2245.61	2521.27	3125.4	3851.8	4876.31	3367.76	Upreg
Slc29a4	0	66.8351	57.9482	850.787	291.23	481.26	Upreg
Slc2a4	0	43.9705	78.8476	4124.72	3290.39	3440.58	Upreg
Slc35b4	2086.29	1633.94	2165.93	725.702	1036.16	1348.79	Downreg
Slc35e1	6983.35	4368.03	587.082	590.279	671.361	848.537	Downreg
Slc36a4	2506.15	2105.31	2565.87	3665.72	3823.8	4374.61	Upreg
Slc37a2	1.00206	3.51764	0	1849.4	3064.56	2676.48	Upreg
Slc38a1	308.634	286.688	385.688	4902.11	2190.87	5918.65	Upreg
Slc38a2	3898.01	3818.4	6670.69	17051.9	10539.5	12775.5	Upreg
Slc39a6	2192.51	2511.59	2724.52	4759.45	4659.68	4026.33	Upreg
Slc41a1	657.351	1081.67	1176.06	4156.76	4103.79	4811.54	Upreg
Slc46a3	4136.5	3674.17	3564.29	1630.24	2303.27	2274.37	Downreg
Slc49a4	8337.13	6934.15	4421.16	1328.39	2786.61	4951.91	Downreg
Slc6a17	2104.32	2979.44	3247	6615.05	5728.54	7701.21	Upreg
Slc6a6	9077.66	7228.75	10402.2	17444.8	18084.9	16961.2	Upreg
Slc7a1	1120.3	1277.78	1375.56	3224.31	1748.4	1999.97	Upreg
Slc7a4	1692.48	3957.34	4000.33	1710.88	806.247	2302.87	Downreg
Slc7a5	14675.2	17794	18579.5	4802.86	6984.41	12747	Downreg
Slc7a6	3537.27	4026.82	3307.8	7504.09	5654.97	6957.15	Upreg
Slc9a9	2764.68	3964.38	3965.18	8005.47	6000.36	7345.54	Upreg
Slc9b2	1118.3	868.857	1414.51	249.137	216.634	464.373	Downreg
Slco3a1	3555.31	3595.03	2993.36	1422.46	2004.89	2308.15	Downreg
Smap2	1397.87	2108.82	2479.42	4136.09	2437.13	3305.49	Upreg
Smarca2	2977.12	3157.08	3249.85	1671.6	1213.97	1392.06	Downreg
Smc6	1042.14	1284.82	997.469	2396.26	2304.29	2293.37	Upreg
Smg7	4897.06	5737.27	5454.73	7209.47	8527.42	8018.88	Upreg
Smkr-ps	1142.35	615.587	901.522	376.29	294.296	384.163	Downreg
Snap25	39447.1	40638.4	42680.3	107760	92263.7	110464	Upreg
Snhg17	69.1421	90.5792	86.4473	359.75	322.908	290.233	Upreg
Snrk	11025.7	14510.3	15558.6	25123.5	24696.3	27584.8	Upreg
Snx10	4526.3	3765.63	3290.7	1949.68	2244	1977.81	Downreg
Snx18	3026.22	3506.21	785.626	170.571	329.039	439.044	Downreg
Snx19	3496.18	2641.75	3909.13	1122.67	1035.14	1973.59	Downreg
Snx25	2795.75	525.887	412.287	292.555	303.492	417.936	Downreg
Socs2	5455.21	6205.11	5942.07	24429.9	13978	20639.3	Upreg
Socs3	313.645	168.847	79.7975	2356.98	1803.58	2046.41	Upreg
Socs4	605.244	658.678	655.48	1277.73	1187.4	1011.07	Upreg
Sod1	8371.2	5627.34	8905.02	10960	13344.5	12454.7	Upreg
Sorbs2	4346.93	6492.68	5183.99	7793.54	10443.4	7635.77	Upreg
Sort1	11787.2	9807.18	3998.43	3287.37	2206.19	2569.88	Downreg
Sos1	1816.73	838.957	921.471	223.293	193.131	660.677	Downreg
Spast	3524.24	4522.8	2572.52	1504.13	1353.96	2024.24	Downreg
Spats2	3234.65	1895.13	2320.78	1037.9	942.154	1277.03	Downreg
Spcs3	16604.1	19589.7	18033.3	11735.3	13306.6	11099.6	Downreg
Specc1	908.868	953.28	933.821	2303.22	3148.35	2373.58	Upreg
Spef1	13705.2	10982.1	12232.8	7953.78	8876.89	8025.21	Downreg
Spint1	370.762	948.883	661.179	2339.41	1384.62	2548.78	Upreg
Spire1	1579.25	833.68	647.88	518.949	314.733	281.79	Downreg
Spire2	3778.77	3835.99	1789.74	852.855	1108.72	1533.49	Downreg
Sprr1a	0	0	11.3996	599.583	712.236	455.93	Upreg
Spsb3	336.692	235.682	322.04	579.941	944.198	962.519	Upreg
Sptbn4	3953.12	5820.81	1088.67	201.584	512.973	1126.11	Downreg
Spty2d1	1675.44	2850.17	2658.97	3450.7	4200.86	5331.85	Upreg
Sqor	5500.3	3496.53	5584.88	2984.47	2209.26	2794.68	Downreg
Srcin1	1809.72	2462.35	2821.41	1504.13	866.537	1484.94	Downreg
Srf	417.859	600.637	279.291	164.368	155.323	103.429	Downreg
Sri	5679.67	5899.96	6459.8	3224.31	3004.27	3550.34	Downreg
Srpk1	1006.07	1441.35	906.272	4600.25	2397.28	3197.84	Upreg
Srrm4	748.538	1066.72	1808.74	5353.86	3025.72	4209.97	Upreg
Srsf10	1725.55	1863.47	2131.73	2878	3432.43	2450.62	Upreg
Srsf2	4584.42	5213.14	773.276	624.393	556.913	648.012	Downreg
Srsf5	3829.87	3658.34	4638.71	7574.39	5820.51	5292.8	Upreg
Srsf6	6959.3	6885.78	6886.34	10210.5	10883.8	9787.72	Upreg
Srsf9	3645.49	2211.72	963.27	674.014	833.837	667.009	Downreg
Srxn1	3783.78	5346.81	5216.29	36382.3	28788.8	37701.8	Upreg
Ssbp3	4031.28	2927.55	1073.47	1131.97	636.618	1253.81	Downreg
Ssbp4	4024.27	3294.27	3077.91	1241.55	1564.47	1622.14	Downreg
Ssh2	2150.42	3569.52	2875.56	5008.58	9287.68	5230.53	Upreg
St14	2698.55	2945.14	2828.06	4893.84	3582.64	5932.37	Upreg
St3gal2	2163.45	3790.26	2202.98	461.058	1559.36	1529.27	Downreg
St3gal4	8737.96	8060.67	8555.43	2514.11	2146.93	2933.99	Downreg
St6gal1	2281.69	3108.71	3230.85	4671.58	5751.02	5694.9	Upreg
St6galnac2	2189.5	1268.99	1765.99	647.136	683.624	750.385	Downreg
St6galnac6	3430.05	4642.4	4884.75	1700.54	2499.47	2043.24	Downreg
Steap2	3855.93	3900.18	3882.53	16755.2	11035.1	12865.2	Upreg
Stim2	1534.15	1530.17	800.825	384.56	664.208	752.496	Downreg
Stk38l	1417.91	2515.11	2974.36	4701.56	3279.15	4281.73	Upreg
Stk39	3014.2	2861.6	570.932	626.461	284.077	506.589	Downreg
Stk40	7652.73	10064	9076.02	14590.5	14822.1	17760.2	Upreg
Stmn1	865.779	514.455	783.726	1891.79	1150.61	1489.16	Upreg
Stmn4	9316.15	7383.52	10406.9	4587.84	2880.62	4490.7	Downreg
Stom	509917	532420	583944	887395	817536	774488	Upreg
Stox1	3650.5	2722.65	1642.5	733.972	796.028	645.901	Downreg
Strbp	13262.3	14032.7	10487.7	5568.88	6708.51	11651.5	Downreg
Strn3	2436.01	3349.67	989.869	634.731	431.225	843.26	Downreg
Stxbp5	752.547	1473.89	584.232	160.233	191.088	413.714	Downreg
Suds3	2571.28	2783.33	539.583	383.526	308.601	575.19	Downreg
Sult1d1	66140.9	56368.4	56950.7	37074.9	35915.3	42097.5	Downreg
Suox	1617.32	1181.93	1140.91	683.318	526.258	725.056	Downreg
Susd6	5797.92	8322.73	9892.04	15364.8	18909.5	14083.2	Upreg
Suz12	2330.79	2825.54	874.923	485.869	324.951	602.63	Downreg
Sv2c	9474.47	14118.9	17641.9	31112.2	29629.8	28373.2	Upreg
Svip	5522.35	4602.83	3068.41	2266.01	3345.57	2282.82	Downreg
Syn1	4564.38	5463.77	6677.34	16940.3	17418.6	21676.7	Upreg
Syn2	11489.6	9716.6	1574.1	2239.13	1813.8	1826.89	Downreg
Syt16	1306.68	1998.02	1922.74	770.154	1213.97	880.198	Downreg
Syt4	8672.82	7606.89	10135.2	34630	21230.2	40473.3	Upreg
Syt5	4184.6	4170.16	3986.08	9362.8	7955.17	7210.45	Upreg
Sytl2	2301.73	1799.27	2847.06	3717.41	3980.14	6203.6	Upreg
Tab2	132.272	112.564	210.893	404.202	483.339	335.615	Upreg
Tacc2	227.468	748.378	628.88	2106.81	3699.13	2814.74	Upreg
Tada3	4286.81	4441.02	4981.65	3176.76	3334.33	2307.09	Downreg
Taf10	1492.07	1261.95	491.135	274.981	427.137	395.773	Downreg
Taf7	1003.06	627.019	736.227	2005.5	1489.87	1679.13	Upreg
Tapt1	4589.43	4930.85	2324.58	1331.49	1813.8	3134.52	Downreg
Tbc1d10b	2025.16	1105.42	528.184	604.752	268.749	581.522	Downreg
Tbcc	2092.3	2405.19	2430.97	3613	3832.99	3462.75	Upreg
Tbl1xr1	3356.9	4506.98	4682.4	2798.4	2264.44	2771.46	Downreg
Tceal9	4465.18	2975.92	4123.82	8577.14	7644.53	6822.06	Upreg
Tcn2	2674.5	2845.77	3442.69	2427.28	1518.48	1764.62	Downreg
Tcp11l2	3131.44	3124.54	2749.22	1796.68	1828.11	1564.09	Downreg
Tdp2	1138.34	1051.77	989.869	2381.79	1415.28	1875.43	Upreg
Tecpr2	1816.73	3755.08	2912.61	5447.93	7905.1	6753.46	Upreg
Tenm2	25653.7	33259.3	30093.2	45647.9	43300.3	41711.3	Upreg
Tent4b	1996.1	464.328	431.287	360.784	247.29	315.563	Downreg
Tent5a	370.762	612.949	600.381	3711.21	2442.24	4288.06	Upreg
Tent5c	1684.46	1725.4	1365.11	3629.54	1552.2	4775.66	Upreg
Tex52	3758.72	4740.9	3885.38	2189.51	2754.93	2647.98	Downreg
Tfe3	1817.74	1429.92	2344.53	3736.02	2632.31	3252.72	Upreg
Tgfb2	48.0988	52.7646	152.945	2242.23	921.717	1329.8	Upreg
Them6	4501.25	5629.1	6038.01	1639.55	2390.13	2462.23	Downreg
Thoc2	3685.57	3982.85	3483.54	5801.48	4943.76	6346.08	Upreg
Timm29	6027.39	7515.44	3094.05	932.455	2119.34	3212.62	Downreg
Timp2	13068.9	14714.3	3732.43	1456.57	2175.54	3459.58	Downreg
Tinf2	582.197	591.843	521.534	1120.6	1253.82	1403.67	Upreg
Tiparp	1778.65	1304.16	1422.11	3366.97	2453.48	1971.47	Upreg
Tjp2	194.399	449.378	571.882	1137.14	1909.86	1213.7	Upreg
Tkt	6330.01	6071.44	7289.12	10454.5	9691.31	10750.2	Upreg
Tle5	4771.81	4457.73	1314.76	1212.61	960.548	1319.24	Downreg
Tlk1	2141.4	1593.49	1501.9	822.876	1067.84	880.198	Downreg
Tlnrd1	961.977	1079.04	412.287	258.441	229.918	340.892	Downreg
Tm7sf3	2568.28	2777.18	1693.8	492.071	856.318	1077.56	Downreg
Tmc7	2212.55	3367.26	3195.7	2161.6	1063.76	1652.75	Downreg
Tmcc1	2352.84	2467.62	2342.63	300.825	911.499	629.015	Downreg
Tmed7	10555.7	7786.29	913.872	900.408	820.553	1279.14	Downreg
Tmem106a	1031.12	924.26	1192.21	593.38	546.695	370.443	Downreg
Tmem131	2690.53	3252.06	946.171	431.079	1024.92	898.14	Downreg
Tmem132a	171.352	123.997	307.791	649.203	881.865	1668.58	Upreg
Tmem14a	1156.38	466.087	787.526	496.207	289.186	277.568	Downreg
Tmem150c	3260.7	4636.25	4545.61	9250.12	5923.72	10294.3	Upreg
Tmem150cos	60.1236	24.6235	0	3013.42	989.16	1734.01	Upreg
Tmem151a	7848.13	9986.58	9304.96	3584.06	4152.84	5375.12	Downreg
Tmem151b	4879.03	3977.57	5252.39	2746.71	2124.45	3385.7	Downreg
Tmem165	1305.68	1445.75	376.188	351.48	284.077	490.758	Downreg
Tmem17	2346.82	1869.62	2001.59	1494.82	1367.25	1043.78	Downreg
Tmem170b	2726.6	1282.18	1305.26	1025.49	645.815	360.945	Downreg
Tmem178	1504.09	1160.82	1596.9	708.128	206.416	608.962	Downreg
Tmem178b	2830.82	3260.85	3589.94	5489.28	4372.54	5278.02	Upreg
Tmem184b	15859.6	17941.7	18058	11254.6	11458.1	11540.7	Downreg
Tmem218	2877.91	2873.03	2638.07	4760.48	5717.3	4154.03	Upreg
Tmem230	2573.29	2011.21	1955.04	1059.61	1316.15	1477.55	Downreg
Tmem231	8031.51	9654.16	8095.65	4629.19	6730.99	5170.37	Downreg
Tmem251	997.049	978.783	1297.66	2284.62	1928.25	2366.19	Upreg
Tmem35b	1048.15	920.742	797.975	539.625	390.35	544.583	Downreg
Tmem43	1355.79	1285.7	1367.01	5556.48	3091.12	3194.68	Upreg
Tmem64	47606.8	46564.7	23830	17225.6	30890.8	24631.8	Downreg
Tmem65	6056.45	4890.4	550.983	479.666	702.017	949.854	Downreg
Tmem9	2773.7	2377.92	2803.36	1583.73	1512.35	1245.37	Downreg
Tmem94	18563.2	22273.7	24547.2	10719.1	12910.2	10029.4	Downreg
Tnfaip1	3401.99	4798.94	5251.44	8189.47	6294.65	6716.53	Upreg
Tnks2	3018.2	3296.91	890.122	562.367	850.187	811.598	Downreg
Tnni3k	1411.9	926.898	1045.92	238.799	510.93	246.962	Downreg
Tnrc18	888.827	418.599	998.419	1244.65	1702.42	1580.98	Upreg
Tob2	1521.13	2291.74	1603.55	6221.19	3648.04	4471.7	Upreg
Tom1	2964.09	2786.85	2970.56	856.99	928.87	1096.55	Downreg
Top2b	12200.1	16464.3	5058.59	1812.19	4083.35	5164.04	Downreg
Tox4	2076.27	2475.54	2196.33	3925.2	2966.46	3816.3	Upreg
Tpd52l2	20588.3	16580.4	17786.3	12432	11036.1	11958.7	Downreg
Tppp	2372.88	3921.29	4854.35	2057.19	2322.69	2285.98	Downreg
Tprgl	20147.4	16029.9	11169.8	2496.54	4217.21	7573.51	Downreg
Tra2b	1427.93	1670	1978.79	3126.1	2211.3	2858.01	Upreg
Traf3ip1	3130.43	6182.25	5221.04	2692.95	2246.05	2812.62	Downreg
Trafd1	2107.33	2593.38	3260.3	8030.27	6648.22	6583.55	Upreg
Trak2	1505.09	2522.15	2384.43	2621.62	4725.08	3418.42	Upreg
Trappc2l	3796.8	1985.71	2278.03	1489.65	1884.31	1481.77	Downreg
Trappc8	2312.75	4104.2	1798.29	678.149	737.782	1061.73	Downreg
Trarg1	13683.1	12017.1	12554.8	3149.88	4431.8	3710.76	Downreg
Trib3	6653.67	4115.64	6396.15	3838.36	2093.79	2978.32	Downreg
Trim3	4245.73	5032.86	3251.75	2336.31	2208.24	2723.97	Downreg
Trim36	1991.09	2229.3	1652.95	3004.12	3856.5	3671.72	Upreg
Trim44	5564.44	3665.38	1084.87	1036.87	441.443	1148.27	Downreg
Trim45	3613.43	5783.88	6136.81	17059.2	12068.2	12107.5	Upreg
Trim8	4365.97	5031.98	851.174	899.374	1420.38	1020.57	Downreg
Triqk	2714.58	2680.44	3012.36	1252.92	1137.33	1249.59	Downreg
Trnp1	7493.4	9121.24	1386.96	1048.24	883.908	1042.73	Downreg
Trp53	106.218	204.023	341.989	929.353	923.761	683.895	Upreg
Trp53inp2	12299.3	12925.6	17949.7	46751.9	35941.9	45629.9	Upreg
Trpc1	5114.51	5197.31	1127.62	751.546	985.072	1413.17	Downreg
Trpm7	2321.77	2194.13	2944.91	4478.26	4495.16	3796.25	Upreg
Tsc22d1	24918.2	22171.7	25865.8	84967.1	61730.5	74765.1	Upreg
Tsc22d2	1833.77	1327.91	897.722	470.362	589.613	616.35	Downreg
Tsc22d3	1079.22	966.471	1167.51	388.695	697.93	508.7	Downreg
Tspan12	524.077	1496.76	786.576	350.446	304.514	295.51	Downreg
Tspan5	3106.38	2498.4	1031.67	418.674	662.165	1151.43	Downreg
Tspyl2	1082.22	808.178	952.821	2521.35	1920.07	1548.26	Upreg
Ttc3	3172.52	3604.7	4048.78	5144.01	6405.01	5321.3	Upreg
Ttc33	2897.96	2789.49	3162.45	1569.25	1719.79	1787.84	Downreg
Ttc38	1972.05	3029.57	3751.43	596.481	1447.97	1615.81	Downreg
Ttc7	3638.48	5345.93	5926.87	3322.52	2869.38	3363.54	Downreg
Ttc8	8246.95	9481.8	9113.07	4744.97	4846.68	5330.79	Downreg
Ttc9	17279.5	20668.8	17749.2	4775.99	9485.92	11779.2	Downreg
Ttll10	1982.07	1385.07	1852.44	730.871	1098.5	1082.83	Downreg
Ttll11	986.027	1589.09	302.091	255.34	172.694	298.676	Downreg
Ttpal	861.771	875.013	1559.85	2481.03	2599.61	1925.04	Upreg
Tuba4a	22390	20873.7	15636.5	46161.7	43091.8	41174.1	Upreg
Tubb3	10160.9	7607.77	7044.03	6075.43	5392.35	4956.13	Downreg
Tubgcp2	3087.34	3936.24	2820.46	1843.2	2115.25	1578.87	Downreg
Tut7	593.219	2582.83	2538.32	3614.04	4607.56	3527.13	Upreg
Twsg1	11136.9	11388.4	12611.8	22065.7	19309	19182.8	Upreg
Txndc11	3048.26	3889.63	3539.59	1855.61	2053.94	2376.75	Downreg
Txnrd3	77.1586	56.2822	165.295	514.814	294.296	378.886	Upreg
Tyrobp	539.108	108.167	63.648	1060.64	876.755	841.149	Upreg
Tysnd1	2299.73	2957.45	746.677	164.368	558.957	499.201	Downreg
Uap1l1	762.567	848.63	835.974	393.864	185.978	257.516	Downreg
Ubap1	2008.13	1976.91	2012.04	2856.29	4338.81	3534.51	Upreg
Ubc	9277.07	9645.37	10903.8	17829.3	16853.5	17642	Upreg
Ube2e2	1493.07	455.534	380.938	46.5194	154.301	227.965	Downreg
Ube2e3	2876.91	3166.75	1945.54	1819.42	1216.01	1444.83	Downreg
Ube2n	6623.61	7259.53	6589	10177.4	11950.6	10277.4	Upreg
Ube2r2	3044.26	2554.68	1088.67	1005.85	883.908	1549.32	Downreg
Ube2z	1597.28	2571.39	1807.79	803.234	721.433	1641.14	Downreg
Ube3c	5148.58	4499.06	1274.86	951.062	1662.57	1251.7	Downreg
Ube4b	1488.06	1567.99	1123.82	3317.35	2665.01	2158.28	Upreg
Ubl3	55472	43511.4	26761.6	80129.1	64447.6	106228	Upreg
Ublcp1	437.9	318.346	333.44	1747.06	763.329	1756.17	Upreg
Ubp1	2172.47	1895.13	364.789	381.459	497.646	680.729	Downreg
Ubqln1	9419.36	12355.7	5807.17	1516.53	4413.41	5575.65	Downreg
Ubr3	6448.25	9186.31	2002.54	1721.22	2294.07	3399.42	Downreg
Ubtd1	2556.25	2422.77	2537.37	1945.54	1526.66	1306.58	Downreg
Ubxn7	958.971	1336.7	948.071	2179.17	2961.35	2160.39	Upreg
Uckl1	6047.43	6798.72	5511.73	3194.33	3192.29	2906.55	Downreg
Uckl1os	8418.3	7663.18	9463.61	4658.14	6208.82	4290.18	Downreg
Ugcg	2421.98	1989.22	893.922	964.501	582.46	771.493	Downreg
Uhmk1	5056.39	8210.17	2618.12	1635.41	2428.96	4123.42	Downreg
Uhrf1bp1l	2638.42	2222.27	3190	6130.22	4772.08	6416.79	Upreg
Ulk2	4762.79	7518.95	1443.01	879.733	1026.97	1346.68	Downreg
Ulk3	1329.73	1159.06	1242.56	659.541	774.569	455.93	Downreg
Unc119b	6917.22	6129.49	6132.06	14870.7	13486.5	12775.5	Upreg
Unc5b	3931.08	4904.47	4520.91	2487.24	2209.26	3787.81	Downreg
Uncx	11031.7	12952.8	12739.1	3413.49	5837.88	10926.5	Downreg
Upf1	2281.69	2106.19	1092.47	310.129	897.192	917.137	Downreg
Uri1	4364.97	3928.32	4785.95	681.25	2096.86	2549.83	Downreg
Uros	2059.23	2231.06	1894.24	1126.8	1203.75	1114.5	Downreg
Usp12	2891.94	4299.43	3369.55	1341.83	1813.8	2731.36	Downreg
Usp2	268.552	299.879	279.291	684.351	352.541	886.531	Upreg
Usp21	8325.11	6793.44	7653.91	5571.98	4828.28	3830.02	Downreg
Usp37	1319.71	1282.18	1755.55	3248.09	2341.08	2901.28	Upreg
Utp4	927.907	923.38	1040.22	2031.35	1630.89	1659.08	Upreg
Vgf	0	11.4323	0	1490.69	623.334	502.367	Upreg
Vgll4	1693.48	2113.22	3252.7	5159.51	4202.91	4319.73	Upreg
Vps11	2506.15	2802.68	2982.91	4844.22	4329.62	5657.97	Upreg
Vps18	1797.69	3026.93	1723.25	4285.98	3119.74	3650.61	Upreg
Vps33b	3516.23	1801.03	2245.73	1439	1079.08	1548.26	Downreg
Vps37a	2709.57	3456.96	3587.09	5632.98	4827.26	4978.29	Upreg
Vps54	3537.27	2268	732.427	437.282	88.9018	645.901	Downreg
Vti1b	4385.01	3419.14	4015.53	7001.68	5504.76	6369.3	Upreg
Vwa3b	3540.28	4154.33	3548.14	2231.89	2119.34	1590.48	Downreg
Wasl	1475.03	1293.61	1745.1	2340.44	2175.54	2596.27	Upreg
Wdfy2	4709.68	7156.64	6016.16	8118.15	10648.8	8430.49	Upreg
Wdr1	18387.8	20689.9	20249.6	28362.3	29341.7	36632.7	Upreg
Wdr11	2903.97	3989	3167.2	2230.86	1214.99	2142.45	Downreg
Wdr34	7556.53	7044.95	5802.42	4999.28	4333.7	3725.54	Downreg
Wdr78	476.98	611.19	397.088	870.429	1161.85	1058.56	Upreg
Wdr90	613.26	919.862	841.674	1410.05	1576.73	1285.47	Upreg
Wee1	796.637	1071.12	603.231	121.984	5.1093	230.076	Downreg
Wfs1	1675.44	2036.71	2373.03	441.417	867.558	1023.73	Downreg
Wrnip1	4659.58	4144.66	4483.86	6548.89	6378.45	7418.36	Upreg
Wsb1	1239.55	1991.86	2463.27	4359.38	2420.78	3136.63	Upreg
Wwc1	9676.89	3565.13	1013.62	940.725	574.285	776.77	Downreg
Xbp1	2868.9	4242.27	5018.69	9862.1	6512.31	8638.4	Upreg
Xkr4	1096.25	341.211	306.841	136.457	73.5739	103.429	Downreg
Xrcc5	1287.65	1413.21	1946.49	230.529	827.706	969.907	Downreg
Xylt2	2786.73	5220.18	4226.42	1453.47	1598.19	1319.24	Downreg
Yars	4456.16	5313.39	4574.11	8435.51	7080.46	6732.36	Upreg
Yif1a	4390.02	3797.29	4020.28	2374.55	2856.1	2886.5	Downreg
Ypel4	1517.12	1852.92	1784.99	4069.93	4331.66	4094.93	Upreg
Yrdc	3648.5	2890.62	419.887	301.859	339.257	644.846	Downreg
Ythdc1	2363.86	2600.41	1068.72	830.112	884.93	1069.11	Downreg
Ywhag	1679.45	1773.77	1974.04	4431.74	3454.91	3490.19	Upreg
Zbtb11	1907.92	1772.89	1604.5	2911.08	2958.28	2900.22	Upreg
Zbtb20	483.995	1475.65	948.071	1692.27	2472.9	2524.5	Upreg
Zbtb43	725.491	808.178	801.775	1690.2	1275.28	1980.97	Upreg
Zc3h13	5020.32	4407.6	3493.04	13587.8	8947.4	13046.8	Upreg
Zc3h14	9244	7956.9	4766	3375.24	4041.45	4407.32	Downreg
Zcchc12	3259.7	2819.39	4419.26	10588.8	7265.42	9908.04	Upreg
Zdhhc14	3345.88	4512.25	762.826	409.37	821.575	1032.17	Downreg
Zdhhc18	4958.19	1386.83	523.434	529.287	491.514	601.574	Downreg
Zdhhc20	1044.15	1291.85	1226.41	2492.4	1921.1	2002.08	Upreg
Zdhhc24	4653.56	5052.21	4710.9	2700.19	3509.07	2970.93	Downreg
Zfand5	3419.03	3172.03	571.882	401.1	715.302	905.528	Downreg
Zfp142	422.869	1061.45	417.987	1830.8	1516.44	1336.13	Upreg
Zfp180	6989.36	7819.71	5181.14	10692.2	10700.9	11829.9	Upreg
Zfp2	467.962	514.455	436.986	1152.65	1498.05	453.819	Upreg
Zfp280b	209.43	358.799	109.247	492.071	657.056	570.968	Upreg
Zfp397	1408.9	1286.58	1579.8	2100.61	2539.32	2127.67	Upreg
Zfp407	439.904	984.059	952.821	1126.8	1853.65	1598.92	Upreg
Zfp423	2025.16	2320.76	1835.34	5662.96	6438.73	4100.2	Upreg
Zfp474	2807.77	3002.3	2482.27	1129.9	1626.8	2028.47	Downreg
Zfp523	12210.1	12165.8	6494.95	4222.92	5153.24	7458.47	Downreg
Zfp574	2034.18	1890.73	2210.58	3699.84	3297.54	3365.65	Upreg
Zfp597	262.54	364.076	319.19	482.768	870.624	910.805	Upreg
Zfp608	160.329	606.793	654.53	1884.55	1500.09	1147.21	Upreg
Zfp61	542.114	855.666	775.176	1212.61	1462.28	1454.33	Upreg
Zfp612	113.233	365.834	205.194	667.811	598.809	731.388	Upreg
Zfp655	1542.17	1810.7	2065.24	6576.8	5405.64	2661.7	Upreg
Zfp68	421.867	1810.7	747.627	3358.7	1798.47	1865.94	Upreg
Zfp687	2267.66	1772.89	1367.96	3540.64	2765.15	2778.85	Upreg
Zfp746	1664.42	2521.27	195.694	528.253	303.492	322.95	Downreg
Zfp940	169.348	208.42	502.534	1113.36	1133.24	1601.03	Upreg
Zfp948	147.303	342.97	276.441	1094.76	809.312	1231.64	Upreg
Zfp954	1041.14	831.042	430.337	3645.05	2494.36	2433.74	Upreg
Zfp956	430.885	706.166	482.585	890.07	1797.45	1094.44	Upreg
Zfyve1	310.638	553.149	607.981	1593.03	832.815	1061.73	Upreg
Zfyve21	843.734	517.093	1059.22	472.43	137.951	357.779	Downreg
Zkscan1	2952.07	3326.81	3115.9	3684.33	5454.69	5853.21	Upreg
Zmynd10	3160.49	3612.61	3645.04	2249.47	2127.51	2192.05	Downreg
Znhit1	3037.24	2197.64	2552.57	3940.71	5337.17	3118.69	Upreg
Zwint	3846.91	4844.67	3040.86	7479.28	8901.42	6845.28	Upreg
Zxdc	1983.08	2998.79	682.079	269.812	613.116	1114.5	Downreg

## Sheet: Figure 3j
Figure 3j
GeneName	control_log2mean	exposed_log2mean
0610009B22Rik	10.5912	10.3245
0610010F05Rik	9.77577	8.20265
0610030E20Rik	8.57131	8.84371
1110004F10Rik	11.7952	11.906
1110006O24Rik	8.33092	9.00619
1110008P14Rik	10.8783	10.592
1110012L19Rik	9.21242	9.41693
1110017D15Rik	11.3805	11.1381
1110018N20Rik	7.87472	8.80569
1110019D14Rik	8.95209	8.6647
1110020A21Rik	8.60483	9.31551
1110032A03Rik	12.2324	12.2185
1110038F14Rik	9.43336	9.1664
1110051M20Rik	11.9005	11.4881
1110059E24Rik	9.05041	8.70267
1110059G10Rik	9.11221	9.49734
1300002E11Rik	9.8008	9.8074
1500004A13Rik	10.2097	10.3025
1500011B03Rik	13.2262	13.3213
1500012K07Rik	6.93989	8.06494
1500015A07Rik	10.3365	10.2618
1600012H06Rik	11.227	11.7741
1600014C10Rik	9.19138	8.83995
1600020E01Rik	8.48509	8.90683
1600023N17Rik	8.39192	7.6784
1700001L19Rik	11.182	11.4707
1700003E16Rik	11.7659	12.4716
1700008J07Rik	8.19181	8.15504
1700010I14Rik	7.83869	7.63817
1700012B09Rik	14.0643	13.7411
1700012D14Rik	9.24619	8.89836
1700013A02Rik	3.38334	8.63249
1700013F07Rik	7.96791	7.62213
1700016K19Rik	10.7922	10.6209
1700017B05Rik	13.2147	11.7053
1700021F05Rik	9.16866	8.83255
1700025G04Rik	7.79261	8.3028
1700028E10Rik	8.18859	8.02798
1700028P14Rik	10.7457	10.4668
1700029J07Rik	7.60938	8.39258
1700030J22Rik	9.63263	9.8818
1700030K09Rik	7.98521	7.50877
1700037C18Rik	8.56857	8.58984
1700037H04Rik	11.5445	11.2991
1700040D17Rik	9.40306	8.76312
1700067K01Rik	8.74449	7.95927
1700086L19Rik	9.64573	10.0667
1700086O06Rik	7.8053	7.43196
1700088E04Rik	9.20239	9.5757
1700120C14Rik	7.61469	7.49246
1700123O20Rik	11.8667	12.2353
1810013L24Rik	9.24561	10.0932
1810020O05Rik	7.61173	7.42153
1810030O07Rik	9.29837	9.25528
1810037I17Rik	10.9378	10.9343
1810055G02Rik	9.01451	9.35626
1810058I24Rik	9.34944	10.6837
1810062G17Rik	7.92722	8.09347
2010204K13Rik	9.75086	10.7193
2010315B03Rik	8.75496	8.46752
2010320M18Rik	9.28021	8.92774
2210016L21Rik	11.8514	11.4279
2210408I21Rik	10.3847	10.1617
2300009A05Rik	7.60656	7.37286
2310009A05Rik	9.11471	8.78931
2310011J03Rik	10.9772	10.9019
2310022A10Rik	8.83609	9.32614
2310033P09Rik	7.49706	7.92656
2310034G01Rik	8.07477	7.81654
2310039H08Rik	8.93405	9.10672
2310040G24Rik	8.67799	8.34728
2310057M21Rik	9.19127	10.0701
2310061I04Rik	9.97276	10.0879
2410002F23Rik	8.42543	8.37181
2410004B18Rik	8.79173	8.6432
2410004P03Rik	12.3412	11.8103
2410006H16Rik	7.66691	8.49531
2410131K14Rik	10.5264	10.931
2510002D24Rik	9.10643	9.29195
2510009E07Rik	12.1298	11.7246
2510039O18Rik	9.64307	9.17242
2510046G10Rik	8.49464	8.67734
2610001J05Rik	9.88273	10.7323
2610002M06Rik	10.9634	10.2917
2610008E11Rik	9.78511	9.32918
2610021A01Rik	8.84482	9.01537
2610035D17Rik	9.99683	9.94456
2610044O15Rik8	8.86817	8.63982
2610301B20Rik	10.427	10.8456
2610306M01Rik	7.40012	8.01288
2610507B11Rik	11.2466	10.8451
2700049A03Rik	9.59223	9.06543
2700054A10Rik	10.0029	9.30368
2700062C07Rik	8.66993	8.86411
2700097O09Rik	7.79808	7.7922
2810001G20Rik	10.6013	11.2133
2810002D19Rik	9.51518	8.98619
2810004N23Rik	8.20361	7.68884
2810006K23Rik	8.61016	8.07533
2810013P06Rik	12.0494	11.9936
2810021J22Rik	8.06111	8.23095
2810025M15Rik	8.74354	8.11239
2810029C07Rik	9.84217	9.92059
2810402E24Rik	9.4405	9.28164
2810403D21Rik	8.49947	8.28655
2810405F17Rik	8.57753	8.46316
2900076A07Rik	7.13451	7.76998
2900093K20Rik	9.09142	9.25839
2900097C17Rik	9.53599	9.60079
3110040N11Rik	8.64647	8.17376
3110056K07Rik	9.09962	9.98398
3110082I17Rik	9.10614	8.68538
3110083C13Rik	9.43056	9.88118
3300002A11Rik	7.3987	8.35411
3830406C13Rik	9.55288	8.9636
3830408C21Rik	7.47723	7.79189
4430402I18Rik	8.79721	9.0441
4632404H12Rik	10.0352	9.59562
4632415L05Rik	8.93977	8.67093
4632427E13Rik	10.1128	10.1706
4732440D04Rik	8.55647	9.33945
4732491K20Rik	7.83908	7.39275
4833417C18Rik	8.19251	9.89797
4833420G17Rik	9.06058	9.09973
4833438C02Rik	7.3475	7.86914
4833439L19Rik	13.4766	13.1735
4921524J17Rik	8.6578	8.72374
4930402H24Rik	10.1197	9.67043
4930430F08Rik	8.43061	8.41694
4930451G09Rik	9.43967	8.75003
4930452B06Rik	9.11702	8.97178
4930453N24Rik	10.7719	10.8594
4930458D05Rik	8.82227	9.09857
4930481A15Rik	9.18232	8.21274
4930483P17Rik	9.12235	8.43601
4930505A04Rik	7.73164	7.17495
4930511M06Rik	7.71799	7.75849
4930547M16Rik	7.84093	6.43416
4930567H12Rik	7.74487	7.69259
4930570G19Rik	10.4305	9.77119
4930579G24Rik	8.3422	7.92019
4930579K19Rik	8.27851	8.6575
4931406C07Rik	8.27977	7.30351
4931406P16Rik	9.20788	9.38114
4931415C17Rik	9.61802	9.66063
4932412D23Rik	10.4955	10.2538
4932438A13Rik	10.7696	10.7395
4933404O12Rik	10.4329	9.65458
4933406P04Rik	8.2646	7.42235
4933425M03Rik	6.9857	8.4343
4933434E20Rik	8.80073	9.19069
5031425E22Rik	11.3422	11.6236
5031439G07Rik	9.93309	9.72255
5033430I15Rik	8.44906	9.94342
5330413P13Rik	11.4977	11.8276
5330417C22Rik	12.4545	12.9694
5330431K02Rik	7.51299	8.10294
5330438D12Rik	9.76871	9.75721
5430405H02Rik	8.45834	8.85376
5530601H04Rik	10.2244	9.23711
5730403I07Rik	12.4722	14.3063
5730455P16Rik	10.8089	10.5782
5730480H06Rik	10.4923	10.4238
5830454E08Rik	7.69868	8.35839
6030458C11Rik	11.023	10.807
6330415G19Rik	10.2845	10.0677
6430500D05Rik	9.39517	9.64381
6430548M08Rik	12.1999	13.687
8430429K09Rik	10.7294	10.1114
9030407P20Rik	7.90377	7.75552
9130401M01Rik	8.78453	8.97191
9230114K14Rik	9.3722	9.09277
9330104G04Rik	7.23768	7.93342
9330160F10Rik	9.27469	8.95013
9330162012Rik	7.67103	7.88721
9330182L06Rik	12.1662	11.8142
9430015G10Rik	8.17538	8.31371
9430091E24Rik	8.54646	8.45623
9530034E10Rik	9.16674	11.5859
9530068E07Rik	13.5462	13.8179
9530077C05Rik	10.4272	10.6349
9930014A18Rik	7.72545	8.30655
9930021J03Rik	9.76002	9.77404
9930104L06Rik	8.2213	7.98633
A130010J15Rik	8.71797	8.59528
A130014A01Rik	9.0355	8.73567
A2ml1	10.3512	10.1664
A330040F15Rik	8.11001	8.10008
A430005L14Rik	8.88441	9.34647
A430033K04Rik	8.59947	9.2173
A430035B10Rik	8.63388	8.06179
A430108G06Rik	10.9239	11.0776
A630052C17Rik	8.69354	9.00869
A730017L22Rik	9.48187	8.77544
A730020E08Rik	9.4769	9.13643
A730046J19Rik	13.3177	14.2159
A830018L16Rik	10.566	10.4333
A930005H10Rik	8.39355	8.33272
A930006K02Rik	9.12047	9.32097
AA388235	7.50185	6.89002
Aaas	8.28519	8.23208
Aacs	11.4622	10.9314
Aagab	11.7031	11.475
Aak1	9.0948	9.95963
Aamdc	9.61927	8.38395
Aamp	11.6408	11.6004
Aar2	10.7191	10.557
Aars	13.3894	13.2138
Aars2	9.22864	8.45217
Aasdh	8.13259	7.98373
Aasdhppt	10.4823	10.5519
Aatf	9.21661	9.5915
Aatk	10.0799	9.76538
Abca2	10.1543	9.17099
Abca3	12.6701	12.414
Abca5	13.2366	13.0883
Abca7	11.2074	11.197
Abcb10	8.39757	7.80432
Abcb7	10.0204	9.7841
Abcb8	10.6012	10.1791
Abcb9	8.98162	8.07962
Abcc1	14.3424	13.1684
Abcc10	7.76979	8.82982
Abcc4	11.6737	11.5409
Abcc5	11.0521	11.1734
Abcd1	9.05372	9.08883
Abcd2	13.7759	13.479
Abcd3	10.4035	8.64441
Abce1	11.1824	11.3899
Abcf1	10.9377	10.98
Abcf2	10.984	11.0648
Abcf3	11.1822	11.2338
Abcg1	9.74738	10.9254
Abhd10	9.49097	9.12429
Abhd11	8.34033	7.68267
Abhd12	12.1249	11.9011
Abhd13	9.53579	9.63179
Abhd14a	10.6797	10.2847
Abhd16a	14.9838	14.4257
Abhd16b	6.98882	8.68124
Abhd17a	11.7971	11.8366
Abhd2	9.65352	12.2098
Abhd3	12.7314	12.5713
Abhd4	10.5195	10.236
Abhd5	9.42198	9.55522
Abhd6	11.2101	11.3879
Abhd8	11.2128	11.0936
Abi1	10.984	11.0644
Abi2	9.81525	10.0252
Abl1	8.00355	8.18477
Ablim2	10.5838	10.6721
Abr	12.7181	13.124
Abraxas1	9.36057	9.08862
Abraxas2	11.0682	10.5387
Abt1	8.91704	9.56049
Abtb1	10.4518	9.70008
AC107792.1	7.41372	7.78321
AC109619.1	11.7568	11.5229
AC154607.1	8.49162	9.25139
Acaa1a	10.3575	9.76133
Acaa2	10.684	8.85939
Acad11	10.8345	10.2608
Acad8	9.95528	9.59933
Acad9	10.6194	9.91235
Acadm	10.0179	8.91653
Acadsb	9.94477	9.25844
Acadvl	11.0698	11.3985
Acap2	10.0968	9.13868
Acap3	9.27298	8.84776
Acat1	11.6639	11.0914
Acat2	8.38879	8.2997
Acbd3	9.99235	10.2253
Acbd4	9.01833	8.29133
Acbd5	12.3871	12.0205
Acbd6	9.24295	9.56579
Acbd7	13.5266	13.482
Acd	9.06755	9.41034
Acer3	9.30945	8.93059
Acin1	9.53119	10.066
Acly	11.7868	12.5784
Aco1	10.342	9.90344
Aco2	13.5181	13.7912
Acot13	11.2591	12.7891
Acot8	8.70079	8.99624
Acot9	8.94334	8.88743
Acox1	11.4131	11.551
Acox3	9.81207	8.97852
Acp1	9.20852	9.26103
Acp2	13.2735	13.2797
Acsf3	7.48723	8.4441
Acsl1	9.85969	9.6825
Acsl3	9.43133	8.83599
Acsl4	10.5516	10.7602
Acsl6	14.4965	14.0502
Acsm4	14.6322	14.3773
Acss1	12.8633	12.9559
Acss2	13.4106	12.8372
Acss3	8.78374	6.93255
Actb	14.2469	14.048
Actl6a	11.1247	10.6965
Actn4	12.5961	12.4475
Actr10	12.2915	12.3387
Actr1a	10.3374	10.3253
Actr1b	14.1597	13.7233
Actr2	10.6739	10.8479
Actr3	11.3686	11.1291
Actr3b	11.0482	10.8282
Actr6	9.42822	9.49791
Actr8	11.0504	11.1413
Acvr1b	7.78676	8.03787
Acvr2a	8.53592	8.17284
Acy1	8.6882	7.92244
Acyp1	9.1155	8.85176
Acyp2	8.97109	9.19408
Adal	8.80666	9.03543
Adam10	9.88869	9.57847
Adam15	9.25229	8.73703
Adam17	8.98205	9.21188
Adam19	9.38493	9.08902
Adam22	12.0899	11.534
Adam23	8.55151	8.07944
Adam28	11.1646	10.7979
Adam9	10.8511	11.2568
Adar	9.6997	9.62225
Adarb1	8.2943	9.00675
Adck1	7.58218	7.82087
Adck2	10.6462	10.101
Adck5	8.64257	9.12685
Adcy3	15.1386	15.1733
Add1	12.5103	12.3862
Add2	12.3669	12.6741
Adgrg1	8.35101	6.90089
Adgrl1	9.23962	9.28637
Adgrl2	9.36165	8.20062
Adgrl3	11.414	10.8406
Adgrv1	8.4381	8.09165
Adh1	10.3489	9.21911
Adh5	13.107	12.3413
Adi1	11.413	10.8225
Adipor1	15.4292	15.6784
Adk	10.0113	9.39042
Adnp2	8.78559	9.22754
Ado	10.6944	10.6131
Adpgk	9.25899	9.47671
Adprh	12.2284	12.3772
Adprhl2	8.91173	8.90801
Adprm	9.40918	9.51313
Adrm1	8.61172	8.80843
Adsl	10.8658	10.8018
Adss	10.8503	11.7675
Aebp2	9.9784	10.2297
Aen	8.20468	8.02801
Afap1	11.1756	11.8255
Afdn	9.36092	8.9632
Aff1	9.8036	10.1398
Aff3	9.31112	10.4295
Aff4	11.3161	11.3239
Afg1l	9.3439	9.06419
Afg3l1	10.6899	10.7727
Afg3l2	9.16783	8.84542
Aftph	11.0944	10.9963
Aga	10.6307	9.87067
Agap1	9.3481	9.26137
Agap3	8.13978	8.45434
Agbl2	8.21255	7.766
Agbl3	9.33419	8.84229
Agbl4	8.88347	8.01154
Agbl5	8.48186	7.90514
Agfg1	9.55033	9.26042
Agfg2	8.836	8.45996
Ago1	9.18278	8.4471
Ago2	10.3203	11.2068
Ago3	9.15481	9.44269
Ago4	8.66216	6.99516
Agpat1	9.61075	9.03246
Agpat3	11.85	12.0977
Agpat4	11.8555	12.8683
Agpat5	8.42554	10.6536
Agps	9.82028	9.76506
Agr2	10.4963	9.93264
Agtpbp1	12.282	12.3146
Agtrap	10.5087	9.48489
Ahctf1	8.69677	8.67323
Ahcyl1	11.3813	11.234
Ahcyl2	10.8962	12.2068
Ahi1	10.2468	10.8917
Ahr	9.04456	8.65449
Ahsa1	11.1562	11.321
Ahsa2	9.43891	9.50002
AI413582	9.45117	10.174
AI429214	7.6737	7.90102
AI597479	10.0704	9.35398
AI837181	7.68069	8.0447
AI987944	9.90271	10.3425
Aida	9.36311	9.37151
Aifm1	10.2393	9.91848
Aig1	13.4683	13.7809
Aimp1	10.156	10.2645
Aimp2	9.15796	9.20508
Aip	11.5615	11.6111
Ak1	15.4095	14.6212
Ak2	10.9079	11.9291
Ak3	9.08953	7.39499
Ak6	8.54736	9.18923
Ak8	10.4445	10.2085
Ak9	8.32921	7.59839
Akap1	9.45338	8.6748
Akap10	9.22438	9.31191
Akap11	9.73401	9.78478
Akap13	10.508	10.6154
Akap17b	11.472	11.3456
Akap6	10.5407	10.2298
Akap8	10.7112	10.8505
Akap8l	9.83115	9.573
Akap9	11.0784	10.8296
Akip1	9.20754	8.70813
Akirin1	10.2289	10.1597
Akirin2	8.99161	7.66811
Akna	11.6914	11.4451
Akr1a1	13.8534	13.2944
Akr1e1	10.5678	10.2051
Akr7a5	10.1471	9.93409
Akt1	8.99716	8.66355
Akt1s1	10.1075	10.067
Akt2	10.3502	10.6912
Akt3	8.51836	8.43272
Aktip	11.6985	11.8709
Alad	10.0292	9.53355
Alas1	11.3243	10.7379
Aldh16a1	9.89183	9.407
Aldh18a1	10.6904	10.7511
Aldh1a1	10.6215	7.60291
Aldh2	11.6984	10.5355
Aldh3a2	11.1402	10.7701
Aldh4a1	9.15219	8.18388
Aldh6a1	9.47215	8.5122
Aldh7a1	8.9208	8.37481
Aldh9a1	9.62689	6.3553
Aldoa	14.6111	14.9919
Aldoc	10.409	9.18295
Alg1	9.62729	9.37045
Alg10b	8.90628	9.11261
Alg11	10.8924	10.7964
Alg12	9.3826	8.68743
Alg13	8.84441	9.18777
Alg14	9.36279	9.06561
Alg2	11.9669	12.2964
Alg3	9.67051	9.65407
Alg5	10.395	10.4479
Alg6	9.29511	9.43574
Alg8	8.20786	8.26394
Alg9	8.60764	8.35301
Alkbh1	9.03432	8.69317
Alkbh3	10.1625	10.2654
Alkbh4	7.7435	8.27783
Alkbh5	9.27654	8.59855
Alkbh6	10.3708	10.3674
Alkbh7	9.45301	9.58819
Alkbh8	9.39626	9.25065
Alms1	10.6052	10.4755
Als2	9.61828	9.24531
Amacr	8.78613	9.12088
Ambra1	9.9363	9.82968
Amd1	7.98185	8.48132
Amdhd2	8.80569	7.85726
Amer1	8.53079	8.1513
Amer2	8.70718	8.89846
Amigo1	9.07783	10.0696
Ammecr1	8.81447	8.65322
Ammecr1l	8.92904	9.04761
Amn1	11.1646	11.5921
Ampd2	8.37347	7.68119
Amph	10.7296	9.87806
Amz2	9.72613	10.6905
Anapc1	10.8817	10.348
Anapc10	9.53786	9.38811
Anapc11	10.3335	10.1156
Anapc13	10.4112	9.98114
Anapc16	10.9788	10.9923
Anapc2	12.3515	12.6356
Anapc4	10.4677	10.8007
Anapc5	11.6078	11.0867
Anapc7	9.81212	9.80023
Angel1	10.3685	9.98234
Angel2	10.9711	10.8972
Angptl2	2.09801	8.62503
Angptl6	8.27826	7.87067
Ank	10.5726	9.93126
Ank2	11.8181	11.6218
Ank3	11.3767	11.1524
Ankef1	8.24227	6.61938
Ankfy1	10.8099	12.0365
Ankhd1	10.1608	10.2493
Ankib1	8.09392	7.51656
Ankle2	9.67863	9.74651
Ankmy2	11.1244	11.1385
Ankra2	9.91008	10.1241
Ankrd10	11.1701	11.4776
Ankrd11	8.82656	9.06499
Ankrd12	10.4899	10.3537
Ankrd13a	10.3698	10.2478
Ankrd13b	10.0923	8.65661
Ankrd13c	9.36083	8.43147
Ankrd16	8.2296	7.18487
Ankrd17	10.0529	10.3832
Ankrd27	7.95947	7.43485
Ankrd33b	8.40172	8.7488
Ankrd37	7.93101	8.7249
Ankrd39	9.09749	8.41831
Ankrd40	9.08081	9.22393
Ankrd42	10.0258	10.3361
Ankrd44	8.13416	8.10869
Ankrd45	9.96027	10.2154
Ankrd46	12.5422	12.6333
Ankrd49	9.01774	9.25271
Ankrd50	7.5251	8.09011
Anks1	11.417	11.2243
Anks1b	8.38093	8.59685
Anks3	9.92146	10.1094
Anks6	9.35824	8.36652
Ankzf1	7.78835	8.10071
Ano10	10.0584	9.62679
Ano2	15.0139	15.1643
Ano6	10.2554	10.5285
Anp32a	8.7289	8.89536
Anp32b	9.28677	8.97787
Anp32e	12.1923	12.3024
Anxa2	11.0186	8.54891
Anxa5	13.9829	14.6822
Anxa7	11.2096	11.2078
Aopep	10.0864	10.0928
Ap1ar	10.3802	9.12419
Ap1b1	11.9664	11.8125
Ap1g1	11.6362	11.8456
Ap1m1	10.552	10.1769
Ap1m2	12.2312	11.8802
Ap1s1	11.5887	11.5397
Ap2a1	10.4007	10.6362
Ap2a2	11.6631	12.3067
Ap2b1	10.4931	10.8222
Ap2m1	10.2832	10.5071
Ap2s1	11.3904	11.6135
Ap3b1	10.6677	10.2922
Ap3b2	12.7801	12.3708
Ap3d1	11.7342	11.3987
Ap3m1	9.83395	10.519
Ap3m2	11.5419	11.3078
Ap3s2	11.1193	10.9405
Ap4b1	7.41568	7.7756
Ap4e1	9.69803	9.51852
Ap4s1	10.8116	10.8499
Ap5m1	10.5605	10.8427
Ap5s1	9.78546	10.3549
Ap5z1	8.37427	8.17804
Apaf1	9.62216	9.25446
Apba1	9.54003	10.0688
Apba2	10.592	10.7973
Apba3	7.99689	7.19132
Apbb1	13.9946	14.6272
Apbb2	10.838	10.7981
Apbb3	9.62544	9.90299
Apc	11.2809	10.7872
Apc2	10.5181	10.3143
Apeh	8.93616	7.70574
Apex2	8.58227	8.98154
Aph1b	11.9536	11.65
Api5	12.8461	13.0853
Apip	9.62259	9.32383
Aplf	7.52098	8.03881
Aplp1	15.1876	15.3797
Aplp2	16.9264	16.9283
Apmap	12.6112	12.6655
Apod	8.2389	8.38833
Apol6	3.72455	8.55659
Apool	9.11498	8.78578
Apopt1	9.58004	8.79065
App	14.9799	14.9434
Appbp2	10.3409	10.4972
Appl1	12.6151	11.9398
Aprt	9.47366	8.77156
Aptx	10.3434	10.7975
Aqp4	10.5273	9.50598
Aqr	10.7676	10.865
Araf	11.4853	11.4119
Arap2	10.1886	9.12648
Arcn1	11.9304	11.8982
Arel1	11.8365	11.7743
Arf1	13.0538	13.2509
Arf2	9.98024	10.5899
Arf3	11.986	12.2608
Arf4	12.8407	13.0595
Arf5	9.91562	9.76892
Arf6	9.02181	7.81722
Arfgap1	10.0406	10.0539
Arfgap2	9.16724	9.36509
Arfgap3	10.3886	10.4772
Arfgef1	10.5562	10.6182
Arfgef2	7.82617	8.25831
Arfgef3	10.7627	11.927
Arfip1	8.44018	8.66222
Arfip2	11.7715	11.921
Arfrp1	9.94864	10.0198
Arglu1	8.09971	7.66501
Arhgap1	11.6408	11.7289
Arhgap12	9.94352	9.99506
Arhgap17	11.0288	11.8272
Arhgap19	7.77611	8.74976
Arhgap21	9.29683	8.83508
Arhgap32	8.77375	8.12512
Arhgap35	11.0326	11.8721
Arhgap42	7.88347	8.97222
Arhgap44	10.746	12.2051
Arhgap5	11.4793	11.4855
Arhgdia	11.8598	11.8355
Arhgdig	9.41978	8.19774
Arhgef1	9.48695	8.40728
Arhgef11	8.80871	9.16748
Arhgef12	9.55363	10.0024
Arhgef18	9.16625	9.54083
Arhgef19	9.00971	9.02275
Arhgef2	9.5303	9.48275
Arhgef28	12.3237	12.7011
Arhgef3	12.3649	12.7358
Arhgef38	8.19647	7.78418
Arhgef7	7.28092	8.25717
Arhgef9	7.84927	8.33729
Arid1a	10.3037	10.2393
Arid1b	10.2379	9.39932
Arid2	11.2019	10.6259
Arid3a	10.9153	11.014
Arid3b	8.59459	8.74652
Arid4a	9.99007	9.37437
Arid4b	10.5661	10.4873
Arid5a	8.67255	10.9602
Arid5b	9.17455	9.61147
Arih1	9.84823	9.97842
Arih2	10.6133	10.7911
Arl1	11.6781	11.5564
Arl13b	11.6905	11.7241
Arl14ep	11.1687	9.94878
Arl14epl	9.99968	9.56812
Arl16	8.94423	8.47933
Arl2	9.52975	9.23112
Arl2bp	10.6741	10.6488
Arl3	12.123	11.6943
Arl4a	9.76836	9.59834
Arl5b	9.08709	8.95711
Arl6	12.6801	12.4498
Arl6ip1	13.261	13.1229
Arl6ip4	9.9498	10.0576
Arl6ip5	11.5009	11.3867
Arl6ip6	10.4277	10.6888
Arl8b	12.2142	12.4126
Armc1	11.9695	11.923
Armc10	8.65167	8.43958
Armc2	11.3212	11.2142
Armc3	9.85345	8.65429
Armc4	10.2234	9.4414
Armc5	9.33492	9.20032
Armc6	8.82592	8.8624
Armc7	7.50301	7.94676
Armc8	11.336	11.0968
Armc9	10.1855	10.5106
Armcx1	9.08647	8.14729
Armcx5	8.01695	8.89562
Armh3	9.71213	9.98916
Armh4	12.2204	11.4906
Armt1	9.40392	9.57329
Arnt	10.0744	10.2321
Arpc1a	11.922	11.9149
Arpc1b	9.5483	8.09627
Arpc2	12.1964	12.2018
Arpc3	11.5814	11.9646
Arpc4	13.2008	13.3389
Arpc5	10.6547	9.97236
Arpc5l	11.4313	11.1708
Arpp19	11.4469	11.814
Arrb2	9.92458	9.5513
Arrdc1	8.65749	8.66949
Arrdc3	12.4965	11.6517
Arrdc4	9.36118	7.3888
Arsa	10.6566	10.6673
Arsb	9.5078	8.28869
Arsg	10.8873	10.3924
Arsk	8.32999	6.52537
Arvcf	10.3141	9.91955
Arxes1	9.6009	9.34546
Arxes2	11.6294	11.2645
Asah1	11.1917	12.6364
Asb1	9.21561	9.50705
Asb13	10.0499	10.0978
Asb3	9.70909	9.66306
Asb6	9.36464	9.81133
Asb7	8.95413	8.82077
Asb8	11.1013	11.3737
Ascc1	11.938	11.4937
Ascc2	10.6173	10.033
Ascc3	9.97784	10.5454
Asf1b	7.64061	7.54923
Ash1l	10.5229	10.6764
Ash2l	9.88361	10.0778
Asic1	10.978	11.3603
Asl	8.90626	8.40187
Asna1	10.5392	10.9389
Asns	11.283	11.6119
Aspg	9.55437	8.42794
Asph	10.5715	9.92676
Aspscr1	10.2247	9.9395
Asrgl1	8.20273	7.873
Aste1	8.37452	8.77654
Astn1	10.0366	10.4908
Asxl2	9.56566	10.1075
Atad1	12.4315	11.7618
Atad5	7.64667	7.22154
Atat1	8.14617	7.66536
Atcay	10.1889	11.008
Ate1	10.9909	11.5169
Atf1	7.94213	8.08772
Atf2	11.6038	12.1669
Atf3	10.9114	9.57859
Atf4	12.5751	13.1584
Atf5	12.0502	11.8883
Atf6	11.9427	12.37
Atf6b	12.0034	11.7838
Atf7	11.4276	11.7903
Atf7ip	10.6183	10.6691
Atg10	10.1665	9.36712
Atg101	10.621	10.8138
Atg12	11.2954	11.0983
Atg13	11.4634	10.9813
Atg14	9.77131	9.82235
Atg16l1	8.98305	8.58105
Atg16l2	7.49498	9.12393
Atg2a	9.26269	8.64683
Atg2b	9.52364	9.81961
Atg3	10.1303	9.91981
Atg4a	8.88441	9.23579
Atg4b	10.3571	10.5854
Atg4c	8.58228	8.15062
Atg4d	10.6751	11.0954
Atg5	10.5487	10.5318
Atg7	9.35867	9.15657
Atg9a	10.0397	10.1346
Atic	9.05035	8.88624
Atl1	8.68226	7.54108
Atl2	10.7551	10.7002
Atl3	8.85819	9.87841
Atmin	10.7596	10.5674
Atox1	13.4277	13.2719
Atp10d	14.1727	13.3577
Atp11a	10.4534	10.7288
Atp11b	10.5273	9.58058
Atp13a1	9.92389	10.3848
Atp1a1	13.8725	14.1425
Atp1b1	14.2878	14.7235
Atp1b3	9.73373	10.2156
Atp2a2	12.2376	11.8049
Atp2b1	12.1875	13.1642
Atp2b4	7.46231	9.79357
Atp2c1	11.7359	11.5556
Atp2c2	10.8325	9.12823
Atp5a1	15.1404	15.2652
Atp5b	15.8856	15.8034
Atp5c1	13.515	13.4461
Atp5d	12.7993	12.7177
Atp5e	11.7141	11.5508
Atp5g1	8.11986	7.94856
Atp5g3	13.9267	14.0984
Atp5h	11.3173	11.3269
Atp5j	12.8158	12.5137
Atp5j2	12.2892	12.1375
Atp5k	11.5494	11.492
Atp5md	9.89485	9.94483
Atp5mpl	12.9988	12.9157
Atp5o	12.0029	11.959
Atp5pb	13.0168	13.0512
Atp6ap1	14.0141	14.0843
Atp6ap2	13.3803	13.7279
Atp6v0a1	12.8858	13.2296
Atp6v0a2	10.6123	10.3942
Atp6v0b	12.3098	12.1763
Atp6v0c	11.0764	11.4461
Atp6v0d1	12.0824	12.3855
Atp6v0e	10.2006	9.5787
Atp6v0e2	13.1646	13.0307
Atp6v1a	13.4963	13.4935
Atp6v1b2	12.8275	13.103
Atp6v1c1	11.7366	11.6291
Atp6v1d	12.4177	12.7016
Atp6v1e1	13.0981	12.9643
Atp6v1f	11.1173	11.0807
Atp6v1g1	11.6192	11.8877
Atp6v1g2	8.32028	8.6111
Atp6v1h	12.8027	12.8708
Atp7a	10.1472	8.88651
Atp8a2	11.27	11.2787
Atp8b2	8.82836	7.60184
Atp8b3	12.2037	11.7721
Atp9a	13.2405	12.8643
Atp9b	8.79608	8.82341
Atpaf2	9.40104	9.44743
Atpif1	12.3948	12.3446
Atpsckmt	8.4772	8.37915
Atr	9.57909	8.48108
Atraid	11.0889	10.5909
Atrip	8.75638	9.12103
Atrn	10.0677	9.9716
Atrx	10.8925	10.8725
Atxn1	8.46414	9.50587
Atxn10	12.3715	12.6434
Atxn2	8.29182	8.89617
Atxn2l	10.5628	10.6934
Atxn3	8.66224	8.49717
Atxn7	8.09884	8.52275
Atxn7l1	9.08744	9.05301
Atxn7l3	7.40422	7.53366
Atxn7l3b	13.3227	13.2236
AU022252	9.47321	9.36043
AU040320	11.8748	11.2668
Auh	11.4947	10.8514
Aup1	11.4179	11.6055
Aurkaip1	11.1749	11.2011
Auts2	9.93447	10.9703
AV356131	9.34773	9.22131
Avl9	10.8586	12.0253
AW209491	9.55816	10.0069
AW549877	9.49528	9.24286
AW554918	8.55383	7.87861
Axin1	8.17686	7.81544
Azi2	10.316	10.3748
Azin1	12.3304	12.9286
Azin2	8.11426	7.8706
B230110C06Rik	7.01819	8.34245
B230118H07Rik	11.4253	11.2602
B230216N24Rik	8.85713	10.9928
B230217C12Rik	10.5174	10.4788
B230219D22Rik	11.2092	11.9441
B230369F24Rik	11.3977	11.3279
B2m	11.9372	10.9067
B3galnt2	7.87932	8.73061
B3gat3	10.2445	10.7293
B3gnt8	11.0003	10.0202
B430212C06Rik	4.99736	8.98087
B4galnt1	9.2572	8.66858
B4galnt3	9.77882	10.1056
B4galt1	8.9768	8.85246
B4galt3	11.1691	11.759
B4galt4	10.5495	9.38552
B4galt7	9.09377	9.13385
B830017H08Rik	8.27046	6.92512
B930059L03Rik	8.59136	8.51781
B930095G15Rik	8.65571	8.24782
B9d1	10.4239	10.855
B9d2	10.749	10.8157
Babam1	10.9693	10.0367
Babam2	10.069	10.2265
Bace1	11.0635	11.0515
Bad	11.243	10.916
Bag4	9.2682	9.42756
Bag5	9.2922	9.15957
Bag6	10.0567	10.1722
Baiap2	8.73072	9.85781
Baiap2l1	10.4929	10.2082
Banf1	11.4499	11.251
Banp	9.55866	8.673
Bap1	10.082	10.1737
Bax	9.73357	9.5253
Baz1b	9.68042	9.56048
Baz2a	9.58201	9.72185
Baz2b	11.7892	11.7045
BB365896	7.91425	8.7791
Bbip1	11.46	11.4343
Bbof1	8.32534	8.78519
Bbs1	12.1331	12.2991
Bbs10	8.056	8.08577
Bbs12	8.47303	8.77065
Bbs2	11.3696	11.1001
Bbs4	12.0115	11.5851
Bbs5	10.8284	11.1287
Bbs7	11.7098	11.7066
Bbs9	11.9711	11.5538
Bbx	9.33746	9.00512
BC003965	10.455	10.5795
BC004004	12.5006	11.8603
BC005537	10.671	11.2842
BC005624	10.8597	10.6928
BC017158	8.87243	8.01231
BC024978	7.73676	7.95091
BC025920	8.61848	8.11243
BC029722	9.0029	9.24831
BC031181	13.0687	13.1722
BC037704	9.23705	9.57016
BC043934	7.62402	6.98002
BC049352	13.7334	14.6005
BC051077	12.31	12.5359
Bcap29	9.69974	8.80766
Bcap31	13.2684	13.3015
Bcar1	9.12189	9.01696
Bcar3	10.1196	9.8505
Bcas2	11.7338	11.7444
Bcas3	9.87473	8.90059
Bccip	10.4588	10.422
Bcdin3d	9.51178	9.33956
Bckdha	8.79726	8.07287
Bckdk	9.6238	8.37223
Bcl10	10.2819	9.99423
Bcl11a	11.884	11.6428
Bcl11b	10.0448	8.51688
Bcl2	10.0161	9.53222
Bcl2l1	12.5136	12.0926
Bcl2l11	8.9289	9.30758
Bcl2l13	10.0578	10.4303
Bcl2l2	9.13843	8.98139
Bcl6	11.0733	12.8023
Bcl7a	10.9	10.5397
Bcl7b	11.6069	11.7434
Bcl9	9.5397	9.9416
Bcl9l	7.0424	8.19298
Bclaf1	11.5126	12.3827
Bclaf3	8.67159	9.44584
Bcorl1	8.761	8.99841
Bcr	7.51512	8.11241
Bcs1l	7.73228	5.76438
Bdh1	9.30858	9.43453
Bdp1	8.63812	8.8636
Becn1	12.3514	12.7512
Bet1	10.5062	10.2555
Bet1l	9.24954	9.25938
Bex2	11.5709	11.916
Bex3	11.3151	12.1321
Bfar	10.5765	10.4782
Bhlhb9	9.63436	9.59202
Bhlhe41	8.07618	8.15478
Bicd1	10.5296	10.4461
Bicd2	8.70986	8.9112
Bicdl1	9.32478	10.5803
Bicdl2	11.3041	10.7888
Bicral	9.4669	9.42717
Bin1	9.24345	8.45272
Bin3	10.2175	9.71183
Birc2	10.1606	9.76614
Birc6	9.94626	9.68991
Bivm	9.1982	9.03935
Blcap	9.47362	9.4839
Blmh	11.4812	11.584
Bloc1s1	8.67776	8.27572
Bloc1s2	7.83865	7.72713
Bloc1s5	8.94947	9.14949
Bloc1s6	10.4933	10.5478
Blvra	9.35	9.19921
Blvrb	9.59419	8.73653
Blzf1	10.4414	10.9254
Bmi1	10.3668	10.2096
Bmp2k	8.11178	8.43558
Bmp3	8.54491	7.84274
Bmp6	10.1252	9.80152
Bmper	8.15978	7.30036
Bmpr1a	9.84978	9.48265
Bmpr2	11.0834	12.3173
Bms1	9.01191	9.43751
Bmt2	8.85037	7.70365
Bmyc	8.94987	9.25432
Bnip1	8.46428	8.58235
Bnip2	11.3115	11.0873
Bnip3	10.4995	10.3117
Bnip3l	9.65422	9.37498
Bod1l	9.14894	8.05917
Bok	11.4833	11.4806
Bola1	10.5111	11.011
Bola2	9.58302	9.71862
Bola3	9.24348	8.96661
Bop1	9.98278	10.0977
Borcs5	10.1248	9.40604
Borcs7	10.3144	10.52
Borcs8	10.1948	9.86834
Bpgm	11.1856	10.9682
Bphl	11.4827	10.7685
Bpifa1	15.3553	14.1373
Bpifb3	13.3097	12.9728
Bpifb4	10.5462	10.8646
Bpifb6	11.2529	10.5898
Bpifb9b	8.73003	10.917
Bpnt1	12.4905	12.2251
Bptf	9.49732	9.47773
Braf	11.2665	11.5018
Brat1	9.76068	9.70571
Brcc3	10.1825	10.5218
Brd1	8.28386	9.13815
Brd2	12.0462	12.5317
Brd3	10.877	10.7374
Brd3os	10.65	10.6111
Brd4	9.26406	8.6859
Brd7	9.09691	8.93342
Brd8	11.0845	11.2457
Brd9	9.45299	8.76218
Brdt	9.72597	10.4656
Brf1	9.63061	9.19908
Brf2	8.01321	8.18388
Bri3bp	9.06786	8.68278
Brinp2	11.5537	12.9549
Brip1os	9.0049	8.39959
Brix1	10.0798	10.3323
Brk1	11.2501	11.5772
Brms1l	7.33	8.55539
Brox	10.2812	10.3161
Brpf1	12.1097	12.2142
Brsk2	8.45158	8.98096
Brwd1	9.22826	8.62703
Brwd3	7.64829	7.12272
Bscl2	8.91582	7.6169
Bsdc1	10.7214	10.3446
Bsg	14.4338	14.3356
Bsn	9.31806	10.1436
Bspry	9.52384	9.22334
Btaf1	9.68828	9.09311
Btbd10	11.7212	12.0925
Btbd2	8.68599	7.95628
Btbd3	9.87961	9.95872
Btbd7	9.80218	10.2915
Btbd8	11.1025	11.0361
Btbd9	9.99054	10.8789
Btd	9.98642	9.79379
Btf3	9.90223	10.2572
Btf3l4	9.36794	9.25125
Btg2	11.9992	11.2085
Btrc	9.79564	9.77361
Bub3	11.539	11.7167
Bud13	8.19456	8.54578
Bud23	9.21716	9.09303
Bud31	10.8641	11.4027
Bysl	9.97561	9.85306
Bzw1	11.8851	12.1704
Bzw2	11.1794	11.1619
C030034I22Rik	9.91915	10.3253
C130071C03Rik	8.49824	8.51126
C130083M11Rik	8.17798	7.4314
C130093G08Rik	9.88026	10.1038
C1d	11.0746	11.1962
C1galt1c1	11.86	11.8944
C1qb	8.37461	8.7473
C1qtnf12	9.72735	8.38431
C1qtnf4	8.15463	8.06056
C2cd2l	11.6366	11.2904
C2cd3	11.1384	11.1194
C2cd5	10.5299	10.1864
C330007P06Rik	9.76698	9.17288
C330018D20Rik	9.91864	9.70216
C530008M17Rik	9.97475	9.76612
C730034F03Rik	8.19549	8.66342
C77080	8.79226	7.5485
C87436	9.53011	9.69196
C920021L13Rik	7.57768	8.09678
C9orf72	11.2243	11.3755
Cab39	10.7049	10.1294
Cab39l	12.3794	12.452
Cabcoco1	9.70342	9.27094
Cabin1	10.1047	9.26121
Cabp4	8.98737	7.97674
Cacfd1	11.5276	11.1076
Cacna1b	8.91481	8.9816
Cacna1d	8.92197	8.12227
Cacna1h	11.7023	11.0368
Cacna2d1	11.0834	11.0166
Cacnb2	11.5428	12.0907
Cacnb3	14.4748	13.1904
Cacnb4	7.68038	6.86939
Cactin	9.191	8.99589
Cacybp	12.3169	12.3923
Cad	10.4162	9.08166
Cadm1	13.6744	13.5956
Cadm3	7.33315	8.02383
Cadps	9.83989	10.538
Cadps2	12.6707	13.1149
Calb2	14.6328	14.2236
Calcoco1	10.8705	10.0463
Calm1	18.8212	19.0245
Calm2	16.7854	16.7162
Calm3	13.453	13.0146
Calr	13.7881	13.8473
Calu	10.4039	10.1747
Camk1	11.8774	11.6178
Camk2a	7.24814	8.10266
Camk2d	13.3525	13.6462
Camkk1	7.95914	7.77013
Camkk2	9.24509	8.40308
Camkmt	8.91281	7.97872
Caml	10.2845	10.2035
Camsap1	8.35803	7.95747
Camsap3	9.24629	9.23437
Camta1	11.8769	11.5693
Camta2	11	10.6165
Cand1	11.5915	11.4202
Cant1	11.9986	11.9632
Canx	13.4235	13.4505
Cap1	11.8385	11.6952
Capn10	10.5742	10.6327
Capn15	8.96804	9.02671
Capn5	10.3719	10.2772
Capn7	10.5	10.0747
Capns1	8.61731	9.22685
Caprin1	11.87	11.6432
Capsl	10.7172	10.2236
Capza1	9.64476	9.73884
Capza2	12.0409	12.2636
Capzb	12.8754	12.6906
Car2	11.3003	10.214
Card19	8.50129	10.1119
Carhsp1	8.7972	9.47313
Carmil1	9.20481	8.49583
Carns1	13.6983	13.3328
Cars	11.0706	11.4224
Cartpt	15.0331	16.7515
Casc1	8.09253	7.43485
Casc3	9.82469	9.91236
Casc4	10.3232	10.0409
Casd1	10.4946	9.21372
Cask	8.4442	9.24455
Casp2	8.2981	8.14808
Casp3	11.6331	10.561
Casp6	11.3372	11.9431
Casp8ap2	9.40427	9.65831
Casp9	9.8183	9.9351
Cast	8.66997	8.0987
Castor2	10.2983	10.7032
Casz1	9.15488	8.90579
Cat	9.77778	6.39758
Cav2	8.41033	10.5195
Cbfa2t2	9.88745	9.95801
Cbfb	8.84667	8.17936
Cbl	8.43863	9.02656
Cblb	10.485	10.5773
Cbll1	10.3552	10.1102
Cbr1	11.2863	10.9871
Cbr2	13.4703	12.5024
Cbr4	9.11583	8.94342
Cbs	8.23446	7.50384
Cbwd1	8.18638	9.7519
Cbx1	9.82298	9.85396
Cbx2	10.0955	9.04576
Cbx4	12.4673	10.8694
Cbx5	9.12254	9.38639
Cbx6	11.9342	11.9361
Cbx8	11.4928	11.7685
Cby1	12.0427	12.2276
Cc2d1a	10.1597	10.1276
Cc2d1b	10.3225	9.88137
Cc2d2a	9.48822	9.66052
Ccar1	11.9405	12.1975
Ccar2	11.4131	10.9707
Ccdc107	10.7225	10.4628
Ccdc114	9.53729	9.71139
Ccdc115	10.093	10.0861
Ccdc12	8.98656	8.6954
Ccdc124	11.1699	11.1483
Ccdc126	11.4195	10.9474
Ccdc127	12.1392	12.2906
Ccdc13	9.71625	9.45052
Ccdc130	8.47584	8.63405
Ccdc134	8.14399	8.27249
Ccdc137	9.57478	9.69195
Ccdc138	10.3703	10.4985
Ccdc146	8.6152	7.49658
Ccdc148	8.97847	9.16101
Ccdc149	9.97074	9.66076
Ccdc151	9.74977	9.61203
Ccdc157	13.9819	13.6975
Ccdc166	9.48108	8.9317
Ccdc170	11.0225	11.9007
Ccdc173	7.74446	7.74803
Ccdc174	8.69679	9.46264
Ccdc181	10.5782	11.1927
Ccdc184	12.8818	13.2307
Ccdc186	9.52313	9.78877
Ccdc187	8.23472	9.1274
Ccdc189	10.6213	10.3965
Ccdc191	9.84841	9.71307
Ccdc25	10.3195	10.0311
Ccdc28b	9.82607	10.0688
Ccdc30	11.1653	11.6366
Ccdc32	9.86583	9.23121
Ccdc33	10.7944	11.1919
Ccdc34	10.4703	10.2496
Ccdc39	10.3818	10.0151
Ccdc40	12.069	11.5379
Ccdc43	9.75156	9.89659
Ccdc47	12.0754	12.4006
Ccdc50	6.9514	7.9691
Ccdc51	8.32171	7.4086
Ccdc57	7.90841	8.4137
Ccdc58	7.95344	7.84072
Ccdc59	10.2458	10.6449
Ccdc6	9.36594	9.94346
Ccdc60	9.68782	7.76727
Ccdc61	7.98519	7.68762
Ccdc65	11.1934	10.9963
Ccdc66	9.66419	10.3057
Ccdc81	9.04737	8.93845
Ccdc82	9.89253	9.67313
Ccdc85b	9.31755	9.24265
Ccdc86	9.0451	9.12519
Ccdc87	9.76707	10.0187
Ccdc88a	9.6273	9.75147
Ccdc9	8.52011	9.2787
Ccdc90b	8.9122	8.6606
Ccdc91	10.5861	10.1418
Ccdc92	10.1971	10.4262
Ccdc92b	9.94057	8.34823
Ccdc93	8.86979	8.41732
Ccdc96	10.5014	10.6627
Ccdc97	10.3168	10.5915
Cchcr1	8.40302	8.30662
Ccl27a	7.47749	7.84485
Ccm2	10.2576	9.96347
Ccn3	9.30946	8.32368
Ccnc	11.7936	11.7152
Ccnd3	9.75299	9.71959
Ccndbp1	11.3506	11.1437
Ccng1	11.8036	10.9612
Ccng2	8.95322	7.97317
Ccnh	10.8511	11.0043
Ccni	11.5364	11.508
Ccnl1	9.2583	9.53002
Ccnl2	9.70646	10.2569
Ccno	8.65677	9.15357
Ccnq	9.33803	9.56954
Ccnt1	10.61	11.0351
Ccnt2	10.1263	10.6414
Ccp110	12.5874	13.4522
Ccpg1os	10.9214	10.7444
Ccrl2	9.27046	10.3279
Ccs	9.96789	9.40486
Ccser1	8.59713	8.13726
Ccser2	10.2767	11.2609
Cct2	12.1007	12.0479
Cct3	12.7298	12.9594
Cct4	12.5446	12.9922
Cct5	13.0401	13.2708
Cct6a	13.2638	13.4656
Cct7	12.8478	12.9769
Cct8	12.837	12.9053
Ccz1	11.3356	11.2074
Cd14	11.9356	10.7093
Cd164	12.3379	11.9155
Cd274	9.53702	10.6529
Cd276	8.90153	7.54729
Cd2ap	8.01026	7.55372
Cd2bp2	11.5823	11.3645
Cd320	9.46803	9.38506
Cd36	11.2258	10.9804
Cd3eap	7.4732	7.99016
Cd47	12.1232	11.4043
Cd53	9.53983	8.59948
Cd55	10.8355	10.384
Cd81	15.429	15.1884
Cd82	13.0631	13.629
Cd9	14.3392	14.4841
Cd99l2	10.4526	10.2969
Cdadc1	11.1619	11.2414
Cdc123	11.2448	11.0752
Cdc14a	10.1098	10.9958
Cdc16	9.85603	9.65445
Cdc23	11.0012	10.5334
Cdc26	8.97521	9.55795
Cdc27	8.58628	9.40433
Cdc34	8.34075	8.10429
Cdc37	12.2162	12.5919
Cdc37l1	9.67189	10.1426
Cdc40	9.36616	9.75889
Cdc42	13.2772	13.5434
Cdc42ep3	10.1291	10.2034
Cdc42se1	12.1162	11.7987
Cdc42se2	12.1484	11.7332
Cdc45	8.72783	7.5811
Cdc5l	10.3583	10.3847
Cdc7	8.19389	9.30085
Cdc73	9.37868	8.89213
Cdca4	10.3626	10.3638
Cdcp3	9.51309	9.19733
Cdh1	11.3429	9.57126
Cdh15	9.78202	9.35759
Cdh2	11.1969	10.481
Cdh23	9.72606	9.53815
Cdh26	10.4732	8.44472
Cdhr1	12.1342	12.3425
Cdip1	13.5349	12.8844
Cdipt	12.4378	11.9504
Cdk10	8.50848	8.27726
Cdk11b	10.3351	10.4136
Cdk12	7.51381	8.30899
Cdk13	8.20085	8.7435
Cdk14	8.24561	7.48552
Cdk16	10.6129	9.74595
Cdk19	9.98901	9.54041
Cdk20	10.1283	9.48888
Cdk2ap2	10.4318	10.8557
Cdk4	11.1702	10.885
Cdk5	10.8151	10.6921
Cdk5rap1	8.88352	8.89968
Cdk5rap2	8.03152	7.49235
Cdk5rap3	10.4352	10.0712
Cdk7	10.5583	10.7633
Cdk8	7.58941	7.35002
Cdk9	10.2354	9.93772
Cdkal1	9.46393	8.61219
Cdkl2	11.4733	11.4214
Cdkl3	8.36441	8.27549
Cdkl4	12.8556	12.5147
Cdkl5	7.87311	8.4418
Cdkn1a	12.5252	14.5429
Cdkn2aip	9.98939	9.55957
Cdkn2aipnl	12.0756	11.8344
Cdkn2d	10.5693	10.1267
Cdnf	8.39483	7.9529
Cdpf1	10.283	9.91949
Cds1	12.2511	12.2956
Cds2	9.37055	10.2329
Cdyl	7.66327	7.38897
Cebpg	12.5671	11.9525
Cebpz	9.20127	9.47377
Cebpzos	8.90287	8.82346
Cecr2	10.2246	9.47225
Celf1	11.8874	12.139
Celf3	10.0244	10.7899
Celf4	11.3904	11.1211
Celsr2	9.14171	9.05392
Celsr3	8.60991	8.06146
Cemip2	9.76335	9.72423
Cend1	12.2685	12.9489
Cenpb	10.1104	10.0492
Cenpc1	8.97118	9.31736
Cenpl	8.80831	9.1744
Cenpq	8.45532	7.40469
Cenpt	8.04359	8.27726
Cenpx	10.1969	9.51048
Cep104	11.7268	11.4322
Cep120	10.7964	10.6264
Cep126	9.16497	8.76508
Cep128	9.70096	8.89598
Cep131	9.22291	8.21179
Cep135	8.2914	8.62892
Cep162	9.26581	9.34422
Cep164	9.59973	9.64889
Cep170	10.6707	11.2438
Cep170b	9.05116	8.76717
Cep19	11.5626	11.9592
Cep250	9.15112	7.73733
Cep290	9.90405	9.5349
Cep350	9.66295	9.59113
Cep41	9.02582	8.90804
Cep44	9.40924	9.2573
Cep57	9.66088	9.74116
Cep63	9.25666	9.11258
Cep68	8.84969	8.29182
Cep76	9.92684	9.78566
Cep78	8.70468	8.42736
Cep83	8.84632	8.77464
Cep83os	9.66849	9.64079
Cep89	10.0101	9.97074
Cep95	8.76179	9.63891
Cep97	9.6035	9.7309
Cept1	11.2062	10.9224
Cerk	11.0532	10.8654
Cerkl	8.37047	8.27362
Cerox1	7.8499	6.70133
Cers2	9.89324	8.81447
Cers5	13.4846	13.6715
Cetn2	12.1149	12.1481
Cetn3	12.1376	11.928
Cfap100	9.35244	9.62632
Cfap126	11.5612	11.188
Cfap20	13.0975	12.9523
Cfap206	12.1842	11.9949
Cfap298	10.2963	10.6599
Cfap299	8.71633	7.75969
Cfap300	10.3026	10.3813
Cfap36	12.748	12.8012
Cfap410	10.828	10.8155
Cfap43	7.97879	8.08712
Cfap44	8.94048	9.19259
Cfap45	7.75176	7.70853
Cfap46	9.93754	9.49126
Cfap47	8.81401	8.93429
Cfap52	8.19262	6.26024
Cfap54	9.13662	9.26329
Cfap57	9.36316	8.4596
Cfap58	10.2574	9.84743
Cfap61	10.6663	9.6378
Cfap65	9.00516	8.63157
Cfap69	13.3835	13.782
Cfap70	9.83887	8.96084
Cfap74	9.32615	9.74878
Cfap97	9.04841	8.93007
Cfap97d2	8.43651	7.55716
Cfdp1	10.4272	10.4208
Cfl1	12.7354	13.3844
Cfl2	9.1231	9.19051
Cflar	10.7742	10.7496
Cggbp1	11.2222	11.0465
Cgn	9.35833	8.69339
Cgrrf1	9.16627	8.66738
Chac2	9.73561	10.2345
Chaf1a	8.74545	7.80553
Champ1	10.1345	10.3042
Chchd1	10.4025	10.4442
Chchd10	12.4206	12.1327
Chchd2	12.5404	12.6786
Chchd3	10.556	10.6201
Chchd4	11.2031	11.743
Chchd5	7.96771	7.46809
Chchd6	11.0852	10.929
Chchd7	9.73498	9.81979
Chd1	8.21821	8.17204
Chd1l	9.1536	9.39467
Chd2	9.85155	9.46714
Chd3	7.98356	6.75715
Chd4	11.163	10.7368
Chd6	10.1934	9.71378
Chd8	8.82656	9.20177
Chd9	9.65253	9.81924
Chdh	6.91106	7.93743
Cherp	10.28	10.1763
Chfr	10.2495	10.2781
Chga	16.6045	16.5255
Chgb	9.959	9.61359
Chic1	8.18936	8.76694
Chic2	10.6217	10.0557
Chid1	10.0492	9.27736
Chil4	10.4066	10.3007
Chil6	11.3623	11.2509
Chka	8.97475	8.34933
Chm	9.5771	9.68737
Chmp1a	11.3543	11.1355
Chmp1b	7.69312	8.5789
Chmp2a	12.1758	12.4404
Chmp2b	11.0219	10.7943
Chmp3	11.474	11.419
Chmp4b	7.70536	7.96979
Chmp5	11.5563	11.9097
Chmp6	10.1711	10.1398
Chmp7	10.5454	10.3372
Chn1	8.95247	8.98573
Chordc1	10.9533	11.3676
Chp1	11.1949	11.5209
Chpf	9.66617	10.4584
Chpf2	8.77546	9.44616
Chrac1	10.5289	10.4847
Chrnb2	8.84547	8.16789
Chst11	7.8048	9.37287
Chst12	9.23267	8.15695
Chst8	10.8202	11.7349
Chsy1	8.06404	8.53003
Chtop	12.9208	13.2899
Chuk	10.2102	10.0886
Churc1	8.40805	7.96981
Ciao1	11.0327	11.3765
Ciao2a	10.781	10.7177
Ciao2b	9.21804	9.20062
Ciao3	10.5285	10.6713
Ciapin1	10.2298	9.81933
Cib1	11.6985	11.4461
Cic	9.65035	10.3302
Cidea	9.14014	12.8979
Cinp	9.55114	9.78527
Cipc	11.2889	11.2935
Cirbp	12.8431	12.9442
Cisd1	12.0568	11.8692
Cisd2	11.7688	12.2326
Cisd3	8.57184	7.64268
Ciz1	9.24996	9.22805
Ckap5	12.0233	11.9171
Ckb	15.8224	15.9748
Ckmt1	12.9697	12.422
Clasp1	9.88768	10.3385
Clasp2	12.2482	11.9986
Clba1	11.4141	11.3986
Clcc1	10.5323	10.251
Clcn3	12.0944	12.2253
Clcn4	13.3161	13.3165
Clcn5	8.30746	6.82993
Clcn6	10.2304	9.53348
Clcn7	11.6075	11.5147
Cldn12	11.3413	11.9851
Cldn23	8.58495	7.42594
Cldn3	12.35	12.6122
Cldn9	13.9202	13.8451
Cldnd1	11.4954	11.7831
Clec11a	7.8422	7.1598
Clec16a	10.6994	11.0112
Clgn	15.4334	15.3256
Clic1	11.8281	12.7594
Clic3	10.1255	9.43827
Clic4	9.62925	9.28741
Clint1	11.02	11.3077
Clip1	10.1236	9.72766
Clip3	11.1846	10.6757
Clip4	10.6194	11.2881
Clk1	11.7919	12.1186
Clk3	9.64599	9.99051
Clk4	10.8975	11.6544
Clmn	8.29606	8.7546
Cln3	9.28643	9.09294
Cln5	9.18319	9.66028
Cln8	11.0037	11.806
Clns1a	11.4427	11.2121
Clock	9.63363	9.9872
Clp1	9.61355	10.1277
Clpb	10.7814	10.0062
Clpp	10.7728	11.0113
Clptm1	13.9271	13.5654
Clptm1l	9.60551	8.01124
Clpx	10.8696	10.9079
Clstn1	13.4402	13.6707
Clstn2	13.5757	12.9882
Clstn3	7.60397	7.82896
Clta	11.2253	11.0619
Cltb	10.5937	11.2413
Cltc	13.5711	13.9422
Clu	11.6156	11.1402
Cluap1	9.18269	9.12385
Cluh	9.80605	10.2171
Clybl	8.23519	7.96415
Cmc1	9.0136	8.84475
Cmc2	8.1668	8.77648
Cmc4	7.91369	8.3974
Cmip	15.8279	16.2512
Cmpk1	12.3949	12.6765
Cmpk2	11.6838	11.0365
Cmss1	7.9141	8.5501
Cmtm4	9.57562	9.89439
Cmtm6	11.6609	11.0886
Cmtr2	9.07026	9.5272
Cnbp	14.5941	14.795
Cndp2	11.653	11.1535
Cnep1r1	8.93519	8.61186
Cnga2	16.7716	15.957
Cnga4	15.6753	15.3421
Cngb1	14.745	14.0546
Cnih1	12.1778	12.1884
Cnih4	9.47505	9.89729
Cnksr1	7.41538	9.12966
Cnksr3	10.6003	9.56847
Cnmd	7.29351	9.18503
Cnn3	11.0824	9.75509
Cnnm4	9.12971	9.60651
Cnot1	10.2207	9.9819
Cnot10	10.5335	10.879
Cnot2	10.7121	10.7658
Cnot3	8.93856	8.96355
Cnot4	10.4395	10.1938
Cnot6	9.92697	9.72446
Cnot6l	9.52161	9.41365
Cnot7	11.2942	11.5641
Cnot8	9.59311	10.0036
Cnot9	10.1872	10.2578
Cnppd1	13.02	12.8329
Cnpy2	11.0817	10.3687
Cnpy3	9.99753	9.88403
Cnpy4	7.85883	7.4595
Cnrip1	9.43195	8.90162
Cnst	12.3524	12.4972
Cntn1	8.0938	6.77227
Cntn4	15.0685	14.7187
Cntrl	8.40935	7.72221
Cntrob	8.66875	7.72507
Coa3	11.4128	11.4
Coa5	11.8416	11.6787
Coa6	9.5259	9.62191
Coa7	8.4572	8.56307
Coasy	10.204	10.2188
Cog1	9.6168	10.0237
Cog2	10.2701	10.245
Cog3	10.0605	9.99185
Cog4	10.8246	10.8242
Cog5	8.72265	8.6234
Cog6	11.4203	11.4764
Cog7	11.3663	10.9332
Cog8	9.96776	9.97927
Coil	8.41759	6.48526
Col18a1	6.81472	8.42913
Colgalt1	9.26365	7.55515
Commd1	9.81214	9.39382
Commd10	10.98	10.5546
Commd2	10.1448	10.1944
Commd3	9.57945	9.30092
Commd4	10.0053	9.73505
Commd6	11.1971	10.8514
Commd7	10.6764	10.3776
Commd8	11.3432	10.9196
Commd9	9.33445	9.09731
Comt	10.6726	9.83369
Copa	13.5599	14.4251
Copb1	12.4553	12.3617
Copb2	12.2593	12.3777
Cope	11.9624	11.621
Copg1	12.3097	11.9314
Copg2	10.7908	10.3846
Coprs	9.60983	9.89628
Cops2	11.8414	12.107
Cops3	12.0452	12.0927
Cops4	12.0796	12.0803
Cops5	12.1444	12.4011
Cops6	12.2725	12.4188
Cops7a	11.7791	11.6008
Cops7b	9.9305	9.75795
Cops8	10.6787	10.5103
Cops9	11.8047	11.599
Copz1	12.7403	12.8564
Coq10a	9.18566	8.57347
Coq10b	9.84347	10.259
Coq3	9.74634	9.17062
Coq4	10.7311	10.806
Coq5	10.0225	10.0948
Coq6	9.09763	9.01625
Coq7	10.8306	10.9128
Coq8a	10.037	8.26187
Coq8b	10.458	11.1999
Coq9	11.447	10.9417
Coro1a	9.9433	8.47261
Coro1b	11.228	11.2584
Coro1c	10.4098	10.4567
Coro2a	11.8051	11.2842
Coro7	9.39061	8.89938
Cotl1	10.4268	9.17345
Cox10	9.86097	10.231
Cox14	12.5054	12.6632
Cox15	11.5547	11.1173
Cox16	8.30473	8.00563
Cox17	8.4457	8.38173
Cox18	8.91121	8.60417
Cox19	11.4543	11.1945
Cox4i1	14.1606	14.2436
Cox5a	11.9446	12.0916
Cox5b	11.6702	11.669
Cox6a1	13.557	13.5211
Cox6b1	12.9895	12.9766
Cox6c	12.5026	12.1429
Cox7a2	12.5824	12.3667
Cox7a2l	9.9011	9.98185
Cox7b	12.4117	12.2179
Cox8a	12.9601	13.0938
Cpd	9.46014	9.03556
Cpeb1	10.345	9.74693
Cpeb2	8.70276	9.68315
Cpeb4	10.9171	11.8998
Cplane1	9.97879	9.55603
Cplane2	9.04727	8.53313
Cplx2	10.0881	10.3305
Cpn1	9.23501	8.37666
Cpne3	9.88405	9.23391
Cpped1	10.7433	10.4218
Cpsf1	10.6845	10.8953
Cpsf2	11.1375	11.5096
Cpsf3	11.1471	11.0363
Cpsf4	9.90861	10.0061
Cpsf6	12.1372	11.9697
Cpsf7	8.49282	9.21772
Cpt1c	9.18296	8.89953
Cpt2	9.68649	9.37046
Cptp	9.53876	9.51913
Cr1l	11.5132	11.3255
Crabp1	9.8261	9.1221
Cradd	8.4954	8.5384
Cramp1l	7.30857	8.36624
Crat	9.44114	9.01565
Crb3	8.74067	9.61435
Crbn	10.7973	10.4817
Crcp	10.1028	9.67395
Creb1	11.1028	11.1119
Creb3	10.9052	11.5801
Creb3l1	9.57285	8.30361
Creb3l2	8.87138	11.2702
Crebbp	10.1504	10.3813
Crebrf	10.6876	10.1877
Creg1	11.0958	10.5175
Creld1	11.0539	10.9454
Creld2	9.62775	9.46285
Crip2	11.2549	11.1545
Crip3	8.05096	6.05755
Cript	11.0827	11.4454
Crk	11.1078	11.4865
Crkl	11.2955	11.5306
Crlf3	8.15999	8.35987
Crmp1	12.3138	11.6562
Crnkl1	10.3705	10.1739
Crocc	7.67463	8.34504
Crot	9.72971	8.40422
Crtc1	9.27497	9.27507
Crtc2	10.5224	10.3058
Crtc3	8.58046	8.18889
Cry2	12.5943	12.6394
Cryl1	10.1735	9.48885
Crym	12.0684	11.9275
Cryzl1	11.2244	10.7955
Cs	13.9126	13.5431
Csad	8.64495	7.82187
Csde1	13.7442	13.8341
Cse1l	11.4048	11.3423
Csnk1a1	12.9271	13.1906
Csnk1d	11.1925	11.8742
Csnk1e	8.51345	8.86704
Csnk1g1	9.32664	9.18309
Csnk1g2	9.04025	8.381
Csnk1g3	8.98837	8.35475
Csnk2a1	8.98212	8.64447
Csnk2b	10.8914	10.9029
Cspp1	9.72995	10.2652
Csrnp1	8.97658	9.32576
Csrnp2	12.2957	11.3449
Csrnp3	7.92484	6.74192
Csrp1	9.197	8.99357
Cst3	11.8225	11.5401
Cstb	10.8743	11.019
Cstf1	9.77179	10.1568
Cstf2	10.6379	10.5815
Cstf2t	11.7695	11.7926
Cstf3	11.5367	11.6283
CT010467.1	14.4865	14.8173
Ctbp1	11.2877	10.1248
Ctbp2	9.30764	7.89439
Ctbs	8.8547	8.83104
Ctc1	9.44952	8.72561
Ctcf	10.2209	9.72063
Ctdnep1	7.34962	7.86966
Ctdsp2	9.33523	9.72569
Ctdspl2	9.90832	9.86245
Ctif	6.7543	7.56435
Ctnna1	11.9931	12.2018
Ctnna2	10.4861	10.2845
Ctnnb1	12.5273	12.7727
Ctnnbip1	9.1918	9.48475
Ctnnbl1	10.5842	10.7368
Ctnnd1	8.57753	8.43205
Ctnnd2	7.74908	8.4053
Ctns	9.2975	9.30564
Ctps	8.03344	8.53518
Ctps2	9.89286	9.58726
Ctr9	11.89	12.0944
Ctsa	14.0052	13.5876
Ctsb	15.1775	15.2578
Ctsc	9.96683	8.70404
Ctsd	12.5929	12.3455
Ctsf	11.2652	10.4334
Ctso	8.74973	7.03154
Ctss	9.41573	9.06555
Cttn	12.1652	12.0735
Cttnbp2	9.08294	6.94648
Cttnbp2nl	10.8792	11.2125
Ctu2	8.73055	9.02749
Ctxn1	10.7536	10.5803
Ctxn3	14.845	14.7782
Cuedc2	10.475	9.92896
Cul1	11.8158	11.5305
Cul2	9.87942	9.94651
Cul3	9.72784	9.79421
Cul4a	11.2758	10.4193
Cul4b	8.8752	9.25137
Cul5	10.1242	10.0105
Cul7	8.74974	8.23861
Cul9	9.54244	9.06788
Cuta	10.8574	10.3315
Cutc	8.60371	8.34491
Cux1	10.4834	10.3296
Cwc15	11.2653	11.1961
Cwc22	7.88756	8.14489
Cwc25	9.50309	9.59068
Cwc27	8.86359	8.84241
Cwf19l1	8.32756	8.44434
Cwf19l2	8.86529	9.06217
Cx3cl1	10.5356	9.666
Cxadr	11.8353	12.2372
Cxxc1	10.4868	10.7848
Cyb561	14.0553	14.0406
Cyb561a3	9.43673	9.23029
Cyb561d1	9.76886	10.1266
Cyb561d2	9.02875	8.5742
Cyb5a	12.4994	11.7258
Cyb5b	12.5305	12.8061
Cyb5d1	8.67349	7.83016
Cyb5d2	10.0249	10.0613
Cyb5r1	12.3628	12.0198
Cyb5r3	12.1107	11.635
Cyb5r4	10.0224	9.93327
Cyb5rl	8.40293	7.78324
Cyba	9.21453	7.69561
Cybc1	9.0675	9.00775
Cyc1	12.5691	12.542
Cycs	8.71669	9.03544
Cyfip1	9.48727	9.58738
Cyfip2	13.1175	12.6513
Cyhr1	9.67023	9.17415
Cyld	10.4547	9.7907
Cyp1a2	11.4421	10.4705
Cyp20a1	10.1068	9.7442
Cyp2c23	8.65646	8.22204
Cyp2f2	13.1586	12.005
Cyp2j12	11.3254	10.6314
Cyp2s1	10.4134	9.47978
Cyp2u1	8.36899	7.05873
Cyp4f13	8.87717	8.79905
Cyp4v3	10.1588	9.89548
Cyp51	10.297	11.4607
Cystm1	14.597	14.8627
Cyth1	10.141	9.29558
Cyth2	11.3108	11.2044
Cyth3	8.63881	7.59362
Czib	9.28081	9.1974
D11Wsu47e	7.89733	7.40637
D130017N08Rik	9.43752	9.03556
D130020L05Rik	8.61984	8.29095
D130043K22Rik	13.0073	12.3256
D1Ertd622e	11.58	11.5498
D230025D16Rik	9.90979	10.3651
D2hgdh	8.75401	8.37833
D330023K18Rik	8.07577	8.25374
D3Ertd751e	9.51717	8.87299
D430020J02Rik	6.88526	10.6808
D430042O09Rik	11.0995	11.5206
D5Ertd579e	10.3741	11.185
D6Wsu163e	10.189	10.033
D730003I15Rik	8.2733	9.47859
D8Ertd738e	10.7142	10.7626
D930020B18Rik	10.0198	7.90444
Daam1	9.83448	10.9093
Dab2ip	8.98715	7.68312
Dad1	12.5016	12.7131
Dag1	10.1882	10.9922
Dagla	9.12339	8.97601
Daglb	8.7419	9.0669
Dalrd3	10.8827	10.9459
Dand5	8.6953	7.87908
Dap	9.39064	8.61525
Dap3	10.8816	11.5776
Dapk1	10.0391	9.97661
Dars	10.8373	10.3412
Dars2	9.43063	9.60252
Daxx	9.75923	9.71466
Dazap1	9.68877	9.80477
Dazap2	14.0345	13.9516
Dbi	11.1122	8.55843
Dbn1	9.76292	9.91889
Dbndd1	10.3504	10.0552
Dbnl	11.1474	10.9015
Dbpht2	9.46041	9.3174
Dbr1	7.94222	8.50066
Dbt	9.11029	8.75715
Dcaf1	9.28381	10.2047
Dcaf11	13.2685	12.8342
Dcaf12	11.5982	11.6782
Dcaf13	10.1702	10.4431
Dcaf15	8.20623	8.33987
Dcaf17	9.0948	8.64173
Dcaf4	9.56571	9.91378
Dcaf5	9.95808	10.145
Dcaf6	8.54542	7.71787
Dcaf7	12.5776	12.5294
Dcaf8	11.9311	11.4202
Dcakd	10.1368	9.82661
Dcdc2a	15.3362	14.2446
Dcdc5	9.96677	10.2825
Dck	10.945	10.481
Dclk1	10.2774	10.409
Dclk3	10.1472	10.9517
Dclre1b	8.7034	8.18855
Dclre1c	9.18666	9.63785
Dcp1a	8.74832	8.69813
Dcp1b	9.26093	9.48538
Dcps	10.1006	9.66415
Dcst1	8.20682	7.13639
Dctn1	13.0038	12.7049
Dctn2	12.4536	12.1594
Dctn3	12.2667	12.1878
Dctn4	10.5835	10.3035
Dctn5	10.4808	10.4482
Dctn6	10.8583	10.7612
Dctpp1	8.45695	7.9403
Dcun1d1	9.5822	9.72398
Dcun1d2	11.0004	10.7899
Dcun1d3	8.17956	8.59894
Dcun1d4	10.1659	10.4413
Dcx	11.8752	11.0715
Dda1	11.5919	11.635
Ddah2	8.94893	8.25798
Ddb1	12.9264	12.9092
Ddhd2	9.95433	9.47963
Ddi2	9.49826	9.44326
Ddit3	10.5199	10.366
Ddo	9.90174	10.0281
Ddost	12.9913	12.5204
Ddrgk1	11.8848	11.6978
Ddt	8.19239	7.41628
Ddx1	12.3898	12.3054
Ddx10	8.54729	9.0581
Ddx17	9.72035	9.67994
Ddx18	7.9863	8.3077
Ddx19a	8.54163	9.10409
Ddx19b	9.46823	9.70966
Ddx20	9.38328	9.37951
Ddx21	9.6505	10.3338
Ddx23	9.78021	9.88215
Ddx24	11.6902	12.0783
Ddx27	9.19373	9.89651
Ddx28	8.73982	8.7272
Ddx39	10.4084	10.1215
Ddx39b	11.1086	11.357
Ddx3x	13.3651	14.244
Ddx3y	8.80813	8.9988
Ddx41	9.65255	10.2286
Ddx42	11.2862	11.3543
Ddx46	9.97079	9.89922
Ddx47	10.1632	9.96192
Ddx49	8.87533	8.59544
Ddx5	13.9163	14.1063
Ddx50	11.244	11.4424
Ddx52	9.65051	9.85646
Ddx54	9.83756	10.1013
Ddx55	8.88874	8.54455
Ddx56	10.0491	10.2913
Ddx58	10.9435	10.85
Ddx59	9.19136	8.94834
Ddx6	10.2492	10.4608
Decr2	10.2384	9.8889
Dedd	6.77093	7.4956
Dedd2	9.78686	10.1194
Def8	11.259	10.597
Degs1	12.9048	13.0222
Dek	8.44737	8.03105
Dele1	8.44484	7.96471
Dennd1a	9.97337	9.85771
Dennd2a	8.37774	7.76944
Dennd3	10.1023	10.1083
Dennd4a	11.0491	10.648
Dennd4b	8.03715	7.06482
Dennd4c	9.06674	9.3293
Dennd5a	9.33674	8.86682
Dennd5b	8.53294	8.06149
Dennd6a	8.74138	9.11798
Dennd6b	9.21321	8.66624
Denr	10.9009	11.3941
Dera	8.99267	8.38505
Derl1	11.2301	10.8069
Derl2	11.0874	10.7282
Desi2	9.30938	9.52847
Det1	8.53343	7.90392
Dffa	9.39298	9.29831
Dgat1	9.5502	8.05788
Dgcr2	9.77357	9.761
Dgcr6	10.415	10.5494
Dgcr8	9.33175	9.09639
Dgkd	9.8525	11.2072
Dgke	9.52816	8.7866
Dgkg	7.40303	9.57242
Dglucy	9.34568	7.41537
Dguok	9.37116	9.1123
Dhcr24	8.88719	8.73305
Dhcr7	8.49105	7.84159
Dhdds	10.6235	11.2961
Dhfr	7.92217	7.25958
Dhodh	8.95389	7.93743
Dhps	9.84909	9.86743
Dhrs1	11.0197	10.605
Dhrs13	9.3693	9.67441
Dhrs3	8.29583	10.4534
Dhrs4	9.0112	7.54433
Dhrs7	11.4578	11.1806
Dhrs7b	10.6825	10.9407
Dhx15	12.3526	12.7994
Dhx16	9.43943	9.39516
Dhx29	8.95182	9.20948
Dhx30	11.7024	11.6116
Dhx32	11.0539	11.2795
Dhx33	10.3266	11.3802
Dhx34	8.95125	9.02517
Dhx35	7.85341	6.88898
Dhx36	10.3197	9.57868
Dhx37	9.59729	9.25856
Dhx38	10.1579	10.2311
Dhx40	10.3756	10.6454
Dhx57	8.7811	8.22178
Dhx8	10.2909	9.77459
Dhx9	9.76853	10.3226
Diablo	9.2027	9.39062
Diaph1	8.91507	8.89402
Dicer1	9.43323	9.88193
Dido1	10.457	10.221
Dimt1	7.6124	8.03431
Dip2b	9.30078	8.99882
Dip2c	9.55114	9.61777
Dipk1a	9.91765	10.9518
Dipk2a	8.8071	10.8313
Diras1	12.7026	12.8295
Dis3l	9.6103	8.97512
Dis3l2	10.5527	10.3757
Disp1	8.38106	8.65191
Dixdc1	8.34792	7.14981
Dkc1	9.94618	9.73551
Dlat	11.6061	11.7651
Dld	12.0571	12.3676
Dleu2	10.0229	11.5854
[truncated: 6,547 more rows]

## Sheet: Figure 3k
Figure 3k
GeneName	log2FoldChange	padj
0610009B22Rik	-0.137579	0.748011
0610010F05Rik	-0.991145	0.0780843
0610030E20Rik	0.0758923	0.869251
1110004F10Rik	0.0732132	0.880296
1110006O24Rik	0.451961	0.203592
1110008P14Rik	-0.158714	0.695152
1110012L19Rik	0.0985757	0.842599
1110017D15Rik	-0.149842	0.707804
1110018N20Rik	0.673783	0.0863955
1110019D14Rik	-0.0854152	0.847164
1110020A21Rik	0.425867	0.251728
1110032A03Rik	-0.00818762	0.989715
1110038F14Rik	-0.152053	0.709654
1110051M20Rik	-0.299752	0.322454
1110059E24Rik	-0.136905	0.739614
1110059G10Rik	0.185127	0.635437
1300002E11Rik	0.00459408	0.994689
1500004A13Rik	0.0571934	0.914575
1500011B03Rik	0.0600531	0.910303
1500012K07Rik	0.887557	0.034232
1500015A07Rik	-0.0430045	0.935062
1600012H06Rik	0.41973	0.161208
1600014C10Rik	-0.145332	0.725196
1600020E01Rik	0.191659	0.621519
1600023N17Rik	-0.271173	0.434596
1700001L19Rik	0.185028	0.603298
1700003E16Rik	0.581386	0.0420322
1700008J07Rik	-0.0170198	0.976605
1700010I14Rik	-0.0665589	0.890574
1700012B09Rik	-0.226962	0.489588
1700012D14Rik	-0.193655	0.599972
1700013A02Rik	5.10285	4.83736e-08
1700013F07Rik	-0.118412	0.780125
1700016K19Rik	-0.102557	0.827532
1700017B05Rik	-1.44546	3.30314e-09
1700021F05Rik	-0.171096	0.670879
1700025G04Rik	0.151696	0.676704
1700028E10Rik	-0.0725578	0.895133
1700028P14Rik	-0.177985	0.636375
1700029J07Rik	0.310461	0.377211
1700030J22Rik	0.156265	0.692005
1700030K09Rik	-0.191657	0.610278
1700037C18Rik	0.011342	0.988085
1700037H04Rik	-0.160771	0.669669
1700040D17Rik	-0.301066	0.405468
1700067K01Rik	-0.514262	0.172111
1700086L19Rik	0.235856	0.52397
1700086O06Rik	-0.127426	0.752761
1700088E04Rik	0.229348	0.525723
1700120C14Rik	-0.0471143	0.927722
1700123O20Rik	0.218539	0.557383
1810013L24Rik	0.0922941	0.708738
1810020O05Rik	-0.0457909	0.918641
1810030O07Rik	-0.0219377	0.970162
1810037I17Rik	-0.00135293	0.997983
1810055G02Rik	0.148951	0.720272
1810058I24Rik	1.13126	0.00600752
1810062G17Rik	0.040291	0.93133
2010204K13Rik	0.815814	0.0139154
2010315B03Rik	-0.140956	0.739614
2010320M18Rik	-0.19998	0.598412
2210016L21Rik	-0.28716	0.381116
2210408I21Rik	-0.10957	0.815892
2300009A05Rik	-0.070467	0.878817
2310009A05Rik	-0.151854	0.710932
2310011J03Rik	-0.0411235	0.938409
2310022A10Rik	0.290381	0.415337
2310033P09Rik	0.220593	0.563016
2310034G01Rik	-0.122444	0.786507
2310039H08Rik	0.0640857	0.901935
2310040G24Rik	-0.143216	0.728287
2310057M21Rik	0.606896	0.11893
2310061I04Rik	0.0645655	0.90428
2410002F23Rik	-0.0280186	0.961562
2410004B18Rik	-0.0584108	0.910303
2410004P03Rik	-0.413393	0.14883
2410006H16Rik	0.579871	0.126342
2410131K14Rik	0.254875	0.464866
2510002D24Rik	0.0915751	0.854404
2510009E07Rik	-0.0666789	0.853382
2510039O18Rik	-0.071578	0.834743
2510046G10Rik	0.0993075	0.840305
2610001J05Rik	0.559995	0.151094
2610002M06Rik	-0.393341	0.274159
2610008E11Rik	-0.265524	0.457794
2610021A01Rik	0.0584759	0.910303
2610035D17Rik	-0.023337	0.966741
2610044O15Rik8	-0.077857	0.871491
2610301B20Rik	0.295821	0.350901
2610306M01Rik	0.344164	0.344139
2610507B11Rik	-0.212322	0.572762
2700049A03Rik	-0.182129	0.610347
2700054A10Rik	-0.413768	0.258778
2700062C07Rik	0.088824	0.861021
2700097O09Rik	-0.00100954	0.99744
2810001G20Rik	0.47668	0.114671
2810002D19Rik	-0.283048	0.43495
2810004N23Rik	-0.0823043	0.804575
2810006K23Rik	-0.159873	0.655088
2810013P06Rik	-0.0351234	0.948685
2810021J22Rik	0.0694426	0.893487
2810025M15Rik	-0.24835	0.482395
2810029C07Rik	0.0497121	0.924766
2810402E24Rik	-0.0770089	0.878817
2810403D21Rik	-0.0778852	0.87406
2810405F17Rik	-0.0328106	0.948156
2900076A07Rik	0.262324	0.461275
2900093K20Rik	0.0876511	0.863739
2900097C17Rik	0.022665	0.968133
3110040N11Rik	-0.262456	0.46494
3110056K07Rik	0.71512	0.0359632
3110082I17Rik	-0.25873	0.459256
3110083C13Rik	0.285295	0.410007
3300002A11Rik	0.746227	0.0476834
3830406C13Rik	-0.218512	0.544146
3830408C21Rik	0.0687156	0.869786
4430402I18Rik	0.0956872	0.842599
4632404H12Rik	-0.230899	0.534779
4632415L05Rik	-0.0583267	0.890006
4632427E13Rik	0.0251498	0.966394
4732440D04Rik	0.213108	0.499344
4732491K20Rik	-0.0866433	0.812766
4833417C18Rik	1.49979	0.00138937
4833420G17Rik	0.0223158	0.969108
4833438C02Rik	0.240189	0.515329
4833439L19Rik	-0.233785	0.413357
4921524J17Rik	0.0260806	0.964718
4930402H24Rik	-0.14883	0.696728
4930430F08Rik	-0.00479305	0.993498
4930451G09Rik	-0.353684	0.334012
4930452B06Rik	-0.0266518	0.949589
4930453N24Rik	0.0505301	0.925203
4930458D05Rik	0.131221	0.768366
4930481A15Rik	-0.571483	0.169118
4930483P17Rik	-0.394661	0.279774
4930505A04Rik	-0.117807	0.726
4930511M06Rik	0.0121383	0.983878
4930547M16Rik	-0.105768	0.541652
4930567H12Rik	-0.016793	0.974068
4930570G19Rik	-0.220504	0.520332
4930579G24Rik	-0.208931	0.581336
4930579K19Rik	0.233692	0.514845
4931406C07Rik	-0.305616	0.337172
4931406P16Rik	0.0790939	0.878535
4931415C17Rik	0.019609	0.973935
4932412D23Rik	-0.0604699	0.894282
4932438A13Rik	-0.0116741	0.983312
4933404O12Rik	-0.664683	0.0163999
4933406P04Rik	-0.458088	0.232781
4933425M03Rik	1.10452	0.035019
4933434E20Rik	0.246655	0.482395
5031425E22Rik	0.17146	0.66377
5031439G07Rik	-0.0945044	0.845628
5033430I15Rik	1.34197	0.000548084
5330413P13Rik	0.171261	0.67229
5330417C22Rik	0.38835	0.187132
5330431K02Rik	0.21126	0.557339
5330438D12Rik	-0.0069252	0.991202
5430405H02Rik	0.178848	0.653478
5530601H04Rik	-0.740946	0.0597717
5730403I07Rik	1.60414	0.00186467
5730455P16Rik	-0.110931	0.812766
5730480H06Rik	-0.0443393	0.930254
5830454E08Rik	0.368259	0.313167
6030458C11Rik	-0.13087	0.757232
6330415G19Rik	-0.0893283	0.854404
6430500D05Rik	0.0998725	0.835854
6430548M08Rik	1.41676	9.43125e-08
8430429K09Rik	-0.3995	0.254292
9030407P20Rik	-0.0478474	0.924057
9130401M01Rik	0.095651	0.846725
9230114K14Rik	-0.151695	0.711445
9330104G04Rik	0.234229	0.491948
9330160F10Rik	-0.177795	0.653478
9330162012Rik	0.100632	0.838248
9330182L06Rik	-0.172067	0.67165
9430015G10Rik	0.0471046	0.927722
9430091E24Rik	-0.0330829	0.949767
9530034E10Rik	2.33447	3.69869e-11
9530068E07Rik	0.198994	0.516482
9530077C05Rik	0.129225	0.761157
9930014A18Rik	0.236622	0.513742
9930021J03Rik	0.0082317	0.99029
9930104L06Rik	-0.0451459	0.914705
A130010J15Rik	-0.0408463	0.935062
A130014A01Rik	-0.10642	0.811963
A2ml1	-0.00810454	0.971329
A330040F15Rik	-0.00316957	0.99544
A430005L14Rik	0.187692	0.622438
A430033K04Rik	0.374948	0.301837
A430035B10Rik	-0.172409	0.621537
A430108G06Rik	0.105915	0.809327
A630052C17Rik	0.152435	0.713952
A730017L22Rik	-0.338924	0.349806
A730020E08Rik	-0.118545	0.780631
A730046J19Rik	0.72854	0.0332348
A830018L16Rik	-0.0275694	0.949767
A930005H10Rik	-0.014834	0.976396
A930006K02Rik	0.104047	0.829277
AA388235	-0.261297	0.462651
Aaas	-0.0148634	0.97661
Aacs	-0.251857	0.488074
Aagab	-0.146161	0.735057
Aak1	0.324888	0.349047
Aamdc	-0.651491	0.148308
Aamp	-0.0237193	0.966394
Aar2	-0.103435	0.819855
Aars	-0.10598	0.810776
Aars2	-0.258734	0.437503
Aasdh	-0.0494348	0.920076
Aasdhppt	0.0437886	0.933298
Aatf	0.248968	0.461505
Aatk	-0.0603724	0.878817
Abca2	-0.750465	0.0539349
Abca3	-0.112068	0.812128
Abca5	-0.0616811	0.908326
Abca7	-0.00186377	0.99544
Abcb10	-0.119404	0.709908
Abcb7	-0.0612639	0.892582
Abcb8	-0.277183	0.406564
Abcb9	-0.529648	0.18566
Abcc1	-1.05722	0.000631901
Abcc10	0.81261	0.0480881
Abcc4	-0.0556856	0.911951
Abcc5	0.0635776	0.909093
Abcd1	0.0148769	0.981638
Abcd2	-0.1401	0.751533
Abcd3	-1.48264	0.00535268
Abce1	0.107207	0.824539
Abcf1	0.0288529	0.957544
Abcf2	0.0416925	0.940216
Abcf3	0.0251768	0.966394
Abcg1	0.375123	0.255107
Abhd10	-0.19535	0.610278
Abhd11	-0.168121	0.606271
Abhd12	-0.00939059	0.964655
Abhd13	0.0118643	0.976605
Abhd14a	-0.250681	0.46656
Abhd16a	-0.394981	0.207419
Abhd16b	1.18974	0.0532285
Abhd17a	0.00319728	0.994356
Abhd2	2.47162	6.91509e-12
Abhd3	-0.10384	0.814585
Abhd4	-0.0951762	0.835854
Abhd5	0.0726055	0.889253
Abhd6	0.11965	0.77965
Abhd8	-0.0594921	0.910303
Abi1	0.0471505	0.929286
Abi2	0.0760981	0.878817
Abl1	0.0489862	0.918
Ablim2	0.0357974	0.949115
Abr	0.219332	0.565914
Abraxas1	-0.153785	0.707009
Abraxas2	-0.32404	0.352208
Abt1	0.422846	0.231837
Abtb1	-0.474621	0.201076
AC107792.1	0.0776867	0.844878
AC109619.1	-0.129704	0.767691
AC154607.1	0.336626	0.351701
Acaa1a	-0.207163	0.56157
Acaa2	-1.53218	0.00535268
Acad11	-0.390347	0.243278
Acad8	-0.201791	0.594424
Acad9	-0.535454	0.102162
Acadm	-0.472034	0.216475
Acadsb	-0.337526	0.352208
Acadvl	0.211161	0.561328
Acap2	-0.257156	0.39232
Acap3	-0.0602792	0.861126
Acat1	-0.423874	0.177181
Acat2	-0.0325925	0.950264
Acbd3	0.0243334	0.942789
Acbd4	-0.181509	0.565914
Acbd5	-0.247537	0.458169
Acbd6	0.0904577	0.837186
Acbd7	-0.0287504	0.954499
Acd	0.198181	0.603298
Acer3	-0.184271	0.635437
Acin1	0.398005	0.197426
Acly	0.629257	0.0542159
Aco1	-0.243448	0.505199
Aco2	0.191321	0.565914
Acot13	1.41834	2.04291e-05
Acot8	0.100286	0.825951
Acot9	-0.0173057	0.973935
Acox1	0.0710965	0.893213
Acox3	-0.3227	0.352032
Acp1	0.0291031	0.96063
Acp2	0.0037771	0.996843
Acsf3	0.556183	0.177181
Acsl1	-0.0769367	0.878817
Acsl3	-0.0890144	0.772691
Acsl4	0.112014	0.812763
Acsl6	-0.312262	0.329987
Acsm4	-0.147657	0.726619
Acss1	0.0297251	0.955247
Acss2	-0.409468	0.204495
Acss3	-1.24341	0.0574312
Actb	-0.111878	0.807996
Actl6a	-0.27389	0.424232
Actn4	-0.0921024	0.844878
Actr10	0.032433	0.949767
Actr1a	-0.00508975	0.993498
Actr1b	-0.284528	0.395196
Actr2	0.106514	0.817252
Actr3	-0.163226	0.657774
Actr3b	-0.115896	0.800948
Actr6	0.0276043	0.962649
Actr8	0.0598632	0.908623
Acvr1b	0.0925122	0.8451
Acvr2a	-0.080516	0.842599
Acy1	-0.119513	0.667711
Acyp1	-0.131736	0.764101
Acyp2	0.0857642	0.862374
Adal	0.0879604	0.85625
Adam10	-0.172132	0.665756
Adam15	-0.199763	0.586775
Adam17	0.0957129	0.84467
Adam19	-0.0903798	0.841247
Adam22	-0.216533	0.545179
Adam23	-0.160394	0.672205
Adam28	-0.137997	0.735597
Adam9	0.170591	0.669669
Adar	-0.0346439	0.949115
Adarb1	0.278889	0.427063
Adck1	0.0827864	0.864415
Adck2	-0.395795	0.207419
Adck5	0.15391	0.677074
Adcy3	8.3909e-05	0.99248
Add1	-0.0366739	0.933086
Add2	0.140631	0.74257
Adgrg1	-0.232112	0.300296
Adgrl1	0.0240347	0.967182
Adgrl2	-0.972144	0.0109571
Adgrl3	-0.302313	0.405005
Adgrv1	-0.0825855	0.842599
Adh1	-0.114272	0.584967
Adh5	-0.693611	0.00136705
Adi1	-0.329429	0.359565
Adipor1	0.0721455	0.876122
Adk	-0.246593	0.486918
Adnp2	0.0848077	0.820451
Ado	-0.0469151	0.929185
Adpgk	0.0209588	0.949767
Adprh	0.0911599	0.844878
Adprhl2	0.000155671	0.998889
Adprm	0.0602342	0.910303
Adrm1	0.113382	0.805686
Adsl	-0.0358652	0.947851
Adss	0.755049	0.024545
Aebp2	0.0829087	0.861955
Aen	-0.0632371	0.901468
Afap1	0.356547	0.333489
Afdn	-0.178995	0.649119
Aff1	0.129156	0.762241
Aff3	0.769925	0.0854868
Aff4	0.00298412	0.996397
Afg1l	-0.156977	0.698111
Afg3l1	0.0531228	0.917781
Afg3l2	-0.0335844	0.915478
Aftph	-0.0537832	0.91837
Aga	-0.618386	0.0430601
Agap1	-0.0301156	0.953317
Agap3	0.0864392	0.844439
Agbl2	-0.0813618	0.821631
Agbl3	-0.315106	0.355788
Agbl4	-0.410991	0.271899
Agbl5	-0.210713	0.556837
Agfg1	-0.0524726	0.895133
Agfg2	-0.187644	0.628619
Ago1	-0.483224	0.18298
Ago2	0.697239	0.0489405
Ago3	0.114195	0.802098
Ago4	-1.36967	0.0107849
Agpat1	-0.217263	0.549995
Agpat3	0.128626	0.780698
Agpat4	0.853733	0.0121215
Agpat5	2.00544	0.000288287
Agps	-0.0135274	0.979044
Agr2	-0.0261009	0.905661
Agtpbp1	0.0152117	0.981337
Agtrap	-0.720755	0.0850409
Ahctf1	-0.00334135	0.993498
Ahcyl1	-0.0280108	0.948685
Ahcyl2	0.597093	0.165005
Ahi1	0.4453	0.200127
Ahr	-0.0716417	0.847164
Ahsa1	0.115235	0.780631
Ahsa2	0.0390211	0.940589
AI413582	0.53367	0.12052
AI429214	0.10532	0.827442
AI597479	-0.33911	0.348286
AI837181	0.100915	0.808978
AI987944	0.296357	0.370818
Aida	0.00458984	0.99544
Aifm1	-0.210164	0.550148
Aig1	0.203709	0.548983
Aimp1	0.0471986	0.931188
Aimp2	0.0211076	0.971621
Aip	0.0317764	0.951851
Ak1	-0.665973	0.0279408
Ak2	0.673035	0.118254
Ak3	-1.22431	0.0429662
Ak6	0.293141	0.419639
Ak8	-0.142327	0.726619
Ak9	-0.176272	0.569154
Akap1	-0.315681	0.370474
Akap10	0.0384667	0.944303
Akap11	0.025029	0.965788
Akap13	0.06435	0.90428
Akap17b	-0.0684557	0.895304
Akap6	-0.113134	0.797293
Akap8	0.0749564	0.88382
Akap8l	-0.123493	0.780698
Akap9	-0.174439	0.613864
Akip1	-0.283752	0.427984
Akirin1	-0.00662226	0.985446
Akirin2	-0.202865	0.366801
Akna	-0.149521	0.70976
Akr1a1	-0.275332	0.458169
Akr1e1	-0.145559	0.721907
Akr7a5	-0.0458323	0.915478
Akt1	-0.112785	0.792426
Akt1s1	-0.0134432	0.981261
Akt2	0.168218	0.677074
Akt3	-0.0395386	0.940589
Aktip	0.113418	0.794653
Alad	-0.120333	0.735025
Alas1	-0.157805	0.646804
Aldh16a1	-0.187819	0.613604
Aldh18a1	0.0279321	0.963208
Aldh1a1	-2.4833	0.0066369
Aldh2	-0.0670311	0.707328
Aldh3a2	-0.206334	0.586424
Aldh4a1	-0.680747	0.0932845
Aldh6a1	-0.162426	0.528661
Aldh7a1	-0.21829	0.550957
Aldh9a1	-2.87065	0.000941661
Aldoa	0.29041	0.319894
Aldoc	-0.693499	0.13232
Alg1	-0.134585	0.753757
Alg10b	0.0910658	0.854354
Alg11	-0.0522903	0.920558
Alg12	-0.440757	0.224039
Alg13	0.194881	0.610278
Alg14	-0.176429	0.649643
Alg2	0.216351	0.529595
Alg3	-0.00584454	0.99248
Alg5	0.0324225	0.951851
Alg6	0.0568167	0.915478
Alg8	0.0244788	0.966741
Alg9	-0.0414511	0.915478
Alkbh1	-0.0684676	0.864879
Alkbh3	0.0440536	0.935062
Alkbh4	0.236369	0.5205
Alkbh5	-0.0952787	0.736493
Alkbh6	-0.000490887	0.998687
Alkbh7	0.0585983	0.913161
Alkbh8	-0.0667107	0.898732
Alms1	-0.0634128	0.905552
Als2	-0.081572	0.838647
Amacr	0.176032	0.661878
Ambra1	-0.0570778	0.914633
Amd1	0.250132	0.498861
Amdhd2	-0.247973	0.406564
Amer1	-0.0805111	0.838678
Amer2	0.038125	0.929286
Amigo1	0.384811	0.279404
Ammecr1	-0.0557464	0.911951
Ammecr1l	0.0500817	0.92639
Amn1	0.263625	0.45737
Ampd2	-0.228618	0.49855
Amph	-0.482825	0.220407
Amz2	0.880813	0.000390619
Anapc1	-0.230995	0.527541
Anapc10	-0.0475369	0.923764
Anapc11	-0.135047	0.741301
Anapc13	-0.212577	0.573293
Anapc16	0.00903451	0.989489
Anapc2	0.185274	0.61112
Anapc4	0.186557	0.634201
Anapc5	-0.416463	0.126641
Anapc7	-0.00693149	0.991202
Angel1	-0.133904	0.738146
Angel2	-0.0472197	0.927722
Angptl2	6.5714	3.77057e-09
Angptl6	-0.165721	0.673608
Ank	-0.133893	0.67229
Ank2	-0.10366	0.82876
Ank3	-0.138356	0.735057
Ankef1	-1.08094	0.064646
Ankfy1	1.04212	0.00788084
Ankhd1	0.0204463	0.967182
Ankib1	-0.209079	0.560617
Ankle2	0.00953584	0.983686
Ankmy2	0.00957116	0.988963
Ankra2	0.11102	0.814585
Ankrd10	0.148308	0.726
Ankrd11	0.0990279	0.838668
Ankrd12	-0.0827653	0.865584
Ankrd13a	-0.0193911	0.963208
Ankrd13b	-0.37104	0.203907
Ankrd13c	-0.20289	0.465545
Ankrd16	-0.238091	0.393001
Ankrd17	0.209439	0.565914
Ankrd27	-0.293772	0.413797
Ankrd33b	0.0924995	0.82769
Ankrd37	0.52829	0.165006
Ankrd39	-0.316078	0.380764
Ankrd40	0.0556586	0.915478
Ankrd42	0.149929	0.722545
Ankrd44	-0.00560875	0.991865
Ankrd45	0.129643	0.772377
Ankrd46	0.0611831	0.905182
Ankrd49	0.113233	0.81029
Ankrd50	0.10413	0.75043
Anks1	-0.109496	0.813707
Anks1b	0.0682448	0.887766
Anks3	0.0950023	0.847164
Anks6	-0.479818	0.220067
Ankzf1	0.1593	0.699068
Ano10	-0.242696	0.503688
Ano2	0.0866588	0.864415
Ano6	0.118829	0.794877
Anp32a	0.0670258	0.898377
Anp32b	-0.0389219	0.910904
Anp32e	0.0729131	0.878817
Anxa2	-0.1119	0.29606
Anxa5	0.618028	0.00788084
Anxa7	-0.000795067	0.99862
Aopep	0.00378523	0.995825
Ap1ar	-0.156058	0.458588
Ap1b1	-0.082195	0.872412
Ap1g1	0.102762	0.836374
Ap1m1	-0.208281	0.579295
Ap1m2	-0.247688	0.437682
Ap1s1	-0.0288711	0.957544
Ap2a1	0.108855	0.817252
Ap2a2	0.313724	0.390085
Ap2b1	0.168208	0.678918
Ap2m1	0.154531	0.677325
Ap2s1	0.135614	0.74614
Ap3b1	-0.17079	0.669669
Ap3b2	-0.234445	0.52032
Ap3d1	-0.170977	0.679652
Ap3m1	0.47836	0.172111
Ap3m2	-0.144395	0.726064
Ap3s2	-0.0888793	0.858419
Ap4b1	0.150832	0.711445
Ap4e1	-0.0654069	0.89659
Ap4s1	0.0219464	0.970162
Ap5m1	0.122777	0.785616
Ap5s1	0.400599	0.223899
Ap5z1	-0.0367778	0.929116
Apaf1	-0.172184	0.666666
Apba1	0.334869	0.334204
Apba2	0.0665633	0.891262
Apba3	-0.14995	0.595942
Apbb1	0.520148	0.0586192
Apbb2	-0.0224801	0.968133
Apbb3	0.161418	0.688002
Apc	-0.169529	0.649643
Apc2	-0.101383	0.833603
Apeh	-0.498071	0.192765
Apex2	0.203638	0.59627
Aph1b	-0.17452	0.66377
Api5	0.170623	0.619871
Apip	-0.170423	0.667299
Aplf	0.160624	0.661878
Aplp1	0.030737	0.935864
Aplp2	0.00179893	0.998726
Apmap	0.0359073	0.946559
Apod	0.0255029	0.95132
Apol6	4.51767	3.9263e-05
Apool	-0.118721	0.781434
Apopt1	-0.523404	0.166304
App	-0.0230304	0.970566
Appbp2	0.0415494	0.930319
Appl1	-0.486291	0.148769
Aprt	-0.195094	0.552218
Aptx	0.325836	0.294854
Aqp4	-0.0516642	0.781101
Aqr	0.0434795	0.935864
Araf	-0.0420978	0.936049
Arap2	-0.865648	0.020067
Arcn1	-0.0224343	0.965519
Arel1	-0.0259341	0.957544
Arf1	0.147279	0.671093
Arf2	0.350776	0.333577
Arf3	0.0669047	0.876444
Arf4	0.127542	0.774909
Arf5	-0.0253877	0.950264
Arf6	-0.159603	0.463468
Arfgap1	0.00810511	0.99193
Arfgap2	0.111638	0.812128
Arfgap3	0.0522889	0.921937
Arfgef1	0.0299466	0.959716
Arfgef2	0.0819474	0.826919
Arfgef3	0.891319	0.0430601
Arfip1	0.116719	0.802175
Arfip2	0.0980314	0.833603
Arfrp1	0.0415695	0.944733
Arglu1	-0.126723	0.739614
Arhgap1	0.0581379	0.910303
Arhgap12	0.0247461	0.966741
Arhgap17	0.611184	0.0755526
Arhgap19	0.300988	0.347662
Arhgap21	-0.191892	0.610278
Arhgap32	-0.405365	0.257843
Arhgap35	0.473335	0.223282
Arhgap42	0.219754	0.406677
Arhgap44	1.00075	0.065229
Arhgap5	0.00380951	0.99544
Arhgdia	-0.013131	0.98271
Arhgdig	-0.350584	0.257843
Arhgef1	-0.852831	0.0330013
Arhgef11	0.137558	0.739614
Arhgef12	0.217185	0.568379
Arhgef18	0.0956737	0.814585
Arhgef19	0.0021169	0.99744
Arhgef2	-0.0186292	0.973935
Arhgef28	0.254258	0.451195
Arhgef3	0.212012	0.573989
Arhgef38	-0.0922369	0.81029
Arhgef7	0.245008	0.405468
Arhgef9	0.203949	0.587253
Arid1a	-0.0408998	0.936049
Arid1b	-0.676675	0.0395338
Arid2	-0.333743	0.347662
Arid3a	0.0546611	0.919103
Arid3b	0.0628491	0.906619
Arid4a	-0.349921	0.332264
Arid4b	-0.0352219	0.949115
Arid5a	2.13473	4.69326e-06
Arid5b	0.215384	0.57032
Arih1	0.0401752	0.935864
Arih2	0.0766585	0.880296
Arl1	-0.0853617	0.847164
Arl13b	0.0179392	0.979175
Arl14ep	-1.01627	0.0107949
Arl14epl	-0.264947	0.450017
Arl16	-0.170766	0.654157
Arl2	-0.15729	0.70123
Arl2bp	-0.00263179	0.99384
Arl3	-0.30512	0.309771
Arl4a	-0.02813	0.944175
Arl5b	-0.0680659	0.896521
Arl6	-0.159142	0.661301
Arl6ip1	-0.0941215	0.833003
Arl6ip4	0.0563209	0.915693
Arl6ip5	-0.0814193	0.8574
Arl6ip6	0.159701	0.680238
Arl8b	0.0655214	0.895133
Armc1	-0.0310563	0.95132
Armc10	-0.0809629	0.869786
Armc2	-0.0523624	0.907528
Armc3	-1.07703	0.00072252
Armc4	-0.617676	0.0579837
Armc5	-0.0265059	0.950482
Armc6	0.0163217	0.979175
Armc7	0.0935453	0.802503
Armc8	-0.146236	0.720129
Armc9	0.19809	0.599182
Armcx1	-0.516604	0.196882
Armcx5	0.678733	0.0597717
Armh3	0.173508	0.652701
Armh4	-0.573265	0.0692838
Armt1	0.0881028	0.862691
Arnt	0.0911023	0.853382
Arpc1a	-0.0168626	0.993498
Arpc1b	-0.329661	0.222741
Arpc2	0.00274627	0.99544
Arpc3	0.266811	0.394752
Arpc4	0.0773765	0.879379
Arpc5	-0.250423	0.463468
Arpc5l	-0.178014	0.612173
Arpp19	0.266042	0.386356
Arrb2	-0.178515	0.652701
Arrdc1	0.00601661	0.993498
Arrdc3	-0.494072	0.200655
Arrdc4	-1.45555	0.0338293
Arsa	0.0069392	0.992982
Arsb	-0.86031	0.0670525
Arsg	-0.322824	0.340702
Arsk	-1.59842	0.000941661
Arvcf	-0.205768	0.586094
Arxes1	-0.148798	0.714399
Arxes2	-0.241196	0.478096
Asah1	1.33246	4.0434e-05
Asb1	0.126575	0.777292
Asb13	0.0244031	0.967182
Asb3	-0.0227268	0.968133
Asb6	0.286186	0.402341
Asb7	-0.0733222	0.885022
Asb8	0.14142	0.743879
Ascc1	-0.321357	0.290528
Ascc2	-0.386177	0.257843
Ascc3	0.191274	0.594717
Asf1b	-0.0184619	0.967182
Ash1l	0.0989976	0.831655
Ash2l	0.0842033	0.86929
Asic1	0.213254	0.575716
Asl	-0.211558	0.569558
Asna1	0.26247	0.440464
Asns	0.246431	0.410007
Aspg	-0.867432	0.0410805
Asph	-0.138605	0.664085
Aspscr1	-0.179261	0.631108
Asrgl1	-0.134659	0.748035
Aste1	0.127418	0.747588
Astn1	0.234011	0.531868
Asxl2	0.293292	0.420453
Atad1	-0.499513	0.125803
Atad5	-0.126928	0.741384
Atat1	-0.190402	0.610278
Atcay	0.57988	0.118254
Ate1	0.408245	0.156095
Atf1	0.0309123	0.946413
Atf2	0.396365	0.235722
Atf3	-0.0676154	0.674126
Atf4	0.486511	0.0586301
Atf5	-0.0979897	0.837186
Atf6	0.252664	0.483451
Atf6b	-0.115136	0.802503
Atf7	0.172244	0.67165
Atf7ip	0.0193289	0.973935
Atg10	-0.66547	0.026446
Atg101	0.0981226	0.842599
Atg12	-0.103345	0.832945
Atg13	-0.338939	0.284879
Atg14	0.0230237	0.969161
Atg16l1	-0.145402	0.710932
Atg16l2	1.26935	0.0247615
Atg2a	-0.175352	0.605762
Atg2b	0.0987536	0.828551
Atg3	-0.0253574	0.940589
Atg4a	0.203162	0.59123
Atg4b	0.122038	0.786507
Atg4c	-0.216776	0.567682
Atg4d	0.284686	0.389374
Atg5	-0.00720178	0.990517
Atg7	-0.0806466	0.870639
Atg9a	0.0510702	0.925501
Atic	-0.0685006	0.894671
Atl1	-0.540314	0.185958
Atl2	-0.0288436	0.959735
Atl3	0.769871	0.0575335
Atmin	-0.0577425	0.906619
Atox1	-0.102808	0.80008
Atp10d	-0.523711	0.171447
Atp11a	0.147966	0.726
Atp11b	-0.585431	0.156095
Atp13a1	0.0510793	0.873524
Atp1a1	0.0635508	0.884248
Atp1b1	0.0668727	0.842599
Atp1b3	0.154972	0.677905
Atp2a2	-0.119964	0.751748
Atp2b1	0.883368	0.000783281
Atp2b4	2.23738	2.26451e-09
Atp2c1	-0.0257415	0.946227
Atp2c2	-1.36652	0.0145284
Atp5a1	0.0771257	0.877499
Atp5b	-0.0645846	0.919305
Atp5c1	-0.0218141	0.949115
Atp5d	-0.0415633	0.940589
Atp5e	-0.069804	0.890876
Atp5g1	-0.0312906	0.940216
Atp5g3	0.0776543	0.879379
Atp5h	0.00464369	0.994356
Atp5j	-0.160154	0.690752
Atp5j2	-0.0632165	0.906619
Atp5k	-0.0219455	0.969068
Atp5md	0.0152623	0.979175
Atp5mpl	-0.0389996	0.940216
Atp5o	-0.0208855	0.970162
Atp5pb	0.0191434	0.97399
Atp6ap1	0.0516499	0.915478
Atp6ap2	0.273432	0.313738
Atp6v0a1	0.218372	0.547604
Atp6v0a2	-0.118832	0.794025
Atp6v0b	-0.0881815	0.847599
Atp6v0c	0.261962	0.410066
Atp6v0d1	0.195059	0.590831
Atp6v0e	-0.258398	0.467985
Atp6v0e2	-0.0830682	0.863739
Atp6v1a	-0.00045045	0.997983
Atp6v1b2	0.186901	0.588693
Atp6v1c1	-0.0744304	0.873524
Atp6v1d	0.20992	0.503688
Atp6v1e1	-0.095681	0.842599
Atp6v1f	-0.0226892	0.967071
Atp6v1g1	0.183643	0.603298
Atp6v1g2	0.106217	0.814585
Atp6v1h	0.0460664	0.929116
Atp7a	-1.03569	0.0140603
Atp8a2	0.00428108	0.99544
Atp8b2	-0.882664	0.0597717
Atp8b3	-0.211719	0.57598
Atp9a	-0.238657	0.494608
Atp9b	0.0155098	0.981261
Atpaf2	0.0247395	0.966741
Atpif1	-0.0214659	0.969068
Atpsckmt	-0.0454311	0.931489
Atr	-0.936783	0.00748499
Atraid	-0.380658	0.189046
Atrip	0.188066	0.631992
Atrn	-0.0428194	0.935864
Atrx	-0.00988102	0.988348
Atxn1	0.863779	0.0175048
Atxn10	0.198747	0.541679
Atxn2	0.297852	0.413599
Atxn2l	0.0398931	0.936049
Atxn3	-0.0678892	0.895304
Atxn7	0.160977	0.679652
Atxn7l1	-0.0143594	0.981261
Atxn7l3	0.0542988	0.91823
Atxn7l3b	-0.0535733	0.929286
AU022252	-0.0544373	0.917503
AU040320	-0.409523	0.232025
Auh	-0.466277	0.161512
Aup1	0.121487	0.777278
Aurkaip1	0.0138512	0.98271
Auts2	0.74383	0.0755526
AV356131	-0.0579775	0.911951
Avl9	0.655137	0.148989
AW209491	0.301818	0.360009
AW549877	-0.146123	0.723629
AW554918	-0.409629	0.258778
Axin1	-0.111644	0.788481
Azi2	0.0195453	0.97172
Azin1	0.504966	0.044998
Azin2	-0.0383364	0.919305
B230110C06Rik	1.0927	0.0138254
B230118H07Rik	-0.0999921	0.831655
B230216N24Rik	2.07508	2.01848e-13
B230217C12Rik	-0.01526	0.979175
B230219D22Rik	0.140907	0.633428
B230369F24Rik	-0.0366863	0.946227
B2m	-0.286012	0.349222
B3galnt2	0.459608	0.236537
B3gat3	0.184185	0.624038
B3gnt8	-0.877054	0.00132632
B430212C06Rik	3.68581	4.71906e-05
B4galnt1	-0.183698	0.598767
B4galnt3	0.079582	0.852266
B4galt1	-0.0133608	0.969108
B4galt3	0.419061	0.20364
B4galt4	-0.784913	0.0864292
B4galt7	0.0175016	0.976366
B830017H08Rik	-1.1231	0.0102455
B930059L03Rik	-0.0275322	0.96063
B930095G15Rik	-0.111844	0.777977
B9d1	0.263187	0.458169
B9d2	0.0433878	0.933086
Babam1	-0.828208	0.00193737
Babam2	0.0954602	0.84467
Bace1	-0.00571388	0.993054
Bad	-0.162006	0.689138
Bag4	0.0718605	0.890006
Bag5	-0.0676641	0.8977
Bag6	0.0615692	0.910303
Baiap2	0.877493	0.0381025
Baiap2l1	-0.172804	0.655803
Banf1	-0.11652	0.795257
Banp	-0.400574	0.27714
Bap1	0.0274535	0.957544
Bax	-0.12843	0.760389
Baz1b	-0.0476262	0.927722
Baz2a	0.0417782	0.933086
Baz2b	-0.0545355	0.915478
BB365896	0.640437	0.0845302
Bbip1	-0.0169615	0.973935
Bbof1	0.273963	0.440464
Bbs1	0.0816526	0.874375
Bbs10	0.0114274	0.985936
Bbs12	0.117197	0.794603
Bbs2	-0.169182	0.66043
Bbs4	-0.251588	0.482958
Bbs5	0.18489	0.626118
Bbs7	-0.0010017	0.997983
Bbs9	-0.222605	0.554881
Bbx	-0.124662	0.770541
BC003965	0.0556364	0.915478
BC004004	-0.542821	0.0308987
BC005537	0.420924	0.21796
BC005624	-0.102021	0.827119
BC017158	-0.456854	0.237562
BC024978	0.0598521	0.901191
BC025920	-0.168491	0.64822
BC029722	0.140717	0.738413
BC031181	0.0659114	0.896521
BC037704	0.179367	0.653478
BC043934	-0.251726	0.471706
BC049352	0.772795	0.00136226
BC051077	0.104376	0.827376
Bcap29	-0.283486	0.379072
Bcap31	0.0210221	0.970566
Bcar1	-0.0382991	0.940589
Bcar3	-0.0782296	0.864355
Bcas2	0.00667451	0.993054
Bcas3	-0.76781	0.0395338
Bccip	-0.0167067	0.976605
Bcdin3d	-0.0796862	0.876107
Bckdha	-0.526333	0.129476
Bckdk	-0.800795	0.0965004
Bcl10	-0.160985	0.688987
Bcl11a	-0.142288	0.727349
Bcl11b	-0.410209	0.177181
Bcl2	-0.246937	0.500794
Bcl2l1	-0.310062	0.29906
Bcl2l11	0.0786765	0.842716
Bcl2l13	0.159664	0.694027
Bcl2l2	-0.0578731	0.910303
Bcl6	1.61157	6.20083e-06
Bcl7a	-0.182416	0.642451
Bcl7b	0.0847842	0.862926
Bcl9	0.236954	0.514845
Bcl9l	0.632119	0.154988
Bclaf1	0.718927	0.0261218
Bclaf3	0.532658	0.151094
Bcorl1	0.0950146	0.844737
Bcr	0.127632	0.697672
Bcs1l	-1.69977	0.00277836
Bdh1	0.0643828	0.905661
Bdp1	0.0841905	0.864979
Becn1	0.301473	0.303085
Bet1	-0.119294	0.794025
Bet1l	0.00462978	0.994689
Bex2	0.210874	0.569268
Bex3	0.635722	0.0620921
Bfar	-0.0562047	0.915478
Bhlhb9	-0.0239201	0.966394
Bhlhe41	0.0241347	0.964907
Bicd1	-0.031766	0.95132
Bicd2	0.0337397	0.933798
Bicdl1	1.02151	0.0169267
Bicdl2	-0.349835	0.287127
Bicral	-0.021814	0.969161
Bin1	-0.482358	0.20364
Bin3	-0.282327	0.432654
Birc2	-0.198641	0.605064
Birc6	-0.131805	0.763612
Bivm	-0.082623	0.871285
Blcap	0.00429898	0.99544
Blmh	0.0586774	0.911398
Bloc1s1	-0.209021	0.581336
Bloc1s2	-0.0383658	0.940589
Bloc1s5	0.115431	0.802503
Bloc1s6	0.0346254	0.949147
Blvra	-0.0650541	0.901595
Blvrb	-0.0942862	0.697672
Blzf1	0.284902	0.423579
Bmi1	-0.0477878	0.921456
Bmp2k	0.0810464	0.847599
Bmp3	-0.351079	0.335712
Bmp6	-0.0939277	0.82769
Bmper	-0.137755	0.604188
Bmpr1a	-0.108199	0.793207
Bmpr2	1.11009	0.000622148
Bms1	0.184325	0.635437
Bmt2	-0.207196	0.40526
Bmyc	0.142084	0.738196
Bnip1	0.038108	0.940589
Bnip2	-0.124275	0.778636
Bnip3	-0.11463	0.796638
Bnip3l	-0.14767	0.724674
Bod1l	-0.814851	0.0549289
Bok	-0.00103515	0.997983
Bola1	0.335603	0.319894
Bola2	0.0758439	0.889253
Bola3	-0.0857919	0.847599
Bop1	0.057842	0.915478
Borcs5	-0.596734	0.0368959
Borcs7	0.117854	0.796659
Borcs8	-0.204282	0.573293
Bpgm	-0.126498	0.771587
Bphl	-0.610017	0.0197735
Bpifa1	-0.186242	0.417373
Bpifb3	-0.0507167	0.888625
Bpifb4	0.0546299	0.889253
Bpifb6	-0.0996449	0.726619
Bpifb9b	1.63431	0.0301128
Bpnt1	-0.152567	0.708618
Bptf	-0.00733689	0.99029
Braf	0.114763	0.81029
Brat1	-0.0205114	0.970162
Brcc3	0.209036	0.568488
Brd1	0.629972	0.0878489
Brd2	0.197371	0.608901
Brd3	-0.0832364	0.867024
Brd3os	-0.0197755	0.97172
Brd4	-0.0994489	0.75203
Brd7	-0.0427796	0.927722
Brd8	0.0882324	0.861955
Brd9	-0.265934	0.446629
Brdt	0.566401	0.0865393
Brf1	-0.0603064	0.859705
Brf2	0.0570555	0.910303
Bri3bp	-0.0712342	0.848181
Brinp2	1.22322	0.0028022
Brip1os	-0.12848	0.691297
Brix1	0.150904	0.713425
Brk1	0.230695	0.485703
Brms1l	0.938142	0.0398204
Brox	0.0235273	0.966412
Brpf1	0.0483509	0.929116
Brsk2	0.263182	0.471804
Brwd1	-0.183487	0.595591
Brwd3	-0.170134	0.636375
Bscl2	-0.807021	0.101342
Bsdc1	-0.206146	0.58584
Bsg	-0.0638972	0.898652
Bsn	0.647602	0.0577774
Bspry	-0.0610628	0.87982
Btaf1	-0.266405	0.458588
Btbd10	0.233996	0.514185
Btbd2	-0.176716	0.569154
Btbd3	0.0329887	0.95132
Btbd7	0.136687	0.710153
Btbd8	-0.0352447	0.949115
Btbd9	0.678123	0.0637059
Btd	-0.101743	0.83473
Btf3	0.245268	0.457547
Btf3l4	-0.0507533	0.923764
Btg2	-0.143879	0.610278
Btrc	-0.0088024	0.988963
Bub3	0.114653	0.794603
Bud13	0.105578	0.80426
Bud23	-0.0547294	0.916836
Bud31	0.406073	0.171447
Bysl	-0.0622138	0.907507
Bzw1	0.191381	0.580709
Bzw2	-0.0117654	0.983312
C030034I22Rik	0.254224	0.466813
C130071C03Rik	0.00491531	0.994356
C130083M11Rik	-0.125755	0.66043
C130093G08Rik	0.126535	0.776187
C1d	0.0571762	0.915478
C1galt1c1	0.0182675	0.976605
C1qb	0.029431	0.918553
C1qtnf12	-1.14245	0.00569556
C1qtnf4	-0.0156271	0.970162
C2cd2l	-0.110186	0.795535
C2cd3	-0.00597442	0.99248
C2cd5	-0.158194	0.692662
C330007P06Rik	-0.335842	0.347662
C330018D20Rik	-0.131366	0.753757
C530008M17Rik	-0.0949041	0.844878
C730034F03Rik	0.200176	0.599182
C77080	-0.956847	0.0368959
C87436	0.0765691	0.881403
C920021L13Rik	0.143413	0.689138
C9orf72	0.0938014	0.844878
Cab39	-0.101148	0.75043
Cab39l	0.0352003	0.947851
Cabcoco1	-0.221878	0.558221
Cabin1	-0.517904	0.183841
Cabp4	-0.836329	0.0177837
Cacfd1	-0.200559	0.623035
Cacna1b	0.0328415	0.952244
Cacna1d	-0.282648	0.401335
Cacna1h	-0.220893	0.515758
Cacna2d1	-0.0222377	0.964103
Cacnb2	0.334025	0.347595
Cacnb3	-1.14131	0.000975828
Cacnb4	-0.430592	0.257434
Cactin	-0.0347105	0.932036
Cacybp	0.0543076	0.910629
Cad	-1.00281	0.0403889
Cadm1	-0.0495138	0.920122
Cadm3	0.246412	0.473225
Cadps	0.517518	0.125028
Cadps2	0.369638	0.127687
Calb2	-0.0916927	0.811963
Calcoco1	-0.540695	0.159206
Calm1	0.120949	0.788481
Calm2	-0.0451256	0.935864
Calm3	-0.262559	0.450017
Calr	0.042218	0.93169
Calu	-0.102062	0.831655
Camk1	-0.161222	0.677325
Camk2a	0.407204	0.27714
Camk2d	0.0478728	0.889609
Camkk1	-0.0820187	0.870639
Camkk2	-0.288083	0.38803
Camkmt	-0.674231	0.0845302
Caml	-0.0524893	0.916723
Camsap1	-0.135959	0.729581
Camsap3	-0.00207074	0.995791
Camta1	-0.169511	0.664085
Camta2	-0.237327	0.502047
Cand1	-0.0623651	0.904101
Cant1	-0.0201475	0.971324
Canx	0.0179014	0.973083
Cap1	-0.0884349	0.873524
Capn10	0.0334599	0.95132
Capn15	0.0218985	0.969161
Capn5	-0.0597073	0.909231
Capn7	-0.122287	0.75043
Capns1	0.337057	0.353899
Caprin1	-0.0641007	0.889886
Capsl	-0.370944	0.211974
Capza1	0.0586459	0.910303
Capza2	0.126475	0.780125
Capzb	-0.130326	0.727349
Car2	-0.344439	0.284074
Card19	1.41765	0.00141859
Carhsp1	0.180886	0.581336
Carmil1	-0.415946	0.258778
Carns1	-0.122047	0.768608
Cars	0.247356	0.446522
Cartpt	1.62501	3.06734e-07
Casc1	-0.192313	0.568063
Casc3	0.0131556	0.976468
Casc4	-0.0842361	0.848938
Casd1	-0.964556	0.0401647
Cask	0.517382	0.17628
Casp2	-0.034197	0.940216
Casp3	-0.76243	0.075502
Casp6	0.413705	0.227162
Casp8ap2	0.129716	0.772067
Casp9	0.0512108	0.925501
Cast	-0.155906	0.653478
Castor2	0.190169	0.624145
Casz1	-0.11551	0.802098
Cat	-3.08785	5.57739e-05
Cav2	0.0563556	0.594717
Cbfa2t2	0.0371444	0.948156
Cbfb	-0.163666	0.610278
Cbl	0.235722	0.514185
Cblb	0.04009	0.940589
Cbll1	-0.103513	0.82769
Cbr1	-0.160194	0.694273
Cbr2	-0.0467701	0.805551
Cbr4	-0.0765701	0.878817
Cbs	-0.339064	0.348286
Cbwd1	1.48896	1.18956e-07
Cbx1	0.0202248	0.97172
Cbx2	-0.945205	0.000813821
Cbx4	-1.04959	0.0678024
Cbx5	0.0851154	0.854407
Cbx6	0.0015486	0.998789
Cbx8	0.175507	0.634201
Cby1	0.119324	0.781777
Cc2d1a	-0.014115	0.981261
Cc2d1b	-0.217039	0.568063
Cc2d2a	0.0710883	0.890508
Ccar1	0.152518	0.718796
Ccar2	-0.235954	0.523729
Ccdc107	-0.135924	0.750726
Ccdc114	0.0557518	0.911951
Ccdc115	-0.00285356	0.99544
Ccdc12	-0.153647	0.709566
Ccdc124	-0.011581	0.985544
Ccdc126	-0.281216	0.437875
Ccdc127	0.0910182	0.845267
Ccdc13	-0.0876795	0.847164
Ccdc130	0.0619515	0.910054
Ccdc134	0.0396305	0.937506
Ccdc137	0.0471767	0.929116
Ccdc138	0.0689603	0.897834
Ccdc146	-0.430718	0.233575
Ccdc148	0.0747298	0.882565
Ccdc149	-0.0561709	0.885022
Ccdc151	-0.0743771	0.882565
Ccdc157	-0.117325	0.787329
Ccdc166	-0.291236	0.421114
Ccdc170	0.601372	0.127687
Ccdc173	0.00199962	0.997983
Ccdc174	0.609187	0.0578037
Ccdc181	0.496113	0.0813108
Ccdc184	0.237246	0.486918
Ccdc186	0.0927852	0.844272
Ccdc187	0.372682	0.303601
Ccdc189	-0.125721	0.78559
Ccdc191	-0.0772749	0.878535
Ccdc25	-0.147342	0.726619
Ccdc28b	0.15605	0.688002
Ccdc30	0.325216	0.314664
Ccdc32	-0.252691	0.473534
Ccdc33	0.29413	0.329987
Ccdc34	-0.120727	0.788905
Ccdc39	-0.239604	0.482958
Ccdc40	-0.258271	0.484596
Ccdc43	0.0770028	0.880742
Ccdc47	0.238701	0.446629
Ccdc50	0.146278	0.549995
Ccdc51	-0.391989	0.280188
Ccdc57	0.243798	0.51101
Ccdc58	-0.036593	0.941542
Ccdc59	0.25416	0.460755
Ccdc6	0.427778	0.176002
Ccdc60	-1.7994	2.66839e-06
Ccdc61	-0.100985	0.822015
Ccdc65	-0.111002	0.808799
Ccdc66	0.355651	0.328401
Ccdc81	-0.0394415	0.942559
Ccdc82	-0.0987605	0.838678
Ccdc85b	-0.0165084	0.97172
Ccdc86	0.0338022	0.950561
Ccdc87	0.121264	0.792224
Ccdc88a	0.0213462	0.962649
Ccdc9	0.507843	0.171845
Ccdc90b	-0.114009	0.805686
Ccdc91	-0.315733	0.312751
Ccdc92	0.0306038	0.934473
Ccdc92b	-0.829461	0.110534
Ccdc93	-0.10307	0.780698
Ccdc96	0.076369	0.881639
Ccdc97	0.146409	0.728117
Cchcr1	-0.0515366	0.923358
Ccl27a	0.171443	0.67165
Ccm2	-0.108477	0.81005
Ccn3	-0.673565	0.104572
Ccnc	-0.0520791	0.915478
Ccnd3	-0.0169945	0.976605
Ccndbp1	-0.128492	0.758541
Ccng1	-0.643048	0.0626093
Ccng2	-0.160277	0.52612
Ccnh	0.0871601	0.863426
Ccni	-0.00330393	0.993498
Ccnl1	0.0286497	0.932036
Ccnl2	0.320539	0.372268
Ccno	0.296612	0.40479
Ccnq	0.0989956	0.838678
Ccnt1	0.308366	0.313167
Ccnt2	0.271423	0.458169
Ccp110	0.601274	0.132754
Ccpg1os	-0.099899	0.835895
Ccrl2	0.0494273	0.788905
Ccs	-0.323331	0.365359
Ccser1	-0.221722	0.557376
Ccser2	0.868099	0.00247979
Cct2	-0.027856	0.96063
Cct3	0.161513	0.654588
Cct4	0.307412	0.34103
Cct5	0.166233	0.621537
Cct6a	0.14365	0.697672
Cct7	0.084859	0.859526
Cct8	0.048313	0.923377
Ccz1	-0.077976	0.873524
Cd14	-0.0557194	0.729862
Cd164	-0.207203	0.587441
Cd274	0.919181	0.0167554
Cd276	-0.674529	0.140739
Cd2ap	-0.141466	0.708738
Cd2bp2	-0.122909	0.781434
Cd320	-0.0395036	0.940589
Cd36	-0.0128977	0.960047
Cd3eap	0.244057	0.508983
Cd47	-0.351833	0.336765
Cd53	-0.0787216	0.704621
Cd55	-0.0882243	0.808799
Cd81	-0.178289	0.576982
Cd82	0.483573	0.0427684
Cd9	0.0836735	0.853618
Cd99l2	-0.0911685	0.848537
Cdadc1	0.0525597	0.917503
Cdc123	-0.112463	0.794267
Cdc14a	0.713103	0.0380163
Cdc16	-0.0583827	0.904101
Cdc23	-0.345734	0.252124
Cdc26	0.362054	0.306574
Cdc27	0.515749	0.18298
Cdc34	-0.0546333	0.903327
Cdc37	0.261576	0.430999
Cdc37l1	0.307342	0.367593
Cdc40	0.271363	0.40613
Cdc42	0.182697	0.607277
Cdc42ep3	0.0339852	0.951096
Cdc42se1	-0.232059	0.453851
Cdc42se2	-0.296276	0.333489
Cdc45	-0.610702	0.161208
Cdc5l	0.0142327	0.98271
Cdc7	0.977137	0.00232801
Cdc73	-0.0987985	0.780631
Cdca4	0.00188996	0.998831
Cdcp3	-0.0433519	0.905552
Cdh1	-0.209427	0.257778
Cdh15	-0.210263	0.576982
Cdh2	-0.431345	0.241793
Cdh23	-0.0713471	0.885022
Cdh26	-0.984933	0.0876138
Cdhr1	0.1286	0.757044
Cdip1	-0.473847	0.159289
Cdipt	-0.366515	0.21808
Cdk10	-0.0795793	0.869606
Cdk11b	0.0469989	0.929286
Cdk12	0.235462	0.461505
Cdk13	0.339373	0.334012
Cdk14	-0.209048	0.508983
Cdk16	-0.152706	0.584967
Cdk19	-0.21271	0.576775
Cdk20	-0.420525	0.229339
Cdk2ap2	0.221075	0.560617
Cdk4	-0.163029	0.684584
Cdk5	-0.0595147	0.910303
Cdk5rap1	0.00720509	0.992332
Cdk5rap2	-0.0875932	0.788905
Cdk5rap3	-0.243553	0.461275
Cdk7	0.130187	0.755193
Cdk8	-0.0420664	0.915478
Cdk9	-0.0417633	0.910303
Cdkal1	-0.590166	0.123556
Cdkl2	-0.0216466	0.969068
Cdkl3	-0.0340173	0.949115
Cdkl4	-0.208562	0.569154
Cdkl5	0.158638	0.652084
Cdkn1a	1.94448	8.52738e-11
Cdkn2aip	-0.310961	0.310788
Cdkn2aipnl	-0.136989	0.738413
Cdkn2d	-0.2706	0.441002
Cdnf	-0.113717	0.762044
Cdpf1	-0.208439	0.576982
Cds1	0.00743821	0.989103
Cds2	0.383597	0.295892
Cdyl	-0.0759786	0.865978
Cebpg	-0.152687	0.646804
Cebpz	0.123786	0.783261
Cebpzos	-0.0311165	0.952608
Cecr2	-0.623593	0.0338293
Celf1	0.0819665	0.862374
Celf3	0.571972	0.099343
Celf4	-0.153916	0.705728
Celsr2	-0.0372705	0.944733
Celsr3	-0.193732	0.594717
Cemip2	-0.012245	0.98271
Cend1	0.596968	0.0111422
Cenpb	-0.0346775	0.949115
Cenpc1	0.175647	0.663246
Cenpl	0.210035	0.575738
Cenpq	-0.289073	0.336103
Cenpt	0.0842541	0.863426
Cenpx	-0.458376	0.195408
Cep104	-0.192312	0.586775
Cep120	-0.100993	0.83473
Cep126	-0.0749441	0.842599
Cep128	-0.376477	0.305201
Cep131	-0.192514	0.461275
Cep135	0.0966965	0.823166
Cep162	0.0307603	0.955247
Cep164	0.0232173	0.969068
Cep170	0.283786	0.437503
Cep170b	-0.0654659	0.878535
Cep19	0.298626	0.309603
Cep250	-1.16015	0.0125064
Cep290	-0.155418	0.698117
Cep350	-0.0223349	0.966394
Cep41	-0.0422937	0.933798
Cep44	-0.0860443	0.863739
Cep57	0.0348859	0.949767
Cep63	-0.0438521	0.929116
Cep68	-0.139166	0.683159
Cep76	-0.033361	0.940589
Cep78	-0.0277805	0.929456
Cep83	-0.00799595	0.983312
Cep83os	-0.0114069	0.985418
Cep89	-0.0208901	0.970566
Cep95	0.671906	0.0638569
Cep97	0.052444	0.919762
Cept1	-0.153351	0.708738
Cerk	-0.028873	0.940589
Cerkl	-0.0443583	0.933298
Cerox1	-0.902278	0.0338388
Cers2	-0.313718	0.311897
Cers5	0.131438	0.732313
Cetn2	0.0212961	0.96869
Cetn3	-0.141879	0.710426
Cfap100	0.172929	0.653478
Cfap126	-0.24034	0.486662
Cfap20	-0.0907078	0.846461
Cfap206	-0.132701	0.726619
Cfap298	0.259076	0.413403
Cfap299	-0.620192	0.132754
Cfap300	0.0485267	0.927722
Cfap36	0.0358326	0.946559
Cfap410	-0.00734797	0.99029
Cfap43	0.0418351	0.937506
Cfap44	0.0859898	0.854404
Cfap45	-0.0186354	0.973935
Cfap46	-0.227612	0.545161
Cfap47	0.0553616	0.917503
Cfap52	-1.66399	0.00304241
Cfap54	0.048198	0.927722
Cfap57	-0.733169	0.0321664
Cfap58	-0.214206	0.569154
Cfap61	-0.816075	0.0335996
Cfap65	-0.147559	0.711129
Cfap69	0.26075	0.446629
Cfap70	-0.51622	0.190283
Cfap74	0.233784	0.528661
Cfap97	-0.0443779	0.932097
Cfap97d2	-0.64543	0.0850409
Cfdp1	-0.00301432	0.99544
Cfl1	0.536393	0.0541845
Cfl2	0.0238714	0.966497
Cflar	-0.00976753	0.988348
Cggbp1	-0.0749173	0.880296
Cgn	-0.286527	0.422381
Cgrrf1	-0.235921	0.523408
Chac2	0.376046	0.207859
Chaf1a	-0.732817	0.0483529
Champ1	0.10304	0.827532
Chchd1	0.0201553	0.973935
Chchd10	-0.0833366	0.847164
Chchd2	0.0765307	0.872258
Chchd3	0.0328561	0.952789
Chchd4	0.3969	0.204757
Chchd5	-0.196905	0.595458
Chchd6	-0.0986416	0.832086
Chchd7	0.0338808	0.950002
Chd1	-0.00627412	0.988963
Chd1l	0.112035	0.812766
Chd2	-0.216092	0.565914
Chd3	-0.873402	0.0645187
Chd4	-0.229865	0.537402
Chd6	-0.199348	0.594717
Chd8	0.178328	0.657921
Chd9	0.0843996	0.870247
Chdh	0.0799828	0.699013
Cherp	-0.0473322	0.929116
Chfr	0.0153625	0.981261
Chga	-0.0533639	0.924181
Chgb	-0.136681	0.742241
Chic1	0.262509	0.47024
Chic2	-0.0655523	0.826768
Chid1	-0.56245	0.112638
Chil4	-0.00464903	0.984758
Chil6	-0.0111849	0.973935
Chka	-0.0786642	0.786507
Chm	0.0557561	0.917439
Chmp1a	-0.137045	0.732417
Chmp1b	0.248132	0.425575
Chmp2a	0.170425	0.64822
Chmp2b	-0.153566	0.680238
Chmp3	-0.0356449	0.947283
Chmp4b	0.0732044	0.8735
Chmp5	0.2451	0.442224
Chmp6	-0.0209445	0.969068
Chmp7	-0.107745	0.817239
Chn1	0.0187044	0.974702
Chordc1	0.32	0.257778
Chp1	0.231341	0.473534
Chpf	0.0764329	0.759007
Chpf2	0.477085	0.165926
Chrac1	-0.0282303	0.957544
Chrnb2	-0.291323	0.413804
Chst11	1.24546	0.0199758
Chst12	-0.890989	0.0156749
Chst8	0.773948	0.0150526
Chsy1	0.181283	0.634201
Chtop	0.259357	0.398362
Chuk	-0.0361	0.940589
Churc1	-0.177546	0.645786
Ciao1	0.230401	0.491573
Ciao2a	-0.0249969	0.964692
Ciao2b	-0.00782201	0.990129
Ciao3	0.0804695	0.87584
Ciapin1	-0.186526	0.629764
Cib1	-0.140691	0.73701
Cic	0.477764	0.170505
Cidea	3.57673	2.94996e-08
Cinp	0.121323	0.79151
Cipc	0.00366865	0.995725
Cirbp	0.0677808	0.890574
Cisd1	-0.099772	0.833603
Cisd2	0.324307	0.315245
Cisd3	-0.269952	0.385733
Ciz1	-0.00927649	0.988963
Ckap5	-0.0604712	0.910303
Ckb	0.0990307	0.831655
Ckmt1	-0.222477	0.540551
Clasp1	0.32242	0.310788
Clasp2	-0.12474	0.780631
Clba1	-0.00636153	0.990129
Clcc1	-0.195413	0.568063
Clcn3	0.0819111	0.869606
Clcn4	-0.000718861	0.999423
Clcn5	-0.967973	0.0752331
Clcn6	-0.439726	0.224875
Clcn7	-0.0500408	0.925501
Cldn12	0.496169	0.104236
Cldn23	-0.52089	0.190995
Cldn3	0.130353	0.771419
Cldn9	-0.0468039	0.927722
Cldnd1	0.170936	0.666415
Clec11a	-0.272818	0.438168
Clec16a	0.187956	0.624712
Clgn	-0.0682918	0.90428
Clic1	0.825491	0.00308401
Clic3	-0.432058	0.233053
Clic4	-0.0603353	0.876107
Clint1	0.0560048	0.890798
Clip1	-0.166189	0.67423
Clip3	-0.380422	0.203108
Clip4	0.316801	0.384092
Clk1	0.228312	0.487042
Clk3	0.144169	0.726619
Clk4	0.65521	0.0127187
Clmn	0.182737	0.634201
Cln3	-0.080035	0.87278
Cln5	0.116373	0.75043
Cln8	0.642327	0.0486761
Clns1a	-0.150104	0.698117
Clock	0.19153	0.621519
Clp1	0.375823	0.227877
Clpb	-0.370899	0.310679
Clpp	0.126164	0.781101
Clptm1	-0.251496	0.446629
Clptm1l	-0.228544	0.269915
Clpx	0.0236561	0.967182
Clstn1	0.130583	0.772921
Clstn2	-0.190863	0.586424
Clstn3	0.0734393	0.878817
Clta	-0.0743898	0.882565
Cltb	0.499109	0.111557
Cltc	0.255151	0.426911
Clu	-0.0180697	0.927722
Cluap1	-0.0260182	0.963579
Cluh	0.101339	0.796504
Clybl	-0.102149	0.825685
Cmc1	-0.0739796	0.882565
Cmc2	0.260792	0.467327
Cmc4	0.222012	0.557383
Cmip	0.309282	0.305669
Cmpk1	0.200912	0.549346
Cmpk2	-0.429599	0.221605
Cmss1	0.316912	0.385045
Cmtm4	0.168397	0.676704
Cmtm6	-0.478818	0.0578454
Cmtr2	0.280772	0.426911
Cnbp	0.145049	0.68794
Cndp2	-0.281643	0.435409
Cnep1r1	-0.140804	0.736493
Cnga2	-0.652674	0.040543
Cnga4	-0.203591	0.578536
Cngb1	-0.466112	0.195408
Cnih1	0.00703367	0.992717
Cnih4	0.136721	0.726619
Cnksr1	1.57301	7.90096e-05
Cnksr3	-0.871474	0.0108952
Cnmd	1.75226	2.33936e-05
Cnn3	-0.31821	0.255107
Cnnm4	0.274778	0.446629
Cnot1	-0.120105	0.792188
Cnot10	0.231887	0.496828
Cnot2	0.0285094	0.96063
Cnot3	0.013586	0.983312
Cnot4	-0.141916	0.726619
Cnot6	-0.0464963	0.915478
Cnot6l	-0.0469297	0.929116
Cnot7	0.127307	0.778393
Cnot8	0.243685	0.500059
Cnot9	0.0424388	0.936579
Cnppd1	-0.127482	0.741972
Cnpy2	-0.517503	0.128638
Cnpy3	-0.056724	0.915478
Cnpy4	-0.089702	0.817252
Cnrip1	-0.270392	0.457547
Cnst	0.0755846	0.889472
Cntn1	-0.43102	0.203592
Cntn4	-0.240306	0.46494
Cntrl	-0.293117	0.410007
Cntrob	-0.535447	0.187283
Coa3	-0.00503957	0.993498
Coa5	-0.106586	0.80962
Coa6	0.042679	0.93756
Coa7	0.024159	0.961503
Coasy	0.00881342	0.990129
Cog1	0.0524269	0.878817
Cog2	-0.0113173	0.985544
Cog3	-0.0143001	0.975115
Cog4	6.44892e-07	0.999423
Cog5	-0.0435587	0.934386
Cog6	0.0324738	0.953317
Cog7	-0.319613	0.282756
Cog8	0.00274423	0.996843
Coil	-1.74129	0.000390619
Col18a1	0.285552	0.217624
Colgalt1	-0.604681	0.126342
Commd1	-0.256585	0.461911
Commd10	-0.229167	0.532849
Commd2	0.027982	0.96189
Commd3	-0.131513	0.762241
Commd4	-0.175455	0.63535
Commd6	-0.218958	0.545179
Commd7	-0.181778	0.632274
Commd8	-0.313054	0.294562
Commd9	-0.0796607	0.868322
Comt	-0.629009	0.0780843
Copa	0.768864	0.0028022
Copb1	-0.0560107	0.914173
Copb2	0.0782757	0.87172
Cope	-0.208788	0.577857
Copg1	-0.196775	0.608073
Copg2	-0.263407	0.441002
Coprs	0.158699	0.698117
Cops2	0.167262	0.664435
Cops3	0.0309422	0.954609
Cops4	0.000876305	0.999423
Cops5	0.157943	0.692005
Cops6	0.10275	0.814585
Cops7a	-0.119287	0.775418
Cops7b	-0.101085	0.831655
Cops8	-0.0984375	0.839557
Cops9	-0.122193	0.781199
Copz1	0.0777896	0.873052
Coq10a	-0.125677	0.693749
Coq10b	0.221849	0.561717
Coq3	-0.418519	0.185396
Coq4	0.0342981	0.95132
Coq5	0.0404315	0.940589
Coq6	-0.0234396	0.964103
Coq7	0.0413221	0.940589
Coq8a	-1.56011	0.00106364
Coq8b	0.639409	0.014722
Coq9	-0.394608	0.164804
Coro1a	-0.144269	0.430999
Coro1b	0.0194137	0.973935
Coro1c	0.0226083	0.969161
Coro2a	-0.198298	0.591779
Coro7	-0.277508	0.44043
Cotl1	-0.779944	0.104572
Cox10	0.240043	0.488427
Cox14	0.103792	0.81773
Cox15	-0.35208	0.176085
Cox16	-0.115735	0.794603
Cox17	-0.0224926	0.966983
Cox18	-0.0689232	0.869786
Cox19	-0.165503	0.664928
Cox4i1	0.0461684	0.932097
Cox5a	0.0602542	0.910303
Cox5b	-0.000765253	0.999419
Cox6a1	-0.0209943	0.976605
Cox6b1	-0.00433025	0.993498
Cox6c	-0.154541	0.70542
Cox7a2	-0.102102	0.833603
Cox7a2l	0.045923	0.932192
Cox7b	-0.0760111	0.878817
Cox8a	0.0683739	0.897834
Cpd	-0.153146	0.694027
Cpeb1	-0.352272	0.321286
Cpeb2	0.775791	0.0392815
Cpeb4	0.806755	0.0214928
Cplane1	-0.190149	0.621537
Cplane2	-0.273091	0.453011
Cplx2	0.107138	0.822389
Cpn1	-0.569105	0.145266
Cpne3	-0.357134	0.323243
Cpped1	-0.170721	0.669669
Cpsf1	0.114584	0.807276
Cpsf2	0.2104	0.562612
Cpsf3	-0.0629259	0.905326
Cpsf4	0.0597172	0.910303
Cpsf6	-0.110686	0.797171
Cpsf7	0.376988	0.308911
Cpt1c	-0.110632	0.807276
Cpt2	-0.116611	0.788905
Cptp	-0.00684671	0.991202
Cr1l	-0.112289	0.805869
Crabp1	-0.0842225	0.75192
Cradd	0.0219438	0.970162
Cramp1l	0.730858	0.0922758
Crat	-0.195262	0.610278
Crb3	0.336451	0.334931
Crbn	-0.156931	0.701562
Crcp	-0.286404	0.387806
Creb1	0.00865514	0.993498
Creb3	0.575925	0.0260529
Creb3l1	-0.254807	0.315245
Creb3l2	2.28331	3.44911e-08
Crebbp	0.132696	0.758541
Crebrf	-0.302424	0.388702
Creg1	-0.23713	0.512651
Creld1	-0.06996	0.885946
Creld2	-0.0505791	0.916723
Crip2	-0.0485466	0.927722
Crip3	-1.78255	0.000615886
Cript	0.219836	0.551539
Crk	0.0578123	0.876107
Crkl	0.141828	0.729549
Crlf3	0.0424369	0.924057
Crmp1	-0.519416	0.0796372
Crnkl1	-0.0984433	0.842599
Crocc	0.16476	0.610278
Crot	-0.102241	0.569154
Crtc1	0.000612191	0.999687
Crtc2	-0.130483	0.756391
Crtc3	-0.0753376	0.843018
Cry2	0.010516	0.971621
Cryl1	-0.121447	0.679652
Crym	-0.0903707	0.846918
Cryzl1	-0.294201	0.366486
Cs	-0.261888	0.416741
Csad	-0.188867	0.523729
Csde1	0.0456518	0.910904
Cse1l	-0.0401472	0.93756
Csnk1a1	0.0741287	0.877499
Csnk1d	0.257708	0.462651
Csnk1e	0.0724933	0.856636
Csnk1g1	-0.0641033	0.90428
Csnk1g2	-0.0959704	0.739614
Csnk1g3	-0.109811	0.718796
Csnk2a1	-0.178783	0.652701
Csnk2b	0.00767308	0.993054
Cspp1	0.334079	0.338958
Csrnp1	0.0561425	0.88101
Csrnp2	-0.591728	0.1506
Csrnp3	-0.57808	0.172111
Csrp1	-0.0315093	0.934386
Cst3	-0.105616	0.814585
Cstb	0.0693916	0.895373
Cstf1	0.221534	0.556881
Cstf2	-0.0338963	0.949767
Cstf2t	0.0147498	0.980096
Cstf3	0.051801	0.924337
CT010467.1	0.10142	0.813707
Ctbp1	-0.252561	0.345536
Ctbp2	-1.23284	0.00226963
Ctbs	-0.00709259	0.990129
Ctc1	-0.451167	0.220297
Ctcf	-0.109796	0.752206
Ctdnep1	0.197066	0.594717
Ctdsp2	0.146795	0.716056
Ctdspl2	-0.0191572	0.973083
Ctif	0.333576	0.347662
Ctnna1	0.13297	0.744149
Ctnna2	-0.119028	0.78904
Ctnnb1	0.0618475	0.893456
Ctnnbip1	0.0797215	0.855558
Ctnnbl1	0.104753	0.810382
Ctnnd1	-0.0746319	0.885022
Ctnnd2	0.164975	0.612443
Ctns	0.00407129	0.99544
Ctps	0.269338	0.458588
Ctps2	-0.168752	0.673116
Ctr9	0.121464	0.782676
Ctsa	-0.315366	0.281591
Ctsb	0.0561496	0.909185
Ctsc	-0.120285	0.539653
Ctsd	-0.116589	0.808978
Ctsf	-0.712582	0.0109905
Ctso	-0.267381	0.21031
Ctss	-0.0360862	0.910303
Cttn	-0.0496264	0.92639
Cttnbp2	-1.89968	0.000668754
Cttnbp2nl	0.203519	0.575841
Ctu2	0.160176	0.697766
Ctxn1	-0.0840293	0.868857
Ctxn3	-0.0460961	0.933798
Cuedc2	-0.317866	0.379044
Cul1	-0.162734	0.679385
Cul2	0.0291938	0.96063
Cul3	0.0375862	0.944303
Cul4a	-0.764169	0.00232801
Cul4b	0.129416	0.751748
Cul5	-0.0341543	0.946196
Cul7	-0.215389	0.564884
Cul9	-0.124187	0.733335
Cuta	-0.403511	0.169795
Cutc	-0.121317	0.788481
Cux1	-0.0648104	0.905326
Cwc15	-0.0383349	0.941973
Cwc22	0.0912315	0.846461
Cwc25	0.0486578	0.928888
Cwc27	-0.00944164	0.988963
Cwf19l1	0.0311353	0.949767
Cwf19l2	0.097647	0.846725
Cx3cl1	-0.748982	0.00939325
Cxadr	0.294605	0.324203
Cxxc1	0.203961	0.56157
Cyb561	-0.0092886	0.988963
Cyb561a3	-0.0920353	0.849006
Cyb561d1	0.184678	0.641325
Cyb561d2	-0.214349	0.569154
Cyb5a	-0.296627	0.390538
Cyb5b	0.144312	0.701061
Cyb5d1	-0.515389	0.185396
Cyb5d2	0.0201181	0.973935
Cyb5r1	-0.183794	0.633984
Cyb5r3	-0.22775	0.544628
Cyb5r4	-0.0482463	0.927722
Cyb5rl	-0.135516	0.67423
Cyba	-0.282738	0.238223
Cybc1	-0.0258207	0.963846
Cyc1	-0.0099059	0.987574
Cycs	0.169195	0.67519
Cyfip1	0.0448785	0.933798
Cyfip2	-0.241851	0.510584
Cyhr1	-0.285307	0.423638
Cyld	-0.542984	0.0568549
Cyp1a2	-0.0377336	0.832914
Cyp20a1	-0.216465	0.556528
Cyp2c23	-0.155876	0.685107
Cyp2f2	-0.055132	0.745171
Cyp2j12	-0.404008	0.271027
Cyp2s1	-0.75757	0.0272287
Cyp2u1	-0.836748	0.0940307
Cyp4f13	-0.027468	0.959966
Cyp4v3	-0.036697	0.919305
Cyp51	1.03494	0.00136226
Cystm1	0.170327	0.658401
Cyth1	-0.598969	0.112593
Cyth2	-0.0305586	0.950002
Cyth3	-0.777021	0.0598113
Czib	-0.0292142	0.955247
D11Wsu47e	-0.124863	0.726774
D130017N08Rik	-0.167521	0.67229
D130020L05Rik	-0.165895	0.679385
D130043K22Rik	-0.32539	0.373408
D1Ertd622e	-0.010347	0.986429
D230025D16Rik	0.329038	0.286893
D2hgdh	-0.0947661	0.814585
D330023K18Rik	0.0703654	0.890123
D3Ertd751e	-0.171076	0.607074
D430020J02Rik	3.71177	2.03421e-16
D430042O09Rik	0.191	0.623656
D5Ertd579e	0.536689	0.162507
D6Wsu163e	-0.0671489	0.897648
D730003I15Rik	1.07671	0.0010722
D8Ertd738e	0.0244247	0.966983
D930020B18Rik	-1.94768	3.20488e-05
Daam1	0.867342	0.0255518
Dab2ip	-1.11011	0.00598935
Dad1	0.137607	0.726622
Dag1	0.213557	0.494823
Dagla	-0.0284021	0.948134
Daglb	0.133911	0.752206
Dalrd3	0.0296296	0.96058
Dand5	-0.41982	0.264403
Dap	-0.299306	0.389112
Dap3	0.503388	0.143498
Dapk1	-0.0208922	0.969068
Dars	-0.347038	0.27848
Dars2	0.0505075	0.917439
Daxx	-0.0202344	0.971621
Dazap1	0.0628837	0.90903
Dazap2	-0.0589048	0.901468
Dbi	-0.460789	0.0506928
Dbn1	0.058685	0.910303
Dbndd1	-0.183275	0.624038
Dbnl	-0.160992	0.668446
Dbpht2	-0.0377833	0.935864
Dbr1	0.221987	0.545179
Dbt	-0.144511	0.726
Dcaf1	0.706099	0.058861
Dcaf11	-0.241633	0.514845
Dcaf12	0.0542606	0.915478
Dcaf13	0.189448	0.584967
Dcaf15	0.0606416	0.910303
Dcaf17	-0.223641	0.554868
Dcaf4	0.196342	0.603298
Dcaf5	0.0673816	0.895133
Dcaf6	-0.303919	0.373408
Dcaf7	-0.03419	0.949115
Dcaf8	-0.3376	0.313009
Dcakd	-0.201875	0.5691
Dcdc2a	-0.834606	0.0439392
Dcdc5	0.157595	0.705728
Dck	-0.2639	0.460755
Dclk1	0.00713125	0.981337
Dclk3	0.0989062	0.70542
Dclre1b	-0.218081	0.557383
Dclre1c	0.251374	0.499728
Dcp1a	-0.0159745	0.976605
Dcp1b	0.105002	0.828469
Dcps	-0.30702	0.332273
Dcst1	-0.436844	0.236622
Dctn1	-0.124298	0.778393
Dctn2	-0.207491	0.528661
Dctn3	-0.0493072	0.923358
Dctn4	-0.182849	0.614338
Dctn5	-0.0184914	0.973935
Dctn6	-0.0540199	0.917503
Dctpp1	-0.123377	0.725448
Dcun1d1	0.0889725	0.853382
Dcun1d2	-0.114707	0.802503
Dcun1d3	0.146473	0.709654
Dcun1d4	0.139059	0.74614
Dcx	-0.434234	0.252124
Dda1	0.0272178	0.961503
Ddah2	-0.118563	0.685107
Ddb1	-0.00870855	0.989103
Ddhd2	-0.264386	0.461911
Ddi2	-0.0153484	0.976605
Ddit3	-0.0944754	0.842599
Ddo	0.0616674	0.910303
Ddost	-0.377291	0.1633
Ddrgk1	-0.127668	0.744514
Ddt	-0.450379	0.233633
Ddx1	-0.057854	0.906619
Ddx10	0.254534	0.490506
Ddx17	-0.0200545	0.97172
Ddx18	0.175012	0.663246
Ddx19a	0.279278	0.446522
Ddx19b	0.105604	0.826768
Ddx20	0.000167496	0.998889
Ddx21	0.505711	0.130868
Ddx23	0.0454015	0.933086
Ddx24	0.297825	0.293949
Ddx27	0.522435	0.122218
Ddx28	-0.00375699	0.994356
Ddx39	-0.170545	0.66377
Ddx39b	0.129283	0.772691
Ddx3x	0.786057	0.0020571
Ddx3y	0.0480492	0.917781
Ddx41	0.356766	0.312233
Ddx42	0.0369952	0.946999
Ddx46	-0.036066	0.948156
Ddx47	-0.128423	0.756391
Ddx49	-0.112162	0.802175
Ddx5	0.124409	0.737877
Ddx50	0.12616	0.768409
Ddx52	0.123651	0.780125
Ddx54	0.177277	0.625269
Ddx55	-0.175195	0.661878
Ddx56	0.136046	0.75043
Ddx58	-0.0479741	0.928318
Ddx59	-0.0976154	0.838678
Ddx6	0.0965354	0.844437
Decr2	-0.208305	0.572762
Dedd	0.260718	0.448421
Dedd2	0.0503702	0.893789
Def8	-0.54391	0.0515994
Degs1	0.0826683	0.86686
Dek	-0.0704917	0.844878
Dele1	-0.261787	0.467327
Dennd1a	-0.0609489	0.910303
Dennd2a	-0.155996	0.640222
Dennd3	0.00218942	0.997983
Dennd4a	-0.183405	0.636375
Dennd4b	-0.352021	0.302577
Dennd4c	0.083621	0.857925
Dennd5a	-0.138679	0.709387
Dennd5b	-0.115407	0.750577
Dennd6a	0.0382448	0.906619
Dennd6b	-0.291061	0.421114
Denr	0.369823	0.214951
Dera	-0.0995401	0.745145
Derl1	-0.235429	0.5205
Derl2	-0.251085	0.431962
Desi2	0.0453705	0.916723
Det1	-0.194056	0.569154
Dffa	-0.0417653	0.937506
Dgat1	-0.282747	0.242038
Dgcr2	-0.00492181	0.993498
Dgcr6	0.0813501	0.872258
Dgcr8	-0.0738029	0.876229
Dgkd	1.16863	0.00360543
Dgke	-0.326891	0.361323
Dgkg	1.59281	0.0344272
Dglucy	-1.67607	0.00187842
Dguok	-0.104203	0.823668
Dhcr24	-0.0331097	0.94043
Dhcr7	-0.277954	0.437637
Dhdds	0.394767	0.279457
Dhfr	-0.267826	0.450017
Dhodh	-0.444329	0.238352
Dhps	0.0108258	0.988144
Dhrs1	-0.237774	0.511807
Dhrs13	0.0566817	0.889253
Dhrs3	0.269188	0.13701
Dhrs4	-0.780928	0.118634
Dhrs7	-0.181886	0.621432
Dhrs7b	0.103204	0.82769
Dhx15	0.352639	0.200655
Dhx16	-0.0048072	0.990015
Dhx29	0.0988191	0.836748
Dhx30	-0.0562009	0.913161
Dhx32	0.0879006	0.85742
Dhx33	0.755037	0.0770535
Dhx34	0.0377821	0.946225
Dhx35	-0.334376	0.317611
Dhx36	-0.18939	0.549438
Dhx37	-0.160997	0.692005
Dhx38	0.0362377	0.949115
Dhx40	0.179344	0.621537
Dhx57	-0.264956	0.462651
Dhx8	-0.293754	0.410007
Dhx9	0.393214	0.225572
Diablo	0.0992789	0.841111
Diaph1	-0.00722686	0.990129
Dicer1	0.151327	0.694968
Dido1	-0.105318	0.824539
Dimt1	0.203184	0.599182
Dip2b	-0.0988932	0.825111
Dip2c	0.0329878	0.952244
Dipk1a	0.940716	0.000418007
Dipk2a	1.59123	0.019307
Diras1	0.0653863	0.902994
Dis3l	-0.377611	0.292428
Dis3l2	-0.113798	0.794603
Disp1	0.112079	0.808978
Dixdc1	-0.774667	0.103432
Dkc1	-0.11044	0.813707
Dlat	0.113909	0.77965
Dld	0.208344	0.545179
Dleu2	1.46888	1.0311e-06
[truncated: 6,547 more rows]

## Sheet: Figure 3l
Figure 3l
GeneName	log2FoldChange	absolute FoldChange	state_flag		GeneName	log2FoldChange	state_flag
0610010F05Rik	-0.991145	0.991145	Downreg		1110018N20Rik	0.673783	Upreg
1700017B05Rik	-1.44546	1.44546	Downreg		1500012K07Rik	0.887557	Upreg
4933404O12Rik	-0.664683	0.664683	Downreg		1700003E16Rik	0.581386	Upreg
5530601H04Rik	-0.740946	0.740946	Downreg		1700013A02Rik	5.10285	Upreg
Abca2	-0.750465	0.750465	Downreg		1810058I24Rik	1.13126	Upreg
Abcc1	-1.05722	1.05722	Downreg		2010204K13Rik	0.815814	Upreg
Abcd3	-1.48264	1.48264	Downreg		3110056K07Rik	0.71512	Upreg
Acaa2	-1.53218	1.53218	Downreg		3300002A11Rik	0.746227	Upreg
Acss3	-1.24341	1.24341	Downreg		4833417C18Rik	1.49979	Upreg
Adgrl2	-0.972144	0.972144	Downreg		4933425M03Rik	1.10452	Upreg
Adh5	-0.693611	0.693611	Downreg		5033430I15Rik	1.34197	Upreg
Aga	-0.618386	0.618386	Downreg		5730403I07Rik	1.60414	Upreg
Ago4	-1.36967	1.36967	Downreg		6430548M08Rik	1.41676	Upreg
Agtrap	-0.720755	0.720755	Downreg		9530034E10Rik	2.33447	Upreg
Ak1	-0.665973	0.665973	Downreg		A730046J19Rik	0.72854	Upreg
Ak3	-1.22431	1.22431	Downreg		Abcc10	0.81261	Upreg
Aldh1a1	-2.4833	2.4833	Downreg		Abhd16b	1.18974	Upreg
Aldh4a1	-0.680747	0.680747	Downreg		Abhd2	2.47162	Upreg
Aldh9a1	-2.87065	2.87065	Downreg		Acly	0.629257	Upreg
Ankef1	-1.08094	1.08094	Downreg		Acot13	1.41834	Upreg
Arap2	-0.865648	0.865648	Downreg		Adss	0.755049	Upreg
Arhgef1	-0.852831	0.852831	Downreg		Aff3	0.769925	Upreg
Arid1b	-0.676675	0.676675	Downreg		Ago2	0.697239	Upreg
Arl14ep	-1.01627	1.01627	Downreg		Agpat4	0.853733	Upreg
Armc3	-1.07703	1.07703	Downreg		Agpat5	2.00544	Upreg
Armc4	-0.617676	0.617676	Downreg		Amz2	0.880813	Upreg
Armh4	-0.573265	0.573265	Downreg		Angptl2	6.5714	Upreg
Arrdc4	-1.45555	1.45555	Downreg		Ankfy1	1.04212	Upreg
Arsb	-0.86031	0.86031	Downreg		Anxa5	0.618028	Upreg
Arsk	-1.59842	1.59842	Downreg		Apbb1	0.520148	Upreg
Aspg	-0.867432	0.867432	Downreg		Apol6	4.51767	Upreg
Atg10	-0.66547	0.66547	Downreg		Arfgef3	0.891319	Upreg
Atp2c2	-1.36652	1.36652	Downreg		Arhgap17	0.611184	Upreg
Atp7a	-1.03569	1.03569	Downreg		Arhgap44	1.00075	Upreg
Atp8b2	-0.882664	0.882664	Downreg		Arid5a	2.13473	Upreg
Atr	-0.936783	0.936783	Downreg		Armcx5	0.678733	Upreg
B3gnt8	-0.877054	0.877054	Downreg		Asah1	1.33246	Upreg
B4galt4	-0.784913	0.784913	Downreg		Atg16l2	1.26935	Upreg
B830017H08Rik	-1.1231	1.1231	Downreg		Atl3	0.769871	Upreg
Babam1	-0.828208	0.828208	Downreg		Atp2b1	0.883368	Upreg
BC004004	-0.542821	0.542821	Downreg		Atp2b4	2.23738	Upreg
Bcas3	-0.76781	0.76781	Downreg		Atxn1	0.863779	Upreg
Bckdk	-0.800795	0.800795	Downreg		Auts2	0.74383	Upreg
Bcs1l	-1.69977	1.69977	Downreg		Azin1	0.504966	Upreg
Bod1l	-0.814851	0.814851	Downreg		B230110C06Rik	1.0927	Upreg
Borcs5	-0.596734	0.596734	Downreg		B230216N24Rik	2.07508	Upreg
Bphl	-0.610017	0.610017	Downreg		B430212C06Rik	3.68581	Upreg
C1qtnf12	-1.14245	1.14245	Downreg		Baiap2	0.877493	Upreg
C77080	-0.956847	0.956847	Downreg		BB365896	0.640437	Upreg
Cabp4	-0.836329	0.836329	Downreg		BC049352	0.772795	Upreg
Cacnb3	-1.14131	1.14131	Downreg		Bcl6	1.61157	Upreg
Cad	-1.00281	1.00281	Downreg		Bclaf1	0.718927	Upreg
Camkmt	-0.674231	0.674231	Downreg		Bex3	0.635722	Upreg
Casd1	-0.964556	0.964556	Downreg		Bicdl1	1.02151	Upreg
Casp3	-0.76243	0.76243	Downreg		Bmpr2	1.11009	Upreg
Cat	-3.08785	3.08785	Downreg		Bpifb9b	1.63431	Upreg
Cbx2	-0.945205	0.945205	Downreg		Brd1	0.629972	Upreg
Cbx4	-1.04959	1.04959	Downreg		Brdt	0.566401	Upreg
Ccdc60	-1.7994	1.7994	Downreg		Brinp2	1.22322	Upreg
Ccng1	-0.643048	0.643048	Downreg		Brms1l	0.938142	Upreg
Cdh26	-0.984933	0.984933	Downreg		Bsn	0.647602	Upreg
Cecr2	-0.623593	0.623593	Downreg		Btbd9	0.678123	Upreg
Cep250	-1.16015	1.16015	Downreg		Card19	1.41765	Upreg
Cerox1	-0.902278	0.902278	Downreg		Cartpt	1.62501	Upreg
Cfap52	-1.66399	1.66399	Downreg		Cbwd1	1.48896	Upreg
Cfap57	-0.733169	0.733169	Downreg		Ccdc174	0.609187	Upreg
Cfap61	-0.816075	0.816075	Downreg		Ccser2	0.868099	Upreg
Cfap97d2	-0.64543	0.64543	Downreg		Cd274	0.919181	Upreg
Chaf1a	-0.732817	0.732817	Downreg		Cdc14a	0.713103	Upreg
Chd3	-0.873402	0.873402	Downreg		Cdc7	0.977137	Upreg
Chst12	-0.890989	0.890989	Downreg		Cdkn1a	1.94448	Upreg
Clcn5	-0.967973	0.967973	Downreg		Celf3	0.571972	Upreg
Cnga2	-0.652674	0.652674	Downreg		Cend1	0.596968	Upreg
Cnksr3	-0.871474	0.871474	Downreg		Cep95	0.671906	Upreg
Coil	-1.74129	1.74129	Downreg		Cfl1	0.536393	Upreg
Comt	-0.629009	0.629009	Downreg		Chst11	1.24546	Upreg
Coq8a	-1.56011	1.56011	Downreg		Chst8	0.773948	Upreg
Crip3	-1.78255	1.78255	Downreg		Cidea	3.57673	Upreg
Crmp1	-0.519416	0.519416	Downreg		Clic1	0.825491	Upreg
Ctbp2	-1.23284	1.23284	Downreg		Clk4	0.65521	Upreg
Ctsf	-0.712582	0.712582	Downreg		Cln8	0.642327	Upreg
Cttnbp2	-1.89968	1.89968	Downreg		Cnksr1	1.57301	Upreg
Cul4a	-0.764169	0.764169	Downreg		Cnmd	1.75226	Upreg
Cx3cl1	-0.748982	0.748982	Downreg		Copa	0.768864	Upreg
Cyld	-0.542984	0.542984	Downreg		Coq8b	0.639409	Upreg
Cyp2s1	-0.75757	0.75757	Downreg		Cpeb2	0.775791	Upreg
Cyp2u1	-0.836748	0.836748	Downreg		Cpeb4	0.806755	Upreg
Cyth3	-0.777021	0.777021	Downreg		Cramp1l	0.730858	Upreg
D930020B18Rik	-1.94768	1.94768	Downreg		Creb3	0.575925	Upreg
Dab2ip	-1.11011	1.11011	Downreg		Creb3l2	2.28331	Upreg
Dcdc2a	-0.834606	0.834606	Downreg		Cyp51	1.03494	Upreg
Def8	-0.54391	0.54391	Downreg		D430020J02Rik	3.71177	Upreg
Dglucy	-1.67607	1.67607	Downreg		D730003I15Rik	1.07671	Upreg
Dnajb13	-0.576556	0.576556	Downreg		Daam1	0.867342	Upreg
Dnali1	-0.779229	0.779229	Downreg		Dcaf1	0.706099	Upreg
Dynlrb2	-0.730651	0.730651	Downreg		Ddx3x	0.786057	Upreg
E2f1	-1.78096	1.78096	Downreg		Dgkd	1.16863	Upreg
Ebf4	-0.811216	0.811216	Downreg		Dgkg	1.59281	Upreg
Ebpl	-1.18993	1.18993	Downreg		Dhx33	0.755037	Upreg
Eci1	-0.650819	0.650819	Downreg		Dipk1a	0.940716	Upreg
Efna3	-1.26015	1.26015	Downreg		Dipk2a	1.59123	Upreg
Efna5	-0.873741	0.873741	Downreg		Dleu2	1.46888	Upreg
Ell2	-0.999879	0.999879	Downreg		Dlg2	1.18348	Upreg
Enpp1	-0.925597	0.925597	Downreg		Dnaja1	0.551406	Upreg
Epb41l4b	-1.40588	1.40588	Downreg		Dnajb14	0.847822	Upreg
Ethe1	-1.27537	1.27537	Downreg		Dnajb2	0.809497	Upreg
Etv3	-1.1298	1.1298	Downreg		Dnajb9	1.74501	Upreg
Exoc2	-0.5591	0.5591	Downreg		Dnajc12	1.04776	Upreg
Extl1	-2.60976	2.60976	Downreg		Dock8	0.76997	Upreg
Fam53c	-0.597507	0.597507	Downreg		Dot1l	2.57762	Upreg
Fam76b	-0.631006	0.631006	Downreg		Drg1	1.22874	Upreg
Fanca	-1.31134	1.31134	Downreg		Dusp14	1.05031	Upreg
Fn3k	-0.838088	0.838088	Downreg		Dusp3	1.37747	Upreg
Frmd3	-1.05879	1.05879	Downreg		E130215H24Rik	0.53573	Upreg
Fut10	-0.761653	0.761653	Downreg		Ece1	0.585766	Upreg
Fut8	-1.00927	1.00927	Downreg		Efhc2	1.12885	Upreg
Gas2	-0.773641	0.773641	Downreg		Efr3b	2.04166	Upreg
Gatad2a	-0.739881	0.739881	Downreg		Ehd1	1.68731	Upreg
Gcdh	-1.56061	1.56061	Downreg		Eif1	0.669796	Upreg
Ggh	-0.576788	0.576788	Downreg		Elof1	0.864884	Upreg
Gipc1	-0.661474	0.661474	Downreg		Emd	0.808928	Upreg
Glb1l2	-0.691111	0.691111	Downreg		Eno1	0.532667	Upreg
Glo1	-0.517558	0.517558	Downreg		Epb41l1	0.857392	Upreg
Glrx2	-0.57438	0.57438	Downreg		Epc1	1.53233	Upreg
Gm13185	-0.534479	0.534479	Downreg		Epc2	0.661309	Upreg
Gm20632	-0.839268	0.839268	Downreg		Epha7	1.93933	Upreg
Gm20700	-0.761543	0.761543	Downreg		Ephx4	0.640015	Upreg
Gm31938	-1.36756	1.36756	Downreg		Erbin	0.989136	Upreg
Gm38250	-0.972843	0.972843	Downreg		Etf1	1.34356	Upreg
Gm3896	-1.66045	1.66045	Downreg		Etnk2	1.94295	Upreg
Gm4925	-0.91346	0.91346	Downreg		Etv5	1.7799	Upreg
Gm8234	-0.753436	0.753436	Downreg		Exoc6b	0.959849	Upreg
Gprc5c	-0.947186	0.947186	Downreg		Fahd1	0.906407	Upreg
Gramd1c	-1.42494	1.42494	Downreg		Fam214a	0.738373	Upreg
Gse1	-1.39017	1.39017	Downreg		Fam219a	1.87075	Upreg
Gstk1	-1.14886	1.14886	Downreg		Fam222b	0.882615	Upreg
Gstm4	-1.06353	1.06353	Downreg		Fhad1	0.639472	Upreg
Gsto2	-1.05006	1.05006	Downreg		Fhl1	0.812291	Upreg
Gtf2e1	-0.780476	0.780476	Downreg		Fnbp1	0.717682	Upreg
H1f0	-0.768573	0.768573	Downreg		Fndc3b	1.0593	Upreg
H2az2	-0.947091	0.947091	Downreg		Fpgt	0.651188	Upreg
Hadh	-1.8678	1.8678	Downreg		Fzd3	0.918732	Upreg
Haus4	-1.65511	1.65511	Downreg		G6pdx	0.809385	Upreg
Hdac9	-0.785807	0.785807	Downreg		Gabarapl2	0.513763	Upreg
Hdc	-0.887743	0.887743	Downreg		Gcnt7	1.2269	Upreg
Hes6	-1.15882	1.15882	Downreg		Gid8	0.570542	Upreg
Hint2	-0.646315	0.646315	Downreg		Glul	0.509695	Upreg
Hjurp	-0.651125	0.651125	Downreg		Gm10369	1.97758	Upreg
Hltf	-1.63074	1.63074	Downreg		Gm15912	1.29579	Upreg
Hnrnpm	-0.788264	0.788264	Downreg		Gm16150	0.796969	Upreg
Hpcal4	-1.39675	1.39675	Downreg		Gm17733	1.31219	Upreg
Hsd17b11	-0.848004	0.848004	Downreg		Gm35082	0.844806	Upreg
Hsdl2	-0.790627	0.790627	Downreg		Gm42858	1.22615	Upreg
Hyal3	-1.00816	1.00816	Downreg		Gm43011	1.07673	Upreg
Ifit2	-0.847334	0.847334	Downreg		Gm43175	0.784866	Upreg
Inpp5b	-0.581322	0.581322	Downreg		Gm45902	1.38338	Upreg
Inpp5k	-1.08957	1.08957	Downreg		Gm47874	0.616665	Upreg
Irak2	-1.04775	1.04775	Downreg		Gm4869	1.96524	Upreg
Irf9	-0.759315	0.759315	Downreg		Gm48968	6.57866	Upreg
Itgal	-1.32525	1.32525	Downreg		Gm49937	1.74267	Upreg
Jph3	-0.962696	0.962696	Downreg		Gm49975	1.16122	Upreg
Katnal2	-1.53271	1.53271	Downreg		Gm50169	1.24132	Upreg
Kcnip4	-0.775871	0.775871	Downreg		Gm5069	0.890837	Upreg
Kcnk10	-0.80561	0.80561	Downreg		Gm7160	0.975388	Upreg
Kdsr	-0.641117	0.641117	Downreg		Gmip	0.939552	Upreg
Kif6	-0.891028	0.891028	Downreg		Golga4	1.36679	Upreg
Klf3	-0.624749	0.624749	Downreg		Gpat3	1.19844	Upreg
Kmt5a	-1.15534	1.15534	Downreg		Gpd1l	0.763269	Upreg
Ldlrad3	-0.859546	0.859546	Downreg		Gpr137b	1.08038	Upreg
Ldlrap1	-0.782739	0.782739	Downreg		Gpr137b-ps	0.995327	Upreg
Lgals3	-2.51645	2.51645	Downreg		Gpr158	0.83228	Upreg
Lgmn	-0.58918	0.58918	Downreg		Gpr37	1.18685	Upreg
Limk2	-0.759152	0.759152	Downreg		Hagh	2.39632	Upreg
Lingo1	-0.667978	0.667978	Downreg		Heg1	1.4609	Upreg
Lingo2	-1.17969	1.17969	Downreg		Hexim1	1.0136	Upreg
Lrch2	-0.748935	0.748935	Downreg		Hivep2	2.33883	Upreg
Lrp1	-0.825914	0.825914	Downreg		Hmgn3	0.684578	Upreg
Lrp6	-1.19684	1.19684	Downreg		Hnrnph2	0.799402	Upreg
Lrrc45	-0.629301	0.629301	Downreg		Hpcal1	0.838907	Upreg
Lrrc8d	-0.960402	0.960402	Downreg		Hrk	0.814468	Upreg
Lrrn2	-2.62781	2.62781	Downreg		Hsf2	0.966129	Upreg
Lrrn3	-0.993762	0.993762	Downreg		Hspa14	0.582511	Upreg
Lurap1l	-1.5763	1.5763	Downreg		Hspa4l	1.24008	Upreg
Lyrm7	-0.712642	0.712642	Downreg		Hspa5	0.512661	Upreg
Mad2l2	-1.22943	1.22943	Downreg		Hspbp1	0.746628	Upreg
Maf1	-0.702304	0.702304	Downreg		Hsph1	0.926046	Upreg
Maoa	-4.14597	4.14597	Downreg		Htt	0.838354	Upreg
Map2	-1.95771	1.95771	Downreg		Igfals	4.34283	Upreg
Mapkap1	-0.657306	0.657306	Downreg		Il10rb	0.799781	Upreg
Mast1	-0.976943	0.976943	Downreg		Inpp4a	1.52037	Upreg
Mbnl3	-0.739463	0.739463	Downreg		Inpp5f	0.716986	Upreg
Mbtps1	-0.617019	0.617019	Downreg		Iqsec1	1.19409	Upreg
Mccc2	-1.02965	1.02965	Downreg		Irs1	1.16275	Upreg
Mcm5	-1.51023	1.51023	Downreg		Ist1	0.690894	Upreg
Mcm9	-0.914965	0.914965	Downreg		Jup	0.919347	Upreg
Mef2b	-1.63102	1.63102	Downreg		Kat2b	0.68916	Upreg
Memo1	-0.893333	0.893333	Downreg		Kcng1	3.60411	Upreg
Mettl8	-0.75931	0.75931	Downreg		Kcnh6	2.10322	Upreg
Mgat4b	-1.22454	1.22454	Downreg		Kctd9	0.666284	Upreg
Miga1	-1.12907	1.12907	Downreg		Kif2a	1.08749	Upreg
Mmab	-0.956813	0.956813	Downreg		Kirrel	1.12462	Upreg
Mmp16	-0.941646	0.941646	Downreg		Kirrel2	1.98883	Upreg
Mpig6b	-1.76532	1.76532	Downreg		Ksr2	1.43927	Upreg
Mpv17	-0.758024	0.758024	Downreg		Ktn1	0.945943	Upreg
Msh3	-1.1063	1.1063	Downreg		Lancl2	0.808751	Upreg
Msl3	-0.612076	0.612076	Downreg		Lias	0.639285	Upreg
Mslnl	-1.01281	1.01281	Downreg		Lifr	1.43982	Upreg
Msra	-2.16925	2.16925	Downreg		Lin37	0.700727	Upreg
Mtg1	-0.667792	0.667792	Downreg		Lmna	1.18161	Upreg
Mttp	-1.87942	1.87942	Downreg		Lncbate10	3.06927	Upreg
Muc13	-2.0887	2.0887	Downreg		Lrrc3b	3.17595	Upreg
Mvk	-1.70541	1.70541	Downreg		M6pr	0.802663	Upreg
Myo1e	-1.77793	1.77793	Downreg		Map1s	0.60119	Upreg
Nadk	-0.734985	0.734985	Downreg		Map9	0.699219	Upreg
Nek3	-1.27165	1.27165	Downreg		Mapk6	0.727609	Upreg
Nt5c2	-0.863501	0.863501	Downreg		37681	1.07763	Upreg
Nt5c3b	-0.853726	0.853726	Downreg		39142	0.751215	Upreg
Nuak2	-1.24379	1.24379	Downreg		Mast4	0.84435	Upreg
Nudt14	-0.741403	0.741403	Downreg		Metap1	0.527058	Upreg
Nudt2	-0.909406	0.909406	Downreg		Mfge8	2.51866	Upreg
Nup210	-1.14124	1.14124	Downreg		Mfn2	0.932272	Upreg
Nup214	-0.899843	0.899843	Downreg		Mir22hg	1.8231	Upreg
Oat	-2.11694	2.11694	Downreg		Mkln1	0.704784	Upreg
Obsl1	-2.08292	2.08292	Downreg		Mlip	2.20083	Upreg
Ormdl3	-0.983112	0.983112	Downreg		Morf4l2	0.536184	Upreg
Otulinl	-1.21017	1.21017	Downreg		Mpp3	0.527716	Upreg
Parn	-0.744395	0.744395	Downreg		Mrpl17	0.546565	Upreg
Parp14	-2.38224	2.38224	Downreg		Mtcl1	1.4331	Upreg
Pcca	-0.669035	0.669035	Downreg		Mtf1	0.535215	Upreg
Pcdhb20	-0.71301	0.71301	Downreg		Mthfd1l	2.75527	Upreg
Pcdhb7	-1.33754	1.33754	Downreg		Mustn1	9.01434	Upreg
Pcyox1	-0.693522	0.693522	Downreg		Naa25	1.09439	Upreg
Pcyox1l	-0.876268	0.876268	Downreg		Napepld	1.41411	Upreg
Pdk2	-0.907527	0.907527	Downreg		Natd1	2.63738	Upreg
Pdxk	-0.650361	0.650361	Downreg		Ncor2	1.11173	Upreg
Pepd	-0.923894	0.923894	Downreg		Neat1	0.742484	Upreg
Pex5	-0.503759	0.503759	Downreg		Nedd9	1.33483	Upreg
Pfkm	-0.612158	0.612158	Downreg		Nf1	1.31724	Upreg
Phactr1	-0.945456	0.945456	Downreg		Nfkbia	1.30613	Upreg
Phka1	-0.903238	0.903238	Downreg		Nfu1	1.25433	Upreg
Phyh	-0.576196	0.576196	Downreg		Nfx1	0.531096	Upreg
Pifo	-0.52481	0.52481	Downreg		Nmt2	0.649781	Upreg
Pik3ip1	-0.790741	0.790741	Downreg		Nppc	2.42949	Upreg
Pkp2	-0.870006	0.870006	Downreg		Nr4a1	2.72282	Upreg
Plaat1	-0.970165	0.970165	Downreg		Nrde2	1.58772	Upreg
Plekha7	-1.29115	1.29115	Downreg		Nt5dc1	0.673619	Upreg
Pllp	-1.64809	1.64809	Downreg		Nubp2	0.729284	Upreg
Plscr1	-1.28912	1.28912	Downreg		Nxpe3	3.61221	Upreg
Plxnb2	-0.533155	0.533155	Downreg		Oaz2	1.45964	Upreg
Pon2	-0.759317	0.759317	Downreg		Oaz2-ps	1.27913	Upreg
Ppp1r1a	-0.876255	0.876255	Downreg		Ocln	0.603495	Upreg
Ppp1r3b	-1.19481	1.19481	Downreg		Osbpl9	0.978854	Upreg
Ppp3ca	-1.03448	1.03448	Downreg		Oxnad1	0.589364	Upreg
Prkaca	-1.14906	1.14906	Downreg		Pafah1b3	0.500437	Upreg
Prr15l	-1.10874	1.10874	Downreg		Pak3	1.33718	Upreg
Psmb10	-0.986839	0.986839	Downreg		Pak6	1.40898	Upreg
Ptp4a3	-0.877947	0.877947	Downreg		Paqr9	1.04045	Upreg
Pygl	-1.8962	1.8962	Downreg		Parp16	0.850273	Upreg
Pygo1	-1.0541	1.0541	Downreg		Patl1	0.812505	Upreg
Qdpr	-0.807768	0.807768	Downreg		Pbx3	1.37197	Upreg
Rab3d	-1.22543	1.22543	Downreg		Pcbp3	0.864215	Upreg
Racgap1	-1.61481	1.61481	Downreg		Pcdh10	4.81472	Upreg
Rad51d	-0.663196	0.663196	Downreg		Pcp4l1	1.40119	Upreg
Rassf4	-0.702746	0.702746	Downreg		Pcsk1	1.484	Upreg
Rbm11	-0.916237	0.916237	Downreg		Pdcd6	1.3077	Upreg
Rdm1	-0.895973	0.895973	Downreg		Per1	1.48104	Upreg
Reep6	-1.31885	1.31885	Downreg		Pfkfb2	1.1177	Upreg
Reg3g	-1.35007	1.35007	Downreg		Pfkp	0.612887	Upreg
Retsat	-0.937944	0.937944	Downreg		Phf2	0.77451	Upreg
Rfxank	-1.1181	1.1181	Downreg		Phtf2	1.97177	Upreg
Rhbdf2	-1.3754	1.3754	Downreg		Pkib	0.887059	Upreg
Rnaseh2a	-0.685013	0.685013	Downreg		Plcxd3	1.7471	Upreg
Rnf185	-0.642542	0.642542	Downreg		Plekhm2	1.04827	Upreg
Rnf20	-0.743376	0.743376	Downreg		Plod1	2.24177	Upreg
Rpap1	-0.679262	0.679262	Downreg		Plp2	1.31321	Upreg
Rpe	-0.592859	0.592859	Downreg		Plppr1	0.941554	Upreg
Rps6kl1	-0.827423	0.827423	Downreg		Pmm1	1.16336	Upreg
Rtel1	-1.74699	1.74699	Downreg		Pofut2	0.582825	Upreg
Rtp1	-0.604862	0.604862	Downreg		Pole4	0.703333	Upreg
Rufy1	-1.05774	1.05774	Downreg		Pop4	1.27061	Upreg
Scaper	-1.28679	1.28679	Downreg		Ppcs	0.696111	Upreg
Sema4g	-1.09018	1.09018	Downreg		Ppp1r14b	0.581139	Upreg
Sephs1	-0.680933	0.680933	Downreg		Ppp2r2c	0.827083	Upreg
Sgpp1	-1.30337	1.30337	Downreg		Prkar1a	0.799238	Upreg
Sh2d3c	-0.636957	0.636957	Downreg		Prxl2a	0.768109	Upreg
Sh3bgrl3	-0.576634	0.576634	Downreg		Psma5	0.549408	Upreg
Sirt5	-0.718292	0.718292	Downreg		Psmc1	0.630107	Upreg
Skap2	-0.99403	0.99403	Downreg		Psmd11	0.783459	Upreg
Slc25a10	-1.18327	1.18327	Downreg		Psmd12	0.707778	Upreg
Slc29a3	-0.854287	0.854287	Downreg		Psme4	0.647839	Upreg
Slc39a11	-0.681637	0.681637	Downreg		Ptar1	0.896258	Upreg
Slc50a1	-0.747663	0.747663	Downreg		Ptpn2	0.537683	Upreg
Smarca2	-1.42144	1.42144	Downreg		Purb	0.572863	Upreg
Smim5	-0.849088	0.849088	Downreg		Pvr	1.74252	Upreg
Sorbs1	-0.508343	0.508343	Downreg		Rab30	0.883805	Upreg
Spag16	-1.54892	1.54892	Downreg		Rab33b	0.576338	Upreg
Spag8	-1.19528	1.19528	Downreg		Ran	0.5504	Upreg
Spats2	-0.872362	0.872362	Downreg		Rasl11a	2.61357	Upreg
Spsb1	-1.50394	1.50394	Downreg		Rbm14	0.592281	Upreg
Srd5a1	-0.869664	0.869664	Downreg		Rbm27	0.558488	Upreg
Sri	-0.748098	0.748098	Downreg		Rbm43	1.00092	Upreg
St3gal4	-1.49016	1.49016	Downreg		Rc3h1	1.07961	Upreg
St6galnac2	-1.10515	1.10515	Downreg		Repin1	0.529944	Upreg
St6galnac4	-0.862506	0.862506	Downreg		Rfx4	1.20441	Upreg
Stbd1	-0.874131	0.874131	Downreg		Ric8b	0.627349	Upreg
Stox1	-0.975043	0.975043	Downreg		Rnd2	1.06957	Upreg
Svbp	-1.03033	1.03033	Downreg		Rnf113a2	0.729698	Upreg
Syt16	-0.788677	0.788677	Downreg		Rnf150	0.997608	Upreg
Syt3	-1.15711	1.15711	Downreg		Rnf19b	0.929435	Upreg
Tada3	-0.610904	0.610904	Downreg		Rnh1	0.543358	Upreg
Taz	-0.557006	0.557006	Downreg		Rnpep	2.04385	Upreg
Tbc1d14	-0.709677	0.709677	Downreg		S100a3	3.66479	Upreg
Tbcd	-0.792157	0.792157	Downreg		S100a5	3.1265	Upreg
Tcp11l2	-0.892654	0.892654	Downreg		Sccpdh	1.15737	Upreg
Tdrp	-0.94768	0.94768	Downreg		Scgn	1.2359	Upreg
Tet1	-1.76164	1.76164	Downreg		Schip1	0.667118	Upreg
Tkfc	-1.14733	1.14733	Downreg		Scml4	1.39241	Upreg
Tm7sf3	-1.27705	1.27705	Downreg		Scn3a	1.44656	Upreg
Tmcc1	-1.47299	1.47299	Downreg		Scn3b	0.981358	Upreg
Tmem106b	-0.539392	0.539392	Downreg		Sdc2	0.885014	Upreg
Tmem151a	-0.686578	0.686578	Downreg		Sdcbp	0.856555	Upreg
Tmem161a	-0.82282	0.82282	Downreg		Selenok	0.649668	Upreg
Tmem164	-1.29006	1.29006	Downreg		Selenom	1.53334	Upreg
Tmem269	-0.773473	0.773473	Downreg		Selenos	0.641352	Upreg
Tmem50b	-0.561742	0.561742	Downreg		Sema3e	0.732658	Upreg
Tmem9	-0.690298	0.690298	Downreg		Sema6a	0.654249	Upreg
Tmem94	-0.860947	0.860947	Downreg		Sema7a	2.65174	Upreg
Tom1	-0.991042	0.991042	Downreg		Serinc2	0.943065	Upreg
Tpo	-1.02816	1.02816	Downreg		Sertad1	0.974432	Upreg
Trarg1	-1.62115	1.62115	Downreg		Sgsm2	1.20012	Upreg
Trim25	-1.33753	1.33753	Downreg		Shank2	1.05328	Upreg
Triqk	-0.720458	0.720458	Downreg		Siah3	0.744362	Upreg
Trmt2b	-0.799904	0.799904	Downreg		Sin3b	0.934614	Upreg
Trpm1	-0.945893	0.945893	Downreg		Sirt1	1.15482	Upreg
Tsnaxip1	-0.880744	0.880744	Downreg		Slc22a23	0.762621	Upreg
Tspan14	-0.577604	0.577604	Downreg		Slc25a22	0.785249	Upreg
Tspan15	-1.37517	1.37517	Downreg		Slc37a2	4.27829	Upreg
Ttc37	-0.719882	0.719882	Downreg		Slc38a2	0.980078	Upreg
Tubb3	-0.897783	0.897783	Downreg		Slc39a6	0.853213	Upreg
Ubtf	-0.904288	0.904288	Downreg		Slc6a17	1.27519	Upreg
Ubxn11	-0.618254	0.618254	Downreg		Slc6a6	1.3339	Upreg
Unc5b	-0.755049	0.755049	Downreg		Slco5a1	2.09557	Upreg
Uros	-0.934941	0.934941	Downreg		Snap25	1.31748	Upreg
Usp24	-1.50469	1.50469	Downreg		Snrk	0.880368	Upreg
Vars	-0.618087	0.618087	Downreg		Sod1	0.899134	Upreg
Vps33b	-1.01555	1.01555	Downreg		Sorbs2	1.01217	Upreg
Vps52	-0.774435	0.774435	Downreg		Spag6l	0.785228	Upreg
Vwa3b	-0.829728	0.829728	Downreg		Spata7	0.813221	Upreg
Wdr45	-0.659781	0.659781	Downreg		Specc1	1.44132	Upreg
Xylt2	-1.25994	1.25994	Downreg		Spock2	0.693521	Upreg
Zbtb7b	-0.639171	0.639171	Downreg		Srrm4	1.66445	Upreg
Zc2hc1c	-1.10405	1.10405	Downreg		Srxn1	2.79571	Upreg
Zfp362	-0.765468	0.765468	Downreg		Ssh1	0.903839	Upreg
Zfp704	-0.828624	0.828624	Downreg		St6gal1	0.96091	Upreg
Zfp78	-1.95355	1.95355	Downreg		Stk38l	0.90402	Upreg
Zmat1	-0.99879	0.99879	Downreg		Stmnd1	1.61588	Upreg
					Sugt1	0.727294	Upreg
					Sult4a1	0.814882	Upreg
					Sv2c	1.39374	Upreg
					Syt4	1.34136	Upreg
					Taf7	0.940544	Upreg
					Tcaf1	0.534609	Upreg
					Tceal9	1.12376	Upreg
					Tet3	0.750266	Upreg
					Timm17a	0.789577	Upreg
					Tkt	0.848715	Upreg
					Tle3	1.11231	Upreg
					Tmem109	0.654258	Upreg
					Tmem132a	2.05478	Upreg
					Tmem150c	1.13416	Upreg
					Tmem150cos	6.00609	Upreg
					Tmem251	1.34783	Upreg
					Tmem43	1.96449	Upreg
					Tmem74bos	0.591685	Upreg
					Tppp	0.921348	Upreg
					Trafd1	1.16227	Upreg
					Trim45	0.97569	Upreg
					Trit1	0.987391	Upreg
					Trmt10a	1.03656	Upreg
					Trp53inp2	2.46015	Upreg
					Tsc22d1	1.50461	Upreg
					Ttll1	0.667576	Upreg
					Ttll12	0.622021	Upreg
					Ubap1	1.02694	Upreg
					Ubc	0.562396	Upreg
					Ube2g1	0.925478	Upreg
					Ubl3	1.57081	Upreg
					Ublcp1	2.23816	Upreg
					Ubxn4	0.636063	Upreg
					Ubxn7	0.785835	Upreg
					Ucp2	0.808323	Upreg
					Uhrf1bp1l	1.32251	Upreg
					Urb1	1.06336	Upreg
					Usp21	0.561472	Upreg
					Usp37	0.584862	Upreg
					Utp3	0.557252	Upreg
					Vgll4	0.770837	Upreg
					Vps18	0.82327	Upreg
					Vps37a	0.610677	Upreg
					Vti1b	0.822535	Upreg
					Xkr5	7.43232	Upreg
					Ypel4	1.31682	Upreg
					Ywhag	0.66023	Upreg
					Zbtb33	1.24209	Upreg
					Zc3h13	0.823842	Upreg
					Zcchc12	1.53634	Upreg
					Zdhhc8	0.906364	Upreg
					Zfand3	1.47373	Upreg
					Zfp180	0.759214	Upreg
					Zfp248	1.16206	Upreg
					Zfp418	0.73361	Upreg
					Zfp608	1.19803	Upreg
					Zfp655	1.72523	Upreg
					Zfp69	2.82605	Upreg
					Zfp940	2.78714	Upreg
					Zfp948	0.875015	Upreg
					Zfp954	1.20317	Upreg
					Zmat3	0.765756	Upreg
					Zmiz1	0.722694	Upreg

## Sheet: Figure 3m
Figure 3m
GeneName	control 1	control 2	control 3	exposed 1	exposed 2	exposed 3	state_flag
0610010F05Rik	1519.48	393.269	714.034	457.447	176.782	246.593	Downreg
1110018N20Rik	189.711	288.274	223.136	537.976	399.073	402.4	Upreg
1500012K07Rik	97.5403	139.993	127.796	271.784	278.301	250.273	Upreg
1700003E16Rik	2957.53	3936.37	3550.9	5056.52	5766.42	6212.67	Upreg
1700013A02Rik	11.6332	15.6571	1.01425	285.205	166.28	736.098	Upreg
1700017B05Rik	8334.77	11143.2	9038	3344.17	3474.38	3195.89	Downreg
1810058I24Rik	686.362	513	754.604	1184.44	1440.51	2306.44	Upreg
2010204K13Rik	761.53	794.827	1025.41	1578.14	1441.39	2035.31	Upreg
3110056K07Rik	428.64	549.84	664.335	1071.48	953.924	1009.68	Upreg
3300002A11Rik	148.548	183.28	171.409	344.483	342.187	291.986	Upreg
4833417C18Rik	211.188	219.199	444.243	751.6	1105.33	1002.32	Upreg
4933404O12Rik	1498	1284.8	1361.13	769.495	759.638	885.772	Downreg
4933425M03Rik	126.176	115.126	135.91	246.06	247.67	541.032	Upreg
5033430I15Rik	247.878	337.088	460.471	863.445	1039.69	1047.71	Upreg
5530601H04Rik	919.921	1375.98	1290.13	412.709	721.131	673.53	Downreg
5730403I07Rik	3696.69	3241.02	10106	19513.6	19622.8	21637.6	Upreg
6430548M08Rik	5183.06	4275.3	4652.38	15207.6	13508.1	10846.4	Upreg
9530034E10Rik	408.953	593.127	719.105	2393.49	3280.97	3544.31	Upreg
A730046J19Rik	7132.97	12713.5	10781.5	20259.6	19341.9	17483.6	Upreg
Abca2	1207.17	1367.69	840.815	737.06	505.842	483.371	Downreg
Abcc1	16210.5	24988.7	21117.7	9425.2	10384.6	7806.32	Downreg
Abcc10	252.352	212.752	186.622	329.944	505.842	526.31	Upreg
Abcd3	1709.19	570.102	1781.03	336.654	462.084	398.72	Downreg
Abhd16b	94.8557	228.409	54.7696	352.313	359.69	516.496	Upreg
Abhd2	713.208	1031.53	668.392	3670.76	6330.9	4206.8	Upreg
Acaa2	1584.81	734.962	2612.71	334.417	538.223	517.723	Downreg
Acly	3879.24	3964	2753.7	5234.36	7244.57	5866.7	Upreg
Acot13	1974.07	2062.13	3313.56	6432.22	7297.95	7500.84	Upreg
Acss3	345.418	660.36	313.404	74.9363	234.543	53.9805	Downreg
Adgrl2	777.638	639.177	553.782	340.01	315.057	224.51	Downreg
Adh5	8443.05	9186.1	8835.15	5210.87	5369.98	4983.39	Downreg
Adss	1743.2	1461.63	2330.75	3460.49	3972.35	3022.91	Upreg
Aff3	900.234	577.47	424.972	1643.01	862.032	1629.23	Upreg
Aga	1465.79	1539	1748.57	1092.73	909.291	803.574	Downreg
Ago2	1433.57	1499.4	899.642	2674.22	2285.04	2128.55	Upreg
Ago4	588.821	393.269	230.235	156.583	116.396	106.734	Downreg
Agpat4	3276.1	3703.36	4134.09	6289.06	6188.25	9952.05	Upreg
Agpat5	564.66	217.357	246.463	1222.47	1220.85	2386.19	Upreg
Agtrap	1778.1	1359.4	1230.29	524.554	1065.07	556.981	Downreg
Ak1	33212.9	50517.1	46838.2	25005.2	24893.9	25703.3	Downreg
Ak3	817.012	261.565	552.768	83.8839	226.666	191.386	Downreg
Aldh1a1	2726.65	285.511	1711.04	93.95	69.1376	417.122	Downreg
Aldh4a1	632.67	419.057	652.164	270.666	369.317	229.417	Downreg
Aldh9a1	421.481	159.334	1788.13	64.8702	110.27	67.4757	Downreg
Amz2	787.481	863.902	886.457	1596.03	1625.17	1733.51	Upreg
Angptl2	9.84352	0	0	454.092	253.796	473.557	Upreg
Ankef1	204.924	384.059	316.447	46.975	162.78	82.1977	Downreg
Ankfy1	1416.57	1982	1983.88	3591.35	5874.94	3133.33	Upreg
Anxa5	14561.2	17188.7	16820.4	25430.3	27015.3	26417.3	Upreg
Apbb1	13487.4	18399.8	17077	25560	25712.2	24643.3	Upreg
Apol6	6.26406	30.3932	0	399.288	308.931	418.349	Upreg
Arap2	1206.28	1356.64	935.141	586.069	672.998	414.669	Downreg
Arfgef3	1004.93	2661.7	1542.68	3980.57	3610.03	4087.8	Upreg
Arhgap17	1949.02	2564.08	1751.61	3384.44	4511.45	3002.05	Upreg
Arhgap44	2806.3	1361.24	981.796	7932.07	3240.72	2989.79	Upreg
Arhgef1	885.022	672.333	592.323	312.048	432.329	271.13	Downreg
Arid1b	1392.41	1200.99	1026.42	735.942	723.757	563.115	Downreg
Arid5a	661.305	301.168	258.634	1790.64	2080.25	2102.79	Upreg
Arl14ep	1952.6	2376.19	2574.17	649.821	1353.87	958.155	Downreg
Armc3	936.029	907.19	929.055	352.313	361.441	491.959	Downreg
Armc4	1153.48	1384.27	1045.69	663.242	607.361	812.162	Downreg
Armcx5	216.557	283.669	273.848	469.75	536.473	419.576	Upreg
Armh4	4755.31	5026.84	4530.67	2554.55	3658.17	2416.86	Downreg
Arrdc4	1088.16	446.687	435.114	208.032	52.5096	239.232	Downreg
Arsb	1033.57	698.121	449.314	423.894	263.423	247.82	Downreg
Arsk	330.205	307.616	324.561	104.016	112.896	56.4342	Downreg
Asah1	2993.32	2141.34	1879.41	7007.11	6818.37	5272.92	Upreg
Aspg	541.393	1029.68	681.578	357.905	274.8	397.493	Downreg
Atg10	1051.47	1155.86	1237.39	587.188	638.866	752.047	Downreg
Atg16l2	170.919	79.2064	288.048	606.201	507.592	556.981	Upreg
Atl3	328.416	592.206	468.585	718.047	1029.19	1073.48	Upreg
Atp2b1	3926.67	5374.98	4688.89	9560.53	8608.07	9366.85	Upreg
Atp2b4	158.391	205.384	162.28	647.584	910.166	1101.69	Upreg
Atp2c2	1753.94	2641.44	1072.06	469.75	900.539	305.481	Downreg
Atp7a	1313.66	1032.45	1052.79	336.654	395.572	684.571	Downreg
Atp8b2	454.592	627.204	278.919	215.861	211.789	152.127	Downreg
Atr	638.039	727.594	926.012	386.985	372.818	309.161	Downreg
Atxn1	291.726	340.772	423.958	772.851	807.772	597.467	Upreg
Auts2	922.606	1134.68	875.3	2942.65	1245.35	1827.98	Upreg
Azin1	4792	5374.06	5281.21	7315.8	8561.68	7508.2	Upreg
B230110C06Rik	148.548	90.2584	147.067	305.338	307.181	358.235	Upreg
B230216N24Rik	410.743	433.793	543.639	1792.88	2004.99	2312.58	Upreg
B3gnt8	1738.72	2165.28	2238.46	974.172	1047.57	1090.65	Downreg
B430212C06Rik	73.3789	8.28904	11.1568	353.431	412.2	747.14	Upreg
B4galt4	2119.94	1322.56	1050.77	461.921	529.471	1012.14	Downreg
B830017H08Rik	306.044	324.194	293.119	157.702	97.1427	106.734	Downreg
Babam1	1750.36	2121.07	2140.07	961.869	1080.82	1105.37	Downreg
Baiap2	539.604	294.721	437.143	681.138	1006.43	1093.11	Upreg
BB365896	231.77	290.116	198.793	466.395	455.958	392.586	Upreg
BC004004	5277.02	5794.04	6310.68	3796.03	3469.13	3885.37	Downreg
BC049352	11818.5	14309.6	14726.9	23363.4	24795.9	26364.6	Upreg
Bcas3	838.489	979.028	995.996	395.932	633.615	401.174	Downreg
Bckdk	735.579	526.815	1101.48	176.716	470.836	343.513	Downreg
Bcl6	1737.83	2846.83	1876.37	7436.59	8544.18	5444.67	Upreg
Bclaf1	2677.44	3765.99	2318.58	5113.57	5555.51	5348.98	Upreg
Bcs1l	227.296	171.307	236.321	58.1595	70.0127	31.8976	Downreg
Bex3	2592.42	2320.01	2728.34	3690.89	3799.07	5973.44	Upreg
Bicdl1	825.066	597.732	497.998	2063.54	1494.77	1031.76	Upreg
Bmpr2	1537.38	2518.03	2451.45	5254.49	4784.5	5269.24	Upreg
Bod1l	809.853	443.924	446.271	261.718	258.172	277.264	Downreg
Borcs5	1026.41	1135.6	1184.65	733.705	633.615	664.942	Downreg
Bphl	2989.74	3103.79	2488.98	1783.93	1731.07	1715.11	Downreg
Bpifb9b	699.785	199.858	371.216	487.645	1541.16	3768.82	Upreg
Brd1	390.161	288.274	253.563	620.741	557.476	509.135	Upreg
Brdt	675.623	933.899	928.041	1409.25	1222.6	1607.15	Upreg
Brinp2	3067.6	4172.15	1775.96	8670.24	8096.97	7049.37	Upreg
Brms1l	179.868	184.201	115.625	271.784	424.452	429.391	Upreg
Bsn	542.288	768.118	601.452	1003.25	1059.82	1327.43	Upreg
Btbd9	1368.25	840.877	839.801	1964	1595.42	2086.84	Upreg
C1qtnf12	869.809	583.917	1086.26	326.588	395.572	277.264	Downreg
C77080	421.481	502.869	402.658	114.082	206.538	238.005	Downreg
Cabp4	492.176	571.023	456.414	213.624	276.55	262.542	Downreg
Cacnb3	18350.1	27726.8	22227.3	10466.5	10831.8	6741.43	Downreg
Cad	846.542	2002.26	1247.53	521.199	743.01	358.235	Downreg
Camkmt	429.535	519.447	493.941	205.795	330.81	217.149	Downreg
Card19	527.076	238.54	318.475	1153.12	904.915	1258.73	Upreg
Cartpt	23554.6	39183.2	37846.8	99280.6	106888	124834	Upreg
Casd1	1940.96	1133.76	1250.57	466.395	905.79	406.081	Downreg
Casp3	2243.43	4727.52	2554.9	1160.95	1989.24	1378.96	Downreg
Cat	1070.26	237.619	1322.59	55.9226	146.152	47.8464	Downreg
Cbwd1	315.887	288.274	266.748	872.393	809.522	901.721	Upreg
Cbx2	1077.42	1182.57	1019.32	568.174	470.836	543.486	Downreg
Cbx4	11523.2	2588.94	2873.38	2300.66	1353	1955.57	Downreg
Ccdc174	414.323	421.82	405.701	790.746	600.359	722.603	Upreg
Ccdc60	773.164	1009.42	688.677	161.057	250.296	239.232	Downreg
Ccng1	2836.72	3704.28	4179.73	1827.55	2524.83	1625.55	Downreg
Ccser2	1437.15	1148.49	1132.92	2776	2169.52	2413.18	Upreg
Cd274	728.42	929.294	567.981	1413.72	2075	1338.47	Upreg
Cdc14a	1079.21	1379.66	852.986	2317.43	1975.23	1830.43	Upreg
Cdc7	333.785	259.723	281.962	669.953	608.236	610.962	Upreg
Cdh26	2875.2	873.112	513.212	74.9363	471.711	495.64	Downreg
Cdkn1a	4797.37	5777.46	7105.85	19900.6	22762.9	28943.4	Upreg
Cecr2	1166.9	1177.04	1242.46	746.008	606.485	775.357	Downreg
Celf3	829.54	1215.73	1076.12	1441.69	1746.82	2119.96	Upreg
Cend1	4504.75	5160.39	5133.13	7894.04	7582.38	8240.62	Upreg
Cep250	501.124	584.838	616.665	126.385	218.79	291.986	Downreg
Cep95	374.949	397.874	526.397	653.176	944.297	791.306	Upreg
Cerox1	208.504	211.831	268.777	99.5423	104.144	105.507	Downreg
Cfap52	353.472	331.562	189.665	104.016	72.6382	50.3001	Downreg
Cfap57	640.723	688.911	643.036	288.561	347.438	417.122	Downreg
Cfap61	1118.58	1713.99	2039.66	912.657	813.023	661.262	Downreg
Cfap97d2	281.883	361.955	392.516	187.9	192.535	181.571	Downreg
Cfl1	6178.15	6174.41	8102.86	10309.9	10832.7	10933.5	Upreg
Chaf1a	406.269	461.423	416.858	262.836	182.033	223.283	Downreg
Chd3	349.892	193.411	212.993	91.7131	112.02	117.776	Downreg
Chst11	196.87	116.968	353.974	805.286	545.224	635.498	Upreg
Chst12	550.342	512.079	739.39	326.588	255.547	271.13	Downreg
Chst8	1619.71	1643.99	2157.31	3526.48	3926.84	2768.96	Upreg
Cidea	1165.11	228.409	296.162	5907.67	7226.19	9760.66	Upreg
Clcn5	307.834	194.332	445.257	172.242	69.1376	96.9196	Downreg
Clic1	3526.66	3134.18	4243.63	6116.82	7548.25	7132.79	Upreg
Clk4	1804.94	1786.75	2127.9	3374.37	3371.99	2921.08	Upreg
Cln8	1845.21	2306.2	2005.18	3050.02	4526.32	3162.77	Upreg
Cnga2	89346.9	138140	108143	66922.6	70653.4	53261.6	Downreg
Cnksr1	204.924	151.045	153.152	446.263	697.502	533.671	Upreg
Cnksr3	1457.74	1935.95	1260.72	757.192	650.243	867.369	Downreg
Cnmd	183.447	148.282	135.91	733.705	421.827	587.652	Upreg
Coil	327.521	265.249	430.043	105.135	61.2612	99.3733	Downreg
Comt	1469.37	1240.59	2183.69	917.131	862.907	954.474	Downreg
Copa	10017.1	12952.1	13256.3	21875.8	22838.2	21278.2	Upreg
Coq8a	778.533	892.453	1477.77	247.178	437.58	233.098	Downreg
Coq8b	1267.13	1530.71	1418.94	2442.7	2180.9	2430.35	Upreg
Cpeb2	538.709	337.088	371.216	905.947	707.129	850.194	Upreg
Cpeb4	1625.08	2411.19	1761.76	2904.62	4503.57	4052.22	Upreg
Cramp1l	162.865	166.702	143.01	407.117	217.915	361.915	Upreg
Creb3	1829.1	1851.22	2070.09	3127.19	3269.6	2784.91	Upreg
Creb3l2	585.242	408.005	408.744	1554.65	2430.32	3421.63	Upreg
Crip3	189.711	346.298	256.606	51.4488	77.8892	67.4757	Downreg
Crmp1	4366.05	5946.01	4958.68	3489.57	3385.12	2804.53	Downreg
Ctbp2	652.357	779.17	466.556	224.809	283.552	202.427	Downreg
Ctsf	2652.38	2404.74	2323.65	1155.36	1486.02	1504.09	Downreg
Cttnbp2	286.357	643.782	693.749	163.294	82.265	121.456	Downreg
Cul4a	2574.53	2649.73	2211.07	1338.79	1432.64	1333.56	Downreg
Cx3cl1	1573.17	1379.66	1497.04	760.548	939.921	733.645	Downreg
Cyld	1326.19	1488.34	1392.57	988.712	853.28	812.162	Downreg
Cyp2s1	1363.77	1320.72	1403.73	851.142	770.14	517.723	Downreg
Cyp2u1	249.667	282.748	456.414	76.0548	135.65	185.251	Downreg
Cyp51	1617.02	1011.26	1143.06	3007.52	2607.1	2837.66	Upreg
Cyth3	342.733	449.45	400.63	250.533	175.032	150.9	Downreg
D430020J02Rik	111.858	116.047	123.739	1256.02	1047.57	2618.06	Upreg
D730003I15Rik	259.511	367.481	298.19	738.179	707.129	691.932	Upreg
D930020B18Rik	1060.42	1309.67	741.419	319.877	144.401	251.5	Downreg
Daam1	750.792	1168.75	816.473	1366.75	2255.29	2144.5	Upreg
Dab2ip	445.643	474.317	599.423	186.782	259.922	166.849	Downreg
Dcaf1	766.005	486.29	614.637	1143.06	1448.39	945.886	Upreg
Dcdc2a	29654	56386.7	38061.8	20788.7	24608.6	12835.1	Downreg
Ddx3x	9820.25	11018	10811.9	22100.6	19397.9	16708.2	Upreg
Def8	2097.56	2755.65	2496.08	1538.99	1579.66	1524.95	Downreg
Dgkd	1156.17	925.61	688.677	3193.18	1807.2	2089.29	Upreg
Dgkg	212.978	43.2872	248.492	464.158	430.578	1386.32	Upreg
Dglucy	515.442	478.001	955.426	163.294	241.544	104.281	Downreg
Dhx33	1539.17	1563.87	746.49	3490.69	2343.68	2159.22	Upreg
Dipk1a	979.877	984.554	934.126	2253.68	1737.19	1948.21	Upreg
Dipk2a	934.239	172.228	234.292	2271.58	1434.39	1756.82	Upreg
Dleu2	827.75	1209.28	1081.19	2966.14	2711.24	3538.18	Upreg
Dlg2	4146.81	2758.41	2545.77	4386.57	3478.76	27222.1	Upreg
Dnaja1	4223.76	4338.85	4638.18	7007.11	6495.43	6946.32	Upreg
Dnajb13	6426.03	7363.43	7216.41	4093.54	4714.48	4410.46	Downreg
Dnajb14	4717.73	4460.43	3280.09	9038.22	7255.95	7997.71	Upreg
Dnajb2	4281.93	5102.37	4534.72	8557.28	8239.63	8900.66	Upreg
Dnajb9	1532.9	1397.16	1443.28	5323.83	5263.21	4541.73	Upreg
Dnajc12	995.09	1296.77	1638.02	2937.06	2734.87	3209.39	Upreg
Dnali1	1022.83	1457.03	1128.86	677.782	620.488	603.601	Downreg
Dock8	3953.51	3978.74	1592.38	7510.41	7079.16	5578.4	Upreg
Dot1l	176.288	261.565	261.677	1232.53	1444.01	1711.43	Upreg
Drg1	3827.34	5249.73	4732.5	9426.32	13336.6	11847.5	Upreg
Dusp14	8558.49	13518.5	12828.3	29156.9	27263.8	22436.3	Upreg
Dusp3	215.663	199.858	219.079	572.648	530.347	674.757	Upreg
Dynlrb2	2103.83	2385.4	2198.9	978.646	1333.74	1365.46	Downreg
E130215H24Rik	607.613	569.181	643.036	854.498	968.801	1089.43	Upreg
E2f1	340.944	699.042	274.862	166.649	44.6331	11.0415	Downreg
Ebf4	5489.1	6239.81	3944.43	3744.58	1243.6	1880.73	Downreg
Ebpl	476.963	384.98	647.093	162.176	169.781	238.005	Downreg
Ece1	9737.03	7301.72	6011.47	12433.8	13156.3	12903.8	Upreg
Eci1	1076.52	894.295	1702.93	750.482	550.475	642.859	Downreg
Efhc2	710.523	720.226	597.395	1361.16	1405.51	2112.6	Upreg
Efna3	9679.76	4619.76	2971.76	3220.02	799.896	723.83	Downreg
Efna5	3628.68	7717.1	3622.91	2905.74	2136.26	1338.47	Downreg
Efr3b	7711.05	10417.5	7574.44	31509	27991.1	54171.9	Upreg
Ehd1	1649.24	1311.51	1451.4	5856.22	3545.27	5798	Upreg
Eif1	8048.42	9187.94	8924.41	13535.5	15160.4	15331.7	Upreg
Ell2	1534.69	1551.89	757.647	743.771	346.563	436.752	Downreg
Elof1	3275.21	3334.96	3333.85	5809.24	5776.93	7868.89	Upreg
Emd	767.794	746.014	361.074	1187.8	1237.48	1544.58	Upreg
Eno1	9151.79	9392.4	11447.9	15688.5	15181.4	16008.9	Upreg
Enpp1	2323.07	3008	3332.83	1534.52	1348.62	1321.3	Downreg
Epb41l1	837.594	852.85	906.742	1458.46	1836.96	1748.23	Upreg
Epb41l4b	3328.9	4197.02	3839.96	1348.85	1393.25	1369.14	Downreg
Epc1	672.044	968.897	1006.14	2748.04	3348.36	2176.4	Upreg
Epc2	260.406	205.384	167.352	393.695	350.939	457.608	Upreg
Epha7	1288.61	1409.14	1272.89	5785.76	6556.69	3778.64	Upreg
Ephx4	5301.18	7058.58	5058.08	9525.86	12871	8268.84	Upreg
Erbin	1857.74	1375.06	1113.65	2801.72	2781.26	4181.04	Upreg
Etf1	2081.46	2004.11	2072.12	5011.79	4710.11	6808.91	Upreg
Ethe1	415.217	285.511	361.074	61.5149	98.0178	180.344	Downreg
Etnk2	114.543	107.758	207.922	682.256	659.87	504.227	Upreg
Etv3	2460.88	3675.73	2581.27	1115.1	1520.15	936.072	Downreg
Etv5	813.432	563.655	930.069	2999.69	2999.17	2435.26	Upreg
Exoc2	3395.12	3724.54	2810.49	2106.05	2177.4	1911.4	Downreg
Exoc6b	5490	11079.7	7986.22	16142.6	22565.1	16045.7	Upreg
Extl1	663.095	1107.97	841.829	154.346	155.778	82.1977	Downreg
Fahd1	464.435	311.3	1091.34	1465.17	1289.98	2007.09	Upreg
Fam214a	1017.46	1086.79	824.587	2283.88	1709.19	1497.96	Upreg
Fam219a	219.242	123.415	57.8124	1090.49	183.783	801.12	Upreg
Fam222b	1561.54	1930.43	1724.23	3081.34	4122.88	3187.31	Upreg
Fam53c	8928.07	14538.1	8511.61	5559.83	6598.7	6256.84	Downreg
Fam76b	859.965	940.346	597.395	492.119	440.205	404.854	Downreg
Fanca	325.731	561.813	520.311	223.691	105.894	28.2171	Downreg
Fhad1	1353.93	1864.11	1777.98	2746.92	2765.5	3009.42	Upreg
Fhl1	612.983	589.443	541.611	1046.87	1017.81	1257.5	Upreg
Fn3k	673.833	773.644	714.034	213.624	383.32	418.349	Downreg
Fnbp1	1914.12	2534.6	1552.82	3725.57	3617.91	3613.02	Upreg
Fndc3b	324.836	76.4434	183.58	565.937	628.364	501.774	Upreg
Fpgt	1098.89	1336.38	964.554	1815.25	2046.12	1987.47	Upreg
Frmd3	1311.87	2010.55	1301.29	705.744	657.245	648.993	Downreg
Fut10	2215.69	4069	2850.05	1263.85	1570.04	1808.35	Downreg
Fut8	4296.25	3429.82	3738.53	2240.26	1220.85	1631.68	Downreg
Fzd3	2720.39	2998.79	2025.46	6530.64	4711.86	4885.24	Upreg
G6pdx	4778.58	4470.56	4131.05	8521.49	10263.9	6753.7	Upreg
Gabarapl2	2073.4	2332.9	2935.25	3765.83	3603.91	4230.11	Upreg
Gas2	408.953	232.093	356.003	137.57	137.4	188.932	Downreg
Gatad2a	4994.24	5029.61	3277.05	2882.25	2287.67	1713.88	Downreg
Gcdh	1070.26	1011.26	1176.53	307.574	314.182	415.896	Downreg
Gcnt7	2554.84	3472.19	2410.88	7112.24	7648.89	6312.04	Upreg
Ggh	1656.4	1657.81	1660.33	1111.74	849.78	1090.65	Downreg
Gid8	492.176	491.816	580.152	819.826	774.516	1002.32	Upreg
Gipc1	1940.07	1402.69	1800.3	726.994	1137.71	980.238	Downreg
Glb1l2	25254.9	36486.5	23154.4	16481.5	17813	11599.7	Downreg
Glo1	3566.93	3649.94	2608.66	1837.62	2228.16	2118.74	Downreg
Glrx2	1791.52	1849.38	1657.29	1215.76	1133.33	872.277	Downreg
Glul	1438.05	1238.75	1611.65	2059.07	2115.26	2556.72	Upreg
Gm10369	51.9022	64.4703	42.5986	221.454	163.655	358.235	Upreg
Gm13185	1231.33	1632.02	1538.62	937.263	845.404	971.65	Downreg
Gm15912	684.572	821.536	852.986	1975.19	2052.25	2054.94	Upreg
Gm16150	191.501	321.431	250.52	523.436	497.09	523.857	Upreg
Gm17733	129.755	233.014	203.865	474.224	543.474	577.837	Upreg
Gm20632	201.345	219.199	232.264	116.319	57.7605	103.054	Downreg
Gm20700	209.398	375.77	288.048	154.346	104.144	142.312	Downreg
Gm31938	646.093	1187.17	944.269	39.1458	308.056	343.513	Downreg
Gm35082	378.528	508.395	408.744	927.197	1056.32	671.076	Upreg
Gm38250	247.878	345.377	257.62	107.371	153.153	52.7537	Downreg
Gm3896	2035.82	3219.83	2710.08	531.265	1100.08	633.045	Downreg
Gm42858	122.597	187.885	173.437	327.707	493.59	485.825	Upreg
Gm43011	328.416	109.6	144.024	818.707	428.828	445.34	Upreg
Gm43175	228.191	233.935	326.589	425.012	497.09	714.015	Upreg
Gm45902	312.308	241.303	429.029	1228.06	1163.96	597.467	Upreg
Gm47874	186.132	200.779	162.28	304.219	322.059	358.235	Upreg
Gm4869	2272.96	2141.34	1548.76	7064.15	8401.53	8894.52	Upreg
Gm48968	1.78973	4.60502	3.04276	317.641	234.543	437.979	Upreg
Gm4925	204.924	321.431	298.19	76.0548	131.274	133.725	Downreg
Gm49937	109.174	105.916	178.508	389.221	524.22	564.342	Upreg
Gm49975	165.55	170.386	170.394	560.345	381.569	349.647	Upreg
Gm50169	97.5403	118.81	76.0689	338.891	229.292	252.727	Upreg
Gm5069	134.23	65.3913	85.1972	200.203	226.666	267.449	Upreg
Gm7160	94.8557	77.3644	86.2115	235.993	196.036	180.344	Upreg
Gm8234	278.303	427.346	412.801	124.148	180.283	220.83	Downreg
Gmip	317.677	242.224	579.138	964.106	1134.21	658.808	Upreg
Golga4	3032.7	843.64	1329.68	7178.23	4150.01	5367.38	Upreg
Gpat3	2583.48	2558.55	3832.86	6589.92	6786.86	9013.52	Upreg
Gpd1l	4578.13	4893.3	4314.63	7398.56	7774.04	9983.95	Upreg
Gpr137b	804.484	860.218	823.573	1657.55	1836.96	2078.25	Upreg
Gpr137b-ps	500.23	525.894	490.898	1069.24	1038.81	1101.69	Upreg
Gpr158	1040.73	1086.79	1391.55	2382.3	1874.59	2657.32	Upreg
Gpr37	1623.29	2174.49	2111.67	3448.19	5383.98	6018.83	Upreg
Gprc5c	11085.6	17160.2	11175	6737.56	6778.98	4789.55	Downreg
Gramd1c	27982.4	41799.8	29346.4	11062.6	14163.6	8835.63	Downreg
Gse1	205.819	275.38	294.133	70.4625	83.1401	100.6	Downreg
Gstk1	465.33	421.82	750.547	263.955	189.034	169.303	Downreg
Gstm4	595.98	298.405	635.936	148.754	210.038	231.871	Downreg
Gsto2	252.352	234.856	230.235	53.6857	114.646	103.054	Downreg
Gtf2e1	1523.06	1822.67	2180.64	790.746	1037.94	1059.98	Downreg
H1f0	3030.91	1916.61	2726.31	1401.42	762.264	1564.21	Downreg
H2az2	1719.04	769.96	1620.78	620.741	307.181	714.015	Downreg
Hadh	1100.68	369.323	3424.12	205.795	357.065	390.132	Downreg
Hagh	3478.34	2657.1	3504.24	14421.3	17336.9	21240.1	Upreg
Haus4	434.01	421.82	350.931	125.267	84.0153	134.951	Downreg
Hdac9	2452.83	2866.17	2073.13	1375.7	1451.89	1042.81	Downreg
Hdc	3355.74	3404.03	3459.61	1386.88	1772.2	1970.29	Downreg
Heg1	2688.17	4542.39	3469.76	11092.8	11506.6	9029.47	Upreg
Hes6	1650.13	581.154	845.886	346.72	329.06	436.752	Downreg
Hexim1	286.357	189.727	243.421	558.108	621.363	468.649	Upreg
Hint2	1991.97	1827.27	2764.85	1005.49	1396.75	1290.63	Downreg
Hivep2	515.442	445.766	441.2	2494.15	2276.29	2528.5	Upreg
Hjurp	8215.76	15981.3	12767.4	7377.31	7060.79	5887.56	Downreg
Hltf	1127.53	1331.77	1324.61	327.707	501.466	293.213	Downreg
Hmgn3	4987.08	5324.33	5314.68	7750.88	9550.61	9401.2	Upreg
Hnrnph2	1136.48	1334.54	1127.85	2151.9	2294.67	2219.34	Upreg
Hnrnpm	13732.6	17216.3	15798	7772.13	9186.55	8465.13	Downreg
Hpcal1	1113.21	800.353	747.504	1732.48	1579.66	1969.06	Upreg
Hpcal4	406.269	484.448	252.549	177.834	63.8866	94.466	Downreg
Hrk	403.584	698.121	469.599	877.985	1120.2	1215.79	Upreg
Hsd17b11	718.577	561.813	819.516	259.481	372.818	377.864	Downreg
Hsdl2	1640.29	2013.32	1338.81	773.969	1009.93	792.533	Downreg
Hsf2	213.873	156.571	86.2115	722.52	308.056	273.583	Upreg
Hspa14	1150.8	1247.04	1497.04	2037.82	1920.1	2501.51	Upreg
Hspa4l	7346.84	9577.53	7775.26	21493.3	19409.3	20302.8	Upreg
Hspa5	24041.4	21450.2	23994.2	34682.1	41598.1	31096.5	Upreg
Hspbp1	1804.94	1851.22	1858.11	3261.41	3296.73	3166.45	Upreg
Hsph1	2078.77	2234.36	1561.95	3778.13	3872.58	4409.23	Upreg
Htt	289.936	225.646	120.696	522.317	365.817	601.147	Upreg
Hyal3	290.831	368.402	170.394	44.7381	110.27	126.364	Downreg
Ifit2	824.171	1084.02	1134.95	667.716	419.201	285.852	Downreg
Igfals	6.26406	0	17.2423	187.9	158.404	293.213	Upreg
Il10rb	1446.1	1118.1	1455.45	2759.22	2084.63	2852.38	Upreg
Inpp4a	323.046	476.159	473.656	1337.67	1317.11	1247.69	Upreg
Inpp5b	1503.37	2224.23	1794.21	1047.99	1030.94	1218.24	Downreg
Inpp5f	2056.4	2579.73	1409.81	4063.34	3392.12	3878.01	Upreg
Inpp5k	11218.9	16415.1	11206.5	5218.7	7183.31	3287.91	Downreg
Iqsec1	161.971	139.993	99.3967	441.789	323.809	310.388	Upreg
Irak2	569.134	343.535	467.57	104.016	231.917	195.066	Downreg
Irf9	1257.29	535.104	888.485	459.684	349.189	457.608	Downreg
Irs1	84.1173	132.625	90.2685	168.886	266.924	496.866	Upreg
Ist1	2535.15	2742.75	2052.85	3468.32	5238.7	4475.48	Upreg
Itgal	570.029	418.136	187.637	117.438	123.397	128.817	Downreg
Jph3	3511.45	6657.02	4497.2	2446.06	2470.57	1576.48	Downreg
Jup	5468.52	6222.31	6126.08	9995.61	12219	13908.6	Upreg
Kat2b	1258.18	927.452	1425.02	2604.88	1990.11	1977.65	Upreg
Katnal2	292.621	366.56	293.119	61.5149	139.15	69.9293	Downreg
Kcng1	341.838	197.095	177.494	4171.83	1234.85	4187.17	Upreg
Kcnh6	311.413	205.384	315.432	1281.75	819.149	1866.01	Upreg
Kcnip4	762.425	1078.5	982.811	359.023	517.219	554.527	Downreg
Kcnk10	5160.69	8076.29	5935.41	2790.54	3971.47	3004.51	Downreg
Kctd9	420.587	487.211	383.387	921.605	788.519	626.91	Upreg
Kdsr	2612.11	3802.83	2784.12	1683.27	2082	1437.85	Downreg
Kif2a	514.547	600.495	760.689	1418.2	1273.36	1669.72	Upreg
Kif6	435.799	532.341	457.428	234.875	133.899	264.995	Downreg
Kirrel	1838.05	4683.31	2717.18	9496.78	8437.41	5964.85	Upreg
Kirrel2	11696.8	5134.6	19166.3	47977.1	54184.6	60287.7	Upreg
Klf3	1587.49	165.781	637.965	242.704	283.552	82.1977	Downreg
Kmt5a	1053.26	606.942	891.528	391.458	238.043	360.688	Downreg
Ksr2	593.296	1339.14	2017.35	4715.4	3253.84	4872.97	Upreg
Ktn1	2078.77	2245.41	2030.53	4100.25	4345.17	4365.06	Upreg
Lancl2	1734.25	2288.7	1446.32	3825.11	3904.96	2959.12	Upreg
Ldlrad3	3490.87	3259.44	2315.54	1498.73	1633.05	1428.03	Downreg
Ldlrap1	1117.69	1035.21	770.832	442.907	606.485	437.979	Downreg
Lgals3	1156.17	209.989	1122.78	22.3691	187.284	98.1465	Downreg
Lgmn	5455.99	8208.91	7839.16	4618.09	4605.96	3534.5	Downreg
Lias	4939.66	6228.75	6054.07	9363.68	9355.45	10003.6	Upreg
Lifr	865.335	1121.78	744.461	3145.09	2847.77	2047.58	Upreg
Limk2	4429.58	7401.19	4597.61	2552.31	3102.44	2913.72	Downreg
Lin37	396.425	322.352	299.204	507.777	685.25	710.335	Upreg
Lingo1	5322.66	6330.99	4071.21	3662.93	2471.45	2496.6	Downreg
Lingo2	6403.66	8951.24	8612.02	3876.56	2996.55	2973.84	Downreg
Lmna	1163.32	575.628	1496.02	2499.74	3045.55	3038.86	Upreg
Lncbate10	137.809	232.093	171.409	1280.63	1038.81	2636.46	Upreg
Lrch2	334.68	527.736	407.729	176.716	259.047	184.025	Downreg
Lrp1	314.993	196.174	418.886	97.3054	182.908	87.105	Downreg
Lrp6	1387.04	543.393	419.9	308.693	282.676	168.076	Downreg
Lrrc3b	2528.89	1026	2674.58	21393.8	15481.6	23690.1	Upreg
Lrrc45	1659.97	2467.37	1455.45	949.566	1206.84	937.299	Downreg
Lrrc8d	4365.15	3389.3	2008.22	1702.28	1486.9	1050.17	Downreg
Lrrn2	1506.95	2058.45	1425.02	372.445	245.92	74.8367	Downreg
Lrrn3	1056.84	929.294	1092.35	452.973	516.344	471.103	Downreg
Lurap1l	704.259	769.039	643.036	265.073	179.408	212.242	Downreg
Lyrm7	437.589	472.475	691.72	285.205	255.547	290.759	Downreg
M6pr	4382.15	4836.2	5077.35	8804.46	8543.31	8830.73	Upreg
Mad2l2	1183.91	1339.14	1237.39	265.073	524.22	599.92	Downreg
Maf1	7654.68	8768.88	7438.53	5244.42	3700.17	4547.86	Downreg
Maoa	393.741	252.355	3053.91	51.4488	70.8879	44.1659	Downreg
Map1s	1827.31	2666.31	2023.43	4123.73	3002.67	4006.83	Upreg
Map2	896.655	584.838	372.231	143.162	171.531	98.1465	Downreg
Map9	1267.13	1745.3	1710.03	2441.58	2995.67	2989.79	Upreg
Mapk6	2019.71	1682.68	1925.05	3818.4	2817.14	3506.28	Upreg
Mapkap1	6505.67	8454.82	5581.43	4907.77	2846.89	3455.98	Downreg
37681	580.767	696.279	535.525	1379.05	1537.65	1207.2	Upreg
39142	3573.2	3567.05	4215.23	7008.22	6478.8	6723.03	Upreg
Mast1	701.574	1303.22	880.371	417.183	430.578	431.844	Downreg
Mast4	1890.85	1811.62	983.825	4829.48	2638.61	2729.7	Upreg
Mbnl3	725.736	1149.41	1039.61	265.073	476.962	625.684	Downreg
Mbtps1	2601.37	4239.38	2481.88	2037.82	1741.57	1364.24	Downreg
Mccc2	630.88	540.63	414.829	221.454	277.426	159.488	Downreg
Mcm5	267.565	446.687	409.758	152.11	65.6369	107.961	Downreg
Mcm9	1483.69	762.592	602.466	461.921	446.331	196.293	Downreg
Mef2b	2451.93	1975.55	3503.23	551.397	783.268	980.238	Downreg
Memo1	3018.38	3287.99	3260.82	1561.36	1666.3	1674.62	Downreg
Metap1	1900.69	1878.85	2014.31	2994.1	2714.74	3224.11	Upreg
Mettl8	468.014	386.822	473.656	152.11	300.18	170.529	Downreg
Mfge8	2628.22	2441.58	3431.22	12435	18822.9	19884.5	Upreg
Mfn2	4787.53	6906.61	6488.17	12409.2	14870.7	10610.9	Upreg
Mgat4b	6778.6	1145.73	1002.08	1119.57	492.715	683.345	Downreg
Miga1	1293.08	2069.5	1189.72	560.345	644.992	653.901	Downreg
Mir22hg	231.77	139.993	263.706	880.222	797.27	777.811	Upreg
Mkln1	3233.15	3483.24	2712.11	5319.36	5048.79	6260.52	Upreg
Mlip	247.878	90.2584	607.537	1770.51	1312.74	2365.33	Upreg
Mmab	430.43	286.432	323.547	134.214	183.783	50.3001	Downreg
Mmp16	2199.58	3294.43	2772.97	1049.11	1471.14	1371.6	Downreg
Morf4l2	1654.61	1294.01	1585.28	2337.57	2336.68	2446.3	Upreg
Mpig6b	161.971	429.188	334.703	54.8042	108.52	49.0732	Downreg
Mpp3	1062.2	1169.68	1171.46	1780.58	1787.95	1685.67	Upreg
Mpv17	881.442	925.61	1011.21	343.365	623.989	467.422	Downreg
Mrpl17	2642.54	2821.04	3045.8	4191.96	4003.85	5356.34	Upreg
Msh3	737.369	1087.71	873.271	464.158	331.685	321.43	Downreg
Msl3	1012.99	1098.76	930.069	520.08	602.985	675.984	Downreg
Mslnl	16266	19934.2	13693.4	6649.2	8834.73	7185.55	Downreg
Msra	374.949	209.068	786.046	64.8702	84.0153	100.6	Downreg
Mtcl1	930.66	724.831	872.257	2585.86	2411.06	2177.62	Upreg
Mtf1	1640.29	1986.61	1897.67	3018.7	2825.01	2755.46	Upreg
Mtg1	817.907	774.565	908.77	444.026	505.842	487.052	Downreg
Mthfd1l	72.4841	11.9731	96.354	606.201	417.451	501.774	Upreg
Mttp	649.672	961.529	7533.87	351.194	475.212	758.181	Downreg
Muc13	257.721	418.136	3322.69	213.624	189.91	211.015	Downreg
Mustn1	8.94865	16.5781	17.2423	4545.39	6016.72	12301.4	Upreg
Mvk	2600.48	3117.6	2904.82	684.493	993.306	831.791	Downreg
Myo1e	676.518	719.305	701.863	219.217	164.53	192.612	Downreg
Naa25	1288.61	1427.56	1354.03	2601.52	3077.06	3605.66	Upreg
Nadk	4226.45	4174.91	4359.26	1951.7	2901.15	2144.5	Downreg
Napepld	456.381	501.026	296.162	1453.99	1193.72	1036.67	Upreg
Natd1	851.912	581.154	420.915	3837.41	4167.51	4216.62	Upreg
Ncor2	164.655	94.8635	156.195	327.707	286.177	487.052	Upreg
Neat1	1107.84	1179.81	1185.66	2068.02	1974.36	2111.38	Upreg
Nedd9	1217.02	1835.56	832.701	3820.63	3481.38	3669.45	Upreg
Nek3	269.354	384.059	291.09	95.0685	153.153	58.8879	Downreg
Nf1	229.085	150.124	250.52	816.47	379.819	672.303	Upreg
Nfkbia	3144.56	2043.71	2546.79	7454.49	7775.79	5444.67	Upreg
Nfu1	1111.42	896.137	1269.84	2800.61	2245.66	3451.07	Upreg
Nfx1	1486.37	1751.75	1232.32	2186.57	2506.46	2447.53	Upreg
Nmt2	197.765	265.249	252.549	425.012	412.2	453.927	Upreg
Nppc	123.491	34.0772	380.345	527.91	500.591	3485.43	Upreg
Nr4a1	4098.48	1089.55	229.221	18703.9	11363.1	17212.4	Upreg
Nrde2	639.829	371.165	265.734	1034.57	1902.6	1520.04	Upreg
Nt5c2	3395.12	2521.71	2931.19	1665.38	1489.52	1342.15	Downreg
Nt5c3b	700.679	839.035	893.556	288.561	329.935	526.31	Downreg
Nt5dc1	1050.57	1144.81	693.749	1408.13	2230.78	1767.86	Upreg
Nuak2	1522.17	1597.94	1126.83	572.648	497.09	593.786	Downreg
Nubp2	1086.37	1136.52	1378.37	2189.93	1962.11	2316.26	Upreg
Nudt14	1506.95	1521.5	1562.96	819.826	774.516	958.155	Downreg
Nudt2	1120.37	1526.1	1526.45	664.361	704.503	672.303	Downreg
Nup210	1258.18	1675.31	1410.83	497.711	801.646	436.752	Downreg
Nup214	2339.18	3357.98	2039.66	1308.59	1323.24	1079.61	Downreg
Nxpe3	93.066	25.7881	20.285	444.026	750.012	782.718	Upreg
Oat	1415.68	481.685	6945.6	366.852	672.122	344.739	Downreg
Oaz2	5120.42	6688.34	6171.73	17230.9	17476.1	16643.2	Upreg
Oaz2-ps	272.039	332.483	301.233	722.52	727.257	926.257	Upreg
Obsl1	240.719	161.176	215.022	45.8566	50.7592	26.9903	Downreg
Ocln	1030.88	780.091	1078.15	1511.03	1567.41	1785.04	Upreg
Ormdl3	16997.1	22114.2	17430.9	8452.15	10227.1	8151.06	Downreg
Osbpl9	5588.43	6921.35	5856.29	12138.6	13205.3	12712.4	Upreg
Otulinl	523.496	286.432	202.85	45.8566	126.898	131.271	Downreg
Oxnad1	1067.57	850.087	1169.43	1560.24	1864.09	1705.29	Upreg
Pafah1b3	1964.23	2082.39	2570.12	3203.25	3301.98	3697.67	Upreg
Pak3	3761.12	5721.28	5341.05	12886.8	13031.1	13819	Upreg
Pak6	399.11	626.283	346.874	1438.33	1484.27	1121.32	Upreg
Paqr9	579.873	583.917	505.098	1173.26	1064.19	1493.05	Upreg
Parn	935.134	1273.75	1432.12	639.755	598.609	699.293	Downreg
Parp14	438.484	432.872	399.615	49.2119	119.022	40.4854	Downreg
Parp16	361.526	246.829	319.49	640.873	594.233	642.859	Upreg
Patl1	362.42	361.955	304.276	751.6	510.218	817.069	Upreg
Pbx3	1934.7	1327.17	1584.26	4401.11	4243.65	4598.16	Upreg
Pcbp3	1864.9	2080.55	2331.77	3647.27	4002.98	4612.88	Upreg
Pcca	1464.89	1407.3	2155.29	658.769	989.805	1041.58	Downreg
Pcdh10	161.076	282.748	706.934	13729	7863.31	13412.9	Upreg
Pcdhb20	460.856	833.509	512.197	301.982	218.79	358.235	Downreg
Pcdhb7	748.107	736.804	932.098	248.296	340.437	290.759	Downreg
Pcp4l1	22325.1	2571.44	12694.4	30122.2	26633.7	96882.8	Upreg
Pcsk1	85.0122	358.271	369.188	574.885	532.097	2462.25	Upreg
Pcyox1	8033.2	10350.2	7974.05	4473.81	5580.89	4983.39	Downreg
Pcyox1l	672.044	1002.97	839.801	403.761	388.571	436.752	Downreg
Pdcd6	3001.38	3528.37	4240.59	8963.28	9772.9	9320.23	Upreg
Pdk2	1021.94	840.877	1174.5	346.72	308.931	668.623	Downreg
Pdxk	723.946	758.908	710.991	379.155	515.469	296.893	Downreg
Pepd	2043.87	800.353	3210.11	725.876	997.682	593.786	Downreg
Per1	161.076	282.748	218.064	748.245	760.513	554.527	Upreg
Pex5	792.851	973.502	888.485	551.397	567.103	582.745	Downreg
Pfkfb2	708.733	906.269	726.205	1730.25	1959.48	1726.15	Upreg
Pfkm	2928	4114.13	3160.41	1677.68	2426.82	1793.63	Downreg
Pfkp	4361.57	3607.57	5214.27	6923.22	7027.53	8136.34	Upreg
Phactr1	1678.77	884.164	592.323	337.773	598.609	251.5	Downreg
Phf2	274.724	362.876	357.017	605.083	846.279	532.444	Upreg
Phka1	1068.47	2251.86	1032.51	545.805	858.531	383.998	Downreg
Phtf2	2307.86	3655.47	2571.13	12659.8	12897.2	9774.16	Upreg
Phyh	4522.65	4371.09	5559.12	2524.35	3198.71	3141.91	Downreg
Pifo	4288.19	5628.26	5611.86	3246.87	3410.5	3287.91	Downreg
Pik3ip1	1210.75	1537.16	980.782	661.005	685.25	571.703	Downreg
Pkib	4838.54	6823.72	5990.17	11725.9	11580.1	11777.6	Upreg
Pkp2	459.066	206.305	180.537	116.319	72.6382	126.364	Downreg
Plaat1	1272.5	1287.56	1050.77	707.98	476.087	467.422	Downreg
Plcxd3	336.469	150.124	333.689	940.619	764.889	1484.47	Upreg
Plekha7	485.912	611.547	509.155	137.57	282.676	119.003	Downreg
Plekhm2	177.183	123.415	185.608	363.497	286.177	603.601	Upreg
Pllp	358.841	787.459	588.266	152.11	175.032	158.261	Downreg
Plod1	414.323	454.055	307.318	1341.02	2649.98	2003.41	Upreg
Plp2	126.176	123.415	201.836	348.957	475.212	468.649	Upreg
Plppr1	382.107	751.54	642.022	1504.32	1122.83	1333.56	Upreg
Plscr1	797.325	245.908	192.708	36.9089	160.154	101.827	Downreg
Plxnb2	8455.58	12210.7	8259.06	5790.23	6672.21	5396.83	Downreg
Pmm1	808.063	715.621	844.872	1598.27	2166.02	1899.13	Upreg
Pofut2	3873.87	4491.74	4894.78	7145.79	6761.48	7347.49	Upreg
Pole4	1048.78	1078.5	894.571	1629.59	1787.08	1886.87	Upreg
Pon2	4565.6	4055.18	3456.57	2547.83	2004.99	1993.6	Downreg
Pop4	573.609	278.143	676.506	1509.91	1045.82	1839.02	Upreg
Ppcs	277.408	202.621	260.663	454.092	517.219	414.669	Upreg
Ppp1r14b	828.645	644.703	808.359	1276.15	1091.32	1442.75	Upreg
Ppp1r1a	3997.36	4184.12	4166.55	2559.02	1720.56	1917.54	Downreg
Ppp1r3b	791.956	253.276	256.606	167.768	80.5147	143.539	Downreg
Ppp2r2c	2051.03	2057.52	1545.72	3449.31	4637.47	3058.49	Upreg
Ppp3ca	4417.95	2287.78	803.288	1183.32	724.632	569.249	Downreg
Prkaca	2915.47	2111.86	2198.9	1118.45	988.055	927.484	Downreg
Prkar1a	15672.7	18351	14699.6	26593.4	28994.9	35446.8	Upreg
Prr15l	517.232	180.517	719.105	80.5286	219.665	130.044	Downreg
Prxl2a	16238.2	18713.9	21842.9	34122.9	37835.8	32637.4	Upreg
Psma5	1021.94	1127.31	1463.57	2003.15	1749.44	2149.41	Upreg
Psmb10	436.694	279.985	1219.13	125.267	188.159	300.574	Downreg
Psmc1	4669.41	4827.91	5034.75	7419.81	7921.07	8406.24	Upreg
Psmd11	1903.38	1903.72	2073.13	3563.39	3318.6	3817.9	Upreg
Psmd12	3095.34	2996.03	2795.28	5241.07	4892.14	5157.6	Upreg
Psme4	847.437	801.274	747.504	1558	1482.52	1115.19	Upreg
Ptar1	351.682	684.306	379.33	757.192	1388.88	1089.43	Upreg
Ptp4a3	26075.5	32384.4	29394	16212	15548.1	13340.6	Downreg
Ptpn2	1974.97	2950.9	2544.76	4273.61	3914.59	3816.67	Upreg
Purb	2768.71	3819.41	3742.59	6028.46	5268.46	5537.91	Upreg
Pvr	233.56	121.573	273.848	618.504	1105.33	706.654	Upreg
Pygl	1302.03	324.194	276.891	95.0685	157.529	128.817	Downreg
Pygo1	10888.7	14921.2	12076.7	6711.83	4591.09	5537.91	Downreg
Qdpr	1460.42	799.432	1374.31	380.274	758.763	527.537	Downreg
Rab30	303.359	348.14	333.689	640.873	994.181	511.588	Upreg
Rab33b	1689.51	1757.28	1121.76	2916.92	2354.18	2458.57	Upreg
Rab3d	2402.71	2243.57	2081.25	864.564	1016.94	848.967	Downreg
Racgap1	1423.73	1481.9	1782.04	328.825	721.131	255.181	Downreg
Rad51d	654.146	669.57	1024.39	448.499	357.065	456.381	Downreg
Ran	1823.74	1889.9	2538.67	3081.34	3292.35	3804.4	Upreg
Rasl11a	531.55	334.325	327.604	2661.92	2532.71	2454.89	Upreg
Rassf4	4587.08	8497.19	4413.01	2621.65	3578.53	2825.39	Downreg
Rbm11	322.151	361.955	318.475	119.674	190.785	137.405	Downreg
Rbm14	1200.91	1419.27	1638.02	2155.26	2456.57	2408.27	Upreg
Rbm27	2272.96	3317.46	3115.78	4364.2	5325.34	4540.5	Upreg
Rbm43	2858.2	2697.62	2827.74	11889.2	3686.17	5358.8	Upreg
Rc3h1	583.452	551.682	523.354	1641.89	1238.35	990.052	Upreg
Rdm1	526.181	466.028	693.749	184.545	316.808	260.088	Downreg
Reep6	974.508	166.702	702.877	131.977	107.645	247.82	Downreg
Reg3g	8346.41	731.278	5108.79	469.75	822.65	1943.3	Downreg
Repin1	1459.53	1205.6	1595.42	2575.8	2056.62	2153.09	Upreg
Retsat	491.281	401.558	1282.02	185.663	340.437	271.13	Downreg
Rfx4	466.225	992.843	468.585	1344.38	1496.52	2566.53	Upreg
Rfxank	230.875	218.278	189.665	97.3054	77.014	73.6098	Downreg
Rhbdf2	1188.38	1713.99	1135.96	414.946	574.98	428.164	Downreg
Ric8b	54843.6	74423.6	63970.9	101255	112829	107035	Upreg
Rnaseh2a	656.831	512.079	780.974	274.021	343.938	408.535	Downreg
Rnd2	867.124	642.861	390.487	2113.88	1156.09	1522.5	Upreg
Rnf113a2	601.349	684.306	737.361	1259.38	1116.7	1261.18	Upreg
Rnf150	675.623	642.861	602.466	1689.98	1436.14	1083.29	Upreg
Rnf185	5505.21	4434.64	2707.04	2121.7	2618.48	2119.96	Downreg
Rnf19b	854.596	162.097	217.05	1922.62	1010.81	980.238	Upreg
Rnf20	2757.97	3780.72	2343.94	1587.08	1541.16	1637.82	Downreg
Rnh1	9747.77	10768.4	12659.9	16467	19316.5	16849.3	Upreg
Rnpep	3824.65	1466.24	946.297	21875.8	3673.04	8681.05	Upreg
Rpap1	869.809	1448.74	1103.51	730.35	583.731	501.774	Downreg
Rpe	2482.36	2773.14	2731.38	1691.1	1567.41	1708.98	Downreg
Rps6kl1	479.648	876.796	744.461	319.877	413.95	181.571	Downreg
Rtel1	516.337	511.158	425.986	77.1732	131.274	171.756	Downreg
Rtp1	46954.5	65143.6	57127.8	33425	34578.4	35832	Downreg
Rufy1	1515.01	735.883	679.549	380.274	461.209	306.708	Downreg
S100a3	108.279	16.5781	184.594	1281.75	1059.82	2373.92	Upreg
S100a5	60357.8	15774	99804.5	495808	449956	767659	Upreg
Scaper	903.814	1296.77	651.15	285.205	456.833	245.366	Downreg
Sccpdh	1755.73	965.213	1171.46	3345.29	2881.02	3376.24	Upreg
Scgn	7268.09	11032.7	11215.6	26071.1	26105.1	22421.6	Upreg
Schip1	421.481	748.777	714.034	995.423	1168.34	1388.77	Upreg
Scml4	204.029	308.537	258.634	838.839	704.503	668.623	Upreg
Scn3a	302.464	387.743	369.188	814.233	1125.45	1182.66	Upreg
Scn3b	8694.51	13807.7	19690.7	32793	31945.1	30241.4	Upreg
Sdc2	7173.24	9680.68	10703.4	18712.8	19397	16630.9	Upreg
Sdcbp	26848.6	31575.7	33559.6	54803.1	54688.7	68545.5	Upreg
Selenok	6766.97	7487.77	8491.32	12247.1	12425.5	13754	Upreg
Selenom	2383.92	1301.38	2324.67	4518.55	5710.41	9530.02	Upreg
Selenos	8478.85	9330.7	10066.5	14632.7	15310.9	16098.5	Upreg
Sema3e	711.418	935.741	446.271	1353.33	1558.66	1237.87	Upreg
Sema4g	228.191	517.605	182.565	61.5149	135.65	101.827	Downreg
Sema6a	1411.2	2001.34	1671.49	3168.58	2516.96	3152.95	Upreg
Sema7a	718.577	865.744	542.625	10339	1992.74	3356.61	Upreg
Sephs1	1808.52	2027.13	1851.01	1096.08	1188.47	1025.63	Downreg
Serinc2	5388.88	7692.23	10506.6	16394.3	16833.7	17966.9	Upreg
Sertad1	1333.35	1107.05	850.958	2295.06	2621.98	2156.77	Upreg
Sgpp1	2967.37	437.477	289.062	374.682	192.535	250.273	Downreg
Sgsm2	206.714	199.858	192.708	873.511	465.585	343.513	Upreg
Sh2d3c	2308.75	2914.98	1951.42	1519.98	1324.12	1307.8	Downreg
Sh3bgrl3	2168.26	1943.32	2248.6	1059.17	1426.51	1390	Downreg
Shank2	636.249	1336.38	704.905	1865.58	2537.96	2086.84	Upreg
Siah3	672.044	1405.45	1201.89	2302.89	2078.5	2089.29	Upreg
Sin3b	4052.84	4104	4264.93	8451.03	9504.23	7196.59	Upreg
Sirt1	102.909	122.494	77.0832	194.611	323.809	304.254	Upreg
Sirt5	655.936	502.869	593.338	203.558	361.441	321.43	Downreg
Skap2	1625.08	1527.95	1299.26	705.744	719.381	667.396	Downreg
Slc22a23	1757.52	934.82	1186.68	2242.5	2721.75	2615.6	Upreg
Slc25a10	1052.36	321.431	1230.29	137.57	443.706	176.664	Downreg
Slc25a22	1761.99	2980.37	1805.37	4462.63	4929.77	3581.12	Upreg
Slc29a3	753.476	1039.81	867.186	399.288	556.601	269.903	Downreg
Slc37a2	119.912	43.2872	78.0974	1001.02	1616.42	2438.94	Upreg
Slc38a2	5375.46	4524.9	3671.59	9692.51	10389.9	8645.48	Upreg
Slc39a11	1141.85	877.717	1296.21	408.235	635.366	700.52	Downreg
Slc39a6	1442.52	1294.93	979.768	2156.38	3214.46	2191.12	Upreg
Slc50a1	859.071	676.017	1027.44	366.852	556.601	374.183	Downreg
Slc6a17	366.895	276.301	486.841	1593.79	476.087	1425.58	Upreg
Slc6a6	7229.62	5349.19	4398.81	20391.6	11763	15066.7	Upreg
Slco5a1	146.758	134.467	95.3397	784.035	390.321	620.776	Upreg
Smarca2	1558.86	881.401	701.863	239.349	287.927	457.608	Downreg
Smim5	854.596	839.035	831.687	371.326	315.057	539.805	Downreg
Snap25	16669.5	21187.7	20869.3	49371.9	54335.1	48880.6	Upreg
Snrk	5391.56	6585.18	5051.99	11232.6	10943.9	11047.6	Upreg
Sod1	4273.88	4643.71	5269.04	9684.68	8715.71	9584	Upreg
Sorbs1	2420.61	2497.76	2591.41	1851.04	1587.54	1443.98	Downreg
Sorbs2	3686.84	4322.27	4435.33	8914.07	8699.96	8665.1	Upreg
Spag16	256.826	288.274	193.722	64.8702	64.7618	88.3318	Downreg
Spag6l	609.403	539.709	462.499	1081.54	928.544	1032.99	Upreg
Spag8	202.24	300.247	217.05	100.661	84.8905	78.5172	Downreg
Spata7	761.53	1147.57	675.492	1363.39	1737.19	2205.84	Upreg
Spats2	1320.82	858.376	979.768	404.88	663.371	390.132	Downreg
Specc1	915.447	678.78	813.43	2211.18	2219.4	2462.25	Upreg
Spock2	1976.76	3404.03	3333.85	5397.65	6003.59	4711.03	Upreg
Spsb1	1315.45	1956.21	1310.41	715.81	278.301	385.225	Downreg
Srd5a1	1266.23	1333.61	982.811	553.634	663.371	569.249	Downreg
Sri	4661.35	4844.48	5734.58	2591.45	2673.61	3171.36	Downreg
Srrm4	359.736	493.658	480.756	1229.18	1638.3	1652.54	Upreg
Srxn1	2670.28	2301.59	3253.72	21032.5	17999.4	19693.1	Upreg
Ssh1	683.677	576.549	352.96	1546.82	835.777	1274.68	Upreg
St3gal4	3319.05	3938.22	6742.75	1607.22	1675.93	1182.66	Downreg
St6gal1	2024.19	1442.29	723.162	3279.3	3610.91	2997.15	Upreg
St6galnac2	910.078	419.978	313.404	192.374	145.276	239.232	Downreg
St6galnac4	492.176	561.813	531.468	186.782	280.926	289.532	Downreg
Stbd1	4540.55	4108.6	3307.48	1643.01	2654.36	1138.5	Downreg
Stk38l	1040.73	1717.67	1350.98	2758.1	2578.22	3189.76	Upreg
Stmnd1	1600.02	2015.16	1690.76	5260.08	5143.31	6605.26	Upreg
Stox1	1330.66	1490.19	1153.2	584.951	768.39	418.349	Downreg
Sugt1	2144.99	2330.14	2626.91	4597.96	3652.92	4420.27	Upreg
Sult4a1	8376.83	10792.3	10598.9	17606.7	18158.7	20064.8	Upreg
Sv2c	1738.72	3279.7	2471.73	7051.84	6827.99	7478.76	Upreg
Svbp	655.936	629.967	526.397	232.638	287.052	284.625	Downreg
Syt16	548.552	429.188	264.72	219.217	167.155	184.025	Downreg
Syt3	285.462	163.939	160.252	82.7655	69.1376	62.5684	Downreg
Syt4	814.327	695.358	590.295	1903.61	1563.91	2279.45	Upreg
Tada3	2151.26	3421.53	3788.23	1787.29	1802.83	1740.87	Downreg
Taf7	545.868	967.055	698.82	1457.34	1462.39	1904.04	Upreg
Taz	1676.08	2011.47	2456.52	1120.69	1350.37	1268.54	Downreg
Tbc1d14	1231.33	1439.53	931.084	601.727	630.99	720.15	Downreg
Tbcd	1891.74	2573.29	2793.25	1168.78	1458.89	1149.54	Downreg
Tcaf1	1070.26	1391.64	982.811	1711.23	1746.82	2135.91	Upreg
Tceal9	2435.82	1718.59	2347.99	4438.02	4468.56	6615.07	Upreg
Tcp11l2	2322.18	3532.97	2439.28	1442.8	1476.39	1068.57	Downreg
Tdrp	2024.19	1394.4	1083.22	571.529	595.108	837.925	Downreg
Tet1	295.306	385.901	324.561	34.672	70.8879	130.044	Downreg
Tet3	1271.6	1485.58	1281	2876.66	2763.75	1896.68	Upreg
Timm17a	3078.34	4215.44	4343.03	6397.55	7248.94	8354.72	Upreg
Tkfc	250.562	280.906	785.031	93.95	184.659	136.178	Downreg
Tkt	5165.16	3308.25	4161.48	7713.97	9288.94	7911.83	Upreg
Tle3	943.188	886.927	737.361	3614.84	1915.72	1234.19	Upreg
Tm7sf3	2380.34	461.423	510.169	392.577	308.056	203.654	Downreg
Tmcc1	2776.77	4162.94	2082.26	900.354	771.015	1228.06	Downreg
Tmem106b	3465.81	3922.56	3247.64	2136.24	2362.93	2318.71	Downreg
Tmem109	1532.01	1609.92	1478.78	2097.1	3404.37	2632.78	Upreg
Tmem132a	192.396	202.621	162.28	687.848	1253.23	614.642	Upreg
Tmem150c	1023.73	1421.11	1365.18	3302.79	2289.42	3589.71	Upreg
Tmem150cos	11.6332	17.4991	17.2423	930.553	640.617	1567.89	Upreg
Tmem151a	4451.06	5403.53	2993.06	3005.28	1425.63	2004.64	Downreg
Tmem161a	1027.31	1354.8	1164.36	644.229	469.085	678.437	Downreg
Tmem164	1138.27	1252.57	760.689	206.914	448.082	434.298	Downreg
Tmem251	688.151	352.745	454.385	2189.93	1009.93	1294.31	Upreg
Tmem269	299.78	326.957	271.82	152.11	129.524	166.849	Downreg
Tmem43	1172.27	972.581	1079.16	3862.02	3975.85	5277.83	Upreg
Tmem50b	4476.12	5493.79	3959.64	2613.82	2997.42	3014.32	Downreg
Tmem74bos	19186.8	26926.5	24684.9	37008.5	36917.7	41633.7	Upreg
Tmem9	2013.45	1706.62	1662.36	732.586	820.899	1311.48	Downreg
Tmem94	6963.84	10796.9	8916.29	5028.56	4634.84	3579.89	Downreg
Tom1	1288.61	2195.67	1779	794.101	837.527	753.274	Downreg
Tpo	170.024	290.116	164.309	102.898	38.507	69.9293	Downreg
Tppp	1440.73	1853.98	1317.51	3278.18	5514.38	1958.02	Upreg
Trafd1	1337.82	1589.65	1264.77	2924.75	3847.2	3215.52	Upreg
Trarg1	4910.13	7983.27	7063.25	2254.8	2320.05	1350.74	Downreg
Trim25	397.32	252.355	419.9	109.608	149.652	100.6	Downreg
Trim45	2409.87	2820.12	2869.32	4746.71	5539.76	6850.62	Upreg
Triqk	1689.51	2657.1	1851.01	945.092	995.056	1338.47	Downreg
Trit1	280.093	274.459	246.463	806.404	597.734	436.752	Upreg
Trmt10a	190.606	107.758	104.468	355.668	253.796	433.071	Upreg
Trmt2b	1154.38	1617.28	937.169	482.053	796.395	496.866	Downreg
Trp53inp2	4800.06	3872.82	4588.48	25198.7	28037.5	21851.1	Upreg
Trpm1	844.753	1244.28	1024.39	280.732	657.245	370.503	Downreg
Tsc22d1	20345.7	34081.8	29547.2	79964.9	100963	77600.7	Upreg
Tsnaxip1	209.398	294.721	262.691	148.754	79.6395	38.0317	Downreg
Tspan14	1689.51	1234.15	1411.84	964.106	827.901	828.111	Downreg
Tspan15	373.159	173.149	827.63	105.135	61.2612	182.798	Downreg
Ttc37	1152.59	1047.18	872.257	416.064	485.713	701.747	Downreg
Ttll1	1875.64	2828.41	2295.25	3828.46	4263.78	4112.34	Upreg
Ttll12	629.09	840.877	524.368	1065.89	1214.72	1217.02	Upreg
Tubb3	5711.92	5414.59	8151.55	3197.66	2511.71	3599.52	Downreg
Ubap1	1483.69	1682.68	1576.15	3596.94	3652.92	2972.61	Upreg
Ubc	7821.12	6797.93	6012.49	11011.2	13488	9247.85	Upreg
Ube2g1	5907.9	6314.41	7398.97	14772.5	11377.9	13816.6	Upreg
Ubl3	9218.9	5156.7	5472.91	20741.7	17131.2	26737.5	Upreg
Ublcp1	482.332	576.549	756.632	2648.5	3269.6	3052.35	Upreg
Ubtf	3569.62	4249.52	3524.53	1868.93	2000.61	1853.74	Downreg
Ubxn11	1403.15	2251.86	2044.73	1075.95	924.168	1237.87	Downreg
Ubxn4	3679.69	3714.41	3024.5	6748.74	5273.71	5523.19	Upreg
Ubxn7	917.237	973.502	966.583	1809.66	2709.49	1282.04	Upreg
Ucp2	13187.6	11916.9	17942.1	24586.9	24952.5	34331.6	Upreg
Uhrf1bp1l	1450.58	1631.1	1207.97	4698.62	2543.21	4707.35	Upreg
Unc5b	847.437	773.644	873.271	499.948	465.585	364.369	Downreg
Urb1	173.604	133.546	148.081	326.588	467.335	311.615	Upreg
Uros	1214.33	1390.72	1400.68	513.37	684.375	720.15	Downreg
Usp21	4564.71	6715.04	5888.75	9360.33	9989.94	8508.07	Upreg
Usp24	1738.72	3987.03	2306.41	980.883	864.657	615.869	Downreg
Usp37	729.315	1029.68	976.725	1441.69	1800.2	1381.41	Upreg
Utp3	1133.79	1026	1159.29	1738.08	1689.06	1808.35	Upreg
Vars	2118.15	1160.47	1588.32	937.263	799.02	974.104	Downreg
Vgll4	1394.2	1493.87	1862.17	2887.84	2509.96	3536.95	Upreg
Vps18	841.173	568.26	933.112	1617.28	1599.79	1429.26	Upreg
Vps33b	1499.79	2486.71	2653.28	1207.93	779.767	872.277	Downreg
Vps37a	1860.42	2133.05	1886.51	3321.8	2883.65	3424.08	Upreg
Vps52	2031.34	2776.83	2136.02	1075.95	1359.12	1262.41	Downreg
Vti1b	2646.12	2488.55	3223.29	4737.77	5255.33	5901.06	Upreg
Vwa3b	1524.85	2606.44	1322.59	988.712	889.162	715.242	Downreg
Wdr45	401.794	617.073	610.58	263.955	342.187	258.861	Downreg
Xkr5	5.36919	0	0	683.375	175.907	296.893	Upreg
Xylt2	1720.83	1701.1	1047.72	806.404	406.074	332.471	Downreg
Ypel4	500.23	756.145	670.421	1959.53	1631.3	1585.07	Upreg
Ywhag	1151.69	1218.49	1191.75	1848.8	2191.4	1978.88	Upreg
Zbtb33	54.5868	22.1041	149.095	359.023	191.66	347.193	Upreg
Zbtb7b	1926.64	2428.69	2466.66	1272.8	1423.88	1338.47	Downreg
Zc2hc1c	301.57	447.608	442.214	80.5286	148.777	204.881	Downreg
Zc3h13	1456.84	1706.62	1446.32	2666.39	2838.14	3219.2	Upreg
Zcchc12	1072.94	1059.16	1501.09	2900.15	4155.26	4279.19	Upreg
Zdhhc8	329.31	124.336	185.608	483.172	549.6	506.681	Upreg
Zfand3	522.601	375.77	388.459	1225.82	1135.96	1475.88	Upreg
Zfp180	2982.59	3496.13	3748.68	6981.38	6742.23	5103.62	Upreg
Zfp248	277.408	355.508	200.822	819.826	850.655	509.135	Upreg
Zfp362	273.829	215.515	250.52	143.162	117.271	82.1977	Downreg
Zfp418	187.922	151.966	201.836	469.75	259.047	390.132	Upreg
Zfp608	246.983	317.747	171.409	702.388	629.24	588.879	Upreg
Zfp655	1814.79	2047.39	1860.14	6551.9	7101.04	5940.31	Upreg
Zfp69	87.6968	42.3662	83.1687	628.57	483.088	529.991	Upreg
Zfp704	326.626	291.037	191.694	87.2393	82.265	163.168	Downreg
Zfp78	902.919	1867.8	940.212	205.795	245.92	388.905	Downreg
Zfp940	191.501	113.284	160.252	1121.81	1495.65	819.523	Upreg
Zfp948	213.873	247.75	255.592	449.618	494.465	516.496	Upreg
Zfp954	601.349	707.332	816.473	1711.23	1971.73	1558.07	Upreg
Zmat1	448.327	850.087	673.464	313.167	145.276	316.522	Downreg
Zmat3	291.726	407.084	259.649	746.008	580.231	574.157	Upreg
Zmiz1	3685.05	3724.54	3272.99	6301.36	6823.62	5628.7	Upreg

## Sheet: Figure 3r-3t
Figure 3r			Figure 3s			Figure 3t
# puncta per OSN			# pixels per OSN			total pixel intensity in OSN
control	lyral		control	lyral		control	lyral
2	5		1141	1097		469.443	670.446
0	3		427	397		207.659	786.339
2	3		1136	236		462.612	141.395
3	5		773	639		331.452	558.684
1	12		728	812		250.358	643.82
1	3		617	554		261.048	194.315
5	5		1634	749		756.814	449.396
2	3		1691	494		682.766	93.5464
1	14		1220	1114		489.269	9.01961
8	6		1575	601		602.737	277.659
4	10		1588	530		585.48	438.574
0	4		1096	741		460.925	471.472
4	14		1544	1133		557.593	156.416
1	1		1071	912		415.358	385.358
0	18		1198	386		449.005	110.641
1	1		1164	483		463.395	40.6288
2	3		441	824		215.8	135.484
0	14		1341	1369		579.234	273.999
1	18		1200	804		515.187	163.004
1	0		1178	972		484.924	239.974
2	5		909	397		441.54	120.238
3	4		1030	1219		436.807	377.528
3	5		517	911		244.378	138.4
4	5		1139	1580		505.216	123.265
6	5		790	875		335.112	151.701
2	1		754	857		303.225	401.698
4	5		1063	1083		489.937	283.703
6	9		1025	203		374.229	79.8131
6	11		1345	689		554.503	71.4183
5	4		947	819		428.944	223.408
3	11		1723	1069		805.774	442.251
3	5		1480	1031		646.442	270.8
4	28		1324	982		630.607	369.174
1	3		1067	335		436.894	86.017
4	10		1583	2042		578.195	542.251
2	6		1387	1176		611.714	310.965
2	11		1151	475		527.515	627.035
9	6		951	633		378.839	385.72
10	6		1821	1618		808.36	321.183
1	16		1437	1668		545.903	453.817
1	15		988	1653		410.085	27.5817
3	14		1250	1688		540.433	266.575
4	13		1467	606		604.225	250.183
4	4		1111	1310		430.591	397.256
4	8		1664	1443		668.617	444.103
3	8		1636	539		580.824	416.515
5	17		1584	1351		650.933	140.523
4	3		542	396		199.45	856.048
1	8		980	98		400.792	474.643
3	2		1536	900		643.399	174.804
5	0		1290	917		477.85	277.635
6	7		1440	1045		617.676	692.635
7	1		1460	407		630.392	728.158
2			1237			554.863
2			952			394.689
1			1020			380.324
3			900			367.329
2			916			420.858
5			1281			509.672
5			167			39.0144
5			930			318.069
3			814			305.291

## Sheet: summary Figure 3d-g
Figure 3 d-g														raw counts Olfr151 FACS-seq
GeneName	log2FoldChange	lfcSE	padj	control 1	control 2	control 3	exposed 1	exposed 2	exposed 3	control_log2mean	exposed_log2mean	modulation		GeneName	control 1	control 2	control 3	exposed 1	exposed 2	exposed 3
0610009B22Rik	-0.0244565	0.215982	0.955183	2549.24	1653.29	1926.54	2025.14	1940.51	2006.3	10.9972	10.9598	n.s.		0610005C13Rik	0	0	0	0	0	0
0610010F05Rik	-0.487583	0.376745	0.18659	2473.08	2420.14	1884.74	1168.15	711.214	2103.4	11.1423	10.3757	n.s.		0610006L08Rik	0	0	0	0	0	0
0610012G03Rik	0.00398296	0.250281	0.994912	2512.16	2157.19	2506.97	1470.01	3658.26	2068.57	11.2247	11.2288	n.s.		0610009B22Rik	2544	1880	2028	1959	1899	1901
0610030E20Rik	0.10444	0.298437	0.799735	413.851	672.748	659.28	597.515	1000.4	477.038	9.18725	9.43599	n.s.		0610009E02Rik	62	98	103	135	144	85
1110004F10Rik	0.0292368	0.170039	0.936511	4930.13	4106.84	4886.65	5029.26	4818.07	4430.54	12.1806	12.2168	n.s.		0610009L18Rik	155	100	135	24	62	45
1110006O24Rik	-0.193114	0.328659	0.599758	723.487	383.423	706.778	304.96	493.558	513.977	9.24213	8.77643	n.s.		0610010F05Rik	2468	2752	1984	1130	696	1993
1110008P14Rik	-0.117157	0.222713	0.760314	4794.85	2887.1	4060.17	3555.11	4169.19	2709.2	11.9348	11.7644	n.s.		0610010K14Rik	2	36	1	34	59	14
1110012L19Rik	0.0505541	0.274095	0.912778	949.952	606.793	564.283	769.12	899.236	612.128	9.46762	9.57206	n.s.		0610012D04Rik	0	0	28	3	0	3
1110017D15Rik	-0.156932	0.231396	0.664515	5738.79	3213.36	4519.01	3622.31	4793.54	3027.92	12.1329	11.8977	n.s.		0610012G03Rik	2507	2453	2639	1422	3580	1960
1110018N20Rik	0.124044	0.304044	0.753651	387.797	319.226	462.636	606.819	411.809	420.047	8.6106	8.90857	n.s.		0610025J13Rik	0	15	0	0	0	0
1110019D14Rik	0.373727	0.345325	0.303515	495.017	428.273	608.931	649.203	880.843	845.37	8.99927	9.63082	n.s.		0610030E20Rik	413	765	694	578	979	452
1110020A21Rik	0.215499	0.325974	0.560225	452.931	284.929	487.335	578.908	636.618	485.481	8.67736	9.14975	n.s.		0610031O16Rik	0	0	0	0	0	0
1110032A03Rik	-0.0257	0.17197	0.942518	7109.61	5508.62	5378.73	6078.53	5818.47	5687.52	12.5507	12.5173	n.s.		0610033M10Rik	0	0	3	0	0	0
1110038F14Rik	-0.0981981	0.256084	0.81371	1154.37	786.192	1102.92	780.491	1031.06	884.42	9.98797	9.81323	n.s.		0610038B21Rik	0	0	0	0	0	2
1110051M20Rik	-0.176158	0.158925	0.485786	5829.98	5719.68	6078.86	4892.8	5075.57	5271.69	12.5209	12.3109	n.s.		0610039K10Rik	1	0	0	2	0	0
1110059E24Rik	-0.125524	0.3094	0.747048	627.289	490.711	392.338	298.758	540.564	372.554	8.97856	8.66163	n.s.		0610040B10Rik	108	155	26	17	78	94
1110059G10Rik	0.0238574	0.236501	0.958639	1088.24	911.948	922.421	961.4	953.395	1087.06	9.92956	9.96811	n.s.		0610040F04Rik	24	2	0	2	0	35
1300002E11Rik	-0.532939	0.329798	0.12306	1028.11	1365.72	1535.15	669.879	775.591	908.694	10.3561	9.61787	n.s.		0610040J01Rik	0	3	0	0	0	1
1500004A13Rik	-0.118067	0.242935	0.760808	1277.63	1820.38	2411.03	1576.49	1606.36	1635.86	10.8434	10.6504	n.s.		0610043K17Rik	1	0	0	0	0	3
1500011B03Rik	-0.014343	0.171243	0.969718	17766.5	12937.9	14489	16237.3	15980.9	12413.5	13.879	13.8609	n.s.		0710001A04Rik	0	0	0	0	0	0
1500015A07Rik	-0.0763583	0.284809	0.856818	1498.08	743.981	1707.1	1296.34	1520.53	687.061	10.3635	10.191	n.s.		1010001B22Rik	81	0	0	0	14	11
1600012H06Rik	0.313372	0.238984	0.310192	4417.08	2563.48	3844.53	4841.11	4028.17	5636.86	11.8175	12.2397	n.s.		1010001N08Rik	0	0	0	0	0	0
1600014C10Rik	0.0663258	0.287985	0.878086	783.61	789.71	813.175	1218.81	1002.44	432.711	9.63753	9.7906	n.s.		1100001I12Rik	0	0	0	0	0	0
1600020E01Rik	0.0635142	0.271928	0.886927	888.827	566.34	606.081	907.644	653.99	691.283	9.42644	9.55454	n.s.		1110002E22Rik	0	0	0	0	0	0
1700001L19Rik	-0.132623	0.207897	0.70369	5056.39	3355.83	3964.23	3277.03	4313.27	3298.11	12.0107	11.8259	n.s.		1110002J07Rik	0	0	0	0	0	0
1700003E16Rik	0.389959	0.166541	0.0611264	7343.09	8486.3	8037.7	11364.2	11428.5	9623.08	12.958	13.3996	n.s.		1110002L01Rik	482	374	274	256	462	351
1700007K13Rik	-0.0430321	0.271349	0.920338	2860.88	1437.83	1795.44	1540.31	2969.52	1212.65	10.989	10.8982	n.s.		1110002O04Rik	0	0	0	0	0	0
1700008J07Rik	-0.160644	0.331365	0.662897	300.618	359.679	474.035	233.631	354.585	244.851	8.56647	8.12251	n.s.		1110003F10Rik	0	39	19	0	42	14
1700010I14Rik	-0.0864833	0.311081	0.829252	348.717	298.999	303.041	249.137	231.962	319.784	8.31251	8.06588	n.s.		1110004F10Rik	4920	4670	5144	4865	4715	4198
1700012B09Rik	-0.391412	0.199042	0.114417	31365.5	23179.5	28316.7	17537.8	25277.7	17113.2	14.7535	14.2861	n.s.		1110006O24Rik	722	436	744	295	483	487
1700012D14Rik	-0.043765	0.313864	0.91635	439.904	294.602	627.931	468.295	563.044	202.636	8.83018	8.68764	n.s.		1110008E08Rik	0	0	0	0	0	0
1700013A02Rik	6.5233	0.49753	1.89524e-37	23.0474	30.7793	8.54974	1947.61	1231.34	2871.73	4.44574	10.9786	Upreg		1110008P14Rik	4785	3283	4274	3439	4080	2567
1700013F07Rik	-0.907743	1.00882	0.0787746	689.417	381.664	423.687	209.854	36.7869	199.469	8.96364	7.22596	Downreg		1110012L19Rik	948	690	594	744	880	580
1700016K19Rik	-0.234553	0.22096	0.45712	4764.79	3061.23	3478.79	3094.05	3330.24	2632.15	11.8801	11.5602	n.s.		1110013H19Rik	105	7	45	40	0	78
1700016P03Rik	2.78017	0.540059	7.08135e-07	88.1812	70.3528	77.8976	676.081	400.569	771.493	6.31851	9.26924	Upreg		1110015O18Rik	0	0	0	0	0	0
1700017B05Rik	-0.968008	0.161244	1.43769e-08	16742.4	16509.2	18463.6	8214.28	9391.91	7992.5	14.0734	13.059	Downreg		1110017D15Rik	5727	3654	4757	3504	4691	2869
1700021F05Rik	-0.0913655	0.271308	0.827455	1107.28	700.01	768.526	737.073	918.651	614.239	9.74753	9.5654	n.s.		1110018N20Rik	387	363	487	587	403	398
1700025G04Rik	-0.0308399	0.306596	0.940533	1369.82	1042.98	1366.06	1697.44	285.099	1555.65	10.2999	10.2051	n.s.		1110019B22Rik	0	0	0	0	0	0
[truncated: 55,344 more rows]

[truncated: 1 more sheets: summary Figure 3j-m]
