# Supplementary material for: Transcriptional adaptation of olfactory sensory neurons to GPCR identity and activity
Source: Nat Commun. 2022 May 25;13:2929. doi: 10.1038/s41467-022-30511-4 (PMC9132991; doi:10.1038/s41467-022-30511-4)
Supplement: Supplementary file 7 — Source Data [file 41467_2022_30511_MOESM7_ESM.zip › Figure4_SourceData.xlsx]

## Sheet: Figure 4b
Figure 4b
	PC1	PC2	group	condition
Olfr151 exposed 1	-14.1117	23.2774	Aceto	Aceto
Olfr151 exposed 2	-20.5046	18.8767	Aceto	Aceto
Olfr151 exposed 3	-23.7265	17.576	Aceto	Aceto
Olfr151 control 1	-22.6477	-21.4174	DMSOA	DMSOA
Olfr151 control 2	-27.2388	-17.845	DMSOA	DMSOA
Olfr151 control 3	-20.0323	-6.72675	DMSOA	DMSOA
Olfr16 control 1	3.79775	-26.2706	DMSOL	DMSOL
Olfr16 control 2	27.0813	-8.62462	DMSOL	DMSOL
Olfr16 control 3	32.1739	-11.0497	DMSOL	DMSOL
Olfr16 exposed 1	5.4931	9.52685	Lyral	Lyral
Olfr16 exposed 2	32.8205	8.99342	Lyral	Lyral
Olfr16 exposed 3	26.895	13.6837	Lyral	Lyral

## Sheet: Figure 4c
Figure 4c
Gene	Olfr151_log2mean	Olfr16_log2mean	modulation		color_flag
0610009B22Rik	10.6537	11.0595	n.s.		grey
0610010F05Rik	10.7985	10.2371	n.s.		grey
0610012G03Rik	10.8811	9.40312	n.s.		grey
0610030E20Rik	8.84387	9.03298	n.s.		grey
1110004F10Rik	11.8369	12.2626	n.s.		grey
1110006O24Rik	8.89928	8.79773	n.s.		grey
1110008P14Rik	11.5913	11.3463	n.s.		grey
1110012L19Rik	9.12447	9.67955	n.s.		grey
1110017D15Rik	11.7895	11.8481	n.s.		grey
1110018N20Rik	8.2679	8.34064	n.s.		grey
1110019D14Rik	8.65631	9.41831	n.s.		grey
1110020A21Rik	8.33474	9.07259	n.s.		grey
1110032A03Rik	12.207	12.7005	n.s.		grey
1110038F14Rik	9.64471	9.90093	n.s.		grey
1110051M20Rik	12.1771	12.3677	n.s.		grey
1110059E24Rik	8.6355	9.51747	n.s.		grey
1110059G10Rik	9.58616	9.58091	n.s.		grey
1300002E11Rik	10.0124	10.2671	n.s.		grey
1500004A13Rik	10.4997	10.6768	n.s.		grey
1500011B03Rik	13.5353	13.6948	n.s.		grey
1500015A07Rik	10.0203	10.8043	n.s.		grey
1600012H06Rik	11.4741	11.695	n.s.		grey
1600014C10Rik	9.29415	9.65605	n.s.		grey
1600020E01Rik	9.08333	8.94988	n.s.		grey
1600023N17Rik	8.08937	8.86078	n.s.		grey
1700001L19Rik	11.6671	11.649	n.s.		grey
1700003E16Rik	12.6141	12.2336	n.s.		grey
1700007K13Rik	10.6456	6.63712	Downreg		blue
1700008J07Rik	8.22366	8.65851	n.s.		grey
1700010I14Rik	7.96993	8.30639	n.s.		grey
1700012B09Rik	14.4098	14.5319	n.s.		grey
1700012D14Rik	8.48751	9.71354	Upreg		tomato
1700013F07Rik	8.6208	8.43232	n.s.		grey
1700016K19Rik	11.5365	11.2599	n.s.		grey
1700017B05Rik	13.7296	13.6819	n.s.		grey
1700021F05Rik	9.40431	9.63674	n.s.		grey
1700025G04Rik	9.95653	8.25743	Downreg		blue
1700028E10Rik	8.0229	8.65548	n.s.		grey
1700028P14Rik	11.0116	11.2137	n.s.		grey
1700030J22Rik	9.96025	10.0983	n.s.		grey
1700030K09Rik	8.31083	8.45251	n.s.		grey
1700037C18Rik	9.2145	9.03321	n.s.		grey
1700037H04Rik	12.1556	12.0117	n.s.		grey
1700040D17Rik	8.62538	9.87214	Upreg		tomato
1700067K01Rik	7.37328	9.21172	Upreg		tomato
1700086L19Rik	10.3466	10.1128	n.s.		grey
1700086O06Rik	7.77696	8.26993	n.s.		grey
1700088E04Rik	9.27801	9.66947	n.s.		grey
1700096K18Rik	9.3206	8.23584	n.s.		grey
1700120C14Rik	7.53097	8.07958	n.s.		grey
1700123O20Rik	11.9133	12.336	n.s.		grey
1810013L24Rik	10.7929	9.70237	n.s.		grey
1810020O05Rik	7.95121	8.07666	n.s.		grey
1810030O07Rik	10.0224	9.7628	n.s.		grey
1810037I17Rik	11.0705	11.4057	n.s.		grey
1810055G02Rik	9.28773	9.47862	n.s.		grey
1810058I24Rik	9.98212	9.81616	n.s.		grey
2010204K13Rik	11.1683	10.2188	Downreg		blue
2010315B03Rik	9.21444	9.21965	n.s.		grey
2010320M18Rik	9.93856	9.74728	n.s.		grey
2210016F16Rik	10.9097	9.26992	n.s.		grey
2210016L21Rik	11.7069	12.3199	n.s.		grey
2210408I21Rik	10.5435	10.8513	n.s.		grey
2300009A05Rik	8.47289	8.06846	n.s.		grey
2310009A05Rik	8.75183	9.58086	Upreg		tomato
2310011J03Rik	11.2871	11.445	n.s.		grey
2310022A10Rik	9.73919	9.30403	n.s.		grey
2310022B05Rik	8.43421	7.59129	n.s.		grey
2310033P09Rik	7.37053	7.96232	n.s.		grey
2310034G01Rik	8.36654	8.53909	n.s.		grey
2310039H08Rik	9.09049	9.40275	n.s.		grey
2310040G24Rik	9.05397	9.14434	n.s.		grey
2310057M21Rik	9.61311	9.6605	n.s.		grey
2310061I04Rik	10.3719	10.4402	n.s.		grey
2410002F23Rik	8.75932	8.8903	n.s.		grey
2410004B18Rik	9.29708	9.26006	n.s.		grey
2410004P03Rik	12.9758	12.8079	n.s.		grey
2410006H16Rik	7.75074	8.13142	n.s.		grey
2410131K14Rik	10.5752	10.9916	n.s.		grey
2510002D24Rik	9.84708	9.57254	n.s.		grey
2510009E07Rik	13.6868	12.5887	n.s.		grey
2510039O18Rik	11.8269	10.0993	n.s.		grey
2510046G10Rik	8.30043	8.96052	n.s.		grey
2610001J05Rik	9.45448	10.3471	n.s.		grey
2610002M06Rik	11.0166	11.4323	n.s.		grey
2610008E11Rik	9.02761	10.2535	n.s.		grey
2610021A01Rik	9.2311	9.31272	n.s.		grey
2610035D17Rik	3.75613	10.4665	Upreg		tomato
2610044O15Rik8	9.42698	9.33008	n.s.		grey
2610301B20Rik	10.7679	10.8939	n.s.		grey
2610507B11Rik	12.1817	11.7117	n.s.		grey
2700049A03Rik	9.65501	10.0601	n.s.		grey
2700054A10Rik	8.53371	10.4716	Upreg		tomato
2700062C07Rik	8.73505	9.13635	n.s.		grey
2700097O09Rik	8.14124	8.26553	n.s.		grey
2810001G20Rik	11.9861	11.0695	Downreg		blue
2810002D19Rik	8.74626	9.98202	Upreg		tomato
2810004N23Rik	8.21966	8.6671	n.s.		grey
2810006K23Rik	8.89112	9.07367	n.s.		grey
2810013P06Rik	12.2014	12.5178	n.s.		grey
2810021J22Rik	8.80674	8.52617	n.s.		grey
2810025M15Rik	9.4054	9.21057	n.s.		grey
2810029C07Rik	9.72358	10.3083	n.s.		grey
2810402E24Rik	9.59197	9.90774	n.s.		grey
2810403D21Rik	8.28078	8.96885	n.s.		grey
2810405F17Rik	8.34835	9.04802	n.s.		grey
2900093K20Rik	9.17162	9.55897	n.s.		grey
2900097C17Rik	10.2889	10.0005	n.s.		grey
3110040N11Rik	8.37339	9.11242	n.s.		grey
3110056K07Rik	8.75124	9.56801	n.s.		grey
3110082I17Rik	9.60617	9.5729	n.s.		grey
3110083C13Rik	9.8797	9.89533	n.s.		grey
3830406C13Rik	8.8684	10.0207	Upreg		tomato
4430402I18Rik	9.86844	9.26494	n.s.		grey
4632404H12Rik	10.4841	10.503	n.s.		grey
4632415L05Rik	9.88416	9.40173	n.s.		grey
4632427E13Rik	9.73856	10.58	n.s.		grey
4732440D04Rik	8.473	9.02297	n.s.		grey
4732491K20Rik	7.92504	8.30512	n.s.		grey
4833417C18Rik	8.67532	8.66217	n.s.		grey
4833418N02Rik	8.27134	7.03002	n.s.		grey
4833420G17Rik	8.47896	9.52558	Upreg		tomato
4833439L19Rik	13.8333	13.9436	n.s.		grey
4921524J17Rik	8.54791	9.12739	n.s.		grey
4921531C22Rik	8.44918	7.7195	n.s.		grey
4930402H24Rik	11.3575	10.5839	n.s.		grey
4930430F08Rik	9.00203	8.89402	n.s.		grey
4930451G09Rik	9.82436	9.90636	n.s.		grey
4930452B06Rik	10.5494	9.57521	n.s.		grey
4930453N24Rik	11.1898	11.2396	n.s.		grey
4930458D05Rik	8.78743	9.28998	n.s.		grey
4930481A15Rik	5.29253	9.64933	Upreg		tomato
4930481B07Rik	7.99426	6.8871	n.s.		grey
4930483P17Rik	9.28482	9.58828	n.s.		grey
4930505A04Rik	7.2404	8.19876	n.s.		grey
4930511M06Rik	7.35565	8.18502	n.s.		grey
4930547M16Rik	8.00568	8.30487	n.s.		grey
4930567H12Rik	8.50363	8.20861	n.s.		grey
4930570G19Rik	10.1066	10.8966	n.s.		grey
4930579G24Rik	8.21741	8.80972	n.s.		grey
4930579K19Rik	8.29124	8.74423	n.s.		grey
4931406C07Rik	8.05136	8.74712	n.s.		grey
4931406P16Rik	9.65595	9.67501	n.s.		grey
4931415C17Rik	10.3612	10.0844	n.s.		grey
4932412D23Rik	9.31381	10.9662	n.s.		grey
4932438A13Rik	11.4647	11.2348	n.s.		grey
4933404O12Rik	10.293	10.8988	n.s.		grey
4933406P04Rik	8.49109	8.73055	n.s.		grey
4933421O10Rik	9.79215	8.59166	n.s.		grey
4933431K14Rik	9.58296	8.37917	n.s.		grey
4933434E20Rik	9.10357	9.26642	n.s.		grey
5031425E22Rik	11.0783	11.8104	n.s.		grey
5031439G07Rik	10.9162	10.3971	n.s.		grey
5033430I15Rik	9.58054	8.91799	n.s.		grey
5330413P13Rik	10.568	11.9664	Upreg		tomato
5330417C22Rik	13.1744	12.9224	n.s.		grey
5330438D12Rik	9.33524	10.2357	n.s.		grey
5430405H02Rik	8.28793	8.92693	n.s.		grey
5530601H04Rik	10.0424	10.6926	n.s.		grey
5730403I07Rik	13.5306	12.9449	n.s.		grey
5730455P16Rik	11.1359	11.2755	n.s.		grey
5730480H06Rik	10.8495	10.9596	n.s.		grey
5830454E08Rik	7.04279	8.16387	n.s.		grey
6030458C11Rik	11.3211	11.4888	n.s.		grey
6330403K07Rik	7.91302	6.92026	n.s.		grey
6330415G19Rik	9.81587	10.7541	n.s.		grey
6430500D05Rik	9.72064	9.86189	n.s.		grey
6430548M08Rik	13.2402	12.666	n.s.		grey
8030462N17Rik	10.2453	7.08348	Downreg		blue
8430429K09Rik	10.8909	11.1966	n.s.		grey
9030407P20Rik	8.24056	8.37137	n.s.		grey
9130401M01Rik	8.91928	9.25252	n.s.		grey
9230114K14Rik	10.1394	9.83914	n.s.		grey
9330151L19Rik	9.06787	8.80587	n.s.		grey
9330160F10Rik	8.77827	9.7412	Upreg		tomato
9330162012Rik	8.69297	8.13477	n.s.		grey
9330182L06Rik	13.1231	12.6334	n.s.		grey
9430015G10Rik	8.59418	8.64216	n.s.		grey
9430091E24Rik	8.49004	9.01098	n.s.		grey
9530034E10Rik	6.55498	9.63575	Upreg		tomato
9530068E07Rik	13.8578	14.0138	n.s.		grey
9530077C05Rik	11.1191	10.8943	n.s.		grey
9930014A18Rik	6.64488	8.19034	n.s.		grey
9930021J03Rik	9.91656	10.2263	n.s.		grey
9930104L06Rik	9.09143	8.68778	n.s.		grey
A130010J15Rik	8.10182	9.18593	Upreg		tomato
A130014A01Rik	8.00406	9.5019	Upreg		tomato
A2ml1	10.3624	10.8087	n.s.		grey
A330040F15Rik	8.13009	8.57772	n.s.		grey
A430005L14Rik	9.59013	9.35032	n.s.		grey
A430033K04Rik	8.82612	9.06682	n.s.		grey
A430035B10Rik	10.8138	9.09395	Downreg		blue
A430108G06Rik	11.2539	11.3908	n.s.		grey
A630052C17Rik	8.3538	9.15821	n.s.		grey
A730017L22Rik	9.15832	9.94861	n.s.		grey
A730020E08Rik	9.68424	9.94429	n.s.		grey
A730046J19Rik	13.5105	13.7865	n.s.		grey
A830018L16Rik	11.764	11.027	n.s.		grey
A930005H10Rik	7.64746	8.85756	n.s.		grey
A930006K02Rik	9.37328	9.58763	n.s.		grey
AA388235	7.09928	7.96693	n.s.		grey
AA465934	10.604	4.44699	Downreg		blue
Aaas	8.98442	8.74647	n.s.		grey
Aacs	12.7979	11.9289	Downreg		blue
Aagab	11.9188	12.1713	n.s.		grey
Aak1	10.4054	9.55789	n.s.		grey
Aamdc	9.10862	10.0864	n.s.		grey
Aamp	11.9336	12.1077	n.s.		grey
Aar2	11.07	11.1859	n.s.		grey
Aars	13.9671	13.8572	n.s.		grey
Aars2	9.48342	9.69666	n.s.		grey
Aasdh	8.46754	8.59898	n.s.		grey
Aasdhppt	10.7993	10.9486	n.s.		grey
Aatf	10.0448	9.6834	n.s.		grey
Aatk	12.2733	10.5399	Downreg		blue
Abca2	12.0175	10.619	Downreg		blue
Abca3	13.4887	13.1376	n.s.		grey
Abca5	13.6967	13.7045	n.s.		grey
Abca7	11.9283	11.6735	n.s.		grey
Abcb10	9.26247	8.85727	n.s.		grey
Abcb7	10.427	10.4886	n.s.		grey
Abcb8	10.7369	11.0693	n.s.		grey
Abcb9	9.5623	9.44879	n.s.		grey
Abcc1	14.5148	14.8105	n.s.		grey
Abcc10	9.04518	8.23315	n.s.		grey
Abcc4	13.0954	12.1388	Downreg		blue
Abcc5	11.5318	11.5174	n.s.		grey
Abcd1	8.78296	9.52261	n.s.		grey
Abcd2	12.0427	14.2438	Upreg		tomato
Abcd3	8.83134	10.8702	Upreg		tomato
Abce1	11.5837	11.6497	n.s.		grey
Abcf1	11.6066	11.4046	n.s.		grey
Abcf2	11.7309	11.4526	n.s.		grey
Abcf3	11.4062	11.6501	n.s.		grey
Abcg1	12.6164	10.2065	Downreg		blue
Abcg4	8.20371	6.52554	n.s.		grey
Abhd10	9.85408	9.95516	n.s.		grey
Abhd11	7.60948	8.80973	n.s.		grey
Abhd12	14.038	12.5797	n.s.		grey
Abhd13	10.9867	9.99093	n.s.		grey
Abhd14a	11.6484	11.1482	n.s.		grey
Abhd16a	15.3737	15.4519	n.s.		grey
Abhd17a	13.7307	12.2532	n.s.		grey
Abhd2	9.83427	10.1196	n.s.		grey
Abhd3	13.1966	13.1989	n.s.		grey
Abhd4	10.3335	10.985	n.s.		grey
Abhd5	10.3987	9.88799	n.s.		grey
Abhd6	11.6226	11.6778	n.s.		grey
Abhd8	11.8679	11.6804	n.s.		grey
Abi1	10.8291	11.4515	n.s.		grey
Abi2	10.7354	10.2805	n.s.		grey
Abl1	9.89356	8.47055	Downreg		blue
Ablim2	10.873	11.0528	n.s.		grey
Abr	13.6654	13.1842	n.s.		grey
Abraxas1	9.37909	9.82755	n.s.		grey
Abraxas2	11.292	11.5363	n.s.		grey
Abt1	9.26285	9.38282	n.s.		grey
Abtb1	10.5022	10.9182	n.s.		grey
AC109619.1	12.4944	12.2247	n.s.		grey
AC154607.1	8.79563	8.96047	n.s.		grey
Acaa1a	10.0667	10.8214	n.s.		grey
Acaa2	9.85997	11.1538	Upreg		tomato
Acad11	11.7754	11.2998	n.s.		grey
Acad8	9.82534	10.4198	n.s.		grey
Acad9	10.8856	11.0871	n.s.		grey
Acadm	9.32033	10.4808	n.s.		grey
Acadsb	10.1075	10.4093	n.s.		grey
Acadvl	11.168	11.5376	n.s.		grey
Acap2	10.384	10.5593	n.s.		grey
Acap3	11.2448	9.73119	Downreg		blue
Acat1	11.7313	12.1319	n.s.		grey
Acat2	8.86348	8.85412	n.s.		grey
Acbd3	11.4285	10.4487	n.s.		grey
Acbd4	9.09445	9.48922	n.s.		grey
Acbd5	12.5753	12.854	n.s.		grey
Acbd6	10.5871	9.70504	n.s.		grey
Acbd7	13.857	13.994	n.s.		grey
Acd	9.48382	9.5352	n.s.		grey
Acer3	8.80458	9.77499	Upreg		tomato
Acin1	10.3465	9.99804	n.s.		grey
Acly	12.0151	12.2518	n.s.		grey
Aco1	10.0083	10.8107	n.s.		grey
Aco2	14.1549	13.986	n.s.		grey
Acot13	11.2721	11.7287	n.s.		grey
Acot6	8.13614	6.77573	n.s.		grey
Acot8	9.15456	9.17014	n.s.		grey
Acot9	8.73327	9.41253	n.s.		grey
Acox1	11.4196	11.8823	n.s.		grey
Acox3	10.1867	10.2802	n.s.		grey
Acp1	9.03297	9.67572	n.s.		grey
Acp2	13.2624	13.7404	n.s.		grey
Acsl1	9.83543	10.3257	n.s.		grey
Acsl3	10.1793	9.88852	n.s.		grey
Acsl4	10.2211	11.0185	Upreg		tomato
Acsl6	14.8215	14.9645	n.s.		grey
Acsm4	15.5201	15.1008	n.s.		grey
Acss1	14.751	13.3271	Downreg		blue
Acss2	13.7626	13.8788	n.s.		grey
Acss3	9.68116	9.24936	n.s.		grey
Actb	14.5949	14.7141	n.s.		grey
Actl6a	11.3566	11.5929	n.s.		grey
Actn1	9.23195	7.79022	Downreg		blue
Actn4	13.1276	13.063	n.s.		grey
Actr10	12.7449	12.7591	n.s.		grey
Actr1a	11.1336	10.8045	n.s.		grey
Actr1b	14.4278	14.6275	n.s.		grey
Actr2	10.8898	11.1408	n.s.		grey
Actr3	11.0198	11.8358	Upreg		tomato
Actr3b	13.6512	11.5135	Downreg		blue
Actr6	9.21764	9.89652	n.s.		grey
Actr8	11.3575	11.5178	n.s.		grey
Acvr1b	7.98476	8.25317	n.s.		grey
Acvr2a	9.409	8.9962	n.s.		grey
Acyp1	9.41159	9.58265	n.s.		grey
Acyp2	9.51498	9.43778	n.s.		grey
Adal	9.18786	9.27292	n.s.		grey
Adam10	9.76977	10.3558	n.s.		grey
Adam15	10.1764	9.71676	n.s.		grey
Adam17	9.57633	9.44813	n.s.		grey
Adam19	9.30747	9.85322	n.s.		grey
Adam22	12.4326	12.555	n.s.		grey
Adam23	10.334	9.01306	n.s.		grey
Adam28	13.4991	11.6279	Downreg		blue
Adam9	12.1256	11.3138	n.s.		grey
Adamdec1	10.5674	9.15202	n.s.		grey
Adar	10.9997	10.1673	n.s.		grey
Adarb1	10.1011	8.76078	Downreg		blue
Adat1	8.35651	7.2463	n.s.		grey
Adck2	10.9157	11.1143	n.s.		grey
Adck5	8.64189	9.11233	n.s.		grey
Adcy3	17.7181	15.5953	Downreg		blue
Add1	13.5955	12.9732	n.s.		grey
Add2	13.5017	12.8357	n.s.		grey
Adgrb3	8.91933	7.82356	n.s.		grey
Adgrg1	7.3541	8.81164	n.s.		grey
Adgrl1	10.0032	9.70796	n.s.		grey
Adgrl2	9.44182	9.82603	n.s.		grey
Adgrl3	12.4	11.8799	n.s.		grey
Adgrv1	8.66711	8.90083	n.s.		grey
Adh5	13.4529	13.574	n.s.		grey
Adi1	11.7633	11.8761	n.s.		grey
Adipor1	16.6202	15.8917	n.s.		grey
Adk	10.7275	10.4813	n.s.		grey
Adnp2	10.2119	9.24711	n.s.		grey
Ado	11.1651	11.1629	n.s.		grey
Adprh	12.6728	12.6962	n.s.		grey
Adprhl2	10.1488	9.37082	n.s.		grey
Adprm	9.37431	9.87505	n.s.		grey
Adrm1	8.85083	9.07753	n.s.		grey
Adsl	11.2212	11.3343	n.s.		grey
Adss	10.6715	11.3186	n.s.		grey
Aebp2	11.6697	10.4408	Downreg		blue
Aen	9.08091	8.6706	n.s.		grey
Afap1	11.7709	11.6429	n.s.		grey
Afdn	10.1861	9.82621	n.s.		grey
Aff1	10.7086	10.2682	n.s.		grey
Aff3	11.6543	9.77328	Downreg		blue
Aff4	12.549	11.7785	n.s.		grey
Afg1l	9.88356	9.81114	n.s.		grey
Afg3l1	10.931	11.1574	n.s.		grey
Afg3l2	10.9326	9.62388	n.s.		grey
Aftph	11.2739	11.5611	n.s.		grey
Aga	10.7773	11.0982	n.s.		grey
Agap1	10.9735	9.81152	n.s.		grey
Agap3	10.2981	8.60074	n.s.		grey
Agbl2	8.36668	8.68027	n.s.		grey
Agbl3	9.06964	9.799	n.s.		grey
Agbl4	8.89952	9.35005	n.s.		grey
Agbl5	9.89023	8.94347	n.s.		grey
Agfg1	11.1107	10.0091	n.s.		grey
Agfg2	8.95395	9.30089	n.s.		grey
Ago1	9.62627	9.64773	n.s.		grey
Ago2	11.0356	10.7846	n.s.		grey
Ago3	9.80709	9.62192	n.s.		grey
Ago4	9.87176	9.12324	n.s.		grey
Agpat1	10.1734	10.0802	n.s.		grey
Agpat3	12.6544	12.3142	n.s.		grey
Agpat4	12.8223	12.3234	n.s.		grey
Agpat5	8.80002	8.88615	n.s.		grey
Agps	11.161	10.2803	n.s.		grey
Agrn	8.68395	8.02452	n.s.		grey
Agtpbp1	13.5949	12.7463	Downreg		blue
Agtrap	10.6772	10.9732	n.s.		grey
Ahctf1	9.80172	9.15706	n.s.		grey
Ahcyl1	13.9456	11.8393	Downreg		blue
Ahcyl2	12.4002	11.3597	n.s.		grey
Ahi1	11.1102	10.7121	n.s.		grey
Ahr	9.63804	9.50144	n.s.		grey
Ahsa1	11.594	11.623	n.s.		grey
Ahsa2	9.53779	9.90507	n.s.		grey
AI413582	9.98313	9.91943	n.s.		grey
AI429214	7.83644	8.13851	n.s.		grey
AI597479	10.1538	10.5376	n.s.		grey
AI837181	8.84838	8.14142	n.s.		grey
AI987944	10.0397	10.3681	n.s.		grey
Aida	9.35164	9.83071	n.s.		grey
Aifm1	10.4572	10.7059	n.s.		grey
Aig1	13.5233	13.9369	n.s.		grey
Aimp1	10.3419	10.6248	n.s.		grey
Aimp2	9.47235	9.62499	n.s.		grey
Aip	11.9873	12.0296	n.s.		grey
Ak1	16.2108	15.878	n.s.		grey
Ak2	10.2423	11.3795	n.s.		grey
Ak3	9.81473	9.55291	n.s.		grey
Ak6	8.52791	9.01674	n.s.		grey
Ak8	11.1938	10.9105	n.s.		grey
Ak9	9.31776	8.79351	n.s.		grey
Akap1	9.86359	9.9189	n.s.		grey
Akap10	9.23292	9.69021	n.s.		grey
Akap11	9.84304	10.1993	n.s.		grey
Akap12	9.22506	8.08139	n.s.		grey
Akap13	11.5654	10.9727	n.s.		grey
Akap17b	11.6623	11.9389	n.s.		grey
Akap6	10.7916	11.0081	n.s.		grey
Akap8	11.486	11.177	n.s.		grey
Akap8l	10.0537	10.2977	n.s.		grey
Akap9	11.9773	11.5454	n.s.		grey
Akip1	9.58606	9.67233	n.s.		grey
Akirin1	11.4643	10.6845	n.s.		grey
Akirin2	10.5138	9.44736	n.s.		grey
Akna	12.8241	12.1577	n.s.		grey
Akr1a1	13.7364	14.3174	n.s.		grey
Akr1e1	9.17045	11.0351	Upreg		tomato
Akr7a5	11.3845	10.6119	n.s.		grey
Akt1	11.409	9.46008	n.s.		grey
Akt1s1	10.6073	10.5722	n.s.		grey
Akt2	11.297	10.8159	n.s.		grey
Akt3	8.6996	8.98298	n.s.		grey
Aktip	11.7247	12.1666	n.s.		grey
Alad	9.65661	10.4928	n.s.		grey
Alas1	10.5014	11.7849	n.s.		grey
Aldh16a1	9.71211	10.363	n.s.		grey
Aldh18a1	12.0191	11.16	n.s.		grey
Aldh1a1	5.93761	11.0844	Upreg		tomato
Aldh2	9.89093	12.1526	Upreg		tomato
Aldh3a2	10.9733	11.607	n.s.		grey
Aldh4a1	9.74553	9.61844	n.s.		grey
Aldh6a1	8.70281	9.92996	n.s.		grey
Aldh7a1	9.17824	9.38626	n.s.		grey
Aldh9a1	7.76622	10.1023	Upreg		tomato
Aldoa	15.4942	15.0786	n.s.		grey
Aldoc	9.36059	10.8694	Upreg		tomato
Alg1	10.3734	10.0911	n.s.		grey
Alg10b	8.8399	9.3711	n.s.		grey
Alg11	11.1716	11.3589	n.s.		grey
Alg12	9.43722	9.84977	n.s.		grey
Alg13	9.04332	9.30962	n.s.		grey
Alg14	9.42089	9.8282	n.s.		grey
Alg2	12.3497	12.4346	n.s.		grey
Alg3	9.95094	10.1388	n.s.		grey
Alg5	10.6747	10.8623	n.s.		grey
Alg6	8.65977	9.75847	n.s.		grey
Alg8	9.05607	8.67186	n.s.		grey
Alg9	9.76962	9.06601	n.s.		grey
Alkbh1	9.13979	9.49958	n.s.		grey
Alkbh3	10.228	10.6293	n.s.		grey
Alkbh5	11.2799	9.73164	n.s.		grey
Alkbh6	10.3214	10.8394	n.s.		grey
Alkbh7	10.0187	9.92057	n.s.		grey
Alkbh8	9.69289	9.86462	n.s.		grey
Alms1	10.8368	11.072	n.s.		grey
Als2	9.73948	10.0863	n.s.		grey
Alyref	10.936	9.65832	n.s.		grey
Amacr	9.3547	9.25304	n.s.		grey
Ambra1	10.3448	10.4049	n.s.		grey
Amd1	7.90818	8.44648	n.s.		grey
Amdhd2	9.13751	9.27579	n.s.		grey
Amer1	8.92659	8.99559	n.s.		grey
Amer2	10.3213	9.16565	n.s.		grey
Amigo1	11.5338	9.5382	Downreg		blue
Ammecr1	8.93157	9.27577	n.s.		grey
Ammecr1l	9.66408	9.39464	n.s.		grey
Amn1	10.8881	11.6322	Upreg		tomato
Ampd2	8.93272	8.83888	n.s.		grey
Amph	10.9839	11.197	n.s.		grey
Amz2	10.4121	10.1931	n.s.		grey
Anapc1	11.2477	11.3471	n.s.		grey
Anapc10	9.50657	10.0047	n.s.		grey
Anapc11	10.5486	10.8013	n.s.		grey
Anapc13	10.1453	10.879	n.s.		grey
Anapc16	11.337	11.447	n.s.		grey
Anapc2	12.7047	12.8195	n.s.		grey
Anapc4	10.5779	10.9329	n.s.		grey
Anapc5	11.9832	12.0741	n.s.		grey
Anapc7	9.99467	10.2778	n.s.		grey
Angel1	10.9962	10.8358	n.s.		grey
Angel2	10.9667	11.4382	n.s.		grey
Angptl6	9.29167	8.74399	n.s.		grey
Ank	11.8115	11.0301	n.s.		grey
Ank2	13.3945	12.2861	Downreg		blue
Ank3	11.894	11.8441	n.s.		grey
Ankef1	8.17679	8.70979	n.s.		grey
Ankfy1	12.3683	11.2782	Downreg		blue
Ankhd1	11.4264	10.62	n.s.		grey
Ankib1	8.74295	8.55632	n.s.		grey
Ankle2	11.6606	10.135	n.s.		grey
Ankmy2	11.1769	11.5907	n.s.		grey
Ankra2	10.0625	10.3768	n.s.		grey
Ankrd10	11.6552	11.636	n.s.		grey
Ankrd11	11.0406	9.29053	Downreg		blue
Ankrd12	10.6024	10.9569	n.s.		grey
Ankrd13a	12.2936	10.8269	n.s.		grey
Ankrd13b	12.1977	10.5509	Downreg		blue
Ankrd13c	10.6785	9.81997	n.s.		grey
Ankrd16	8.63403	8.69606	n.s.		grey
Ankrd17	10.6009	10.5207	n.s.		grey
Ankrd27	9.01312	8.42434	n.s.		grey
Ankrd33b	9.49115	8.86614	n.s.		grey
Ankrd37	8.87256	8.39586	n.s.		grey
Ankrd39	9.36003	9.56643	n.s.		grey
Ankrd40	10.7511	9.54276	n.s.		grey
Ankrd42	11.3326	10.4929	Downreg		blue
Ankrd45	10.7216	10.4252	n.s.		grey
Ankrd46	12.8467	13.0094	n.s.		grey
Ankrd49	8.65513	9.4862	n.s.		grey
Ankrd50	9.41301	7.9856	n.s.		grey
Ankrd54	13.0937	11.9144	n.s.		grey
Ankrd9	8.50386	7.20084	n.s.		grey
Anks1	12.215	11.8853	n.s.		grey
Anks1b	9.65801	8.84765	n.s.		grey
Anks3	10.5984	10.3868	n.s.		grey
Anks6	9.91972	9.82567	n.s.		grey
Ankzf1	8.70444	8.25346	n.s.		grey
Ano10	10.1817	10.523	n.s.		grey
Ano2	16.2979	15.4827	Downreg		blue
Ano6	8.88901	10.7253	Upreg		tomato
Anp32a	8.63977	9.19689	n.s.		grey
Anp32b	10.6909	9.74335	n.s.		grey
Anp32e	12.6815	12.6588	n.s.		grey
Anxa11	8.16017	7.44811	n.s.		grey
Anxa2	9.21748	11.4835	n.s.		grey
Anxa5	13.7533	14.4505	Upreg		tomato
Anxa7	11.5916	11.6748	n.s.		grey
Aopep	10.0794	10.5511	n.s.		grey
Aox2	8.77892	9.78631	n.s.		grey
Ap1ar	11.6694	10.8352	n.s.		grey
Ap1b1	12.3966	12.4335	n.s.		grey
Ap1g1	12.2972	12.1038	n.s.		grey
Ap1m1	10.8786	11.0189	n.s.		grey
Ap1m2	12.5245	12.6986	n.s.		grey
Ap1s1	12.0289	12.0569	n.s.		grey
Ap2a1	11.542	10.8659	n.s.		grey
Ap2a2	12.7252	12.127	n.s.		grey
Ap2b1	10.8222	10.9597	n.s.		grey
Ap2m1	10.5428	10.75	n.s.		grey
Ap2s1	11.4155	11.8588	n.s.		grey
Ap3b1	10.6292	11.1369	n.s.		grey
Ap3b2	13.5865	13.2481	n.s.		grey
Ap3d1	13.0096	12.1998	Downreg		blue
Ap3m1	10.2489	10.3029	n.s.		grey
Ap3m2	11.8456	12.0087	n.s.		grey
Ap3s2	11.3688	11.5871	n.s.		grey
Ap4e1	10.0875	10.1662	n.s.		grey
Ap4s1	10.7571	11.2797	n.s.		grey
Ap5m1	10.8363	11.0261	n.s.		grey
Ap5s1	10.456	10.2539	n.s.		grey
Ap5z1	9.80494	8.83747	n.s.		grey
Apaf1	8.74116	10.0887	Upreg		tomato
Apba1	11.0355	10.0067	Downreg		blue
Apba2	12.1867	11.0559	Downreg		blue
Apba3	6.97227	8.45707	n.s.		grey
Apbb1	14.7203	14.4626	n.s.		grey
Apbb2	12.1783	11.3056	Downreg		blue
Apbb3	10.0956	10.0932	n.s.		grey
Apc	12.2333	11.7437	n.s.		grey
Apc2	12.324	10.9848	Downreg		blue
Apeh	8.79252	9.40336	n.s.		grey
Apex2	9.18376	9.04612	n.s.		grey
Aph1b	11.8136	12.4216	n.s.		grey
Aph1c	8.19602	8.64012	n.s.		grey
Api5	13.2205	13.3133	n.s.		grey
Apip	9.41067	10.0898	n.s.		grey
Aplp1	17.3018	15.6468	Downreg		blue
Aplp2	17.1561	17.3935	n.s.		grey
Apmap	13.0382	13.0779	n.s.		grey
Apod	8.51294	8.69619	n.s.		grey
Apool	8.93269	9.58394	n.s.		grey
Apopt1	9.68256	10.0469	n.s.		grey
App	15.8379	15.4463	n.s.		grey
Appbp2	11.2637	10.8016	n.s.		grey
Appl1	12.4175	13.0824	n.s.		grey
Aprt	8.99874	9.94524	n.s.		grey
Aptx	10.8851	10.8115	n.s.		grey
Aqp4	7.59163	10.9823	n.s.		grey
Aqr	11.1734	11.2347	n.s.		grey
Araf	11.7083	11.9522	n.s.		grey
Arap2	11.4253	10.6539	n.s.		grey
Arcn1	12.1171	12.3976	n.s.		grey
Arel1	12.853	12.3038	n.s.		grey
Arf1	13.1604	13.5206	n.s.		grey
Arf2	10.1293	10.4438	n.s.		grey
Arf3	13.3612	12.4476	n.s.		grey
Arf4	12.9696	13.3086	n.s.		grey
Arf5	11.4913	10.3767	n.s.		grey
Arf6	10.5694	9.47651	n.s.		grey
Arfgap1	10.5922	10.5075	n.s.		grey
Arfgap2	9.526	9.63406	n.s.		grey
Arfgap3	10.6418	10.855	n.s.		grey
Arfgef1	11.6606	11.0219	n.s.		grey
Arfgef2	10.0141	8.2834	Downreg		blue
Arfgef3	11.5808	11.2311	n.s.		grey
Arfip1	8.69355	8.90523	n.s.		grey
Arfip2	11.9653	12.2388	n.s.		grey
Arfrp1	10.0752	10.415	n.s.		grey
Arglu1	8.97402	8.56131	n.s.		grey
Arhgap1	11.9266	12.1075	n.s.		grey
Arhgap12	10.1562	10.4078	n.s.		grey
Arhgap17	11.3848	11.4949	n.s.		grey
Arhgap19	7.58825	8.23999	n.s.		grey
Arhgap21	10.7893	9.7617	n.s.		grey
Arhgap32	9.19251	9.23784	n.s.		grey
Arhgap33	9.2429	7.62658	Downreg		blue
Arhgap35	12.484	11.4962	n.s.		grey
Arhgap39	10.4882	9.07312	n.s.		grey
Arhgap44	12.0763	11.2069	n.s.		grey
Arhgap5	12.2693	11.9455	n.s.		grey
Arhgdia	12.1116	12.3277	n.s.		grey
Arhgdig	12.2569	9.87857	Downreg		blue
Arhgef1	9.90782	9.95101	n.s.		grey
Arhgef11	10.9099	9.27214	Downreg		blue
Arhgef12	10.7616	10.0174	n.s.		grey
Arhgef17	9.06859	7.62316	Downreg		blue
Arhgef18	10.6642	9.62941	n.s.		grey
Arhgef19	9.09897	9.46448	n.s.		grey
Arhgef2	10.9156	9.99278	n.s.		grey
Arhgef28	13.6019	12.7912	Downreg		blue
Arhgef3	12.4018	12.8323	n.s.		grey
Arhgef38	8.18743	8.66159	n.s.		grey
Arhgef9	9.09048	8.31233	n.s.		grey
Arid1a	11.1534	10.7709	n.s.		grey
Arid1b	11.5987	10.7028	Downreg		blue
Arid2	11.493	11.668	n.s.		grey
Arid3a	11.3483	11.3822	n.s.		grey
Arid3b	8.96498	9.06192	n.s.		grey
Arid4a	10.3615	10.4578	n.s.		grey
Arid4b	10.6213	11.0342	n.s.		grey
Arid5a	7.58036	9.13304	Upreg		tomato
Arid5b	8.51936	9.64015	n.s.		grey
Arih1	11.0036	10.3092	n.s.		grey
Arih2	10.9634	11.0803	n.s.		grey
Arl1	11.6481	12.1456	n.s.		grey
Arl13b	11.4456	12.1588	n.s.		grey
Arl14ep	11.5376	11.6368	n.s.		grey
Arl14epl	10.2482	10.4663	n.s.		grey
Arl16	9.08623	9.41147	n.s.		grey
Arl2	9.61311	9.99636	n.s.		grey
Arl2bp	12.3142	11.1311	n.s.		grey
Arl3	12.3703	12.5907	n.s.		grey
Arl4a	10.9391	10.2284	n.s.		grey
Arl5b	8.2906	9.55419	n.s.		grey
Arl6	12.4999	13.1479	Upreg		tomato
Arl6ip1	13.4902	13.728	n.s.		grey
Arl6ip4	10.5666	10.4187	n.s.		grey
Arl6ip5	11.828	11.9679	n.s.		grey
Arl6ip6	10.3533	10.896	n.s.		grey
Arl8b	12.9345	12.6777	n.s.		grey
Armc1	12.2783	12.4372	n.s.		grey
Armc10	8.93759	9.1186	n.s.		grey
Armc2	11.843	11.7895	n.s.		grey
Armc3	10.2075	10.3198	n.s.		grey
Armc4	10.6127	10.6894	n.s.		grey
Armc5	10.027	9.79711	n.s.		grey
Armc6	9.90328	9.29228	n.s.		grey
Armc7	8.4823	7.96662	n.s.		grey
Armc8	11.7132	11.8032	n.s.		grey
Armc9	11.1818	10.652	n.s.		grey
Armcx1	10.1985	9.55474	n.s.		grey
Armcx5	8.66132	8.48343	n.s.		grey
Armh3	9.7813	10.1782	n.s.		grey
Armh4	12.517	12.6869	n.s.		grey
Armt1	8.70407	9.87065	Upreg		tomato
Arnt	10.6005	10.5426	n.s.		grey
Arpc1a	12.2954	12.3888	n.s.		grey
Arpc1b	6.5474	10.0088	Upreg		tomato
Arpc2	12.6086	12.6626	n.s.		grey
Arpc3	11.9449	12.0484	n.s.		grey
Arpc4	13.5095	13.6702	n.s.		grey
Arpc5	9.98464	11.1175	n.s.		grey
Arpc5l	11.854	11.8977	n.s.		grey
Arpp19	11.7269	11.9143	n.s.		grey
Arrb2	10.5699	10.3878	n.s.		grey
Arrdc1	8.52364	9.12278	n.s.		grey
Arrdc3	12.6054	12.9605	n.s.		grey
Arrdc4	9.16612	9.82199	n.s.		grey
Arsa	11.1364	11.1246	n.s.		grey
Arsb	8.95426	9.96975	n.s.		grey
Arsg	10.8658	11.3548	n.s.		grey
Arsk	8.67935	8.79547	n.s.		grey
Arvcf	11.242	10.7807	n.s.		grey
Arxes1	10.4226	10.0665	n.s.		grey
Arxes2	12.3493	12.0959	n.s.		grey
Asah1	11.4502	11.6558	n.s.		grey
Asap1	9.24224	8.12181	n.s.		grey
Asap2	8.16222	6.54957	n.s.		grey
Asb1	9.7508	9.67936	n.s.		grey
Asb13	10.4023	10.5161	n.s.		grey
Asb3	9.53866	10.1778	n.s.		grey
Asb6	10.0078	9.83006	n.s.		grey
Asb7	8.88587	9.41926	n.s.		grey
Asb8	11.588	11.5686	n.s.		grey
Ascc1	12.0098	12.4056	n.s.		grey
Ascc2	10.7301	11.0838	n.s.		grey
Ascc3	10.65	10.4403	n.s.		grey
Asf1a	9.53456	8.94752	n.s.		grey
Ash1l	11.0303	10.9893	n.s.		grey
Ash2l	10.2032	10.3468	n.s.		grey
Asic1	11.5695	11.4469	n.s.		grey
Asl	9.12993	9.37375	n.s.		grey
Asna1	11.0699	11.0073	n.s.		grey
Asns	10.5204	11.7502	Upreg		tomato
Aspg	9.60212	10.0217	n.s.		grey
Asph	11.0963	11.0311	n.s.		grey
Asphd2	9.25169	7.30778	Downreg		blue
Aspscr1	10.7156	10.6928	n.s.		grey
Asrgl1	8.49511	8.66817	n.s.		grey
Aste1	9.65814	8.83993	n.s.		grey
Astn1	10.7181	10.5017	n.s.		grey
Astn2	9.69806	7.45784	Downreg		blue
Asxl2	10.1143	10.0351	n.s.		grey
Atad1	12.3712	12.899	n.s.		grey
Atad3a	8.77399	8.39881	n.s.		grey
Atad5	7.96233	8.11143	n.s.		grey
Atat1	8.40191	8.61386	n.s.		grey
Atcay	10.6816	10.6563	n.s.		grey
Ate1	11.4228	11.4569	n.s.		grey
Atf1	8.04821	8.40714	n.s.		grey
Atf2	11.6631	12.0701	n.s.		grey
Atf3	10.1631	11.3653	n.s.		grey
Atf4	12.9078	13.0416	n.s.		grey
Atf5	12.3014	12.519	n.s.		grey
Atf6	12.3872	12.4104	n.s.		grey
Atf6b	12.4313	12.4714	n.s.		grey
Atf7	11.8245	11.8966	n.s.		grey
Atf7ip	11.2846	11.0846	n.s.		grey
Atg10	10.1868	10.6338	n.s.		grey
Atg101	10.7873	11.0887	n.s.		grey
Atg12	11.277	11.7639	n.s.		grey
Atg13	11.8563	11.9309	n.s.		grey
Atg14	9.77938	10.2374	n.s.		grey
Atg16l1	9.72516	9.44673	n.s.		grey
Atg2a	9.81746	9.73254	n.s.		grey
Atg2b	11.3064	9.9877	Downreg		blue
Atg3	11.0595	10.5868	n.s.		grey
Atg4a	8.47116	9.35152	Upreg		tomato
Atg4b	10.6685	10.8238	n.s.		grey
Atg4c	8.39981	9.04938	n.s.		grey
Atg4d	11.1692	11.1424	n.s.		grey
Atg5	10.6146	11.0175	n.s.		grey
Atg7	9.72023	9.82329	n.s.		grey
Atg9a	11.0309	10.5066	n.s.		grey
Atic	9.31254	9.51954	n.s.		grey
Atl1	9.35274	9.15123	n.s.		grey
Atl2	10.4065	11.2221	Upreg		tomato
Atl3	8.88109	9.32582	n.s.		grey
Atmin	12.1406	11.2202	n.s.		grey
Atox1	13.5304	13.8948	n.s.		grey
Atp10d	12.4682	14.641	Upreg		tomato
Atp11a	11.1847	10.9173	n.s.		grey
Atp11b	10.6334	10.9915	n.s.		grey
Atp13a1	11.8981	10.3813	n.s.		grey
Atp13a2	12.3481	10.4076	Downreg		blue
Atp1a1	15.4842	14.3341	Downreg		blue
Atp1b1	16.1542	14.7477	Downreg		blue
Atp1b3	9.89644	10.1944	n.s.		grey
Atp2a2	14.4085	12.6969	Downreg		blue
Atp2b1	12.657	12.6551	n.s.		grey
Atp2b4	8.95949	7.92702	Downreg		blue
Atp2c1	13.3121	12.1939	n.s.		grey
Atp2c2	11.7074	11.2972	n.s.		grey
Atp5a1	15.3315	15.609	n.s.		grey
Atp5b	16.4145	16.3539	n.s.		grey
Atp5c1	13.8155	13.984	n.s.		grey
Atp5d	13.1633	13.2686	n.s.		grey
Atp5e	11.8043	12.1834	n.s.		grey
Atp5g3	14.0377	14.3962	n.s.		grey
Atp5h	11.6545	11.7862	n.s.		grey
Atp5j	12.9037	13.2842	n.s.		grey
Atp5j2	12.4354	12.7597	n.s.		grey
Atp5k	11.4638	12.0193	n.s.		grey
Atp5md	9.91537	10.3665	n.s.		grey
Atp5mpl	12.8506	13.468	n.s.		grey
Atp5o	12.4052	12.4721	n.s.		grey
Atp5pb	13.2613	13.4856	n.s.		grey
Atp6ap1	14.2589	14.4816	n.s.		grey
Atp6ap2	13.4651	13.8466	n.s.		grey
Atp6v0a1	13.5325	13.3537	n.s.		grey
Atp6v0a2	11.4014	11.0784	n.s.		grey
Atp6v0b	12.5954	12.7769	n.s.		grey
Atp6v0c	10.9576	11.5437	n.s.		grey
Atp6v0d1	12.359	12.5508	n.s.		grey
Atp6v0e	8.97474	10.6659	Upreg		tomato
Atp6v0e2	13.4111	13.6329	n.s.		grey
Atp6v1a	13.9203	13.9654	n.s.		grey
Atp6v1b2	12.9469	13.2944	n.s.		grey
Atp6v1c1	12.0092	12.204	n.s.		grey
Atp6v1d	12.8597	12.8846	n.s.		grey
Atp6v1e1	13.3749	13.5658	n.s.		grey
Atp6v1f	11.2806	11.5847	n.s.		grey
Atp6v1g1	12.1211	12.087	n.s.		grey
Atp6v1g2	9.89203	8.78482	Downreg		blue
Atp6v1h	12.9581	13.2704	n.s.		grey
Atp7a	9.75239	10.6124	n.s.		grey
Atp8a2	11.899	11.7367	n.s.		grey
Atp8b2	9.50298	9.2923	n.s.		grey
Atp8b3	12.7181	12.6708	n.s.		grey
Atp8b4	9.17455	8.22999	n.s.		grey
Atp9a	13.8397	13.7083	n.s.		grey
Atp9b	9.54468	9.26201	n.s.		grey
Atpaf2	9.58108	9.86929	n.s.		grey
Atpif1	12.4378	12.8644	n.s.		grey
Atpsckmt	8.85827	8.94353	n.s.		grey
Atr	9.97425	10.0474	n.s.		grey
Atraid	11.1554	11.5552	n.s.		grey
Atrip	9.75701	9.22207	n.s.		grey
Atrn	11.5199	10.531	n.s.		grey
Atrx	11.4378	11.358	n.s.		grey
Atxn1	8.60056	8.93183	n.s.		grey
Atxn10	12.6193	12.8379	n.s.		grey
Atxn2	10.1427	8.75856	n.s.		grey
Atxn2l	12.1429	11.0242	Downreg		blue
Atxn3	8.73322	9.12848	n.s.		grey
Atxn7	9.33864	8.56151	n.s.		grey
Atxn7l1	9.52187	9.55224	n.s.		grey
Atxn7l3b	13.4801	13.7891	n.s.		grey
AU022252	10.4457	9.93999	n.s.		grey
AU040320	12.0745	12.3432	n.s.		grey
Auh	11.9355	11.9621	n.s.		grey
Aup1	11.6782	11.8852	n.s.		grey
Aurkaip1	11.7907	11.6424	n.s.		grey
Auts2	10.8902	10.4006	n.s.		grey
AV356131	9.36328	9.81535	n.s.		grey
Avl9	11.5858	11.3226	n.s.		grey
AW209491	10.1084	10.0238	n.s.		grey
AW549877	9.60358	9.95997	n.s.		grey
AW554918	8.1649	9.02008	n.s.		grey
Axin1	9.38322	8.64111	n.s.		grey
Azi2	11.1067	10.7816	n.s.		grey
Azin1	12.3131	12.7976	n.s.		grey
Azin2	9.1735	8.57382	n.s.		grey
B230118H07Rik	11.6947	11.8918	n.s.		grey
B230206L02Rik	8.54832	6.40806	Downreg		blue
B230216N24Rik	10.0558	9.3246	n.s.		grey
B230217C12Rik	10.0494	10.9868	n.s.		grey
B230219D22Rik	12.9686	11.6678	n.s.		grey
B230369F24Rik	11.3133	11.8664	n.s.		grey
B2m	10.7102	12.4046	Upreg		tomato
B3galnt2	8.62895	8.34063	n.s.		grey
B3galt6	9.26959	8.15368	n.s.		grey
B3gat3	11.2271	10.7087	n.s.		grey
B3gnt8	11.4512	11.4683	n.s.		grey
B3gntl1	8.11709	7.93141	n.s.		grey
B4galnt1	7.79153	9.72765	Upreg		tomato
B4galnt3	11.8453	10.2431	Downreg		blue
B4galt1	10.0225	9.43409	n.s.		grey
B4galt2	10.4029	8.84771	n.s.		grey
B4galt3	11.1366	11.6357	n.s.		grey
B4galt4	9.71057	11.0122	Upreg		tomato
B4galt7	9.35716	9.56209	n.s.		grey
B930059L03Rik	8.34276	9.05931	n.s.		grey
B930095G15Rik	9.25695	9.11838	n.s.		grey
B9d1	11.2909	10.8912	n.s.		grey
B9d2	11.3373	11.2163	n.s.		grey
Babam1	11.3998	11.4369	n.s.		grey
Babam2	10.3672	10.5364	n.s.		grey
Bace1	11.5625	11.5302	n.s.		grey
Bad	11.468	11.7127	n.s.		grey
Bag1	11.7384	10.6787	n.s.		grey
Bag2	8.28449	8.66521	n.s.		grey
Bag3	9.0489	8.26849	n.s.		grey
Bag4	9.59017	9.73478	n.s.		grey
Bag5	9.66974	9.75874	n.s.		grey
Bag6	10.9432	10.5252	n.s.		grey
Baiap2	9.51476	9.19524	n.s.		grey
Baiap2l1	10.6972	10.9579	n.s.		grey
Banf1	11.3673	11.9184	n.s.		grey
Banp	9.89	10.0254	n.s.		grey
Bap1	10.767	10.5482	n.s.		grey
Bax	10.1721	10.2004	n.s.		grey
Baz1b	11.3074	10.1443	Downreg		blue
Baz2a	10.8882	10.0433	n.s.		grey
Baz2b	12.4074	12.2572	n.s.		grey
BB365896	7.42539	8.37871	n.s.		grey
Bbc3	8.94366	7.82738	n.s.		grey
Bbip1	11.6016	11.9275	n.s.		grey
Bbof1	8.57601	8.79064	n.s.		grey
Bbs1	12.9167	12.601	n.s.		grey
Bbs10	9.18943	8.52057	n.s.		grey
Bbs12	8.34247	8.9377	n.s.		grey
Bbs2	11.5976	11.836	n.s.		grey
Bbs4	12.5461	12.4774	n.s.		grey
Bbs5	11.0569	11.2947	n.s.		grey
Bbs7	12.0786	12.1759	n.s.		grey
Bbs9	12.3095	12.4396	n.s.		grey
Bbx	9.77432	9.80131	n.s.		grey
BC003965	10.5692	10.9223	n.s.		grey
BC004004	12.3448	12.9683	Upreg		tomato
BC005537	10.3925	11.1401	n.s.		grey
BC005624	11.4836	11.3268	n.s.		grey
BC017158	10.0068	9.3357	n.s.		grey
BC025920	9.88966	9.08288	Downreg		blue
BC029722	9.69519	9.47051	n.s.		grey
BC031181	13.3435	13.5371	n.s.		grey
BC037704	9.2574	9.7022	n.s.		grey
BC043934	7.3095	8.08708	n.s.		grey
BC049352	14.9967	14.2013	Downreg		blue
BC051077	11.3673	12.7791	Upreg		tomato
Bcap29	9.88474	10.1656	n.s.		grey
Bcap31	13.4299	13.7361	n.s.		grey
Bcar1	9.29245	9.58635	n.s.		grey
Bcar3	11.6163	10.5874	Downreg		blue
Bcas2	11.938	12.2019	n.s.		grey
Bcas3	10.2101	10.342	n.s.		grey
Bccip	10.5597	10.927	n.s.		grey
Bcdin3d	9.8539	9.98034	n.s.		grey
Bckdha	8.7877	9.26256	n.s.		grey
Bckdhb	8.37481	7.95498	n.s.		grey
Bckdk	8.97513	10.0925	n.s.		grey
Bcl10	10.4814	10.7473	n.s.		grey
Bcl11a	12.2696	12.3522	n.s.		grey
Bcl11b	11.6562	10.5017	n.s.		grey
Bcl2	10.7883	10.4814	n.s.		grey
Bcl2l1	12.9249	12.9804	n.s.		grey
Bcl2l11	9.28062	9.38855	n.s.		grey
Bcl2l13	10.2919	10.5255	n.s.		grey
Bcl2l2	8.84812	9.60828	n.s.		grey
Bcl6	11.7473	11.5403	n.s.		grey
Bcl7a	10.7935	11.3671	n.s.		grey
Bcl7b	12.1972	12.0751	n.s.		grey
Bcl7c	9.24947	8.53928	n.s.		grey
Bcl9	9.7789	10.008	n.s.		grey
Bcl9l	8.23655	7.50493	n.s.		grey
Bclaf1	12.049	11.9787	n.s.		grey
Bclaf3	9.70812	9.13612	n.s.		grey
Bcor	8.07952	7.17756	n.s.		grey
Bcorl1	8.77281	9.22751	n.s.		grey
Bcr	8.15455	7.98442	n.s.		grey
Bcs1l	7.62887	8.19741	n.s.		grey
Bdh1	10.0535	9.77706	n.s.		grey
Bdp1	9.32652	9.10352	n.s.		grey
Becn1	12.6587	12.8193	n.s.		grey
Bend7	9.11954	8.23704	n.s.		grey
Bet1	10.8109	10.975	n.s.		grey
Bet1l	9.28381	9.71519	n.s.		grey
Bex2	12.185	12.039	n.s.		grey
Bex3	12.4481	11.782	n.s.		grey
Bfar	10.9662	11.0433	n.s.		grey
Bhlhb9	9.5557	10.0994	n.s.		grey
Bhlhe41	8.47365	8.53767	n.s.		grey
Bicd1	10.7483	10.9955	n.s.		grey
Bicd2	10.2211	9.16809	n.s.		grey
Bicdl1	10.8174	9.78822	n.s.		grey
Bicdl2	11.5266	11.7721	n.s.		grey
Bicral	10.093	9.93326	n.s.		grey
Bin1	9.80954	9.70665	n.s.		grey
Bin3	10.2937	10.6851	n.s.		grey
Birc2	10.3688	10.628	n.s.		grey
Birc6	10.641	10.4109	n.s.		grey
Bivm	8.93475	9.66385	n.s.		grey
Blcap	9.77134	9.94236	n.s.		grey
Blmh	12.2854	11.9473	n.s.		grey
Bloc1s1	9.19436	9.14533	n.s.		grey
Bloc1s2	7.90754	8.30497	n.s.		grey
Bloc1s3	9.93618	8.92594	n.s.		grey
Bloc1s5	9.37634	9.41556	n.s.		grey
Bloc1s6	11.0057	10.9607	n.s.		grey
Blvra	10.1108	9.8173	n.s.		grey
Blzf1	11.1644	10.9106	n.s.		grey
Bmi1	11.3439	10.8289	n.s.		grey
Bmp2k	9.57741	8.57057	n.s.		grey
Bmp3	7.63179	9.00973	Upreg		tomato
Bmp6	10.2557	10.5855	n.s.		grey
Bmper	9.00101	8.62464	n.s.		grey
Bmpr1a	10.3789	10.3115	n.s.		grey
Bmpr2	10.8882	11.5524	n.s.		grey
Bms1	10.18	9.47477	n.s.		grey
Bmt2	9.6089	9.30691	n.s.		grey
Bmyc	9.35676	9.41735	n.s.		grey
Bnip1	8.46772	8.93074	n.s.		grey
Bnip2	11.1841	11.7794	n.s.		grey
Bnip3	10.1591	10.9668	Upreg		tomato
Bnip3l	9.12529	10.1204	Upreg		tomato
Bod1l	10.2558	9.61157	n.s.		grey
Bok	12.1274	11.9503	n.s.		grey
Bola1	11.0421	10.9793	n.s.		grey
Bola2	9.78257	10.0503	n.s.		grey
Bola3	9.99485	9.70871	n.s.		grey
Bop1	10.3991	10.4506	n.s.		grey
Borcs5	10.6002	10.5921	n.s.		grey
Borcs7	10.3312	10.7827	n.s.		grey
Borcs8	10.8547	10.6618	n.s.		grey
Bpgm	11.4609	11.6521	n.s.		grey
Bphl	11.3443	11.9485	Upreg		tomato
Bpifa1	11.5503	15.8103	Upreg		tomato
Bpifb3	10.8687	13.7651	Upreg		tomato
Bpifb4	9.41388	11.0024	n.s.		grey
Bpifb6	9.36334	11.7081	Upreg		tomato
Bpifb9b	7.71595	9.19164	n.s.		grey
Bpnt1	12.4144	12.9595	n.s.		grey
Bptf	9.89429	9.96574	n.s.		grey
Braf	12.0589	11.7324	n.s.		grey
Brap	10.5952	9.38762	n.s.		grey
Brat1	10.0831	10.23	n.s.		grey
Brcc3	10.6931	10.6507	n.s.		grey
Brd1	9.13469	8.74703	n.s.		grey
Brd2	13.0017	12.5107	n.s.		grey
Brd3	11.0725	11.3441	n.s.		grey
Brd3os	11.0876	11.1188	n.s.		grey
Brd4	10.5173	9.72112	n.s.		grey
Brd7	10.036	9.56023	n.s.		grey
Brd8	11.3881	11.5504	n.s.		grey
Brd9	9.81731	9.92086	n.s.		grey
Brdt	10.7938	10.1939	n.s.		grey
Brf1	11.3513	10.0873	n.s.		grey
Brf2	8.67263	8.47567	n.s.		grey
Bri3bp	10.2553	9.53224	n.s.		grey
Brinp2	13.7222	12.0182	Downreg		blue
Brip1os	7.65114	9.4743	Upreg		tomato
Brix1	10.5913	10.5472	n.s.		grey
Brk1	11.3108	11.717	n.s.		grey
Brox	10.5955	10.7479	n.s.		grey
Brpf1	12.7361	12.5782	n.s.		grey
Brsk2	9.64965	8.91696	n.s.		grey
Brwd1	10.3969	9.68894	n.s.		grey
Brwd3	6.63221	8.11395	n.s.		grey
Bscl2	7.98993	9.37951	n.s.		grey
Bsdc1	10.8457	11.1899	n.s.		grey
Bsg	14.6419	14.9013	n.s.		grey
Bsn	10.2754	9.78479	n.s.		grey
Bspry	10.2266	9.98348	n.s.		grey
Btaf1	11.3495	10.1516	Downreg		blue
Btbd10	11.3102	12.1888	Upreg		tomato
Btbd2	10.6387	9.14519	n.s.		grey
Btbd3	10.312	10.3447	n.s.		grey
Btbd6	9.89432	8.80626	n.s.		grey
Btbd7	11.0665	10.264	n.s.		grey
Btbd8	12.0554	11.5695	n.s.		grey
Btbd9	11.3085	10.4541	Downreg		blue
Btd	10.8566	10.4543	n.s.		grey
Btf3	10.4158	10.3694	n.s.		grey
Btf3l4	9.68915	9.83497	n.s.		grey
Btg2	11.6543	12.4564	n.s.		grey
Btrc	10.448	10.2598	n.s.		grey
Bub3	11.9839	12.0061	n.s.		grey
Bud13	8.50414	8.65606	n.s.		grey
Bud23	9.03789	9.68387	n.s.		grey
Bud31	11.045	11.332	n.s.		grey
Bysl	9.78319	10.4439	n.s.		grey
Bzw1	11.8947	12.3529	n.s.		grey
Bzw2	11.5757	11.6464	n.s.		grey
C030006K11Rik	8.72346	7.97404	n.s.		grey
C030034I22Rik	8.58431	10.3869	Upreg		tomato
C030037D09Rik	10.1259	7.90035	Downreg		blue
C130071C03Rik	9.40003	8.96831	n.s.		grey
C130083M11Rik	7.44059	8.64423	n.s.		grey
C130093G08Rik	10.3934	10.3479	n.s.		grey
C1d	10.9366	11.5438	n.s.		grey
C1galt1c1	11.9196	12.3294	n.s.		grey
C1qbp	11.7511	10.1873	n.s.		grey
C1qtnf1	7.95918	6.60409	n.s.		grey
C1qtnf12	8.2187	10.195	Upreg		tomato
C1qtnf4	9.75839	8.61164	n.s.		grey
C230072F16Rik	8.40152	6.82466	Downreg		blue
C2cd2	10.5601	9.07501	n.s.		grey
C2cd2l	12.4959	12.1004	n.s.		grey
C2cd3	11.8268	11.6034	n.s.		grey
C2cd5	10.5847	10.9967	n.s.		grey
C330007P06Rik	9.759	10.234	n.s.		grey
C330018D20Rik	9.40828	10.3864	Upreg		tomato
C530005A16Rik	7.88388	7.73355	n.s.		grey
C530008M17Rik	10.5967	10.4408	n.s.		grey
C730034F03Rik	7.77485	8.66232	n.s.		grey
C77080	10.4127	9.25797	Downreg		blue
C87436	9.9768	9.9996	n.s.		grey
C9orf72	11.7184	11.6899	n.s.		grey
Caap1	10.0544	9.21913	n.s.		grey
Cab39	12.0532	11.1622	n.s.		grey
Cab39l	12.5282	12.8466	n.s.		grey
Cabcoco1	9.72921	10.1704	n.s.		grey
Cabin1	10.5611	10.5721	n.s.		grey
Cables1	8.71871	7.71762	n.s.		grey
Cabp4	9.34873	9.45305	n.s.		grey
Cacfd1	12.1265	11.9916	n.s.		grey
Cacna1b	9.7269	9.38273	n.s.		grey
Cacna1d	9.32238	9.38478	n.s.		grey
Cacna1h	13.2746	12.1683	Downreg		blue
Cacna2d1	11.26	11.5501	n.s.		grey
Cacnb2	12.0084	12.0095	n.s.		grey
Cacnb3	15.2148	14.9425	n.s.		grey
Cacnb4	8.38583	8.14551	n.s.		grey
Cactin	11.0166	9.65047	Downreg		blue
Cacul1	9.48611	8.35411	n.s.		grey
Cacybp	12.4525	12.7841	n.s.		grey
Cad	11.3616	10.8844	n.s.		grey
Cadm1	13.8766	14.1409	n.s.		grey
Cadps	10.8947	10.3074	n.s.		grey
Cadps2	13.6523	13.1376	n.s.		grey
Calb2	11.7873	15.0992	Upreg		tomato
Calcoco1	11.5863	11.3367	n.s.		grey
Calm1	18.9916	19.2905	n.s.		grey
Calm2	17.0074	17.2542	n.s.		grey
Calm3	13.3109	13.9194	n.s.		grey
Calr	13.809	14.2558	n.s.		grey
Calu	10.4836	10.8694	n.s.		grey
Caly	11.1679	8.05628	Downreg		blue
Camk1	12.3854	12.3454	n.s.		grey
Camk2a	7.98514	7.71289	n.s.		grey
Camk2d	15.0793	13.812	Downreg		blue
Camkk1	8.68823	8.42393	n.s.		grey
Camkk2	9.81621	9.70988	n.s.		grey
Camkmt	8.94719	9.37953	n.s.		grey
Caml	10.357	10.7516	n.s.		grey
Camsap1	10.1773	8.82177	n.s.		grey
Camsap2	9.23641	8.42725	n.s.		grey
Camsap3	9.68201	9.70878	n.s.		grey
Camta1	12.6066	12.3439	n.s.		grey
Camta2	11.5294	11.468	n.s.		grey
Cand1	12.44	12.055	n.s.		grey
Cant1	12.394	12.4653	n.s.		grey
Canx	13.563	13.8893	n.s.		grey
Cap1	11.9036	12.3041	n.s.		grey
Capn10	11.372	11.0412	n.s.		grey
Capn15	9.77509	9.43451	n.s.		grey
Capn2	9.65239	7.52581	n.s.		grey
Capn5	10.6562	10.839	n.s.		grey
Capn7	11.5847	10.9624	n.s.		grey
Capns1	8.82913	9.08147	n.s.		grey
Caprin1	12.9057	12.3314	n.s.		grey
Capsl	11.0977	11.1841	n.s.		grey
Capza1	8.54551	10.1115	Upreg		tomato
Capza2	11.9773	12.5059	n.s.		grey
Capzb	13.2224	13.3428	n.s.		grey
Car2	12.1829	11.7595	n.s.		grey
Card19	8.29568	8.96385	n.s.		grey
Carhsp1	8.66384	9.25763	n.s.		grey
Carmil1	9.47071	9.67132	n.s.		grey
Carmil2	8.4762	6.13807	Downreg		blue
Carmil3	7.96659	5.94403	Downreg		blue
Carns1	15.0552	14.1629	Downreg		blue
Cars	11.1039	11.5384	n.s.		grey
Cars2	8.8611	8.03011	n.s.		grey
Cartpt	15.1351	15.5023	n.s.		grey
Casc1	8.50878	8.55736	n.s.		grey
Casc3	11.6219	10.2816	n.s.		grey
Casc4	11.4416	10.7845	n.s.		grey
Casd1	11.5877	10.9585	n.s.		grey
Cask	10.1155	8.91092	n.s.		grey
Caskin1	9.43336	7.56279	Downreg		blue
Casp2	8.10088	8.76426	n.s.		grey
Casp3	10.9586	12.1004	Upreg		tomato
Casp6	11.6517	11.8064	n.s.		grey
Casp8ap2	9.45709	9.87002	n.s.		grey
Casp9	10.0971	10.2848	n.s.		grey
Cast	7.8349	9.13413	n.s.		grey
Castor2	10.6629	10.7676	n.s.		grey
Casz1	10.6411	9.62232	Downreg		blue
Cat	7.71274	10.2455	Upreg		tomato
Cbfa2t2	10.4732	10.3517	n.s.		grey
Cbfa2t3	8.83059	7.5618	n.s.		grey
Cbfb	9.90074	9.30574	n.s.		grey
Cbl	8.79011	8.90454	n.s.		grey
Cblb	10.4824	10.9513	n.s.		grey
Cbll1	10.3521	10.8201	n.s.		grey
Cbr1	11.8414	11.7544	n.s.		grey
Cbr2	10.9476	13.9237	n.s.		grey
Cbr4	9.52114	9.58335	n.s.		grey
Cbs	8.55651	8.6976	n.s.		grey
Cbwd1	8.01818	8.65092	n.s.		grey
Cbx1	10.2818	10.29	n.s.		grey
Cbx2	10.9043	10.5617	n.s.		grey
Cbx4	13.8969	12.9257	n.s.		grey
Cbx5	8.6572	9.59088	n.s.		grey
Cbx6	12.7369	12.402	n.s.		grey
Cbx7	9.26758	8.52871	n.s.		grey
Cbx8	11.8758	11.9609	n.s.		grey
Cby1	12.6437	12.5107	n.s.		grey
Cc2d1a	10.9311	10.6284	n.s.		grey
Cc2d1b	11.0056	10.7896	n.s.		grey
Cc2d2a	10.1392	9.9532	n.s.		grey
Ccar1	12.4972	12.4066	n.s.		grey
Ccar2	12.0963	11.8812	n.s.		grey
Ccdc107	11.1491	11.1914	n.s.		grey
Ccdc112	8.52674	7.75909	n.s.		grey
Ccdc114	10.1633	10.0036	n.s.		grey
Ccdc115	10.6549	10.5608	n.s.		grey
Ccdc12	9.24316	9.45306	n.s.		grey
Ccdc120	8.62576	7.61694	n.s.		grey
Ccdc124	11.4553	11.6383	n.s.		grey
Ccdc126	11.1206	11.8867	Upreg		tomato
Ccdc127	12.2861	12.6067	n.s.		grey
Ccdc13	10.4862	10.1818	n.s.		grey
Ccdc130	9.26231	8.94272	n.s.		grey
Ccdc134	9.04196	8.60576	n.s.		grey
Ccdc136	8.78656	5.60456	Downreg		blue
Ccdc137	10.4434	10.0385	n.s.		grey
Ccdc138	10.567	10.8372	n.s.		grey
Ccdc146	9.02261	9.08014	n.s.		grey
Ccdc148	8.69209	9.44541	n.s.		grey
Ccdc149	11.9035	10.4294	Downreg		blue
Ccdc151	10.7653	10.2144	n.s.		grey
Ccdc157	14.9483	14.4482	n.s.		grey
Ccdc166	9.67844	9.94884	n.s.		grey
Ccdc170	11.8192	11.4897	n.s.		grey
Ccdc173	8.1342	8.20991	n.s.		grey
Ccdc174	8.6778	9.16253	n.s.		grey
Ccdc181	11.0457	11.0441	n.s.		grey
Ccdc184	13.6817	13.35	n.s.		grey
Ccdc186	10.1677	9.98876	n.s.		grey
Ccdc187	9.39977	8.70096	n.s.		grey
Ccdc189	11.2458	11.0891	n.s.		grey
Ccdc191	9.81289	10.315	n.s.		grey
Ccdc25	10.3723	10.7869	n.s.		grey
Ccdc28a	8.53416	8.49128	n.s.		grey
Ccdc28b	11.2502	10.2929	Downreg		blue
Ccdc30	11.5958	11.6338	n.s.		grey
Ccdc32	10.2398	10.3362	n.s.		grey
Ccdc33	11.5133	11.2616	n.s.		grey
Ccdc34	10.997	10.9384	n.s.		grey
Ccdc39	10.6997	10.8496	n.s.		grey
Ccdc40	13.8167	12.5346	Downreg		blue
Ccdc43	10.3159	10.2186	n.s.		grey
Ccdc47	12.8345	12.5423	n.s.		grey
Ccdc51	7.89757	8.78462	n.s.		grey
Ccdc57	9.67121	8.37353	Downreg		blue
Ccdc58	8.11631	8.41945	n.s.		grey
Ccdc59	10.563	10.7141	n.s.		grey
Ccdc6	8.95108	9.8333	Upreg		tomato
Ccdc60	9.83031	10.1536	n.s.		grey
Ccdc65	11.8186	11.6601	n.s.		grey
Ccdc66	10.0948	10.1329	n.s.		grey
Ccdc74a	9.45993	8.18037	n.s.		grey
Ccdc81	8.83108	9.51268	n.s.		grey
Ccdc82	10.049	10.3588	n.s.		grey
Ccdc85a	9.58616	6.64679	Downreg		blue
Ccdc85b	10.4415	9.7797	n.s.		grey
Ccdc86	9.57249	9.51148	n.s.		grey
Ccdc87	10.7774	10.2328	n.s.		grey
Ccdc88a	11.3881	10.0854	n.s.		grey
Ccdc89	9.08741	8.17462	n.s.		grey
Ccdc9	8.55817	8.98777	n.s.		grey
Ccdc90b	8.63599	9.37821	n.s.		grey
Ccdc91	11.6191	11.0531	n.s.		grey
Ccdc92	12.3052	10.6543	Downreg		blue
Ccdc92b	11.3168	10.3985	n.s.		grey
Ccdc93	9.93817	9.33574	n.s.		grey
Ccdc96	11.1775	10.9693	n.s.		grey
Ccdc97	10.6689	10.7854	n.s.		grey
Cchcr1	10.043	8.86835	Downreg		blue
Ccl27a	7.77168	7.94209	n.s.		grey
Ccm2	11.2629	10.723	n.s.		grey
Ccn3	10.058	9.77329	n.s.		grey
Ccnc	12.0963	12.261	n.s.		grey
Ccnd3	9.80491	10.2176	n.s.		grey
Ccndbp1	11.694	11.8183	n.s.		grey
Ccng1	11.8613	12.2723	n.s.		grey
Ccng2	8.9048	9.40993	n.s.		grey
Ccnh	11.1416	11.3198	n.s.		grey
Ccni	12.776	11.9948	n.s.		grey
Ccnl1	10.3084	9.71411	n.s.		grey
Ccnl2	10.4953	10.1708	n.s.		grey
Ccno	9.22958	9.12348	n.s.		grey
Ccnq	9.75567	9.80681	n.s.		grey
Ccnt1	10.7586	11.0775	n.s.		grey
Ccnt2	10.3539	10.5923	n.s.		grey
Ccp110	12.3436	13.0544	n.s.		grey
Ccpg1os	11.1391	11.3875	n.s.		grey
Ccs	10.5868	10.4367	n.s.		grey
Ccser1	9.91871	9.06043	n.s.		grey
Ccser2	11.224	10.7419	n.s.		grey
Cct2	12.3738	12.5695	n.s.		grey
Cct3	12.9973	13.1976	n.s.		grey
Cct4	12.802	13.0127	n.s.		grey
Cct5	13.4689	13.5078	n.s.		grey
Cct6a	13.3818	13.7318	n.s.		grey
Cct7	13.0422	13.3154	n.s.		grey
Cct8	13.0064	13.3042	n.s.		grey
Ccz1	11.5558	11.8032	n.s.		grey
Cd14	6.64515	12.3898	n.s.		grey
Cd164	11.8811	12.8011	Upreg		tomato
Cd274	10.4588	10.0022	n.s.		grey
Cd276	10.4457	9.36879	n.s.		grey
Cd2ap	8.78784	8.47224	n.s.		grey
Cd2bp2	11.8346	12.0488	n.s.		grey
Cd320	9.46399	9.93635	n.s.		grey
Cd36	9.36789	11.681	n.s.		grey
Cd3eap	8.3998	7.9389	n.s.		grey
Cd47	12.7858	12.5855	n.s.		grey
Cd55	9.40019	11.2973	n.s.		grey
Cd81	15.4791	15.8965	n.s.		grey
Cd82	13.2097	13.5304	n.s.		grey
Cd9	13.3855	14.8067	Upreg		tomato
Cd99l2	10.8546	10.9184	n.s.		grey
Cdadc1	11.3474	11.6286	n.s.		grey
Cdc123	11.4161	11.711	n.s.		grey
Cdc14a	10.6577	10.5752	n.s.		grey
Cdc16	10.4821	10.3196	n.s.		grey
Cdc23	10.9292	11.4674	n.s.		grey
Cdc26	9.00715	9.44365	n.s.		grey
Cdc27	9.59142	9.05079	n.s.		grey
Cdc34	9.42626	8.80178	n.s.		grey
Cdc37	12.6555	12.6846	n.s.		grey
Cdc37l1	10.3252	10.1363	n.s.		grey
Cdc40	9.76316	9.8328	n.s.		grey
Cdc42	13.1117	13.7437	Upreg		tomato
Cdc42bpa	9.26588	7.90198	n.s.		grey
Cdc42ep3	10.592	10.5964	n.s.		grey
Cdc42se1	12.6387	12.5837	n.s.		grey
Cdc42se2	12.263	12.6158	n.s.		grey
Cdc45	8.41714	9.19779	n.s.		grey
Cdc5l	10.6026	10.8254	n.s.		grey
Cdc7	8.69171	8.65837	n.s.		grey
Cdc73	10.1953	9.83729	n.s.		grey
Cdca4	10.7272	10.8291	n.s.		grey
Cdcp3	8.46473	9.97399	n.s.		grey
Cdh1	7.95929	11.8054	Upreg		tomato
Cdh15	10.0868	10.2478	n.s.		grey
Cdh2	11.8123	11.6626	n.s.		grey
Cdh23	10.5704	10.194	n.s.		grey
Cdh26	7.76815	10.9307	Upreg		tomato
Cdh4	9.97806	8.54613	n.s.		grey
Cdhr1	12.5962	12.6015	n.s.		grey
Cdip1	13.3783	14.0022	n.s.		grey
Cdipt	12.6642	12.9052	n.s.		grey
Cdk10	8.72427	8.9767	n.s.		grey
Cdk11b	11.0012	10.8014	n.s.		grey
Cdk13	10.0761	8.66771	n.s.		grey
Cdk14	9.17511	8.70565	n.s.		grey
Cdk16	12.3702	11.0693	n.s.		grey
Cdk17	10.5716	8.73935	n.s.		grey
Cdk19	10.2314	10.4536	n.s.		grey
Cdk20	10.4887	10.5962	n.s.		grey
Cdk2ap2	10.5443	10.8982	n.s.		grey
Cdk4	11.0385	11.6365	n.s.		grey
Cdk5	11.2191	11.2848	n.s.		grey
Cdk5r2	9.89499	8.28193	n.s.		grey
Cdk5rap1	11.2242	9.34872	Downreg		blue
Cdk5rap2	8.35573	8.49479	n.s.		grey
Cdk5rap3	10.7946	10.9022	n.s.		grey
Cdk7	10.9645	11.026	n.s.		grey
Cdk8	8.46418	8.05326	n.s.		grey
Cdk9	11.6062	10.6938	n.s.		grey
Cdkal1	10.0743	9.93161	n.s.		grey
Cdkl2	12.1176	11.9394	n.s.		grey
Cdkl3	8.96747	8.82815	n.s.		grey
Cdkl4	13.4078	13.3229	n.s.		grey
Cdkl5	8.28368	8.33797	n.s.		grey
Cdkn1a	12.5036	12.994	n.s.		grey
Cdkn2aip	10.2704	10.4561	n.s.		grey
Cdkn2aipnl	12.1498	12.5441	n.s.		grey
Cdkn2d	10.301	11.0368	Upreg		tomato
Cdnf	8.3277	8.86036	n.s.		grey
Cdpf1	10.3244	10.7495	n.s.		grey
Cdr2	9.46485	8.67294	n.s.		grey
Cdr2l	10.2154	8.83267	n.s.		grey
Cds1	13.967	12.7086	n.s.		grey
Cds2	11.1064	9.83363	Downreg		blue
Cdyl	9.478	8.12607	n.s.		grey
Cebpg	13.6391	13.0279	n.s.		grey
Cebpz	9.00933	9.66689	n.s.		grey
Cebpzos	8.65652	9.36969	n.s.		grey
Cecr2	11.3997	10.6914	Downreg		blue
Celf1	12.8035	12.3506	n.s.		grey
Celf3	10.7918	10.4921	n.s.		grey
Celf4	9.69767	11.8587	Upreg		tomato
Celsr2	10.2658	9.60669	n.s.		grey
Celsr3	9.40795	9.07589	n.s.		grey
Cemip2	10.0983	10.2263	n.s.		grey
Cend1	13.3849	12.7359	Downreg		blue
Cenpb	11.1168	10.5769	n.s.		grey
Cenpc1	9.36848	9.43535	n.s.		grey
Cenpl	8.89007	9.27508	n.s.		grey
Cenpq	8.35402	8.92382	n.s.		grey
Cenpt	8.83272	8.50758	n.s.		grey
Cenpx	10.4099	10.6659	n.s.		grey
Cep104	12.845	12.1935	n.s.		grey
Cep120	10.5764	11.2628	Upreg		tomato
Cep126	11.294	9.62211	n.s.		grey
Cep128	10.512	10.1691	n.s.		grey
Cep131	10.3481	9.68324	n.s.		grey
Cep135	9.13218	8.75457	n.s.		grey
Cep162	9.77462	9.7353	n.s.		grey
Cep164	10.7447	10.0665	Downreg		blue
Cep170	11.7886	11.1345	n.s.		grey
Cep170b	9.97276	9.51514	n.s.		grey
Cep19	11.9706	12.0301	n.s.		grey
Cep250	10.499	9.61833	Downreg		blue
Cep290	10.6758	10.3689	n.s.		grey
Cep350	10.6825	10.1257	n.s.		grey
Cep41	9.52984	9.4893	n.s.		grey
Cep44	9.70605	9.87615	n.s.		grey
Cep57	9.7019	10.1284	n.s.		grey
Cep63	10.0995	9.71824	n.s.		grey
Cep68	9.7649	9.31542	n.s.		grey
Cep76	10.8388	10.3884	n.s.		grey
Cep78	9.72122	9.16269	n.s.		grey
Cep83	10.8574	9.30493	Downreg		blue
Cep83os	10.135	10.1348	n.s.		grey
Cep89	10.8552	10.475	n.s.		grey
Cep95	9.26899	9.22954	n.s.		grey
Cep97	9.71577	10.0692	n.s.		grey
Cept1	11.0964	11.674	n.s.		grey
Cerk	12.7845	11.5092	n.s.		grey
Cerkl	8.45562	8.83582	n.s.		grey
Cerox1	5.52735	8.31637	n.s.		grey
Cers2	8.7294	10.3542	Upreg		tomato
Cers5	14.0512	13.9524	n.s.		grey
Cetn2	12.5221	12.5821	n.s.		grey
Cetn3	12.2702	12.6055	n.s.		grey
Cfap100	10.0021	9.81963	n.s.		grey
Cfap126	11.319	12.0296	n.s.		grey
Cfap157	7.9072	7.71809	n.s.		grey
Cfap20	13.2854	13.5646	n.s.		grey
Cfap206	12.6673	12.652	n.s.		grey
Cfap298	11.207	10.7629	n.s.		grey
Cfap299	8.09601	9.18457	n.s.		grey
Cfap300	9.89769	10.7698	Upreg		tomato
Cfap36	13.2139	13.2161	n.s.		grey
Cfap410	11.1381	11.2955	n.s.		grey
Cfap43	7.32124	8.44414	n.s.		grey
Cfap44	9.72015	9.40431	n.s.		grey
Cfap45	8.62849	8.21562	n.s.		grey
Cfap46	10.9639	10.4028	n.s.		grey
Cfap47	9.52116	9.28045	n.s.		grey
Cfap52	8.71788	8.65509	n.s.		grey
Cfap54	10.1382	9.60239	n.s.		grey
Cfap57	10.7569	9.8294	Downreg		blue
Cfap58	10.4863	10.7241	n.s.		grey
Cfap61	10.9521	11.1359	n.s.		grey
Cfap65	9.70541	9.4701	n.s.		grey
Cfap69	14.4215	13.8507	n.s.		grey
Cfap70	10.1492	10.3038	n.s.		grey
Cfap74	9.1284	9.7949	n.s.		grey
Cfap77	8.25554	6.92932	Downreg		blue
Cfap97	9.80304	9.51557	n.s.		grey
Cfap97d2	8.81881	8.90389	n.s.		grey
Cfdp1	10.7042	10.8952	n.s.		grey
Cfl1	12.9009	13.2037	n.s.		grey
Cfl2	8.82029	9.58541	n.s.		grey
Cflar	7.68036	11.245	Upreg		tomato
Cggbp1	11.9857	11.6863	n.s.		grey
Cgn	9.1248	9.82429	n.s.		grey
Cgrrf1	8.99099	9.63401	n.s.		grey
Chac2	9.75844	10.2027	n.s.		grey
Chaf1a	9.24492	9.21148	n.s.		grey
Champ1	10.6863	10.6006	n.s.		grey
Chchd1	10.7199	10.871	n.s.		grey
Chchd10	13.5827	12.8858	n.s.		grey
Chchd2	12.4954	13.0087	n.s.		grey
Chchd3	10.8102	11.0245	n.s.		grey
Chchd4	11.442	11.6713	n.s.		grey
Chchd5	8.84795	8.43394	n.s.		grey
Chchd6	11.8813	11.5523	n.s.		grey
Chchd7	9.7901	10.2036	n.s.		grey
Chd1	9.78682	8.67476	n.s.		grey
Chd1l	8.89721	9.62211	n.s.		grey
Chd2	10.7518	10.3189	n.s.		grey
Chd3	7.97624	8.44584	n.s.		grey
Chd4	11.8695	11.6315	n.s.		grey
Chd6	10.5811	10.6605	n.s.		grey
Chd7	10.0898	9.05429	n.s.		grey
Chd8	9.96481	9.29282	n.s.		grey
Chd9	9.80715	10.1192	n.s.		grey
Cherp	10.839	10.746	n.s.		grey
Chfr	10.5427	10.718	n.s.		grey
Chga	17.1157	17.0727	n.s.		grey
Chgb	11.1493	10.4225	n.s.		grey
Chic1	7.50005	8.65224	n.s.		grey
Chic2	12.0926	11.0768	n.s.		grey
Chid1	10.2471	10.517	n.s.		grey
Chil4	0	10.8711	Upreg		tomato
Chil6	8.34767	11.8201	Upreg		tomato
Chka	10.2748	9.43105	n.s.		grey
Chm	10.0721	10.0426	n.s.		grey
Chmp1a	11.4868	11.8214	n.s.		grey
Chmp2a	12.4748	12.6443	n.s.		grey
Chmp2b	11.3122	11.4886	n.s.		grey
Chmp3	11.864	11.9409	n.s.		grey
Chmp4b	8.74426	8.1682	n.s.		grey
Chmp5	11.6426	12.0239	n.s.		grey
Chmp6	10.7826	10.6379	n.s.		grey
Chmp7	10.8226	11.0148	n.s.		grey
Chn1	9.97057	9.41843	n.s.		grey
Chordc1	11.1528	11.4202	n.s.		grey
Chp1	10.5724	11.6623	Upreg		tomato
Chpf	12.0577	10.1201	n.s.		grey
Chpf2	9.19287	9.23999	n.s.		grey
Chrac1	10.718	10.9963	n.s.		grey
Chrnb2	9.52344	9.31382	n.s.		grey
Chst11	8.64692	8.2735	n.s.		grey
Chst12	9.94464	9.70048	n.s.		grey
Chst8	11.3679	11.2884	n.s.		grey
Chsy1	8.71252	8.52938	n.s.		grey
Chtop	12.9422	13.3892	n.s.		grey
Chuk	11.1662	10.6729	n.s.		grey
Churc1	8.58127	8.87454	n.s.		grey
Ciao1	10.9026	11.4998	n.s.		grey
Ciao2a	10.7916	11.2502	n.s.		grey
Ciao2b	9.67491	9.6855	n.s.		grey
Ciao3	10.8086	10.9963	n.s.		grey
Ciapin1	11.1499	10.6975	n.s.		grey
Cib1	12.0425	12.1666	n.s.		grey
Cic	10.1057	10.1179	n.s.		grey
Cidea	10.2637	9.59785	n.s.		grey
Cinp	9.96662	10.0189	n.s.		grey
Cipc	11.6504	11.7564	n.s.		grey
Cirbp	12.842	13.3109	n.s.		grey
Cisd1	12.4424	12.525	n.s.		grey
Cisd2	11.9771	12.2364	n.s.		grey
Cisd3	7.80284	9.04278	n.s.		grey
Ciz1	9.38952	9.71456	n.s.		grey
Ckap5	12.6237	12.4904	n.s.		grey
Ckb	17.4364	16.2903	Downreg		blue
Ckmt1	13.9226	13.4412	n.s.		grey
Clasp1	10.7003	10.3532	n.s.		grey
Clasp2	12.9204	12.7145	n.s.		grey
Clasrp	9.35561	7.78979	Downreg		blue
Clba1	11.7914	11.8813	n.s.		grey
Clcc1	11.0969	10.9992	n.s.		grey
Clcn3	12.5803	12.5615	n.s.		grey
Clcn4	13.2151	13.7841	n.s.		grey
Clcn5	8.72099	8.77527	n.s.		grey
Clcn6	11.3207	10.6979	n.s.		grey
Clcn7	11.8584	12.0755	n.s.		grey
Cldn12	12.0107	11.8072	n.s.		grey
Cldn23	9.31653	9.04579	n.s.		grey
Cldn3	12.0156	12.8171	Upreg		tomato
Cldn9	14.2952	14.3884	n.s.		grey
Cldnd1	12.5958	11.9643	n.s.		grey
Clec11a	8.3604	8.30752	n.s.		grey
Clec16a	10.8331	11.1669	n.s.		grey
Clgn	15.5369	15.9015	n.s.		grey
Clic1	12.2766	12.2958	n.s.		grey
Clic3	10.3562	10.5953	n.s.		grey
Clic4	10.4534	10.0894	n.s.		grey
Clint1	12.1548	11.4792	n.s.		grey
Clip1	11.0865	10.5865	n.s.		grey
Clip3	11.6821	11.6516	n.s.		grey
Clip4	11.8782	11.0815	n.s.		grey
Clk1	11.9532	12.2587	n.s.		grey
Clk2	9.37828	8.37302	n.s.		grey
Clk3	10.5255	10.1086	n.s.		grey
Clk4	11.0132	11.365	n.s.		grey
Clmn	9.24872	8.76009	n.s.		grey
Cln3	9.61446	9.75111	n.s.		grey
Cln5	10.0781	9.64383	n.s.		grey
Cln6	9.3231	8.70757	n.s.		grey
Cln8	11.7	11.4707	n.s.		grey
Clns1a	11.5351	11.9088	n.s.		grey
Clock	10.1792	10.0994	n.s.		grey
Clp1	9.24697	10.079	n.s.		grey
Clpb	11.8283	11.2488	n.s.		grey
Clpp	11.3865	11.2407	n.s.		grey
Clptm1	14.3329	14.3951	n.s.		grey
Clptm1l	10.3392	10.0604	n.s.		grey
Clpx	10.9943	11.3376	n.s.		grey
Clstn1	15.4512	13.9066	Downreg		blue
Clstn2	15.2424	14.036	n.s.		grey
Clta	11.6372	11.6917	n.s.		grey
Cltb	11.1693	11.062	n.s.		grey
Cltc	13.9786	14.039	n.s.		grey
Cluap1	9.18457	9.64834	n.s.		grey
Cluh	11.6743	10.2661	Downreg		blue
Clybl	9.10733	8.6995	n.s.		grey
Cmc1	9.26144	9.48095	n.s.		grey
Cmc2	9.16386	8.63156	n.s.		grey
Cmc4	7.95771	8.38069	n.s.		grey
Cmip	16.6249	16.2955	n.s.		grey
Cmpk1	12.5821	12.8621	n.s.		grey
Cmpk2	11.9618	12.1508	n.s.		grey
Cmss1	8.47208	8.38033	n.s.		grey
Cmtm4	10.2339	10.0403	n.s.		grey
Cmtm6	11.8442	12.127	n.s.		grey
Cmtr2	8.95485	9.53637	n.s.		grey
Cnbp	14.5331	15.062	n.s.		grey
Cndp2	11.9142	12.123	n.s.		grey
Cnep1r1	8.80554	9.40198	n.s.		grey
Cnga2	17.5299	17.2393	n.s.		grey
Cnga4	16.5294	16.1432	n.s.		grey
Cngb1	15.6703	15.213	n.s.		grey
Cnih1	12.6687	12.6462	n.s.		grey
Cnih2	10.2269	8.39742	n.s.		grey
Cnih4	8.5611	9.94352	n.s.		grey
Cnksr3	11.5686	11.0663	n.s.		grey
Cnn3	10.3902	11.5396	n.s.		grey
Cnnm4	9.92947	9.59693	n.s.		grey
Cnot1	10.7161	10.6856	n.s.		grey
Cnot10	11.0771	11.0014	n.s.		grey
Cnot11	10.9015	9.45382	n.s.		grey
Cnot2	10.8584	11.1783	n.s.		grey
Cnot3	9.45384	9.40625	n.s.		grey
Cnot4	10.7299	10.9058	n.s.		grey
Cnot6	10.8133	10.3867	n.s.		grey
Cnot6l	9.55836	9.98838	n.s.		grey
Cnot7	11.4529	11.7596	n.s.		grey
Cnot8	9.83595	10.0574	n.s.		grey
Cnot9	10.3056	10.6549	n.s.		grey
Cnppd1	13.6176	13.4879	n.s.		grey
Cnpy1	9.44133	8.71954	n.s.		grey
Cnpy2	11.1854	11.5498	n.s.		grey
Cnpy3	10.1305	10.4632	n.s.		grey
Cnpy4	7.8949	8.32667	n.s.		grey
Cnrip1	9.59299	9.89817	n.s.		grey
Cnst	12.8657	12.8185	n.s.		grey
Cntn1	7.9388	8.56	n.s.		grey
Cntn4	15.5191	15.5354	n.s.		grey
Cntrl	8.64123	8.87391	n.s.		grey
Cntrob	8.91788	9.13616	n.s.		grey
Coa3	11.2325	11.8828	n.s.		grey
Coa5	12.0442	12.3088	n.s.		grey
Coa6	9.67154	9.99273	n.s.		grey
Coasy	11.0978	10.6703	n.s.		grey
Cobl	9.29317	7.49538	n.s.		grey
Cog1	11.4082	10.0753	n.s.		grey
Cog2	10.6077	10.7376	n.s.		grey
Cog3	11.0296	10.5216	n.s.		grey
Cog4	11.2889	11.292	n.s.		grey
Cog5	9.13004	9.18608	n.s.		grey
Cog6	11.9627	11.8871	n.s.		grey
Cog7	12.0127	11.8333	n.s.		grey
Cog8	10.8492	10.4278	n.s.		grey
Coil	8.49939	8.8848	n.s.		grey
Col4a3bp	8.4549	7.63195	n.s.		grey
Colgalt1	8.69607	9.72136	n.s.		grey
Commd1	10.163	10.2793	n.s.		grey
Commd10	10.5384	11.448	Upreg		tomato
Commd2	10.5232	10.6121	n.s.		grey
Commd3	9.60931	10.0469	n.s.		grey
Commd4	10.6092	10.4726	n.s.		grey
Commd6	11.4178	11.6656	n.s.		grey
Commd7	11.0357	11.1432	n.s.		grey
Commd8	11.369	11.811	n.s.		grey
Commd9	9.45581	9.80387	n.s.		grey
Comt	10.871	11.1415	n.s.		grey
Copa	14.4952	14.0281	n.s.		grey
Copb1	12.623	12.9234	n.s.		grey
Copb2	12.6114	12.7275	n.s.		grey
Cope	12.3885	12.4311	n.s.		grey
Copg1	12.9721	12.7768	n.s.		grey
Copg2	10.8726	11.2554	n.s.		grey
Coprs	10.3544	10.0759	n.s.		grey
Cops2	11.9156	12.3096	n.s.		grey
Cops3	12.0917	12.5128	n.s.		grey
Cops4	12.0767	12.5481	n.s.		grey
Cops5	12.3594	12.6126	n.s.		grey
Cops6	12.4696	12.7403	n.s.		grey
Cops7a	12.1199	12.2459	n.s.		grey
Cops7b	10.2053	10.3981	n.s.		grey
Cops8	11.1666	11.1457	n.s.		grey
Cops9	11.4655	12.2735	n.s.		grey
Copz1	12.9064	13.208	n.s.		grey
Coq10a	11.0017	9.64378	n.s.		grey
Coq10b	9.9865	10.3077	n.s.		grey
Coq2	11.3693	10.5252	n.s.		grey
Coq3	9.74866	10.2136	n.s.		grey
Coq4	11.078	11.2001	n.s.		grey
Coq5	10.2589	10.491	n.s.		grey
Coq6	8.86926	9.56615	n.s.		grey
Coq7	11.4712	11.2985	n.s.		grey
Coq8a	9.27632	10.5069	Upreg		tomato
Coq8b	10.9184	10.9251	n.s.		grey
Coq9	11.983	11.914	n.s.		grey
Coro1b	11.8701	11.6945	n.s.		grey
Coro1c	10.8927	10.8736	n.s.		grey
Coro2a	12.2886	12.2705	n.s.		grey
Coro6	9.57433	7.35915	Downreg		blue
Coro7	10.5027	9.85588	n.s.		grey
Cotl1	8.94909	10.8923	Upreg		tomato
Cox10	10.4747	10.3283	n.s.		grey
Cox14	12.7702	12.9733	n.s.		grey
Cox15	11.7197	12.0217	n.s.		grey
Cox16	8.65077	8.77288	n.s.		grey
Cox17	8.53036	8.91315	n.s.		grey
Cox18	8.91358	9.37273	n.s.		grey
Cox19	11.5965	11.9221	n.s.		grey
Cox4i1	14.7203	14.6294	n.s.		grey
Cox5a	12.5308	12.4115	n.s.		grey
Cox5b	12.0516	12.1387	n.s.		grey
Cox6a1	13.7349	14.0264	n.s.		grey
Cox6b1	13.2763	13.4592	n.s.		grey
Cox6c	11.8029	12.9726	Upreg		tomato
Cox7a1	8.75645	9.29242	n.s.		grey
Cox7a2	12.7196	13.0519	n.s.		grey
Cox7a2l	10.1337	10.3687	n.s.		grey
Cox7b	12.4345	12.8826	n.s.		grey
Cox8a	13.4457	13.4285	n.s.		grey
Cpd	10.504	9.92315	n.s.		grey
Cpe	14.7327	13.4931	n.s.		grey
Cpeb1	10.9979	10.8138	n.s.		grey
Cpeb2	9.51623	9.16643	n.s.		grey
Cpeb4	11.7707	11.3842	n.s.		grey
Cplane1	10.4177	10.4457	n.s.		grey
Cplane2	8.7719	9.5142	n.s.		grey
Cplx2	11.1485	10.5584	n.s.		grey
Cpn1	11.2138	9.69877	Downreg		blue
Cpne3	9.43127	10.3486	n.s.		grey
Cpox	10.2548	9.62024	n.s.		grey
Cpped1	11.1285	11.2125	n.s.		grey
Cpsf1	11.4449	11.1507	n.s.		grey
Cpsf2	11.2266	11.6043	n.s.		grey
Cpsf3	11.4655	11.6149	n.s.		grey
Cpsf4	10.4652	10.375	n.s.		grey
Cpsf6	12.1639	12.6038	n.s.		grey
Cpsf7	8.6387	8.96127	n.s.		grey
Cpt1c	9.81185	9.6467	n.s.		grey
Cpt2	9.53704	10.1564	n.s.		grey
Cptp	9.9185	10.0041	n.s.		grey
Cr1l	11.4167	11.9817	n.s.		grey
Crabp1	6.96506	10.2829	Upreg		tomato
Cradd	9.14789	8.96213	n.s.		grey
Crat	9.98181	9.90766	n.s.		grey
Crb3	8.83752	9.21092	n.s.		grey
Crbn	11.0652	11.264	n.s.		grey
Crcp	10.4725	10.5696	n.s.		grey
Creb1	11.7464	11.569	n.s.		grey
Creb3	11.4023	11.3725	n.s.		grey
Creb3l1	11.5867	10.0303	n.s.		grey
Creb3l2	9.27775	9.3353	n.s.		grey
Crebbp	10.7668	10.6176	n.s.		grey
Crebrf	10.9099	11.1538	n.s.		grey
Creg1	10.6305	11.5579	n.s.		grey
Creld1	11.4326	11.5206	n.s.		grey
Creld2	10.3218	10.0894	n.s.		grey
Crip2	12.4393	11.7209	Downreg		blue
Crip3	7.33997	8.51769	n.s.		grey
Cript	11.5405	11.551	n.s.		grey
Crk	12.3948	11.565	n.s.		grey
Crkl	11.417	11.7615	n.s.		grey
Crlf3	9.15945	8.61856	n.s.		grey
Crmp1	12.3992	12.7812	n.s.		grey
Crnkl1	10.7077	10.8375	n.s.		grey
Crocc	9.50873	8.13316	n.s.		grey
Crot	8.88189	10.1911	n.s.		grey
Crtc1	9.35949	9.74296	n.s.		grey
Crtc2	11.0625	10.9884	n.s.		grey
Crtc3	10.5491	9.04052	Downreg		blue
Cry1	11.4424	10.1025	n.s.		grey
Cry2	12.9919	13.0611	n.s.		grey
Cryl1	7.83328	10.6384	Upreg		tomato
Crym	12.685	12.5362	n.s.		grey
Cryzl1	11.1003	11.6923	n.s.		grey
Cs	14.234	14.3806	n.s.		grey
Csad	8.38879	9.10638	n.s.		grey
Csde1	13.9546	14.2113	n.s.		grey
Cse1l	11.5067	11.8718	n.s.		grey
Csnk1a1	13.9001	13.3886	n.s.		grey
Csnk1d	12.4251	11.6547	n.s.		grey
Csnk1e	9.56157	8.97242	n.s.		grey
Csnk1g1	9.94917	9.79138	n.s.		grey
Csnk1g2	11.3994	9.49655	n.s.		grey
Csnk1g3	10.1876	9.44455	n.s.		grey
Csnk2a1	8.48547	9.45019	Upreg		tomato
Csnk2b	11.2054	11.3594	n.s.		grey
Cspp1	9.59346	10.1975	n.s.		grey
Csrnp1	8.70652	9.43212	n.s.		grey
Csrnp2	12.8345	12.7614	n.s.		grey
Csrnp3	9.54985	8.39036	n.s.		grey
Csrp1	6.53592	9.65488	Upreg		tomato
Cst3	12.1462	12.2869	n.s.		grey
Cstb	11.1324	11.3405	n.s.		grey
Cstf1	10.1346	10.2372	n.s.		grey
Cstf2	11.3051	11.1028	n.s.		grey
Cstf2t	12.3066	12.2359	n.s.		grey
Cstf3	11.6193	12.0054	n.s.		grey
CT010467.1	15.6127	14.9548	n.s.		grey
Ctbp1	13.1324	11.7445	n.s.		grey
Ctbp2	8.32802	9.7723	Upreg		tomato
Ctbs	9.11669	9.32228	n.s.		grey
Ctc1	10.1701	9.91581	n.s.		grey
Ctcf	11.3138	10.6807	n.s.		grey
Ctdp1	10.1298	8.90921	n.s.		grey
Ctdsp2	9.91805	9.79974	n.s.		grey
Ctdspl2	10.4537	10.3754	n.s.		grey
Ctnna1	12.9938	12.459	n.s.		grey
Ctnna2	11.4216	10.9531	n.s.		grey
Ctnnb1	13.8546	12.988	n.s.		grey
Ctnnbip1	10.5767	9.65456	n.s.		grey
Ctnnbl1	11.0979	11.0507	n.s.		grey
Ctnnd1	9.0631	9.04469	n.s.		grey
Ctnnd2	8.52164	8.20796	n.s.		grey
Ctns	9.65908	9.76374	n.s.		grey
Ctps	8.49349	8.49944	n.s.		grey
Ctps2	9.94827	10.3575	n.s.		grey
Ctr9	12.5078	12.3586	n.s.		grey
Ctsa	14.3736	14.4731	n.s.		grey
Ctsb	15.6334	15.645	n.s.		grey
Ctsd	12.7024	13.0577	n.s.		grey
Ctsf	12.3397	11.7311	Downreg		blue
Ctso	8.00454	9.21242	n.s.		grey
Ctsz	8.94172	10.205	n.s.		grey
Cttn	12.508	12.6326	n.s.		grey
Cttnbp2	9.11189	9.55308	n.s.		grey
Cttnbp2nl	11.8403	11.3453	n.s.		grey
Ctu2	9.42223	9.19704	n.s.		grey
Ctxn1	11.3822	11.2227	n.s.		grey
Ctxn3	15.3007	15.3134	n.s.		grey
Cuedc1	8.9856	6.52268	Downreg		blue
Cuedc2	10.969	10.9446	n.s.		grey
Cul1	11.8322	12.2817	n.s.		grey
Cul2	9.94986	10.3423	n.s.		grey
Cul3	10.4882	10.1939	n.s.		grey
Cul4a	11.6679	11.7417	n.s.		grey
Cul4b	9.26037	9.34143	n.s.		grey
Cul5	10.8596	10.5904	n.s.		grey
Cul7	9.76991	9.21729	n.s.		grey
Cul9	10.2352	10.0083	n.s.		grey
Cuta	11.1911	11.3243	n.s.		grey
Cutc	8.66661	9.06845	n.s.		grey
Cux1	11.3772	10.9468	n.s.		grey
Cwc15	11.4993	11.734	n.s.		grey
Cwc22	8.65179	8.35629	n.s.		grey
Cwc25	9.99339	9.96886	n.s.		grey
Cwc27	8.8438	9.33051	n.s.		grey
Cwf19l1	9.13906	8.79383	n.s.		grey
Cwf19l2	8.59475	9.33136	n.s.		grey
Cx3cl1	10.8065	11.0018	n.s.		grey
Cxadr	11.9052	12.3022	n.s.		grey
Cxxc1	11.2177	10.9536	n.s.		grey
Cyb561	14.5774	14.5213	n.s.		grey
Cyb561a3	9.91242	9.90253	n.s.		grey
Cyb561d1	10.604	10.2358	n.s.		grey
Cyb561d2	9.43398	9.49608	n.s.		grey
Cyb5a	11.8469	12.9635	n.s.		grey
Cyb5b	12.487	12.9983	n.s.		grey
Cyb5d1	8.92784	9.1397	n.s.		grey
Cyb5d2	9.8299	10.4927	n.s.		grey
Cyb5r1	13.4846	12.8297	Downreg		blue
Cyb5r3	11.709	12.5759	n.s.		grey
Cyb5r4	10.6704	10.4875	n.s.		grey
Cyb5rl	8.58254	8.86874	n.s.		grey
Cyba	6.86099	9.67262	Upreg		tomato
Cybc1	9.48559	9.53338	n.s.		grey
Cyc1	13.1712	13.0372	n.s.		grey
Cycs	8.96603	9.18469	n.s.		grey
Cyfip1	8.41862	9.95088	Upreg		tomato
Cyfip2	13.4168	13.5842	n.s.		grey
Cyhr1	10.4796	10.1374	n.s.		grey
Cyld	11.0587	10.9215	n.s.		grey
Cyp20a1	10.74	10.5729	n.s.		grey
Cyp26b1	9.75195	6.25473	Downreg		blue
Cyp2c23	9.21433	9.12403	n.s.		grey
Cyp2j12	6.56202	11.7939	Upreg		tomato
Cyp2s1	9.53636	10.88	Upreg		tomato
Cyp2u1	9.53354	8.83792	n.s.		grey
Cyp4f13	8.14027	9.34456	n.s.		grey
Cyp51	11.7631	10.7615	Downreg		blue
Cystm1	14.8695	15.0658	n.s.		grey
Cyth1	10.5552	10.6057	n.s.		grey
Cyth2	12.3064	11.7745	n.s.		grey
Cyth3	8.4652	9.10543	n.s.		grey
Czib	9.25739	9.7455	n.s.		grey
D030025P21Rik	8.39282	6.36156	Downreg		blue
D11Wsu47e	7.98025	8.36181	n.s.		grey
D130017N08Rik	9.95529	9.90486	n.s.		grey
D130020L05Rik	8.47658	9.08717	n.s.		grey
D130043K22Rik	13.7585	13.4732	n.s.		grey
D1Ertd622e	11.7279	12.0437	n.s.		grey
D230025D16Rik	9.72166	10.377	n.s.		grey
D2hgdh	8.91556	9.22006	n.s.		grey
D330023K18Rik	8.57293	8.54295	n.s.		grey
D3Ertd751e	10.1661	9.98075	n.s.		grey
D430041D05Rik	10.1612	6.33917	Downreg		blue
D430042O09Rik	12.4799	11.5676	Downreg		blue
D5Ertd579e	11.2774	10.8381	n.s.		grey
D6Wsu163e	10.7279	10.658	n.s.		grey
D730003I15Rik	8.30445	8.73953	n.s.		grey
D8Ertd738e	11.0406	11.1825	n.s.		grey
D930020B18Rik	11.6248	10.4847	Downreg		blue
Daam1	9.94463	10.3013	n.s.		grey
Dab2ip	9.63313	9.45479	n.s.		grey
Dad1	12.8846	12.9697	n.s.		grey
Dag1	11.8974	10.6506	Downreg		blue
Dagla	8.30655	9.59067	n.s.		grey
Daglb	9.62514	9.20409	n.s.		grey
Dalrd3	11.4356	11.3509	n.s.		grey
Dand5	9.14899	9.16351	n.s.		grey
Dap	6.82124	9.85537	Upreg		tomato
Dap3	11.4333	11.3477	n.s.		grey
Dapk1	11.4933	10.5036	Downreg		blue
Dars	11.2379	11.3047	n.s.		grey
Dars2	9.93592	9.89908	n.s.		grey
Daxx	10.2543	10.2271	n.s.		grey
Dazap1	10.606	10.1545	n.s.		grey
Dazap2	13.9139	14.5017	Upreg		tomato
Dbi	8.19116	11.5877	Upreg		tomato
Dbn1	11.1206	10.2252	n.s.		grey
Dbndd1	10.8224	10.8179	n.s.		grey
Dbnl	12.0653	11.6138	n.s.		grey
Dbpht2	9.82959	9.92805	n.s.		grey
Dbr1	9.6746	8.41007	Downreg		blue
Dbt	9.50891	9.57528	n.s.		grey
Dcaf1	10.274	9.74864	n.s.		grey
Dcaf10	9.66415	8.86109	n.s.		grey
Dcaf11	13.6231	13.7346	n.s.		grey
Dcaf12	11.9334	12.0649	n.s.		grey
Dcaf13	10.3354	10.6372	n.s.		grey
Dcaf15	8.78755	8.67391	n.s.		grey
Dcaf17	8.78503	9.56146	n.s.		grey
Dcaf4	9.62448	10.0304	n.s.		grey
Dcaf5	11.047	10.4197	n.s.		grey
Dcaf6	9.5297	9.00903	n.s.		grey
Dcaf7	12.7875	13.0448	n.s.		grey
Dcaf8	12.4584	12.3965	n.s.		grey
Dcakd	10.3386	10.6041	n.s.		grey
Dcdc2a	15.2457	15.8042	n.s.		grey
Dcdc5	11.4907	10.4337	Downreg		blue
Dck	10.323	11.4131	Upreg		tomato
Dclk2	9.81146	8.39088	n.s.		grey
Dclk3	12.6709	10.6023	Downreg		blue
Dclre1a	8.86391	8.41444	n.s.		grey
Dclre1b	8.68505	9.1726	n.s.		grey
Dclre1c	9.71193	9.65519	n.s.		grey
Dcp1a	8.85411	9.21231	n.s.		grey
Dcp1b	9.52746	9.72655	n.s.		grey
Dcps	10.202	10.5676	n.s.		grey
Dcst1	8.99225	8.67282	n.s.		grey
Dctn1	14.1092	13.4706	n.s.		grey
Dctn2	13.0452	12.9202	n.s.		grey
Dctn3	12.5848	12.735	n.s.		grey
Dctn4	10.6948	11.0509	n.s.		grey
Dctn5	10.3762	10.9472	n.s.		grey
Dctn6	11.2193	11.3266	n.s.		grey
Dctpp1	8.81469	8.92745	n.s.		grey
Dcun1d1	9.66239	10.0483	n.s.		grey
Dcun1d2	11.6208	11.4665	n.s.		grey
Dcun1d3	8.26578	8.64409	n.s.		grey
Dcun1d4	10.7734	10.6305	n.s.		grey
Dcun1d5	9.69201	9.04098	n.s.		grey
Dcx	12.6485	12.3417	n.s.		grey
Dda1	12.0768	12.0589	n.s.		grey
Ddah2	8.51369	9.41054	n.s.		grey
Ddb1	13.2296	13.3934	n.s.		grey
Ddhd2	10.3525	10.4225	n.s.		grey
Ddi2	10.6447	9.95898	n.s.		grey
Ddit3	11.5004	10.9849	n.s.		grey
Ddit4	8.64728	7.28967	Downreg		blue
Ddo	11.2813	10.3676	Downreg		blue
Ddost	13.2994	13.4586	n.s.		grey
Ddrgk1	12.3221	12.3518	n.s.		grey
Ddt	8.78968	8.65851	n.s.		grey
Ddx1	12.7304	12.8567	n.s.		grey
Ddx10	8.79164	9.01436	n.s.		grey
Ddx17	9.29095	10.1871	n.s.		grey
Ddx18	8.39635	8.45113	n.s.		grey
Ddx19a	8.90498	9.00901	n.s.		grey
Ddx19b	10.0902	9.9379	n.s.		grey
Ddx20	10.3586	9.84475	n.s.		grey
Ddx21	10.3125	10.1171	n.s.		grey
Ddx23	9.89348	10.2493	n.s.		grey
Ddx24	12.0653	12.1573	n.s.		grey
Ddx27	10.1341	9.66004	n.s.		grey
Ddx28	9.4773	9.20344	n.s.		grey
Ddx39	10.6972	10.8769	n.s.		grey
Ddx39b	11.4964	11.5762	n.s.		grey
Ddx3x	13.8536	13.8324	n.s.		grey
Ddx3y	9.7623	9.26934	n.s.		grey
Ddx41	9.92358	10.1179	n.s.		grey
Ddx42	11.8457	11.7528	n.s.		grey
Ddx46	10.9704	10.4367	n.s.		grey
Ddx47	10.2418	10.6301	n.s.		grey
Ddx49	9.37288	9.34359	n.s.		grey
Ddx5	14.2016	14.3833	n.s.		grey
Ddx50	11.6596	11.7115	n.s.		grey
Ddx51	9.70795	8.44594	n.s.		grey
Ddx52	9.85371	10.1163	n.s.		grey
Ddx54	10.2707	10.3039	n.s.		grey
Ddx55	8.95286	9.35685	n.s.		grey
Ddx56	10.5722	10.5158	n.s.		grey
Ddx58	11.4984	11.4116	n.s.		grey
Ddx59	7.81874	9.65834	Upreg		tomato
Ddx6	11.1307	10.7144	n.s.		grey
Deaf1	10.4174	8.89536	n.s.		grey
Decr2	9.87044	10.705	Upreg		tomato
Dedd2	10.5906	10.2466	n.s.		grey
Def8	11.6441	11.7266	n.s.		grey
Degs1	13.4613	13.3726	n.s.		grey
Dek	8.28373	8.90769	n.s.		grey
Dele1	8.88597	8.91145	n.s.		grey
Dennd1a	10.9987	10.4395	n.s.		grey
Dennd2a	10.2605	8.83794	Downreg		blue
Dennd3	10.7108	10.5672	n.s.		grey
Dennd4a	11.4258	11.5158	n.s.		grey
Dennd4b	8.66197	8.5029	n.s.		grey
Dennd4c	10.448	9.5303	n.s.		grey
Dennd5a	9.80084	9.79815	n.s.		grey
Dennd5b	9.09017	8.99487	n.s.		grey
Dennd6a	10.5278	9.19564	n.s.		grey
Dennd6b	9.60521	9.68084	n.s.		grey
Denr	10.8542	11.368	n.s.		grey
Dera	8.89855	9.46119	n.s.		grey
Derl1	11.3541	11.696	n.s.		grey
Derl2	10.9625	11.5551	n.s.		grey
Desi2	10.1753	9.76981	n.s.		grey
Det1	8.99454	9.00147	n.s.		grey
Dffa	10.3017	9.86037	n.s.		grey
Dgat1	8.60947	10.0242	n.s.		grey
Dgcr2	10.1146	10.2403	n.s.		grey
Dgcr6	10.6219	10.8823	n.s.		grey
Dgcr8	9.83916	9.79861	n.s.		grey
Dgkd	10.8524	10.3162	n.s.		grey
[truncated: 6,840 more rows]

## Sheet: Figure 4d
Figure 4d
Gene	log2FoldChange	padj	modulation
0610009B22Rik	0.259823	0.487958	n.s.
0610010F05Rik	-0.220531	0.552126	n.s.
0610012G03Rik	-0.265151	0.333664	n.s.
0610030E20Rik	0.0631062	0.879776	n.s.
1110004F10Rik	0.336689	0.286248	n.s.
1110006O24Rik	-0.0445559	0.92299	n.s.
1110008P14Rik	-0.150344	0.695321	n.s.
1110012L19Rik	0.330802	0.397486	n.s.
1110017D15Rik	0.0358643	0.941177	n.s.
1110018N20Rik	0.0312333	0.946047	n.s.
1110019D14Rik	0.526744	0.194613	n.s.
1110020A21Rik	0.421914	0.30757	n.s.
1110032A03Rik	0.376454	0.262324	n.s.
1110038F14Rik	0.150348	0.70366	n.s.
1110051M20Rik	0.142785	0.665349	n.s.
1110059E24Rik	0.631451	0.132491	n.s.
1110059G10Rik	-0.00189381	0.995873	n.s.
1300002E11Rik	0.165096	0.66224	n.s.
1500004A13Rik	0.0988688	0.813789	n.s.
1500011B03Rik	0.105074	0.782701	n.s.
1500015A07Rik	0.491509	0.241636	n.s.
1600012H06Rik	0.13413	0.734824	n.s.
1600014C10Rik	0.186121	0.63044	n.s.
1600020E01Rik	-0.0649053	0.881835	n.s.
1600023N17Rik	0.277759	0.456925	n.s.
1700001L19Rik	-0.01595	0.979475	n.s.
1700003E16Rik	-0.290561	0.365759	n.s.
1700007K13Rik	-3.77336	4.19669e-07	Downreg
1700008J07Rik	0.219501	0.5675	n.s.
1700010I14Rik	0.149985	0.70674	n.s.
1700012B09Rik	0.0811668	0.832447	n.s.
1700012D14Rik	0.942653	0.0463854	Upreg
1700013F07Rik	-0.0832194	0.84579	n.s.
1700016K19Rik	-0.179373	0.626214	n.s.
1700017B05Rik	-0.0343639	0.936214	n.s.
1700021F05Rik	0.12356	0.761655	n.s.
1700025G04Rik	-1.59341	3.12139e-06	Downreg
1700028E10Rik	0.352807	0.377046	n.s.
1700028P14Rik	0.11756	0.771237	n.s.
1700030J22Rik	0.0886181	0.828472	n.s.
1700030K09Rik	0.0682949	0.87764	n.s.
1700037C18Rik	-0.105142	0.794819	n.s.
1700037H04Rik	-0.10824	0.752283	n.s.
1700040D17Rik	0.936617	0.0566179	Upreg
1700067K01Rik	1.58294	0.00383409	Upreg
1700086L19Rik	-0.127737	0.747267	n.s.
1700086O06Rik	0.18641	0.624382	n.s.
1700088E04Rik	0.237984	0.527167	n.s.
1700096K18Rik	-0.373114	0.319628	n.s.
1700120C14Rik	0.256709	0.507788	n.s.
1700123O20Rik	0.289882	0.434794	n.s.
1810013L24Rik	-0.273984	0.400026	n.s.
1810020O05Rik	0.0643756	0.884323	n.s.
1810030O07Rik	-0.165013	0.661604	n.s.
1810037I17Rik	0.185617	0.632059	n.s.
1810055G02Rik	0.102438	0.806077	n.s.
1810058I24Rik	-0.0814657	0.846137	n.s.
2010204K13Rik	-0.752275	0.0530611	Downreg
2010315B03Rik	0.00267031	0.997196	n.s.
2010320M18Rik	-0.107399	0.790546	n.s.
2210016F16Rik	-0.607123	0.165226	n.s.
2210016L21Rik	0.487758	0.13829	n.s.
2210408I21Rik	0.14115	0.727463	n.s.
2300009A05Rik	-0.142782	0.706406	n.s.
2310009A05Rik	0.672576	0.0571403	Upreg
2310011J03Rik	0.103327	0.788771	n.s.
2310022A10Rik	-0.229036	0.547136	n.s.
2310022B05Rik	-0.207384	0.515376	n.s.
2310033P09Rik	0.306693	0.439271	n.s.
2310034G01Rik	0.0912865	0.830714	n.s.
2310039H08Rik	0.125449	0.751135	n.s.
2310040G24Rik	0.0429944	0.92981	n.s.
2310057M21Rik	0.0208171	0.967159	n.s.
2310061I04Rik	0.041372	0.931155	n.s.
2410002F23Rik	0.0738335	0.867427	n.s.
2410004B18Rik	-0.0172106	0.969599	n.s.
2410004P03Rik	-0.128452	0.69517	n.s.
2410006H16Rik	0.137762	0.719651	n.s.
2410131K14Rik	0.204016	0.598949	n.s.
2510002D24Rik	-0.158723	0.682569	n.s.
2510009E07Rik	-0.556649	0.217377	n.s.
2510039O18Rik	-0.336913	0.239414	n.s.
2510046G10Rik	0.36977	0.358086	n.s.
2610001J05Rik	0.666492	0.103687	n.s.
2610002M06Rik	0.258582	0.49719	n.s.
2610008E11Rik	0.0555893	0.73142	n.s.
2610021A01Rik	0.0382397	0.938161	n.s.
2610035D17Rik	5.86149	0.00159112	Upreg
2610044O15Rik8	-0.0374658	0.935465	n.s.
2610301B20Rik	0.0850153	0.832447	n.s.
2610507B11Rik	-0.286976	0.45142	n.s.
2700049A03Rik	0.241529	0.523607	n.s.
2700054A10Rik	1.78142	5.82579e-05	Upreg
2700062C07Rik	0.216459	0.572611	n.s.
2700097O09Rik	0.0439962	0.92299	n.s.
2810001G20Rik	-0.713838	0.067847	Downreg
2810002D19Rik	1.07835	0.00458454	Upreg
2810004N23Rik	0.148982	0.689312	n.s.
2810006K23Rik	0.102448	0.805099	n.s.
2810013P06Rik	0.233819	0.487139	n.s.
2810021J22Rik	-0.0840043	0.826715	n.s.
2810025M15Rik	-0.0739025	0.860468	n.s.
2810029C07Rik	0.352912	0.368442	n.s.
2810402E24Rik	0.173177	0.661383	n.s.
2810403D21Rik	0.318999	0.420569	n.s.
2810405F17Rik	0.253637	0.495211	n.s.
2900093K20Rik	0.174504	0.650834	n.s.
2900097C17Rik	-0.179203	0.632059	n.s.
3110040N11Rik	0.405744	0.323705	n.s.
3110056K07Rik	0.492303	0.246787	n.s.
3110082I17Rik	-0.0190222	0.968807	n.s.
3110083C13Rik	0.00921555	0.985962	n.s.
3830406C13Rik	0.993972	0.00761571	Upreg
4430402I18Rik	-0.375169	0.334724	n.s.
4632404H12Rik	0.0127647	0.979347	n.s.
4632415L05Rik	-0.257649	0.506617	n.s.
4632427E13Rik	0.473574	0.270881	n.s.
4732440D04Rik	0.266596	0.495793	n.s.
4732491K20Rik	0.183981	0.634962	n.s.
4833417C18Rik	-0.00353429	0.991798	n.s.
4833418N02Rik	-0.834591	0.101916	n.s.
4833420G17Rik	0.775558	0.0823363	Upreg
4833439L19Rik	0.0873	0.804709	n.s.
4921524J17Rik	0.28648	0.466925	n.s.
4921531C22Rik	-0.253058	0.488697	n.s.
4930402H24Rik	-0.524487	0.198386	n.s.
4930430F08Rik	-0.0452234	0.920485	n.s.
4930451G09Rik	0.0408487	0.932985	n.s.
4930452B06Rik	-0.358475	0.347837	n.s.
4930453N24Rik	0.0302103	0.94883	n.s.
4930458D05Rik	0.284916	0.464863	n.s.
4930481A15Rik	3.80835	0.00140068	Upreg
4930481B07Rik	-0.574972	0.209196	n.s.
4930483P17Rik	0.19791	0.589213	n.s.
4930505A04Rik	0.506053	0.250585	n.s.
4930511M06Rik	0.187073	0.543728	n.s.
4930547M16Rik	0.105581	0.78819	n.s.
4930567H12Rik	-0.112264	0.773491	n.s.
4930570G19Rik	0.4688	0.268734	n.s.
4930579G24Rik	0.312596	0.431117	n.s.
4930579K19Rik	0.208651	0.58877	n.s.
4931406C07Rik	0.185288	0.578529	n.s.
4931406P16Rik	0.0107865	0.982234	n.s.
4931415C17Rik	-0.184463	0.608649	n.s.
4932412D23Rik	0.351229	0.247275	n.s.
4932438A13Rik	-0.104949	0.796756	n.s.
4933404O12Rik	0.383693	0.327541	n.s.
4933406P04Rik	0.0845495	0.837544	n.s.
4933421O10Rik	-0.172793	0.491303	n.s.
4933431K14Rik	-0.344679	0.320512	n.s.
4933434E20Rik	0.0993941	0.81226	n.s.
5031425E22Rik	0.565095	0.121583	n.s.
5031439G07Rik	-0.296903	0.444964	n.s.
5033430I15Rik	-0.342932	0.389778	n.s.
5330413P13Rik	1.24971	0.00123156	Upreg
5330417C22Rik	-0.167786	0.646589	n.s.
5330438D12Rik	0.659411	0.115409	n.s.
5430405H02Rik	0.333181	0.407018	n.s.
5530601H04Rik	0.483663	0.187368	n.s.
5730403I07Rik	-0.259858	0.501579	n.s.
5730455P16Rik	0.0966233	0.801199	n.s.
5730480H06Rik	0.0703578	0.870897	n.s.
5830454E08Rik	0.575418	0.210882	n.s.
6030458C11Rik	0.116287	0.75258	n.s.
6330403K07Rik	-0.164658	0.539298	n.s.
6330415G19Rik	0.607595	0.175198	n.s.
6430500D05Rik	0.0684647	0.87764	n.s.
6430548M08Rik	-0.487211	0.0766401	n.s.
8030462N17Rik	-2.96395	1.8407e-06	Downreg
8430429K09Rik	0.201859	0.579558	n.s.
9030407P20Rik	0.0328315	0.938367	n.s.
9130401M01Rik	0.190983	0.619378	n.s.
9230114K14Rik	-0.197199	0.586949	n.s.
9330151L19Rik	-0.055634	0.875527	n.s.
9330160F10Rik	0.738966	0.073472	Upreg
9330162012Rik	-0.326214	0.404778	n.s.
9330182L06Rik	-0.311434	0.412963	n.s.
9430015G10Rik	0.0241938	0.960554	n.s.
9430091E24Rik	0.309736	0.426377	n.s.
9530034E10Rik	2.93043	9.26867e-08	Upreg
9530068E07Rik	0.125501	0.707963	n.s.
9530077C05Rik	-0.151148	0.680306	n.s.
9930014A18Rik	0.837838	0.129269	n.s.
9930021J03Rik	0.132765	0.740942	n.s.
9930104L06Rik	-0.208797	0.587389	n.s.
A130010J15Rik	0.823397	0.064537	Upreg
A130014A01Rik	1.2306	0.0149821	Upreg
A2ml1	0.131708	0.716229	n.s.
A330040F15Rik	0.202601	0.598041	n.s.
A430005L14Rik	-0.14537	0.707662	n.s.
A430033K04Rik	0.11954	0.769078	n.s.
A430035B10Rik	-1.48218	0.00327424	Downreg
A430108G06Rik	0.0976299	0.790546	n.s.
A630052C17Rik	0.523483	0.213417	n.s.
A730017L22Rik	0.465409	0.271605	n.s.
A730020E08Rik	0.155494	0.68986	n.s.
A730046J19Rik	0.178088	0.633899	n.s.
A830018L16Rik	-0.376357	0.349836	n.s.
A930005H10Rik	0.362062	0.312736	n.s.
A930006K02Rik	0.103301	0.80468	n.s.
AA388235	0.395001	0.331936	n.s.
AA465934	-6.10207	3.61898e-20	Downreg
Aaas	-0.0727202	0.854985	n.s.
Aacs	-0.769256	0.00620129	Downreg
Aagab	0.177793	0.609149	n.s.
Aak1	-0.346611	0.373253	n.s.
Aamdc	0.638924	0.160464	n.s.
Aamp	0.122907	0.732091	n.s.
Aar2	0.0801126	0.841597	n.s.
Aars	-0.0744434	0.852514	n.s.
Aars2	0.0638095	0.874553	n.s.
Aasdh	0.0436616	0.921413	n.s.
Aasdhppt	0.10497	0.777511	n.s.
Aatf	-0.241702	0.503514	n.s.
Aatk	-1.44445	0.00805035	Downreg
Abca2	-1.15617	0.0154193	Downreg
Abca3	-0.182179	0.637905	n.s.
Abca5	0.00471394	0.994198	n.s.
Abca7	-0.0938608	0.814679	n.s.
Abcb10	-0.150635	0.691396	n.s.
Abcb7	0.0282118	0.953393	n.s.
Abcb8	0.196042	0.606428	n.s.
Abcb9	-0.0647437	0.881844	n.s.
Abcc1	0.208484	0.548471	n.s.
Abcc10	-0.599885	0.128351	n.s.
Abcc4	-0.775713	0.0389296	Downreg
Abcc5	-0.00946575	0.981217	n.s.
Abcd1	0.414266	0.31503	n.s.
Abcd2	2.11247	9.63343e-10	Upreg
Abcd3	1.58785	0.0226897	Upreg
Abce1	0.0384946	0.936848	n.s.
Abcf1	-0.139876	0.699844	n.s.
Abcf2	-0.185901	0.603365	n.s.
Abcf3	0.146993	0.709484	n.s.
Abcg1	-2.14201	0.00049474	Downreg
Abcg4	-0.754736	0.138747	n.s.
Abhd10	0.0578375	0.897433	n.s.
Abhd11	0.532118	0.228651	n.s.
Abhd12	-0.450857	0.234755	n.s.
Abhd13	-0.216062	0.478913	n.s.
Abhd14a	-0.331677	0.369318	n.s.
Abhd16a	0.0511665	0.89091	n.s.
Abhd17a	-0.670373	0.164525	n.s.
Abhd2	0.117375	0.769187	n.s.
Abhd3	0.00217345	0.997196	n.s.
Abhd4	0.429398	0.27755	n.s.
Abhd5	-0.392175	0.233878	n.s.
Abhd6	0.0370489	0.936072	n.s.
Abhd8	-0.13024	0.723889	n.s.
Abi1	0.469645	0.188549	n.s.
Abi2	-0.299714	0.417824	n.s.
Abl1	-1.22414	0.00501498	Downreg
Ablim2	0.0944095	0.824907	n.s.
Abr	-0.321412	0.38037	n.s.
Abraxas1	0.250138	0.515566	n.s.
Abraxas2	0.152504	0.693078	n.s.
Abt1	0.0605796	0.891258	n.s.
Abtb1	0.28438	0.432358	n.s.
AC109619.1	-0.174703	0.640126	n.s.
AC154607.1	0.0648668	0.880196	n.s.
Acaa1a	0.521686	0.198119	n.s.
Acaa2	0.933173	0.0700373	Upreg
Acad11	-0.378036	0.222514	n.s.
Acad8	0.439713	0.22074	n.s.
Acad9	0.130208	0.736328	n.s.
Acadm	0.700388	0.1552	n.s.
Acadsb	0.167766	0.66932	n.s.
Acadvl	0.274873	0.411271	n.s.
Acap2	0.0711083	0.870897	n.s.
Acap3	-1.05908	0.0639334	Downreg
Acat1	0.310641	0.329445	n.s.
Acat2	-0.00316862	0.99361	n.s.
Acbd3	-0.276516	0.430822	n.s.
Acbd4	0.11484	0.752486	n.s.
Acbd5	0.180074	0.614252	n.s.
Acbd6	-0.519847	0.233867	n.s.
Acbd7	0.0800162	0.855423	n.s.
Acd	0.030562	0.94859	n.s.
Acer3	0.784983	0.0420382	Upreg
Acin1	-0.229242	0.526051	n.s.
Acly	0.158495	0.667846	n.s.
Aco1	0.607206	0.115694	n.s.
Aco2	-0.124895	0.719631	n.s.
Acot13	0.248021	0.51951	n.s.
Acot6	-0.152333	0.491284	n.s.
Acot8	0.0102374	0.990168	n.s.
Acot9	0.303298	0.44	n.s.
Acox1	0.307427	0.408669	n.s.
Acox3	0.0606985	0.88655	n.s.
Acp1	0.401088	0.313733	n.s.
Acp2	0.301769	0.429474	n.s.
Acsl1	0.233591	0.541766	n.s.
Acsl3	-0.0777805	0.835005	n.s.
Acsl4	0.646503	0.0625418	Upreg
Acsl6	0.0998672	0.783923	n.s.
Acsm4	-0.294055	0.405213	n.s.
Acss1	-1.2975	0.000241778	Downreg
Acss2	0.0756615	0.840716	n.s.
Acss3	-0.210453	0.585003	n.s.
Actb	0.0778321	0.852774	n.s.
Actl6a	0.158503	0.668507	n.s.
Actn1	-0.97207	0.0811515	Downreg
Actn4	-0.0460221	0.910796	n.s.
Actr10	0.0105161	0.981055	n.s.
Actr1a	-0.21018	0.563205	n.s.
Actr1b	0.14193	0.691516	n.s.
Actr2	0.18031	0.600863	n.s.
Actr3	0.706056	0.0157919	Upreg
Actr3b	-2.08212	2.03974e-15	Downreg
Actr6	0.443377	0.269022	n.s.
Actr8	0.105623	0.780487	n.s.
Acvr1b	0.118083	0.770073	n.s.
Acvr2a	-0.136028	0.713864	n.s.
Acyp1	0.0768212	0.858058	n.s.
Acyp2	-0.0392311	0.933506	n.s.
Adal	0.0480087	0.918481	n.s.
Adam10	0.356126	0.361127	n.s.
Adam15	-0.161072	0.667846	n.s.
Adam17	-0.0828399	0.83929	n.s.
Adam19	0.21887	0.558965	n.s.
Adam22	0.0620074	0.890127	n.s.
Adam23	-0.774896	0.135256	n.s.
Adam28	-1.72069	2.59434e-05	Downreg
Adam9	-0.597959	0.129079	n.s.
Adamdec1	-0.527481	0.207657	n.s.
Adar	-0.575309	0.162832	n.s.
Adarb1	-1.03684	0.0374674	Downreg
Adat1	-0.748832	0.118561	n.s.
Adck2	0.126612	0.743602	n.s.
Adck5	0.191823	0.614644	n.s.
Adcy3	-1.6771	0.0160499	Downreg
Add1	-0.422105	0.27654	n.s.
Add2	-0.440181	0.263402	n.s.
Adgrb3	-0.661024	0.164072	n.s.
Adgrg1	0.141749	0.49537	n.s.
Adgrl1	-0.174183	0.647227	n.s.
Adgrl2	0.117308	0.75258	n.s.
Adgrl3	-0.313838	0.415863	n.s.
Adgrv1	0.109377	0.790916	n.s.
Adh5	0.092697	0.790546	n.s.
Adi1	0.0643625	0.882555	n.s.
Adipor1	-0.51186	0.191869	n.s.
Adk	-0.113157	0.778297	n.s.
Adnp2	-0.58823	0.191869	n.s.
Ado	-0.00016788	0.997611	n.s.
Adprh	0.0161267	0.969599	n.s.
Adprhl2	-0.327641	0.399862	n.s.
Adprm	0.302676	0.432886	n.s.
Adrm1	0.137043	0.731394	n.s.
Adsl	0.0731144	0.863033	n.s.
Adss	0.477102	0.197772	n.s.
Aebp2	-0.872517	0.0791491	Downreg
Aen	-0.162368	0.670417	n.s.
Afap1	-0.0651269	0.880912	n.s.
Afdn	-0.16969	0.664863	n.s.
Aff1	-0.226802	0.5528	n.s.
Aff3	-1.73994	1.91161e-05	Downreg
Aff4	-0.427994	0.303921	n.s.
Afg1l	-0.0433776	0.930978	n.s.
Afg3l1	0.15176	0.677076	n.s.
Afg3l2	-0.404225	0.272385	n.s.
Aftph	0.19476	0.58877	n.s.
Aga	0.197189	0.600065	n.s.
Agap1	-0.700387	0.152489	n.s.
Agap3	-0.931384	0.111606	n.s.
Agbl2	0.133174	0.73929	n.s.
Agbl3	0.440232	0.288347	n.s.
Agbl4	0.182754	0.632425	n.s.
Agbl5	-0.621293	0.162832	n.s.
Agfg1	-0.303582	0.369318	n.s.
Agfg2	0.131832	0.736409	n.s.
Ago1	0.0123267	0.979925	n.s.
Ago2	-0.109084	0.788771	n.s.
Ago3	-0.0683487	0.872002	n.s.
Ago4	-0.2506	0.487958	n.s.
Agpat1	-0.0464922	0.919096	n.s.
Agpat3	-0.171542	0.661451	n.s.
Agpat4	-0.40339	0.181601	n.s.
Agpat5	0.0301571	0.946689	n.s.
Agps	-0.413139	0.31597	n.s.
Agrn	-0.166957	0.610141	n.s.
Agtpbp1	-0.705056	0.0354074	Downreg
Agtrap	0.168421	0.6734	n.s.
Ahctf1	-0.287069	0.459838	n.s.
Ahcyl1	-1.54863	0.0335013	Downreg
Ahcyl2	-0.747698	0.107206	n.s.
Ahi1	-0.24783	0.506692	n.s.
Ahr	-0.0288062	0.940116	n.s.
Ahsa1	0.0212241	0.961387	n.s.
Ahsa2	0.240197	0.512904	n.s.
AI413582	-0.0292482	0.948959	n.s.
AI429214	0.147288	0.713257	n.s.
AI597479	0.188725	0.629507	n.s.
AI837181	-0.302868	0.434794	n.s.
AI987944	0.232175	0.506617	n.s.
Aida	0.27839	0.471902	n.s.
Aifm1	0.159573	0.678256	n.s.
Aig1	0.29042	0.418954	n.s.
Aimp1	0.160256	0.683341	n.s.
Aimp2	0.0857134	0.842328	n.s.
Aip	0.0236634	0.950354	n.s.
Ak1	-0.246894	0.499909	n.s.
Ak2	0.770381	0.113962	n.s.
Ak3	-0.0921734	0.816204	n.s.
Ak6	0.228955	0.54881	n.s.
Ak8	-0.212423	0.513273	n.s.
Ak9	-0.181411	0.618226	n.s.
Akap1	0.0233662	0.961387	n.s.
Akap10	0.214246	0.578059	n.s.
Akap11	0.237673	0.511925	n.s.
Akap12	-0.480749	0.255176	n.s.
Akap13	-0.367403	0.348635	n.s.
Akap17b	0.178619	0.63082	n.s.
Akap6	0.105952	0.794819	n.s.
Akap8	-0.214559	0.536744	n.s.
Akap8l	0.175999	0.609149	n.s.
Akap9	-0.303003	0.391818	n.s.
Akip1	0.0521104	0.908535	n.s.
Akirin1	-0.191585	0.544395	n.s.
Akirin2	-0.16825	0.521374	n.s.
Akna	-0.533943	0.106419	n.s.
Akr1a1	0.347049	0.378489	n.s.
Akr1e1	1.76566	2.72312e-07	Upreg
Akr7a5	-0.529854	0.189966	n.s.
Akt1	-0.519398	0.14749	n.s.
Akt1s1	-0.0207658	0.96324	n.s.
Akt2	-0.383786	0.213563	n.s.
Akt3	0.110606	0.780341	n.s.
Aktip	0.338769	0.294034	n.s.
Alad	0.305201	0.418954	n.s.
Alas1	0.797202	0.127794	n.s.
Aldh16a1	0.278407	0.470739	n.s.
Aldh18a1	-0.59008	0.160464	n.s.
Aldh1a1	4.97144	1.03034e-10	Upreg
Aldh2	1.34349	0.0754358	Upreg
Aldh3a2	0.511934	0.109516	n.s.
Aldh4a1	-0.072157	0.868003	n.s.
Aldh6a1	0.387785	0.297613	n.s.
Aldh7a1	0.120533	0.765204	n.s.
Aldh9a1	1.07944	0.0897939	Upreg
Aldoa	-0.349797	0.233153	n.s.
Aldoc	1.19898	0.0244253	Upreg
Alg1	-0.167762	0.661604	n.s.
Alg10b	0.254837	0.511147	n.s.
Alg11	0.127715	0.728834	n.s.
Alg12	0.193868	0.617675	n.s.
Alg13	0.146255	0.713864	n.s.
Alg14	0.285655	0.420744	n.s.
Alg2	0.059387	0.882244	n.s.
Alg3	0.111441	0.781024	n.s.
Alg5	0.119527	0.765331	n.s.
Alg6	0.763195	0.108401	n.s.
Alg8	-0.23488	0.526859	n.s.
Alg9	-0.231583	0.514123	n.s.
Alkbh1	0.160252	0.683873	n.s.
Alkbh3	0.30993	0.33354	n.s.
Alkbh5	-0.484925	0.203506	n.s.
Alkbh6	0.252719	0.514594	n.s.
Alkbh7	-0.0475626	0.914914	n.s.
Alkbh8	0.0871372	0.840465	n.s.
Alms1	0.131425	0.742608	n.s.
Als2	0.154511	0.69517	n.s.
Alyref	-0.0724658	0.667077	n.s.
Amacr	-0.0589117	0.891486	n.s.
Ambra1	0.0372017	0.938529	n.s.
Amd1	0.323479	0.407382	n.s.
Amdhd2	0.0587742	0.894338	n.s.
Amer1	0.0255636	0.957814	n.s.
Amer2	-0.609705	0.194215	n.s.
Amigo1	-1.71049	0.00321997	Downreg
Ammecr1	0.0831907	0.815922	n.s.
Ammecr1l	-0.155832	0.688693	n.s.
Amn1	0.623421	0.0432085	Upreg
Ampd2	-0.0377653	0.9356	n.s.
Amph	0.119581	0.766753	n.s.
Amz2	-0.130744	0.739218	n.s.
Anapc1	0.0346478	0.940022	n.s.
Anapc10	0.353108	0.324742	n.s.
Anapc11	0.172425	0.631149	n.s.
Anapc13	0.528815	0.175287	n.s.
Anapc16	0.068725	0.874008	n.s.
Anapc2	0.0736553	0.839732	n.s.
Anapc4	0.244597	0.493409	n.s.
Anapc5	0.0705692	0.847416	n.s.
Anapc7	0.169612	0.661604	n.s.
Angel1	-0.106113	0.781024	n.s.
Angel2	0.351654	0.303921	n.s.
Angptl6	-0.323423	0.404605	n.s.
Ank	-0.194057	0.543397	n.s.
Ank2	-0.960931	0.00637372	Downreg
Ank3	-0.0293247	0.947791	n.s.
Ankef1	0.100668	0.746726	n.s.
Ankfy1	-0.923135	0.0129161	Downreg
Ankhd1	-0.357718	0.366666	n.s.
Ankib1	-0.0725769	0.864289	n.s.
Ankle2	-0.675004	0.160492	n.s.
Ankmy2	0.323578	0.307042	n.s.
Ankra2	0.195163	0.602519	n.s.
Ankrd10	-0.0117068	0.979347	n.s.
Ankrd11	-1.23632	0.0515517	Downreg
Ankrd12	0.259123	0.444535	n.s.
Ankrd13a	-0.273704	0.332936	n.s.
Ankrd13b	-1.22676	0.0392431	Downreg
Ankrd13c	-0.300229	0.416792	n.s.
Ankrd16	0.0216615	0.963236	n.s.
Ankrd17	-0.0529607	0.899283	n.s.
Ankrd27	-0.226555	0.540188	n.s.
Ankrd33b	-0.27141	0.480973	n.s.
Ankrd37	-0.230562	0.544395	n.s.
Ankrd39	0.0810747	0.849599	n.s.
Ankrd40	-0.350469	0.318999	n.s.
Ankrd42	-0.684664	0.0485813	Downreg
Ankrd45	-0.17956	0.633825	n.s.
Ankrd46	0.124682	0.711992	n.s.
Ankrd49	0.511782	0.232405	n.s.
Ankrd50	-0.557068	0.198402	n.s.
Ankrd54	-0.369317	0.308044	n.s.
Ankrd9	-0.372187	0.289461	n.s.
Anks1	-0.202062	0.588611	n.s.
Anks1b	-0.585773	0.143776	n.s.
Anks3	-0.106575	0.795548	n.s.
Anks6	-0.0369238	0.936414	n.s.
Ankzf1	-0.249112	0.514632	n.s.
Ano10	0.203713	0.590998	n.s.
Ano2	-0.67243	0.0452527	Downreg
Ano6	1.4751	0.0175422	Upreg
Anp32a	0.318291	0.41855	n.s.
Anp32b	-0.252114	0.45017	n.s.
Anp32e	-0.0163377	0.968878	n.s.
Anxa11	-0.265259	0.478498	n.s.
Anxa2	0.064884	0.557921	n.s.
Anxa5	0.577862	0.0657061	Upreg
Anxa7	0.0594772	0.882244	n.s.
Aopep	0.276111	0.474119	n.s.
Aox2	0.179694	0.519279	n.s.
Ap1ar	-0.136556	0.616408	n.s.
Ap1b1	0.0237847	0.960554	n.s.
Ap1g1	-0.121124	0.755962	n.s.
Ap1m1	0.105001	0.768681	n.s.
Ap1m2	0.13268	0.690881	n.s.
Ap1s1	0.0184047	0.969383	n.s.
Ap2a1	-0.541713	0.102243	n.s.
Ap2a2	-0.409279	0.280866	n.s.
Ap2b1	0.0612103	0.889614	n.s.
Ap2m1	0.147893	0.67783	n.s.
Ap2s1	0.287357	0.444535	n.s.
Ap3b1	0.29812	0.4428	n.s.
Ap3b2	-0.258842	0.423055	n.s.
Ap3d1	-0.713304	0.0130793	Downreg
Ap3m1	0.0307244	0.948814	n.s.
Ap3m2	0.105012	0.776658	n.s.
Ap3s2	0.127597	0.750271	n.s.
Ap4e1	0.0430139	0.929506	n.s.
Ap4s1	0.346431	0.355506	n.s.
Ap5m1	0.111113	0.784429	n.s.
Ap5s1	-0.121546	0.75258	n.s.
Ap5z1	-0.680812	0.122	n.s.
Apaf1	1.04736	0.0384612	Upreg
Apba1	-0.907338	0.00422914	Downreg
Apba2	-0.972439	0.00765689	Downreg
Apba3	0.862175	0.122927	n.s.
Apbb1	-0.190946	0.558965	n.s.
Apbb2	-0.747529	0.0196376	Downreg
Apbb3	-0.000519738	0.997611	n.s.
Apc	-0.277314	0.473613	n.s.
Apc2	-1.21745	0.000306149	Downreg
Apeh	0.228365	0.53718	n.s.
Apex2	-0.0715737	0.870897	n.s.
Aph1b	0.459207	0.195313	n.s.
Aph1c	0.172586	0.649646	n.s.
Api5	0.0717278	0.851762	n.s.
Apip	0.443615	0.269045	n.s.
Aplp1	-1.33233	0.0160569	Downreg
Aplp2	0.167741	0.634448	n.s.
Apmap	0.0297212	0.945973	n.s.
Apod	0.0409871	0.917441	n.s.
Apool	0.372902	0.352435	n.s.
Apopt1	0.261655	0.45236	n.s.
App	-0.31332	0.298045	n.s.
Appbp2	-0.202916	0.594084	n.s.
Appl1	0.514661	0.143495	n.s.
Aprt	0.399173	0.323705	n.s.
Aptx	-0.0417247	0.927802	n.s.
Aqp4	0.18441	0.129511	n.s.
Aqr	0.0417102	0.925408	n.s.
Araf	0.182907	0.591115	n.s.
Arap2	-0.59348	0.108401	n.s.
Arcn1	0.214278	0.505301	n.s.
Arel1	-0.38283	0.298786	n.s.
Arf1	0.300273	0.281703	n.s.
Arf2	0.160258	0.695172	n.s.
Arf3	-0.61572	0.157652	n.s.
Arf4	0.238734	0.491215	n.s.
Arf5	-0.719602	0.127317	n.s.
Arf6	-0.162672	0.524659	n.s.
Arfgap1	-0.0531718	0.902857	n.s.
Arfgap2	0.0685123	0.873503	n.s.
Arfgap3	0.13898	0.715759	n.s.
Arfgef1	-0.293186	0.452228	n.s.
Arfgef2	-1.20739	0.0566666	Downreg
Arfgef3	-0.160575	0.684059	n.s.
Arfip1	0.126584	0.750826	n.s.
Arfip2	0.20684	0.521575	n.s.
Arfrp1	0.239819	0.493567	n.s.
Arglu1	-0.142639	0.70715	n.s.
Arhgap1	0.123554	0.735626	n.s.
Arhgap12	0.0993133	0.827091	n.s.
Arhgap17	0.0747596	0.856164	n.s.
Arhgap19	0.261659	0.492698	n.s.
Arhgap21	-0.584934	0.199986	n.s.
Arhgap32	0.011887	0.979347	n.s.
Arhgap33	-1.3446	0.00988815	Downreg
Arhgap35	-0.706006	0.109516	n.s.
Arhgap39	-0.560097	0.198386	n.s.
Arhgap44	-0.519257	0.227594	n.s.
Arhgap5	-0.186019	0.626214	n.s.
Arhgdia	0.143715	0.702989	n.s.
Arhgdig	-1.71262	0.036	Downreg
Arhgef1	0.0273984	0.953541	n.s.
Arhgef11	-1.36304	0.0092491	Downreg
Arhgef12	-0.531274	0.173858	n.s.
Arhgef17	-0.950564	0.0888755	Downreg
Arhgef18	-0.697345	0.129079	n.s.
Arhgef19	0.0689638	0.837544	n.s.
Arhgef2	-0.66684	0.113962	n.s.
Arhgef28	-0.682967	0.0320436	Downreg
Arhgef3	0.318939	0.346771	n.s.
Arhgef38	0.115665	0.736328	n.s.
Arhgef9	-0.442976	0.28862	n.s.
Arid1a	-0.246446	0.505257	n.s.
Arid1b	-0.692666	0.0760091	Downreg
Arid2	0.117013	0.755483	n.s.
Arid3a	0.0233989	0.962806	n.s.
Arid3b	0.0428263	0.929506	n.s.
Arid4a	0.0645057	0.877474	n.s.
Arid4b	0.298223	0.389229	n.s.
Arid5a	1.17012	0.0413148	Upreg
Arid5b	0.572851	0.212837	n.s.
Arih1	-0.228044	0.519279	n.s.
Arih2	0.0840515	0.825617	n.s.
Arl1	0.40837	0.167975	n.s.
Arl13b	0.566611	0.100109	n.s.
Arl14ep	0.0632575	0.882244	n.s.
Arl14epl	0.146939	0.693078	n.s.
Arl16	0.180652	0.643331	n.s.
Arl2	0.228444	0.543728	n.s.
Arl2bp	-0.41444	0.28213	n.s.
Arl3	0.154453	0.658942	n.s.
Arl4a	-0.253798	0.490767	n.s.
Arl5b	0.79895	0.123779	n.s.
Arl6	0.536664	0.0791683	Upreg
Arl6ip1	0.193148	0.507406	n.s.
Arl6ip4	-0.08509	0.839732	n.s.
Arl6ip5	0.104994	0.764074	n.s.
Arl6ip6	0.322928	0.409162	n.s.
Arl8b	-0.153582	0.69021	n.s.
Armc1	0.11654	0.743859	n.s.
Armc10	0.0969285	0.818004	n.s.
Armc2	-0.0342816	0.941416	n.s.
Armc3	0.0751887	0.855165	n.s.
Armc4	0.0417187	0.932898	n.s.
Armc5	-0.102956	0.801199	n.s.
Armc6	-0.425582	0.255176	n.s.
Armc7	-0.227072	0.547136	n.s.
Armc8	0.0400888	0.913605	n.s.
Armc9	-0.388485	0.27067	n.s.
Armcx1	-0.439466	0.253593	n.s.
Armcx5	-0.0659464	0.875648	n.s.
Armh3	0.249623	0.507788	n.s.
Armh4	0.111873	0.766753	n.s.
Armt1	0.972156	0.0174798	Upreg
Arnt	-0.0323008	0.945672	n.s.
Arpc1a	0.0735246	0.834933	n.s.
Arpc1b	3.20384	1.84701e-05	Upreg
Arpc2	0.0421788	0.915266	n.s.
Arpc3	0.0662442	0.877474	n.s.
Arpc4	0.094047	0.815239	n.s.
Arpc5	0.746797	0.126365	n.s.
Arpc5l	0.0301233	0.946047	n.s.
Arpp19	0.140273	0.679321	n.s.
Arrb2	-0.10004	0.806847	n.s.
Arrdc1	0.287025	0.464554	n.s.
Arrdc3	0.204932	0.590998	n.s.
Arrdc4	0.304387	0.44194	n.s.
Arsa	-0.00612581	0.990168	n.s.
Arsb	0.608758	0.189135	n.s.
Arsg	0.262302	0.495238	n.s.
Arsk	0.0499537	0.914482	n.s.
Arvcf	-0.284772	0.447512	n.s.
Arxes1	-0.268641	0.408669	n.s.
Arxes2	-0.199449	0.509654	n.s.
Asah1	0.13495	0.726895	n.s.
Asap1	-0.192018	0.481974	n.s.
Asap2	-0.2042	0.369191	n.s.
Asb1	-0.0268619	0.95174	n.s.
Asb13	0.0827586	0.827413	n.s.
Asb3	0.309855	0.434607	n.s.
Asb6	-0.0949593	0.818984	n.s.
Asb7	0.309737	0.428737	n.s.
Asb8	-0.0139847	0.9743	n.s.
Ascc1	0.303951	0.342737	n.s.
Ascc2	0.198199	0.606997	n.s.
Ascc3	-0.0947746	0.818984	n.s.
Asf1a	-0.164999	0.63044	n.s.
Ash1l	-0.0224449	0.961072	n.s.
Ash2l	0.0743699	0.86793	n.s.
Asic1	-0.0751514	0.858058	n.s.
Asl	0.13775	0.732091	n.s.
Asna1	-0.0370054	0.936214	n.s.
Asns	1.13817	7.56433e-05	Upreg
Aspg	0.207568	0.591624	n.s.
Asph	-0.0218533	0.960554	n.s.
Asphd2	-1.46992	0.0302391	Downreg
Aspscr1	-0.0136723	0.975846	n.s.
Asrgl1	0.065001	0.879232	n.s.
Aste1	-0.620276	0.109516	n.s.
Astn1	-0.129336	0.741404	n.s.
Astn2	-1.50488	0.0525074	Downreg
Asxl2	-0.0417396	0.929462	n.s.
Atad1	0.376573	0.279621	n.s.
Atad3a	-0.125923	0.738281	n.s.
Atad5	0.0570921	0.895292	n.s.
Atat1	0.0896721	0.831868	n.s.
Atcay	-0.00997616	0.981055	n.s.
Ate1	0.0232812	0.960554	n.s.
Atf1	0.170475	0.665624	n.s.
Atf2	0.283614	0.426772	n.s.
Atf3	0.224429	0.431639	n.s.
Atf4	0.102768	0.762249	n.s.
Atf5	0.126517	0.744557	n.s.
Atf6	0.0141243	0.979323	n.s.
Atf6b	0.0247686	0.952321	n.s.
Atf7	0.0366844	0.940072	n.s.
Atf7ip	-0.135198	0.715759	n.s.
Atg10	0.340763	0.303921	n.s.
Atg101	0.197808	0.591624	n.s.
Atg12	0.340633	0.347257	n.s.
Atg13	0.0542652	0.889554	n.s.
Atg14	0.261995	0.498619	n.s.
Atg16l1	-0.121731	0.761022	n.s.
Atg2a	-0.036405	0.938795	n.s.
Atg2b	-1.12976	0.00637372	Downreg
Atg3	-0.119267	0.728873	n.s.
Atg4a	0.695936	0.0666908	Upreg
Atg4b	0.108773	0.770641	n.s.
Atg4c	0.42503	0.284834	n.s.
Atg4d	-0.0160504	0.971565	n.s.
Atg5	0.268349	0.46497	n.s.
Atg7	0.0626798	0.885745	n.s.
Atg9a	-0.376002	0.294034	n.s.
Atic	0.106629	0.797114	n.s.
Atl1	-0.07724	0.85453	n.s.
Atl2	0.71492	0.0120666	Upreg
Atl3	0.207108	0.590998	n.s.
Atmin	-0.479154	0.270705	n.s.
Atox1	0.224411	0.544395	n.s.
Atp10d	1.95028	0.000429168	Upreg
Atp11a	-0.110761	0.780487	n.s.
Atp11b	0.169465	0.669869	n.s.
Atp13a1	-0.826642	0.128351	n.s.
Atp13a2	-1.16586	0.0806873	Downreg
Atp1a1	-0.872152	0.059757	Downreg
Atp1b1	-1.09717	0.0312139	Downreg
Atp1b3	0.111053	0.778297	n.s.
Atp2a2	-1.12524	0.0717776	Downreg
Atp2b1	-0.0043264	0.997611	n.s.
Atp2b4	-0.769891	0.0791327	Downreg
Atp2c1	-0.532749	0.229215	n.s.
Atp2c2	-0.221559	0.564723	n.s.
Atp5a1	0.193392	0.544292	n.s.
Atp5b	-0.0612877	0.917529	n.s.
Atp5c1	0.099918	0.809085	n.s.
Atp5d	0.0654938	0.879623	n.s.
Atp5e	0.176589	0.657394	n.s.
Atp5g3	0.207335	0.581034	n.s.
Atp5h	0.0724733	0.871338	n.s.
Atp5j	0.228186	0.543898	n.s.
Atp5j2	0.142242	0.702989	n.s.
Atp5k	0.285214	0.469722	n.s.
Atp5md	0.16293	0.666676	n.s.
Atp5mpl	0.383192	0.331255	n.s.
Atp5o	0.0385027	0.936787	n.s.
Atp5pb	0.129983	0.740218	n.s.
Atp6ap1	0.17782	0.555686	n.s.
Atp6ap2	0.312391	0.280969	n.s.
Atp6v0a1	-0.123533	0.743859	n.s.
Atp6v0a2	-0.245632	0.444934	n.s.
Atp6v0b	0.111086	0.781031	n.s.
Atp6v0c	0.297673	0.452228	n.s.
Atp6v0d1	0.126861	0.719366	n.s.
Atp6v0e	1.47929	0.00213326	Upreg
Atp6v0e2	0.156832	0.647227	n.s.
Atp6v1a	0.0296101	0.946061	n.s.
Atp6v1b2	0.261636	0.389229	n.s.
Atp6v1c1	0.144331	0.678776	n.s.
Atp6v1d	0.0178484	0.968807	n.s.
Atp6v1e1	0.130518	0.714264	n.s.
Atp6v1f	0.183947	0.623006	n.s.
Atp6v1g1	-0.021007	0.962806	n.s.
Atp6v1g2	-0.961542	0.00631236	Downreg
Atp6v1h	0.245966	0.427719	n.s.
Atp7a	0.251871	0.467389	n.s.
Atp8a2	-0.097636	0.796756	n.s.
Atp8b2	-0.0554757	0.884199	n.s.
Atp8b3	-0.0293366	0.946689	n.s.
Atp8b4	-0.425769	0.304333	n.s.
Atp9a	-0.0991539	0.810749	n.s.
Atp9b	-0.140754	0.725713	n.s.
Atpaf2	0.14544	0.717783	n.s.
Atpif1	0.24588	0.524659	n.s.
Atpsckmt	0.0431893	0.929462	n.s.
Atr	0.0439159	0.926201	n.s.
Atraid	0.252667	0.503954	n.s.
Atrip	-0.283393	0.466925	n.s.
Atrn	-0.581979	0.198402	n.s.
Atrx	-0.0492571	0.910796	n.s.
Atxn1	0.10388	0.785116	n.s.
Atxn10	0.164948	0.620704	n.s.
Atxn2	-0.628768	0.178798	n.s.
Atxn2l	-0.855282	0.0530611	Downreg
Atxn3	0.11749	0.751271	n.s.
Atxn7	-0.482857	0.245072	n.s.
Atxn7l1	0.0146856	0.977584	n.s.
Atxn7l3b	0.217551	0.519771	n.s.
AU022252	-0.353882	0.324812	n.s.
AU040320	0.157155	0.689477	n.s.
Auh	0.0194706	0.965669	n.s.
Aup1	0.141094	0.696453	n.s.
Aurkaip1	-0.0881135	0.827833	n.s.
Auts2	-0.218843	0.565312	n.s.
AV356131	0.213439	0.579633	n.s.
Avl9	-0.129059	0.746652	n.s.
AW209491	-0.0457434	0.921573	n.s.
AW549877	0.245019	0.493567	n.s.
AW554918	0.294926	0.425134	n.s.
Axin1	-0.225422	0.514737	n.s.
Azi2	-0.241413	0.464863	n.s.
Azin1	0.404526	0.153863	n.s.
Azin2	-0.225777	0.538609	n.s.
B230118H07Rik	0.112081	0.780487	n.s.
B230206L02Rik	-1.76533	0.00929196	Downreg
B230216N24Rik	-0.507749	0.199251	n.s.
B230217C12Rik	0.65599	0.136547	n.s.
B230219D22Rik	-0.830124	0.111547	n.s.
B230369F24Rik	0.40099	0.274087	n.s.
B2m	1.20773	0.0559299	Upreg
B3galnt2	-0.124478	0.754777	n.s.
B3galt6	-0.109205	0.61068	n.s.
B3gat3	-0.311064	0.424166	n.s.
B3gnt8	0.0124906	0.979347	n.s.
B3gntl1	-0.0625559	0.879166	n.s.
B4galnt1	1.61488	0.00821307	Upreg
B4galnt3	-1.41055	0.00146245	Downreg
B4galt1	-0.167674	0.626214	n.s.
B4galt2	-0.33376	0.26945	n.s.
B4galt3	0.388635	0.231697	n.s.
B4galt4	1.03324	0.0311086	Upreg
B4galt7	0.116758	0.772604	n.s.
B930059L03Rik	0.387128	0.343965	n.s.
B930095G15Rik	-0.0437372	0.918481	n.s.
B9d1	-0.277822	0.431634	n.s.
B9d2	-0.073321	0.861817	n.s.
Babam1	0.0227524	0.95811	n.s.
Babam2	0.110652	0.775697	n.s.
Bace1	-0.0169042	0.970433	n.s.
Bad	0.142569	0.719652	n.s.
Bag1	-0.187601	0.495211	n.s.
Bag2	0.11235	0.760518	n.s.
Bag3	-0.141309	0.623226	n.s.
Bag4	0.0838942	0.845719	n.s.
Bag5	0.0567116	0.897146	n.s.
Bag6	-0.24127	0.521954	n.s.
Baiap2	-0.153254	0.698047	n.s.
Baiap2l1	0.177485	0.619199	n.s.
Banf1	0.352248	0.358231	n.s.
Banp	0.0795194	0.852875	n.s.
Bap1	-0.121945	0.760401	n.s.
Bax	0.0174152	0.971565	n.s.
Baz1b	-0.827363	0.0868638	Downreg
Baz2a	-0.462109	0.277812	n.s.
Baz2b	-0.098737	0.798645	n.s.
BB365896	0.429946	0.303251	n.s.
Bbc3	-0.207627	0.463103	n.s.
Bbip1	0.248324	0.443067	n.s.
Bbof1	0.120795	0.765539	n.s.
Bbs1	-0.168472	0.666676	n.s.
Bbs10	-0.370529	0.356089	n.s.
Bbs12	0.220364	0.547743	n.s.
Bbs2	0.152988	0.69021	n.s.
Bbs4	-0.0427385	0.923768	n.s.
Bbs5	0.16349	0.645609	n.s.
Bbs7	0.053717	0.90753	n.s.
Bbs9	0.0933135	0.841261	n.s.
Bbx	0.0163116	0.973257	n.s.
BC003965	0.25351	0.462273	n.s.
BC004004	0.514674	0.0715726	Upreg
BC005537	0.528437	0.184927	n.s.
BC005624	-0.112012	0.755937	n.s.
BC017158	-0.394704	0.324512	n.s.
BC025920	-0.632348	0.0842241	Downreg
BC029722	-0.130563	0.741404	n.s.
BC031181	0.130454	0.72852	n.s.
BC037704	0.165015	0.664388	n.s.
BC043934	0.264935	0.468318	n.s.
BC049352	-0.713865	0.00884436	Downreg
BC051077	1.23806	0.00238925	Upreg
Bcap29	0.181314	0.631715	n.s.
Bcap31	0.230162	0.457755	n.s.
Bcar1	0.132337	0.741838	n.s.
Bcar3	-0.886319	0.00965332	Downreg
Bcas2	0.187288	0.569173	n.s.
Bcas3	0.0685313	0.87764	n.s.
Bccip	0.215918	0.568235	n.s.
Bcdin3d	0.0668879	0.879232	n.s.
Bckdha	0.270184	0.48806	n.s.
Bckdhb	-0.0705297	0.818984	n.s.
Bckdk	0.758226	0.115694	n.s.
Bcl10	0.17264	0.649646	n.s.
Bcl11a	0.0554543	0.895654	n.s.
Bcl11b	-0.395011	0.302123	n.s.
Bcl2	-0.207434	0.556267	n.s.
Bcl2l1	0.0364961	0.932984	n.s.
Bcl2l11	0.0301683	0.946047	n.s.
Bcl2l13	0.134372	0.737305	n.s.
Bcl2l2	0.419309	0.312971	n.s.
Bcl6	-0.116795	0.767776	n.s.
Bcl7a	0.34909	0.371605	n.s.
Bcl7b	-0.0826029	0.814733	n.s.
Bcl7c	-0.180302	0.579241	n.s.
Bcl9	0.136282	0.732091	n.s.
Bcl9l	-0.407198	0.319456	n.s.
Bclaf1	-0.0423146	0.928327	n.s.
Bclaf3	-0.385263	0.30757	n.s.
Bcor	-0.31437	0.39587	n.s.
Bcorl1	0.199334	0.604308	n.s.
Bcr	-0.0459918	0.908707	n.s.
Bcs1l	0.0819072	0.771293	n.s.
Bdh1	-0.159915	0.679302	n.s.
Bdp1	-0.123482	0.757911	n.s.
Becn1	0.121161	0.726413	n.s.
Bend7	-0.219979	0.496078	n.s.
Bet1	0.100152	0.806077	n.s.
Bet1l	0.267297	0.48228	n.s.
Bex2	-0.0901153	0.824907	n.s.
Bex3	-0.522783	0.125283	n.s.
Bfar	0.056004	0.886712	n.s.
Bhlhb9	0.380246	0.303921	n.s.
Bhlhe41	0.017196	0.969383	n.s.
Bicd1	0.169131	0.635914	n.s.
Bicd2	-0.312073	0.370272	n.s.
Bicdl1	-0.728389	0.108401	n.s.
Bicdl2	0.135594	0.737305	n.s.
Bicral	-0.112788	0.757044	n.s.
Bin1	-0.0529517	0.90558	n.s.
Bin3	0.228121	0.542018	n.s.
Birc2	0.169675	0.647227	n.s.
Birc6	-0.099979	0.808041	n.s.
Bivm	0.332716	0.404605	n.s.
Blcap	0.080077	0.85516	n.s.
Blmh	-0.21519	0.555686	n.s.
Bloc1s1	-0.0229342	0.960602	n.s.
Bloc1s2	0.14185	0.710661	n.s.
Bloc1s3	-0.136875	0.578403	n.s.
Bloc1s5	0.0210154	0.966927	n.s.
Bloc1s6	-0.032027	0.942226	n.s.
Blvra	-0.153644	0.696784	n.s.
Blzf1	-0.157421	0.678378	n.s.
Bmi1	-0.243504	0.526062	n.s.
Bmp2k	-0.253534	0.433572	n.s.
Bmp3	0.911699	0.0954398	Upreg
Bmp6	0.0685905	0.843511	n.s.
Bmper	-0.174531	0.653061	n.s.
Bmpr1a	-0.0153157	0.969119	n.s.
Bmpr2	0.47607	0.209196	n.s.
Bms1	-0.438701	0.281646	n.s.
Bmt2	-0.0616929	0.858402	n.s.
Bmyc	0.0356727	0.941416	n.s.
Bnip1	0.185388	0.626796	n.s.
Bnip2	0.494486	0.0981856	n.s.
Bnip3	0.688393	0.0266682	Upreg
Bnip3l	0.863531	0.00919037	Upreg
Bod1l	-0.29396	0.451641	n.s.
Bok	-0.117143	0.757911	n.s.
Bola1	-0.033298	0.942745	n.s.
Bola2	0.149982	0.70715	n.s.
Bola3	-0.148998	0.70715	n.s.
Bop1	0.0337027	0.942226	n.s.
Borcs5	-0.00465691	0.991084	n.s.
Borcs7	0.269345	0.48228	n.s.
Borcs8	-0.13243	0.717454	n.s.
Bpgm	0.143267	0.672791	n.s.
Bphl	0.510739	0.0741461	Upreg
Bpifa1	4.0131	4.74841e-07	Upreg
Bpifb3	2.55264	0.00112492	Upreg
Bpifb4	0.418746	0.22674	n.s.
Bpifb6	1.76448	0.0299611	Upreg
Bpifb9b	0.744202	0.152489	n.s.
Bpnt1	0.398553	0.265587	n.s.
Bptf	0.0386426	0.937504	n.s.
Braf	-0.195547	0.605132	n.s.
Brap	-0.348619	0.319628	n.s.
Brat1	0.0747661	0.866903	n.s.
Brcc3	-0.0245266	0.95811	n.s.
Brd1	-0.158819	0.680197	n.s.
Brd2	-0.355841	0.308591	n.s.
Brd3	0.196185	0.563946	n.s.
Brd3os	0.0193377	0.968807	n.s.
Brd4	-0.170626	0.571082	n.s.
Brd7	-0.1574	0.670417	n.s.
Brd8	0.1046	0.790546	n.s.
Brd9	0.0482064	0.918481	n.s.
Brdt	-0.438958	0.223146	n.s.
Brf1	-0.468174	0.241506	n.s.
Brf2	-0.0665025	0.873141	n.s.
Bri3bp	-0.386628	0.342873	n.s.
Brinp2	-1.56409	7.56433e-05	Downreg
Brip1os	1.60075	0.00173163	Upreg
Brix1	-0.0227541	0.961664	n.s.
Brk1	0.298151	0.379928	n.s.
Brox	0.113451	0.745377	n.s.
Brpf1	-0.0901705	0.823631	n.s.
Brsk2	-0.442003	0.282312	n.s.
Brwd1	-0.31757	0.417023	n.s.
Brwd3	0.525244	0.203711	n.s.
Bscl2	0.863724	0.114488	n.s.
Bsdc1	0.177645	0.651815	n.s.
Bsg	0.195272	0.546708	n.s.
Bsn	-0.307891	0.416496	n.s.
Bspry	-0.0850951	0.832954	n.s.
Btaf1	-0.958564	0.0303075	Downreg
Btbd10	0.769514	0.00947346	Upreg
Btbd2	-0.397341	0.244567	n.s.
Btbd3	0.0207888	0.966724	n.s.
Btbd6	-0.184456	0.498977	n.s.
Btbd7	-0.459246	0.276309	n.s.
Btbd8	-0.351961	0.313931	n.s.
Btbd9	-0.680185	0.0617894	Downreg
Btd	-0.276225	0.439688	n.s.
Btf3	-0.0282465	0.949196	n.s.
Btf3l4	0.0976103	0.803184	n.s.
Btg2	0.22332	0.509654	n.s.
Btrc	-0.090231	0.830188	n.s.
Bub3	0.0169585	0.970449	n.s.
Bud13	0.05801	0.891486	n.s.
Bud23	0.376831	0.347388	n.s.
Bud31	0.151716	0.706406	n.s.
Bysl	0.466296	0.222867	n.s.
Bzw1	0.35649	0.25885	n.s.
Bzw2	0.0523886	0.894347	n.s.
C030006K11Rik	-0.3017	0.431639	n.s.
C030034I22Rik	1.58116	0.00176838	Upreg
C030037D09Rik	-2.12204	2.2265e-08	Downreg
C130071C03Rik	-0.173643	0.647227	n.s.
C130083M11Rik	0.564783	0.213839	n.s.
C130093G08Rik	-0.029257	0.946456	n.s.
C1d	0.357905	0.369227	n.s.
C1galt1c1	0.272848	0.462042	n.s.
C1qbp	-0.40068	0.234989	n.s.
C1qtnf1	-0.674292	0.169311	n.s.
C1qtnf12	1.84413	7.25886e-06	Upreg
C1qtnf4	-0.321497	0.347673	n.s.
C230072F16Rik	-1.15929	0.0475861	Downreg
C2cd2	-0.672578	0.164525	n.s.
C2cd2l	-0.246932	0.50736	n.s.
C2cd3	-0.103065	0.803174	n.s.
C2cd5	0.221044	0.566173	n.s.
C330007P06Rik	0.348723	0.314767	n.s.
C330018D20Rik	0.831965	0.0164394	Upreg
C530005A16Rik	-0.068541	0.875284	n.s.
C530008M17Rik	-0.0896379	0.829416	n.s.
C730034F03Rik	0.416125	0.315144	n.s.
C77080	-0.904235	0.0422144	Downreg
C87436	0.0123098	0.980117	n.s.
C9orf72	-0.0167029	0.970433	n.s.
Caap1	-0.16438	0.573032	n.s.
Cab39	-0.189168	0.526761	n.s.
Cab39l	0.223935	0.503514	n.s.
Cabcoco1	0.243317	0.526062	n.s.
Cabin1	0.0071	0.989971	n.s.
Cables1	-0.296006	0.394019	n.s.
Cabp4	0.0533201	0.904537	n.s.
Cacfd1	-0.0835849	0.83929	n.s.
Cacna1b	-0.15955	0.682728	n.s.
Cacna1d	0.0223332	0.960875	n.s.
Cacna1h	-0.838073	0.0609309	Downreg
Cacna2d1	0.17604	0.642962	n.s.
Cacnb2	0.00150171	0.998532	n.s.
Cacnb3	-0.195074	0.562855	n.s.
Cacnb4	-0.0979923	0.810268	n.s.
Cactin	-0.998481	0.0546229	Downreg
Cacul1	-0.668601	0.164072	n.s.
Cacybp	0.243255	0.442288	n.s.
Cad	-0.236983	0.535819	n.s.
Cadm1	0.19386	0.541718	n.s.
Cadps	-0.303471	0.44197	n.s.
Cadps2	-0.442588	0.0897726	n.s.
Calb2	3.14925	1.78838e-08	Upreg
Calcoco1	-0.167294	0.64551	n.s.
Calm1	0.207039	0.556267	n.s.
Calm2	0.166622	0.649282	n.s.
Calm3	0.453834	0.199359	n.s.
Calr	0.341586	0.28862	n.s.
Calu	0.214024	0.577812	n.s.
Caly	-2.77448	0.000445996	Downreg
Camk1	-0.0262296	0.950999	n.s.
Camk2a	-0.120043	0.766286	n.s.
Camk2d	-0.895374	0.083902	Downreg
Camkk1	-0.094008	0.814194	n.s.
Camkk2	-0.0590386	0.89091	n.s.
Camkmt	0.246585	0.519163	n.s.
Caml	0.299485	0.35871	n.s.
Camsap1	-0.88101	0.100607	n.s.
Camsap2	-0.188057	0.544395	n.s.
Camsap3	0.0116046	0.981055	n.s.
Camta1	-0.170019	0.64598	n.s.
Camta2	-0.0351226	0.940072	n.s.
Cand1	-0.227342	0.544395	n.s.
Cant1	0.0516963	0.899339	n.s.
Canx	0.260407	0.378489	n.s.
Cap1	0.252587	0.497075	n.s.
Capn10	-0.252541	0.431042	n.s.
Capn15	-0.150206	0.704291	n.s.
Capn2	-0.249258	0.234755	n.s.
Capn5	0.128333	0.716229	n.s.
Capn7	-0.380891	0.331936	n.s.
Capns1	0.122403	0.764282	n.s.
Caprin1	-0.304347	0.438966	n.s.
Capsl	0.0602008	0.882609	n.s.
Capza1	1.45065	3.59016e-05	Upreg
Capza2	0.400266	0.235134	n.s.
Capzb	0.0930284	0.77816	n.s.
Car2	-0.156621	0.678256	n.s.
Card19	0.322742	0.417594	n.s.
Carhsp1	0.21229	0.560415	n.s.
Carmil1	0.0762135	0.857955	n.s.
Carmil2	-1.55321	0.0532637	Downreg
Carmil3	-1.64139	0.0130328	Downreg
Carns1	-0.741582	0.0411102	Downreg
Cars	0.335642	0.302123	n.s.
Cars2	-0.309793	0.411271	n.s.
Cartpt	0.242699	0.513453	n.s.
Casc1	0.0197561	0.968878	n.s.
Casc3	-0.593424	0.192541	n.s.
Casc4	-0.351582	0.375816	n.s.
Casd1	-0.396066	0.313324	n.s.
Cask	-0.457305	0.258569	n.s.
Caskin1	-1.61697	0.00281529	Downreg
Casp2	0.352725	0.378754	n.s.
Casp3	0.910723	0.032218	Upreg
Casp6	0.099523	0.806077	n.s.
Casp8ap2	0.293871	0.404605	n.s.
Casp9	0.0830938	0.848667	n.s.
Cast	0.580697	0.203506	n.s.
Castor2	0.0433688	0.926784	n.s.
Casz1	-0.899113	0.00423418	Downreg
Cat	2.15834	0.00377596	Upreg
Cbfa2t2	-0.0522951	0.905824	n.s.
Cbfa2t3	-0.671056	0.170204	n.s.
Cbfb	-0.22341	0.54278	n.s.
Cbl	0.0404223	0.930978	n.s.
Cblb	0.257424	0.507406	n.s.
Cbll1	0.271843	0.480973	n.s.
Cbr1	-0.0566328	0.902137	n.s.
Cbr2	0.242838	0.125659	n.s.
Cbr4	0.0321917	0.946456	n.s.
Cbs	0.0663187	0.881844	n.s.
Cbwd1	0.402854	0.308853	n.s.
Cbx1	0.00589581	0.991078	n.s.
Cbx2	-0.254326	0.439271	n.s.
Cbx4	-0.369123	0.340463	n.s.
Cbx5	0.575412	0.198808	n.s.
Cbx6	-0.204678	0.58182	n.s.
Cbx7	-0.114126	0.677964	n.s.
Cbx8	0.0389586	0.904443	n.s.
Cby1	-0.0919839	0.827767	n.s.
Cc2d1a	-0.169639	0.661444	n.s.
Cc2d1b	-0.139261	0.712899	n.s.
Cc2d2a	-0.0930533	0.826371	n.s.
Ccar1	-0.0581066	0.889163	n.s.
Ccar2	-0.128067	0.743602	n.s.
Ccdc107	0.0241598	0.961387	n.s.
Ccdc112	-0.37304	0.355506	n.s.
Ccdc114	-0.076705	0.858402	n.s.
Ccdc115	-0.0614778	0.87764	n.s.
Ccdc12	0.116583	0.774183	n.s.
Ccdc120	-0.464586	0.272256	n.s.
Ccdc124	0.12525	0.739194	n.s.
Ccdc126	0.652321	0.0283969	Upreg
Ccdc127	0.232809	0.486167	n.s.
Ccdc13	-0.158168	0.689815	n.s.
Ccdc130	-0.150055	0.706406	n.s.
Ccdc134	-0.144644	0.694795	n.s.
Ccdc136	-2.56666	0.01032	Downreg
Ccdc137	-0.217183	0.566688	n.s.
Ccdc138	0.169974	0.654857	n.s.
Ccdc146	0.0267611	0.957546	n.s.
Ccdc148	0.307488	0.427719	n.s.
Ccdc149	-1.05877	0.0571403	Downreg
Ccdc151	-0.366689	0.328275	n.s.
Ccdc157	-0.310522	0.421826	n.s.
Ccdc166	0.129117	0.746049	n.s.
Ccdc170	-0.211713	0.556854	n.s.
Ccdc173	0.0312656	0.946456	n.s.
Ccdc174	0.233078	0.543591	n.s.
Ccdc181	-0.000716879	0.997611	n.s.
Ccdc184	-0.258693	0.43314	n.s.
Ccdc186	-0.0961636	0.816204	n.s.
Ccdc187	-0.438881	0.280866	n.s.
Ccdc189	-0.112445	0.753758	n.s.
Ccdc191	0.366774	0.299703	n.s.
Ccdc25	0.293012	0.407382	n.s.
Ccdc28a	-0.0138418	0.974384	n.s.
Ccdc28b	-0.803659	0.0217322	Downreg
Ccdc30	0.0257998	0.955458	n.s.
Ccdc32	0.0438453	0.928789	n.s.
Ccdc33	-0.187813	0.548162	n.s.
Ccdc34	-0.0344771	0.938529	n.s.
Ccdc39	0.0934691	0.817073	n.s.
Ccdc40	-1.12801	0.00247095	Downreg
Ccdc43	-0.049983	0.91186	n.s.
Ccdc47	-0.218128	0.503477	n.s.
Ccdc51	0.414102	0.318243	n.s.
Ccdc57	-1.17004	0.000730723	Downreg
Ccdc58	0.144772	0.717934	n.s.
Ccdc59	0.093649	0.819724	n.s.
Ccdc6	0.735758	0.0325768	Upreg
Ccdc60	0.151195	0.706406	n.s.
Ccdc65	-0.11338	0.758108	n.s.
Ccdc66	0.0225955	0.963213	n.s.
Ccdc74a	-0.275818	0.358231	n.s.
Ccdc81	0.434364	0.28213	n.s.
Ccdc82	0.151483	0.706406	n.s.
Ccdc85a	-2.72313	1.30037e-05	Downreg
Ccdc85b	-0.359264	0.369227	n.s.
Ccdc86	-0.0298902	0.94913	n.s.
Ccdc87	-0.316001	0.41707	n.s.
Ccdc88a	-0.765631	0.138747	n.s.
Ccdc89	-0.508713	0.243178	n.s.
Ccdc9	0.230403	0.546708	n.s.
Ccdc90b	0.477903	0.244746	n.s.
Ccdc91	-0.483094	0.0717776	n.s.
Ccdc92	-1.14619	0.0594334	Downreg
Ccdc92b	-0.21988	0.489044	n.s.
Ccdc93	-0.240055	0.519474	n.s.
Ccdc96	-0.121843	0.758108	n.s.
Ccdc97	0.0504462	0.913605	n.s.
Cchcr1	-0.95735	0.0241135	Downreg
Ccl27a	0.0699781	0.873627	n.s.
Ccm2	-0.354007	0.343965	n.s.
Ccn3	-0.152885	0.69773	n.s.
Ccnc	0.1236	0.726895	n.s.
Ccnd3	0.273403	0.458532	n.s.
Ccndbp1	0.0845183	0.82925	n.s.
Ccng1	0.296638	0.381878	n.s.
Ccng2	0.123493	0.717256	n.s.
Ccnh	0.113776	0.771293	n.s.
Ccni	-0.289311	0.439271	n.s.
Ccnl1	-0.138062	0.670417	n.s.
Ccnl2	-0.206953	0.570677	n.s.
Ccno	-0.0610371	0.886854	n.s.
Ccnq	0.0191173	0.967828	n.s.
Ccnt1	0.164245	0.679674	n.s.
Ccnt2	0.119078	0.770531	n.s.
Ccp110	0.461481	0.252195	n.s.
Ccpg1os	0.172079	0.625517	n.s.
Ccs	-0.0842507	0.842328	n.s.
Ccser1	-0.419618	0.313597	n.s.
Ccser2	-0.250427	0.516803	n.s.
Cct2	0.118985	0.747267	n.s.
Cct3	0.141833	0.664863	n.s.
Cct4	0.156852	0.637905	n.s.
Cct5	0.0281964	0.94427	n.s.
Cct6a	0.278494	0.358086	n.s.
Cct7	0.202216	0.514993	n.s.
Cct8	0.231287	0.459895	n.s.
Ccz1	0.178764	0.589213	n.s.
Cd14	0.0957922	0.0625621	n.s.
Cd164	0.734221	0.0543967	Upreg
Cd274	-0.23183	0.543898	n.s.
Cd276	-0.727149	0.122225	n.s.
Cd2ap	-0.0896523	0.80853	n.s.
Cd2bp2	0.141728	0.693575	n.s.
Cd320	0.275512	0.470739	n.s.
Cd36	0.156879	0.323705	n.s.
Cd3eap	-0.202623	0.594291	n.s.
Cd47	-0.104826	0.797114	n.s.
Cd55	0.346733	0.209249	n.s.
Cd81	0.347294	0.21143	n.s.
Cd82	0.259085	0.378059	n.s.
Cd9	1.29215	0.000227464	Upreg
Cd99l2	0.0410247	0.930736	n.s.
Cdadc1	0.183621	0.619199	n.s.
Cdc123	0.204562	0.552206	n.s.
Cdc14a	-0.0463398	0.918481	n.s.
Cdc16	-0.0968096	0.811544	n.s.
Cdc23	0.42712	0.170107	n.s.
Cdc26	0.234343	0.541766	n.s.
Cdc27	-0.250549	0.514737	n.s.
Cdc34	-0.171977	0.61236	n.s.
Cdc37	0.0140444	0.964506	n.s.
Cdc37l1	-0.111273	0.779385	n.s.
Cdc40	0.0320094	0.946456	n.s.
Cdc42	0.52883	0.0488924	Upreg
Cdc42bpa	-0.766643	0.140012	n.s.
Cdc42ep3	0.00311026	0.996656	n.s.
Cdc42se1	-0.0415658	0.914962	n.s.
Cdc42se2	0.274432	0.390302	n.s.
Cdc45	0.411924	0.319653	n.s.
Cdc5l	0.151793	0.678256	n.s.
Cdc7	-0.0119091	0.979043	n.s.
Cdc73	-0.0826604	0.811544	n.s.
Cdca4	0.0732218	0.852626	n.s.
Cdcp3	0.440968	0.228651	n.s.
Cdh1	3.56318	1.04962e-05	Upreg
Cdh15	0.0944306	0.820453	n.s.
Cdh2	-0.0891629	0.827977	n.s.
Cdh23	-0.13351	0.726895	n.s.
Cdh26	2.85266	0.000216399	Upreg
Cdh4	-0.513315	0.211461	n.s.
Cdhr1	0.00152773	0.994246	n.s.
Cdip1	0.456623	0.213563	n.s.
Cdipt	0.173756	0.612975	n.s.
Cdk10	0.124088	0.760518	n.s.
Cdk11b	-0.111563	0.780949	n.s.
Cdk13	-0.404067	0.258479	n.s.
Cdk14	-0.178013	0.63334	n.s.
Cdk16	-0.459657	0.241425	n.s.
Cdk17	-0.240498	0.294946	n.s.
Cdk19	0.0933012	0.824061	n.s.
Cdk20	0.0611034	0.890127	n.s.
Cdk2ap2	0.195085	0.607931	n.s.
Cdk4	0.449165	0.20466	n.s.
Cdk5	0.0356508	0.941872	n.s.
Cdk5r2	-0.214488	0.358231	n.s.
Cdk5rap1	-1.77935	1.08889e-07	Downreg
Cdk5rap2	0.0276997	0.944154	n.s.
Cdk5rap3	0.0732691	0.858058	n.s.
Cdk7	0.0440921	0.918481	n.s.
Cdk8	-0.187291	0.627955	n.s.
Cdk9	-0.386211	0.335018	n.s.
Cdkal1	-0.0748662	0.862449	n.s.
Cdkl2	-0.101046	0.802903	n.s.
Cdkl3	-0.050807	0.906289	n.s.
Cdkl4	-0.0630394	0.894824	n.s.
Cdkl5	0.0242472	0.960602	n.s.
Cdkn1a	0.322479	0.388302	n.s.
Cdkn2aip	0.118275	0.767314	n.s.
Cdkn2aipnl	0.293266	0.382696	n.s.
Cdkn2d	0.612152	0.0537981	Upreg
Cdnf	0.234061	0.539298	n.s.
Cdpf1	0.257732	0.499277	n.s.
Cdr2	-0.24257	0.489086	n.s.
Cdr2l	-0.311758	0.313148	n.s.
Cds1	-0.598763	0.20858	n.s.
Cds2	-1.07449	0.0100496	Downreg
Cdyl	-0.489857	0.227676	n.s.
Cebpg	-0.311599	0.431117	n.s.
Cebpz	0.4675	0.218864	n.s.
Cebpzos	0.4651	0.250854	n.s.
Cecr2	-0.591366	0.0530313	Downreg
Celf1	-0.289588	0.436921	n.s.
Celf3	-0.158989	0.68832	n.s.
Celf4	2.0319	1.14197e-06	Upreg
Celsr2	-0.393412	0.323451	n.s.
Celsr3	-0.131746	0.736409	n.s.
Cemip2	0.0635623	0.88655	n.s.
Cend1	-0.56042	0.0360383	Downreg
Cenpb	-0.324545	0.40255	n.s.
Cenpc1	0.0356043	0.941416	n.s.
Cenpl	0.225992	0.548562	n.s.
Cenpq	0.23272	0.536962	n.s.
Cenpt	-0.165986	0.671553	n.s.
Cenpx	0.139629	0.737522	n.s.
Cep104	-0.5238	0.108161	n.s.
Cep120	0.564136	0.0748717	Upreg
Cep126	-0.903369	0.115694	n.s.
Cep128	-0.181371	0.638485	n.s.
Cep131	-0.235205	0.517407	n.s.
Cep135	-0.118767	0.747267	n.s.
Cep162	-0.0150139	0.972362	n.s.
Cep164	-0.56027	0.0720232	Downreg
Cep170	-0.393833	0.323705	n.s.
Cep170b	-0.150534	0.681028	n.s.
Cep19	0.0403655	0.925449	n.s.
Cep250	-0.706738	0.0512443	Downreg
Cep290	-0.174459	0.647536	n.s.
Cep350	-0.301233	0.442288	n.s.
Cep41	-0.0151257	0.972362	n.s.
Cep44	0.100302	0.807325	n.s.
Cep57	0.295735	0.411271	n.s.
Cep63	-0.170792	0.661283	n.s.
Cep68	-0.281764	0.455214	n.s.
Cep76	-0.193774	0.610923	n.s.
Cep78	-0.169021	0.63044	n.s.
Cep83	-1.17142	0.038315	Downreg
Cep83os	-5.39386e-05	0.999638	n.s.
Cep89	-0.27797	0.412963	n.s.
Cep95	-0.0180417	0.969071	n.s.
Cep97	0.156957	0.691248	n.s.
Cept1	0.415169	0.253593	n.s.
Cerk	-0.436096	0.258822	n.s.
Cerkl	0.204411	0.595978	n.s.
Cerox1	0.222654	0.162832	n.s.
Cers2	1.26046	0.0299646	Upreg
Cers5	-0.0678598	0.856164	n.s.
Cetn2	0.0414883	0.920485	n.s.
Cetn3	0.230602	0.515867	n.s.
Cfap100	-0.100578	0.806077	n.s.
Cfap126	0.499326	0.202421	n.s.
Cfap157	-0.0732333	0.862282	n.s.
Cfap20	0.195758	0.582292	n.s.
Cfap206	-0.0103687	0.979699	n.s.
Cfap298	-0.325061	0.342737	n.s.
Cfap299	0.758166	0.109516	n.s.
Cfap300	0.771775	0.00686046	Upreg
Cfap36	0.000662833	0.99756	n.s.
Cfap410	0.110444	0.766652	n.s.
Cfap43	0.261667	0.407382	n.s.
Cfap44	-0.122102	0.7545	n.s.
Cfap45	-0.233351	0.538609	n.s.
Cfap46	-0.390671	0.294034	n.s.
Cfap47	-0.114865	0.776658	n.s.
Cfap52	-0.00866009	0.978755	n.s.
Cfap54	-0.274221	0.481974	n.s.
Cfap57	-0.792411	0.0160569	Downreg
Cfap58	0.14872	0.70135	n.s.
Cfap61	0.107839	0.791581	n.s.
Cfap65	-0.0777084	0.847984	n.s.
Cfap69	-0.413647	0.258408	n.s.
Cfap70	0.0771923	0.861606	n.s.
Cfap74	0.409366	0.308807	n.s.
Cfap77	-1.01389	0.0444699	Downreg
Cfap97	-0.143174	0.719652	n.s.
Cfap97d2	0.0423411	0.930978	n.s.
Cfdp1	0.123193	0.750826	n.s.
Cfl1	0.206491	0.552974	n.s.
Cfl2	0.361165	0.369429	n.s.
Cflar	3.38215	9.44246e-08	Upreg
Cggbp1	-0.186592	0.615554	n.s.
Cgn	0.284777	0.458398	n.s.
Cgrrf1	0.401408	0.313406	n.s.
Chac2	0.323091	0.352435	n.s.
Chaf1a	-0.0173824	0.969676	n.s.
Champ1	-0.0470212	0.918275	n.s.
Chchd1	0.069753	0.875455	n.s.
Chchd10	-0.55044	0.108401	n.s.
Chchd2	0.322018	0.392958	n.s.
Chchd3	0.129299	0.743553	n.s.
Chchd4	0.159087	0.660426	n.s.
Chchd5	-0.25022	0.507406	n.s.
Chchd6	-0.195332	0.598652	n.s.
Chchd7	0.205527	0.594291	n.s.
Chd1	-0.329774	0.347673	n.s.
Chd1l	0.474539	0.241991	n.s.
Chd2	-0.256527	0.501045	n.s.
Chd3	0.0972396	0.766652	n.s.
Chd4	-0.144511	0.710652	n.s.
Chd6	0.0377882	0.938795	n.s.
Chd7	-0.292915	0.389857	n.s.
Chd8	-0.526022	0.12796	n.s.
Chd9	0.217321	0.533246	n.s.
Cherp	-0.0527895	0.905194	n.s.
Chfr	0.111582	0.772945	n.s.
Chga	-0.0310357	0.944154	n.s.
Chgb	-0.516328	0.185295	n.s.
Chic1	0.626342	0.189652	n.s.
Chic2	-0.244584	0.444535	n.s.
Chid1	0.129321	0.748064	n.s.
Chil4	15.1216	1.42572e-21	Upreg
Chil6	3.06295	0.000856602	Upreg
Chka	-0.214336	0.508338	n.s.
Chm	-0.017883	0.968963	n.s.
Chmp1a	0.261442	0.396899	n.s.
Chmp2a	0.1113	0.768675	n.s.
Chmp2b	0.08652	0.835957	n.s.
Chmp3	0.0482535	0.877673	n.s.
Chmp4b	-0.223591	0.543898	n.s.
Chmp5	0.296527	0.347388	n.s.
Chmp6	-0.0781614	0.855408	n.s.
Chmp7	0.116139	0.771983	n.s.
Chn1	-0.183386	0.609149	n.s.
Chordc1	0.209325	0.502157	n.s.
Chp1	0.991429	0.000664477	Upreg
Chpf	-0.904313	0.111547	n.s.
Chpf2	0.0223109	0.964441	n.s.
Chrac1	0.183284	0.619685	n.s.
Chrnb2	-0.0519628	0.889554	n.s.
Chst11	-0.126362	0.737305	n.s.
Chst12	-0.146673	0.706406	n.s.
Chst8	-0.0476503	0.910796	n.s.
Chsy1	-0.0595546	0.882891	n.s.
Chtop	0.343476	0.296279	n.s.
Chuk	-0.264063	0.49537	n.s.
Churc1	0.113365	0.774271	n.s.
Ciao1	0.496932	0.099987	n.s.
Ciao2a	0.231722	0.542965	n.s.
Ciao2b	0.0064127	0.990868	n.s.
Ciao3	0.129455	0.728834	n.s.
Ciapin1	-0.267544	0.482064	n.s.
Cib1	0.0756825	0.861087	n.s.
Cic	0.00613715	0.99124	n.s.
Cidea	-0.173476	0.598041	n.s.
Cinp	0.0312873	0.946513	n.s.
Cipc	0.074765	0.851762	n.s.
Cirbp	0.370163	0.209196	n.s.
Cisd1	0.0481214	0.91782	n.s.
Cisd2	0.183109	0.600645	n.s.
Cisd3	0.623283	0.19183	n.s.
Ciz1	0.113553	0.769078	n.s.
Ckap5	-0.0746406	0.863363	n.s.
Ckb	-1.09777	5.29159e-06	Downreg
Ckmt1	-0.255679	0.507788	n.s.
Clasp1	-0.195952	0.607308	n.s.
Clasp2	-0.124062	0.750847	n.s.
Clasrp	-1.0005	0.08817	Downreg
Clba1	0.0639677	0.874553	n.s.
Clcc1	-0.0697014	0.858058	n.s.
Clcn3	-0.0132351	0.978643	n.s.
Clcn4	0.426052	0.225758	n.s.
Clcn5	0.00957074	0.980376	n.s.
Clcn6	-0.413532	0.286372	n.s.
Clcn7	0.113859	0.782473	n.s.
Cldn12	-0.145724	0.678256	n.s.
Cldn23	-0.0795418	0.836713	n.s.
Cldn3	0.639049	0.0746305	Upreg
Cldn9	0.0598878	0.886677	n.s.
Cldnd1	-0.483629	0.17674	n.s.
Clec11a	-0.0220097	0.961387	n.s.
Clec16a	0.194847	0.61236	n.s.
Clgn	0.266714	0.442288	n.s.
Clic1	0.0129406	0.975846	n.s.
Clic3	0.133281	0.741374	n.s.
Clic4	-0.145026	0.708388	n.s.
Clint1	-0.266292	0.479039	n.s.
Clip1	-0.272728	0.483925	n.s.
Clip3	-0.0212156	0.960554	n.s.
Clip4	-0.423481	0.30757	n.s.
Clk1	0.244696	0.41707	n.s.
Clk2	-0.319702	0.372765	n.s.
Clk3	-0.218014	0.566173	n.s.
Clk4	0.260295	0.432837	n.s.
Clmn	-0.225841	0.550987	n.s.
Cln3	0.0693822	0.875527	n.s.
Cln5	-0.187921	0.62708	n.s.
Cln6	-0.227202	0.533433	n.s.
Cln8	-0.167364	0.61701	n.s.
Clns1a	0.284717	0.376727	n.s.
Clock	-0.0253754	0.951859	n.s.
Clp1	0.580886	0.162832	n.s.
Clpb	-0.379219	0.319964	n.s.
Clpp	-0.086821	0.834655	n.s.
Clptm1	0.0364824	0.917529	n.s.
Clptm1l	-0.0443879	0.887481	n.s.
Clpx	0.251414	0.458398	n.s.
Clstn1	-1.04933	0.0714711	Downreg
Clstn2	-0.76109	0.127901	n.s.
Clta	0.0331809	0.945973	n.s.
Cltb	-0.0655374	0.877474	n.s.
Cltc	0.03923	0.928327	n.s.
Cluap1	0.321952	0.372875	n.s.
Cluh	-0.960011	0.0792794	Downreg
Clybl	-0.199052	0.605469	n.s.
Cmc1	0.113844	0.780629	n.s.
Cmc2	-0.309732	0.423612	n.s.
Cmc4	0.210298	0.588483	n.s.
Cmip	-0.266737	0.446421	n.s.
Cmpk1	0.196074	0.566173	n.s.
Cmpk2	0.0894697	0.835362	n.s.
Cmss1	-0.0391128	0.932984	n.s.
Cmtm4	-0.0715375	0.865004	n.s.
Cmtm6	0.222083	0.46497	n.s.
Cmtr2	0.165	0.633899	n.s.
Cnbp	0.441751	0.104396	n.s.
Cndp2	0.117046	0.774271	n.s.
Cnep1r1	0.426137	0.250458	n.s.
Cnga2	-0.205053	0.546396	n.s.
Cnga4	-0.277394	0.434595	n.s.
Cngb1	-0.292624	0.431757	n.s.
Cnih1	-0.013741	0.97593	n.s.
Cnih2	-0.571035	0.153557	n.s.
Cnih4	0.827673	0.125576	n.s.
Cnksr3	-0.367797	0.291633	n.s.
Cnn3	0.43781	0.281734	n.s.
Cnnm4	-0.17981	0.642396	n.s.
Cnot1	-0.017564	0.969383	n.s.
Cnot10	-0.04763	0.913791	n.s.
Cnot11	-0.303673	0.308591	n.s.
Cnot2	0.207651	0.568777	n.s.
Cnot3	-0.0206469	0.965543	n.s.
Cnot4	0.101634	0.806077	n.s.
Cnot6	-0.138668	0.70715	n.s.
Cnot6l	0.255784	0.504457	n.s.
Cnot7	0.214721	0.533021	n.s.
Cnot8	0.126839	0.752486	n.s.
Cnot9	0.251101	0.466925	n.s.
Cnppd1	-0.0971032	0.771293	n.s.
Cnpy1	-0.257193	0.485492	n.s.
Cnpy2	0.23405	0.524659	n.s.
Cnpy3	0.238409	0.491215	n.s.
Cnpy4	0.170289	0.657394	n.s.
Cnrip1	0.198817	0.589077	n.s.
Cnst	-0.025488	0.951956	n.s.
Cntn1	0.251085	0.508078	n.s.
Cntn4	0.0119641	0.979475	n.s.
Cntrl	0.0636419	0.873503	n.s.
Cntrob	0.0570997	0.882891	n.s.
Coa3	0.408795	0.311192	n.s.
Coa5	0.17977	0.615492	n.s.
Coa6	0.187235	0.617675	n.s.
Coasy	-0.339587	0.271487	n.s.
Cobl	-0.369951	0.209196	n.s.
Cog1	-0.845746	0.110024	n.s.
Cog2	0.0813977	0.849599	n.s.
Cog3	-0.22883	0.544569	n.s.
Cog4	0.00265997	0.997083	n.s.
Cog5	0.0246444	0.960554	n.s.
Cog6	-0.0564806	0.902884	n.s.
Cog7	-0.119044	0.740112	n.s.
Cog8	-0.164674	0.665536	n.s.
Coil	0.128504	0.734176	n.s.
Col4a3bp	-0.109318	0.667846	n.s.
Colgalt1	0.334593	0.363112	n.s.
Commd1	0.0661712	0.880654	n.s.
Commd10	0.770965	0.0216428	Upreg
Commd2	0.0538702	0.904537	n.s.
Commd3	0.23434	0.541766	n.s.
Commd4	-0.0710909	0.873503	n.s.
Commd6	0.140831	0.724128	n.s.
Commd7	0.0763005	0.851762	n.s.
Commd8	0.332544	0.314767	n.s.
Commd9	0.163706	0.679117	n.s.
Comt	0.163369	0.67673	n.s.
Copa	-0.332715	0.344303	n.s.
Copb1	0.227144	0.480482	n.s.
Copb2	0.0732084	0.842328	n.s.
Cope	0.0257743	0.959351	n.s.
Copg1	-0.144388	0.664388	n.s.
Copg2	0.253322	0.491284	n.s.
Coprs	-0.142298	0.736409	n.s.
Cops2	0.28259	0.417012	n.s.
Cops3	0.333869	0.28213	n.s.
Cops4	0.361671	0.272906	n.s.
Cops5	0.169018	0.647227	n.s.
Cops6	0.193639	0.571633	n.s.
Cops7a	0.0933521	0.797546	n.s.
Cops7b	0.125079	0.760401	n.s.
Cops8	-0.0131649	0.975846	n.s.
Cops9	0.581283	0.155692	n.s.
Copz1	0.238548	0.434607	n.s.
Coq10a	-0.307477	0.319737	n.s.
Coq10b	0.183972	0.633899	n.s.
Coq2	-0.125524	0.633899	n.s.
Coq3	0.337665	0.331255	n.s.
Coq4	0.0730798	0.870897	n.s.
Coq5	0.137096	0.731943	n.s.
Coq6	0.37266	0.357363	n.s.
Coq7	-0.118839	0.7468	n.s.
Coq8a	0.843656	0.0999366	Upreg
Coq8b	0.00433208	0.994246	n.s.
Coq9	-0.0441328	0.922085	n.s.
Coro1b	-0.133363	0.686968	n.s.
Coro1c	-0.00996661	0.981055	n.s.
Coro2a	-0.00559749	0.97851	n.s.
Coro6	-1.65819	0.0296384	Downreg
Coro7	-0.508647	0.131669	n.s.
Cotl1	1.78161	7.07447e-05	Upreg
Cox10	-0.100288	0.790546	n.s.
Cox14	0.129505	0.739771	n.s.
Cox15	0.19836	0.587785	n.s.
Cox16	0.0458879	0.918481	n.s.
Cox17	0.160812	0.680306	n.s.
Cox18	0.210186	0.58627	n.s.
Cox19	0.222776	0.528918	n.s.
Cox4i1	-0.0466283	0.911392	n.s.
Cox5a	-0.0753729	0.856156	n.s.
Cox5b	0.0495138	0.915618	n.s.
Cox6a1	0.16176	0.682411	n.s.
Cox6b1	0.0895466	0.835373	n.s.
Cox6c	0.857153	0.0743496	Upreg
Cox7a1	0.0753659	0.790546	n.s.
Cox7a2	0.184966	0.634197	n.s.
Cox7a2l	0.14023	0.723954	n.s.
Cox7b	0.211922	0.589213	n.s.
Cox8a	-0.00942902	0.983547	n.s.
Cpd	-0.162284	0.634955	n.s.
Cpe	-0.333502	0.345153	n.s.
Cpeb1	-0.101981	0.803184	n.s.
Cpeb2	-0.172618	0.659854	n.s.
Cpeb4	-0.226058	0.544395	n.s.
Cplane1	0.0118693	0.98086	n.s.
Cplane2	0.504889	0.210882	n.s.
Cplx2	-0.344231	0.376857	n.s.
Cpn1	-1.37063	0.000338832	Downreg
Cpne3	0.577299	0.194888	n.s.
Cpox	-0.10432	0.716726	n.s.
Cpped1	0.0503137	0.91319	n.s.
Cpsf1	-0.187732	0.603365	n.s.
Cpsf2	0.245787	0.506617	n.s.
Cpsf3	0.107717	0.767357	n.s.
Cpsf4	-0.0608306	0.880912	n.s.
Cpsf6	0.337799	0.281584	n.s.
Cpsf7	0.131495	0.74078	n.s.
Cpt1c	-0.0698792	0.872053	n.s.
Cpt2	0.189908	0.589213	n.s.
Cptp	0.042549	0.930978	n.s.
Cr1l	0.440303	0.185416	n.s.
Crabp1	3.0107	0.000143786	Upreg
Cradd	-0.0913851	0.827492	n.s.
Crat	-0.0429152	0.925449	n.s.
Crb3	0.123344	0.742733	n.s.
Crbn	0.130381	0.734461	n.s.
Crcp	0.0633315	0.881844	n.s.
Creb1	-0.128637	0.713864	n.s.
Creb3	-0.0214854	0.959351	n.s.
Creb3l1	-0.891448	0.115227	n.s.
Creb3l2	0.0322669	0.946456	n.s.
Crebbp	-0.103476	0.780487	n.s.
Crebrf	0.180198	0.590067	n.s.
Creg1	0.618889	0.164072	n.s.
Creld1	0.0563212	0.890046	n.s.
Creld2	-0.0961287	0.808313	n.s.
Crip2	-0.576961	0.0845668	Downreg
Crip3	0.559786	0.217395	n.s.
Cript	0.0069608	0.990149	n.s.
Crk	-0.264407	0.459117	n.s.
Crkl	0.247078	0.474341	n.s.
Crlf3	-0.167869	0.634448	n.s.
Crmp1	0.289157	0.363146	n.s.
Crnkl1	0.0879405	0.825486	n.s.
Crocc	-0.671039	0.169311	n.s.
Crot	0.553935	0.211587	n.s.
Crtc1	0.18104	0.646001	n.s.
Crtc2	-0.0542596	0.886854	n.s.
Crtc3	-1.0227	0.0746305	Downreg
Cry1	-0.299437	0.328925	n.s.
Cry2	0.0362169	0.936447	n.s.
Cryl1	2.47219	0.00100695	Upreg
Crym	-0.10855	0.766652	n.s.
Cryzl1	0.429565	0.24444	n.s.
Cs	0.098602	0.772166	n.s.
Csad	0.279743	0.462682	n.s.
Csde1	0.18871	0.576161	n.s.
Cse1l	0.258194	0.462898	n.s.
Csnk1a1	-0.279337	0.472427	n.s.
Csnk1d	-0.517195	0.203506	n.s.
Csnk1e	-0.186503	0.596775	n.s.
Csnk1g1	-0.0492084	0.905746	n.s.
Csnk1g2	-0.352775	0.204791	n.s.
Csnk1g3	-0.15306	0.61236	n.s.
Csnk2a1	0.745419	0.0690902	Upreg
Csnk2b	0.0945982	0.818494	n.s.
Cspp1	0.459266	0.189688	n.s.
Csrnp1	0.154959	0.616643	n.s.
Csrnp2	-0.0435798	0.92299	n.s.
Csrnp3	-0.678282	0.162832	n.s.
Csrp1	2.7916	0.000432293	Upreg
Cst3	0.0459253	0.918275	n.s.
Cstb	0.110881	0.788082	n.s.
Cstf1	0.0477492	0.918481	n.s.
Cstf2	-0.129354	0.735626	n.s.
Cstf2t	-0.052052	0.89091	n.s.
Cstf3	0.262709	0.468377	n.s.
CT010467.1	-0.152481	0.629693	n.s.
Ctbp1	-0.381839	0.265742	n.s.
Ctbp2	1.07617	0.0488924	Upreg
Ctbs	0.120335	0.765026	n.s.
Ctc1	-0.165487	0.656993	n.s.
Ctcf	-0.254338	0.501045	n.s.
Ctdp1	-0.243187	0.404099	n.s.
Ctdsp2	-0.0553865	0.900346	n.s.
Ctdspl2	-0.0474574	0.914914	n.s.
Ctnna1	-0.455704	0.0865652	n.s.
Ctnna2	-0.348909	0.303921	n.s.
Ctnnb1	-0.526715	0.223005	n.s.
Ctnnbip1	-0.580779	0.189441	n.s.
Ctnnbl1	-0.0339962	0.936214	n.s.
Ctnnd1	-0.00965701	0.982042	n.s.
Ctnnd2	-0.0954549	0.799499	n.s.
Ctns	0.0574272	0.899339	n.s.
Ctps	0.00288348	0.996246	n.s.
Ctps2	0.255957	0.497553	n.s.
Ctr9	-0.101777	0.787733	n.s.
Ctsa	0.0733615	0.850816	n.s.
Ctsb	0.00847715	0.980725	n.s.
Ctsd	0.238065	0.510688	n.s.
Ctsf	-0.526392	0.0452527	Downreg
Ctso	0.359651	0.313733	n.s.
Ctsz	0.292393	0.351392	n.s.
Cttn	0.0749885	0.855165	n.s.
Cttnbp2	0.18611	0.629507	n.s.
Cttnbp2nl	-0.353383	0.318243	n.s.
Ctu2	-0.125892	0.752552	n.s.
Ctxn1	-0.0948918	0.816204	n.s.
Ctxn3	0.0128063	0.986157	n.s.
Cuedc1	-1.79257	0.033203	Downreg
Cuedc2	-0.0128562	0.97851	n.s.
Cul1	0.344465	0.293324	n.s.
Cul2	0.210508	0.586949	n.s.
Cul3	-0.130796	0.739778	n.s.
Cul4a	0.0480879	0.914914	n.s.
Cul4b	0.0374787	0.939004	n.s.
Cul5	-0.186266	0.590067	n.s.
Cul7	-0.298467	0.446008	n.s.
Cul9	-0.0890602	0.828771	n.s.
Cuta	0.0883956	0.820297	n.s.
Cutc	0.205409	0.595098	n.s.
Cux1	-0.251463	0.507788	n.s.
Cwc15	0.148595	0.698491	n.s.
Cwc22	-0.116947	0.766652	n.s.
Cwc25	-0.0154667	0.971928	n.s.
Cwc27	0.297203	0.439271	n.s.
Cwf19l1	-0.145329	0.710652	n.s.
Cwf19l2	0.383978	0.347388	n.s.
Cx3cl1	0.129862	0.728151	n.s.
Cxadr	0.311296	0.32244	n.s.
Cxxc1	-0.155421	0.688693	n.s.
Cyb561	-0.0414851	0.91681	n.s.
Cyb561a3	-0.0064145	0.988963	n.s.
Cyb561d1	-0.224193	0.543898	n.s.
Cyb561d2	0.0265923	0.956363	n.s.
Cyb5a	0.74484	0.135838	n.s.
Cyb5b	0.395985	0.230986	n.s.
Cyb5d1	0.115699	0.776387	n.s.
Cyb5d2	0.506301	0.157478	n.s.
Cyb5r1	-0.538837	0.0840714	Downreg
Cyb5r3	0.635569	0.116171	n.s.
Cyb5r4	-0.113016	0.774271	n.s.
Cyb5rl	0.0813722	0.832885	n.s.
Cyba	1.81529	0.0526231	Upreg
Cybc1	0.0251669	0.960472	n.s.
Cyc1	-0.0770168	0.856164	n.s.
Cycs	0.118856	0.769271	n.s.
Cyfip1	1.15349	0.0444699	Upreg
Cyfip2	0.0981359	0.81436	n.s.
Cyhr1	-0.129393	0.73729	n.s.
Cyld	-0.0990885	0.785116	n.s.
Cyp20a1	-0.117849	0.756652	n.s.
Cyp26b1	-3.33512	2.10525e-08	Downreg
Cyp2c23	-0.037475	0.936249	n.s.
Cyp2j12	5.14277	8.25137e-21	Upreg
Cyp2s1	1.12313	0.0127024	Upreg
Cyp2u1	-0.337475	0.39587	n.s.
Cyp4f13	0.67306	0.170051	n.s.
Cyp51	-0.86626	0.00904914	Downreg
Cystm1	0.124116	0.75258	n.s.
Cyth1	0.0348404	0.940116	n.s.
Cyth2	-0.3725	0.305928	n.s.
Cyth3	0.400495	0.313733	n.s.
Czib	0.251413	0.515867	n.s.
D030025P21Rik	-1.75131	0.00321997	Downreg
D11Wsu47e	0.13476	0.726895	n.s.
D130017N08Rik	-0.0255	0.957435	n.s.
D130020L05Rik	0.306832	0.44	n.s.
D130043K22Rik	-0.137863	0.732091	n.s.
D1Ertd622e	0.166909	0.665624	n.s.
D230025D16Rik	0.403358	0.31597	n.s.
D2hgdh	0.158325	0.690881	n.s.
D330023K18Rik	-0.00870761	0.982232	n.s.
D3Ertd751e	-0.0747847	0.861606	n.s.
D430041D05Rik	-3.56112	4.08706e-06	Downreg
D430042O09Rik	-0.691558	0.0861623	Downreg
D5Ertd579e	-0.257109	0.506617	n.s.
D6Wsu163e	-0.0401312	0.929826	n.s.
D730003I15Rik	0.242669	0.526062	n.s.
D8Ertd738e	0.0855562	0.84035	n.s.
D930020B18Rik	-0.986961	0.00614907	Downreg
Daam1	0.223316	0.544569	n.s.
Dab2ip	-0.0997933	0.807442	n.s.
Dad1	0.0543488	0.902884	n.s.
Dag1	-1.01239	0.0222361	Downreg
Dagla	0.813491	0.120654	n.s.
Daglb	-0.209815	0.585234	n.s.
Dalrd3	-0.0504058	0.909071	n.s.
Dand5	0.00752675	0.989971	n.s.
Dap	2.89897	1.70268e-08	Upreg
Dap3	-0.052889	0.902884	n.s.
Dapk1	-0.74121	0.0801762	Downreg
Dars	0.0449807	0.918481	n.s.
Dars2	-0.0208015	0.964441	n.s.
Daxx	-0.0138279	0.975846	n.s.
Dazap1	-0.293025	0.430822	n.s.
Dazap2	0.509641	0.050863	Upreg
Dbi	2.92448	0.00212481	Upreg
Dbn1	-0.622244	0.143701	n.s.
Dbndd1	-0.00190736	0.994429	n.s.
Dbnl	-0.351158	0.276823	n.s.
Dbpht2	0.0430759	0.929462	n.s.
Dbr1	-1.04859	0.0162255	Downreg
Dbt	0.0382006	0.937636	n.s.
Dcaf1	-0.229232	0.543898	n.s.
Dcaf10	-0.176697	0.562046	n.s.
Dcaf11	0.0849188	0.810981	n.s.
Dcaf12	0.0899342	0.80853	n.s.
Dcaf13	0.221535	0.509443	n.s.
Dcaf15	-0.0496539	0.912616	n.s.
Dcaf17	0.534009	0.191869	n.s.
Dcaf4	0.27805	0.442288	n.s.
Dcaf5	-0.31929	0.417824	n.s.
Dcaf6	-0.214181	0.565824	n.s.
Dcaf7	0.170394	0.646589	n.s.
Dcaf8	-0.0386442	0.93251	n.s.
Dcakd	0.163297	0.670417	n.s.
Dcdc2a	0.379666	0.313733	n.s.
Dcdc5	-0.937122	0.00307378	Downreg
Dck	0.94789	0.00656079	Upreg
Dclk2	-0.315913	0.305026	n.s.
Dclk3	-1.42015	0.050532	Downreg
Dclre1a	-0.203113	0.594238	n.s.
Dclre1b	0.222364	0.560415	n.s.
Dclre1c	-0.0382707	0.94883	n.s.
Dcp1a	0.0670555	0.842627	n.s.
Dcp1b	0.0902645	0.832447	n.s.
Dcps	0.219824	0.557921	n.s.
Dcst1	-0.149491	0.70715	n.s.
Dctn1	-0.447435	0.236086	n.s.
Dctn2	-0.0961893	0.774271	n.s.
Dctn3	0.0815402	0.847984	n.s.
Dctn4	0.270825	0.407053	n.s.
Dctn5	0.439383	0.197921	n.s.
Dctn6	0.0649532	0.881844	n.s.
Dctpp1	0.0352413	0.938367	n.s.
Dcun1d1	0.232357	0.53718	n.s.
Dcun1d2	-0.0973036	0.806077	n.s.
Dcun1d3	0.105217	0.772166	n.s.
Dcun1d4	-0.0920722	0.817073	n.s.
Dcun1d5	-0.13308	0.665782	n.s.
Dcx	-0.177173	0.646589	n.s.
Dda1	-0.0136862	0.972362	n.s.
Ddah2	0.319473	0.396644	n.s.
Ddb1	0.0916527	0.818484	n.s.
Ddhd2	0.0444294	0.92267	n.s.
Ddi2	-0.317622	0.418863	n.s.
Ddit3	-0.396596	0.229379	n.s.
Ddit4	-0.949011	0.0754358	Downreg
Ddo	-0.768107	0.0240443	Downreg
Ddost	0.119927	0.721551	n.s.
Ddrgk1	0.0198105	0.966454	n.s.
Ddt	-0.0612551	0.887481	n.s.
Ddx1	0.100209	0.760401	n.s.
Ddx10	0.117295	0.773613	n.s.
Ddx17	0.538923	0.22074	n.s.
Ddx18	0.0257725	0.958298	n.s.
Ddx19a	0.0481527	0.918481	n.s.
Ddx19b	-0.061985	0.884199	n.s.
Ddx20	-0.223599	0.5528	n.s.
Ddx21	-0.114672	0.767997	n.s.
Ddx23	0.182266	0.642396	n.s.
Ddx24	0.0631093	0.875259	n.s.
Ddx27	-0.340396	0.330201	n.s.
Ddx28	-0.121989	0.760401	n.s.
Ddx39	0.104735	0.798536	n.s.
Ddx39b	0.0496014	0.913565	n.s.
Ddx3x	-0.0185993	0.968878	n.s.
Ddx3y	-0.204888	0.587785	n.s.
Ddx41	0.110963	0.787733	n.s.
Ddx42	-0.0516085	0.907884	n.s.
Ddx46	-0.389438	0.272256	n.s.
Ddx47	0.261999	0.472427	n.s.
Ddx49	-0.0118808	0.979347	n.s.
Ddx5	0.144077	0.649646	n.s.
Ddx50	0.0361805	0.936072	n.s.
Ddx51	-0.751985	0.138747	n.s.
Ddx52	0.168055	0.65537	n.s.
Ddx54	0.0221125	0.962166	n.s.
Ddx55	0.118213	0.745453	n.s.
Ddx56	-0.0334202	0.942226	n.s.
Ddx58	-0.0454265	0.920735	n.s.
Ddx59	1.65899	0.000404249	Upreg
Ddx6	-0.314284	0.33793	n.s.
Deaf1	-0.693568	0.158451	n.s.
Decr2	0.642984	0.0895762	Upreg
Dedd2	-0.131655	0.736196	n.s.
Def8	0.0525512	0.904443	n.s.
Degs1	-0.0582046	0.873627	n.s.
Dek	0.21249	0.555686	n.s.
Dele1	0.0149065	0.979475	n.s.
Dennd1a	-0.338651	0.380719	n.s.
Dennd2a	-1.10262	0.0333559	Downreg
Dennd3	-0.0629655	0.889075	n.s.
Dennd4a	0.0412405	0.932923	n.s.
Dennd4b	-0.0397927	0.920485	n.s.
Dennd4c	-0.626663	0.152489	n.s.
Dennd5a	-0.000464279	0.99831	n.s.
Dennd5b	-0.030977	0.945253	n.s.
Dennd6a	-0.322453	0.314767	n.s.
Dennd6b	0.0378152	0.93879	n.s.
Denr	0.389612	0.244902	n.s.
Dera	0.136532	0.683873	n.s.
Derl1	0.271605	0.370914	n.s.
Derl2	0.4943	0.0941567	n.s.
Desi2	-0.157418	0.679621	n.s.
Det1	0.00344062	0.995079	n.s.
Dffa	-0.288626	0.433755	n.s.
Dgat1	0.477939	0.226877	n.s.
Dgcr2	0.0837564	0.836601	n.s.
Dgcr6	0.178164	0.617675	n.s.
Dgcr8	-0.0203832	0.966558	n.s.
Dgkd	-0.286955	0.462273	n.s.
[truncated: 6,840 more rows]

## Sheet: Figure 4e 
Figure 4e
Olfr151 population:					Olfr 16 population:
Gene	log2FoldChange				Gene	log2FoldChange
1700007K13Rik	-3.77336				1700012D14Rik	0.942653
1700025G04Rik	-1.59341				1700040D17Rik	0.936617
2010204K13Rik	-0.752275				1700067K01Rik	1.58294
2810001G20Rik	-0.713838				2310009A05Rik	0.672576
8030462N17Rik	-2.96395				2610035D17Rik	5.86149
A430035B10Rik	-1.48218				2700054A10Rik	1.78142
AA465934	-6.10207				2810002D19Rik	1.07835
Aacs	-0.769256				3830406C13Rik	0.993972
Aatk	-1.44445				4833420G17Rik	0.775558
Abca2	-1.15617				4930481A15Rik	3.80835
Abcc4	-0.775713				5330413P13Rik	1.24971
Abcg1	-2.14201				9330160F10Rik	0.738966
Abl1	-1.22414				9530034E10Rik	2.93043
Acap3	-1.05908				A130010J15Rik	0.823397
Acss1	-1.2975				A130014A01Rik	1.2306
Actn1	-0.97207				Abcd2	2.11247
Actr3b	-2.08212				Abcd3	1.58785
Adam28	-1.72069				Acaa2	0.933173
Adarb1	-1.03684				Acer3	0.784983
Adcy3	-1.6771				Acsl4	0.646503
Aebp2	-0.872517				Actr3	0.706056
Aff3	-1.73994				Akr1e1	1.76566
Agtpbp1	-0.705056				Aldh1a1	4.97144
Ahcyl1	-1.54863				Aldh2	1.34349
Amigo1	-1.71049				Aldh9a1	1.07944
Ank2	-0.960931				Aldoc	1.19898
Ankfy1	-0.923135				Amn1	0.623421
Ankrd11	-1.23632				Ano6	1.4751
Ankrd13b	-1.22676				Anxa5	0.577862
Ankrd42	-0.684664				Apaf1	1.04736
Ano2	-0.67243				Arid5a	1.17012
Ap3d1	-0.713304				Arl6	0.536664
Apba1	-0.907338				Armt1	0.972156
Apba2	-0.972439				Arpc1b	3.20384
Apbb2	-0.747529				Asns	1.13817
Apc2	-1.21745				Atg4a	0.695936
Aplp1	-1.33233				Atl2	0.71492
Arfgef2	-1.20739				Atp10d	1.95028
Arhgap33	-1.3446				Atp6v0e	1.47929
Arhgdig	-1.71262				B2m	1.20773
Arhgef11	-1.36304				B4galnt1	1.61488
Arhgef17	-0.950564				B4galt4	1.03324
Arhgef28	-0.682967				BC004004	0.514674
Arid1b	-0.692666				BC051077	1.23806
Asphd2	-1.46992				Bmp3	0.911699
Astn2	-1.50488				Bnip3	0.688393
Atg2b	-1.12976				Bnip3l	0.863531
Atp13a2	-1.16586				Bphl	0.510739
Atp1a1	-0.872152				Bpifa1	4.0131
Atp1b1	-1.09717				Bpifb3	2.55264
Atp2a2	-1.12524				Bpifb6	1.76448
Atp2b4	-0.769891				Brip1os	1.60075
Atp6v1g2	-0.961542				Btbd10	0.769514
Atxn2l	-0.855282				C030034I22Rik	1.58116
B230206L02Rik	-1.76533				C1qtnf12	1.84413
B4galnt3	-1.41055				C330018D20Rik	0.831965
Baz1b	-0.827363				Calb2	3.14925
BC025920	-0.632348				Capza1	1.45065
BC049352	-0.713865				Casp3	0.910723
Bcar3	-0.886319				Cat	2.15834
Brinp2	-1.56409				Ccdc126	0.652321
Btaf1	-0.958564				Ccdc6	0.735758
Btbd9	-0.680185				Cd164	0.734221
C030037D09Rik	-2.12204				Cd9	1.29215
C230072F16Rik	-1.15929				Cdc42	0.52883
C77080	-0.904235				Cdh1	3.56318
Cacna1h	-0.838073				Cdh26	2.85266
Cactin	-0.998481				Cdkn2d	0.612152
Caly	-2.77448				Celf4	2.0319
Camk2d	-0.895374				Cep120	0.564136
Carmil2	-1.55321				Cers2	1.26046
Carmil3	-1.64139				Cfap300	0.771775
Carns1	-0.741582				Cflar	3.38215
Caskin1	-1.61697				Chil4	15.1216
Casz1	-0.899113				Chil6	3.06295
Ccdc136	-2.56666				Chp1	0.991429
Ccdc149	-1.05877				Cldn3	0.639049
Ccdc28b	-0.803659				Commd10	0.770965
Ccdc40	-1.12801				Coq8a	0.843656
Ccdc57	-1.17004				Cotl1	1.78161
Ccdc85a	-2.72313				Cox6c	0.857153
Ccdc92	-1.14619				Crabp1	3.0107
Cchcr1	-0.95735				Cryl1	2.47219
Cdk5rap1	-1.77935				Csnk2a1	0.745419
Cds2	-1.07449				Csrp1	2.7916
Cecr2	-0.591366				Ctbp2	1.07617
Cend1	-0.56042				Cyba	1.81529
Cep164	-0.56027				Cyfip1	1.15349
Cep250	-0.706738				Cyp2j12	5.14277
Cep83	-1.17142				Cyp2s1	1.12313
Cfap57	-0.792411				Dap	2.89897
Cfap77	-1.01389				Dazap2	0.509641
Ckb	-1.09777				Dbi	2.92448
Clasrp	-1.0005				Dck	0.94789
Clstn1	-1.04933				Ddx59	1.65899
Cluh	-0.960011				Decr2	0.642984
Coro6	-1.65819				Dmac2l	0.779233
Cpn1	-1.37063				Dmkn	1.79887
Crip2	-0.576961				Dsel	0.576443
Crtc3	-1.0227				Dusp16	1.20893
Ctsf	-0.526392				E2f1	0.997792
Cuedc1	-1.79257				Eci3	1.4993
Cyb5r1	-0.538837				Ect2	2.38673
Cyp26b1	-3.33512				Efna5	0.88749
Cyp51	-0.86626				Eif1a	0.740763
D030025P21Rik	-1.75131				Elavl4	0.822315
D430041D05Rik	-3.56112				Elf1	0.977924
D430042O09Rik	-0.691558				Ell2	2.1374
D930020B18Rik	-0.986961				Enpp5	2.3889
Dag1	-1.01239				Entpd2	1.55046
Dapk1	-0.74121				Entpd5	0.704626
Dbr1	-1.04859				Epb41l4b	0.891287
Dcdc5	-0.937122				Erg28	0.602669
Dclk3	-1.42015				Ezr	1.8752
Ddit4	-0.949011				Fads6	0.768099
Ddo	-0.768107				Fam219b	1.58524
Dennd2a	-1.10262				Fam221a	0.8511
Dhx29	-0.840814				Fam45a	0.912771
Dip2b	-0.782126				Fam81b	0.803644
Dlgap3	-1.74879				Fanca	0.980162
Dnajb14	-0.82445				Far1	0.618981
Dnajb9	-1.60099				Fbxo32	0.918609
Dnm1	-1.16786				Fbxo6	1.13584
Dnmt3a	-0.953311				Fbxo8	0.664909
Donson	-1.07059				Fmo5	1.41167
Dot1l	-0.962335				Frem2	1.32922
Drc1	-0.841228				Frmd3	1.78091
Dst	-1.28677				G2e3	1.00246
Dtx1	-1.15887				G6pdx	0.667128
Dvl1	-1.2843				Galm	2.71291
Dvl3	-0.978414				Gatad2b	1.03868
Dyrk4	-0.79876				Gcdh	0.881801
Dzip1l	-0.739153				Gda	1.41307
E130215H24Rik	-0.702928				Glul	0.657214
Edem3	-1.33376				Gm10461	1.6367
Efcab7	-0.991901				Gm13185	1.00168
Efnb3	-1.47501				Gm15663	1.31795
Efr3b	-1.74439				Gm16055	3.75795
Eif4g3	-0.947907				Gm16150	1.43309
Eif5al3-ps	-5.29686				Gm16196	1.23126
Ell3	-0.561058				Gm17249	2.32355
Eml5	-2.10879				Gm19554	1.58285
Eno1b	-2.8916				Gm20632	1.68207
Epb41l1	-1.41638				Gm29776	1.49244
Epb41l3	-0.899564				Gm2a	1.92925
Epha5	-1.62617				Gm31557	8.75619
Epha7	-0.876305				Gm34294	0.868279
Erlin1	-1.36149				Gm35082	4.01368
Etv5	-1.36752				Gm45330	2.38779
Fam102a	-0.88292				Gm47542	3.52609
Fam13c	-0.578511				Gm49975	1.15596
Fam171b	-0.741074				Gnai3	1.49691
Fam183b	-3.74865				Gng5	1.13057
Fam185a	-0.805535				Gpd2	0.627724
Fam89a	-1.11046				Gpr155	1.39594
Fbln2	-1.72177				Gpx1	1.32338
Fbxl16	-0.819574				Gpx6	2.16859
Fhad1	-1.07678				Grk5	1.1024
Fibin	-2.9857				Gsta4	2.65922
Flii	-0.673511				Gstz1	0.565347
Flrt1	-0.651235				Gtf2e1	0.668615
Foxj2	-1.11712				Gyg	0.794259
Frmd5	-0.906516				H2-D1	1.55269
Fry	-1.15538				H2-K1	1.36518
Fut8	-0.558217				H2-T23	1.20329
Fxyd6	-1.10055				H2bc21	2.71704
Galnt15	-3.73284				Hadh	1.89881
Gap43	-1.30794				Hbp1	0.839604
Gatad2a	-0.917285				Hdac1	1.35208
Glce	-1.31503				Hjurp	1.914
Gm12892	-5.83403				Hmgn2	1.19889
Gm15459	-5.95653				Hsd17b11	2.20849
Gm15631	-0.988408				Hspa2	1.26156
Gm15920	-5.53271				Hspa8	2.83219
Gm17552	-1.34556				Idh1	1.11215
Gm20186	-5.67892				Ifi27	2.17595
Gm3375	-6.48607				Ifngr1	2.13825
Gm3608	-3.86075				Ift27	0.696013
Gm47021	-4.3252				Il18	2.03517
Gm4869	-1.16963				Ints4	0.672791
Gm5069	-2.61374				Irak2	1.401
Gm5855	-5.89893				Jakmip1	0.620262
Gnao1	-0.819183				Kantr	0.65397
Gnaz	-0.779572				Klf10	1.13295
Gnb1	-2.39898				Klf6	0.977611
Gnb1l	-0.723413				Krt72	1.15639
Golga4	-0.997632				Krt8	3.88526
Golga7b	-1.19192				Krt90	4.06248
Golgb1	-1.09073				Lgals3	4.41835
Gpr135	-1.44107				Lifr	1.04781
Gpr162	-1.31485				Lipe	2.93425
Gpsm1	-1.1974				Litaf	1.72023
Gramd1b	-1.14219				Lman1	0.773199
Grik5	-1.72753				Lmf1	0.9341
H2-M10.2	-5.19395				Lpcat3	1.36058
H2-M10.3	-3.49831				Lrrn2	1.54225
H2-M10.6	-4.41559				Lrrn3	1.87138
Hcn4	-1.19964				Lurap1l	2.05362
Hdac11	-0.950581				Ly6e	3.16645
Heatr5a	-1.17087				Lyrm7	0.919508
Heyl	-1.53925				Lysmd3	0.717596
Hgsnat	-1.11545				Mad2l2	1.0276
Hipk2	-0.67657				Maf1	0.523708
Hivep2	-0.801598				Marveld2	0.734868
Hnrnpl	-0.877685				Max	1.07016
Hs3st1	-2.05855				Mboat1	3.51125
Hs3st3b1	-2.41163				Mcm6	2.96382
Htt	-1.25353				Mcoln3	1.33766
Hyou1	-1.92749				Me1	3.22478
Icmt	-1.16383				Med21	1.17719
Ide	-0.877241				Mettl7a1	1.73524
Ifit1	-0.620742				Mfge8	2.15467
Il6st	-1.35807				Mgmt	1.18374
Inpp4a	-1.27482				Mgst1	3.1932
Inpp5f	-1.02209				Mmgt1	0.797502
Irgq	-0.99401				Msmo1	0.545689
Irs2	-0.958647				mt-Co1	1.01228
Itpkb	-1.79464				mt-Cytb	1.15776
Jag1	-1.54652				mt-Nd1	1.22007
Jag2	-1.29671				mt-Nd2	1.64005
Jhy	-0.720088				mt-Nd4	1.34828
Kat14	-0.986745				mt-Nd5	1.13394
Kcnc4	-0.798241				mt-Nd6	1.04471
Kcng1	-4.14072				mt-Rnr2	0.99785
Kcnh3	-1.07489				Mt1	1.10245
Kcnh4	-1.2904				Mt2	1.5669
Kcnh6	-0.797182				Mttp	1.80201
Kcnmb3	-1.80767				Muc5b	2.30985
Kcnn1	-0.868696				Myadm	0.93184
Kcnn2	-1.96769				Myd88	2.19451
Kcnq2	-1.76684				Nabp1	1.04614
Kdm4b	-1.0045				Ncam2	2.33483
Kdm6b	-0.751346				Ncoa4	0.790972
Kif13a	-1.06684				Ndufa3	0.940023
Kif17	-0.858425				Neat1	0.718432
Kif1a	-0.738439				Nek8	1.24585
Kif1b	-1.08879				Nfib	2.12492
Kif21a	-1.05688				Nmi	0.775286
Kif5a	-0.662368				Nop10	0.863589
Klc1	-1.21032				Nqo1	1.50662
Klhl42	-1.86877				Nrros	1.51825
Ldlrap1	-1.09503				Nsun3	1.4411
Lemd2	-1.38777				Nt5dc1	1.29017
Letm1	-1.15512				Nuak2	0.656789
Lhfpl4	-0.988315				Nudt7	0.789706
Lima1	-0.544808				Nup35	0.848439
Lingo1	-0.694198				Nxph3	1.23038
Lmln	-1.25238				Oard1	0.978838
Lmo2	-1.0753				Oat	3.14318
Lmtk2	-1.48031				Olfr16	24.5791
Lpin2	-0.731083				Orc2	0.535039
Lrrc3b	-2.50085				Osbp2	0.859539
Lrrc8c	-0.833296				Pbx1	1.71527
Ltk	-1.2695				Pccb	1.00897
Madd	-0.879689				Pcdh9	2.21953
Magi1	-1.41516				Pcmtd2	0.601321
Man2a2	-0.778994				Pdk2	0.679211
Map1a	-1.1014				Pdlim5	1.0532
Map1b	-0.953361				Perp	1.17942
Map3k4	-0.808461				Pglyrp1	3.40604
Map6	-1.32834				Pgm1	0.854173
Mapk4	-2.0344				Pik3ip1	1.06017
Mapk8ip1	-1.28758				Pir	0.805622
Mast4	-1.04354				Pkia	0.83271
Mdc1	-1.32369				Plac8	4.97923
Mdn1	-1.06929				Plscr1	1.8498
Meis3	-1.73741				Plxna1	1.24211
Mfsd12	-0.885694				Pnpo	1.42926
Mib1	-0.782721				Pnrc2	0.864033
Mink1	-1.326				Poc1b	1.11065
Mipep	-0.995052				Pou2f3	0.767114
Mitf	-2.51088				Ppil4	0.531927
Mmp15	-1.92592				Prc1	1.09349
Morc2a	-0.791388				Prcp	1.48899
Morn5	-0.863711				Prdx1	1.0393
Mrps26	-1.11918				Prdx6	1.98467
Mslnl	-1.36867				Prkd2	1.74576
Mtcl1	-1.26363				Prrg4	2.29135
Mtmr9	-1.01205				Prss33	2.56081
Mtrr	-0.823311				Psme1	0.899083
Mycbp2	-0.905285				Ptk2b	2.27287
Myef2	-1.64395				Ptpn2	0.692283
Myo5a	-0.938368				Pts	1.39901
Myo5b	-1.12953				Pttg1	6.33459
Nacc1	-1.09396				Qk	0.763499
Nap1l5	-1.2194				Qsox1	1.56838
Natd1	-1.27685				Rab3b	0.770858
Nckipsd	-0.811436				Rab3gap1	0.842167
Ncor2	-2.04765				Rab8b	0.924568
Necab1	-1.47508				Rabl2	1.32979
Nedd9	-0.865695				Rabl3	0.861466
Nfatc2	-1.51875				Racgap1	1.7998
Nisch	-0.820363				Rad51d	1.26871
Nkiras1	-0.544429				Reg3g	4.29829
Nol4	-0.566194				Rhog	0.800521
Nomo1	-1.2496				Rnf2	0.659306
Nphp1	-1.24196				Rpe	0.534509
Nphp4	-1.14614				Rpl22	0.892432
Nptx2	-1.97238				Rpl3	2.09374
Nptxr	-1.01995				Rps15a	1.15264
Nrp1	-2.87577				S100a1	1.91765
Nup210	-0.741992				S100a8	7.92691
Obsl1	-1.29425				S100a9	7.0163
Olfm1	-1.05651				Sat1	2.121
Olfr151	-15.9205				Sc5d	0.928381
Osbpl11	-0.989294				Scgb1c1	2.1595
P4htm	-0.559483				Scgn	0.801041
Pacsin1	-1.0828				Scoc	1.83139
Paip1	-2.41734				Sdc4	3.05679
Pak6	-0.901938				Sdhaf3	0.733949
Palm	-1.37521				Sec24a	0.854496
Panx1	-0.984287				Selenof	0.693657
Papss2	-1.56711				Serpinb1a	3.3829
Pcdh10	-1.91323				Slc15a2	1.74503
Pcdh17	-1.06533				Slc25a10	1.11765
Pcdh7	-3.4081				Slc35d1	0.900257
Pcdhb9	-1.30543				Slc35f6	0.663648
Pcdhgb4	-0.880508				Slc39a10	0.702852
Pcna-ps2	-4.04021				Slc46a3	0.51013
Pcp4l1	-1.67533				Slco4c1	1.56833
Pde1c	-0.732703				Smim7	0.547299
Pde4a	-1.06738				Snap23	1.93663
Pde4d	-2.20373				Sord	2.22619
Pde7b	-1.45841				Sptlc2	0.832732
Pdgfa	-1.10397				Stard3nl	0.722085
Pggt1b	-0.622285				Stard4	0.946945
Phc1	-0.794378				Stat6	1.73721
Phc2	-0.980189				Stbd1	0.66187
Phrf1	-0.782982				Stk25	0.814399
Pi4ka	-0.912516				Stt3a	1.48726
Pip5k1c	-0.815283				Sucla2	0.538414
Pitpnc1	-0.612464				Suclg2	1.40929
Plaat1	-1.36006				Sypl	1.19889
Plcxd3	-1.36318				Sytl1	1.23094
Plppr3	-1.18456				Tagln2	1.50994
Plxna3	-0.885439				Tc2n	0.968013
Plxna4	-0.73103				Tgm2	2.05838
Pnmal1	-1.28485				Thoc2	0.558968
Pnmal2	-3.2045				Timmdc1	1.28275
Pnpla3	-0.783926				Tmc5	1.36835
Ppargc1a	-1.06631				Tmcc1	0.973038
Ppip5k1	-1.16774				Tmem104	0.710784
Ppl	-1.74698				Tmem130	0.798885
Ppme1	-1.06545				Tmem135	0.575452
Ppp1r12b	-0.843289				Tmem176b	2.27304
Ppp1r15a	-0.861947				Tmem183a	0.640733
Ppp1r1a	-0.732872				Tmem52	2.35664
Ppp2r2c	-0.982713				Tmem56	1.06565
Prkaca	-0.882135				Tmem79	0.905097
Prph	-1.39099				Tmtc2	1.37755
Prrc2b	-0.714881				Tra2b	0.611688
Prune2	-2.46621				Trp53	1.34388
Ptar1	-0.877337				Trpm1	1.65794
Ptn	-0.999326				Trps1	1.83115
Ptpn13	-0.853329				Trub2	0.614554
Ptprs	-1.35974				Tsc22d1	0.891237
Rab11fip1	-1.21103				Tuba1a	0.534328
Rab3c	-2.0303				Txn1	1.00293
Rab3gap2	-0.684427				Ube2d-ps	0.738705
Rap1gap	-0.895397				Ublcp1	1.37899
Rasl11a	-1.12043				Ugdh	1.47072
Rb1	-0.955204				Umad1	0.765912
Rbm33	-0.865236				Usp24	0.765869
Rbm45	-2.99633				Vamp3	1.14029
Rcc2	-1.17905				Vasp	0.89188
Rell1	-1.54423				Vps45	0.647127
Rfx4	-1.10093				Wipf2	1.15117
Rgs3	-1.11449				Wsb1	0.668884
Rgs7	-1.15036				Zbtb37	0.772835
Rgs7bp	-3.30946				Zdhhc13	0.75459
Rims1	-1.32984				Zfp112	1.25477
Rnf185	-1.08349				Zfp335os	1.2402
Rpl28	-1.16921				Zfp655	0.779589
Rpsa-ps10	-5.84406				Zfp712	1.7981
Rtl6	-1.16876				Zfp772	1.23563
Rtn2	-1.29983				Zfp78	1.54102
Rtn4rl1	-0.91847				Zfp874a	1.72354
Rtraf-ps	-5.4704				Zpld2	13.0122
Rundc1	-1.53289
Rxra	-0.695385
Sacm1l	-0.572865
Samd14	-1.07405
Sarm1	-1.68438
Sbf1	-0.889466
Sbf2	-0.882852
Scn5a	-1.59931
Scn8a	-0.884908
Scyl1	-0.527997
Sdc3	-1.33992
Sdr42e1	-0.774912
Sec14l5	-0.874294
Sema3e	-0.799457
Sema4d	-1.05807
Sema7a	-2.15539
2008-09-01	-1.23056
Sertm1	-5.57667
Sgpp2	-0.633245
Sgsm1	-1.25358
Sgsm2	-2.03924
Sh3gl2	-0.850854
Shroom3	-1.20217
Six5	-0.858056
Skor1	-2.12679
Slc14a2	-0.632995
Slc24a2	-1.18141
Slc38a10	-0.54137
Slc4a4	-1.12928
Slc6a17	-1.94663
Slc7a5	-1.93552
Slc7a8	-1.98306
Slc9a7	-1.06449
Slco3a1	-0.976067
Slit1	-1.18374
Smap2	-0.888523
Snca	-0.670867
Snd1	-1.3715
Snph	-0.796657
Snx33	-1.88285
Socs2	-1.17333
Soga1	-2.9491
Sorl1	-0.932623
Sort1	-0.89839
Spag1	-1.17968
Spindoc	-1.33119
Spire1	-0.841299
Spock1	-0.99913
Spock2	-0.672415
Spred2	-0.887946
Sptan1	-0.645559
Sqor	-2.82063
Srbd1	-0.987197
Srcin1	-0.756757
Ssx2ip	-0.954581
St8sia2	-2.68512
Steap2	-1.19343
Stk32a	-1.52836
Stk35	-1.36842
Stk40	-1.19893
Stmn2	-1.09419
Stmnd1	-0.587275
Stx2	-0.973962
Sugp2	-1.0925
Supt16	-2.02729
Sv2c	-1.48706
Syngr1	-0.929511
Syt16	-1.02623
Syt4	-2.79501
Tasor	-0.971685
Tbc1d16	-1.20915
Tcf20	-0.888763
Tctn3	-0.542366
Tenm2	-2.72974
Tenm4	-3.26545
Tet3	-0.51025
Them6	-1.48528
Tmbim6	-1.04315
Tmcc2	-1.43469
Tmem120b	-1.02121
Tmem150c	-0.739032
Tmem151b	-0.637261
Tmem178	-2.50969
Tmem268	-1.28904
Tmem64	-2.27792
Tmem87a	-3.73203
Tmod2	-0.603083
Tnfrsf21	-1.106
Tnni3k	-1.52745
Tob1	-1.08741
Tpr	-0.941874
Traf3	-1.34069
Trib3	-1.78402
Trim11	-0.894383
Trio	-0.814691
Trp53bp1	-0.818827
Trp53inp2	-0.778056
Ttyh3	-1.28514
Tuba4a	-3.64762
Ube2o	-0.900765
Ubl3	-1.70282
Ubqln2	-0.787208
Ubr2	-0.758574
Ubr5	-0.700389
Ucp2	-0.693191
Ulk3	-0.910857
Unc13a	-0.885194
Unc5b	-1.54496
Urb1	-1.2828
Usp54	-1.47999
Utp18	-1.47851
Vldlr	-1.112
Vps9d1	-0.741754
Wdfy1	-3.40475
Wdr17	-1.19606
Wwc1	-1.1776
Zc3h13	-0.543606
Zdhhc23	-1.03378
Zdhhc5	-0.709207
Zer1	-0.960984
Zfp106	-0.680063
Zfp282	-0.798633
Zfp292	-1.20823
Zfp423	-1.17562
Zfp523	-1.00786
Zmiz1	-0.922102

## Sheet: Figure 4f
Figure 4f
Gene	Olfr151_log2mean	Olfr16_log2mean	modulation
0610009B22Rik	10.4483	10.6371	n.s.
0610010F05Rik	9.86498	8.5083	Downreg
0610012G03Rik	10.716	9.30736	n.s.
0610030E20Rik	8.92424	9.15164	n.s.
1110004F10Rik	11.7052	12.2176	n.s.
1110006O24Rik	8.26552	9.31482	Upreg
1110008P14Rik	11.2525	10.9048	n.s.
1110012L19Rik	9.06081	9.72992	n.s.
1110017D15Rik	11.3856	11.4496	n.s.
1110018N20Rik	8.39858	9.11393	n.s.
1110019D14Rik	9.11945	8.9699	n.s.
1110020A21Rik	8.63888	9.62612	Upreg
1110032A03Rik	12.0057	12.53	n.s.
1110038F14Rik	9.30176	9.47625	n.s.
1110051M20Rik	11.7992	11.7994	n.s.
1110059E24Rik	8.15055	9.01625	n.s.
1110059G10Rik	9.45698	9.80752	n.s.
1300002E11Rik	9.10674	10.1164	Upreg
1500004A13Rik	10.139	10.6119	n.s.
1500011B03Rik	13.3492	13.6325	n.s.
1500012K07Rik	5.73584	8.37398	Upreg
1500015A07Rik	9.67941	10.5722	Upreg
1600012H06Rik	11.7283	12.0855	n.s.
1600014C10Rik	9.27971	9.14912	n.s.
1600020E01Rik	9.044	9.21515	n.s.
1700001L19Rik	11.3139	11.7829	n.s.
1700003E16Rik	12.8878	12.7833	n.s.
1700007K13Rik	10.3857	4.60793	Downreg
1700008J07Rik	7.61233	8.46488	n.s.
1700010I14Rik	7.55653	7.94973	n.s.
1700012B09Rik	13.7738	14.0517	n.s.
1700012D14Rik	8.17691	9.20773	n.s.
1700013A02Rik	10.4677	8.94933	Downreg
1700016K19Rik	11.0485	10.933	n.s.
1700016P03Rik	8.75912	6.53488	Downreg
1700017B05Rik	12.5471	12.0155	n.s.
1700021F05Rik	9.05406	9.144	n.s.
1700028E10Rik	7.94776	8.3358	n.s.
1700028P14Rik	10.2516	10.7766	n.s.
1700029J07Rik	7.71814	8.70538	Upreg
1700030J22Rik	9.90776	10.1925	n.s.
1700037C18Rik	8.26517	8.89824	n.s.
1700037H04Rik	11.9949	11.6113	n.s.
1700040D17Rik	8.26342	9.07244	n.s.
1700067K01Rik	7.03302	8.26792	n.s.
1700086L19Rik	9.62714	10.3763	Upreg
1700088E04Rik	8.96878	9.88739	Upreg
1700096K18Rik	8.65098	8.27672	n.s.
1700123O20Rik	12.1896	12.5469	n.s.
1810013L24Rik	10.5481	10.3926	n.s.
1810030O07Rik	9.70576	9.56571	n.s.
1810037I17Rik	10.9466	11.2477	n.s.
1810055G02Rik	9.20733	9.66929	n.s.
1810058I24Rik	11.1952	10.9982	n.s.
1810062G17Rik	6.11263	8.40391	Upreg
2010204K13Rik	11.3329	11.0314	n.s.
2010315B03Rik	8.64545	8.77545	n.s.
2010320M18Rik	9.64834	9.23614	n.s.
2210016F16Rik	10.1998	8.99192	n.s.
2210016L21Rik	11.2383	11.7377	n.s.
2210408I21Rik	10.5871	10.4757	n.s.
2300009A05Rik	8.3713	7.67844	n.s.
2310009A05Rik	9.20372	9.1025	n.s.
2310011J03Rik	11.0566	11.2145	n.s.
2310022A10Rik	9.85321	9.63636	n.s.
2310033P09Rik	7.27561	8.23661	n.s.
2310034G01Rik	7.96216	8.12648	n.s.
2310039H08Rik	9.19522	9.41942	n.s.
2310040G24Rik	8.25052	8.6595	n.s.
2310057M21Rik	10.0486	10.3787	n.s.
2310061I04Rik	10.2887	10.3981	n.s.
2410002F23Rik	8.92918	8.68078	n.s.
2410004B18Rik	9.258	8.95264	n.s.
2410004P03Rik	11.9811	12.1198	n.s.
2410006H16Rik	8.76787	8.80627	n.s.
2410131K14Rik	10.7653	11.242	n.s.
2510002D24Rik	9.2563	9.60402	n.s.
2510009E07Rik	13.0238	12.0275	n.s.
2510039O18Rik	8.94576	9.48041	n.s.
2510046G10Rik	8.08726	8.98862	n.s.
2610001J05Rik	10.4885	11.0458	n.s.
2610002M06Rik	10.8263	10.6002	n.s.
2610008E11Rik	9.8053	9.63972	n.s.
2610021A01Rik	9.28493	9.32235	n.s.
2610035D17Rik	5.63432	10.2552	n.s.
2610044O15Rik8	9.02416	8.948	n.s.
2610301B20Rik	10.8261	11.1576	n.s.
2610306M01Rik	7.53641	8.32265	n.s.
2610507B11Rik	11.7114	11.1538	n.s.
2700049A03Rik	8.99089	9.37127	n.s.
2700054A10Rik	8.03147	9.61296	Upreg
2700062C07Rik	9.04993	9.175	n.s.
2810001G20Rik	12.7044	11.5245	Downreg
2810002D19Rik	8.31001	9.2936	Upreg
2810004N23Rik	8.42694	8.00642	n.s.
2810013P06Rik	11.7495	12.3043	n.s.
2810021J22Rik	9.12982	8.5409	n.s.
2810025M15Rik	8.90787	8.42142	n.s.
2810029C07Rik	9.57785	10.2319	n.s.
2810402E24Rik	9.25765	9.59165	n.s.
2810403D21Rik	7.74688	8.59542	n.s.
2810405F17Rik	7.4465	8.77601	Upreg
2900076A07Rik	8.40577	8.08153	n.s.
2900093K20Rik	8.71039	9.56995	n.s.
2900097C17Rik	10.4702	9.90905	n.s.
3110040N11Rik	8.18382	8.48539	n.s.
3110056K07Rik	9.32431	10.294	Upreg
3110082I17Rik	9.38581	8.99405	n.s.
3110083C13Rik	9.23137	10.1918	Upreg
3300002A11Rik	7.37664	8.66287	Upreg
3830406C13Rik	8.85356	9.27737	n.s.
3830408C21Rik	5.26154	8.10183	n.s.
4430402I18Rik	9.06254	9.35159	n.s.
4632404H12Rik	9.77683	9.90873	n.s.
4632415L05Rik	9.16776	8.97476	n.s.
4632427E13Rik	9.94625	10.4821	n.s.
4732440D04Rik	9.01766	9.64556	n.s.
4833417C18Rik	9.41368	10.2097	Upreg
4833420G17Rik	7.65937	9.41052	Upreg
4833438C02Rik	7.62495	8.17878	n.s.
4833439L19Rik	13.6879	13.484	n.s.
4921524J17Rik	7.95147	9.03211	Upreg
4930402H24Rik	11.2199	9.9838	Downreg
4930430F08Rik	8.71554	8.72534	n.s.
4930451G09Rik	9.07808	9.05916	n.s.
4930452B06Rik	10.1462	9.27763	n.s.
4930453N24Rik	11.0741	11.1712	n.s.
4930458D05Rik	9.15088	9.40947	n.s.
4930481B07Rik	8.02317	6.25168	Downreg
4930483P17Rik	7.3919	8.74891	Upreg
4930567H12Rik	8.92024	8.00203	Downreg
4930570G19Rik	8.62526	10.0794	n.s.
4930579G24Rik	7.7254	8.23041	n.s.
4930579K19Rik	8.24418	8.96717	n.s.
4931406P16Rik	9.98599	9.68883	n.s.
4931415C17Rik	9.5333	9.97404	n.s.
4931428F04Rik	8.33546	7.97241	n.s.
4932412D23Rik	8.64215	10.5661	Upreg
4932438A13Rik	11.8151	11.0511	Downreg
4933404O12Rik	10.0325	9.96569	n.s.
4933421O10Rik	9.37016	8.37569	n.s.
4933425M03Rik	6.75971	8.74922	Upreg
4933431K14Rik	8.91921	8.50088	n.s.
4933434E20Rik	9.22944	9.50032	n.s.
5031425E22Rik	11.0877	11.933	Upreg
5031439G07Rik	10.2461	10.0304	n.s.
5033430I15Rik	10.3346	10.2548	n.s.
5330413P13Rik	10.5753	12.1362	Upreg
5330417C22Rik	13.327	13.2797	n.s.
5330431K02Rik	7.46233	8.41414	n.s.
5330438D12Rik	9.42029	10.0681	Upreg
5430405H02Rik	8.68474	9.16502	n.s.
5530601H04Rik	9.80246	9.54965	n.s.
5730403I07Rik	14.413	14.6175	n.s.
5730455P16Rik	10.8574	10.8862	n.s.
5730480H06Rik	10.2195	10.7344	n.s.
5830454E08Rik	6.66167	8.67091	Upreg
6030458C11Rik	11.1937	11.1181	n.s.
6330415G19Rik	9.19584	10.3794	Upreg
6430500D05Rik	10.0316	9.95193	n.s.
6430548M08Rik	13.9175	13.9956	n.s.
8030462N17Rik	9.62771	8.18565	Downreg
8430429K09Rik	10.2007	10.4205	n.s.
9130401M01Rik	9.16062	9.28207	n.s.
9230114K14Rik	9.66992	9.40083	n.s.
9330104G04Rik	6.27724	8.24519	Upreg
9330151L19Rik	9.00983	8.94046	n.s.
9330160F10Rik	8.46002	9.25935	n.s.
9330162012Rik	8.31068	8.19722	n.s.
9330182L06Rik	13.3122	12.1256	Downreg
9430015G10Rik	8.23015	8.62052	n.s.
9430091E24Rik	8.1416	8.76912	n.s.
9530034E10Rik	8.88747	11.8985	Upreg
9530068E07Rik	13.9849	14.1285	n.s.
9530077C05Rik	10.4984	10.9448	n.s.
9930012K11Rik	9.10256	5.97716	Downreg
9930014A18Rik	7.19636	8.61833	n.s.
9930021J03Rik	9.99584	10.0858	n.s.
A130010J15Rik	8.42964	8.90378	n.s.
A130014A01Rik	8.61362	9.05028	n.s.
A2ml1	10.0134	10.4785	n.s.
A330040F15Rik	7.43123	8.41022	Upreg
A430005L14Rik	9.4534	9.66099	n.s.
A430033K04Rik	9.31981	9.5294	n.s.
A430035B10Rik	9.25937	8.36932	Downreg
A430108G06Rik	10.814	11.3882	Upreg
A630052C17Rik	9.11166	9.32014	n.s.
A730017L22Rik	8.69517	9.08464	n.s.
A730020E08Rik	9.69523	9.4485	n.s.
A730046J19Rik	12.8687	14.5256	Upreg
A830018L16Rik	11.7746	10.7373	Downreg
A930006K02Rik	8.2472	9.63042	Upreg
AA465934	11.2431	3.67124	Downreg
Aaas	8.34511	8.54317	n.s.
Aacs	11.6987	11.237	n.s.
Aagab	11.9497	11.7851	n.s.
Aak1	10.5608	10.2687	n.s.
Aamdc	8.27254	8.69966	n.s.
Aamp	11.9756	11.9126	n.s.
Aar2	11.0026	10.8666	n.s.
Aars	13.8092	13.5244	n.s.
Aars2	9.73976	8.7584	n.s.
Aasdhppt	10.0863	10.8634	Upreg
Aatf	9.81984	9.90193	n.s.
Aatk	11.062	10.0678	n.s.
Abca2	10.4784	9.47857	Downreg
Abca3	13.161	12.7238	n.s.
Abca5	13.5848	13.3967	n.s.
Abca7	12.0639	11.5048	n.s.
Abcb7	10.2185	10.1012	n.s.
Abcb8	10.5117	10.49	n.s.
Abcb9	9.09975	8.3854	n.s.
Abcc1	12.7844	13.4779	Upreg
Abcc10	9.01973	9.14226	n.s.
Abcc4	12.6597	11.8479	Downreg
Abcc5	11.4304	11.4826	n.s.
Abcd1	9.28017	9.39656	n.s.
Abcd2	11.722	13.7877	Upreg
Abcd3	9.51367	8.95512	n.s.
Abce1	11.7367	11.7021	n.s.
Abcf1	11.5526	11.2912	n.s.
Abcf2	11.6044	11.377	n.s.
Abcf3	11.4385	11.5473	n.s.
Abcg1	13.634	11.2394	Downreg
Abhd10	9.45593	9.43332	n.s.
Abhd11	8.02356	7.98994	n.s.
Abhd12	13.3671	12.2003	n.s.
Abhd13	10.4862	9.93487	n.s.
Abhd14a	10.9844	10.594	n.s.
Abhd16a	14.7279	14.7353	n.s.
Abhd16b	9.37656	8.99355	n.s.
Abhd17a	13.0064	12.135	n.s.
Abhd2	10.8687	12.5208	Upreg
Abhd3	12.6021	12.881	n.s.
Abhd4	9.35264	10.5475	Upreg
Abhd5	10.1872	9.8633	n.s.
Abhd6	11.4593	11.6988	n.s.
Abhd8	11.617	11.4043	n.s.
Abi1	10.96	11.373	n.s.
Abi2	10.7356	10.3368	n.s.
Abitram	8.8416	8.30341	n.s.
Abl1	9.47861	8.4898	n.s.
Ablim1	9.13904	7.07195	Downreg
Ablim2	10.8408	10.9802	n.s.
Abr	13.6868	13.4321	n.s.
Abraxas1	8.51331	9.39936	Upreg
Abraxas2	10.519	10.849	n.s.
Abt1	9.56177	9.87343	n.s.
Abtb1	9.98295	10.0106	n.s.
AC107792.1	7.86875	8.08933	n.s.
AC109619.1	12.0435	11.833	n.s.
AC154607.1	9.10764	9.5644	n.s.
Acaa1a	9.12111	10.0717	n.s.
Acaa2	8.74819	9.1716	n.s.
Acad11	10.5225	10.57	n.s.
Acad8	9.53579	9.90784	n.s.
Acad9	10.2194	10.2207	n.s.
Acadm	8.51381	9.23107	n.s.
Acadsb	9.5718	9.56604	n.s.
Acadvl	11.476	11.709	n.s.
Acap2	10.3778	9.44436	n.s.
Acap3	11.0134	9.1487	Downreg
Acat1	11.1669	11.4035	n.s.
Acat2	8.3315	8.61105	n.s.
Acbd3	11.3169	10.5235	n.s.
Acbd4	8.80269	8.60147	n.s.
Acbd5	12.3895	12.3307	n.s.
Acbd6	9.85017	9.87175	n.s.
Acbd7	13.5768	13.7924	n.s.
Acd	9.90251	9.72099	n.s.
Acer3	8.6275	9.24156	n.s.
Acin1	10.8538	10.3754	n.s.
Acly	12.9725	12.8895	n.s.
Aco1	9.07148	10.2129	Upreg
Aco2	14.4589	14.1017	n.s.
Acot13	11.7978	13.1005	Upreg
Acot8	8.97459	9.30969	n.s.
Acot9	8.56626	9.19617	n.s.
Acox1	11.1758	11.8599	Upreg
Acox3	9.51394	9.29339	n.s.
Acp1	8.80474	9.56989	Upreg
Acp2	12.5173	13.5879	Upreg
Acsf3	8.53284	8.75183	n.s.
Acsl1	10.1009	9.98995	n.s.
Acsl3	10.0918	9.14141	n.s.
Acsl4	11.3937	11.0733	n.s.
Acsl6	13.8787	14.3598	n.s.
Acsm4	15.2165	14.6868	n.s.
Acss1	14.6926	13.2652	Downreg
Acss2	12.9691	13.1468	n.s.
Acss3	8.84886	7.23933	Downreg
Actb	14.1789	14.3598	n.s.
Actl6a	11.0117	11.006	n.s.
Actn4	13.2659	12.7592	n.s.
Actr10	12.4883	12.6498	n.s.
Actr1a	11.0015	10.6327	n.s.
Actr1b	14.1298	14.0326	n.s.
Actr2	11.107	11.1588	n.s.
Actr3	10.7686	11.4397	Upreg
Actr3b	12.7874	11.1377	Downreg
Actr6	9.02087	9.81226	n.s.
Actr8	11.3205	11.4528	n.s.
Acvr1b	8.1419	8.3458	n.s.
Acvr2a	9.98119	8.48006	Downreg
Acvr2b	7.7407	7.53576	n.s.
Acy1	5.54157	8.23216	n.s.
Acyp1	8.88561	9.16082	n.s.
Acyp2	9.41607	9.50833	n.s.
Adal	9.13971	9.34189	n.s.
Adam10	10.2146	9.88955	n.s.
Adam15	10.256	9.0464	Downreg
Adam17	9.31547	9.51799	n.s.
Adam19	8.48831	9.39694	n.s.
Adam22	12.1399	11.8408	n.s.
Adam23	8.58757	8.38587	n.s.
Adam28	12.9817	11.1053	Downreg
Adam9	12.0849	11.5638	n.s.
Adamdec1	10.2753	8.96285	n.s.
Adar	11.113	9.93277	Downreg
Adarb1	10.7071	9.31171	Downreg
Adck1	8.27173	8.1306	n.s.
Adck2	10.4985	10.4115	n.s.
Adck5	9.11244	9.4356	n.s.
Adcy3	17.1608	15.4746	n.s.
Add1	13.3184	12.6921	n.s.
Add2	13.1064	12.9832	n.s.
Adgrb3	8.6799	8.51386	n.s.
Adgrl1	9.67599	9.59582	n.s.
Adgrl2	7.48514	8.5079	n.s.
Adgrl3	11.7658	11.1517	Downreg
Adgrv1	7.95996	8.40687	n.s.
Adh1	5.23193	9.52796	Upreg
Adh5	12.6787	12.6515	n.s.
Adi1	10.6301	11.1337	n.s.
Adipor1	16.0425	15.9827	n.s.
Adipor2	8.25181	7.99009	n.s.
Adk	10.5354	9.70089	Downreg
Adnp2	10.1201	9.5317	n.s.
Ado	10.808	10.9243	n.s.
Adpgk	9.87016	9.77692	n.s.
Adprh	12.4811	12.6895	n.s.
Adprhl2	10.0497	9.21045	n.s.
Adprm	9.16459	9.82303	Upreg
Adrm1	9.32028	9.11869	n.s.
Adsl	11.0953	11.1135	n.s.
Adss	11.9608	12.0772	n.s.
Aebp2	10.7337	10.5378	n.s.
Aen	9.31804	8.33561	n.s.
Afap1	12.4039	12.136	n.s.
Afdn	9.10809	9.27084	n.s.
Aff1	11.2889	10.4473	Downreg
Aff3	11.9358	10.74	Downreg
Aff4	11.9392	11.6319	n.s.
Afg1l	9.42911	9.37547	n.s.
Afg3l1	10.9435	11.0838	n.s.
Afg3l2	10.6864	9.14484	Downreg
Aftph	11.161	11.3055	n.s.
Aga	9.84805	10.1792	n.s.
Agap1	10.3545	9.56788	n.s.
Agap3	8.51399	8.75962	n.s.
Agbl3	8.0766	9.1535	Upreg
Agbl4	8.51842	8.31845	n.s.
Agbl5	9.09175	8.2157	n.s.
Agfg1	9.45055	9.5709	n.s.
Agfg2	9.34403	8.76924	n.s.
Aggf1	9.61532	9.29447	n.s.
Ago1	8.45617	8.75605	n.s.
Ago2	11.6869	11.5159	n.s.
Ago3	9.31183	9.75296	n.s.
Agpat1	9.81321	9.34405	n.s.
Agpat3	11.0794	12.4063	Upreg
Agpat4	13.434	13.1818	n.s.
Agpat5	11.0672	10.9684	n.s.
Agps	10.4502	10.0717	n.s.
Agr2	6.71743	10.2437	Upreg
Agrn	9.59418	8.17932	Downreg
Agtpbp1	13.471	12.6217	Downreg
Agtrap	9.33398	9.79509	n.s.
Ahctf1	10.4918	8.9789	Downreg
Ahcyl1	12.506	11.5441	Downreg
Ahcyl2	14.6425	12.5102	Downreg
Ahi1	11.5343	11.2038	n.s.
Ahr	9.93048	8.96384	n.s.
Ahsa1	11.5204	11.6309	n.s.
Ahsa2	9.55348	9.80962	n.s.
AI413582	10.2331	10.4845	n.s.
AI429214	7.9747	8.20877	n.s.
AI597479	9.86019	9.66266	n.s.
AI837181	8.42063	8.35154	n.s.
AI987944	10.3245	10.6524	n.s.
Aida	9.56075	9.67938	n.s.
Aifm1	10.4137	10.2284	n.s.
Aig1	13.6239	14.0922	n.s.
Aimp1	10.3048	10.5784	n.s.
Aimp2	8.73126	9.51802	Upreg
Aip	11.4479	11.9225	n.s.
Ak1	14.8687	14.932	n.s.
Ak2	11.0942	12.2397	Upreg
Ak3	9.22011	7.70747	Downreg
Ak4	8.48486	5.98646	Downreg
Ak6	9.24978	9.50171	n.s.
Ak8	10.59	10.519	n.s.
Akap1	9.34003	8.98148	n.s.
Akap10	9.85457	9.62083	n.s.
Akap11	9.84997	10.0925	n.s.
Akap12	8.3634	7.39518	n.s.
Akap13	13.1096	10.9265	Downreg
Akap17b	11.2151	11.6554	n.s.
Akap3	9.58226	7.38388	Downreg
Akap6	10.3446	10.5444	n.s.
Akap8	11.4769	11.1587	n.s.
Akap8l	10.2874	9.88516	n.s.
Akap9	11.6058	11.14	n.s.
Akip1	9.58454	9.01711	n.s.
Akirin1	11.4523	10.4602	n.s.
Akirin2	7.59588	7.97741	n.s.
Akna	12.3421	11.7541	Downreg
Akr1a1	13.4814	13.6065	n.s.
Akr1e1	8.79902	10.5199	Upreg
Akr7a5	11.7562	10.2415	Downreg
Akt1	8.73304	8.97209	n.s.
Akt1s1	10.6865	10.3757	n.s.
Akt2	11.8792	11.0054	Downreg
Akt3	8.80426	8.74051	n.s.
Aktip	11.7473	12.1807	n.s.
Alad	9.65962	9.8462	n.s.
Alas1	10.614	11.049	n.s.
Aldh16a1	9.65613	9.71565	n.s.
Aldh18a1	12.0875	11.0612	Downreg
Aldh2	9.66905	10.8509	Upreg
Aldh3a2	10.9957	11.0817	n.s.
Aldh4a1	7.8679	8.49252	n.s.
Aldh6a1	9.04866	8.82522	n.s.
Aldh7a1	8.23412	8.68369	n.s.
Aldoa	15.6117	15.303	n.s.
Aldoc	8.98313	9.49746	n.s.
Alg1	10.3593	9.68065	n.s.
Alg10b	9.1816	9.42392	n.s.
Alg11	10.8854	11.1084	n.s.
Alg12	9.16899	8.99656	n.s.
Alg13	9.18917	9.49656	n.s.
Alg14	8.53242	9.37719	Upreg
Alg2	12.585	12.607	n.s.
Alg3	9.77073	9.96669	n.s.
Alg5	10.4512	10.7596	n.s.
Alg6	8.20748	9.74916	Upreg
Alg8	8.43206	8.57462	n.s.
Alg9	9.8581	8.65784	Downreg
Alkbh1	9.64645	8.99527	n.s.
Alkbh3	10.4644	10.5789	n.s.
Alkbh4	8.44515	8.58976	n.s.
Alkbh5	9.88317	8.9072	n.s.
Alkbh6	10.2503	10.6824	n.s.
Alkbh7	9.67736	9.9011	n.s.
Alkbh8	9.86788	9.56052	n.s.
Alms1	10.3149	10.7851	n.s.
Als2	9.9532	9.56119	n.s.
Amacr	8.4201	9.43244	Upreg
Ambra1	10.6068	10.1401	n.s.
Amd1	8.42818	8.78892	n.s.
Amdhd2	8.00697	8.16473	n.s.
Amer2	10.017	9.20426	n.s.
Amfr	10.8997	10.718	n.s.
Amigo1	10.5613	10.3774	n.s.
Ammecr1	7.41049	8.9623	Upreg
Ammecr1l	9.16647	9.35633	n.s.
Amn1	11.1932	11.9054	Upreg
Amph	9.95148	10.1879	n.s.
Amz2	10.9821	11.0014	n.s.
Anapc1	11.1866	10.6562	n.s.
Anapc10	9.41818	9.704	n.s.
Anapc11	9.64196	10.4255	Upreg
Anapc13	10.0056	10.2949	n.s.
Anapc16	10.7981	11.3029	n.s.
Anapc2	12.7597	12.946	n.s.
Anapc4	10.7802	11.1137	n.s.
Anapc5	11.4782	11.3975	n.s.
Anapc7	10.325	10.1107	n.s.
Angel1	10.4542	10.295	n.s.
Angel2	10.9657	11.2085	n.s.
Angptl2	8.216	8.93539	n.s.
Angptl6	8.4128	8.17712	n.s.
Ank	10.3321	10.2397	n.s.
Ank2	13.0341	11.9325	Downreg
Ank3	11.9664	11.4635	n.s.
Ankfy1	12.5181	12.3461	n.s.
Ankhd1	11.298	10.5544	n.s.
Ankle2	11.2143	10.0482	Downreg
Ankmy2	11.0886	11.4485	n.s.
Ankra2	10.1667	10.4342	n.s.
Ankrd10	11.8882	11.7841	n.s.
Ankrd11	9.66579	9.37564	n.s.
Ankrd12	10.8888	10.6649	n.s.
Ankrd13a	10.5646	10.5567	n.s.
Ankrd13b	9.87404	8.95925	n.s.
Ankrd13c	9.67703	8.73696	n.s.
Ankrd16	8.02145	7.49114	n.s.
Ankrd17	10.4992	10.694	n.s.
Ankrd28	9.22247	8.10936	n.s.
Ankrd33b	9.17679	9.06043	n.s.
Ankrd37	8.85406	9.03381	n.s.
Ankrd39	8.83057	8.73035	n.s.
Ankrd40	9.22573	9.53488	n.s.
Ankrd42	11.3474	10.6451	Downreg
Ankrd44	8.99038	8.41319	n.s.
Ankrd45	10.8523	10.5256	n.s.
Ankrd46	12.5157	12.9446	n.s.
Ankrd49	9.37499	9.56325	n.s.
Ankrd50	9.3171	8.40095	n.s.
Ankrd54	12.5602	12.0722	n.s.
Anks1	11.7608	11.5348	n.s.
Anks1b	8.8598	8.90566	n.s.
Anks3	10.2629	10.4188	n.s.
Anks6	8.59592	8.675	n.s.
Ankzf1	8.32414	8.41103	n.s.
Ano10	10.3316	9.93599	n.s.
Ano2	16.2455	15.4748	Downreg
Ano6	9.93243	10.8378	Upreg
Anp32a	8.77009	9.20402	n.s.
Anp32b	10.1521	9.28101	n.s.
Anp32e	12.4661	12.6144	n.s.
Anxa11	8.31604	6.96965	Downreg
Anxa5	14.0861	14.9929	Upreg
Anxa7	10.77	11.5195	Upreg
Aopep	9.95696	10.4036	n.s.
Aox2	9.24433	9.15515	n.s.
Ap1ar	9.73301	9.43186	n.s.
Ap1b1	12.6108	12.1212	n.s.
Ap1g1	12.6521	12.1568	n.s.
Ap1m1	10.8651	10.4864	n.s.
Ap1m2	12.08	12.1906	n.s.
Ap1s1	11.8485	11.8511	n.s.
Ap2a1	11.4029	10.9429	n.s.
Ap2a2	13.2318	12.6143	n.s.
Ap2b1	11.0329	11.1321	n.s.
Ap2m1	10.7554	10.817	n.s.
Ap2s1	11.3443	11.9254	Upreg
Ap3b1	10.5395	10.5989	n.s.
Ap3b2	13.0292	12.6789	n.s.
Ap3d1	13.028	11.7063	Downreg
Ap3m1	10.2291	10.829	Upreg
Ap3m2	11.3395	11.6182	n.s.
Ap3s2	11.2691	11.2518	n.s.
Ap4b1	6.94788	8.08573	n.s.
Ap4e1	10.4977	9.8257	n.s.
Ap4s1	10.4688	11.1612	Upreg
Ap5b1	9.13957	7.61274	Downreg
Ap5m1	11.0897	11.1561	n.s.
Ap5s1	11.0123	10.665	n.s.
Ap5z1	9.03191	8.49237	n.s.
Apaf1	8.25475	9.56537	n.s.
Apba1	10.9108	10.3803	n.s.
Apba2	12.2328	11.1021	Downreg
Apbb1	14.9708	14.9376	n.s.
Apbb2	11.67	11.1073	n.s.
Apbb3	9.95722	10.2128	n.s.
Apc	11.823	11.093	n.s.
Apc2	11.5659	10.6229	Downreg
Apex1	7.97036	7.54536	n.s.
Apex2	9.01111	9.2928	n.s.
Aph1b	10.9237	11.9629	Upreg
Api5	13.089	13.3961	n.s.
Apip	8.80372	9.63434	Upreg
Aplf	7.90524	8.35248	n.s.
Aplp1	17.1383	15.6822	Downreg
Aplp2	16.9165	17.2377	n.s.
Apmap	12.8409	12.9755	n.s.
Apod	7.09187	8.70069	Upreg
Apoe	11.933	12.1077	n.s.
Apol6	7.87049	8.86683	n.s.
Apool	9.01949	9.09874	n.s.
Apopt1	9.51093	9.10419	n.s.
App	15.9161	15.2525	Downreg
Appbp2	11.1076	10.8038	n.s.
Appl1	11.9212	12.2489	n.s.
Aprt	8.74859	9.08382	n.s.
Aptx	10.8965	11.1082	n.s.
Aqp4	6.3167	9.81604	Upreg
Aqr	11.1267	11.1785	n.s.
Araf	11.6007	11.7246	n.s.
Arap2	9.5723	9.43465	n.s.
Arcn1	12.2599	12.2092	n.s.
Arel1	12.9854	12.085	Downreg
Arf1	13.3356	13.5611	n.s.
Arf2	10.6944	10.9001	n.s.
Arf3	13.5685	12.5661	Downreg
Arf4	12.9749	13.372	n.s.
Arf5	11.0527	10.0755	n.s.
Arf6	7.01883	8.12651	n.s.
Arfgap1	10.215	10.3655	n.s.
Arfgap2	9.68841	9.67362	n.s.
Arfgap3	10.2888	10.788	n.s.
Arfgef1	10.371	10.9271	n.s.
Arfgef2	10.5251	8.57101	Downreg
Arfgef3	12.2837	12.2377	n.s.
Arfip1	8.42885	8.97293	n.s.
Arfip2	11.5825	12.2317	Upreg
Arfrp1	10.2185	10.3284	n.s.
Arglu1	7.7246	7.9753	n.s.
Arhgap1	11.4997	12.0383	n.s.
Arhgap12	10.3456	10.3057	n.s.
Arhgap17	12.5678	12.137	n.s.
Arhgap19	9.25907	9.06661	n.s.
Arhgap21	10.2995	9.14267	Downreg
Arhgap32	8.93759	8.43412	n.s.
Arhgap33	9.55783	6.52584	Downreg
Arhgap35	13.5468	12.1794	Downreg
Arhgap39	10.129	8.97674	n.s.
Arhgap42	10.1795	9.28244	Downreg
Arhgap44	12.8359	12.5097	n.s.
Arhgap5	11.6628	11.7979	n.s.
Arhgdia	12.1539	12.1459	n.s.
Arhgdig	9.44809	8.5107	Downreg
Arhgef1	9.21185	8.71618	n.s.
Arhgef11	9.7124	9.4738	n.s.
Arhgef12	10.3706	10.3111	n.s.
Arhgef18	10.8525	9.84782	Downreg
Arhgef19	8.81691	9.32591	n.s.
Arhgef2	11.2312	9.79093	Downreg
Arhgef28	13.747	13.0118	Downreg
Arhgef3	12.8486	13.0433	n.s.
Arhgef7	7.02564	8.57041	Upreg
Arhgef9	8.8039	8.64716	n.s.
Arid1a	10.9529	10.5488	n.s.
Arid1b	10.5265	9.70795	Downreg
Arid2	11.4804	10.9334	n.s.
Arid3a	10.9939	11.3249	n.s.
Arid3b	8.93441	9.0552	n.s.
Arid4a	9.77742	9.68813	n.s.
Arid4b	10.5833	10.8004	n.s.
Arid5a	11.0017	11.2715	n.s.
Arid5b	8.79671	9.92433	Upreg
Arih1	9.68625	10.2857	n.s.
Arih2	11.3241	11.0971	n.s.
Arl1	11.4066	11.8667	n.s.
Arl13b	10.8021	12.0318	Upreg
Arl14ep	11.0547	10.2607	Downreg
Arl14epl	8.95284	9.87702	Upreg
Arl16	8.96257	8.78966	n.s.
Arl2	9.34152	9.54125	n.s.
Arl2bp	11.6937	10.9528	n.s.
Arl3	11.7008	12.0043	n.s.
Arl4a	10.5149	9.90284	n.s.
Arl5b	9.38291	9.26753	n.s.
Arl6	12.0933	12.7605	Upreg
Arl6ip1	13.0921	13.4342	n.s.
Arl6ip4	10.5313	10.3683	n.s.
Arl6ip5	11.4764	11.6974	n.s.
Arl6ip6	10.8142	10.9993	n.s.
Arl8a	10.6423	10.6204	n.s.
Arl8b	12.7493	12.7219	n.s.
Armc1	11.8386	12.2331	n.s.
Armc10	9.49171	8.75326	n.s.
Armc2	11.4139	11.5262	n.s.
Armc3	8.78641	8.96627	n.s.
Armc4	9.09705	9.7529	n.s.
Armc5	9.87767	9.50287	n.s.
Armc6	9.56963	9.17234	n.s.
Armc8	11.5085	11.4088	n.s.
Armc9	10.6795	10.8221	n.s.
Armcx1	9.35083	8.45705	n.s.
Armcx5	8.73048	9.20493	n.s.
Armh3	10.2501	10.3001	n.s.
Armh4	11.3007	11.8007	n.s.
Armt1	8.06028	9.88565	Upreg
Arnt	10.8053	10.5436	n.s.
Arntl	8.90839	7.8848	n.s.
Arpc1a	12.0282	12.2254	n.s.
Arpc2	12.5665	12.5123	n.s.
Arpc3	12.1103	12.2766	n.s.
Arpc4	13.2855	13.6497	n.s.
Arpc5	10.0682	10.2836	n.s.
Arpc5l	11.4368	11.4824	n.s.
Arpp19	11.8976	12.1252	n.s.
Arrb2	10.1643	9.85969	n.s.
Arrdc1	7.84585	8.98076	n.s.
Arrdc3	11.9615	11.9652	n.s.
Arrdc4	8.42139	7.69918	n.s.
Arsa	10.6674	10.9781	n.s.
Arsb	7.25413	8.59516	Upreg
Arsg	10.2135	10.7018	n.s.
Arvcf	11.376	10.2287	Downreg
Arxes1	9.96684	9.6573	n.s.
Arxes2	11.8677	11.5763	n.s.
Asah1	12.2579	12.9453	Upreg
Asap1	9.40949	9.22169	n.s.
Asb1	9.47889	9.81469	n.s.
Asb13	9.92035	10.4093	n.s.
Asb3	9.14893	9.97321	n.s.
Asb6	10.0284	10.122	n.s.
Asb7	9.28721	9.12962	n.s.
Asb8	11.204	11.6872	n.s.
Ascc1	10.8026	11.8058	Upreg
Ascc2	11.1834	10.3438	Downreg
Ascc3	10.9387	10.8526	n.s.
Asf1a	9.27788	8.33625	n.s.
Asf1b	7.27812	7.8578	n.s.
Ash1l	11.2514	10.9864	n.s.
Ash2l	10.5282	10.3879	n.s.
Asic1	11.422	11.6728	n.s.
Asl	8.13732	8.70804	n.s.
Asna1	10.9379	11.2485	n.s.
Asns	11.2375	11.9217	Upreg
Aspg	8.9863	8.73849	n.s.
Asph	10.6978	10.2358	n.s.
Aspscr1	10.1212	10.25	n.s.
Asrgl1	7.78477	8.18557	n.s.
Aste1	9.9335	9.08495	n.s.
Astn1	11.0666	10.7976	n.s.
Asxl2	10.0046	10.4192	n.s.
Atad1	12.0101	12.0745	n.s.
Atad3a	8.93959	7.9858	n.s.
Atat1	8.8594	7.97425	n.s.
Atcay	11.4141	11.3191	n.s.
Ate1	11.722	11.8284	n.s.
Atf1	8.34509	8.39015	n.s.
Atf2	12.7416	12.4761	n.s.
Atf3	9.90775	9.89463	n.s.
Atf4	13.2727	13.4682	n.s.
Atf5	11.8071	12.1992	n.s.
Atf6	12.4725	12.679	n.s.
Atf6b	12.4184	12.0933	n.s.
Atf7	11.2733	12.0989	Upreg
Atf7ip	10.8826	10.9748	n.s.
Atg10	9.56541	9.67876	n.s.
Atg101	10.6146	11.1256	n.s.
Atg12	11.4034	11.4108	n.s.
Atg13	11.6597	11.2915	n.s.
Atg14	9.89547	10.1315	n.s.
Atg16l1	10.1395	8.89105	Downreg
Atg16l2	9.87792	9.43354	n.s.
Atg2a	10.2928	8.95411	Downreg
Atg2b	10.5797	10.127	n.s.
Atg3	10.96	10.2224	n.s.
Atg4a	8.51986	9.5476	Upreg
Atg4b	10.8547	10.8988	n.s.
Atg4c	8.01422	8.45848	n.s.
Atg4d	11.4332	11.4069	n.s.
Atg5	10.3047	10.8451	n.s.
Atg7	9.56703	9.46939	n.s.
Atg9a	11.0656	10.4428	Downreg
Atic	8.95001	9.19786	n.s.
Atl2	10.6455	11.0085	n.s.
Atl3	9.70054	10.1909	n.s.
Atmin	11.5917	10.8757	Downreg
Atox1	13.1685	13.5835	n.s.
Atp10d	12.1001	13.6661	Upreg
Atp11a	10.0515	11.0378	Upreg
Atp11b	10.7621	9.893	Downreg
Atp13a1	11.714	10.6837	n.s.
Atp13a2	11.7327	10.1664	Downreg
Atp1a1	15.0101	14.4465	n.s.
Atp1b1	16.1685	15.0261	n.s.
Atp1b3	10.3371	10.5277	n.s.
Atp2a2	12.365	12.1151	n.s.
Atp2b1	13.301	13.4747	n.s.
Atp2b4	10.6683	10.1068	n.s.
Atp2c1	12.8038	11.8581	n.s.
Atp2c2	9.83212	9.43625	n.s.
Atp5a1	15.4	15.5763	n.s.
Atp5b	16.2276	16.115	n.s.
Atp5c1	13.5268	13.7586	n.s.
Atp5d	13.3925	13.03	n.s.
Atp5e	12.0827	11.8641	n.s.
Atp5g1	6.65459	8.26004	Upreg
Atp5g3	14.186	14.4118	n.s.
Atp5h	11.7549	11.6396	n.s.
Atp5j	12.9987	12.826	n.s.
Atp5j2	12.7	12.4506	n.s.
Atp5k	11.8197	11.8062	n.s.
Atp5md	10.4347	10.2586	n.s.
Atp5mpl	13.1629	13.2286	n.s.
Atp5o	12.3887	12.2719	n.s.
Atp5pb	13.2067	13.3636	n.s.
Atp6ap1	14.2659	14.3949	n.s.
Atp6ap2	13.6895	14.0388	n.s.
Atp6v0a1	13.5885	13.5396	n.s.
Atp6v0a2	11.5166	10.7022	Downreg
Atp6v0b	12.2557	12.4877	n.s.
Atp6v0c	11.3841	11.758	n.s.
Atp6v0d1	12.4274	12.6952	n.s.
Atp6v0e	9.20686	9.89003	n.s.
Atp6v0e2	13.0951	13.3417	n.s.
Atp6v1a	13.8213	13.804	n.s.
Atp6v1b2	13.0344	13.4135	n.s.
Atp6v1c1	11.7281	11.9401	n.s.
Atp6v1d	12.6961	13.0129	n.s.
Atp6v1e1	13.0227	13.2758	n.s.
Atp6v1f	11.1483	11.3922	n.s.
Atp6v1g1	12.0851	12.1992	n.s.
Atp6v1g2	9.61743	8.92121	n.s.
Atp6v1h	12.9367	13.1804	n.s.
Atp7a	10.162	9.20089	n.s.
Atp8a2	11.4153	11.5858	n.s.
Atp8b3	12.4411	12.0798	n.s.
Atp8b4	9.7339	7.61902	n.s.
Atp9a	13.4181	13.1767	n.s.
Atp9b	10.5807	9.13278	Downreg
Atpaf2	9.41252	9.75624	n.s.
Atpif1	12.6757	12.6578	n.s.
Atpsckmt	8.76921	8.68958	n.s.
Atr	9.50543	8.78958	n.s.
Atraid	10.645	10.9007	n.s.
Atrip	9.7491	9.42944	n.s.
Atrn	9.99657	10.2805	n.s.
Atrx	10.8727	11.1812	n.s.
Atxn1	9.42152	9.81459	n.s.
Atxn10	12.5737	12.9543	n.s.
Atxn1l	8.99398	8.39235	n.s.
Atxn2	8.67991	9.20245	n.s.
Atxn2l	11.6472	10.9995	n.s.
Atxn3	9.19881	8.80496	n.s.
Atxn7	8.26099	8.82994	n.s.
Atxn7l1	9.50238	9.36393	n.s.
Atxn7l3	7.91868	7.84267	n.s.
Atxn7l3b	13.5038	13.5332	n.s.
AU022252	9.92913	9.66947	n.s.
AU040320	11.6947	11.5777	n.s.
Auh	11.342	11.1605	n.s.
Aup1	11.5198	11.9153	n.s.
Aurkaip1	11.6266	11.5144	n.s.
Auts2	12.49	11.2777	Downreg
AV356131	9.05084	9.53433	n.s.
Avl9	12.7512	12.3296	n.s.
Avp	12.0527	6.40914	Downreg
AW209491	9.81208	10.319	n.s.
AW549877	9.6392	9.55281	n.s.
AW554918	8.95693	8.19013	n.s.
Axin1	7.18897	8.1238	n.s.
Azi2	11.2071	10.6866	n.s.
Azin1	12.6814	13.2392	Upreg
Azin2	8.02589	8.18425	n.s.
B230110C06Rik	7.88065	8.65316	n.s.
B230118H07Rik	10.6811	11.5693	Upreg
B230206L02Rik	9.03063	7.05198	Downreg
B230216N24Rik	12.5923	11.3048	Downreg
B230217C12Rik	9.62504	10.7919	Upreg
B230219D22Rik	13.1786	12.2481	n.s.
B230369F24Rik	10.6749	11.6379	Upreg
B2m	11.0933	11.219	n.s.
B3galnt2	8.99835	9.03956	n.s.
B3gat3	11.114	11.0362	n.s.
B3gnt8	9.89816	10.3312	n.s.
B430212C06Rik	10.1748	9.29556	n.s.
B4galnt1	7.6771	8.97702	Upreg
B4galnt3	12.2677	10.4086	Downreg
B4galt1	10.1849	9.15163	n.s.
B4galt2	8.80349	7.22704	Downreg
B4galt3	11.1542	12.0685	Upreg
B4galt4	7.87151	9.70062	Upreg
B4galt7	9.51933	9.44564	n.s.
B930059L03Rik	8.54885	8.82469	n.s.
B930095G15Rik	9.3042	8.55901	n.s.
B9d1	10.8942	11.1679	n.s.
B9d2	10.3637	11.126	Upreg
Babam1	10.5234	10.3478	n.s.
Babam2	11.1349	10.5364	n.s.
Bace1	11.8564	11.3609	n.s.
Bad	10.8374	11.228	n.s.
Bag1	10.4689	8.92497	Downreg
Bag3	8.55979	5.9613	Downreg
Bag4	9.5619	9.73773	n.s.
Bag5	9.90593	9.4722	n.s.
Bag6	10.7004	10.4821	n.s.
Bahd1	8.63789	8.12401	n.s.
Baiap2	10.607	10.1706	n.s.
Baiap2l1	9.82242	10.5182	Upreg
Banf1	11.0545	11.563	n.s.
Banp	9.10932	8.98761	n.s.
Bap1	10.6544	10.482	n.s.
Bax	9.8132	9.83665	n.s.
Baz1b	9.843	9.86917	n.s.
Baz2a	10.7498	10.0293	Downreg
Baz2b	12.2646	12.0154	n.s.
BB365896	7.32701	9.08805	Upreg
Bbip1	11.5679	11.7445	n.s.
Bbof1	8.57421	9.09661	n.s.
Bbs1	12.7224	12.6101	n.s.
Bbs10	8.84524	8.39342	n.s.
Bbs12	8.94752	9.08126	n.s.
Bbs2	11.0132	11.4094	n.s.
Bbs4	12.2249	11.895	n.s.
Bbs5	10.7575	11.4381	Upreg
Bbs7	11.6679	12.0163	n.s.
Bbs9	11.8866	11.8632	n.s.
Bbx	9.18478	9.31115	n.s.
BC003965	10.7348	10.8939	n.s.
BC004004	11.6814	12.1709	n.s.
BC005537	10.8569	11.594	Upreg
BC005624	11.3502	11.0046	n.s.
BC017158	8.74498	8.32257	n.s.
BC024978	8.32244	8.2615	n.s.
BC025920	8.4635	8.41956	n.s.
BC029722	9.40769	9.55835	n.s.
BC031181	13.1335	13.4838	n.s.
BC037704	8.07398	9.88281	Upreg
BC049352	15.2131	14.9118	n.s.
BC051077	11.3589	12.8453	Upreg
Bcap29	9.10033	9.12534	n.s.
Bcap31	13.3791	13.6136	n.s.
Bcar1	9.79603	9.32773	n.s.
Bcar3	10.4356	10.1677	n.s.
Bcas2	11.7081	12.0568	n.s.
Bcas3	9.37106	9.21047	n.s.
Bccip	10.4214	10.7339	n.s.
Bcdin3d	9.51341	9.65213	n.s.
Bckdha	8.46207	8.38389	n.s.
Bckdk	8.99488	8.68469	n.s.
Bcl10	10.1429	10.303	n.s.
Bcl11a	11.7798	11.9523	n.s.
Bcl11b	10.2242	8.8241	Downreg
Bcl2	9.78067	9.84099	n.s.
Bcl2l1	12.5701	12.404	n.s.
Bcl2l11	9.71101	9.61587	n.s.
Bcl2l13	10.7361	10.7408	n.s.
Bcl2l2	9.37102	9.29071	n.s.
Bcl6	12.2837	13.1111	Upreg
Bcl7a	10.2924	10.852	n.s.
Bcl7b	12.0093	12.0528	n.s.
Bcl7c	8.0985	8.15727	n.s.
Bcl9	9.50781	10.251	Upreg
Bcl9l	8.72041	8.49817	n.s.
Bclaf1	13.0059	12.6935	n.s.
Bclaf3	9.79932	9.75445	n.s.
Bcorl1	8.3245	9.31148	n.s.
Bcr	8.82287	8.41865	n.s.
Bdh1	10.1137	9.74462	n.s.
Bdp1	9.69607	9.17013	n.s.
Becn1	12.7984	13.0617	n.s.
Bend7	8.59994	8.19205	n.s.
Bet1	10.0669	10.5669	n.s.
Bet1l	9.42271	9.57221	n.s.
Bex2	12.0726	12.229	n.s.
Bex3	12.6133	12.4457	n.s.
Bfar	10.8057	10.7908	n.s.
Bglap3	9.02418	5.07637	Downreg
Bhlhb9	9.51509	9.90136	n.s.
Bhlhe40	10.29	9.19501	n.s.
Bhlhe41	7.47134	8.46163	Upreg
Bicd1	10.0493	10.7595	n.s.
Bicd2	9.79883	9.21819	n.s.
Bicdl1	10.0211	10.8867	Upreg
Bicdl2	10.7861	11.0972	n.s.
Bicral	9.88697	9.73637	n.s.
Bin1	8.56985	8.76255	n.s.
Bin3	9.67544	10.0193	n.s.
Birc2	10.2735	10.0795	n.s.
Birc6	11.1463	9.99842	Downreg
Bivm	9.50002	9.34976	n.s.
Blcap	9.29169	9.7908	n.s.
Blmh	11.6654	11.8946	n.s.
Bloc1s1	9.03002	8.58542	n.s.
Bloc1s5	8.95385	9.45803	n.s.
Bloc1s6	10.9686	10.8584	n.s.
Blvra	9.70123	9.50695	n.s.
Blvrb	7.57821	9.05024	n.s.
Blzf1	11.2563	11.236	n.s.
Bmi1	10.8959	10.5172	n.s.
Bmp2k	8.19569	8.74383	n.s.
Bmp3	7.94881	8.15061	n.s.
Bmp6	7.11469	10.1099	Upreg
Bmpr1a	10.3022	9.7929	n.s.
Bmpr2	11.5278	12.6279	Upreg
Bms1	10.476	9.74762	Downreg
Bmt2	8.63793	8.01044	n.s.
Bmyc	9.13112	9.56725	n.s.
Bnip1	8.87497	8.89393	n.s.
Bnip2	10.8528	11.3955	n.s.
Bnip3	9.76268	10.6209	Upreg
Bnip3l	9.15681	9.68634	n.s.
Bod1	8.73412	8.67729	n.s.
Bod1l	8.99521	8.36906	n.s.
Bok	11.6992	11.7903	n.s.
Bola1	11.1196	11.3229	n.s.
Bola2	10.1887	10.0309	n.s.
Bola3	10.0525	9.28122	n.s.
Bop1	10.4671	10.4058	n.s.
Borcs5	10.0459	9.71565	n.s.
Borcs7	10.5758	10.8313	n.s.
Borcs8	10.5845	10.1806	n.s.
Bpgm	10.8846	11.2795	n.s.
Bphl	10.3336	11.0787	Upreg
Bpifa1	11.6958	14.452	Upreg
Bpifb3	11.8775	13.2873	n.s.
Bpifb4	8.76364	11.1727	Upreg
Bpifb6	9.09565	10.9001	Upreg
Bpifb9b	7.94207	11.2375	Upreg
Bpnt1	12.268	12.5369	n.s.
Bptf	9.22874	9.78538	n.s.
Braf	12.3515	11.8135	n.s.
Brap	9.43071	8.53055	n.s.
Brat1	10.6942	10.0167	n.s.
Brcc3	10.7762	10.8333	n.s.
Brd1	8.74511	9.44708	n.s.
Brd2	13.2681	12.8391	n.s.
Brd3	11.2915	11.049	n.s.
Brd3os	10.7961	10.9204	n.s.
Brd4	9.32228	8.99687	n.s.
Brd7	9.75693	9.24482	n.s.
Brd8	11.5161	11.5553	n.s.
Brd9	9.52073	9.0696	n.s.
Brdt	10.8571	10.7768	n.s.
Brf1	10.5958	9.50187	n.s.
Brf2	8.24857	8.49129	n.s.
Bri3bp	10.1974	8.98415	n.s.
Brinp2	14.2332	13.2642	Downreg
Brix1	10.4655	10.6418	n.s.
Brk1	11.5418	11.8891	n.s.
Brms1l	7.13815	8.86761	Upreg
Brox	10.5715	10.6262	n.s.
Brpf1	12.8431	12.5227	n.s.
Brsk2	8.41008	9.28872	n.s.
Brwd1	9.89128	8.9336	Downreg
Bsdc1	10.4344	10.6563	n.s.
Bsg	14.5965	14.6467	n.s.
Bsn	10.8791	10.4556	n.s.
Bspry	9.84607	9.53165	n.s.
Btaf1	10.6547	9.40067	Downreg
Btbd10	11.5383	12.4027	Upreg
Btbd2	7.33884	8.26755	n.s.
Btbd3	10.5111	10.2703	n.s.
Btbd6	9.86922	9.05848	n.s.
Btbd7	11.0048	10.6002	n.s.
Btbd8	10.9609	11.3455	n.s.
Btbd9	11.4019	11.1898	n.s.
Btd	10.0625	10.1021	n.s.
Btf3	10.3966	10.5679	n.s.
Btf3l4	9.25734	9.55778	n.s.
Btg1	11.2241	9.77645	Downreg
Btg2	12.5603	11.5231	n.s.
Btrc	9.88897	10.0832	n.s.
Bub3	11.7166	12.0288	n.s.
Bud13	7.66822	8.85938	n.s.
Bud23	9.28564	9.40345	n.s.
Bud31	11.3136	11.7143	n.s.
Bysl	10.183	10.163	n.s.
Bzw1	12.1386	12.4819	n.s.
Bzw2	11.7107	11.4727	n.s.
C030006K11Rik	8.31461	7.78155	n.s.
C030034I22Rik	8.86234	10.6368	Upreg
C030037D09Rik	9.75893	7.71226	Downreg
C130071C03Rik	9.15859	8.81897	n.s.
C130093G08Rik	10.3181	10.416	n.s.
C1d	10.9109	11.5092	n.s.
C1galt1c1	11.519	12.2058	Upreg
C1qbp	11.1477	9.55115	n.s.
C1qtnf1	9.47178	7.44477	Downreg
C1qtnf12	8.89324	8.69309	n.s.
C1qtnf4	9.06069	8.36697	n.s.
C2cd2	10.4065	8.3759	Downreg
C2cd2l	12.118	11.5962	n.s.
C2cd3	10.8758	11.4275	n.s.
C2cd5	9.77908	10.4959	n.s.
C330007P06Rik	9.39106	9.48165	n.s.
C330018D20Rik	9.45317	10.0132	n.s.
C530008M17Rik	10.065	10.0732	n.s.
C730034F03Rik	8.00108	8.97256	Upreg
C77080	9.99404	7.86141	Downreg
C87436	9.76278	10.0023	n.s.
C920021L13Rik	8.14042	8.41135	n.s.
C9orf72	11.3889	11.6865	n.s.
Caap1	9.00926	8.10352	n.s.
Cab39	10.2558	10.4367	n.s.
Cab39l	11.861	12.7633	Upreg
Cabcoco1	8.97399	9.57939	n.s.
Cabin1	11.0422	9.56834	Downreg
Cabp4	8.20323	8.2873	n.s.
Cacfd1	11.9874	11.4181	n.s.
Cacna1b	9.31963	9.29056	n.s.
Cacna1d	8.45198	8.42849	n.s.
Cacna1h	12.7155	11.3421	Downreg
Cacna2d1	11.3313	11.3219	n.s.
Cacnb2	12.2314	12.4003	n.s.
Cacnb3	13.4957	13.4985	n.s.
Cacnb4	8.28142	7.1779	n.s.
Cactin	10.5281	9.30068	Downreg
Cacul1	9.67754	8.44074	Downreg
Cacybp	12.3	12.7029	n.s.
Cad	10.537	9.38976	Downreg
Cadm1	13.4003	13.9051	n.s.
Cadm3	8.07021	8.33598	n.s.
Cadps	9.74871	10.8461	Upreg
Cadps2	13.3291	13.4255	n.s.
Calb2	11.711	14.5288	Upreg
Calcoco1	10.6368	10.3541	n.s.
Calm1	19.0395	19.336	n.s.
Calm2	16.4487	17.0268	Upreg
Calm3	12.5791	13.3232	Upreg
Calr	13.5301	14.1578	Upreg
Calu	10.7098	10.4844	n.s.
Caly	10.357	6.84625	Downreg
Camk1	11.8538	11.9296	n.s.
Camk2a	8.56696	8.41057	n.s.
Camk2d	15.0017	13.9493	Downreg
Camkk1	8.20398	8.08174	n.s.
Camkk2	9.21588	8.70603	n.s.
Camkmt	8.70717	8.28829	n.s.
Caml	10.124	10.5138	n.s.
Camsap3	10.9178	9.53804	Downreg
Camta1	12.2231	11.8788	n.s.
Camta2	11.6806	10.9251	Downreg
Cand1	12.5853	11.7283	Downreg
Cant1	12.6105	12.2719	n.s.
Canx	13.6903	13.7617	n.s.
Cap1	11.7641	12.0042	n.s.
Capn10	10.8217	10.9408	n.s.
Capn15	9.60635	9.33268	n.s.
Capn5	10.5027	10.5878	n.s.
Capn7	11.3258	10.3804	n.s.
Capns1	9.4499	9.53802	n.s.
Caprin1	12.8122	11.9497	Downreg
Capsl	10.0511	10.5335	n.s.
Capza1	8.41539	10.0501	Upreg
Capza2	12.1505	12.5759	n.s.
Capzb	12.7513	13.002	n.s.
Car2	11.3592	10.5195	n.s.
Card19	9.12593	10.4229	Upreg
Carhsp1	9.74899	9.78282	n.s.
Carmil1	9.73543	8.80599	Downreg
Carmil2	8.06046	5.72753	Downreg
Carns1	14.5152	13.6402	Downreg
Cars	11.7945	11.7324	n.s.
Cars2	8.33183	7.0894	n.s.
Cartpt	15.0308	17.0635	Upreg
Casc1	7.79774	7.74477	n.s.
Casc3	11.274	10.2151	n.s.
Casc4	10.6568	10.3479	n.s.
Casd1	10.6073	9.52295	n.s.
Cask	9.5707	9.55479	n.s.
Caskin1	8.64318	6.8934	Downreg
Casp3	10.7351	10.8721	n.s.
Casp6	11.2695	12.2528	Upreg
Casp8ap2	10.2011	9.96695	n.s.
Casp9	11.0195	10.2433	n.s.
Cast	8.32066	8.40348	n.s.
Castor2	10.7117	11.0126	n.s.
Casz1	10.0859	9.21883	Downreg
Cav2	9.91952	10.836	n.s.
Cbfa2t2	10.378	10.2671	n.s.
Cbfb	9.91359	8.48546	Downreg
Cbl	9.07687	9.33732	n.s.
Cblb	10.7619	10.8851	n.s.
Cbll1	10.2944	10.4179	n.s.
Cbr1	11.4432	11.298	n.s.
Cbr2	11.2826	12.8215	Upreg
Cbr4	8.54087	9.25077	n.s.
Cbwd1	9.81469	10.0624	n.s.
Cbx1	10.2408	10.1639	n.s.
Cbx2	10.947	9.3556	Downreg
Cbx4	12.2796	11.1789	Downreg
Cbx5	9.39808	9.69704	n.s.
Cbx6	12.2898	12.2448	n.s.
Cbx8	11.7674	12.0796	n.s.
Cby1	11.9425	12.5392	Upreg
Cc2d1a	11.1949	10.4353	Downreg
Cc2d1b	10.7959	10.1903	n.s.
Cc2d2a	10.3818	9.96692	n.s.
Ccar1	12.5391	12.5079	n.s.
Ccar2	11.9654	11.2834	n.s.
Ccdc107	10.8067	10.7751	n.s.
Ccdc112	8.79934	8.18533	n.s.
Ccdc114	10.1201	10.0255	n.s.
Ccdc115	10.0072	10.3963	n.s.
Ccdc117	9.08033	8.6215	n.s.
Ccdc12	8.9334	9.00631	n.s.
Ccdc120	8.13882	7.18147	n.s.
Ccdc124	11.4154	11.4607	n.s.
Ccdc126	10.3133	11.2608	Upreg
Ccdc127	12.1902	12.6003	n.s.
Ccdc13	9.96938	9.75604	n.s.
Ccdc130	9.08773	8.94248	n.s.
Ccdc134	8.62843	8.58066	n.s.
Ccdc137	10.2303	10	n.s.
Ccdc138	10.3189	10.807	n.s.
Ccdc141	8.31862	3.79328	Downreg
Ccdc148	8.44887	9.47372	n.s.
Ccdc149	11.6945	9.96419	Downreg
Ccdc151	9.90482	9.92191	n.s.
Ccdc157	14.4523	14.0064	n.s.
Ccdc166	9.30675	9.24402	n.s.
Ccdc170	11.5057	12.2076	Upreg
Ccdc173	7.7359	8.056	n.s.
Ccdc174	9.25658	9.77235	n.s.
Ccdc181	10.9771	11.5044	n.s.
Ccdc184	13.5171	13.5399	n.s.
Ccdc186	9.57838	10.1031	n.s.
Ccdc187	9.39546	9.43425	n.s.
Ccdc189	10.7615	10.7076	n.s.
Ccdc191	9.40179	10.0223	n.s.
Ccdc25	10.2233	10.3436	n.s.
Ccdc28b	10.9876	10.3803	Downreg
Ccdc30	11.3651	11.9478	n.s.
Ccdc32	9.73456	9.54387	n.s.
Ccdc33	10.9937	11.502	n.s.
Ccdc34	10.5229	10.562	n.s.
Ccdc39	10.4208	10.3243	n.s.
Ccdc40	13.2524	11.8484	Downreg
Ccdc43	9.7752	10.2071	n.s.
Ccdc47	12.9979	12.7108	n.s.
Ccdc50	8.65183	8.27811	n.s.
Ccdc57	9.09329	8.72507	n.s.
Ccdc58	7.48249	8.14638	n.s.
Ccdc59	10.7912	10.9567	n.s.
Ccdc6	9.77978	10.2544	n.s.
Ccdc61	7.75919	7.99771	n.s.
Ccdc65	11.2444	11.3052	n.s.
Ccdc66	10.9088	10.6146	n.s.
Ccdc81	7.69469	9.2535	Upreg
Ccdc82	9.79486	9.98446	n.s.
Ccdc85a	9.20252	7.04771	Downreg
Ccdc85b	10.345	9.55043	n.s.
Ccdc86	9.49589	9.43781	n.s.
Ccdc87	10.0546	10.3309	n.s.
Ccdc88a	11.3033	10.0542	Downreg
Ccdc9	9.44451	9.58864	n.s.
Ccdc90b	8.73008	8.97171	n.s.
Ccdc91	11.2786	10.4522	Downreg
Ccdc92	11.8863	10.7271	n.s.
Ccdc92b	9.10789	8.65736	n.s.
Ccdc93	9.36636	8.73094	n.s.
Ccdc96	10.3142	10.9733	Upreg
Ccdc97	10.9363	10.8998	n.s.
Cchcr1	9.61055	8.61665	Downreg
Ccl25	8.49268	9.3098	n.s.
Ccl27a	7.7393	8.15545	n.s.
Ccm2	10.4926	10.27	n.s.
Ccn3	9.88537	8.63233	Downreg
Ccnc	11.4663	12.0255	n.s.
Ccnd3	9.57726	10.0291	n.s.
Ccndbp1	11.2027	11.454	n.s.
Ccng1	11.2622	11.2709	n.s.
Ccng2	8.90647	8.27905	n.s.
Ccnh	10.8181	11.3139	n.s.
Ccni	12.6872	11.8101	n.s.
Ccnl1	10.4891	9.82868	n.s.
Ccnl2	11.0118	10.5653	n.s.
Ccno	10.1206	9.465	Downreg
Ccnq	9.47672	9.88073	n.s.
Ccnt1	10.9563	11.3466	n.s.
Ccnt2	10.542	10.9504	n.s.
Ccp110	12.449	13.7608	Upreg
Ccpg1os	10.5936	11.0574	n.s.
Ccrl2	8.5941	10.641	n.s.
Ccs	9.69533	9.71367	n.s.
Ccsap	9.13695	7.94264	n.s.
Ccser1	8.45899	8.44538	n.s.
Ccser2	11.5776	11.5705	n.s.
Cct2	12.2178	12.3589	n.s.
Cct3	12.915	13.2709	n.s.
Cct4	12.8319	13.3045	n.s.
Cct5	13.4017	13.581	n.s.
Cct6a	13.3976	13.7764	n.s.
Cct7	13.0937	13.2881	n.s.
Cct8	12.8872	13.2169	n.s.
Ccz1	11.4722	11.5165	n.s.
Cd14	9.86661	11.0282	n.s.
Cd164	11.7644	12.2271	n.s.
Cd274	11.5902	10.9629	n.s.
Cd276	9.16131	7.85445	Downreg
Cd2ap	9.03246	7.85934	Downreg
Cd2bp2	11.6017	11.6761	n.s.
Cd320	9.33241	9.69338	n.s.
Cd36	10.6297	11.2943	n.s.
Cd3eap	8.67788	8.2986	n.s.
Cd44	8.85597	6.5457	n.s.
Cd47	12.1753	11.7137	n.s.
Cd53	7.9345	8.91093	n.s.
Cd55	11.2739	10.7006	n.s.
Cd81	14.9057	15.4988	Upreg
Cd82	12.8917	13.9397	Upreg
Cd9	13.8986	14.797	Upreg
Cd99l2	10.6869	10.6078	n.s.
Cdadc1	11.5658	11.5528	n.s.
Cdc123	11.11	11.3852	n.s.
Cdc14a	11.2776	11.3049	n.s.
Cdc16	10.656	9.96318	n.s.
Cdc23	10.1568	10.845	Upreg
Cdc26	9.28388	9.86833	n.s.
Cdc27	9.37018	9.7108	n.s.
Cdc34	8.88741	8.41413	n.s.
Cdc37	12.9089	12.9032	n.s.
Cdc37l1	11.1211	10.4541	Downreg
Cdc40	9.61812	10.0683	n.s.
Cdc42	13.1607	13.8546	Upreg
Cdc42bpa	8.30671	8.5675	n.s.
Cdc42ep3	10.033	10.5147	n.s.
Cdc42se1	12.5704	12.1087	n.s.
Cdc42se2	11.6799	12.0428	n.s.
Cdc5l	10.6757	10.6981	n.s.
Cdc7	9.28661	9.61046	n.s.
Cdc73	8.2621	9.20273	n.s.
Cdca4	10.4543	10.6749	n.s.
Cdcp3	7.75006	9.50918	Upreg
Cdh15	8.66262	9.66586	Upreg
Cdh2	11.6048	10.7895	Downreg
Cdh23	10.6185	9.8453	Downreg
Cdhr1	12.5514	12.6545	n.s.
Cdip1	12.8535	13.1956	n.s.
Cdipt	12.2119	12.2618	n.s.
Cdk10	8.31356	8.58524	n.s.
Cdk11b	11.2486	10.7226	n.s.
Cdk12	8.47773	8.6173	n.s.
Cdk13	9.48885	9.05379	n.s.
Cdk16	10.9846	10.0532	n.s.
Cdk19	10.316	9.84755	n.s.
Cdk20	10.0761	9.80002	n.s.
Cdk2ap2	10.7578	11.1646	n.s.
Cdk4	10.7557	11.1973	n.s.
Cdk5	10.5224	11.0036	n.s.
Cdk5rap1	11.1023	9.20622	Downreg
Cdk5rap2	8.87327	7.79852	n.s.
Cdk5rap3	10.303	10.3822	n.s.
Cdk7	10.7749	11.0749	n.s.
Cdk9	10.9011	10.2405	n.s.
Cdkal1	9.42732	8.92476	n.s.
Cdkl2	11.5788	11.7307	n.s.
Cdkl3	8.73571	8.5834	n.s.
Cdkl4	12.8586	12.8246	n.s.
Cdkl5	8.5493	8.74902	n.s.
Cdkn1a	14.7175	14.8557	n.s.
Cdkn2aip	9.93827	9.86921	n.s.
Cdkn2aipnl	11.637	12.1469	n.s.
Cdkn2d	9.99765	10.4396	n.s.
Cdnf	8.16112	8.26771	n.s.
Cdon	8.78525	7.67034	n.s.
Cdpf1	9.47513	10.2308	Upreg
Cdr2l	9.20824	6.62226	Downreg
Cds1	13.6614	12.5981	n.s.
Cds2	11.584	10.539	Downreg
Cebpg	13.1632	12.2567	n.s.
Cebpz	9.8232	9.78529	n.s.
Cebpzos	8.33995	9.13731	n.s.
Cecr2	10.6767	9.78276	Downreg
Celf1	12.4801	12.4453	n.s.
Celf3	11.5659	11.1026	n.s.
Celf4	9.27201	11.4309	Upreg
Celsr2	9.72687	9.36552	n.s.
Celsr3	9.47911	8.36745	n.s.
Cemip2	10.6042	10.0321	n.s.
Cend1	13.61	13.2597	n.s.
Cenpb	10.6963	10.3593	n.s.
Cenpc1	9.71296	9.62842	n.s.
Cenpl	8.93398	9.48635	n.s.
Cenpt	8.79576	8.58988	n.s.
Cenpx	9.86976	9.81931	n.s.
Cep104	12.5551	11.7425	Downreg
Cep120	10.5056	10.9366	n.s.
Cep126	9.96201	9.07461	n.s.
Cep128	9.58687	9.20533	n.s.
Cep131	9.60278	8.51604	n.s.
Cep135	9.32276	8.93887	n.s.
Cep162	9.71321	9.65225	n.s.
Cep164	10.3133	9.957	n.s.
Cep170	11.9196	11.5549	n.s.
Cep170b	8.82326	9.0742	n.s.
Cep19	11.7566	12.2706	n.s.
Cep250	9.79663	8.05113	Downreg
Cep290	10.4567	9.84713	n.s.
Cep350	10.5209	9.89746	n.s.
Cep41	9.17531	9.22033	n.s.
Cep44	9.23533	9.56693	n.s.
Cep57	9.31276	10.0497	n.s.
Cep63	9.44059	9.41961	n.s.
Cep68	9.44427	8.59612	n.s.
Cep70	8.81121	7.56083	Downreg
Cep76	10.152	10.0906	n.s.
Cep78	9.63969	8.72576	n.s.
Cep83	10.3399	9.07916	n.s.
Cep83os	9.55358	9.95494	n.s.
Cep85	8.98725	7.91847	Downreg
Cep89	10.6743	10.2829	n.s.
Cep95	9.41007	9.95005	n.s.
Cep97	9.25868	10.0426	Upreg
Cept1	10.8535	11.2326	n.s.
Cerk	12.0191	11.1718	n.s.
Cerkl	8.20375	8.58512	n.s.
Cers2	8.50087	9.12843	n.s.
Cers5	13.7764	13.9826	n.s.
Ces1d	8.40349	10.656	Upreg
Cetn2	12.1027	12.4599	n.s.
Cetn3	11.7165	12.2395	n.s.
Cfap100	8.95281	9.93558	Upreg
Cfap126	10.392	11.499	Upreg
Cfap20	12.614	13.2624	Upreg
Cfap206	12.2766	12.3054	n.s.
Cfap298	10.8052	10.9706	n.s.
Cfap300	10.142	10.6926	n.s.
Cfap36	13.2337	13.1118	n.s.
Cfap410	10.9671	11.1266	n.s.
Cfap43	7.76941	8.39506	n.s.
Cfap44	9.38765	9.50613	n.s.
Cfap45	7.37763	8.0174	n.s.
Cfap46	10.2505	9.80481	n.s.
Cfap47	9.43103	9.24681	n.s.
Cfap54	10.1813	9.57614	n.s.
Cfap57	9.80919	8.77153	Downreg
Cfap58	9.65985	10.1569	n.s.
Cfap61	10.5376	9.94617	n.s.
Cfap65	9.68261	8.9426	n.s.
Cfap69	15.2748	14.0931	Downreg
Cfap70	9.50048	9.27219	n.s.
Cfap74	9.99785	10.0586	n.s.
Cfap77	7.82512	6.95853	n.s.
Cfap97	8.93932	9.23796	n.s.
Cfap97d2	7.36617	7.86605	n.s.
Cfdp1	10.475	10.7324	n.s.
Cfl1	13.0943	13.6953	Upreg
Cfl2	9.26981	9.50238	n.s.
Cflar	8.40597	11.0609	Upreg
Cggbp1	11.6173	11.3588	n.s.
Cgn	8.67019	9.00712	n.s.
Cgrrf1	8.57745	8.97532	n.s.
Chac2	9.75116	10.5449	Upreg
Chaf1a	7.0302	8.11393	n.s.
Chaf1b	7.91136	5.14876	n.s.
Champ1	10.742	10.616	n.s.
Chchd1	10.5254	10.7572	n.s.
Chchd10	13.4728	12.4449	Downreg
Chchd2	12.5493	12.9907	n.s.
Chchd3	10.7214	10.9313	n.s.
Chchd4	11.8175	12.0546	n.s.
Chchd5	8.23338	7.78047	n.s.
Chchd6	10.9286	11.241	n.s.
Chchd7	9.81452	10.1334	n.s.
Chd1	9.2244	8.47788	n.s.
Chd1l	9.72284	9.70658	n.s.
Chd2	10.593	9.77983	Downreg
Chd3	8.76484	7.06654	Downreg
Chd4	11.4398	11.0453	n.s.
Chd6	11.0014	10.0216	Downreg
Chd7	9.81398	8.04101	Downreg
Chd8	9.04002	9.51373	n.s.
Chd9	9.84352	10.1264	n.s.
Chdh	7.49544	8.24469	n.s.
Cherp	11.0137	10.4859	n.s.
Chfr	10.4351	10.5866	n.s.
Chga	16.8178	16.8355	n.s.
Chgb	10.8995	9.92483	Downreg
Chic1	8.53874	9.07891	n.s.
Chic2	10.9403	10.3607	n.s.
Chid1	9.46608	9.5879	n.s.
Chil6	7.83402	11.5602	Upreg
Chka	9.1835	8.6512	n.s.
Chm	10.1157	9.99962	n.s.
Chmp1a	11.4949	11.4454	n.s.
Chmp1b	8.7119	8.8853	n.s.
Chmp2a	12.4034	12.7516	n.s.
Chmp2b	10.7981	11.1046	n.s.
Chmp3	11.4948	11.7308	n.s.
Chmp4b	8.62159	8.27719	n.s.
Chmp5	11.6858	12.2213	n.s.
Chmp6	10.8326	10.4501	n.s.
Chmp7	10.79	10.6469	n.s.
Chn1	8.53985	9.29703	n.s.
Chordc1	11.3259	11.679	n.s.
Chp1	11.2827	11.832	n.s.
Chpf	12.2299	10.7589	Downreg
Chpf2	9.98941	9.75643	n.s.
Chrac1	10.5024	10.7956	n.s.
Chrnb2	9.09234	8.47734	n.s.
Chst11	9.17488	9.68163	n.s.
Chst12	8.93793	8.46547	n.s.
Chst8	12.6734	12.044	Downreg
Chsy1	7.69573	8.8426	Upreg
Chtf18	8.10139	7.93027	n.s.
Chtop	12.9968	13.6002	Upreg
Chuk	10.521	10.3949	n.s.
Churc1	8.46671	8.27999	n.s.
Ciao1	10.4865	11.6889	Upreg
Ciao2a	10.5506	11.0313	n.s.
Ciao2b	9.89514	9.5131	n.s.
Ciao3	10.961	10.9816	n.s.
Ciapin1	11.165	10.1282	Downreg
Cib1	11.6082	11.7588	n.s.
Cic	10.8754	10.6408	n.s.
Cidea	13.5442	13.2115	n.s.
Cinp	10.7816	10.0976	n.s.
Cipc	11.8027	11.6042	n.s.
Cirbp	12.6181	13.2559	Upreg
Cisd1	12.4602	12.1822	n.s.
Cisd2	12.459	12.5428	n.s.
Cit	8.36956	3.69535	Downreg
Ciz1	9.6017	9.53876	n.s.
Ckap5	12.7779	12.2269	n.s.
Ckb	17.0018	16.2867	Downreg
Ckmt1	13.6689	12.7353	Downreg
Clasp1	11.5732	10.6501	Downreg
Clasp2	12.1072	12.3063	n.s.
Clasrp	9.5416	8.07734	Downreg
Clba1	11.5299	11.7078	n.s.
Clcc1	10.6055	10.5617	n.s.
Clcn3	12.3994	12.5365	n.s.
Clcn4	13.3549	13.6275	n.s.
Clcn5	8.42187	7.13437	Downreg
Clcn6	10.7921	9.84637	Downreg
Clcn7	11.9363	11.8255	n.s.
Cldn12	11.936	12.2951	n.s.
Cldn23	9.24184	7.73244	Downreg
Cldn3	12.5316	12.925	n.s.
Cldn7	9.17266	8.15536	n.s.
Cldn9	13.3494	14.1564	Upreg
Cldnd1	12.7262	12.0931	Downreg
Clec16a	10.6007	11.3218	Upreg
Clgn	15.2568	15.6354	n.s.
Clic1	12.3761	13.0707	Upreg
Clic3	8.68766	9.74854	Upreg
Clic4	11.1375	9.59607	Downreg
Clic6	8.35563	8.74072	n.s.
Clint1	11.6158	11.6115	n.s.
Clip1	10.954	10.0396	Downreg
Clip3	11.2043	10.986	n.s.
Clip4	10.9555	11.6012	n.s.
Clk1	11.5622	12.4277	Upreg
Clk2	9.52507	8.69513	n.s.
Clk3	10.471	10.2982	n.s.
Clk4	11.2172	11.9641	Upreg
Clmn	8.59507	9.06099	n.s.
Cln3	9.02338	9.40289	n.s.
Cln5	10.4945	9.96992	n.s.
Cln6	8.18683	8.152	n.s.
Cln8	12.0178	12.1166	n.s.
Clns1a	10.8459	11.5241	Upreg
Clock	10.1839	10.2955	n.s.
Clp1	9.93524	10.438	n.s.
Clpb	11.62	10.3176	Downreg
Clpp	11.2958	11.3246	n.s.
Clptm1	14.0022	13.8762	n.s.
Clptm1l	7.95437	8.32009	n.s.
Clpx	11.0786	11.217	n.s.
Clstn1	13.5358	13.9821	n.s.
Clstn2	14.0762	13.2965	Downreg
Clstn3	8.46506	8.13693	n.s.
Clta	11.5531	11.3739	n.s.
Cltb	11.3329	11.5528	n.s.
Cltc	14.7005	14.2534	n.s.
Clu	8.93152	11.4527	n.s.
Cluap1	9.06412	9.43744	n.s.
Cluh	11.5274	10.525	Downreg
Clybl	7.8225	8.27529	n.s.
Cmah	8.99936	3.85849	Downreg
Cmas	9.44206	8.35001	n.s.
Cmc1	8.84605	9.1579	n.s.
Cmc2	9.08826	9.09013	n.s.
Cmc4	7.97585	8.70979	n.s.
Cmip	16.8647	16.5628	n.s.
Cmpk1	12.6139	12.9865	n.s.
Cmpk2	10.9183	11.3455	n.s.
Cmss1	8.58214	8.85988	n.s.
Cmtm4	9.10952	10.2042	Upreg
Cmtm6	11.5901	11.3986	n.s.
Cmtr2	8.55792	9.83677	Upreg
Cnbp	14.465	15.1061	Upreg
Cndp2	11.4796	11.4638	n.s.
Cnep1r1	8.47556	8.92541	n.s.
Cnga2	16.6413	16.2663	n.s.
Cnga4	15.9553	15.6518	n.s.
Cngb1	14.7215	14.3642	n.s.
Cnih1	12.1022	12.5	n.s.
Cnih2	9.09376	7.57862	Downreg
Cnih4	9.66976	10.2091	n.s.
Cnksr1	8.14512	9.44052	n.s.
Cnksr3	10.4147	9.87961	n.s.
Cnmd	7.65971	9.49381	Upreg
Cnn3	10.3617	10.0704	n.s.
Cnnm4	10.0186	9.91819	n.s.
Cnot1	11.537	10.2897	Downreg
Cnot10	11.2477	11.1883	n.s.
Cnot11	10.2385	9.2564	n.s.
Cnot2	10.9194	11.0763	n.s.
Cnot3	9.60831	9.27269	n.s.
Cnot4	10.7825	10.505	n.s.
Cnot6	9.5642	10.0397	n.s.
Cnot6l	10.0134	9.72004	n.s.
Cnot7	11.751	11.8725	n.s.
Cnot8	9.63978	10.313	Upreg
Cnot9	10.4461	10.5669	n.s.
Cnppd1	12.9288	13.1434	n.s.
Cnpy1	9.84275	5.17263	n.s.
Cnpy2	10.6087	10.6806	n.s.
Cnpy3	10.3696	10.1972	n.s.
Cnrip1	8.98846	9.21341	n.s.
Cnst	12.9196	12.8072	n.s.
Cntn4	15.3684	15.0292	n.s.
Cntnap4	9.69602	4.62195	n.s.
Coa3	11.3455	11.713	n.s.
Coa5	12.1962	11.9884	n.s.
Coa6	9.71456	9.93599	n.s.
Coa7	7.94209	8.87373	n.s.
Coasy	10.6531	10.5314	n.s.
Cobl	9.00743	7.84141	n.s.
Coch	9.97211	12.8699	Upreg
Cog1	11.8291	10.3246	Downreg
Cog2	10.8441	10.5551	n.s.
Cog3	10.9844	10.2963	n.s.
Cog4	11.3702	11.1349	n.s.
Cog5	9.00923	8.93196	n.s.
Cog6	11.7742	11.7866	n.s.
Cog7	11.3345	11.2425	n.s.
Cog8	10.9695	10.2864	n.s.
Coil	8.15377	6.79251	Downreg
Col18a1	8.4733	8.74454	n.s.
Commd1	9.70908	9.7043	n.s.
Commd10	10.2284	10.8681	n.s.
Commd2	10.1559	10.5069	n.s.
Commd3	9.35104	9.61233	n.s.
Commd4	9.60514	10.0463	n.s.
Commd6	10.8851	11.163	n.s.
Commd7	10.4291	10.6902	n.s.
Commd8	10.8968	11.2306	n.s.
Commd9	9.42614	9.41013	n.s.
Comt	10.2627	10.1442	n.s.
Copa	14.8071	14.7355	n.s.
Copb1	12.442	12.671	n.s.
Copb2	12.6055	12.688	n.s.
Cope	12.2064	11.9317	n.s.
Copg1	12.3252	12.2412	n.s.
Copg2	10.0034	10.6958	n.s.
Coprs	10.0425	10.2073	n.s.
Cops2	12.2015	12.418	n.s.
Cops3	11.9714	12.4048	n.s.
Cops4	12.0552	12.3912	n.s.
Cops5	12.2448	12.7134	n.s.
Cops6	12.5845	12.7296	n.s.
Cops7a	11.8464	11.9123	n.s.
Cops7b	9.88831	10.0686	n.s.
Cops8	11.1437	10.8214	n.s.
Cops9	11.6684	11.9103	n.s.
Copz1	12.9345	13.1681	n.s.
Coq10a	8.63725	8.88095	n.s.
Coq10b	9.75394	10.5703	Upreg
Coq2	9.07914	8.61822	n.s.
Coq3	8.80132	9.48004	n.s.
Coq4	10.705	11.1192	n.s.
Coq5	10.5532	10.4043	n.s.
Coq6	8.90662	9.32559	n.s.
Coq7	10.9821	11.2261	n.s.
Coq8a	8.8152	8.57104	n.s.
Coq8b	11.2558	11.5103	n.s.
Coq9	11.6686	11.2519	n.s.
Coro1a	8.01715	8.78194	n.s.
Coro1b	11.1716	11.5685	n.s.
Coro1c	11.0014	10.7682	n.s.
Coro2a	11.363	11.5885	n.s.
Coro7	9.42737	9.2066	n.s.
Cotl1	8.30155	9.48397	n.s.
Cox10	11.0595	10.5406	n.s.
Cox14	12.8977	12.975	n.s.
Cox15	11.2969	11.428	n.s.
Cox16	8.56247	8.31726	n.s.
Cox17	8.85996	8.69441	n.s.
Cox18	9.18345	8.91264	n.s.
Cox19	11.0032	11.5062	n.s.
Cox4i1	14.7258	14.5559	n.s.
Cox5a	13.0166	12.4043	n.s.
Cox5b	12.2307	11.9819	n.s.
Cox6a1	13.9595	13.8337	n.s.
Cox6b1	13.6244	13.29	n.s.
Cox6c	12.1758	12.4559	n.s.
Cox7a1	8.68568	6.71257	Downreg
Cox7a2	12.9903	12.6797	n.s.
Cox7a2l	9.88	10.2932	n.s.
Cox7b	12.7187	12.5305	n.s.
Cox8a	13.7391	13.4071	n.s.
Cpd	8.96154	9.34377	n.s.
Cpe	14.5715	13.3912	n.s.
Cpeb1	9.94253	10.0573	n.s.
Cpeb2	10.183	9.99307	n.s.
Cpeb4	12.5869	12.212	n.s.
Cplane1	10.3897	9.86271	n.s.
Cplane2	8.75382	8.84316	n.s.
Cplx2	11.6431	10.641	Downreg
Cpn1	10.5325	8.6847	Downreg
Cpne3	9.18175	9.54393	n.s.
Cpox	8.61609	7.81033	n.s.
Cpped1	11.3287	10.7307	n.s.
Cpsf1	11.6023	11.2039	n.s.
Cpsf2	11.5497	11.8187	n.s.
Cpsf3	10.9236	11.3461	n.s.
Cpsf4	10.7965	10.3177	n.s.
Cpsf6	12.2505	12.2797	n.s.
Cpsf7	8.72633	9.52674	n.s.
Cpt1c	9.81451	9.21183	n.s.
Cpt2	9.75588	9.68178	n.s.
Cptp	9.94231	9.83419	n.s.
Cr1l	11.0409	11.6371	Upreg
Cradd	9.30842	8.84905	n.s.
Cramp1l	8.16885	8.67536	n.s.
Crat	10.3994	9.32222	Downreg
Crb3	9.6825	9.92486	n.s.
Crbn	10.6158	10.7942	n.s.
Crcp	10.0312	9.98537	n.s.
Creb1	11.688	11.4204	n.s.
Creb3	11.3009	11.8899	Upreg
Creb3l1	9.57505	8.60831	n.s.
Creb3l2	11.1047	11.5851	n.s.
Crebbp	10.3314	10.6932	n.s.
Crebrf	10.53	10.4972	n.s.
Creg1	10.6797	10.83	n.s.
Creld1	11.0222	11.2552	n.s.
Creld2	10.2331	9.77299	n.s.
Crip2	12.253	11.4672	Downreg
Cript	11.5191	11.7574	n.s.
Crk	12.7216	11.7891	n.s.
Crkl	11.5696	11.8419	n.s.
Crlf3	8.85571	8.66955	n.s.
Crmp1	11.6536	11.9654	n.s.
Crnkl1	10.0844	10.4845	n.s.
Crocc	10.6492	8.65556	Downreg
Crtc1	9.6253	9.58325	n.s.
Crtc2	10.9454	10.6147	n.s.
Crtc3	9.71078	8.4945	Downreg
Cry1	12.0245	11.362	n.s.
Cry2	13.9474	12.9475	Downreg
Cryl1	8.34303	9.80074	Upreg
Crym	11.8343	12.2391	n.s.
Cryzl1	10.8662	11.1066	n.s.
Cs	13.7349	13.8534	n.s.
Csde1	14.1955	14.1445	n.s.
Cse1l	11.58	11.6528	n.s.
Csnk1a1	13.9689	13.4966	n.s.
Csnk1d	13.1776	12.1801	Downreg
Csnk1e	8.60738	9.1743	n.s.
Csnk1g1	9.93842	9.49413	n.s.
Csnk1g2	8.57501	8.68973	n.s.
Csnk1g3	7.95073	8.66537	n.s.
Csnk2a1	8.3559	8.95512	n.s.
Csnk2b	11.2009	11.2152	n.s.
Cspp1	10.4657	10.5782	n.s.
Csrnp1	9.89937	9.63455	n.s.
Csrnp2	12.2257	11.6538	n.s.
Csrnp3	9.03461	7.04649	Downreg
Csrp1	7.10597	9.31164	Upreg
Cst3	11.954	11.8539	n.s.
Cstb	11.2616	11.3316	n.s.
Cstf1	10.1873	10.4684	n.s.
Cstf2	10.8447	10.8917	n.s.
Cstf2t	11.9505	12.1047	n.s.
Cstf3	11.5043	11.9371	n.s.
CT010467.1	14.6546	15.1328	n.s.
Ctbp1	11.132	10.4326	Downreg
Ctbp2	7.31739	8.20314	n.s.
Ctbs	8.69851	9.14652	n.s.
Ctc1	9.96951	9.03889	Downreg
Ctcf	10.6221	10.0252	n.s.
Ctdnep1	8.0892	8.17791	n.s.
Ctdsp2	9.47482	10.0326	n.s.
Ctdspl2	10.373	10.1738	n.s.
Ctif	6.20719	7.87219	Upreg
Ctnna1	13.5404	12.5126	Downreg
Ctnna2	11.6413	10.5944	Downreg
Ctnnb1	14.1427	13.08	Downreg
Ctnnbip1	9.82076	9.79123	n.s.
Ctnnbl1	11.1184	11.0466	n.s.
Ctnnd1	8.57294	8.74259	n.s.
Ctnnd2	8.13269	8.7174	n.s.
Ctns	9.34168	9.61321	n.s.
Ctps	8.5242	8.84602	n.s.
Ctps2	9.6974	9.89875	n.s.
Ctr9	12.5771	12.4039	n.s.
Ctsa	13.7016	13.8985	n.s.
Ctsb	15.6389	15.5685	n.s.
Ctsc	8.22505	9.01433	n.s.
Ctsd	12.6293	12.6564	n.s.
Ctsf	11.7078	10.7452	Downreg
Ctsl	9.46232	9.97026	n.s.
Ctss	9.63834	9.37529	n.s.
Ctsz	9.2809	8.52726	n.s.
Cttn	12.3651	12.3824	n.s.
Cttnbp2	8.79396	7.25298	Downreg
Cttnbp2nl	11.6774	11.5227	n.s.
Ctu2	9.17572	9.33723	n.s.
Ctxn1	11.0939	10.8896	n.s.
Ctxn3	15.1176	15.0891	n.s.
Cuedc2	10.3816	10.2391	n.s.
Cul1	11.8922	11.8389	n.s.
Cul2	9.77527	10.2556	n.s.
Cul3	9.71042	10.1031	n.s.
Cul4a	11.4489	10.7296	Downreg
Cul4b	8.81336	9.56639	n.s.
Cul5	10.7519	10.3175	n.s.
Cul7	9.05186	8.55158	n.s.
Cul9	10.2803	9.37498	n.s.
Cuta	10.5347	10.6425	n.s.
Cutc	8.62254	8.65718	n.s.
Cux1	11.5289	10.6388	Downreg
Cwc15	11.3423	11.5078	n.s.
Cwc22	8.77411	8.45292	n.s.
Cwc25	10.1473	9.90196	n.s.
Cwc27	8.88437	9.15409	n.s.
Cwf19l1	8.46486	8.75701	n.s.
Cwf19l2	9.14221	9.36929	n.s.
Cx3cl1	9.45956	9.97595	n.s.
Cxadr	12.1985	12.5494	n.s.
Cxxc1	11.1962	11.0944	n.s.
Cyb561	14.3395	14.3504	n.s.
Cyb561a3	9.47219	9.54364	n.s.
Cyb561d1	10.5542	10.4386	n.s.
Cyb561d2	8.93854	8.88635	n.s.
Cyb5a	11.4578	12.0373	n.s.
Cyb5b	12.8031	13.1185	n.s.
Cyb5d1	8.31918	8.13941	n.s.
Cyb5d2	8.91389	10.3732	Upreg
Cyb5r1	12.9249	12.331	n.s.
Cyb5r3	11.8444	11.9458	n.s.
Cyb5r4	10.5855	10.245	n.s.
Cybc1	9.23482	9.31464	n.s.
Cyc1	13.0816	12.8535	n.s.
Cycs	8.88197	9.34634	n.s.
Cyfip1	9.42325	9.89855	n.s.
Cyfip2	13.1575	12.9603	n.s.
Cyhr1	9.0928	9.48182	n.s.
Cyld	10.4088	10.0998	n.s.
Cyp1a2	8.07006	10.7839	Upreg
Cyp20a1	9.7411	10.0523	n.s.
Cyp2a5	10.3772	13.1084	Upreg
Cyp2c23	8.15074	8.53324	n.s.
Cyp2f2	9.84318	12.323	Upreg
Cyp2g1	10.255	12.8174	n.s.
Cyp2j12	7.63683	10.9431	Upreg
Cyp2s1	9.31668	9.78719	n.s.
Cyp2u1	9.19428	7.37201	Downreg
Cyp4f13	8.37538	9.11288	n.s.
Cyp4v3	10.0858	10.2057	n.s.
Cyp51	12.1539	11.7708	n.s.
Cystm1	14.5771	15.1742	Upreg
Cyth1	10.2793	9.6074	n.s.
Cyth2	12.216	11.5116	n.s.
Cyth3	8.47695	7.89977	n.s.
Czib	8.98703	9.50933	n.s.
D030056L22Rik	9.51827	8.53425	n.s.
D130017N08Rik	9.65496	9.3462	n.s.
D130020L05Rik	7.59257	8.60111	Upreg
D130043K22Rik	13.179	12.6341	n.s.
D1Ertd622e	11.8083	11.857	n.s.
D230025D16Rik	10.5785	10.6754	n.s.
D2hgdh	8.78384	8.69112	n.s.
D330023K18Rik	8.4302	8.56499	n.s.
D3Ertd751e	8.78775	9.17679	n.s.
D430020J02Rik	11.4289	10.9963	n.s.
D430041D05Rik	9.76317	5.81451	Downreg
D430042O09Rik	12.6407	11.8294	Downreg
D5Ertd579e	11.4065	11.4949	n.s.
D6Wsu163e	10.1071	10.3419	n.s.
D730003I15Rik	8.4015	9.78841	Upreg
D8Ertd738e	11.537	11.0751	n.s.
D930020B18Rik	10.3669	8.2124	Downreg
Daam1	10.9623	11.222	n.s.
Dab2ip	8.20249	7.99163	n.s.
Dad1	13.0385	13.0248	n.s.
Dag1	12.2807	11.2977	n.s.
Dagla	9.3611	9.27876	n.s.
Daglb	9.37639	9.37839	n.s.
Dalrd3	11.1439	11.2596	n.s.
Dand5	8.24987	8.18572	n.s.
Dap	7.23104	8.92946	Upreg
Dap3	11.6472	11.8869	n.s.
Dapk1	12.016	10.2859	Downreg
Dars	10.5891	10.6529	n.s.
Dars2	9.42597	9.91793	n.s.
Daxx	9.92666	10.023	n.s.
Dazap1	10.5805	10.1132	n.s.
Dazap2	13.7128	14.2619	n.s.
Dbi	7.98331	8.87257	n.s.
Dbn1	10.9487	10.2309	Downreg
Dbndd1	10.164	10.3642	n.s.
Dbnl	11.6426	11.213	n.s.
Dbpht2	9.31222	9.62222	n.s.
Dbr1	9.48607	8.8073	n.s.
Dbt	8.70392	9.07052	n.s.
Dcaf1	9.96421	10.5139	n.s.
Dcaf10	8.92723	7.96491	n.s.
Dcaf11	13.2082	13.1447	n.s.
Dcaf12	11.7636	11.9894	n.s.
Dcaf13	9.81692	10.7525	Upreg
Dcaf15	8.28387	8.65069	n.s.
Dcaf17	8.86373	8.95391	n.s.
Dcaf4	8.1751	10.2236	Upreg
Dcaf5	11.3846	10.4533	Downreg
Dcaf6	8.72972	8.02539	n.s.
Dcaf7	13.0825	12.8402	n.s.
Dcaf8	11.8661	11.7303	n.s.
Dcakd	9.64739	10.137	n.s.
Dcdc2a	13.9201	14.5527	n.s.
Dcdc5	11.4598	10.5963	Downreg
Dck	9.42501	10.789	Upreg
Dclk1	11.8053	10.7221	n.s.
Dclk2	11.1089	7.80588	Downreg
Dclk3	12.5502	11.254	Downreg
Dclre1a	8.33924	8.18112	n.s.
Dclre1b	7.40631	8.49749	Upreg
Dclre1c	9.29212	9.94695	n.s.
Dcn	6.88699	9.18786	n.s.
Dcp1a	9.63627	9.00581	n.s.
Dcp1b	9.62601	9.79766	n.s.
Dcps	9.64945	9.97437	n.s.
Dctn1	13.6581	13.0133	Downreg
Dctn2	12.6975	12.4702	n.s.
Dctn3	12.2243	12.4989	n.s.
Dctn4	10.9531	10.6143	n.s.
Dctn5	10.463	10.7609	n.s.
Dctn6	10.8392	11.0719	n.s.
Dctpp1	8.27302	8.25448	n.s.
Dcun1d1	9.60062	10.0352	n.s.
Dcun1d2	11.3663	11.1018	n.s.
Dcun1d3	8.37619	8.91215	n.s.
Dcun1d4	10.2569	10.7497	n.s.
Dcun1d5	9.48777	8.59767	n.s.
Dcx	11.6981	11.3787	n.s.
Dda1	11.9351	11.9439	n.s.
Ddah2	8.75411	8.57019	n.s.
Ddb1	13.2678	13.218	n.s.
Ddhd2	10.3238	9.78817	n.s.
Ddi2	10.6288	9.75188	Downreg
Ddit3	11.2318	10.6762	n.s.
Ddit4	8.88784	7.5413	Downreg
Ddo	10.5349	10.3419	n.s.
Ddost	12.7845	12.8312	n.s.
Ddr1	9.36196	7.37421	Downreg
Ddrgk1	12.0522	12.0077	n.s.
Ddx1	12.6693	12.6164	n.s.
Ddx10	9.39923	9.36784	n.s.
Ddx17	9.95479	9.98741	n.s.
Ddx18	8.68927	8.61837	n.s.
Ddx19a	9.06793	9.4128	n.s.
Ddx19b	10.2389	10.0182	n.s.
Ddx20	10.2592	9.68136	n.s.
Ddx21	10.4811	10.6444	n.s.
Ddx23	9.68571	10.1951	n.s.
Ddx24	12.2451	12.3895	n.s.
Ddx27	10.5828	10.2078	n.s.
Ddx28	9.75151	9.03368	n.s.
Ddx39	10.5034	10.4311	n.s.
Ddx39b	11.4445	11.6704	n.s.
Ddx3x	14.2269	14.553	n.s.
Ddx3y	10.4157	9.30328	Downreg
Ddx41	10.5725	10.5371	n.s.
Ddx42	12.0122	11.6653	n.s.
Ddx46	10.8819	10.2098	Downreg
Ddx47	10.2702	10.2711	n.s.
Ddx49	9.19981	8.90735	n.s.
Ddx5	14.1364	14.4156	n.s.
Ddx50	11.6567	11.7542	n.s.
Ddx51	9.93088	8.77827	n.s.
Ddx52	9.77241	10.1666	n.s.
Ddx54	10.741	10.4104	n.s.
Ddx55	9.08147	8.85535	n.s.
Ddx56	10.1895	10.6042	n.s.
Ddx58	10.8536	11.1609	n.s.
Ddx59	7.95539	9.26232	Upreg
Ddx6	11.0931	10.7721	n.s.
Deaf1	10.1331	8.81356	n.s.
Decr2	8.93227	10.2016	Upreg
Dedd	7.38704	7.8051	n.s.
Dedd2	10.753	10.421	n.s.
Def8	11.1467	10.9073	n.s.
Degs1	13.3765	13.3332	n.s.
Dek	9.29588	8.33422	n.s.
Dele1	8.03772	8.2742	n.s.
Dennd1a	10.5607	10.1663	n.s.
Dennd2a	8.24604	8.08061	n.s.
Dennd3	10.2865	10.4154	n.s.
Dennd4a	11.3581	10.9558	n.s.
Dennd4b	8.73109	7.37034	Downreg
Dennd4c	10.6517	9.6348	Downreg
Dennd5a	8.71861	9.17456	n.s.
Dennd5b	9.58913	8.36547	Downreg
Dennd6a	9.90829	9.4184	n.s.
Dennd6b	9.10319	8.97503	n.s.
Denr	10.9713	11.7037	Upreg
Dera	8.40224	8.69222	n.s.
Derl1	11.4902	11.12	n.s.
Derl2	11.0893	11.0384	n.s.
Desi1	7.91566	6.93649	n.s.
Desi2	11.1741	9.83286	Downreg
Det1	8.77789	8.20913	n.s.
Dffa	10.3081	9.61098	Downreg
Dgat1	8.69872	8.36319	n.s.
Dgcr2	9.99907	10.0691	n.s.
Dgcr6	10.4412	10.8615	n.s.
Dgcr8	10.316	9.40619	n.s.
Dgkd	12.574	11.515	Downreg
Dgke	10.4785	9.09148	Downreg
Dgkg	11.5832	9.88995	Downreg
Dgkk	11.0559	6.23741	n.s.
Dguok	9.57288	9.42622	n.s.
Dhcr24	9.25843	9.04109	n.s.
Dhdds	12.4144	11.6103	Downreg
Dhodh	8.71393	8.2472	n.s.
Dhps	9.87682	10.1775	n.s.
Dhrs1	11.3298	10.9153	n.s.
Dhrs13	10.2777	9.98043	n.s.
Dhrs3	9.91064	10.7739	n.s.
Dhrs7	11.0808	11.4921	n.s.
Dhrs7b	11.1721	11.2549	n.s.
Dhx15	12.8405	13.1093	n.s.
Dhx16	10.9674	9.69496	n.s.
Dhx29	9.54171	9.52248	n.s.
Dhx30	12.505	11.9225	Downreg
[truncated: 6,711 more rows]

## Sheet: Figure 4g
Fire 4g
Gene	log2FoldChange	padj	modulation
0610009B22Rik	0.138065	0.696277	n.s.
0610010F05Rik	-0.960009	0.0553176	Downreg
0610012G03Rik	-0.539847	0.184115	n.s.
0610030E20Rik	0.127126	0.757427	n.s.
1110004F10Rik	0.45338	0.0600341	n.s.
1110006O24Rik	0.836206	0.037363	Upreg
1110008P14Rik	-0.253911	0.460209	n.s.
1110012L19Rik	0.482846	0.189183	n.s.
1110017D15Rik	0.0486223	0.903213	n.s.
1110018N20Rik	0.511941	0.174224	n.s.
1110019D14Rik	-0.0701871	0.864481	n.s.
1110020A21Rik	0.808973	0.0300917	Upreg
1110032A03Rik	0.465811	0.051379	n.s.
1110038F14Rik	0.124301	0.739179	n.s.
1110051M20Rik	0.000407211	0.999236	n.s.
1110059E24Rik	0.542784	0.19267	n.s.
1110059G10Rik	0.275883	0.380724	n.s.
1300002E11Rik	0.89569	0.00446361	Upreg
1500004A13Rik	0.40301	0.136973	n.s.
1500011B03Rik	0.242061	0.359695	n.s.
1500012K07Rik	2.48124	2.37096e-06	Upreg
1500015A07Rik	0.692005	0.0693174	Upreg
1600012H06Rik	0.294332	0.30736	n.s.
1600014C10Rik	-0.0642822	0.878245	n.s.
1600020E01Rik	0.105008	0.79934	n.s.
1700001L19Rik	0.387969	0.179908	n.s.
1700003E16Rik	-0.087238	0.770524	n.s.
1700007K13Rik	-5.74859	2.9979e-23	Downreg
1700008J07Rik	0.592361	0.14287	n.s.
1700010I14Rik	0.198576	0.618933	n.s.
1700012B09Rik	0.228403	0.434319	n.s.
1700012D14Rik	0.696428	0.113504	n.s.
1700013A02Rik	-1.08681	0.0428504	Downreg
1700016K19Rik	-0.0882499	0.800906	n.s.
1700016P03Rik	-1.96542	0.000709031	Downreg
1700017B05Rik	-0.481237	0.0260114	n.s.
1700021F05Rik	0.0576476	0.889951	n.s.
1700028E10Rik	0.187714	0.640087	n.s.
1700028P14Rik	0.419917	0.178295	n.s.
1700029J07Rik	0.714342	0.0885864	Upreg
1700030J22Rik	0.204218	0.566705	n.s.
1700037C18Rik	0.385129	0.32842	n.s.
1700037H04Rik	-0.31952	0.244755	n.s.
1700040D17Rik	0.589128	0.128981	n.s.
1700067K01Rik	0.761362	0.112532	n.s.
1700086L19Rik	0.655255	0.0200015	Upreg
1700088E04Rik	0.797062	0.0119883	Upreg
1700096K18Rik	-0.163964	0.679886	n.s.
1700123O20Rik	0.286559	0.331807	n.s.
1810013L24Rik	-0.0503673	0.897763	n.s.
1810030O07Rik	-0.0909693	0.818306	n.s.
1810037I17Rik	0.215206	0.546822	n.s.
1810055G02Rik	0.313622	0.396142	n.s.
1810058I24Rik	-0.133996	0.721805	n.s.
1810062G17Rik	2.14916	3.6493e-06	Upreg
2010204K13Rik	-0.209711	0.559145	n.s.
2010315B03Rik	0.0600134	0.889743	n.s.
2010320M18Rik	-0.255317	0.507331	n.s.
2210016F16Rik	-0.43165	0.259086	n.s.
2210016L21Rik	0.444384	0.0575924	n.s.
2210408I21Rik	-0.0740202	0.849939	n.s.
2300009A05Rik	-0.425841	0.281153	n.s.
2310009A05Rik	-0.0520747	0.900418	n.s.
2310011J03Rik	0.116021	0.748036	n.s.
2310022A10Rik	-0.133488	0.73569	n.s.
2310033P09Rik	0.61335	0.154371	n.s.
2310034G01Rik	0.0955346	0.819344	n.s.
2310039H08Rik	0.0982284	0.816662	n.s.
2310040G24Rik	0.247837	0.526415	n.s.
2310057M21Rik	0.218005	0.561115	n.s.
2310061I04Rik	0.0852988	0.808516	n.s.
2410002F23Rik	-0.156766	0.678695	n.s.
2410004B18Rik	-0.199109	0.596709	n.s.
2410004P03Rik	0.118617	0.678695	n.s.
2410006H16Rik	0.0226732	0.959779	n.s.
2410131K14Rik	0.362876	0.274639	n.s.
2510002D24Rik	0.226051	0.549698	n.s.
2510009E07Rik	-0.594313	0.168156	n.s.
2510039O18Rik	0.370989	0.312215	n.s.
2510046G10Rik	0.592406	0.154371	n.s.
2610001J05Rik	0.381092	0.300624	n.s.
2610002M06Rik	-0.154658	0.675714	n.s.
2610008E11Rik	-0.119367	0.743133	n.s.
2610021A01Rik	0.0174581	0.969892	n.s.
2610035D17Rik	0.227831	0.031502	n.s.
2610044O15Rik8	-0.0479228	0.905303	n.s.
2610301B20Rik	0.268431	0.375211	n.s.
2610306M01Rik	0.463974	0.256269	n.s.
2610507B11Rik	-0.450177	0.143597	n.s.
2700049A03Rik	0.197244	0.623425	n.s.
2700054A10Rik	1.43121	0.000307926	Upreg
2700062C07Rik	0.0828472	0.834146	n.s.
2810001G20Rik	-1.09357	6.29429e-05	Downreg
2810002D19Rik	0.709187	0.0913144	Upreg
2810004N23Rik	-0.120961	0.741519	n.s.
2810013P06Rik	0.48562	0.0556061	n.s.
2810021J22Rik	-0.297791	0.45337	n.s.
2810025M15Rik	-0.29979	0.435461	n.s.
2810029C07Rik	0.478077	0.186549	n.s.
2810402E24Rik	0.238424	0.507001	n.s.
2810403D21Rik	0.631394	0.103168	n.s.
2810405F17Rik	1.06196	0.0227163	Upreg
2900076A07Rik	-0.167552	0.675876	n.s.
2900093K20Rik	0.632071	0.108827	n.s.
2900097C17Rik	-0.369349	0.325865	n.s.
3110040N11Rik	0.144441	0.724696	n.s.
3110056K07Rik	0.846233	0.00836568	Upreg
3110082I17Rik	-0.283193	0.415224	n.s.
3110083C13Rik	0.795437	0.0264504	Upreg
3300002A11Rik	1.10528	0.00614952	Upreg
3830406C13Rik	0.222138	0.578322	n.s.
3830408C21Rik	0.28681	0.125912	n.s.
4430402I18Rik	0.164516	0.680047	n.s.
4632404H12Rik	0.0879616	0.825333	n.s.
4632415L05Rik	-0.0726516	0.856438	n.s.
4632427E13Rik	0.391905	0.265838	n.s.
4732440D04Rik	0.241356	0.534316	n.s.
4833417C18Rik	0.653424	0.0523122	Upreg
4833420G17Rik	1.36741	0.0193725	Upreg
4833438C02Rik	0.314094	0.429464	n.s.
4833439L19Rik	-0.176461	0.485469	n.s.
4921524J17Rik	0.855221	0.0379026	Upreg
4930402H24Rik	-1.06952	0.00553572	Downreg
4930430F08Rik	0.00641201	0.990331	n.s.
4930451G09Rik	-0.00947596	0.981014	n.s.
4930452B06Rik	-0.570937	0.163672	n.s.
4930453N24Rik	0.075056	0.831985	n.s.
4930458D05Rik	0.186694	0.598949	n.s.
4930481B07Rik	-1.30433	0.0294474	Downreg
4930483P17Rik	1.09653	0.0179768	Upreg
4930567H12Rik	-0.724796	0.0543306	Downreg
4930570G19Rik	0.781248	0.11664	n.s.
4930579G24Rik	0.30123	0.442726	n.s.
4930579K19Rik	0.549706	0.12717	n.s.
4931406P16Rik	-0.19077	0.61534	n.s.
4931415C17Rik	0.267557	0.492799	n.s.
4931428F04Rik	-0.201113	0.610813	n.s.
4932412D23Rik	1.7119	0.00056433	Upreg
4932438A13Rik	-0.682721	0.00846322	Downreg
4933404O12Rik	-0.0401642	0.920705	n.s.
4933421O10Rik	-0.459349	0.264596	n.s.
4933425M03Rik	1.56897	0.0141797	Upreg
4933431K14Rik	-0.118764	0.745348	n.s.
4933434E20Rik	0.199667	0.566134	n.s.
5031425E22Rik	0.754276	0.00534912	Upreg
5031439G07Rik	-0.134988	0.728477	n.s.
5033430I15Rik	-0.0553913	0.884666	n.s.
5330413P13Rik	1.50127	1.32115e-09	Upreg
5330417C22Rik	-0.0410537	0.883604	n.s.
5330431K02Rik	0.55036	0.198005	n.s.
5330438D12Rik	0.529749	0.0912538	Upreg
5430405H02Rik	0.321171	0.389319	n.s.
5530601H04Rik	-0.148197	0.709353	n.s.
5730403I07Rik	0.178406	0.490745	n.s.
5730455P16Rik	0.0207413	0.961123	n.s.
5730480H06Rik	0.409236	0.19286	n.s.
5830454E08Rik	1.76476	0.00120932	Upreg
6030458C11Rik	-0.0602219	0.856491	n.s.
6330415G19Rik	0.991695	0.0129624	Upreg
6430500D05Rik	-0.0490443	0.903658	n.s.
6430548M08Rik	0.0564702	0.864347	n.s.
8030462N17Rik	-0.966792	0.0641307	Downreg
8430429K09Rik	0.155728	0.671183	n.s.
9130401M01Rik	0.0934585	0.8216	n.s.
9230114K14Rik	-0.17019	0.657555	n.s.
9330104G04Rik	0.820209	0.0949481	Upreg
9330151L19Rik	-0.0198083	0.958279	n.s.
9330160F10Rik	0.507698	0.210641	n.s.
9330162012Rik	-0.061526	0.884036	n.s.
9330182L06Rik	-1.11319	2.73435e-05	Downreg
9430015G10Rik	0.181071	0.6511	n.s.
9430091E24Rik	0.328294	0.413294	n.s.
9530034E10Rik	2.95994	1.47888e-22	Upreg
9530068E07Rik	0.119601	0.607466	n.s.
9530077C05Rik	0.376149	0.171575	n.s.
9930012K11Rik	-2.1617	0.0237113	Downreg
9930014A18Rik	0.726672	0.130945	n.s.
9930021J03Rik	0.0660725	0.86114	n.s.
A130010J15Rik	0.231318	0.565366	n.s.
A130014A01Rik	0.239314	0.546822	n.s.
A2ml1	0.058461	0.834146	n.s.
A330040F15Rik	0.737056	0.0716887	Upreg
A430005L14Rik	0.113784	0.789971	n.s.
A430033K04Rik	0.13525	0.731876	n.s.
A430035B10Rik	-0.682528	0.0725694	Downreg
A430108G06Rik	0.520399	0.0191021	Upreg
A630052C17Rik	0.134756	0.73305	n.s.
A730017L22Rik	0.246387	0.522913	n.s.
A730020E08Rik	-0.12698	0.754871	n.s.
A730046J19Rik	1.62812	5.44438e-21	Upreg
A830018L16Rik	-0.734539	0.0865101	Downreg
A930006K02Rik	1.21563	0.00222227	Upreg
AA465934	-7.66752	6.25529e-64	Downreg
Aaas	0.0942414	0.823435	n.s.
Aacs	-0.321524	0.369389	n.s.
Aagab	-0.138162	0.625807	n.s.
Aak1	-0.174995	0.654668	n.s.
Aamdc	0.200841	0.615845	n.s.
Aamp	-0.052571	0.90163	n.s.
Aar2	-0.0781511	0.847541	n.s.
Aars	-0.256212	0.223575	n.s.
Aars2	-0.538108	0.206414	n.s.
Aasdhppt	0.634221	0.0591652	Upreg
Aatf	0.0631353	0.860272	n.s.
Aatk	-0.612115	0.15641	n.s.
Abca2	-0.878577	0.0055774	Downreg
Abca3	-0.368795	0.190902	n.s.
Abca5	-0.148502	0.657555	n.s.
Abca7	-0.457369	0.137631	n.s.
Abcb7	-0.0510013	0.902627	n.s.
Abcb8	-0.0168705	0.962262	n.s.
Abcb9	-0.422458	0.289908	n.s.
Abcc1	0.620852	0.0120858	Upreg
Abcc10	0.077218	0.851633	n.s.
Abcc4	-0.687787	0.028329	Downreg
Abcc5	0.0388187	0.913238	n.s.
Abcd1	0.0751115	0.854961	n.s.
Abcd2	1.99964	2.35699e-11	Upreg
Abcd3	-0.405383	0.248851	n.s.
Abce1	-0.0258935	0.941653	n.s.
Abcf1	-0.205429	0.516757	n.s.
Abcf2	-0.179976	0.568444	n.s.
Abcf3	0.0797422	0.842768	n.s.
Abcg1	-2.33225	4.68867e-16	Downreg
Abhd10	-0.01612	0.965782	n.s.
Abhd11	-0.0137499	0.973807	n.s.
Abhd12	-0.218411	0.454163	n.s.
Abhd13	-0.231472	0.552186	n.s.
Abhd14a	-0.328899	0.218438	n.s.
Abhd16a	0.00651775	0.985191	n.s.
Abhd16b	-0.260117	0.479667	n.s.
Abhd17a	-0.133412	0.63448	n.s.
Abhd2	1.50885	0.000121772	Upreg
Abhd3	0.241146	0.342161	n.s.
Abhd4	0.904713	0.0461173	Upreg
Abhd5	-0.241805	0.472183	n.s.
Abhd6	0.188407	0.557378	n.s.
Abhd8	-0.155818	0.656333	n.s.
Abi1	0.338265	0.246907	n.s.
Abi2	-0.239605	0.535455	n.s.
Abitram	-0.285715	0.47003	n.s.
Abl1	-0.620093	0.151626	n.s.
Ablim1	-1.11384	0.0666779	Downreg
Ablim2	0.102694	0.774081	n.s.
Abr	-0.209814	0.470621	n.s.
Abraxas1	0.707849	0.0537753	Upreg
Abraxas2	0.263739	0.392067	n.s.
Abt1	0.139078	0.734602	n.s.
Abtb1	0.0181906	0.967726	n.s.
AC107792.1	0.111747	0.789971	n.s.
AC109619.1	-0.179578	0.50313	n.s.
AC154607.1	0.310279	0.400979	n.s.
Acaa1a	0.629104	0.140776	n.s.
Acaa2	0.227483	0.566288	n.s.
Acad11	0.0330389	0.936173	n.s.
Acad8	0.247809	0.508769	n.s.
Acad9	0.00192953	0.998082	n.s.
Acadm	0.399251	0.323176	n.s.
Acadsb	-0.001874	0.995892	n.s.
Acadvl	0.189843	0.529288	n.s.
Acap2	-0.56987	0.17812	n.s.
Acap3	-1.5304	0.00748575	Downreg
Acat1	0.18835	0.543589	n.s.
Acat2	0.166118	0.676363	n.s.
Acbd3	-0.136953	0.637872	n.s.
Acbd4	-0.0861605	0.83263	n.s.
Acbd5	-0.0476737	0.879809	n.s.
Acbd6	0.0124789	0.978858	n.s.
Acbd7	0.16326	0.634662	n.s.
Acd	-0.111442	0.780707	n.s.
Acer3	0.397033	0.304608	n.s.
Acin1	-0.402262	0.142711	n.s.
Acly	-0.0569486	0.883513	n.s.
Aco1	1.03631	0.000711706	Upreg
Aco2	-0.324456	0.109953	n.s.
Acot13	1.25482	2.15081e-09	Upreg
Acot8	0.187112	0.638227	n.s.
Acot9	0.427072	0.261078	n.s.
Acox1	0.607415	0.0206724	Upreg
Acox3	-0.0923397	0.82154	n.s.
Acp1	0.633764	0.051379	Upreg
Acp2	0.96134	0.00169876	Upreg
Acsf3	0.10403	0.80687	n.s.
Acsl1	-0.06744	0.869793	n.s.
Acsl3	-0.527152	0.213076	n.s.
Acsl4	-0.209045	0.579781	n.s.
Acsl6	0.436237	0.040044	n.s.
Acsm4	-0.481112	0.0225137	n.s.
Acss1	-1.27293	0.0010812	Downreg
Acss2	0.146674	0.623052	n.s.
Acss3	-1.04791	0.0616721	Downreg
Actb	0.140279	0.657048	n.s.
Actl6a	-0.00386713	0.991481	n.s.
Actn4	-0.42094	0.15089	n.s.
Actr10	0.138458	0.615196	n.s.
Actr1a	-0.268907	0.434812	n.s.
Actr1b	-0.0808517	0.786961	n.s.
Actr2	0.0367792	0.92505	n.s.
Actr3	0.540962	0.0950947	Upreg
Actr3b	-1.59731	8.61088e-12	Downreg
Actr6	0.568606	0.142587	n.s.
Actr8	0.10817	0.734187	n.s.
Acvr1b	0.0926186	0.826117	n.s.
Acvr2a	-1.28347	0.00430051	Downreg
Acvr2b	-0.0530929	0.88556	n.s.
Acy1	0.377457	0.100156	n.s.
Acyp1	0.161542	0.685663	n.s.
Acyp2	0.0502246	0.906312	n.s.
Adal	0.108922	0.797058	n.s.
Adam10	-0.225994	0.53073	n.s.
Adam15	-1.00041	0.0164476	Downreg
Adam17	0.126212	0.753782	n.s.
Adam19	0.392592	0.32601	n.s.
Adam22	-0.212166	0.549552	n.s.
Adam23	-0.105219	0.800948	n.s.
Adam28	-1.80369	2.12478e-10	Downreg
Adam9	-0.411037	0.186119	n.s.
Adamdec1	-0.756506	0.11664	n.s.
Adar	-1.0642	0.000783662	Downreg
Adarb1	-1.19329	0.00450097	Downreg
Adck1	-0.0577457	0.888993	n.s.
Adck2	-0.0648633	0.862382	n.s.
Adck5	0.184181	0.640638	n.s.
Adcy3	-0.458228	0.183914	n.s.
Add1	-0.465943	0.183732	n.s.
Add2	-0.0990235	0.763389	n.s.
Adgrb3	-0.0543789	0.890166	n.s.
Adgrl1	-0.0401993	0.921973	n.s.
Adgrl2	0.668701	0.129226	n.s.
Adgrl3	-0.559548	0.0101163	Downreg
Adgrv1	0.186372	0.637577	n.s.
Adh1	4.18281	4.96591e-12	Upreg
Adh5	-0.0234596	0.934934	n.s.
Adi1	0.414696	0.158936	n.s.
Adipor1	-0.0343132	0.934499	n.s.
Adipor2	-0.108335	0.790265	n.s.
Adk	-0.666159	0.0603253	Downreg
Adnp2	-0.258727	0.510006	n.s.
Ado	0.0910536	0.793596	n.s.
Adpgk	-0.0276549	0.942273	n.s.
Adprh	0.169223	0.586914	n.s.
Adprhl2	-0.315298	0.407477	n.s.
Adprm	0.555583	0.0611274	Upreg
Adrm1	-0.135449	0.721048	n.s.
Adsl	0.0140003	0.971636	n.s.
Adss	0.0923306	0.786268	n.s.
Aebp2	-0.118471	0.767083	n.s.
Aen	-0.560579	0.193503	n.s.
Afap1	-0.218238	0.459081	n.s.
Afdn	0.0862179	0.837013	n.s.
Aff1	-0.703387	0.0316327	Downreg
Aff3	-1.04098	0.00409163	Downreg
Aff4	-0.199104	0.597056	n.s.
Afg1l	-0.0383979	0.919178	n.s.
Afg3l1	0.10679	0.763389	n.s.
Afg3l2	-0.971512	0.0715209	Downreg
Aftph	0.113295	0.740674	n.s.
Aga	0.225915	0.541749	n.s.
Agap1	-0.589612	0.112492	n.s.
Agap3	0.119558	0.774335	n.s.
Agbl3	0.833138	0.0471842	Upreg
Agbl4	-0.0843813	0.835914	n.s.
Agbl5	-0.510254	0.219041	n.s.
Agfg1	0.0628424	0.885027	n.s.
Agfg2	-0.383109	0.310101	n.s.
Aggf1	-0.153436	0.702257	n.s.
Ago1	0.152011	0.710799	n.s.
Ago2	-0.120498	0.744811	n.s.
Ago3	0.228851	0.565745	n.s.
Agpat1	-0.281888	0.465631	n.s.
Agpat3	1.21776	0.000135169	Upreg
Agpat4	-0.180739	0.606765	n.s.
Agpat5	-0.0622528	0.877756	n.s.
Agps	-0.251698	0.498819	n.s.
Agr2	3.16851	0.000156188	Upreg
Agrn	-1.0748	0.0311772	Downreg
Agtpbp1	-0.75067	0.0120136	Downreg
Agtrap	0.288645	0.453488	n.s.
Ahctf1	-1.02171	0.0580066	Downreg
Ahcyl1	-0.889161	0.000278825	Downreg
Ahcyl2	-1.95387	2.88158e-05	Downreg
Ahi1	-0.256634	0.428445	n.s.
Ahr	-0.474128	0.254273	n.s.
Ahsa1	0.0940414	0.746836	n.s.
Ahsa2	0.19729	0.549552	n.s.
AI413582	0.194715	0.554221	n.s.
AI429214	0.130187	0.751792	n.s.
AI597479	-0.131578	0.729227	n.s.
AI837181	-0.036744	0.929132	n.s.
AI987944	0.247785	0.459081	n.s.
Aida	0.0684088	0.873727	n.s.
Aifm1	-0.141392	0.674713	n.s.
Aig1	0.420401	0.0641043	n.s.
Aimp1	0.191725	0.598716	n.s.
Aimp2	0.607326	0.0929878	Upreg
Aip	0.396388	0.16272	n.s.
Ak1	0.0573116	0.826826	n.s.
Ak2	1.0996	4.06503e-08	Upreg
Ak3	-1.13205	0.0319253	Downreg
Ak4	-2.12357	0.00248891	Downreg
Ak6	0.165615	0.665684	n.s.
Ak8	-0.0512592	0.891347	n.s.
Akap1	-0.235568	0.529388	n.s.
Akap10	-0.138039	0.728477	n.s.
Akap11	0.146447	0.713247	n.s.
Akap12	-0.486401	0.240921	n.s.
Akap13	-2.14569	1.69172e-22	Downreg
Akap17b	0.393424	0.0807085	n.s.
Akap3	-1.96132	0.000382247	Downreg
Akap6	0.122578	0.761395	n.s.
Akap8	-0.237517	0.48058	n.s.
Akap8l	-0.279739	0.439007	n.s.
Akap9	-0.415555	0.0653574	n.s.
Akip1	-0.43232	0.196292	n.s.
Akirin1	-0.438157	0.27914	n.s.
Akirin2	0.20905	0.599769	n.s.
Akna	-0.526851	0.023849	Downreg
Akr1a1	0.10149	0.748783	n.s.
Akr1e1	1.15313	0.0524578	Upreg
Akr7a5	-1.10838	0.0371961	Downreg
Akt1	0.150129	0.703001	n.s.
Akt1s1	-0.182716	0.639804	n.s.
Akt2	-0.71152	0.0422433	Downreg
Akt3	-0.0279649	0.946507	n.s.
Aktip	0.382231	0.109191	n.s.
Alad	0.125167	0.727967	n.s.
Alas1	0.369674	0.174224	n.s.
Aldh16a1	0.0421924	0.914803	n.s.
Aldh18a1	-0.94512	0.000302947	Downreg
Aldh2	0.90275	0.0433811	Upreg
Aldh3a2	0.062805	0.873446	n.s.
Aldh4a1	0.401713	0.302636	n.s.
Aldh6a1	-0.0964578	0.81289	n.s.
Aldh7a1	0.199576	0.616122	n.s.
Aldoa	-0.274164	0.198005	n.s.
Aldoc	0.270559	0.497613	n.s.
Alg1	-0.532362	0.113504	n.s.
Alg10b	0.160798	0.671588	n.s.
Alg11	0.169126	0.615845	n.s.
Alg12	-0.116409	0.760634	n.s.
Alg13	0.194966	0.61371	n.s.
Alg14	0.671473	0.0633931	Upreg
Alg2	0.0191953	0.955893	n.s.
Alg3	0.127774	0.745905	n.s.
Alg5	0.245735	0.429071	n.s.
Alg6	1.20863	0.0212297	Upreg
Alg8	0.0862392	0.833711	n.s.
Alg9	-0.783719	0.0947944	Downreg
Alkbh1	-0.280941	0.473131	n.s.
Alkbh3	0.0740835	0.85761	n.s.
Alkbh4	0.0595178	0.888993	n.s.
Alkbh5	-0.607204	0.159612	n.s.
Alkbh6	0.243082	0.540958	n.s.
Alkbh7	0.137225	0.732466	n.s.
Alkbh8	-0.226112	0.508774	n.s.
Alms1	0.337484	0.340169	n.s.
Als2	-0.141553	0.714801	n.s.
Amacr	0.762596	0.0661672	Upreg
Ambra1	-0.365773	0.245372	n.s.
Amd1	0.192935	0.629292	n.s.
Amdhd2	0.0596497	0.887671	n.s.
Amer2	-0.503112	0.21528	n.s.
Amfr	-0.12588	0.736052	n.s.
Amigo1	-0.108461	0.788893	n.s.
Ammecr1	1.42093	0.000132071	Upreg
Ammecr1l	0.12463	0.752173	n.s.
Amn1	0.605535	0.0433811	Upreg
Amph	0.138789	0.73305	n.s.
Amz2	0.0161645	0.962909	n.s.
Anapc1	-0.411123	0.200974	n.s.
Anapc10	0.148082	0.716519	n.s.
Anapc11	0.689948	0.0139323	Upreg
Anapc13	0.173774	0.656449	n.s.
Anapc16	0.441394	0.0775185	n.s.
Anapc2	0.154607	0.598137	n.s.
Anapc4	0.236135	0.512277	n.s.
Anapc5	-0.0526399	0.894458	n.s.
Anapc7	-0.162546	0.628044	n.s.
Angel1	-0.0832253	0.838333	n.s.
Angel2	0.184309	0.577462	n.s.
Angptl2	0.406146	0.315457	n.s.
Angptl6	-0.128411	0.752213	n.s.
Ank	-0.0571471	0.888224	n.s.
Ank2	-1.04859	5.49242e-07	Downreg
Ank3	-0.447499	0.0506558	n.s.
Ankfy1	-0.124772	0.745384	n.s.
Ankhd1	-0.50191	0.196273	n.s.
Ankle2	-0.771544	0.0925747	Downreg
Ankmy2	0.303694	0.263189	n.s.
Ankra2	0.174957	0.647405	n.s.
Ankrd10	-0.0708607	0.852897	n.s.
Ankrd11	-0.157621	0.687893	n.s.
Ankrd12	-0.176196	0.576344	n.s.
Ankrd13a	-0.00723792	0.989923	n.s.
Ankrd13b	-0.487526	0.24148	n.s.
Ankrd13c	-0.502672	0.232005	n.s.
Ankrd16	-0.18551	0.623052	n.s.
Ankrd17	0.154124	0.632881	n.s.
Ankrd28	-0.677475	0.136484	n.s.
Ankrd33b	-0.0524813	0.899224	n.s.
Ankrd37	0.115776	0.771916	n.s.
Ankrd39	-0.0539958	0.897763	n.s.
Ankrd40	0.175618	0.657812	n.s.
Ankrd42	-0.570656	0.0756193	Downreg
Ankrd44	-0.25015	0.524163	n.s.
Ankrd45	-0.238975	0.489343	n.s.
Ankrd46	0.383205	0.0870023	n.s.
Ankrd49	0.126337	0.745586	n.s.
Ankrd50	-0.655691	0.10666	n.s.
Ankrd54	-0.0768854	0.796868	n.s.
Anks1	-0.189093	0.503571	n.s.
Anks1b	0.0224127	0.961726	n.s.
Anks3	0.117374	0.742636	n.s.
Anks6	0.0422149	0.922719	n.s.
Ankzf1	0.0470406	0.912636	n.s.
Ano10	-0.277512	0.435897	n.s.
Ano2	-0.719865	0.000307926	Downreg
Ano6	0.780033	0.0151968	Upreg
Anp32a	0.274113	0.476255	n.s.
Anp32b	-0.471523	0.252399	n.s.
Anp32e	0.124925	0.667812	n.s.
Anxa11	-0.967726	0.0517272	Downreg
Anxa5	0.844968	0.000152738	Upreg
Anxa7	0.678867	0.00564163	Upreg
Aopep	0.356241	0.247255	n.s.
Aox2	-0.0510882	0.90163	n.s.
Ap1ar	-0.155986	0.697024	n.s.
Ap1b1	-0.413602	0.132086	n.s.
Ap1g1	-0.413466	0.144728	n.s.
Ap1m1	-0.249514	0.506056	n.s.
Ap1m2	0.0928213	0.760746	n.s.
Ap1s1	0.002527	0.995457	n.s.
Ap2a1	-0.328458	0.344424	n.s.
Ap2a2	-0.479853	0.125603	n.s.
Ap2b1	0.08163	0.801116	n.s.
Ap2m1	0.0502053	0.883611	n.s.
Ap2s1	0.503747	0.0573054	Upreg
Ap3b1	0.0393348	0.924474	n.s.
Ap3b2	-0.275728	0.413263	n.s.
Ap3d1	-1.22221	4.50329e-05	Downreg
Ap3m1	0.520499	0.0517858	Upreg
Ap3m2	0.21944	0.491204	n.s.
Ap3s2	-0.0119528	0.974659	n.s.
Ap4b1	0.656929	0.15016	n.s.
Ap4e1	-0.463635	0.21672	n.s.
Ap4s1	0.571996	0.0685905	Upreg
Ap5b1	-0.858031	0.0955067	Downreg
Ap5m1	0.047726	0.903282	n.s.
Ap5s1	-0.255114	0.455662	n.s.
Ap5z1	-0.168715	0.644346	n.s.
Apaf1	0.377605	0.282721	n.s.
Apba1	-0.387528	0.26577	n.s.
Apba2	-0.907987	0.0260114	Downreg
Apbb1	-0.0285201	0.918287	n.s.
Apbb2	-0.486499	0.0635336	n.s.
Apbb3	0.162117	0.677823	n.s.
Apc	-0.495907	0.196256	n.s.
Apc2	-0.82626	0.00743843	Downreg
Apex1	-0.215323	0.588787	n.s.
Apex2	0.1795	0.642063	n.s.
Aph1b	0.95487	0.000318975	Upreg
Api5	0.270915	0.17812	n.s.
Apip	0.689391	0.0398581	Upreg
Aplf	0.115099	0.748783	n.s.
Aplp1	-1.14382	0.0208315	Downreg
Aplp2	0.283097	0.229571	n.s.
Apmap	0.117451	0.660327	n.s.
Apod	1.35305	0.0065476	Upreg
Apoe	0.0214347	0.944004	n.s.
Apol6	0.642492	0.140776	n.s.
Apool	0.0479729	0.90896	n.s.
Apopt1	-0.26333	0.482064	n.s.
App	-0.595684	0.012019	Downreg
Appbp2	-0.156466	0.694924	n.s.
Appl1	0.275391	0.313525	n.s.
Aprt	0.209192	0.588501	n.s.
Aptx	0.174809	0.552494	n.s.
Aqp4	3.26786	2.90209e-06	Upreg
Aqr	0.0359834	0.929037	n.s.
Araf	0.0936678	0.79754	n.s.
Arap2	-0.0789688	0.844564	n.s.
Arcn1	-0.041972	0.892936	n.s.
Arel1	-0.825468	0.000771592	Downreg
Arf1	0.201702	0.379185	n.s.
Arf2	0.120067	0.766101	n.s.
Arf3	-0.758898	0.0646863	Downreg
Arf4	0.316634	0.294191	n.s.
Arf5	-0.561188	0.189393	n.s.
Arf6	0.629524	0.161515	n.s.
Arfgap1	0.0986894	0.810132	n.s.
Arfgap2	-0.0106032	0.978768	n.s.
Arfgap3	0.392497	0.221106	n.s.
Arfgef1	0.478127	0.0758361	n.s.
Arfgef2	-1.70613	0.00118289	Downreg
Arfgef3	-0.0362941	0.912636	n.s.
Arfip1	0.369548	0.321221	n.s.
Arfip2	0.58304	0.015019	Upreg
Arfrp1	0.078471	0.837013	n.s.
Arglu1	0.107953	0.797058	n.s.
Arhgap1	0.472046	0.06086	n.s.
Arhgap12	-0.0224159	0.956801	n.s.
Arhgap17	-0.346883	0.249687	n.s.
Arhgap19	-0.0793606	0.844564	n.s.
Arhgap21	-0.93137	0.0248055	Downreg
Arhgap32	-0.264699	0.506056	n.s.
Arhgap33	-2.8178	3.74252e-06	Downreg
Arhgap35	-1.24528	0.000210081	Downreg
Arhgap39	-0.380903	0.301998	n.s.
Arhgap42	-0.657907	0.0962215	Downreg
Arhgap44	-0.193479	0.61534	n.s.
Arhgap5	0.0974052	0.798694	n.s.
Arhgdia	-0.0157672	0.989933	n.s.
Arhgdig	-0.700858	0.0788672	Downreg
Arhgef1	-0.292287	0.452565	n.s.
Arhgef11	-0.125514	0.758249	n.s.
Arhgef12	-0.0383637	0.924306	n.s.
Arhgef18	-0.70861	0.0941989	Downreg
Arhgef19	0.172353	0.64956	n.s.
Arhgef2	-1.32162	8.48432e-05	Downreg
Arhgef28	-0.690154	0.000244068	Downreg
Arhgef3	0.142977	0.676363	n.s.
Arhgef7	1.26148	0.0122399	Upreg
Arhgef9	-0.0845401	0.8365	n.s.
Arid1a	-0.319813	0.295429	n.s.
Arid1b	-0.62726	0.0878893	Downreg
Arid2	-0.421275	0.199735	n.s.
Arid3a	0.238312	0.506056	n.s.
Arid3b	0.0574892	0.894458	n.s.
Arid4a	-0.0501406	0.90163	n.s.
Arid4b	0.147506	0.697704	n.s.
Arid5a	0.121414	0.770041	n.s.
Arid5b	0.815323	0.0698798	Upreg
Arih1	0.38423	0.320004	n.s.
Arih2	-0.14779	0.696017	n.s.
Arl1	0.412407	0.0679272	n.s.
Arl13b	1.12307	0.000305229	Upreg
Arl14ep	-0.607378	0.0953248	Downreg
Arl14epl	0.784686	0.0202087	Upreg
Arl16	-0.0815009	0.842768	n.s.
Arl2	0.124168	0.757064	n.s.
Arl2bp	-0.410264	0.308292	n.s.
Arl3	0.261767	0.307062	n.s.
Arl4a	-0.326717	0.411027	n.s.
Arl5b	-0.0530799	0.898762	n.s.
Arl6	0.621713	0.00150622	Upreg
Arl6ip1	0.290687	0.274731	n.s.
Arl6ip4	-0.118963	0.740674	n.s.
Arl6ip5	0.187224	0.502976	n.s.
Arl6ip6	0.152204	0.616742	n.s.
Arl8a	-0.0105145	0.979683	n.s.
Arl8b	-0.0167547	0.967919	n.s.
Armc1	0.355886	0.0946339	n.s.
Armc10	-0.482829	0.21887	n.s.
Armc2	0.0898143	0.786096	n.s.
Armc3	0.0765628	0.855909	n.s.
Armc4	0.478622	0.187089	n.s.
Armc5	-0.166725	0.675456	n.s.
Armc6	-0.256452	0.497613	n.s.
Armc8	-0.0713898	0.837064	n.s.
Armc9	0.0985876	0.802542	n.s.
Armcx1	-0.591355	0.154102	n.s.
Armcx5	0.339966	0.33821	n.s.
Armh3	0.039317	0.911533	n.s.
Armh4	0.362256	0.304817	n.s.
Armt1	1.67175	7.23091e-05	Upreg
Arnt	-0.191723	0.579257	n.s.
Arntl	-0.515639	0.224369	n.s.
Arpc1a	0.163949	0.575563	n.s.
Arpc2	-0.042843	0.898201	n.s.
Arpc3	0.132738	0.680503	n.s.
Arpc4	0.320511	0.175737	n.s.
Arpc5	0.103064	0.808671	n.s.
Arpc5l	0.0356125	0.923144	n.s.
Arpp19	0.189007	0.516757	n.s.
Arrb2	-0.226772	0.504552	n.s.
Arrdc1	0.559085	0.197906	n.s.
Arrdc3	0.0026874	0.996101	n.s.
Arrdc4	-0.273236	0.472426	n.s.
Arsa	0.259189	0.356429	n.s.
Arsb	0.925493	0.0665339	Upreg
Arsg	0.307513	0.426314	n.s.
Arvcf	-1.03769	0.000741336	Downreg
Arxes1	-0.229238	0.504279	n.s.
Arxes2	-0.233817	0.44409	n.s.
Asah1	0.625242	0.00671161	Upreg
Asap1	-0.0710043	0.860176	n.s.
Asb1	0.228209	0.535384	n.s.
Asb13	0.320039	0.395496	n.s.
Asb3	0.620092	0.101843	n.s.
Asb6	0.0591688	0.887846	n.s.
Asb7	-0.101119	0.800753	n.s.
Asb8	0.375032	0.246448	n.s.
Ascc1	0.902125	0.00207657	Upreg
Ascc2	-0.723607	0.0177451	Downreg
Ascc3	-0.0524044	0.895897	n.s.
Asf1a	-0.27129	0.436562	n.s.
Asf1b	0.0639022	0.808516	n.s.
Ash1l	-0.184531	0.610813	n.s.
Ash2l	-0.10434	0.768637	n.s.
Asic1	0.188615	0.574425	n.s.
Asl	0.266101	0.506056	n.s.
Asna1	0.236828	0.476302	n.s.
Asns	0.630907	0.00315669	Upreg
Aspg	-0.158879	0.680503	n.s.
Asph	-0.243719	0.53819	n.s.
Aspscr1	0.096674	0.791033	n.s.
Asrgl1	0.0902002	0.798055	n.s.
Aste1	-0.530705	0.195833	n.s.
Astn1	-0.180561	0.628674	n.s.
Asxl2	0.266759	0.484139	n.s.
Atad1	0.0436895	0.898284	n.s.
Atad3a	-0.427161	0.290817	n.s.
Atat1	-0.386404	0.330677	n.s.
Atcay	-0.0632705	0.873446	n.s.
Ate1	0.0886249	0.773425	n.s.
Atf1	0.0164534	0.970785	n.s.
Atf2	-0.214311	0.518695	n.s.
Atf3	-0.00217436	0.993822	n.s.
Atf4	0.164896	0.558481	n.s.
Atf5	0.313552	0.284011	n.s.
Atf6	0.165162	0.596709	n.s.
Atf6b	-0.262172	0.378581	n.s.
Atf7	0.752723	0.00229803	Upreg
Atf7ip	0.0567711	0.893605	n.s.
Atg10	0.0819349	0.827961	n.s.
Atg101	0.407947	0.191533	n.s.
Atg12	0.00619661	0.988882	n.s.
Atg13	-0.305492	0.274437	n.s.
Atg14	0.183227	0.575888	n.s.
Atg16l1	-1.02976	0.0149689	Downreg
Atg16l2	-0.263253	0.500871	n.s.
Atg2a	-1.02816	0.0309744	Downreg
Atg2b	-0.226435	0.565906	n.s.
Atg3	-0.331362	0.400979	n.s.
Atg4a	0.796753	0.051379	Upreg
Atg4b	0.0301717	0.942668	n.s.
Atg4c	0.284974	0.455531	n.s.
Atg4d	-0.0210243	0.95264	n.s.
Atg5	0.409301	0.226884	n.s.
Atg7	-0.0490285	0.905197	n.s.
Atg9a	-0.518557	0.0808956	Downreg
Atic	0.110816	0.791033	n.s.
Atl2	0.272812	0.419813	n.s.
Atl3	0.357609	0.308318	n.s.
Atmin	-0.574886	0.0807926	Downreg
Atox1	0.341229	0.215816	n.s.
Atp10d	1.49419	5.4033e-08	Upreg
Atp11a	0.701408	0.0971332	Upreg
Atp11b	-0.69808	0.0506558	Downreg
Atp13a1	-0.42436	0.287573	n.s.
Atp13a2	-1.13277	0.0380163	Downreg
Atp1a1	-0.330465	0.396818	n.s.
Atp1b1	-0.694325	0.128223	n.s.
Atp1b3	0.138587	0.691157	n.s.
Atp2a2	-0.193866	0.556359	n.s.
Atp2b1	0.153064	0.518006	n.s.
Atp2b4	-0.422311	0.213842	n.s.
Atp2c1	-0.517881	0.216399	n.s.
Atp2c2	-0.193036	0.627045	n.s.
Atp5a1	0.156541	0.541235	n.s.
Atp5b	-0.0908713	0.719715	n.s.
Atp5c1	0.191553	0.514608	n.s.
Atp5d	-0.300142	0.285578	n.s.
Atp5e	-0.141226	0.713161	n.s.
Atp5g1	1.36733	0.00499975	Upreg
Atp5g3	0.174885	0.591594	n.s.
Atp5h	-0.0897153	0.818306	n.s.
Atp5j	-0.132863	0.695312	n.s.
Atp5j2	-0.173294	0.636317	n.s.
Atp5k	-0.00746936	0.984478	n.s.
Atp5md	-0.10815	0.787952	n.s.
Atp5mpl	0.0485465	0.903282	n.s.
Atp5o	-0.0867801	0.817194	n.s.
Atp5pb	0.129446	0.674449	n.s.
Atp6ap1	0.116258	0.634662	n.s.
Atp6ap2	0.301992	0.23457	n.s.
Atp6v0a1	-0.0415247	0.886229	n.s.
Atp6v0a2	-0.708563	0.0153924	Downreg
Atp6v0b	0.189509	0.519175	n.s.
Atp6v0c	0.234717	0.53996	n.s.
Atp6v0d1	0.219459	0.465405	n.s.
Atp6v0e	0.537015	0.11547	n.s.
Atp6v0e2	0.220715	0.330927	n.s.
Atp6v1a	-0.013704	0.958279	n.s.
Atp6v1b2	0.338858	0.128423	n.s.
Atp6v1c1	0.179476	0.519407	n.s.
Atp6v1d	0.280715	0.222903	n.s.
Atp6v1e1	0.221369	0.369427	n.s.
Atp6v1f	0.190814	0.554124	n.s.
Atp6v1g1	0.0969223	0.764261	n.s.
Atp6v1g2	-0.437441	0.265767	n.s.
Atp6v1h	0.214233	0.370655	n.s.
Atp7a	-0.678683	0.10327	n.s.
Atp8a2	0.10864	0.788026	n.s.
Atp8b3	-0.263669	0.440917	n.s.
Atp8b4	-0.105668	0.475801	n.s.
Atp9a	-0.200654	0.48058	n.s.
Atp9b	-1.38355	2.83309e-08	Downreg
Atpaf2	0.245208	0.493175	n.s.
Atpif1	-0.0110602	0.973933	n.s.
Atpsckmt	-0.0430952	0.917585	n.s.
Atr	-0.495627	0.19286	n.s.
Atraid	0.199087	0.540323	n.s.
Atrip	-0.21578	0.558454	n.s.
Atrn	0.167792	0.674476	n.s.
Atrx	0.214042	0.549552	n.s.
Atxn1	0.253456	0.507406	n.s.
Atxn10	0.31769	0.253253	n.s.
Atxn1l	-0.321141	0.41856	n.s.
Atxn2	0.325605	0.40027	n.s.
Atxn2l	-0.482622	0.172717	n.s.
Atxn3	-0.178552	0.65272	n.s.
Atxn7	0.299459	0.453841	n.s.
Atxn7l1	-0.0906594	0.817165	n.s.
Atxn7l3	-0.0394747	0.926358	n.s.
Atxn7l3b	0.0200979	0.95529	n.s.
AU022252	-0.185428	0.600421	n.s.
AU040320	-0.0925489	0.77871	n.s.
Auh	-0.133356	0.704371	n.s.
Aup1	0.339071	0.192585	n.s.
Aurkaip1	-0.0739674	0.85104	n.s.
Auts2	-1.05819	0.003728	Downreg
AV356131	0.309338	0.41856	n.s.
Avl9	-0.241884	0.537587	n.s.
Avp	-5.06858	7.78192e-05	Downreg
AW209491	0.236058	0.54297	n.s.
AW549877	-0.0598959	0.877603	n.s.
AW554918	-0.527081	0.176947	n.s.
Axin1	0.191122	0.538586	n.s.
Azi2	-0.320366	0.406552	n.s.
Azin1	0.506206	0.0209525	Upreg
Azin2	0.053133	0.897753	n.s.
B230110C06Rik	0.559917	0.14311	n.s.
B230118H07Rik	0.807917	0.00184397	Upreg
B230206L02Rik	-1.52439	0.0168843	Downreg
B230216N24Rik	-1.19615	2.42992e-05	Downreg
B230217C12Rik	1.00286	0.00742885	Upreg
B230219D22Rik	-0.621095	0.139633	n.s.
B230369F24Rik	0.883605	0.000645339	Upreg
B2m	0.0469679	0.907891	n.s.
B3galnt2	0.0216177	0.962589	n.s.
B3gat3	-0.0467153	0.907891	n.s.
B3gnt8	0.302545	0.392621	n.s.
B430212C06Rik	-0.579753	0.159517	n.s.
B4galnt1	0.987278	0.0383404	Upreg
B4galnt3	-1.63582	0.000855393	Downreg
B4galt1	-0.400327	0.303116	n.s.
B4galt2	-1.14436	0.0377549	Downreg
B4galt3	0.799313	0.010244	Upreg
B4galt4	1.37585	0.0248482	Upreg
B4galt7	-0.0348986	0.934092	n.s.
B930059L03Rik	0.162443	0.682786	n.s.
B930095G15Rik	-0.532064	0.159411	n.s.
B9d1	0.205083	0.54297	n.s.
B9d2	0.694152	0.00371201	Upreg
Babam1	-0.140064	0.657812	n.s.
Babam2	-0.488692	0.111552	n.s.
Bace1	-0.406093	0.162143	n.s.
Bad	0.311812	0.311537	n.s.
Bag1	-0.999744	0.0655436	Downreg
Bag3	-1.72051	0.0326623	Downreg
Bag4	0.115139	0.771916	n.s.
Bag5	-0.29824	0.411389	n.s.
Bag6	-0.16269	0.634662	n.s.
Bahd1	-0.181335	0.631913	n.s.
Baiap2	-0.235203	0.549552	n.s.
Baiap2l1	0.607482	0.0265397	Upreg
Banf1	0.407267	0.184222	n.s.
Banp	-0.05684	0.89258	n.s.
Bap1	-0.0957191	0.81707	n.s.
Bax	0.0174874	0.964	n.s.
Baz1b	0.0155079	0.975223	n.s.
Baz2a	-0.598019	0.0568491	Downreg
Baz2b	-0.199998	0.507154	n.s.
BB365896	1.37248	0.0189682	Upreg
Bbip1	0.153196	0.558594	n.s.
Bbof1	0.379351	0.281537	n.s.
Bbs1	-0.0898381	0.78132	n.s.
Bbs10	-0.229671	0.561115	n.s.
Bbs12	0.0819964	0.841222	n.s.
Bbs2	0.323047	0.272587	n.s.
Bbs4	-0.271708	0.330017	n.s.
Bbs5	0.609739	0.0138755	Upreg
Bbs7	0.297901	0.268056	n.s.
Bbs9	-0.0202315	0.963967	n.s.
Bbx	0.0672081	0.877187	n.s.
BC003965	0.103787	0.798009	n.s.
BC004004	0.432938	0.0690949	n.s.
BC005537	0.61263	0.0541416	Upreg
BC005624	-0.287728	0.300065	n.s.
BC017158	-0.234951	0.549552	n.s.
BC024978	-0.0238714	0.953628	n.s.
BC025920	-0.0178158	0.965283	n.s.
BC029722	0.112083	0.755951	n.s.
BC031181	0.29852	0.256811	n.s.
BC037704	1.63805	0.000198745	Upreg
BC049352	-0.266836	0.233182	n.s.
BC051077	1.42537	7.7747e-09	Upreg
Bcap29	0.0108611	0.982151	n.s.
Bcap31	0.182369	0.52691	n.s.
Bcar1	-0.334184	0.343229	n.s.
Bcar3	-0.137094	0.735748	n.s.
Bcas2	0.277354	0.354736	n.s.
Bcas3	-0.0645558	0.875585	n.s.
Bccip	0.247308	0.431704	n.s.
Bcdin3d	0.0855871	0.833234	n.s.
Bckdha	-0.0457201	0.911349	n.s.
Bckdk	-0.155772	0.698208	n.s.
Bcl10	0.117835	0.749849	n.s.
Bcl11a	0.146623	0.601385	n.s.
Bcl11b	-1.16438	0.00974319	Downreg
Bcl2	0.0340891	0.937897	n.s.
Bcl2l1	-0.141037	0.607466	n.s.
Bcl2l11	-0.0436619	0.915872	n.s.
Bcl2l13	0.00425237	0.9947	n.s.
Bcl2l2	-0.0534614	0.892085	n.s.
Bcl6	0.684853	0.0429518	Upreg
Bcl7a	0.424961	0.208004	n.s.
Bcl7b	0.036938	0.910284	n.s.
Bcl7c	0.0229062	0.958852	n.s.
Bcl9	0.646386	0.023849	Upreg
Bcl9l	-0.0976568	0.813239	n.s.
Bclaf1	-0.273397	0.248657	n.s.
Bclaf3	-0.0293867	0.940424	n.s.
Bcorl1	0.65892	0.127966	n.s.
Bcr	-0.199681	0.61546	n.s.
Bdh1	-0.228645	0.548937	n.s.
Bdp1	-0.33414	0.379185	n.s.
Becn1	0.234758	0.29511	n.s.
Bend7	-0.185805	0.638299	n.s.
Bet1	0.383218	0.247627	n.s.
Bet1l	0.0895522	0.829784	n.s.
Bex2	0.116977	0.744843	n.s.
Bex3	-0.128933	0.723581	n.s.
Bfar	-0.00748801	0.982315	n.s.
Bglap3	-3.61358	4.41565e-05	Downreg
Bhlhb9	0.280964	0.423597	n.s.
Bhlhe40	-0.513948	0.218325	n.s.
Bhlhe41	0.706459	0.0955067	Upreg
Bicd1	0.502578	0.178954	n.s.
Bicd2	-0.35413	0.360492	n.s.
Bicdl1	0.709829	0.041532	Upreg
Bicdl2	0.24343	0.437585	n.s.
Bicral	-0.0916758	0.820863	n.s.
Bin1	0.121493	0.766101	n.s.
Bin3	0.2377	0.518375	n.s.
Birc2	-0.117466	0.768049	n.s.
Birc6	-0.958365	0.0140686	Downreg
Bivm	-0.0885597	0.827961	n.s.
Blcap	0.291458	0.45936	n.s.
Blmh	0.198844	0.440033	n.s.
Bloc1s1	-0.233567	0.55327	n.s.
Bloc1s5	0.324913	0.394316	n.s.
Bloc1s6	-0.0862503	0.799239	n.s.
Blvra	-0.132398	0.723606	n.s.
Blvrb	0.689599	0.139747	n.s.
Blzf1	-0.0154498	0.964046	n.s.
Bmi1	-0.259743	0.475155	n.s.
Bmp2k	0.249457	0.531267	n.s.
Bmp3	0.0751318	0.854961	n.s.
Bmp6	2.56658	0.00177841	Upreg
Bmpr1a	-0.331207	0.376478	n.s.
Bmpr2	0.999627	0.000855393	Upreg
Bms1	-0.631542	0.0252237	Downreg
Bmt2	-0.282239	0.473768	n.s.
Bmyc	0.280961	0.459459	n.s.
Bnip1	0.0110098	0.981213	n.s.
Bnip2	0.420514	0.200838	n.s.
Bnip3	0.777041	0.00294806	Upreg
Bnip3l	0.379159	0.294702	n.s.
Bod1	-0.0243949	0.953159	n.s.
Bod1l	-0.433319	0.243119	n.s.
Bok	0.0755042	0.81707	n.s.
Bola1	0.151489	0.656552	n.s.
Bola2	-0.1024	0.796784	n.s.
Bola3	-0.482491	0.228281	n.s.
Bop1	-0.0399195	0.921973	n.s.
Borcs5	-0.237805	0.500871	n.s.
Borcs7	0.208761	0.493898	n.s.
Borcs8	-0.291331	0.403208	n.s.
Bpgm	0.304176	0.347914	n.s.
Bphl	0.679641	0.00384284	Upreg
Bpifa1	2.64568	7.10862e-10	Upreg
Bpifb3	0.330659	0.30736	n.s.
Bpifb4	2.32604	2.94511e-11	Upreg
Bpifb6	1.55665	0.00244194	Upreg
Bpifb9b	2.40236	0.0182858	Upreg
Bpnt1	0.224622	0.42839	n.s.
Bptf	0.425473	0.205612	n.s.
Braf	-0.451475	0.110113	n.s.
Brap	-0.481952	0.246448	n.s.
Brat1	-0.493776	0.174712	n.s.
Brcc3	0.047306	0.893208	n.s.
Brd1	0.555406	0.102002	n.s.
Brd2	-0.295516	0.423597	n.s.
Brd3	-0.19189	0.538075	n.s.
Brd3os	0.0991833	0.765109	n.s.
Brd4	-0.177784	0.658011	n.s.
Brd7	-0.358721	0.319182	n.s.
Brd8	0.032412	0.923608	n.s.
Brd9	-0.262156	0.504199	n.s.
Brdt	-0.0627162	0.854961	n.s.
Brf1	-0.689376	0.128245	n.s.
Brf2	0.131234	0.750274	n.s.
Bri3bp	-0.75648	0.108859	n.s.
Brinp2	-0.912496	1.74192e-05	Downreg
Brix1	0.12863	0.711412	n.s.
Brk1	0.275959	0.362483	n.s.
Brms1l	1.49765	0.00246465	Upreg
Brox	0.043549	0.90124	n.s.
Brpf1	-0.260176	0.361789	n.s.
Brsk2	0.648488	0.100543	n.s.
Brwd1	-0.729082	0.0664508	Downreg
Bsdc1	0.150594	0.691157	n.s.
Bsg	0.0443178	0.874968	n.s.
Bsn	-0.3388	0.264596	n.s.
Bspry	-0.136389	0.734585	n.s.
Btaf1	-0.836335	0.0815362	Downreg
Btbd10	0.71841	0.0344618	Upreg
Btbd2	0.54581	0.19898	n.s.
Btbd3	-0.160115	0.670211	n.s.
Btbd6	-0.247473	0.491057	n.s.
Btbd7	-0.225366	0.565494	n.s.
Btbd8	0.312938	0.287845	n.s.
Btbd9	-0.163317	0.616122	n.s.
Btd	0.0247788	0.9554	n.s.
Btf3	0.135738	0.675601	n.s.
Btf3l4	0.197419	0.602813	n.s.
Btg1	-1.133	0.0225584	Downreg
Btg2	-0.65307	0.139314	n.s.
Btrc	0.129291	0.737522	n.s.
Bub3	0.260386	0.348619	n.s.
Bud13	0.758292	0.108552	n.s.
Bud23	0.0778288	0.846369	n.s.
Bud31	0.331839	0.242165	n.s.
Bysl	-0.0121077	0.975614	n.s.
Bzw1	0.297487	0.234275	n.s.
Bzw2	-0.198825	0.487025	n.s.
C030006K11Rik	-0.150306	0.673918	n.s.
C030034I22Rik	1.60675	0.000203287	Upreg
C030037D09Rik	-1.71837	0.00419832	Downreg
C130071C03Rik	-0.18005	0.652122	n.s.
C130093G08Rik	0.0743505	0.836024	n.s.
C1d	0.493969	0.094861	n.s.
C1galt1c1	0.591793	0.0309744	Upreg
C1qbp	-0.261212	0.324157	n.s.
C1qtnf1	-1.75025	0.00185412	Downreg
C1qtnf12	-0.0997004	0.810132	n.s.
C1qtnf4	-0.371493	0.351643	n.s.
C2cd2	-1.79461	0.000550147	Downreg
C2cd2l	-0.323227	0.399665	n.s.
C2cd3	0.449373	0.141752	n.s.
C2cd5	0.483234	0.21379	n.s.
C330007P06Rik	0.0590216	0.887846	n.s.
C330018D20Rik	0.430132	0.198089	n.s.
C530008M17Rik	0.00439313	0.995213	n.s.
C730034F03Rik	0.809222	0.0248055	Upreg
C77080	-2.00228	1.13396e-06	Downreg
C87436	0.142095	0.723581	n.s.
C920021L13Rik	0.0987301	0.80882	n.s.
C9orf72	0.24587	0.394318	n.s.
Caap1	-0.314381	0.398218	n.s.
Cab39	0.0971812	0.818306	n.s.
Cab39l	0.806997	0.00305082	Upreg
Cabcoco1	0.418231	0.261708	n.s.
Cabin1	-1.30934	0.000701298	Downreg
Cabp4	0.0437831	0.919937	n.s.
Cacfd1	-0.429547	0.202801	n.s.
Cacna1b	-0.012853	0.975223	n.s.
Cacna1d	-0.00535556	0.987387	n.s.
Cacna1h	-1.21669	0.00130299	Downreg
Cacna2d1	-0.00428171	0.991481	n.s.
Cacnb2	0.142234	0.616714	n.s.
Cacnb3	-0.00139595	0.996101	n.s.
Cacnb4	-0.673668	0.136785	n.s.
Cactin	-0.852154	0.0716028	Downreg
Cacul1	-0.983576	0.0266391	Downreg
Cacybp	0.358328	0.116791	n.s.
Cad	-0.985302	0.00707809	Downreg
Cadm1	0.445364	0.0672108	n.s.
Cadm3	0.104995	0.800234	n.s.
Cadps	0.855069	0.041532	Upreg
Cadps2	0.0787525	0.810132	n.s.
Calb2	2.68744	1.22243e-08	Upreg
Calcoco1	-0.176064	0.646972	n.s.
Calm1	0.265792	0.226357	n.s.
Calm2	0.520739	0.0231319	Upreg
Calm3	0.679165	0.00379371	Upreg
Calr	0.569257	0.0154658	Upreg
Calu	-0.181802	0.549552	n.s.
Caly	-3.43827	1.02491e-16	Downreg
Camk1	0.0597718	0.867842	n.s.
Camk2a	-0.0769535	0.851531	n.s.
Camk2d	-0.735676	0.0902746	Downreg
Camkk1	-0.00445795	0.975223	n.s.
Camkk2	-0.213265	0.583682	n.s.
Camkmt	-0.232952	0.551978	n.s.
Caml	0.328812	0.226345	n.s.
Camsap3	-1.102	0.0192181	Downreg
Camta1	-0.292497	0.266024	n.s.
Camta2	-0.644706	0.0309744	Downreg
Cand1	-0.699043	0.0433811	Downreg
Cant1	-0.28696	0.278115	n.s.
Canx	0.0627706	0.8216	n.s.
Cap1	0.169881	0.635595	n.s.
Capn10	0.0871539	0.817194	n.s.
Capn15	-0.17147	0.656449	n.s.
Capn5	0.0710809	0.827961	n.s.
Capn7	-0.608074	0.157014	n.s.
Capns1	0.0514962	0.905197	n.s.
Caprin1	-0.684553	0.0604876	Downreg
Capsl	0.401355	0.160573	n.s.
Capza1	1.53115	4.89926e-06	Upreg
Capza2	0.360752	0.179452	n.s.
Capzb	0.219342	0.369461	n.s.
Car2	-0.618043	0.109163	n.s.
Card19	1.04533	0.0199856	Upreg
Carhsp1	0.0205462	0.964	n.s.
Carmil1	-0.757548	0.0365634	Downreg
Carmil2	-0.56895	0.0914094	Downreg
Carns1	-0.67076	0.0821968	Downreg
Cars	-0.0515014	0.866231	n.s.
Cars2	-0.516372	0.209178	n.s.
Cartpt	2.00231	2.28826e-25	Upreg
Casc1	-0.0222596	0.957822	n.s.
Casc3	-0.648663	0.143597	n.s.
Casc4	-0.1643	0.680503	n.s.
Casd1	-0.695432	0.123996	n.s.
Cask	-0.0113343	0.975344	n.s.
Caskin1	-1.41895	0.0107189	Downreg
Casp3	0.0848703	0.831854	n.s.
Casp6	0.860536	0.0068671	Upreg
Casp8ap2	-0.157779	0.674619	n.s.
Casp9	-0.59365	0.100135	n.s.
Cast	0.0395225	0.927225	n.s.
Castor2	0.226073	0.497613	n.s.
Casz1	-0.690741	0.0568491	Downreg
Cav2	0.56909	0.1793	n.s.
Cbfa2t2	-0.0852561	0.807407	n.s.
Cbfb	-1.27282	0.000911652	Downreg
Cbl	0.11191	0.788026	n.s.
Cblb	0.0902816	0.806069	n.s.
Cbll1	0.0752322	0.856491	n.s.
Cbr1	-0.110679	0.744843	n.s.
Cbr2	1.21003	0.0204746	Upreg
Cbr4	0.506871	0.178097	n.s.
Cbwd1	0.169692	0.648986	n.s.
Cbx1	-0.0527197	0.892085	n.s.
Cbx2	-1.48205	9.72477e-06	Downreg
Cbx4	-0.964869	0.00486566	Downreg
Cbx5	0.179294	0.649427	n.s.
Cbx6	-0.0385307	0.923732	n.s.
Cbx8	0.265381	0.321066	n.s.
Cby1	0.524016	0.040425	Upreg
Cc2d1a	-0.595842	0.0873785	Downreg
Cc2d1b	-0.463811	0.168469	n.s.
Cc2d2a	-0.276409	0.453452	n.s.
Ccar1	-0.0253889	0.936164	n.s.
Ccar2	-0.541472	0.101914	n.s.
Ccdc107	-0.0231743	0.951945	n.s.
Ccdc112	-0.27417	0.486978	n.s.
Ccdc114	-0.0487497	0.90603	n.s.
Ccdc115	0.286828	0.405591	n.s.
Ccdc117	-0.151871	0.684846	n.s.
Ccdc12	0.0479468	0.90603	n.s.
Ccdc120	-0.582472	0.171891	n.s.
Ccdc124	0.0333057	0.923608	n.s.
Ccdc126	0.81523	0.0130622	Upreg
Ccdc127	0.358336	0.143905	n.s.
Ccdc13	-0.122637	0.761817	n.s.
Ccdc130	-0.0870705	0.829784	n.s.
Ccdc134	-0.0247244	0.952963	n.s.
Ccdc137	-0.157838	0.683319	n.s.
Ccdc138	0.387446	0.213961	n.s.
Ccdc141	-4.15281	5.80024e-05	Downreg
Ccdc148	0.574403	0.187592	n.s.
Ccdc149	-1.5203	0.00109011	Downreg
Ccdc151	0.0136685	0.972944	n.s.
Ccdc157	-0.37609	0.195236	n.s.
Ccdc166	-0.0337686	0.935743	n.s.
Ccdc170	0.562889	0.0902746	Upreg
Ccdc173	0.146727	0.720011	n.s.
Ccdc174	0.380895	0.271101	n.s.
Ccdc181	0.455994	0.0808821	n.s.
Ccdc184	0.0194666	0.953628	n.s.
Ccdc186	0.293486	0.459235	n.s.
Ccdc187	0.017659	0.969697	n.s.
Ccdc189	-0.0391738	0.916334	n.s.
Ccdc191	0.503789	0.110347	n.s.
Ccdc25	0.0843236	0.827208	n.s.
Ccdc28b	-0.513146	0.0724399	Downreg
Ccdc30	0.492446	0.0790323	n.s.
Ccdc32	-0.116563	0.770027	n.s.
Ccdc33	0.44219	0.0823223	n.s.
Ccdc34	0.0284896	0.942668	n.s.
Ccdc39	-0.0759778	0.820863	n.s.
Ccdc40	-1.31445	2.92729e-06	Downreg
Ccdc43	0.322388	0.344185	n.s.
Ccdc47	-0.243755	0.358862	n.s.
Ccdc50	-0.225373	0.558481	n.s.
Ccdc57	-0.210583	0.590361	n.s.
Ccdc58	0.335339	0.403208	n.s.
Ccdc59	0.12828	0.694999	n.s.
Ccdc6	0.333078	0.355397	n.s.
Ccdc61	0.0930971	0.82154	n.s.
Ccdc65	0.0465863	0.899004	n.s.
Ccdc66	-0.211305	0.547608	n.s.
Ccdc81	1.29992	0.00809471	Upreg
Ccdc82	0.13172	0.728477	n.s.
Ccdc85a	-1.68601	0.012928	Downreg
Ccdc85b	-0.450382	0.268129	n.s.
Ccdc86	-0.033676	0.937897	n.s.
Ccdc87	0.183354	0.629272	n.s.
Ccdc88a	-0.858086	0.0690949	Downreg
Ccdc9	0.0705983	0.870873	n.s.
Ccdc90b	0.150163	0.70411	n.s.
Ccdc91	-0.738206	0.00596213	Downreg
Ccdc92	-0.647636	0.15371	n.s.
Ccdc92b	-0.292089	0.436821	n.s.
Ccdc93	-0.290789	0.460146	n.s.
Ccdc96	0.558696	0.0576644	Upreg
Ccdc97	-0.0250282	0.94853	n.s.
Cchcr1	-0.715237	0.0880041	Downreg
Ccl25	0.555768	0.166581	n.s.
Ccl27a	0.238243	0.546822	n.s.
Ccm2	-0.124198	0.760353	n.s.
Ccn3	-0.897459	0.0570294	Downreg
Ccnc	0.465152	0.112992	n.s.
Ccnd3	0.35148	0.274639	n.s.
Ccndbp1	0.195207	0.546822	n.s.
Ccng1	0.00726691	0.985481	n.s.
Ccng2	-0.298398	0.451678	n.s.
Ccnh	0.40149	0.18081	n.s.
Ccni	-0.475944	0.250325	n.s.
Ccnl1	-0.221203	0.547608	n.s.
Ccnl2	-0.346924	0.279767	n.s.
Ccno	-0.552576	0.060704	Downreg
Ccnq	0.314259	0.326357	n.s.
Ccnt1	0.33189	0.211292	n.s.
Ccnt2	0.292299	0.410542	n.s.
Ccp110	1.24093	7.46978e-07	Upreg
Ccpg1os	0.361825	0.255052	n.s.
Ccrl2	0.233963	0.280713	n.s.
Ccs	0.0115006	0.980688	n.s.
Ccsap	-0.676553	0.139314	n.s.
Ccser1	-0.00584137	0.98865	n.s.
Ccser2	-0.00580695	0.989923	n.s.
Cct2	0.109527	0.749809	n.s.
Cct3	0.311295	0.195077	n.s.
Cct4	0.384738	0.200448	n.s.
Cct5	0.158646	0.519175	n.s.
Cct6a	0.33835	0.131571	n.s.
Cct7	0.17107	0.495453	n.s.
Cct8	0.288706	0.233037	n.s.
Ccz1	0.0365277	0.911617	n.s.
Cd14	0.445311	0.26146	n.s.
Cd164	0.377879	0.199771	n.s.
Cd274	-0.496167	0.127228	n.s.
Cd276	-0.917243	0.0616849	Downreg
Cd2ap	-0.9204	0.033681	Downreg
Cd2bp2	0.0611765	0.850851	n.s.
Cd320	0.238115	0.528822	n.s.
Cd36	0.325361	0.418851	n.s.
Cd3eap	-0.210879	0.594623	n.s.
Cd44	-0.32399	0.163371	n.s.
Cd47	-0.347326	0.297973	n.s.
Cd53	0.228955	0.483501	n.s.
Cd55	-0.242	0.535572	n.s.
Cd81	0.543937	0.0104733	Upreg
Cd82	0.956623	0.000409472	Upreg
Cd9	0.792518	0.00873847	Upreg
Cd99l2	-0.0572933	0.879767	n.s.
Cdadc1	-0.0104399	0.973807	n.s.
Cdc123	0.223165	0.460146	n.s.
Cdc14a	0.0222242	0.950121	n.s.
Cdc16	-0.431258	0.274288	n.s.
Cdc23	0.562689	0.0786561	Upreg
Cdc26	0.44147	0.198396	n.s.
Cdc27	0.183351	0.648438	n.s.
Cdc34	-0.261711	0.50781	n.s.
Cdc37	-0.00523904	0.990085	n.s.
Cdc37l1	-0.583105	0.0288062	Downreg
Cdc40	0.34792	0.283801	n.s.
Cdc42	0.628676	0.0085746	Upreg
Cdc42bpa	0.110262	0.790265	n.s.
Cdc42ep3	0.320921	0.386447	n.s.
Cdc42se1	-0.387897	0.157641	n.s.
Cdc42se2	0.297896	0.30736	n.s.
Cdc5l	0.0163241	0.969414	n.s.
Cdc7	0.165228	0.683615	n.s.
Cdc73	0.644985	0.125174	n.s.
Cdca4	0.153713	0.678412	n.s.
Cdcp3	1.21333	0.0453529	Upreg
Cdh15	0.760125	0.0641307	Upreg
Cdh2	-0.708926	0.0170637	Downreg
Cdh23	-0.61162	0.0783784	Downreg
Cdhr1	0.0859893	0.779141	n.s.
Cdip1	0.304968	0.171575	n.s.
Cdipt	0.0389383	0.904123	n.s.
Cdk10	0.146645	0.720394	n.s.
Cdk11b	-0.443318	0.111961	n.s.
Cdk12	0.0588139	0.890314	n.s.
Cdk13	-0.333145	0.304857	n.s.
Cdk16	-0.55843	0.186727	n.s.
Cdk19	-0.317814	0.383991	n.s.
Cdk20	-0.195608	0.583682	n.s.
Cdk2ap2	0.331897	0.261035	n.s.
Cdk4	0.334414	0.306669	n.s.
Cdk5	0.397909	0.16893	n.s.
Cdk5rap1	-1.80279	4.20717e-08	Downreg
Cdk5rap2	-0.380281	0.313406	n.s.
Cdk5rap3	0.0566318	0.886925	n.s.
Cdk7	0.236798	0.453777	n.s.
Cdk9	-0.273869	0.48058	n.s.
Cdkal1	-0.319848	0.40027	n.s.
Cdkl2	0.119935	0.724696	n.s.
Cdkl3	-0.0810835	0.843802	n.s.
Cdkl4	-0.0279734	0.921995	n.s.
Cdkl5	0.0859736	0.836024	n.s.
Cdkn1a	0.102819	0.768637	n.s.
Cdkn2aip	-0.0420426	0.917585	n.s.
Cdkn2aipnl	0.429737	0.124172	n.s.
Cdkn2d	0.273415	0.474834	n.s.
Cdnf	0.0401236	0.924206	n.s.
Cdon	-0.559023	0.196361	n.s.
Cdpf1	0.633016	0.0447348	Upreg
Cdr2l	-2.30981	0.000309129	Downreg
Cds1	-0.628498	0.154102	n.s.
Cds2	-0.797037	0.054066	Downreg
Cebpg	-0.639805	0.116006	n.s.
Cebpz	-0.0203442	0.961726	n.s.
Cebpzos	0.531648	0.183732	n.s.
Cecr2	-0.706557	0.0568491	Downreg
Celf1	-0.0208561	0.960003	n.s.
Celf3	-0.356226	0.272545	n.s.
Celf4	2.04627	1.14433e-07	Upreg
Celsr2	-0.183222	0.64826	n.s.
Celsr3	-0.61808	0.164146	n.s.
Cemip2	-0.395636	0.282839	n.s.
Cend1	-0.302855	0.222611	n.s.
Cenpb	-0.266509	0.389319	n.s.
Cenpc1	-0.0616501	0.870119	n.s.
Cenpl	0.236404	0.548903	n.s.
Cenpt	-0.0885344	0.829544	n.s.
Cenpx	-0.0275319	0.947405	n.s.
Cep104	-0.722393	0.00860632	Downreg
Cep120	0.329714	0.316527	n.s.
Cep126	-0.37702	0.338822	n.s.
Cep128	-0.208034	0.597909	n.s.
Cep131	-0.563359	0.192005	n.s.
Cep135	-0.239739	0.531267	n.s.
Cep162	-0.0447313	0.923732	n.s.
Cep164	-0.22631	0.549552	n.s.
Cep170	-0.30194	0.27914	n.s.
Cep170b	0.0729036	0.849897	n.s.
Cep19	0.455926	0.0547303	n.s.
Cep250	-1.55622	0.000556106	Downreg
Cep290	-0.470945	0.158518	n.s.
Cep350	-0.452963	0.203035	n.s.
Cep41	0.0290441	0.946033	n.s.
Cep44	0.25074	0.453653	n.s.
Cep57	0.561471	0.119628	n.s.
Cep63	-0.00837357	0.98242	n.s.
Cep68	-0.393111	0.326128	n.s.
Cep70	-1.0439	0.0116689	Downreg
Cep76	-0.0340367	0.93583	n.s.
Cep78	-0.263872	0.449952	n.s.
Cep83	-0.55044	0.19275	n.s.
Cep83os	0.238621	0.549273	n.s.
Cep85	-0.860777	0.0300917	Downreg
Cep89	-0.302722	0.343459	n.s.
Cep95	0.414536	0.213586	n.s.
Cep97	0.674697	0.0248055	Upreg
Cept1	0.290881	0.373457	n.s.
Cerk	-0.481864	0.240183	n.s.
Cerkl	0.21342	0.591594	n.s.
Cers2	0.268472	0.497613	n.s.
Cers5	0.180983	0.466552	n.s.
Ces1d	1.93686	0.00213586	Upreg
Cetn2	0.306295	0.238053	n.s.
Cetn3	0.463403	0.0534979	n.s.
Cfap100	0.850895	0.0100685	Upreg
Cfap126	1.02413	0.000143031	Upreg
Cfap20	0.604555	0.00173658	Upreg
Cfap206	0.0252027	0.935587	n.s.
Cfap298	0.130784	0.6953	n.s.
Cfap300	0.440746	0.157762	n.s.
Cfap36	-0.10832	0.6511	n.s.
Cfap410	0.127788	0.688468	n.s.
Cfap43	0.228318	0.549552	n.s.
Cfap44	0.0686376	0.873727	n.s.
Cfap45	0.297567	0.455589	n.s.
Cfap46	-0.295808	0.426467	n.s.
Cfap47	-0.0938686	0.815132	n.s.
Cfap54	-0.407448	0.276662	n.s.
Cfap57	-0.848647	0.0262245	Downreg
Cfap58	0.37042	0.279524	n.s.
Cfap61	-0.494096	0.0866555	n.s.
Cfap65	-0.534005	0.15479	n.s.
Cfap69	-1.14546	4.24747e-11	Downreg
Cfap70	-0.13634	0.73305	n.s.
Cfap74	0.0448638	0.906406	n.s.
Cfap77	-0.4879	0.239893	n.s.
Cfap97	0.183273	0.639397	n.s.
Cfap97d2	0.257685	0.519763	n.s.
Cfdp1	0.206183	0.507991	n.s.
Cfl1	0.560463	0.00265093	Upreg
Cfl2	0.155231	0.682055	n.s.
Cflar	2.61039	3.80907e-22	Upreg
Cggbp1	-0.182051	0.612126	n.s.
Cgn	0.149873	0.713091	n.s.
Cgrrf1	0.129192	0.736774	n.s.
Chac2	0.706649	0.00908466	Upreg
Chaf1a	0.179869	0.525996	n.s.
Chaf1b	-0.448424	0.0742325	n.s.
Champ1	-0.0856247	0.824002	n.s.
Chchd1	0.136816	0.731117	n.s.
Chchd10	-0.75342	0.0717585	Downreg
Chchd2	0.365873	0.200419	n.s.
Chchd3	0.160788	0.634854	n.s.
Chchd4	0.203721	0.442008	n.s.
Chchd5	-0.20698	0.599769	n.s.
Chchd6	0.225292	0.52691	n.s.
Chchd7	0.2117	0.573154	n.s.
Chd1	-0.454341	0.256131	n.s.
Chd1l	-0.00789114	0.984141	n.s.
Chd2	-0.664912	0.0466428	Downreg
Chd3	-1.48933	0.00148204	Downreg
Chd4	-0.307663	0.330677	n.s.
Chd6	-0.7761	0.043648	Downreg
Chd7	-1.38191	0.0174025	Downreg
Chd8	0.308086	0.417029	n.s.
Chd9	0.149422	0.716519	n.s.
Chdh	0.235057	0.519961	n.s.
Cherp	-0.444684	0.109964	n.s.
Chfr	0.112434	0.755068	n.s.
Chga	0.018172	0.952146	n.s.
Chgb	-0.836191	0.0124937	Downreg
Chic1	0.249119	0.532443	n.s.
Chic2	-0.251441	0.521182	n.s.
Chid1	0.0859599	0.824877	n.s.
Chil6	3.48163	1.44743e-06	Upreg
Chka	-0.195981	0.607466	n.s.
Chm	-0.0832468	0.823619	n.s.
Chmp1a	-0.0388535	0.906484	n.s.
Chmp1b	0.0618109	0.881827	n.s.
Chmp2a	0.305439	0.203035	n.s.
Chmp2b	0.24203	0.441073	n.s.
Chmp3	0.181524	0.585117	n.s.
Chmp4b	-0.19971	0.610813	n.s.
Chmp5	0.459262	0.0869295	n.s.
Chmp6	-0.318157	0.252038	n.s.
Chmp7	-0.112759	0.731117	n.s.
Chn1	0.363635	0.365583	n.s.
Chordc1	0.304083	0.233037	n.s.
Chp1	0.494012	0.0323943	n.s.
Chpf	-0.907109	0.0815362	Downreg
Chpf2	-0.182085	0.569549	n.s.
Chrac1	0.232865	0.45687	n.s.
Chrnb2	-0.46447	0.178062	n.s.
Chst11	0.291303	0.460209	n.s.
Chst12	-0.224783	0.569656	n.s.
Chst8	-0.541056	0.0550412	Downreg
Chsy1	0.851283	0.0584259	Upreg
Chtf18	-0.0553613	0.887846	n.s.
Chtop	0.564324	0.00217044	Upreg
Chuk	-0.0663154	0.874968	n.s.
Churc1	-0.090654	0.826114	n.s.
Ciao1	1.12441	1.99519e-05	Upreg
Ciao2a	0.367315	0.268128	n.s.
Ciao2b	-0.258155	0.482064	n.s.
Ciao3	0.015815	0.966229	n.s.
Ciapin1	-0.847461	0.0260553	Downreg
Cib1	0.107789	0.760746	n.s.
Cic	-0.166317	0.64365	n.s.
Cidea	-0.242124	0.482064	n.s.
Cinp	-0.501703	0.165289	n.s.
Cipc	-0.167355	0.546822	n.s.
Cirbp	0.572475	0.0116271	Upreg
Cisd1	-0.192764	0.588823	n.s.
Cisd2	0.0674353	0.838956	n.s.
Cit	-4.39442	1.07178e-05	Downreg
Ciz1	-0.0397036	0.921024	n.s.
Ckap5	-0.449929	0.15016	n.s.
Ckb	-0.670104	0.00172333	Downreg
Ckmt1	-0.839751	0.00248606	Downreg
Clasp1	-0.844944	0.000711706	Downreg
Clasp2	0.155328	0.639204	n.s.
Clasrp	-1.09374	0.0344618	Downreg
Clba1	0.127245	0.739179	n.s.
Clcc1	-0.0351022	0.914803	n.s.
Clcn3	0.117189	0.675456	n.s.
Clcn4	0.241104	0.360576	n.s.
Clcn5	-0.901651	0.0642346	Downreg
Clcn6	-0.812208	0.0131104	Downreg
Clcn7	-0.085422	0.818096	n.s.
Cldn12	0.285396	0.329656	n.s.
Cldn23	-1.14514	0.0286816	Downreg
Cldn3	0.308112	0.332118	n.s.
Cldn7	-0.343735	0.350785	n.s.
Cldn9	0.757241	0.000203637	Upreg
Cldnd1	-0.572078	0.0124797	Downreg
Clec16a	0.653885	0.00614121	Upreg
Clgn	0.344443	0.0912323	n.s.
Clic1	0.622431	0.0142008	Upreg
Clic3	0.91473	0.00909004	Upreg
Clic4	-1.18839	0.023849	Downreg
Clic6	0.167035	0.677349	n.s.
Clint1	-0.000993216	0.996647	n.s.
Clip1	-0.825986	0.00200229	Downreg
Clip3	-0.175828	0.56281	n.s.
Clip4	0.466432	0.200419	n.s.
Clk1	0.728538	0.0243249	Upreg
Clk2	-0.250267	0.481272	n.s.
Clk3	-0.124792	0.728633	n.s.
Clk4	0.676112	0.00569715	Upreg
Clmn	0.271598	0.492582	n.s.
Cln3	0.203285	0.612676	n.s.
Cln5	-0.308384	0.429465	n.s.
Cln6	-0.0123013	0.975344	n.s.
Cln8	0.0731226	0.831985	n.s.
Clns1a	0.579294	0.0428826	Upreg
Clock	0.0808162	0.831273	n.s.
Clp1	0.403639	0.188063	n.s.
Clpb	-1.11055	0.00614952	Downreg
Clpp	0.0193982	0.964143	n.s.
Clptm1	-0.108816	0.677823	n.s.
Clptm1l	0.175871	0.663234	n.s.
Clpx	0.112507	0.72311	n.s.
Clstn1	0.395641	0.0818907	n.s.
Clstn2	-0.612899	0.0802401	Downreg
Clstn3	-0.124235	0.753782	n.s.
Clta	-0.123656	0.742309	n.s.
Cltb	0.177604	0.561876	n.s.
Cltc	-0.394951	0.0885864	n.s.
Clu	0.330464	0.140592	n.s.
Cluap1	0.228889	0.554221	n.s.
Cluh	-0.842809	0.0177615	Downreg
Clybl	0.268102	0.495981	n.s.
Cmah	-4.87555	2.43431e-06	Downreg
Cmas	-0.391839	0.302867	n.s.
Cmc1	0.183738	0.642171	n.s.
Cmc2	0.00175289	0.998879	n.s.
Cmc4	0.465844	0.242074	n.s.
Cmip	-0.263681	0.251643	n.s.
Cmpk1	0.319537	0.216599	n.s.
Cmpk2	0.31378	0.365269	n.s.
Cmss1	0.177419	0.645908	n.s.
Cmtm4	0.932175	0.0110304	Upreg
Cmtm6	-0.165629	0.521756	n.s.
Cmtr2	0.975234	0.0380906	Upreg
Cnbp	0.599539	0.00122449	Upreg
Cndp2	-0.012796	0.967252	n.s.
Cnep1r1	0.242264	0.541986	n.s.
Cnga2	-0.321532	0.206073	n.s.
Cnga4	-0.265952	0.263099	n.s.
Cngb1	-0.299729	0.265074	n.s.
Cnih1	0.347982	0.152241	n.s.
Cnih2	-1.17901	0.0231011	Downreg
Cnih4	0.333479	0.390339	n.s.
Cnksr1	0.599145	0.176356	n.s.
Cnksr3	-0.434079	0.153604	n.s.
Cnmd	1.69957	1.8765e-05	Upreg
Cnn3	-0.174013	0.658011	n.s.
Cnnm4	-0.0679239	0.861363	n.s.
Cnot1	-1.1682	1.02911e-05	Downreg
Cnot10	-0.0487597	0.877996	n.s.
Cnot11	-0.108422	0.651403	n.s.
Cnot2	0.116786	0.746418	n.s.
Cnot3	-0.221444	0.551446	n.s.
Cnot4	-0.213254	0.514591	n.s.
Cnot6	0.280475	0.472241	n.s.
Cnot6l	-0.176365	0.6505	n.s.
Cnot7	0.0804361	0.841222	n.s.
Cnot8	0.545268	0.0913144	Upreg
Cnot9	0.0922525	0.789971	n.s.
Cnppd1	0.188197	0.462301	n.s.
Cnpy1	-0.0834371	0.205434	n.s.
Cnpy2	0.0532241	0.889828	n.s.
Cnpy3	-0.121081	0.744843	n.s.
Cnrip1	0.118786	0.775231	n.s.
Cnst	-0.09091	0.774647	n.s.
Cntn4	-0.307611	0.125163	n.s.
Cntnap4	-0.0921552	0.142242	n.s.
Coa3	0.243265	0.518695	n.s.
Coa5	-0.168034	0.580914	n.s.
Coa6	0.127572	0.75172	n.s.
Coa7	0.631056	0.135428	n.s.
Coasy	-0.082445	0.830406	n.s.
Cobl	-0.555403	0.193401	n.s.
Coch	2.77922	6.32471e-10	Upreg
Cog1	-0.895547	0.0864488	Downreg
Cog2	-0.197936	0.596789	n.s.
Cog3	-0.393693	0.323084	n.s.
Cog4	-0.191749	0.520623	n.s.
Cog5	-0.0413061	0.920705	n.s.
Cog6	0.0108918	0.975171	n.s.
Cog7	-0.075455	0.810843	n.s.
Cog8	-0.328969	0.409584	n.s.
Coil	-1.05278	0.0300677	Downreg
Col18a1	0.102699	0.803179	n.s.
Commd1	-0.00324345	0.99331	n.s.
Commd10	0.506241	0.126002	n.s.
Commd2	0.273898	0.39093	n.s.
Commd3	0.17082	0.656349	n.s.
Commd4	0.345153	0.277825	n.s.
Commd6	0.217613	0.503571	n.s.
Commd7	0.1746	0.644154	n.s.
Commd8	0.286831	0.266404	n.s.
Commd9	-0.00716894	0.985279	n.s.
Comt	-0.0822528	0.829088	n.s.
Copa	-0.0624047	0.804057	n.s.
Copb1	0.193795	0.482064	n.s.
Copb2	0.0610683	0.850211	n.s.
Cope	-0.232558	0.384351	n.s.
Copg1	-0.0593432	0.876275	n.s.
Copg2	0.509503	0.163577	n.s.
Coprs	0.122864	0.731861	n.s.
Cops2	0.1842	0.504279	n.s.
Cops3	0.3685	0.170827	n.s.
Cops4	0.299652	0.179538	n.s.
Cops5	0.393932	0.152803	n.s.
Cops6	0.127235	0.628319	n.s.
Cops7a	0.0558176	0.857972	n.s.
Cops7b	0.114308	0.772662	n.s.
Cops8	-0.272626	0.306669	n.s.
Cops9	0.173809	0.628057	n.s.
Copz1	0.200853	0.447222	n.s.
Coq10a	0.12769	0.757945	n.s.
Coq10b	0.692535	0.0290748	Upreg
Coq2	-0.201961	0.607486	n.s.
Coq3	0.521688	0.135261	n.s.
Coq4	0.30447	0.375211	n.s.
Coq5	-0.117242	0.72134	n.s.
Coq6	0.210878	0.598458	n.s.
Coq7	0.175915	0.610813	n.s.
Coq8a	-0.109337	0.790158	n.s.
Coq8b	0.216081	0.427158	n.s.
Coq9	-0.362164	0.141752	n.s.
Coro1a	0.507741	0.200838	n.s.
Coro1b	0.300751	0.365269	n.s.
Coro1c	-0.175445	0.61546	n.s.
Coro2a	0.13225	0.74469	n.s.
Coro7	-0.125649	0.750002	n.s.
Cotl1	0.742935	0.115889	n.s.
Cox10	-0.421558	0.161333	n.s.
Cox14	0.0565382	0.871378	n.s.
Cox15	0.0983647	0.769451	n.s.
Cox16	-0.12601	0.757918	n.s.
Cox17	-0.0941446	0.819257	n.s.
Cox18	-0.109611	0.786486	n.s.
Cox19	0.401389	0.199541	n.s.
Cox4i1	-0.129195	0.70252	n.s.
Cox5a	-0.442828	0.215471	n.s.
Cox5b	-0.175626	0.623843	n.s.
Cox6a1	-0.100719	0.774081	n.s.
Cox6b1	-0.244196	0.462285	n.s.
Cox6c	0.197934	0.583507	n.s.
Cox7a1	-1.65947	0.00456559	Downreg
Cox7a2	-0.225602	0.519175	n.s.
Cox7a2l	0.321781	0.315618	n.s.
Cox7b	-0.136493	0.700692	n.s.
Cox8a	-0.247741	0.464866	n.s.
Cpd	0.250854	0.508086	n.s.
Cpe	-0.237635	0.42786	n.s.
Cpeb1	0.0862494	0.81512	n.s.
Cpeb2	-0.117077	0.768637	n.s.
Cpeb4	-0.301091	0.315943	n.s.
Cplane1	-0.370678	0.302022	n.s.
Cplane2	0.0446703	0.918131	n.s.
Cplx2	-0.932492	9.3302e-05	Downreg
Cpn1	-1.74575	3.68488e-07	Downreg
Cpne3	0.236743	0.532307	n.s.
Cpox	-0.278223	0.452693	n.s.
Cpped1	-0.499708	0.0866555	n.s.
Cpsf1	-0.319557	0.286877	n.s.
Cpsf2	0.225033	0.426314	n.s.
Cpsf3	0.299594	0.398849	n.s.
Cpsf4	-0.351494	0.30736	n.s.
Cpsf6	0.0243984	0.941653	n.s.
Cpsf7	0.591873	0.121701	n.s.
Cpt1c	-0.39557	0.297973	n.s.
Cpt2	-0.0356299	0.931722	n.s.
Cptp	-0.0563194	0.893119	n.s.
Cr1l	0.51116	0.063159	Upreg
Cradd	-0.297123	0.430294	n.s.
Cramp1l	0.274503	0.492521	n.s.
Crat	-0.930803	0.00714052	Downreg
Crb3	0.1571	0.684616	n.s.
Crbn	0.123419	0.746495	n.s.
Crcp	-0.0336624	0.926358	n.s.
Creb1	-0.213878	0.485629	n.s.
Creb3	0.533913	0.0169122	Upreg
Creb3l1	-0.504297	0.229571	n.s.
Creb3l2	0.295447	0.447222	n.s.
Crebbp	0.261106	0.457631	n.s.
Crebrf	-0.0219457	0.95379	n.s.
Creg1	0.109597	0.760297	n.s.
Creld1	0.187664	0.544568	n.s.
Creld2	-0.346751	0.299643	n.s.
Crip2	-0.679989	0.0247833	Downreg
Cript	0.182474	0.584143	n.s.
Crk	-0.590268	0.164074	n.s.
Crkl	0.210897	0.505194	n.s.
Crlf3	-0.0949831	0.825074	n.s.
Crmp1	0.266432	0.31208	n.s.
Crnkl1	0.278378	0.442956	n.s.
Crocc	-1.82782	4.03814e-05	Downreg
Crtc1	-0.0258801	0.949452	n.s.
Crtc2	-0.226383	0.535855	n.s.
Crtc3	-0.973791	0.0228794	Downreg
Cry1	-0.113262	0.699857	n.s.
Cry2	-0.912766	0.00154446	Downreg
Cryl1	1.26371	0.00327683	Upreg
Crym	0.299669	0.372997	n.s.
Cryzl1	0.186169	0.570829	n.s.
Cs	0.103664	0.693118	n.s.
Csde1	-0.0437416	0.874926	n.s.
Cse1l	0.0603237	0.849017	n.s.
Csnk1a1	-0.294959	0.436503	n.s.
Csnk1d	-0.825698	0.0236318	Downreg
Csnk1e	0.278586	0.486344	n.s.
Csnk1g1	-0.277833	0.465405	n.s.
Csnk1g2	0.0509859	0.905197	n.s.
Csnk1g3	0.526089	0.154371	n.s.
Csnk2a1	0.365424	0.349909	n.s.
Csnk2b	0.0114747	0.976529	n.s.
Cspp1	0.078171	0.840007	n.s.
Csrnp1	-0.136184	0.738089	n.s.
Csrnp2	-0.407298	0.254919	n.s.
Csrnp3	-1.75754	0.000681202	Downreg
Csrp1	1.59059	0.0270555	Upreg
Cst3	-0.0602997	0.882755	n.s.
Cstb	0.0513054	0.894514	n.s.
Cstf1	0.211053	0.533539	n.s.
Cstf2	0.0365518	0.921973	n.s.
Cstf2t	0.120958	0.717326	n.s.
Cstf3	0.368766	0.165512	n.s.
CT010467.1	0.342927	0.34199	n.s.
Ctbp1	-0.578672	0.0633931	Downreg
Ctbp2	0.28972	0.431704	n.s.
Ctbs	0.240651	0.544591	n.s.
Ctc1	-0.695598	0.0807005	Downreg
Ctcf	-0.360096	0.354383	n.s.
Ctdnep1	0.0386478	0.928428	n.s.
Ctdsp2	0.386455	0.294933	n.s.
Ctdspl2	-0.115872	0.774335	n.s.
Ctif	1.30344	0.0202093	Upreg
Ctnna1	-0.95989	5.76449e-05	Downreg
Ctnna2	-0.964346	0.0002518	Downreg
Ctnnb1	-0.863864	0.0311967	Downreg
Ctnnbip1	-0.0157263	0.969697	n.s.
Ctnnbl1	-0.0547847	0.862983	n.s.
Ctnnd1	0.0961008	0.819647	n.s.
Ctnnd2	0.33728	0.39464	n.s.
Ctns	0.14158	0.728477	n.s.
Ctps	0.146584	0.71852	n.s.
Ctps2	0.149347	0.672699	n.s.
Ctr9	-0.141848	0.635899	n.s.
Ctsa	0.174042	0.475056	n.s.
Ctsb	-0.0606589	0.825622	n.s.
Ctsc	0.181692	0.5798	n.s.
Ctsd	0.0181974	0.958852	n.s.
Ctsf	-0.861151	0.00327058	Downreg
Ctsl	0.246575	0.53819	n.s.
Ctss	-0.0708182	0.846177	n.s.
Ctsz	-0.404844	0.316072	n.s.
Cttn	0.0144904	0.969414	n.s.
Cttnbp2	-1.21771	0.0189518	Downreg
Cttnbp2nl	-0.110443	0.764337	n.s.
Ctu2	0.094124	0.821788	n.s.
Ctxn1	-0.153514	0.651403	n.s.
Ctxn3	-0.0246386	0.927903	n.s.
Cuedc2	-0.112016	0.73305	n.s.
Cul1	-0.0428627	0.914031	n.s.
Cul2	0.377815	0.233754	n.s.
Cul3	0.287344	0.40812	n.s.
Cul4a	-0.619951	0.0301206	Downreg
Cul4b	0.449521	0.268056	n.s.
Cul5	-0.236707	0.547608	n.s.
Cul7	-0.17845	0.638181	n.s.
Cul9	-0.568132	0.176616	n.s.
Cuta	0.0805993	0.826784	n.s.
Cutc	0.0183527	0.968775	n.s.
Cux1	-0.772225	0.0124937	Downreg
Cwc15	0.134051	0.670211	n.s.
Cwc22	-0.165606	0.679072	n.s.
Cwc25	-0.189567	0.55811	n.s.
Cwc27	0.158503	0.691606	n.s.
Cwf19l1	0.122119	0.765812	n.s.
Cwf19l2	0.151344	0.692621	n.s.
Cx3cl1	0.382341	0.268874	n.s.
Cxadr	0.296855	0.269463	n.s.
Cxxc1	-0.0837703	0.788367	n.s.
Cyb561	0.00869	0.975614	n.s.
Cyb561a3	0.0404773	0.925307	n.s.
Cyb561d1	-0.0727926	0.855909	n.s.
Cyb561d2	-0.0279257	0.947665	n.s.
Cyb5a	0.446579	0.182873	n.s.
Cyb5b	0.250359	0.412718	n.s.
Cyb5d1	-0.10042	0.808671	n.s.
Cyb5d2	1.34463	6.92862e-05	Upreg
Cyb5r1	-0.465413	0.152682	n.s.
Cyb5r3	0.0824938	0.799714	n.s.
Cyb5r4	-0.271319	0.372905	n.s.
Cybc1	0.0421433	0.922892	n.s.
Cyc1	-0.155436	0.673929	n.s.
Cycs	0.352962	0.288641	n.s.
Cyfip1	0.283245	0.462285	n.s.
Cyfip2	-0.15565	0.667144	n.s.
Cyhr1	0.260606	0.486715	n.s.
Cyld	-0.251219	0.39342	n.s.
Cyp1a2	2.44474	0.000145682	Upreg
Cyp20a1	0.191549	0.623425	n.s.
Cyp2a5	2.60016	2.61226e-08	Upreg
Cyp2c23	0.19609	0.624482	n.s.
Cyp2f2	0.513897	0.0910945	Upreg
Cyp2g1	0.496076	0.0881065	n.s.
Cyp2j12	3.21294	9.5324e-14	Upreg
Cyp2s1	0.287788	0.459161	n.s.
Cyp2u1	-1.60435	0.00103908	Downreg
Cyp4f13	0.346895	0.387303	n.s.
Cyp4v3	0.049092	0.907891	n.s.
Cyp51	-0.336802	0.155614	n.s.
Cystm1	0.523992	0.0308284	Upreg
Cyth1	-0.465437	0.213961	n.s.
Cyth2	-0.464045	0.231054	n.s.
Cyth3	-0.344595	0.376101	n.s.
Czib	0.333078	0.384858	n.s.
D030056L22Rik	-0.256073	0.443553	n.s.
D130017N08Rik	-0.1661	0.677349	n.s.
D130020L05Rik	0.76013	0.0667009	Upreg
D130043K22Rik	-0.463159	0.092854	n.s.
D1Ertd622e	0.0313541	0.924174	n.s.
D230025D16Rik	0.0705847	0.847995	n.s.
D2hgdh	-0.0351917	0.925647	n.s.
D330023K18Rik	0.0610955	0.887846	n.s.
D3Ertd751e	0.155723	0.693455	n.s.
D430020J02Rik	-0.2682	0.491815	n.s.
D430041D05Rik	-3.85456	3.83602e-14	Downreg
D430042O09Rik	-0.69168	0.0247092	Downreg
D5Ertd579e	0.0526009	0.892065	n.s.
D6Wsu163e	0.163678	0.657812	n.s.
D730003I15Rik	1.28553	4.35796e-05	Upreg
D8Ertd738e	-0.332399	0.340169	n.s.
D930020B18Rik	-2.00949	3.74252e-06	Downreg
Daam1	0.186648	0.601069	n.s.
Dab2ip	-0.10197	0.807368	n.s.
Dad1	-0.0111034	0.971119	n.s.
Dag1	-0.668844	0.117624	n.s.
Dagla	-0.0332733	0.935857	n.s.
Daglb	0.00183802	0.99853	n.s.
Dalrd3	0.0774622	0.845569	n.s.
Dand5	-0.0266106	0.949055	n.s.
Dap	1.37017	0.0129523	Upreg
Dap3	0.201096	0.476825	n.s.
Dapk1	-1.58629	3.46113e-05	Downreg
Dars	0.0504637	0.887671	n.s.
Dars2	0.261174	0.514234	n.s.
Daxx	0.0660314	0.870119	n.s.
Dazap1	-0.330757	0.349108	n.s.
Dazap2	0.498529	0.0234038	n.s.
Dbi	0.434106	0.290909	n.s.
Dbn1	-0.60282	0.0485909	Downreg
Dbndd1	0.157146	0.629786	n.s.
Dbnl	-0.352106	0.222171	n.s.
Dbpht2	0.173564	0.666102	n.s.
Dbr1	-0.483049	0.192585	n.s.
Dbt	0.199931	0.615845	n.s.
Dcaf1	0.401309	0.250302	n.s.
Dcaf10	-0.375307	0.330697	n.s.
Dcaf11	-0.04919	0.902106	n.s.
Dcaf12	0.188815	0.513961	n.s.
Dcaf13	0.853117	0.00122449	Upreg
Dcaf15	0.214102	0.587461	n.s.
Dcaf17	0.0546408	0.897753	n.s.
Dcaf4	1.86706	9.72946e-05	Upreg
Dcaf5	-0.839898	0.00214046	Downreg
Dcaf6	-0.425664	0.283559	n.s.
Dcaf7	-0.212296	0.378305	n.s.
Dcaf8	-0.108357	0.734781	n.s.
Dcakd	0.382351	0.234616	n.s.
Dcdc2a	0.510189	0.106951	n.s.
Dcdc5	-0.676817	0.0654416	Downreg
Dck	1.26771	2.93576e-05	Upreg
Dclk1	-0.705661	0.116517	n.s.
Dclk2	-3.20888	4.75018e-14	Downreg
Dclk3	-0.838437	0.0861874	Downreg
Dclre1a	-0.0603703	0.883513	n.s.
Dclre1b	0.745384	0.0965324	Upreg
Dclre1c	0.434985	0.258793	n.s.
Dcn	0.359415	0.151539	n.s.
Dcp1a	-0.296949	0.452995	n.s.
Dcp1b	0.117985	0.759183	n.s.
Dcps	0.258603	0.405617	n.s.
Dctn1	-0.53023	0.0844629	Downreg
Dctn2	-0.183447	0.591119	n.s.
Dctn3	0.225989	0.399231	n.s.
Dctn4	-0.269917	0.39308	n.s.
Dctn5	0.23151	0.474255	n.s.
Dctn6	0.196976	0.476825	n.s.
Dctpp1	-0.00630378	0.986783	n.s.
Dcun1d1	0.322457	0.343202	n.s.
Dcun1d2	-0.207923	0.509041	n.s.
Dcun1d3	0.284539	0.475865	n.s.
Dcun1d4	0.282254	0.475865	n.s.
Dcun1d5	-0.321574	0.392621	n.s.
Dcx	-0.214002	0.563207	n.s.
Dda1	0.00623075	0.98282	n.s.
Ddah2	-0.070994	0.861374	n.s.
Ddb1	-0.0389534	0.913238	n.s.
Ddhd2	-0.388863	0.266897	n.s.
Ddi2	-0.718639	0.0383024	Downreg
Ddit3	-0.47937	0.0693413	n.s.
Ddit4	-1.03179	0.0323943	Downreg
Ddo	-0.11705	0.770034	n.s.
Ddost	0.0385456	0.903311	n.s.
Ddr1	-1.51622	0.0192819	Downreg
Ddrgk1	-0.0371932	0.906147	n.s.
Ddx1	-0.0429018	0.90496	n.s.
Ddx10	-0.0148787	0.971239	n.s.
Ddx17	0.0177401	0.969589	n.s.
Ddx18	-0.04672	0.90603	n.s.
Ddx19a	0.235356	0.526748	n.s.
Ddx19b	-0.142408	0.712083	n.s.
Ddx20	-0.201648	0.591571	n.s.
Ddx21	0.132945	0.671731	n.s.
Ddx23	0.374154	0.281537	n.s.
Ddx24	0.124689	0.647891	n.s.
Ddx27	-0.28753	0.372905	n.s.
Ddx28	-0.427071	0.283801	n.s.
Ddx39	-0.0583191	0.856491	n.s.
Ddx39b	0.171542	0.613411	n.s.
Ddx3x	0.256845	0.38044	n.s.
Ddx3y	-0.861202	0.0404494	Downreg
Ddx41	-0.0228342	0.954179	n.s.
Ddx42	-0.279704	0.348239	n.s.
Ddx46	-0.539401	0.0968882	Downreg
Ddx47	0.00117642	0.999003	n.s.
Ddx49	-0.160635	0.68632	n.s.
Ddx5	0.244545	0.323583	n.s.
Ddx50	0.0795476	0.809601	n.s.
Ddx51	-0.573737	0.189121	n.s.
Ddx52	0.265041	0.476031	n.s.
Ddx54	-0.250754	0.445468	n.s.
Ddx55	-0.151413	0.68632	n.s.
Ddx56	0.309093	0.360446	n.s.
Ddx58	0.237085	0.463191	n.s.
Ddx59	0.862975	0.0818031	Upreg
Ddx6	-0.222792	0.537426	n.s.
Deaf1	-0.757439	0.11664	n.s.
Decr2	0.866173	0.0749871	Upreg
Dedd	0.231501	0.558481	n.s.
Dedd2	-0.118904	0.76131	n.s.
Def8	-0.2007	0.471232	n.s.
Degs1	-0.0357341	0.907891	n.s.
Dek	-0.46444	0.258753	n.s.
Dele1	0.122337	0.768637	n.s.
Dennd1a	-0.258227	0.491204	n.s.
Dennd2a	-0.0771112	0.852897	n.s.
Dennd3	0.0685857	0.874926	n.s.
Dennd4a	-0.310972	0.329984	n.s.
Dennd4b	-0.898164	0.0746471	Downreg
Dennd4c	-0.79436	0.0464398	Downreg
Dennd5a	0.220866	0.581486	n.s.
Dennd5b	-0.780488	0.0993598	Downreg
Dennd6a	-0.1779	0.639804	n.s.
Dennd6b	-0.0670035	0.873727	n.s.
Denr	0.649302	0.0143623	Upreg
Dera	0.130051	0.751792	n.s.
Derl1	-0.272442	0.430004	n.s.
Derl2	-0.041324	0.898015	n.s.
Desi1	-0.454739	0.268056	n.s.
Desi2	-1.01708	0.0320044	Downreg
Det1	-0.314586	0.42688	n.s.
Dffa	-0.552641	0.0993598	Downreg
Dgat1	-0.147593	0.713091	n.s.
Dgcr2	0.0474935	0.906598	n.s.
Dgcr6	0.325149	0.312289	n.s.
Dgcr8	-0.608977	0.142667	n.s.
Dgkd	-0.960803	0.00111674	Downreg
Dgke	-1.19611	0.00383463	Downreg
Dgkg	-1.43315	0.00427809	Downreg
Dgkk	-0.170387	0.0508878	n.s.
Dguok	-0.0802362	0.844752	n.s.
Dhcr24	-0.102989	0.804057	n.s.
Dhdds	-0.665846	0.042477	Downreg
Dhodh	-0.191235	0.623425	n.s.
Dhps	0.225248	0.508684	n.s.
Dhrs1	-0.340818	0.233506	n.s.
Dhrs13	-0.127071	0.752552	n.s.
Dhrs3	0.382288	0.341465	n.s.
Dhrs7	0.358223	0.147181	n.s.
Dhrs7b	0.0533605	0.899031	n.s.
Dhx15	0.228115	0.400202	n.s.
Dhx16	-0.656168	0.151027	n.s.
Dhx29	-0.0125821	0.97549	n.s.
Dhx30	-0.521234	0.0248489	Downreg
[truncated: 6,711 more rows]

## Sheet: Figure 4h
Figure 4h
Olfr151 population					Olfr 16 population
Gene	log2FoldChange				Gene	log2FoldChange
0610010F05Rik	-0.960009				1110006O24Rik	0.836206
1700007K13Rik	-5.74859				1110020A21Rik	0.808973
1700013A02Rik	-1.08681				1300002E11Rik	0.89569
1700016P03Rik	-1.96542				1500012K07Rik	2.48124
2810001G20Rik	-1.09357				1500015A07Rik	0.692005
4930402H24Rik	-1.06952				1700029J07Rik	0.714342
4930481B07Rik	-1.30433				1700086L19Rik	0.655255
4930567H12Rik	-0.724796				1700088E04Rik	0.797062
4932438A13Rik	-0.682721				1810062G17Rik	2.14916
8030462N17Rik	-0.966792				2700054A10Rik	1.43121
9330182L06Rik	-1.11319				2810002D19Rik	0.709187
9930012K11Rik	-2.1617				2810405F17Rik	1.06196
A430035B10Rik	-0.682528				3110056K07Rik	0.846233
A830018L16Rik	-0.734539				3110083C13Rik	0.795437
AA465934	-7.66752				3300002A11Rik	1.10528
Abca2	-0.878577				4833417C18Rik	0.653424
Abcc4	-0.687787				4833420G17Rik	1.36741
Abcg1	-2.33225				4921524J17Rik	0.855221
Ablim1	-1.11384				4930483P17Rik	1.09653
Acap3	-1.5304				4932412D23Rik	1.7119
Acss1	-1.27293				4933425M03Rik	1.56897
Acss3	-1.04791				5031425E22Rik	0.754276
Actr3b	-1.59731				5330413P13Rik	1.50127
Acvr2a	-1.28347				5330438D12Rik	0.529749
Adam15	-1.00041				5830454E08Rik	1.76476
Adam28	-1.80369				6330415G19Rik	0.991695
Adar	-1.0642				9330104G04Rik	0.820209
Adarb1	-1.19329				9530034E10Rik	2.95994
Adgrl3	-0.559548				A330040F15Rik	0.737056
Adk	-0.666159				A430108G06Rik	0.520399
Aff1	-0.703387				A730046J19Rik	1.62812
Aff3	-1.04098				A930006K02Rik	1.21563
Afg3l2	-0.971512				Aasdhppt	0.634221
Agrn	-1.0748				Abcc1	0.620852
Agtpbp1	-0.75067				Abcd2	1.99964
Ahctf1	-1.02171				Abhd2	1.50885
Ahcyl1	-0.889161				Abhd4	0.904713
Ahcyl2	-1.95387				Abraxas1	0.707849
Ak3	-1.13205				Aco1	1.03631
Ak4	-2.12357				Acot13	1.25482
Akap13	-2.14569				Acox1	0.607415
Akap3	-1.96132				Acp1	0.633764
Akna	-0.526851				Acp2	0.96134
Akr7a5	-1.10838				Actr3	0.540962
Akt2	-0.71152				Adh1	4.18281
Aldh18a1	-0.94512				Adprm	0.555583
Alg9	-0.783719				Agbl3	0.833138
Ank2	-1.04859				Agpat3	1.21776
Ankle2	-0.771544				Agr2	3.16851
Ankrd42	-0.570656				Aimp2	0.607326
Ano2	-0.719865				Ak2	1.0996
Anxa11	-0.967726				Akr1e1	1.15313
Ap3d1	-1.22221				Aldh2	0.90275
Ap5b1	-0.858031				Alg14	0.671473
Apba2	-0.907987				Alg6	1.20863
Apc2	-0.82626				Amacr	0.762596
Aplp1	-1.14382				Ammecr1	1.42093
App	-0.595684				Amn1	0.605535
Arel1	-0.825468				Anapc11	0.689948
Arf3	-0.758898				Ano6	0.780033
Arfgef2	-1.70613				Anxa5	0.844968
Arhgap21	-0.93137				Anxa7	0.678867
Arhgap33	-2.8178				Ap2s1	0.503747
Arhgap35	-1.24528				Ap3m1	0.520499
Arhgap42	-0.657907				Ap4s1	0.571996
Arhgdig	-0.700858				Aph1b	0.95487
Arhgef18	-0.70861				Apip	0.689391
Arhgef2	-1.32162				Apod	1.35305
Arhgef28	-0.690154				Aqp4	3.26786
Arid1b	-0.62726				Arfip2	0.58304
Arl14ep	-0.607378				Arhgef7	1.26148
Arvcf	-1.03769				Arid5b	0.815323
Ascc2	-0.723607				Arl13b	1.12307
Atg16l1	-1.02976				Arl14epl	0.784686
Atg2a	-1.02816				Arl6	0.621713
Atg9a	-0.518557				Armt1	1.67175
Atmin	-0.574886				Arsb	0.925493
Atp11b	-0.69808				Asah1	0.625242
Atp13a2	-1.13277				Ascc1	0.902125
Atp6v0a2	-0.708563				Asns	0.630907
Atp9b	-1.38355				Atf7	0.752723
Auts2	-1.05819				Atg4a	0.796753
Avp	-5.06858				Atp10d	1.49419
B230206L02Rik	-1.52439				Atp11a	0.701408
B230216N24Rik	-1.19615				Atp5g1	1.36733
B4galnt3	-1.63582				Azin1	0.506206
B4galt2	-1.14436				B230118H07Rik	0.807917
Bag1	-0.999744				B230217C12Rik	1.00286
Bag3	-1.72051				B230369F24Rik	0.883605
Baz2a	-0.598019				B4galnt1	0.987278
Bcl11b	-1.16438				B4galt3	0.799313
Bglap3	-3.61358				B4galt4	1.37585
Birc6	-0.958365				B9d2	0.694152
Bms1	-0.631542				Baiap2l1	0.607482
Brinp2	-0.912496				BB365896	1.37248
Brwd1	-0.729082				Bbs5	0.609739
Btaf1	-0.836335				BC005537	0.61263
Btg1	-1.133				BC037704	1.63805
C030037D09Rik	-1.71837				BC051077	1.42537
C1qtnf1	-1.75025				Bcl6	0.684853
C2cd2	-1.79461				Bcl9	0.646386
C77080	-2.00228				Bhlhe41	0.706459
Cabin1	-1.30934				Bicdl1	0.709829
Cacna1h	-1.21669				Bmp6	2.56658
Cactin	-0.852154				Bmpr2	0.999627
Cacul1	-0.983576				Bnip3	0.777041
Cad	-0.985302				Bphl	0.679641
Caly	-3.43827				Bpifa1	2.64568
Camk2d	-0.735676				Bpifb4	2.32604
Camsap3	-1.102				Bpifb6	1.55665
Camta2	-0.644706				Bpifb9b	2.40236
Cand1	-0.699043				Brms1l	1.49765
Caprin1	-0.684553				Btbd10	0.71841
Carmil1	-0.757548				C030034I22Rik	1.60675
Carmil2	-0.56895				C1galt1c1	0.591793
Carns1	-0.67076				C730034F03Rik	0.809222
Caskin1	-1.41895				Cab39l	0.806997
Casz1	-0.690741				Cadps	0.855069
Cbfb	-1.27282				Calb2	2.68744
Cbx2	-1.48205				Calm2	0.520739
Cbx4	-0.964869				Calm3	0.679165
Cc2d1a	-0.595842				Calr	0.569257
Ccdc141	-4.15281				Capza1	1.53115
Ccdc149	-1.5203				Card19	1.04533
Ccdc28b	-0.513146				Cartpt	2.00231
Ccdc40	-1.31445				Casp6	0.860536
Ccdc85a	-1.68601				Cbr2	1.21003
Ccdc88a	-0.858086				Cby1	0.524016
Ccdc91	-0.738206				Ccdc126	0.81523
Cchcr1	-0.715237				Ccdc170	0.562889
Ccn3	-0.897459				Ccdc81	1.29992
Ccno	-0.552576				Ccdc96	0.558696
Cd276	-0.917243				Ccp110	1.24093
Cd2ap	-0.9204				Cd81	0.543937
Cdc37l1	-0.583105				Cd82	0.956623
Cdh2	-0.708926				Cd9	0.792518
Cdh23	-0.61162				Cdc23	0.562689
Cdk5rap1	-1.80279				Cdc42	0.628676
Cdr2l	-2.30981				Cdcp3	1.21333
Cds2	-0.797037				Cdh15	0.760125
Cecr2	-0.706557				Cdpf1	0.633016
Cep104	-0.722393				Celf4	2.04627
Cep250	-1.55622				Cep97	0.674697
Cep70	-1.0439				Ces1d	1.93686
Cep85	-0.860777				Cfap100	0.850895
Cfap57	-0.848647				Cfap126	1.02413
Cfap69	-1.14546				Cfap20	0.604555
Chchd10	-0.75342				Cfl1	0.560463
Chd2	-0.664912				Cflar	2.61039
Chd3	-1.48933				Chac2	0.706649
Chd6	-0.7761				Chil6	3.48163
Chd7	-1.38191				Chsy1	0.851283
Chgb	-0.836191				Chtop	0.564324
Chpf	-0.907109				Ciao1	1.12441
Chst8	-0.541056				Cirbp	0.572475
Ciapin1	-0.847461				Cldn9	0.757241
Cit	-4.39442				Clec16a	0.653885
Ckb	-0.670104				Clic1	0.622431
Ckmt1	-0.839751				Clic3	0.91473
Clasp1	-0.844944				Clk1	0.728538
Clasrp	-1.09374				Clk4	0.676112
Clcn5	-0.901651				Clns1a	0.579294
Clcn6	-0.812208				Cmtm4	0.932175
Cldn23	-1.14514				Cmtr2	0.975234
Cldnd1	-0.572078				Cnbp	0.599539
Clic4	-1.18839				Cnmd	1.69957
Clip1	-0.825986				Cnot8	0.545268
Clpb	-1.11055				Coch	2.77922
Clstn2	-0.612899				Coq10b	0.692535
Cluh	-0.842809				Cr1l	0.51116
Cmah	-4.87555				Creb3	0.533913
Cnih2	-1.17901				Cryl1	1.26371
Cnot1	-1.1682				Csrp1	1.59059
Cog1	-0.895547				Ctif	1.30344
Coil	-1.05278				Cyb5d2	1.34463
Cox7a1	-1.65947				Cyp1a2	2.44474
Cplx2	-0.932492				Cyp2a5	2.60016
Cpn1	-1.74575				Cyp2f2	0.513897
Crat	-0.930803				Cyp2j12	3.21294
Crip2	-0.679989				Cystm1	0.523992
Crocc	-1.82782				D130020L05Rik	0.76013
Crtc3	-0.973791				D730003I15Rik	1.28553
Cry2	-0.912766				Dap	1.37017
Csnk1d	-0.825698				Dcaf13	0.853117
Csrnp3	-1.75754				Dcaf4	1.86706
Ctbp1	-0.578672				Dck	1.26771
Ctc1	-0.695598				Dclre1b	0.745384
Ctnna1	-0.95989				Ddx59	0.862975
Ctnna2	-0.964346				Decr2	0.866173
Ctnnb1	-0.863864				Denr	0.649302
Ctsf	-0.861151				Dipk2a	1.1381
Cttnbp2	-1.21771				Dleu2	0.5963
Cul4a	-0.619951				Dmac2l	0.991228
Cux1	-0.772225				Dnah9	1.09662
Cyp2u1	-1.60435				Drg1	1.36957
D430041D05Rik	-3.85456				Dtx3	0.645042
D430042O09Rik	-0.69168				Dtx4	1.6137
D930020B18Rik	-2.00949				Dusp16	0.938057
Dapk1	-1.58629				Dusp3	0.562281
Dbn1	-0.60282				Dusp8	0.995048
Dcaf5	-0.839898				Dyrk1a	0.670419
Dcdc5	-0.676817				Dyrk2	0.637756
Dclk2	-3.20888				E030042O20Rik	1.17583
Dclk3	-0.838437				Ebf1	0.570982
Dctn1	-0.53023				Ebf3	0.605821
Ddi2	-0.718639				Eci2	1.00943
Ddit4	-1.03179				Eci3	1.31628
Ddr1	-1.51622				Efhc1	1.63621
Ddx3y	-0.861202				Efhc2	0.654805
Ddx46	-0.539401				Efna5	1.45086
Dennd4b	-0.898164				Eif1b	0.617249
Dennd4c	-0.79436				Eif2a	0.67724
Dennd5b	-0.780488				Eif3e	0.573966
Desi2	-1.01708				Eif4a1	0.560223
Dffa	-0.552641				Eif4ebp2	1.20961
Dgkd	-0.960803				Eif4enif1	0.664573
Dgke	-1.19611				Elavl4	0.63165
Dgkg	-1.43315				Elmo1	1.4923
Dhdds	-0.665846				Emd	1.24577
Dhx30	-0.521234				Eml2	0.599939
Dhx37	-0.870788				Eno1	0.515899
Dhx57	-0.781891				Enoph1	0.54316
Diaph2	-0.684237				Entpd2	2.62442
Dido1	-0.589172				Eomes	1.15029
Dip2a	-1.12973				Epb41l4b	1.1825
Dip2b	-0.879316				Epc1	0.780676
Dis3l	-0.766895				Ephx4	2.18107
Dlgap3	-0.975954				Ercc3	0.834539
Dlgap4	-0.538669				Ergic2	0.556599
Dnajc13	-0.782068				Erich3	0.73641
Dnajc27	-0.845255				Etfbkmt	0.829163
Dnajc3	-0.915779				Exo5	2.03433
Dnm1	-1.16545				F11r	0.69129
Dnm2	-0.557752				Faap24	0.634563
Dnmt3a	-1.51458				Fads6	1.47891
Dock11	-2.76898				Fahd2a	1.34448
Dock7	-0.795063				Faim	0.734805
Dock9	-1.12949				Fam120a	0.566377
Dok4	-0.585868				Fam13a	0.585511
Dop1a	-0.610418				Fam178b	0.918301
Dpp9	-1.04531				Fam210a	1.07761
Dpysl3	-0.990833				Fam214a	0.797494
Dpysl5	-0.676683				Fam219b	1.44913
Dscaml1	-1.81254				Fam221a	1.36102
Dst	-1.90099				Fam222b	0.558976
Dstyk	-0.757692				Fam241b	0.53941
Dtx1	-1.13297				Fam45a	1.10364
Dusp4	-1.84333				Fam81b	0.832757
Dvl3	-0.949201				Fam92b	0.516813
Dyrk4	-0.905371				Fastkd1	1.06758
E130308A19Rik	-0.911877				Fbxo16	0.884471
E2f4	-0.971332				Fdxacb1	2.21437
E2f6	-0.857165				Fez1	1.58925
Ecpas	-0.725277				Fhl1	1.27925
Edem1	-2.27766				Fmo5	2.36574
Edem3	-1.09952				Fmo6	0.8609
Eepd1	-1.06588				Fopnl	0.688718
Efcab7	-0.676799				Frmd3	1.2611
Efnb3	-1.91061				Fsip1	1.28363
Efr3b	-1.5184				Fundc1	0.59906
Egr1	-2.77968				G3bp1	0.646103
Ehmt1	-0.839057				G6pdx	1.18617
Eif3b	-0.834247				Galm	1.51632
Eif4g1	-0.569725				Gatd1	0.619288
Elavl2	-0.57518				Gcnt7	1.44805
Eml1	-1.2018				Glt28d2	0.667316
Eml5	-1.29136				Glul	1.31966
Eno1b	-2.5318				Gm10101	1.22117
Enox1	-1.30575				Gm10138	0.98597
Epb41	-1.58185				Gm10432	1.38072
Epb41l1	-0.50051				Gm11992	0.896285
Epb41l3	-0.589224				Gm13185	0.818417
Epha5	-1.36082				Gm13648	1.07606
Epha7	-0.596255				Gm15564	0.590861
Erc1	-0.742093				Gm15663	1.92927
Erlin1	-1.24946				Gm15912	1.68992
Ermp1	-1.17986				Gm16150	2.44552
Ern1	-0.909382				Gm16196	1.8066
Esrra	-0.934161				Gm17690	0.831432
Esyt2	-1.22098				Gm1821	1.21115
Ext2	-0.960445				Gm20755	2.68129
Faap20	-1.26857				Gm26782	1.07951
Fads1	-0.660651				Gm31557	8.56429
Fam102a	-0.527261				Gm34294	0.908335
Fam110b	-0.831135				Gm36839	0.982809
Fam120c	-0.917699				Gm3896	14.0804
Fam135a	-1.26192				Gm4419	0.771145
Fam13b	-0.811958				Gm44259	0.858433
Fam13c	-0.773969				Gm45060	1.51815
Fam160b2	-1.04777				Gm45330	1.85525
Fam174b	-5.5464				Gm45428	1.09255
Fam20c	-2.15747				Gm45629	0.820565
Fam76b	-0.942871				Gm47542	4.52705
Fam83h	-1.03256				Gm48600	1.19794
Fam89a	-1.37057				Gm48968	1.77911
Fasn	-2.77458				Gm49066	0.678502
Fbf1	-1.64821				Gm49492	0.896028
Fbxl16	-0.871224				Gm4969	0.826904
Fbxo10	-0.527687				Gm49747	0.925939
Fbxw11	-1.0296				Gm49975	1.38404
Fbxw7	-1.23163				Gm50107	1.72629
Fem1b	-0.782357				Gm6878	1.587
Fhad1	-1.04019				Gm7160	0.942153
Fibin	-2.74062				Gnai3	0.725539
Flcn	-0.538316				Gnpda2	0.531801
Flii	-0.555458				Gpm6a	0.803947
Flnb	-1.23148				Gpr137c	0.681369
Flywch1	-0.947757				Gpr155	1.8221
Fnbp1l	-0.977803				Gpx6	2.12775
Foxj3	-1.13746				Grb7	0.722547
Frmd4b	-0.772502				Grhpr	0.882487
Fut8	-1.00106				Grk5	1.88698
Fxyd6	-1.99327				Grsf1	0.5728
Fyn	-1.00365				Gss	0.645301
Fzr1	-0.925829				Gt(ROSA)26Sor	0.964487
Galnt10	-1.11517				Gtf2h2	0.68128
Galnt14	-0.829284				H1f4	0.754815
Galnt15	-3.21759				H2bc21	2.4054
Gap43	-1.83139				H3f3b	0.518214
Gbf1	-0.78756				Hars	0.557508
Gch1	-4.32139				Hdac1	0.828771
Gcn1	-0.617463				Heca	1.33319
Gga1	-0.724946				Hemk1	1.29969
Gid4	-0.836891				Hfe	0.989609
Gk5	-0.504585				Hibch	0.706174
Gla	-0.671134				Hjurp	1.93703
Glce	-1.85812				Hmgn2	1.03048
Glo1	-0.528997				Hmgn3	0.555363
Gm11942	-0.66057				Hrk	0.833034
Gm12892	-4.94467				Hsd17b11	1.23377
Gm15459	-5.98601				Hspa2	0.853036
Gm15631	-0.611782				Hspa8	2.91012
Gm15920	-5.5545				Hspb11	0.574093
Gm26917	-0.882642				Htatip2	1.0976
Gm3375	-6.52814				Hus1	2.56564
Gm47021	-4.32277				Ica1	0.734808
Gm48623	-0.742186				Id4	0.562883
Gm4869	-1.30975				Ier3ip1	0.9067
Gm49759	-1.17522				Ifngr1	1.99987
Gm5855	-4.98621				Ift27	0.84033
Gm6394	-4.30663				Igha	2.31668
Gmcl1	-1.06558				Igkc	3.47692
Gmeb2	-0.597934				Ikzf2	1.52196
Gnao1	-0.875612				Il33	0.991841
Gng4	-2.12493				Ilvbl	0.777284
Gng8	-0.934694				Impa1	0.53247
Gns	-1.26403				Ino80c	0.682282
Golga3	-0.765738				Ip6k2	0.732848
Golga4	-0.77371				Ivns1abp	0.503386
Golga5	-0.673006				Jakmip1	1.43939
Golga7b	-0.931281				Josd2	0.720209
Golgb1	-1.14771				Kbtbd3	0.693034
Gpatch3	-2.60378				Kcnrg	1.79552
Gpc1	-2.24674				Kctd11	0.799358
Gpr158	-0.677305				Kdm6a	0.656688
Gpr162	-2.20963				Kif2a	1.07779
Gpsm1	-1.17589				Kirrel	2.2502
Gpt2	-0.823727				Klf6	0.636398
Gramd1b	-1.75946				Klhl13	0.686082
Gripap1	-0.653409				Klhl5	0.76675
Gse1	-1.89285				Klhl9	0.624322
Gtf2ird2	-0.751967				Kntc1	2.18369
Gtf3c1	-0.671671				Krt18	1.53133
Gtpbp3	-0.709749				Krt72	2.09955
Guf1	-1.34834				Krt90	2.7639
H1f0	-0.69852				Ktn1	0.926577
H2-M10.2	-6.82372				Kyat3	1.32105
H2-M10.3	-3.30511				Lancl2	0.774048
Hap1	-2.94679				Lap3	0.844312
Haus4	-1.45277				Leng1	0.729613
Hdac5	-1.32312				Lias	0.896455
Hdac6	-1.08206				Lifr	2.10177
Hdgfl2	-0.899911				Lingo2	1.00408
Hectd1	-0.924718				Lipe	3.66939
Heyl	-1.12166				Lmf1	0.645595
Hgsnat	-1.06374				Lrguk	0.966665
Hip1r	-1.29677				Lrp6	1.30558
Hirip3	-1.02134				Lrriq3	0.829172
Hist1h2al	-4.02534				Lsm6	0.512696
Hivep2	-0.515075				Luc7l3	0.594996
Hltf	-1.09473				Lurap1l	1.30665
Hnrnpab	-1.17315				Ly6e	1.8229
Hnrnpl	-0.84796				Ly96	1.23085
Homez	-0.693157				Lyrm4	0.835973
Hook1	-0.829317				Lyrm7	1.0705
Hook2	-0.824905				Lysmd3	1.44572
Hpcal1	-1.46527				Lzts3	1.28731
Hs3st1	-2.78014				Manea	0.871106
Hs3st3b1	-3.91834				Map3k19	0.531021
Hyou1	-2.38547				2007-03-02	0.958759
Icam1	-1.316				2008-03-02	0.920247
Ice1	-1.0393				Max	0.970764
Ide	-0.817807				Mboat1	1.11171
Ier2	-0.724652				Mcm4	1.25324
Ifi30	-1.45439				Mcoln3	1.72778
Ift172	-1.06364				Mdm2	0.519057
Ikbkb	-0.846903				Me1	2.37174
Il17ra	-1.111				Med21	0.761457
Il4ra	-0.691104				Mettl26	0.547434
Il6st	-2.27377				Mettl7a1	2.20651
Impa2	-1.66911				Mex3c	0.680021
Inpp4a	-1.31096				Mfge8	1.20576
Inpp5e	-0.892927				Mfsd4a	0.737738
Inpp5f	-1.39303				Mfsd6l	1.23672
Inppl1	-0.962327				Mgmt	1.20738
Ints1	-0.670488				Mgst1	1.75702
Ints9	-0.790833				Mkln1	0.510381
Iqce	-0.644027				Mlf1	0.680365
Iqgap2	-2.26308				Mlip	1.5553
Irf5	-3.63453				Mmgt1	0.731817
Irgq	-0.832228				Mob3b	0.914654
Itgb1	-0.791065				Moxd2	3.73423
Itpk1	-0.821806				Mrpl27	0.681256
Itpkb	-2.07087				Mrpl44	0.62208
Jag2	-0.654105				Mrpl51	0.664971
Jarid2	-2.51841				Mrps9	0.725773
Jhy	-0.717476				mt-Cytb	0.623012
Josd1	-0.950317				mt-Nd1	0.67166
Kalrn	-0.500048				mt-Nd2	0.987219
Kansl3	-0.626261				mt-Nd4	0.75539
Kcng1	-2.44414				mt-Nd5	0.60847
Kcnh4	-1.29029				mt-Rnr1	1.84118
Kcnh6	-1.01005				mt-Rnr2	0.738487
Kcnmb3	-1.76751				Mt2	1.13518
Kcnn1	-0.913371				Muc5b	2.78889
Kcnn2	-1.48358				Mustn1	2.04637
Kctd1	-2.53022				Myadm	0.730939
Kctd13	-0.776444				Myd88	0.951872
Kctd3	-0.826102				Nabp1	0.744127
Kctd7	-0.634541				Nae1	0.532074
Kdm3a	-0.696509				Nceh1	0.568753
Kdm4b	-1.95123				Ndufc1	0.830068
Kdm5d	-1.95151				Necab3	1.09069
Kdm6b	-1.4284				Nf1	1.39795
Kdm7a	-0.767185				Nfyb	1.02928
Kidins220	-0.573937				Nipsnap2	0.636809
Kif1a	-1.16343				Nipsnap3b	0.77298
Kif21a	-1.06718				Nln	0.824399
Kif5a	-1.23228				Nme5	0.764469
Kif9	-0.890521				Nmi	0.901158
Kirrel2	-0.521205				Nqo1	2.05572
Klc1	-1.03152				Nrm	1.56325
Klhl42	-1.25307				Nsmce1	0.584313
Klhl8	-1.21221				Nt5dc1	0.818968
Kmt2d	-0.525177				Nudt21	0.556626
Kmt5a	-0.736077				Nup35	0.830969
Kmt5b	-1.21347				Nxnl2	1.19751
Kmt5c	-0.59679				Nxpe3	1.02641
L1cam	-0.571879				Oard1	0.750498
Ldha	-1.08024				Oaz1	0.591256
Ldlrap1	-1.69309				Oaz2	0.721803
Leng8	-1.14495				Ocln	1.18877
Letm1	-1.25501				Ogfod3	0.523705
Letmd1	-0.596269				Ogg1	0.785509
Lgals3bp	-1.41308				Olfr16	14.7616
Lhfpl4	-0.893855				Olig2	2.69184
Lingo1	-0.688712				Oma1	0.739498
Llgl1	-1.05505				Omp	0.561633
Lmo2	-2.99158				Osbp2	0.936115
Lmtk2	-0.796545				Osbpl1a	0.848451
Lnx1	-1.08095				Osbpl9	0.727591
Lonp1	-1.36816				Oxsm	0.816238
Lpgat1	-1.98195				Pam	0.983212
Lpin2	-0.85058				Papss1	0.687876
Lrch1	-1.23701				Paxx	0.917267
Lrp10	-0.803762				Pbx1	2.60879
Lrpprc	-0.776009				Pbx3	1.6329
Lrrc27	-0.608367				Pcbp2	1.14951
Lrrc49	-0.597802				Pcca	1.12739
Lrrc8c	-0.699084				Pccb	1.08476
Lsr	-0.993547				Pcdh9	2.2919
Ltk	-1.01254				Pcdhb11	1.52925
Lyrm9	-0.788563				Pcna	0.773399
Madd	-0.7024				Pdcd6	1.1127
Magi1	-1.13384				Pdgfrl	0.839663
Map1a	-1.21816				Pdhb	0.522613
Map1b	-0.75184				Pdlim5	1.07363
Map2	-2.49339				Pea15a	1.33015
Map3k11	-2.2077				Pef1	0.69879
Map6	-0.923826				Pex11b	0.702307
Mapk11	-0.920292				Pfas	0.725807
Mapk14	-1.73722				Pfkfb2	0.692236
Mapk4	-1.60203				Pgm1	0.981268
Mapk8ip1	-1.08997				Phf2	0.610165
Mapk8ip3	-0.523998				Pigf	0.621195
Mapk9	-0.870685				Pik3ip1	1.06289
Mapt	-1.13944				Pip4k2c	0.667886
Marcksl1	-2.25721				Pir	1.32697
Mark4	-1.01137				Pkia	1.21413
Mast3	-0.881573				Plp2	1.03838
Mau2	-1.28558				Plppr1	0.69674
Mbl2	-2.635				Pls1	0.563229
Mboat2	-1.81711				Plxna1	1.78321
Mcm3ap	-0.786295				Pole4	0.51646
Mcph1	-0.878743				Pon1	2.4297
Mdc1	-1.01367				Pou2f3	2.23811
Med15	-0.717585				Pphln1	0.599465
Med26	-1.00613				Ppid	0.534115
Mef2b	-1.29074				Ppil4	0.828496
Meis3	-1.54319				Ppp2r3c	0.697103
Mfsd6	-0.729583				Ppp4r2	0.954779
Mib2	-0.928851				Prdx1	1.15953
Mical2	-0.653743				Prdx6	0.839424
Miga1	-0.697704				Prim1	0.859384
Mink1	-1.10154				Prom1	3.2859
Mlec	-1.03918				Prrg4	2.25923
Mlh1	-1.12193				Prss33	0.976346
Mlxip	-0.955083				Prxl2a	0.658942
Mmp15	-1.98391				Prxl2b	0.54616
Morc2a	-0.827935				Psma1	0.51948
Mpnd	-1.04334				Psma2	0.668923
Mprip	-0.740978				Psma3	0.501724
Mrps26	-1.42928				Psma5	0.54005
Mrs2	-0.755667				Psmb5	1.16639
Mslnl	-1.4698				Psmd14	0.741132
Mtcl1	-0.678893				Psme4	0.734655
Mtmr2	-0.791032				Ptch1	0.930508
Mtor	-1.16023				Ptdss2	0.634527
Mtrr	-1.15837				Ptpn2	1.35786
Mycbp2	-0.72049				Pts	1.21725
Myef2	-1.1546				Pttg1	6.63053
Myh9	-0.61112				Pwwp2a	0.913156
Myo1b	-2.67671				Rab11b	0.538938
Myo1d	-2.02038				Rab1a	0.60482
Myo1e	-0.678364				Rab28	0.540827
Myo5a	-0.911531				Rab30	0.698221
Myo5b	-2.0738				Rab3b	0.957986
Myo9b	-2.33173				Rab3gap1	0.646972
N4bp2	-0.770315				Rab9	0.7898
Nacad	-0.590853				Rabif	0.753155
Nagk	-0.508835				Rabl2	1.30477
Nap1l5	-0.940768				Rabl3	1.32624
Narf	-0.659009				Rad21	0.763305
Nckipsd	-0.733294				Rangap1	0.575817
Ncln	-1.30423				Rasl11a	1.33014
Ncoa2	-0.74644				Rbm15b	0.637383
Ndfip1	-0.934571				Rbm27	1.05812
Ndst1	-1.24079				Rbm34	0.593989
Ndst2	-1.44724				Rbm8a	0.701332
Necab1	-1.477				Reg3g	1.68582
Nedd4	-0.514574				Reps1	0.921036
Nenf	-2.99074				Rfc1	0.794111
Neu2	-0.52288				Rhoq	0.615016
Nf2	-1.01845				Rmnd5a	0.769964
Nfatc2	-3.00301				Rnf182	0.743716
Nfil3	-0.96107				Rnh1	0.984495
Nfkbid	-1.44846				Rpf2	0.714742
Nhlh2	-1.43044				Rpl3	1.79342
Nisch	-1.44682				Rpp38	0.687823
Nmnat3	-1.99091				Rps13-ps1	0.774834
Nol4	-0.692785				Rps15a	0.756282
Nomo1	-1.33216				Rps27rt	1.45086
Nphp1	-0.894262				Rps6ka5	1.16822
Nphp4	-0.877929				Rraga	0.622542
Nploc4	-1.0888				Rsph14	0.563511
Nr2c1	-0.694844				Rtp1	0.504896
Nr4a1	-0.943973				Rtp2	0.749634
Nr4a2	-2.72453				Rtraf	0.518812
Nrg1	-0.627929				Saal1	0.771536
Nrp1	-2.44209				Sar1b	0.521578
Nrp2	-4.83039				Sc5d	0.952785
Ntf3	-0.879845				Sccpdh	0.602182
Numa1	-1.26763				Scfd1	0.579938
Nup210	-1.18645				Scgb1c1	2.71317
Nup214	-0.524373				Scgn	1.62313
Nupl2	-0.836083				Scn4b	1.06423
Obsl1	-2.88178				Scoc	1.67433
Ocel1	-1.5732				Sdc2	0.930493
Ocrl	-1.45079				Sdhaf3	0.726542
Odf2	-0.69851				Sec14l3	1.13188
Oga	-1.26024				Sec24d	0.78856
Ogfr	-0.629359				Selenof	0.84447
Olfr151	-17.1848				Selenot	0.897082
Osbpl5	-0.767034				Serinc2	0.52694
Ostf1	-0.881838				Serpinb8	4.8796
Otud5	-1.7264				Serping1	1.4996
Pacs1	-1.33191				Setbp1	1.24233
Paip1	-1.59175				Sf3b4	0.51898
Pak2	-0.622379				Sfxn4	1.77723
Palm	-1.59514				Sgpl1	0.508183
Pank2	-1.23825				Sgtb	0.790473
Panx1	-1.03683				Sh3glb2	0.570644
Pappa	-0.802014				Sh3yl1	0.745212
Papss2	-1.60766				Siae	0.84846
Parg	-0.816095				Siah2	1.04215
Parp14	-1.77379				Slc12a2	0.637504
Parp8	-1.30946				Slc22a20	3.08015
Pbrm1	-0.745075				Slc25a40	0.731278
Pcdh1	-2.22958				Slc25a51	0.758113
Pcdh10	-1.37009				Slc2a1	0.762003
Pcdh17	-1.76229				Slc31a2	0.895093
Pcdh7	-3.58725				Slc35b4	0.824436
Pcdhb9	-1.42459				Slc35e1	0.708546
Pcdhga11	-0.673558				Slc35f5	0.900426
Pcdhgb2	-1.29626				Slc35f6	0.684506
Pclo	-0.822503				Slc46a3	1.45015
Pcna-ps2	-4.10649				Slc6a6	0.573052
Pcp4l1	-1.60141				Slc6a8	0.690253
Pcsk1	-1.04142				Slx4ip	0.9771
Pcsk1n	-3.9387				Smim7	0.835665
Pcsk2	-2.78197				Smpdl3a	0.712111
Pde1c	-0.758263				Snhg10	0.819072
Pde4a	-1.26328				Snrpb	0.982935
Pde4d	-3.25479				Snx10	1.04954
Pde4dip	-1.08534				Sorbs2	0.781005
Pde7b	-1.39411				Sord	1.39002
Pdgfa	-1.17117				Sos2	0.757895
Pdpr	-1.32279				Spag6l	0.99965
Per2	-0.746052				Spag9	0.754382
Pex5	-0.601757				Spcs3	0.734505
Pfkp	-0.505546				Specc1	0.555435
Phactr2	-2.1627				Sprr1a	1.17242
Phka1	-0.993805				Srd5a2	4.5454
Phrf1	-0.557322				Sri	0.540306
Pi4ka	-0.834027				Ssbp2	0.674768
Pigg	-0.792982				Stard3nl	1.10263
Pigk	-0.755206				Stk25	0.676353
Pik3r2	-0.602907				Stmn4	1.29444
Pim3	-1.43761				Stmnd1	1.47174
Pip5k1c	-1.44741				Stt3a	1.29868
Pitpnc1	-1.31859				Sucla2	0.664777
Pla2g6	-0.91111				Sugt1	0.79471
Plaat1	-1.29404				Sult1c1	1.95587
Plaat3	-1.32479				Sult1d1	1.48
Plagl1	-0.852113				Suox	0.76607
Plekha6	-0.923599				Swt1	0.697618
Plekha7	-0.872683				Taf7	0.613132
Plekhm3	-0.558206				Tapbpl	0.592965
Plppr3	-1.77547				Tbc1d30	0.89541
Plxna3	-0.744734				Tbccd1	0.837744
Plxna4	-0.653351				Tekt1	0.556249
Plxnb1	-1.27493				Tex30	1.27013
Plxnb2	-0.771424				Tex52	0.693465
Pnkd	-0.64833				Timm10b	0.597666
Pnmal1	-1.16412				Timmdc1	1.45062
Pnmal2	-3.46736				Tle3	0.724218
Pnrc1	-0.737952				Tmc5	1.47035
Polg2	-0.823102				Tmc7	1.38427
Polr1a	-0.97241				Tmcc1	1.22608
Polr3a	-0.524596				Tmed7	0.828335
Pomt1	-0.636583				Tmed9	0.589908
Pon3	-0.513399				Tmem104	0.519139
Pop5	-0.917378				Tmem109	0.735079
Ppargc1a	-2.13427				Tmem129	0.658886
Ppfibp1	-1.58415				Tmem130	0.685968
Ppip5k1	-1.20895				Tmem136	0.669287
Ppl	-1.57499				Tmem170b	1.37367
Ppme1	-0.897368				Tmem176a	1.72395
Ppp1r15a	-0.554705				Tmem241	0.791879
Ppp1r15b	-0.514384				Tmem243	0.984644
Ppp1r16b	-1.74024				Tmem35b	1.29703
Ppp2r3d	-0.973797				Tmem43	0.828897
Ppp3cc	-0.990512				Tmem60	0.588407
Ppp4r1	-1.01442				Tmsb4x	0.620424
Prdm15	-1.33965				Tmtc2	2.23958
Prkaca	-0.507549				Tnks2	0.661497
Prkcd	-0.938543				Tomm5	0.601732
Proser2	-2.38236				Tppp	1.34874
Prpf38b	-0.889655				Tprkb	1.22727
Prph	-2.40423				Tra2b	0.532246
Prr15	-1.19464				Trappc13	0.567797
Prrc2c	-1.0767				Trappc2	0.558784
Prune2	-1.95867				Trim32	0.559704
Psd	-0.735764				Triqk	0.557443
Ptn	-0.572418				Trmt10c	0.737405
Ptprf	-1.39268				Trps1	1.69466
Ptprg	-0.732671				Tsc22d1	0.97892
Ptprn	-4.70098				Tsc22d2	0.692302
Ptprs	-1.06574				Tsc22d3	1.22989
Pwwp2b	-1.92412				Tspyl4	0.882365
Pwwp3a	-0.95141				Ttc32	0.693866
Pxdn	-1.40349				Ttll1	0.659959
Qsox2	-0.9932				Tuba1a	0.658023
Rab11fip1	-0.969221				Tulp3	0.777147
Rab11fip4	-0.767851				Txn1	1.12503
Rab3c	-3.78462				Uba2	0.589226
Rab3d	-0.656325				Ubap1	0.65511
Rab3ip	-0.68481				Ube2g1	0.957848
Ralgps2	-0.669166				Ublcp1	1.77052
Rap1gap	-0.893523				Uckl1os	0.822898
Rapgef6	-1.01112				Ufsp2	0.610828
Rasa2	-1.11384				Ugdh	0.771722
Rassf4	-0.772101				Ugt2a2	1.004
Rbm19	-1.32734				Umad1	0.64354
Rbm45	-2.60357				Umps	0.62013
Rcan1	-1.56311				Usp14	0.504957
Rcbtb1	-1.04122				Usp21	1.74207
Rcn2	-0.884622				Vamp3	0.647413
Rdh13	-1.1999				Vbp1	1.00187
Relb	-1.67022				Vmo1	3.14239
Rell1	-1.21301				Vps45	0.517907
Rexo1	-0.770885				Vti1b	0.507384
Rflnb	-1.05637				Wdr20	0.5342
Rfng	-0.993392				Wdr61	0.548346
Rgs3	-0.738236				Wdr75	0.602244
Rgs6	-1.05583				Wdr92	0.611731
Rgs7	-1.76776				Wee2	2.48177
Rgs7bp	-6.075				Wfdc18	3.57353
Rhov	-2.86106				Wfdc2	1.96186
Rnf111	-0.73055				Wfdc3	0.784127
Rnf123	-0.891403				Wls	1.17593
Rnf145	-1.30536				Xist	10.6901
Rnf185	-1.29351				Xrcc6	0.539816
Rnf216	-0.924983				Yif1a	0.755484
Rpap1	-0.691817				Yipf2	0.658506
Rprm	-2.02853				Ythdc1	0.615453
Rps6kc1	-0.633948				Zc2hc1a	0.59333
Rpsa-ps10	-7.55822				Zcchc18	0.541424
Rptor	-0.695953				Zdhhc18	1.12664
Rragd	-1.46111				Zfand3	1.12259
Rtel1	-1.51988				Zfp131	0.687547
Rtl6	-0.755872				Zfp235	0.740443
Rtn2	-0.89562				Zfp385b	0.600899
Rufy1	-0.625096				Zfp386	1.16128
Rundc1	-1.0993				Zfp426	0.723922
Sacm1l	-0.593057				Zfp474	1.09023
Safb	-0.583939				Zfp655	1.07962
Safb2	-0.583581				Zfp689	0.626112
Samd10	-1.16076				Zfp772	1.86537
Samd14	-1.39101				Zfp866	0.586848
Sart1	-0.950512				Zfp874a	1.49029
Sart3	-0.778629				Zfp9	1.40775
Sbf1	-1.24459				Zfp959	0.880884
Sbf2	-1.3042				Zfp963	0.984508
Sbk1	-2.56206				Zscan22	0.562392
Sbno2	-0.555528				Zswim1	0.577248
Scamp1	-0.725465
Scd2	-0.668883
Sclt1	-1.39132
Scn3a	-1.60135
Scn8a	-1.94463
Scpep1	-1.88456
Scyl3	-1.18408
Secisbp2l	-1.16255
Sema3e	-1.07565
Sema4c	-0.794262
Sema4d	-1.726
Sema6c	-4.58925
Sema7a	-1.47932
2007-09-02	-0.584128
2012-09-02	-0.874285
Sesn2	-0.755635
Sestd1	-1.10025
Setd2	-0.886316
Setdb1	-1.24947
Sfswap	-0.628922
Sfxn1	-0.733739
Sgk1	-0.55491
Sgsm1	-0.707712
Sgsm2	-0.845714
Sidt2	-1.70006
Sik1	-2.06908
Sike1	-0.890242
Sipa1l2	-0.695955
Sipa1l3	-0.86602
Slc14a2	-1.00995
Slc1a1	-0.959881
Slc24a2	-1.40173
Slc27a2	-1.46001
Slc27a4	-1.12298
Slc35a3	-0.733351
Slc38a10	-0.699841
Slc41a1	-2.11188
Slc49a4	-1.45716
Slc4a4	-1.67639
Slc4a8	-0.739915
Slc6a17	-1.50098
Slc7a5	-0.99333
Slc7a8	-2.15825
Slc9a7	-0.843494
Slc9a8	-0.674629
Slit1	-1.99403
Smad5	-1.32512
Smarca2	-1.10471
Smarca4	-0.52341
Smarcc1	-0.638151
Smarcc2	-0.566748
Smarcd2	-0.979567
Smg7	-0.563782
Smim10l1	-0.748361
Snap91	-0.631146
Snca	-0.50112
Snd1	-1.73182
Snph	-0.616341
Snrnp200	-0.600375
Snx33	-1.94687
Snx9	-0.779414
Socs2	-2.37134
Socs4	-0.961427
Sorbs1	-0.67274
Sorl1	-1.33053
Sowaha	-1.18581
Sox11	-0.762811
Sox4	-2.92438
Specc1l	-0.943764
Spg7	-1.45911
Spindoc	-1.48644
Spint1	-4.1827
Spock1	-0.893987
Spon2	-0.893854
Sptan1	-1.00302
Sptbn1	-0.930382
Srcap	-0.745578
Srpk2	-0.728009
Srrm2	-0.819472
Srsf1	-0.93902
Srsf4	-0.874699
St14	-0.983589
St6galnac2	-0.804524
St6galnac4	-1.14243
Steap2	-2.33186
Stk32a	-2.54864
Stk35	-1.51609
Stk40	-0.808774
Stmn1	-1.55001
Stmn2	-1.47534
Stn1	-1.30702
Strip1	-0.746
Sugp2	-0.676718
Supt16	-1.90868
Sv2c	-1.20263
Syn1	-1.03303
Syne2	-0.857045
Syngr1	-1.06699
Synj1	-0.504873
Syt16	-1.35023
Syt3	-1.94857
Syt4	-3.19007
Syt5	-0.709503
Szt2	-0.973099
Tacc2	-1.57788
Taf6l	-0.759124
Taok2	-1.57975
Tapt1	-0.755159
Tasor	-0.970831
Tasor2	-0.699441
Tbc1d16	-1.74702
Tbc1d22b	-0.875045
Tbc1d8	-1.41538
Tbc1d9b	-0.943828
Tbl1x	-0.982573
Tcf20	-0.935971
Tcof1	-0.848211
Tcp11	-0.902041
Tctn3	-0.511703
Tecpr2	-1.57511
Tenm2	-4.09368
Tenm4	-4.34344
Tent5a	-4.98556
Tep1	-0.82313
Terf2	-0.989031
Tesc	-0.943271
Tet1	-1.60656
Tfdp2	-1.7376
Tgfb2	-1.55756
Tgfbr3	-1.52042
Tgfbrap1	-0.666896
Tgif1	-2.2648
Tiparp	-0.849271
Tjp1	-0.885235
Tmbim6	-1.02382
Tmcc2	-0.8433
Tmcc3	-0.911763
Tmem120b	-0.872665
Tmem164	-0.8761
Tmem201	-1.58431
Tmem246	-0.789761
Tmem268	-1.09572
Tmem64	-2.08038
Tmem8	-1.22917
Tmem87a	-4.79342
Tmem9b	-1.17653
Tmf1	-1.06859
Tmtc4	-0.713647
Tnrc18	-2.71592
Tob1	-0.834762
Tomm70a	-0.866642
Tor3a	-1.25767
Tpr	-1.02937
Traf3	-0.906415
Trib3	-1.30855
Trim36	-0.790245
Trmt1	-0.694684
Trmt2b	-0.632901
Trp53bp1	-0.990619
Trp53i11	-3.83134
Tshz2	-0.670159
Tstd1	-0.860479
Ttbk2	-0.870962
Ttc3	-0.533193
Ttc37	-1.00513
Ttc9b	-1.22018
Ttf1	-1.0349
Ttpal	-0.772666
Ttyh3	-1.44138
Tuba1c	-1.99982
Tuba4a	-3.80166
Tubb5	-0.960856
Tut7	-0.828583
Tvp23a	-0.84888
Twsg1	-0.543748
Txndc5	-0.850557
Ube3b	-0.577638
Ube4b	-0.733548
Ubl3	-1.02817
Ubr2	-0.790944
Ulk4	-0.540177
Unc119b	-1.09739
Unc13a	-1.89746
Unc13b	-2.44042
Unc5b	-1.75007
Upf1	-1.84004
Urgcp	-0.541038
Uri1	-1.22951
Usp19	-0.579151
Usp22	-0.822649
Usp6nl	-0.584588
Utp18	-1.63021
Vars	-1.23945
Vgf	-2.40319
Vipas39	-0.797852
Vldlr	-1.26729
Vps9d1	-0.685249
Vwa8	-0.637281
Wasf1	-0.958552
Wdfy1	-3.63509
Wdr17	-0.53746
Wdr63	-0.63349
Wipi2	-1.34966
Wrnip1	-0.922801
Wsb2	-0.623469
Xpnpep3	-0.872944
Xpot	-0.871163
Xylt1	-1.72882
Ylpm1	-0.612062
Zbed3	-1.63849
Zbtb20	-0.915428
Zbtb48	-1.05241
Zbtb7a	-0.791438
Zc3h13	-1.12536
Zc3h18	-0.801173
Zdhhc21	-0.529802
Zdhhc9	-1.5019
Zfp106	-1.37638
Zfp12	-0.955775
Zfp13	-1.20349
Zfp142	-0.75191
Zfp219	-1.23204
Zfp358	-0.782308
Zfp422	-1.19514
Zfp423	-1.26017
Zfp518b	-1.06054
Zfp523	-1.36773
Zfp532	-1.06883
Zfp574	-0.637141
Zfp579	-1.10961
Zfp592	-1.28223
Zfp61	-0.793307
Zfp612	-0.669988
Zfp629	-1.4804
Zfp646	-1.76169
Zfp740	-0.737099
Zfp956	-0.87245
Znfx1	-0.696172
Zswim4	-1.69762
Zswim8	-1.10895

## Sheet: Figure 4i
Figure 4i
Gene	Olfr16.log2FoldChange	Olfr16 modulation	Olfr151.log2FoldChange	Olfr151 modulation
0610010F05Rik	-0.991145	Downreg	-0.487583	n.s.
1110018N20Rik	0.673783	Upreg	0.124044	n.s.
1700003E16Rik	0.581386	Upreg	0.389959	n.s.
1700013A02Rik	5.10285	Upreg	6.5233	Upreg
1700013F07Rik	-0.118412	n.s.	-0.907743	Downreg
1700017B05Rik	-1.44546	Downreg	-0.968008	Downreg
1810058I24Rik	1.13126	Upreg	1.2754	Upreg
2010204K13Rik	0.815814	Upreg	0.216202	n.s.
2410004P03Rik	-0.413393	n.s.	-0.777741	Downreg
2510039O18Rik	-0.071578	n.s.	-1.95549	Downreg
2610001J05Rik	0.559995	n.s.	1.02945	Upreg
2810001G20Rik	0.47668	n.s.	0.759149	Upreg
3110056K07Rik	0.71512	Upreg	0.427274	n.s.
4833417C18Rik	1.49979	Upreg	0.579592	n.s.
4930483P17Rik	-0.394661	n.s.	-1.53272	Downreg
4933404O12Rik	-0.664683	Downreg	-0.0442258	n.s.
5033430I15Rik	1.34197	Upreg	0.711687	Upreg
5530601H04Rik	-0.740946	Downreg	-0.0397237	n.s.
5730403I07Rik	1.60414	Upreg	1.00768	Upreg
6430548M08Rik	1.41676	Upreg	0.777248	Upreg
9530034E10Rik	2.33447	Upreg	2.27375	Upreg
A430035B10Rik	-0.172409	n.s.	-1.27792	Downreg
A730046J19Rik	0.72854	Upreg	-0.430197	n.s.
Aacs	-0.251857	n.s.	-0.87058	Downreg
Aatk	-0.0603724	n.s.	-0.907961	Downreg
Abca2	-0.750465	Downreg	-1.22895	Downreg
Abcc1	-1.05722	Downreg	-1.52725	Downreg
Abcc10	0.81261	Upreg	0.0778572	n.s.
Abcd3	-1.48264	Downreg	0.360194	n.s.
Abcg1	0.375123	n.s.	1.14319	Upreg
Abhd16b	1.18974	Upreg	0.988118	Upreg
Abhd17a	0.00319728	n.s.	-0.505771	Downreg
Abhd2	2.47162	Upreg	0.923895	Upreg
Abraxas2	-0.32404	n.s.	-0.50161	Downreg
Acaa2	-1.53218	Downreg	-0.651535	Downreg
Acad11	-0.390347	n.s.	-0.9828	Downreg
Acin1	0.398005	n.s.	0.549695	Upreg
Acly	0.629257	Upreg	1.02758	Upreg
Aco1	-0.243448	n.s.	-0.586297	Downreg
Acot13	1.41834	Upreg	0.558685	Upreg
Acsl4	0.112014	n.s.	1.20711	Upreg
Acsl6	-0.312262	n.s.	-0.736621	Downreg
Acss2	-0.409468	n.s.	-0.571149	Downreg
Acss3	-1.24341	Downreg	-0.426654	n.s.
Actr3b	-0.115896	n.s.	-0.656276	Downreg
Adam23	-0.160394	n.s.	-1.27718	Downreg
Adgrl2	-0.972144	Downreg	-1.3176	Downreg
Adh5	-0.693611	Downreg	-0.55358	Downreg
Adi1	-0.329429	n.s.	-0.884344	Downreg
Adss	0.755049	Upreg	1.39425	Upreg
Afap1	0.356547	n.s.	0.728534	Upreg
Aff1	0.129156	n.s.	0.619675	Upreg
Aff3	0.769925	Upreg	0.345649	n.s.
Aga	-0.618386	Downreg	-0.5509	n.s.
Agap3	0.0864392	n.s.	-1.1363	Downreg
Agfg1	-0.0524726	n.s.	-1.20451	Downreg
Ago2	0.697239	Upreg	0.589561	n.s.
Ago4	-1.36967	Downreg	-1.47341	Downreg
Agpat3	0.128626	n.s.	-1.2751	Downreg
Agpat4	0.853733	Upreg	0.706083	Upreg
Agpat5	2.00544	Upreg	2.36891	Upreg
Agtrap	-0.720755	Downreg	-1.01362	Downreg
Ahctf1	-0.00334135	n.s.	0.621988	Upreg
Ahcyl2	0.597093	n.s.	2.3726	Upreg
Ak1	-0.665973	Downreg	-1.14382	Downreg
Ak2	0.673035	n.s.	0.900323	Upreg
Ak3	-1.22431	Downreg	-0.201548	n.s.
Ak6	0.293141	n.s.	0.628782	Upreg
Akap13	0.06435	n.s.	1.63546	Upreg
Akirin2	-0.202865	n.s.	-2.48736	Downreg
Akt2	0.168218	n.s.	0.654625	Upreg
Aldh4a1	-0.680747	Downreg	-1.57802	Downreg
Alkbh5	-0.0952787	n.s.	-0.962615	Downreg
Amph	-0.482825	n.s.	-0.70087	Downreg
Amz2	0.880813	Upreg	0.603354	Upreg
Anapc11	-0.135047	n.s.	-0.602987	Downreg
Ank	-0.133893	n.s.	-1.04708	Downreg
Ankfy1	1.04212	Upreg	0.239533	n.s.
Ankrd13b	-0.37104	n.s.	-2.06586	Downreg
Anks6	-0.479818	n.s.	-0.905569	Downreg
Ano6	0.118829	n.s.	0.805678	Upreg
Anxa5	0.618028	Upreg	0.425538	n.s.
Anxa7	-0.000795067	n.s.	-0.573649	Downreg
Ap1ar	-0.156058	n.s.	-1.54996	Downreg
Ap2a2	0.313724	n.s.	0.621757	Upreg
Ap5s1	0.400599	n.s.	0.571488	Upreg
Apbb1	0.520148	Upreg	0.378215	n.s.
Aph1b	-0.17452	n.s.	-0.63246	Downreg
Arap2	-0.865648	Downreg	-1.57261	Downreg
Arf6	-0.159603	n.s.	-3.14925	Downreg
Arfgef1	0.0299466	n.s.	-0.917107	Downreg
Arfgef3	0.891319	Upreg	0.769183	Upreg
Arhgap17	0.611184	Upreg	1.30038	Upreg
Arhgap19	0.300988	n.s.	1.58975	Upreg
Arhgap35	0.473335	n.s.	1.13288	Upreg
Arhgap42	0.219754	n.s.	1.91009	Upreg
Arhgap44	1.00075	Upreg	0.841638	Upreg
Arhgdig	-0.350584	n.s.	-1.76117	Downreg
Arhgef1	-0.852831	Downreg	-0.316771	n.s.
Arhgef11	0.137558	n.s.	-0.711054	Downreg
Arhgef3	0.212012	n.s.	0.527102	Upreg
Arid1b	-0.676675	Downreg	-0.707551	Downreg
Arid5a	2.13473	Upreg	3.45645	Upreg
Arih1	0.0401752	n.s.	-0.777901	Downreg
Arl14ep	-1.01627	Downreg	-0.226772	n.s.
Arl14epl	-0.264947	n.s.	-0.984085	Downreg
Armc3	-1.07703	Downreg	-0.905584	Downreg
Armc4	-0.617676	Downreg	-1.16102	Downreg
Armcx5	0.678733	Upreg	0.0943505	n.s.
Armh4	-0.573265	Downreg	-0.923189	Downreg
Arrdc4	-1.45555	Downreg	-0.324019	n.s.
Arsb	-0.86031	Downreg	-1.06068	Downreg
Arsk	-1.59842	Downreg	-0.57473	n.s.
Asah1	1.33246	Upreg	0.922116	Upreg
Ascc1	-0.321357	n.s.	-0.94788	Downreg
Asns	0.246431	n.s.	0.791796	Upreg
Aspg	-0.867432	Downreg	-0.248852	n.s.
Atcay	0.57988	n.s.	0.675486	Upreg
Atf2	0.396365	n.s.	1.16989	Upreg
Atg10	-0.66547	Downreg	-0.320015	n.s.
Atg16l2	1.26935	Upreg	1.81841	Upreg
Atl1	-0.540314	n.s.	-2.00873	Downreg
Atl3	0.769871	Upreg	0.734155	Upreg
Atp2a2	-0.119964	n.s.	-1.32735	Downreg
Atp2b1	0.883368	Upreg	0.748501	Upreg
Atp2b4	2.23738	Upreg	1.78861	Upreg
Atp2c2	-1.36652	Downreg	-1.61667	Downreg
Atp7a	-1.03569	Downreg	0.19277	n.s.
Atp8b2	-0.882664	Downreg	-0.114221	n.s.
Atp9b	0.0155098	n.s.	1.05356	Upreg
Atr	-0.936783	Downreg	-0.164577	n.s.
Atrn	-0.0428194	n.s.	-1.09965	Downreg
Atxn1	0.863779	Upreg	0.474383	n.s.
Auts2	0.74383	Upreg	1.64424	Upreg
Avl9	0.655137	n.s.	1.24053	Upreg
Axin1	-0.111644	n.s.	-0.60511	Downreg
Azin1	0.504966	Upreg	0.481047	n.s.
Azin2	-0.0383364	n.s.	-0.68607	Downreg
B230118H07Rik	-0.0999921	n.s.	-0.701008	Downreg
B230216N24Rik	2.07508	Upreg	2.65646	Upreg
B3gnt8	-0.877054	Downreg	-1.27513	Downreg
B430212C06Rik	3.68581	Upreg	4.25756	Upreg
B4galt4	-0.784913	Downreg	-1.18927	Downreg
B9d2	0.0433878	n.s.	-0.68066	Downreg
Babam1	-0.828208	Downreg	-0.601155	Downreg
Babam2	0.0954602	n.s.	0.814144	Upreg
Baiap2	0.877493	Upreg	0.999633	Upreg
Baiap2l1	-0.172804	n.s.	-0.587879	Downreg
Baz1b	-0.0476262	n.s.	-1.04404	Downreg
BC004004	-0.542821	Downreg	-0.425134	n.s.
BC017158	-0.456854	n.s.	-0.86534	Downreg
BC025920	-0.168491	n.s.	-1.07092	Downreg
BC049352	0.772795	Upreg	0.345228	n.s.
Bcar3	-0.0782296	n.s.	-0.92746	Downreg
Bcas3	-0.76781	Downreg	-0.288506	n.s.
Bckdk	-0.800795	Downreg	0.0878086	n.s.
Bcl11b	-0.410209	n.s.	-1.10023	Downreg
Bcl2	-0.246937	n.s.	-0.635805	Downreg
Bcl6	1.61157	Upreg	0.562991	Upreg
Bclaf1	0.718927	Upreg	1.06022	Upreg
Bex3	0.635722	Upreg	0.264151	n.s.
Bicdl1	1.02151	Upreg	-0.424173	n.s.
Bin1	-0.482358	n.s.	-0.873589	Downreg
Bmpr2	1.11009	Upreg	0.671721	Upreg
Bod1l	-0.814851	Downreg	-0.80982	Downreg
Borcs5	-0.596734	Downreg	-0.253663	n.s.
Bphl	-0.610017	Downreg	-0.76149	Downreg
Brat1	-0.0205114	n.s.	0.599485	Upreg
Brd1	0.629972	Upreg	-0.0936595	n.s.
Brdt	0.566401	Upreg	0.17163	n.s.
Brinp2	1.22322	Upreg	0.623665	Upreg
Brsk2	0.263182	n.s.	-0.7818	Downreg
Bsn	0.647602	Upreg	0.636566	Upreg
Btbd2	-0.176716	n.s.	-2.89902	Downreg
Btbd8	-0.0352447	n.s.	-0.848246	Downreg
Btbd9	0.678123	Upreg	0.199748	n.s.
Btg2	-0.143879	n.s.	0.799015	Upreg
C1qtnf12	-1.14245	Downreg	0.428045	n.s.
C2cd3	-0.00597442	n.s.	-0.700569	Downreg
C77080	-0.956847	Downreg	-0.141783	n.s.
Cabp4	-0.836329	Downreg	-0.603529	n.s.
Cacnb3	-1.14131	Downreg	-1.51898	Downreg
Cad	-1.00281	Downreg	-0.530146	Downreg
Calcoco1	-0.540695	n.s.	-0.651545	Downreg
Camkmt	-0.674231	Downreg	-0.0311476	n.s.
Camsap1	-0.135959	n.s.	-1.02249	Downreg
Camsap3	-0.00207074	n.s.	1.28346	Upreg
Capsl	-0.370944	n.s.	-0.771248	Downreg
Car2	-0.344439	n.s.	-0.541578	Downreg
Card19	1.41765	Upreg	0.553856	n.s.
Carhsp1	0.180886	n.s.	1.05288	Upreg
Cars	0.247356	n.s.	0.793039	Upreg
Cartpt	1.62501	Upreg	0.0550123	n.s.
Casd1	-0.964556	Downreg	-0.522048	n.s.
Casp3	-0.76243	Downreg	-0.0319772	n.s.
Casp8ap2	0.129716	n.s.	0.756779	Upreg
Casp9	0.0512108	n.s.	0.875907	Upreg
Cav2	0.0563556	n.s.	4.56361	Upreg
Cbs	-0.339064	n.s.	-0.905493	Downreg
Cbwd1	1.48896	Upreg	1.82455	Upreg
Cbx2	-0.945205	Downreg	0.138811	n.s.
Cbx4	-1.04959	Downreg	-1.36983	Downreg
Cbx5	0.0851154	n.s.	0.653321	Upreg
Ccdc126	-0.281216	n.s.	-0.531242	Downreg
Ccdc146	-0.430718	n.s.	-1.40636	Downreg
Ccdc151	-0.0743771	n.s.	-0.537291	Downreg
Ccdc174	0.609187	Upreg	0.405382	n.s.
Ccdc6	0.427778	n.s.	0.766525	Upreg
Ccdc60	-1.7994	Downreg	-0.702799	n.s.
Ccdc66	0.355651	n.s.	0.882369	Upreg
Ccdc92b	-0.829461	n.s.	-1.8353	Downreg
Ccdc96	0.076369	n.s.	-0.592579	Downreg
Ccng1	-0.643048	Downreg	-0.366407	n.s.
Ccnl2	0.320539	n.s.	0.572577	Upreg
Ccno	0.296612	n.s.	0.93866	Upreg
Ccser1	-0.221722	n.s.	-0.893755	Downreg
Ccser2	0.868099	Upreg	0.338505	n.s.
Cd274	0.919181	Upreg	1.1632	Upreg
Cd276	-0.674529	n.s.	-0.931054	Downreg
Cd36	-0.0128977	n.s.	0.926778	Upreg
Cd9	0.0836735	n.s.	0.555376	Upreg
Cdc14a	0.713103	Upreg	0.67714	Upreg
Cdc37l1	0.307342	n.s.	0.853363	Upreg
Cdc7	0.977137	Upreg	0.306444	n.s.
Cdc73	-0.0987985	n.s.	-1.46937	Downreg
Cdh15	-0.210263	n.s.	-1.03996	Downreg
Cdk16	-0.152706	n.s.	-1.00424	Downreg
Cdkn1a	1.94448	Upreg	2.35119	Upreg
Cebpz	0.123786	n.s.	0.711289	Upreg
Cecr2	-0.623593	Downreg	-0.389086	n.s.
Celf3	0.571972	Upreg	0.788381	Upreg
Cemip2	-0.012245	n.s.	0.529389	Upreg
Cend1	0.596968	Upreg	0.33983	n.s.
Cep250	-1.16015	Downreg	-0.373249	n.s.
Cep95	0.671906	Upreg	0.166328	n.s.
Cfap100	0.172929	n.s.	-0.637571	Downreg
Cfap126	-0.24034	n.s.	-0.599469	Downreg
Cfap57	-0.733169	Downreg	-0.605998	Downreg
Cfap61	-0.816075	Downreg	-0.188305	n.s.
Cfap69	0.26075	n.s.	0.978825	Upreg
Cfap74	0.233784	n.s.	0.848229	Upreg
Cfap97d2	-0.64543	Downreg	-0.887314	Downreg
Cfl1	0.536393	Upreg	0.3053	n.s.
Chaf1a	-0.732817	Downreg	-0.419414	n.s.
Chchd6	-0.0986416	n.s.	-0.608537	Downreg
Chd1l	0.112035	n.s.	0.67952	Upreg
Chd3	-0.873402	Downreg	0.268558	n.s.
Chd8	0.178328	n.s.	-0.567558	Downreg
Chic2	-0.0655523	n.s.	-0.836387	Downreg
Chp1	0.231341	n.s.	0.793331	Upreg
Chpf2	0.477085	n.s.	0.746523	Upreg
Chst11	1.24546	Upreg	0.341473	n.s.
Chst12	-0.890989	Downreg	-0.472526	n.s.
Chst8	0.773948	Upreg	1.40795	Upreg
Cic	0.477764	n.s.	0.705882	Upreg
Cidea	3.57673	Upreg	3.39902	Upreg
Cinp	0.121323	n.s.	0.808653	Upreg
Cisd2	0.324307	n.s.	0.572234	Upreg
Clasp1	0.32242	n.s.	0.912102	Upreg
Clasp2	-0.12474	n.s.	-0.55792	Downreg
Clcn5	-0.967973	Downreg	-0.0241682	n.s.
Cldn3	0.130353	n.s.	0.603641	Upreg
Cldn9	-0.0468039	n.s.	-0.70237	Downreg
Clic1	0.825491	Upreg	0.217445	n.s.
Clic3	-0.432058	n.s.	-1.37156	Downreg
Clic4	-0.0603353	n.s.	0.741908	Upreg
Clk4	0.65521	Upreg	0.288107	n.s.
Cln8	0.642327	Upreg	0.415748	n.s.
Clp1	0.375823	n.s.	0.613058	Upreg
Clptm1l	-0.228544	n.s.	-1.9854	Downreg
Clstn1	0.130583	n.s.	-1.05011	Downreg
Clstn2	-0.190863	n.s.	-0.843397	Downreg
Cltc	0.255151	n.s.	0.834416	Upreg
Clybl	-0.102149	n.s.	-0.817858	Downreg
Cmpk2	-0.429599	n.s.	-0.669023	Downreg
Cnga2	-0.652674	Downreg	-0.676874	Downreg
Cngb1	-0.466112	n.s.	-0.718122	Downreg
Cnih4	0.136721	n.s.	0.876302	Upreg
Cnksr3	-0.871474	Downreg	-0.909914	Downreg
Cnot1	-0.120105	n.s.	0.900878	Upreg
Cnot6	-0.0464963	n.s.	-0.849052	Downreg
Coil	-1.74129	Downreg	-0.0574547	n.s.
Commd4	-0.175455	n.s.	-0.61982	Downreg
Comt	-0.629009	Downreg	-0.309806	n.s.
Copa	0.768864	Upreg	0.414372	n.s.
Coq10a	-0.125677	n.s.	-1.8707	Downreg
Coq8a	-1.56011	Downreg	-0.106319	n.s.
Coq8b	0.639409	Upreg	0.362255	n.s.
Coro2a	-0.198298	n.s.	-0.682479	Downreg
Coro7	-0.277508	n.s.	-0.709025	Downreg
Cox10	0.240043	n.s.	0.639205	Upreg
Cox5a	0.0602542	n.s.	0.558981	Upreg
Cpd	-0.153146	n.s.	-0.953962	Downreg
Cpeb1	-0.352272	n.s.	-0.768599	Downreg
Cpeb2	0.775791	Upreg	0.55834	n.s.
Cpeb4	0.806755	Upreg	0.884466	Upreg
Cplx2	0.107138	n.s.	0.567303	Upreg
Cramp1l	0.730858	Upreg	0.0737966	n.s.
Crb3	0.336451	n.s.	0.737506	Upreg
Creb3	0.575925	Upreg	0.0527436	n.s.
Creb3l1	-0.254807	n.s.	-1.6632	Downreg
Creb3l2	2.28331	Upreg	1.88708	Upreg
Crmp1	-0.519416	Downreg	-0.518313	Downreg
Crocc	0.16476	n.s.	1.02295	Upreg
Cry2	0.010516	n.s.	1.0448	Upreg
Crym	-0.0903707	n.s.	-0.564191	Downreg
Csad	-0.188867	n.s.	-0.968194	Downreg
Csnk1d	0.257708	n.s.	0.866863	Upreg
Csnk1g3	-0.109811	n.s.	-1.82738	Downreg
Cspp1	0.334079	n.s.	0.912381	Upreg
Csrnp1	0.0561425	n.s.	1.03421	Upreg
Ctbp1	-0.252561	n.s.	-1.34956	Downreg
Ctnna1	0.13297	n.s.	0.666514	Upreg
Ctsf	-0.712582	Downreg	-0.38266	n.s.
Cttnbp2	-1.89968	Downreg	-0.0628556	n.s.
Cul4a	-0.764169	Downreg	-0.0339936	n.s.
Cx3cl1	-0.748982	Downreg	-1.03841	Downreg
Cyhr1	-0.285307	n.s.	-0.901274	Downreg
Cyld	-0.542984	Downreg	-0.391118	n.s.
Cyp20a1	-0.216465	n.s.	-0.622626	Downreg
Cyp2s1	-0.75757	Downreg	-0.0209024	n.s.
Cyp2u1	-0.836748	Downreg	-0.0862443	n.s.
Cyp51	1.03494	Upreg	0.500146	Upreg
Cyth3	-0.777021	Downreg	0.0786846	n.s.
D230025D16Rik	0.329038	n.s.	0.815442	Upreg
D3Ertd751e	-0.171076	n.s.	-0.87723	Downreg
D430020J02Rik	3.71177	Upreg	3.30038	Upreg
D730003I15Rik	1.07671	Upreg	0.118373	n.s.
D8Ertd738e	0.0244247	n.s.	0.517308	Upreg
D930020B18Rik	-1.94768	Downreg	-0.974221	Downreg
Daam1	0.867342	Upreg	1.09435	Upreg
Dab2ip	-1.11011	Downreg	-1.00901	Downreg
Dagla	-0.0284021	n.s.	0.928655	Upreg
Dapk1	-0.0208922	n.s.	0.545938	Upreg
Dcaf1	0.706099	Upreg	-0.0651073	n.s.
Dcaf4	0.196342	n.s.	-0.933178	Downreg
Dcdc2a	-0.834606	Downreg	-1.10689	Downreg
Dck	-0.2639	n.s.	-0.571691	Downreg
Dclk1	0.00713125	n.s.	1.62977	Upreg
Dcx	-0.434234	n.s.	-0.683709	Downreg
Ddx3x	0.786057	Upreg	0.46006	n.s.
Ddx3y	0.0480492	n.s.	0.635105	Upreg
Ddx41	0.356766	n.s.	0.631101	Upreg
Def8	-0.54391	Downreg	-0.248873	n.s.
Dek	-0.0704917	n.s.	0.889418	Upreg
Dennd2a	-0.155996	n.s.	-1.72745	Downreg
Desi2	0.0453705	n.s.	1.02902	Upreg
Dgkd	1.16863	Upreg	1.8167	Upreg
Dgkg	1.59281	Upreg	2.08684	Upreg
Dhcr24	-0.0331097	n.s.	-0.604506	Downreg
Dhdds	0.394767	n.s.	1.49087	Upreg
Dhrs3	0.269188	n.s.	2.769	Upreg
Dhx29	0.0988191	n.s.	-0.625707	Downreg
Dhx33	0.755037	Upreg	0.261534	n.s.
Dhx36	-0.18939	n.s.	-1.01767	Downreg
Dhx40	0.179344	n.s.	0.855582	Upreg
Dipk1a	0.940716	Upreg	0.517947	Upreg
Dipk2a	1.59123	Upreg	-0.256157	n.s.
Dleu2	1.46888	Upreg	0.86787	Upreg
Dlg2	1.18348	Upreg	2.66467	Upreg
Dmkn	0.381816	n.s.	1.50263	Upreg
Dnaja1	0.551406	Upreg	0.486904	n.s.
Dnajb12	-0.0791278	n.s.	-0.546484	Downreg
Dnajb13	-0.576556	Downreg	-0.605508	Downreg
Dnajb14	0.847822	Upreg	-0.16697	n.s.
Dnajb2	0.809497	Upreg	0.982351	Upreg
Dnajb3	-0.766836	n.s.	-1.4073	Downreg
Dnajb9	1.74501	Upreg	0.486626	n.s.
Dnajc12	1.04776	Upreg	1.15666	Upreg
Dnal4	-0.449422	n.s.	-0.820422	Downreg
Dnali1	-0.779229	Downreg	-0.728766	Downreg
Dner	0.0382106	n.s.	0.762765	Upreg
Dock11	-0.145775	n.s.	1.24247	Upreg
Dock8	0.76997	Upreg	1.14155	Upreg
Dot1l	2.57762	Upreg	1.96087	Upreg
Dpysl3	-0.145493	n.s.	0.704678	Upreg
Dpysl5	-0.596102	n.s.	-0.674338	Downreg
Drg1	1.22874	Upreg	0.306809	n.s.
Dtx1	-0.077208	n.s.	-0.841809	Downreg
Dtx3l	-0.530816	n.s.	-1.21883	Downreg
Dusp14	1.05031	Upreg	0.646027	Upreg
Dusp3	1.37747	Upreg	0.553968	n.s.
Dusp8	-0.337446	n.s.	-1.89534	Downreg
Dync2li1	-0.235347	n.s.	-0.721345	Downreg
Dynlrb2	-0.730651	Downreg	-0.869815	Downreg
Dyrk2	-0.210237	n.s.	-0.777238	Downreg
E130215H24Rik	0.53573	Upreg	-0.0840484	n.s.
Eapp	0.229258	n.s.	0.653365	Upreg
Ebf3	-0.0481733	n.s.	-0.966518	Downreg
Ebf4	-0.811216	Downreg	-0.957388	Downreg
Ebpl	-1.18993	Downreg	-0.784735	Downreg
Ece1	0.585766	Upreg	1.11644	Upreg
Eci1	-0.650819	Downreg	-0.333187	n.s.
Ecsit	0.38323	n.s.	0.77759	Upreg
Edem2	0.370276	n.s.	0.715486	Upreg
Eea1	0.229364	n.s.	0.88246	Upreg
Eed	-0.0464666	n.s.	-1.43213	Downreg
Eef1a2	-0.0266703	n.s.	-0.850908	Downreg
Eef1akmt2	-0.19905	n.s.	-0.525679	Downreg
Eef2kmt	-0.390068	n.s.	-0.875824	Downreg
Efhc2	1.12885	Upreg	0.485897	n.s.
Efna3	-1.26015	Downreg	-2.1387	Downreg
Efna5	-0.873741	Downreg	-1.62544	Downreg
Efr3b	2.04166	Upreg	1.91224	Upreg
Ehd1	1.68731	Upreg	1.60122	Upreg
Eif1	0.669796	Upreg	0.929542	Upreg
Eif1a	0.209506	n.s.	0.568083	Upreg
Eif3b	0.0684211	n.s.	0.683479	Upreg
Eif4b	0.262192	n.s.	0.564459	Upreg
Eif4e3	-0.396218	n.s.	-0.606567	Downreg
Eif5	0.0554714	n.s.	0.885475	Upreg
Elac2	0.0556312	n.s.	1.43287	Upreg
Ell2	-0.999879	Downreg	0.146885	n.s.
Ell3	-0.414142	n.s.	-0.859959	Downreg
Elof1	0.864884	Upreg	0.89916	Upreg
Emd	0.808928	Upreg	0.168138	n.s.
Emx2	-0.272294	n.s.	-1.0093	Downreg
Endov	0.0818439	n.s.	0.677781	Upreg
Eno1	0.532667	Upreg	0.555609	Upreg
Enpp1	-0.925597	Downreg	-0.307944	n.s.
Entpd2	-0.225129	n.s.	-1.32195	Downreg
Eny2	0.0550152	n.s.	0.758025	Upreg
Eomes	-0.0382405	n.s.	-0.822927	Downreg
Epb41	-0.170854	n.s.	0.765757	Upreg
Epb41l1	0.857392	Upreg	0.0232181	n.s.
Epb41l4b	-1.40588	Downreg	-1.69269	Downreg
Epc1	1.53233	Upreg	1.26767	Upreg
Epcam	0.0217648	n.s.	0.828347	Upreg
Epha7	1.93933	Upreg	1.74453	Upreg
Eps15l1	0.0286539	n.s.	0.555908	Upreg
Erbin	0.989136	Upreg	0.911921	Upreg
Erich3	0.223679	n.s.	-0.71468	Downreg
Erlin1	-0.382801	n.s.	-0.548109	Downreg
Etf1	1.34356	Upreg	1.17655	Upreg
Etfbkmt	-0.472767	n.s.	-0.909017	Downreg
Etnk2	1.94295	Upreg	0.0793271	n.s.
Etv3	-1.1298	Downreg	-0.971427	Downreg
Etv5	1.7799	Upreg	0.802796	Upreg
Exoc2	-0.5591	Downreg	-0.328642	n.s.
Exoc6b	0.959849	Upreg	1.33424	Upreg
F8	-0.559044	n.s.	-0.941559	Downreg
Fahd1	0.906407	Upreg	1.8391	Upreg
Fam102a	-0.154122	n.s.	-0.906959	Downreg
Fam124a	0.413437	n.s.	1.13207	Upreg
Fam133b	0.141825	n.s.	1.03855	Upreg
Fam135a	-0.237336	n.s.	0.7056	Upreg
Fam13a	-0.195471	n.s.	-0.591912	Downreg
Fam168b	-0.0507505	n.s.	-1.07325	Downreg
Fam171b	-0.0861247	n.s.	-0.575803	Downreg
Fam185a	0.00277253	n.s.	-0.784589	Downreg
Fam193b	-0.118279	n.s.	-0.887231	Downreg
Fam214a	0.738373	Upreg	0.110493	n.s.
Fam217a	-0.399287	n.s.	-0.719519	Downreg
Fam219a	1.87075	Upreg	1.24155	Upreg
Fam222b	0.882615	Upreg	0.515795	Upreg
Fam234a	-0.570109	n.s.	-0.699118	Downreg
Fam53c	-0.597507	Downreg	-0.54994	Downreg
Fam76b	-0.631006	Downreg	0.23403	n.s.
Fam83h	0.185612	n.s.	0.805265	Upreg
Fam91a1	-0.251812	n.s.	-1.30097	Downreg
Fam92b	-0.138903	n.s.	-0.965506	Downreg
Fbxl14	0.0628935	n.s.	-0.962547	Downreg
Fbxo10	0.435535	n.s.	1.33429	Upreg
Fbxo34	0.133625	n.s.	1.18578	Upreg
Fbxw11	0.0147551	n.s.	0.711201	Upreg
Fbxw8	-0.257009	n.s.	-0.687963	Downreg
Fetub	0.518546	n.s.	1.40782	Upreg
Fgf12	0.327908	n.s.	0.643977	Upreg
Fgf9	-0.138657	n.s.	-0.944575	Downreg
Fhad1	0.639472	Upreg	0.593147	Upreg
Fhl1	0.812291	Upreg	0.0700853	n.s.
Fkbp4	-0.161197	n.s.	-0.520859	Downreg
Fkbp9	-0.119217	n.s.	-1.17526	Downreg
Flcn	0.381471	n.s.	1.2062	Upreg
Flrt1	-0.0468491	n.s.	-0.895086	Downreg
Fmn2	-0.167381	n.s.	-0.710037	Downreg
Fmr1	-0.0926971	n.s.	-0.675492	Downreg
Fn3k	-0.838088	Downreg	-0.511955	n.s.
Fnbp1	0.717682	Upreg	0.74482	Upreg
Fndc3b	1.0593	Upreg	0.422619	n.s.
Fnip1	0.213058	n.s.	0.613374	Upreg
Fos	0.000385475	n.s.	0.747422	Upreg
Fosb	0.323836	n.s.	0.970445	Upreg
Foxj1	-0.431709	n.s.	-0.736393	Downreg
Foxp1	-0.0105172	n.s.	-0.668671	Downreg
Fpgt	0.651188	Upreg	0.0240391	n.s.
Frmd3	-1.05879	Downreg	-0.359004	n.s.
Frmd4b	0.354617	n.s.	0.893849	Upreg
Fubp1	-0.206916	n.s.	-0.516034	Downreg
Fut10	-0.761653	Downreg	-0.266609	n.s.
Fut8	-1.00927	Downreg	-0.557429	Downreg
Fxr2	-0.107409	n.s.	-1.23555	Downreg
Fzd3	0.918732	Upreg	0.967975	Upreg
G6pdx	0.809385	Upreg	0.347542	n.s.
Gabarapl2	0.513763	Upreg	0.424724	n.s.
Gak	0.157155	n.s.	0.590882	Upreg
Galnt16	0.255692	n.s.	1.35217	Upreg
Gap43	0.091375	n.s.	0.557597	Upreg
Gas5	0.294155	n.s.	1.04917	Upreg
Gatad2a	-0.739881	Downreg	-2.39516	Downreg
Gcdh	-1.56061	Downreg	-1.30785	Downreg
Gcnt7	1.2269	Upreg	-0.399624	n.s.
Ggh	-0.576788	Downreg	-0.679302	Downreg
Gid8	0.570542	Upreg	0.540789	n.s.
Gipc1	-0.661474	Downreg	-0.530978	Downreg
Git1	-0.411417	n.s.	-0.671902	Downreg
Glb1l2	-0.691111	Downreg	-0.819	Downreg
Glce	0.34265	n.s.	0.990425	Upreg
Glo1	-0.517558	Downreg	-0.524547	Downreg
Glrx2	-0.57438	Downreg	-0.465782	n.s.
Glul	0.509695	Upreg	0.0436462	n.s.
Gm10101	-0.0353918	n.s.	-1.08057	Downreg
Gm10134	-0.579087	n.s.	-1.39621	Downreg
Gm11992	-0.557648	n.s.	-1.63407	Downreg
Gm13185	-0.534479	Downreg	-0.250539	n.s.
Gm15912	1.29579	Upreg	-0.402922	n.s.
Gm17733	1.31219	Upreg	0.134284	n.s.
Gm20700	-0.761543	Downreg	-0.427658	n.s.
Gm31938	-1.36756	Downreg	-1.36545	Downreg
Gm42858	1.22615	Upreg	0.388244	n.s.
Gm43011	1.07673	Upreg	0.69121	Upreg
Gm45902	1.38338	Upreg	0.537042	n.s.
Gm4869	1.96524	Upreg	2.12204	Upreg
Gm4969	-0.0240242	n.s.	-1.32958	Downreg
Gm49937	1.74267	Upreg	2.70356	Upreg
Gm5069	0.890837	Upreg	-0.393048	n.s.
Gm6658	-0.11241	n.s.	-1.19608	Downreg
Gmip	0.939552	Upreg	0.0412527	n.s.
Gna13	0.263207	n.s.	1.11474	Upreg
Gnaz	-0.138318	n.s.	-0.750429	Downreg
Gnb1	-0.125999	n.s.	-2.03545	Downreg
Gng8	-0.190881	n.s.	0.733796	Upreg
Gnl3	0.140732	n.s.	1.70472	Upreg
Gnpda2	-0.32697	n.s.	-0.579332	Downreg
Golga4	1.36679	Upreg	1.10594	Upreg
Gorab	0.317944	n.s.	0.881947	Upreg
Gpat3	1.19844	Upreg	1.60838	Upreg
Gpatch11	0.0360154	n.s.	0.608902	Upreg
Gpbp1	0.295543	n.s.	0.503033	Upreg
Gpd1l	0.763269	Upreg	1.0334	Upreg
Gpr137b	1.08038	Upreg	1.14719	Upreg
Gpr137b-ps	0.995327	Upreg	1.05202	Upreg
Gpr158	0.83228	Upreg	0.714063	Upreg
Gpr162	0.0450973	n.s.	0.860553	Upreg
Gpr37	1.18685	Upreg	1.67589	Upreg
Gprc5c	-0.947186	Downreg	-0.85698	Downreg
Gramd1b	0.639634	n.s.	1.53751	Upreg
Gramd1c	-1.42494	Downreg	-1.64849	Downreg
Grsf1	0.241342	n.s.	-0.883075	Downreg
Gse1	-1.39017	Downreg	-0.0255466	n.s.
Gsn	-0.285157	n.s.	-0.850507	Downreg
Gstk1	-1.14886	Downreg	-0.273796	n.s.
Gstm4	-1.06353	Downreg	-0.37291	n.s.
Gtf2e1	-0.780476	Downreg	-0.116936	n.s.
H1f0	-0.768573	Downreg	-0.204931	n.s.
H2-DMa	0.222667	n.s.	0.889841	Upreg
H2az2	-0.947091	Downreg	-0.18917	n.s.
Habp4	-0.148781	n.s.	-1.39892	Downreg
Hadh	-1.8678	Downreg	-0.246736	n.s.
Hagh	2.39632	Upreg	2.4046	Upreg
Hap1	-0.153361	n.s.	1.57541	Upreg
Haus2	0.172245	n.s.	0.626584	Upreg
Haus4	-1.65511	Downreg	-0.0676992	n.s.
Hcfc1	0.106426	n.s.	0.540983	Upreg
Hcn4	-0.360185	n.s.	-1.91717	Downreg
Hdac11	-0.416847	n.s.	-1.38683	Downreg
Hdac5	0.371285	n.s.	1.2699	Upreg
Hdac9	-0.785807	Downreg	-0.115957	n.s.
Hdc	-0.887743	Downreg	-0.727019	Downreg
Hdgf	-0.18399	n.s.	-0.909787	Downreg
Heatr5a	-0.00226705	n.s.	-1.24896	Downreg
Heg1	1.4609	Upreg	1.57881	Upreg
Herc4	0.0632031	n.s.	0.704232	Upreg
Hes6	-1.15882	Downreg	-0.463249	n.s.
Hexdc	-0.215365	n.s.	-0.725013	Downreg
Hexim1	1.0136	Upreg	0.159944	n.s.
Heyl	-0.325278	n.s.	-1.12256	Downreg
Hif1an	-0.0208692	n.s.	0.595648	Upreg
Hint2	-0.646315	Downreg	-0.417328	n.s.
Hip1	-0.681657	n.s.	-0.717831	Downreg
Hivep2	2.33883	Upreg	1.90247	Upreg
Hjurp	-0.651125	Downreg	-0.690521	Downreg
Hlcs	-0.281668	n.s.	-0.929017	Downreg
Hltf	-1.63074	Downreg	0.0365392	n.s.
Hmces	0.0967623	n.s.	0.767274	Upreg
Hmgn3	0.684578	Upreg	0.181032	n.s.
Hmox2	-0.245511	n.s.	-0.653099	Downreg
Hnrnpd	-0.264041	n.s.	-2.26874	Downreg
Hnrnph2	0.799402	Upreg	0.481532	n.s.
Hnrnpm	-0.788264	Downreg	-0.45575	n.s.
Homer2	-0.550401	n.s.	-0.673622	Downreg
Hook2	-0.0890403	n.s.	1.33132	Upreg
Hook3	0.199345	n.s.	0.756304	Upreg
Hopx	0.543839	n.s.	0.907535	Upreg
Hpcal1	0.838907	Upreg	1.67581	Upreg
Hpcal4	-1.39675	Downreg	-0.494782	n.s.
Hrk	0.814468	Upreg	0.0396143	n.s.
Hs3st1	0.0826986	n.s.	0.765492	Upreg
Hsd17b12	0.324346	n.s.	0.617532	Upreg
Hsd17b7	-0.501052	n.s.	-0.787031	Downreg
Hsdl2	-0.790627	Downreg	-0.646734	Downreg
Hspa14	0.582511	Upreg	0.743187	Upreg
Hspa4l	1.24008	Upreg	1.64287	Upreg
Hspa5	0.512661	Upreg	0.177421	n.s.
Hspa9	0.308386	n.s.	0.664647	Upreg
Hspb11	-0.431986	n.s.	-0.670559	Downreg
Hspbp1	0.746628	Upreg	0.15969	n.s.
Hsph1	0.926046	Upreg	1.2427	Upreg
Htt	0.838354	Upreg	-0.114409	n.s.
Hus1	0.0162816	n.s.	-1.65319	Downreg
Hyal3	-1.00816	Downreg	-0.780989	Downreg
Icmt	-0.0909132	n.s.	-0.763191	Downreg
Idh1	-0.320076	n.s.	0.595228	Upreg
Idh3a	0.277476	n.s.	0.673518	Upreg
Ids	0.448808	n.s.	0.930731	Upreg
Ifit1	-0.0613698	n.s.	-0.943484	Downreg
Ifit2	-0.847334	Downreg	-0.597442	Downreg
Ifrd1	0.292773	n.s.	0.795087	Upreg
Igfbp5	-0.11058	n.s.	1.06906	Upreg
Ik	0.184346	n.s.	0.548996	Upreg
Ikzf2	-0.253499	n.s.	-1.34835	Downreg
Il10rb	0.799781	Upreg	0.10798	n.s.
Inpp4a	1.52037	Upreg	1.48409	Upreg
Inpp5b	-0.581322	Downreg	-0.206192	n.s.
Inpp5f	0.716986	Upreg	1.07569	Upreg
Inpp5k	-1.08957	Downreg	-1.20072	Downreg
Inppl1	0.64921	n.s.	2.53123	Upreg
Ipmk	-0.0651675	n.s.	-0.779754	Downreg
Iqsec1	1.19409	Upreg	1.06636	Upreg
Irf9	-0.759315	Downreg	-0.229246	n.s.
Isoc1	-0.189955	n.s.	-0.859618	Downreg
Ist1	0.690894	Upreg	0.780467	Upreg
Itpkb	0.244482	n.s.	1.11973	Upreg
Itprip	0.0517929	n.s.	3.13964	Upreg
Jag1	-0.0350702	n.s.	-2.40334	Downreg
Jakmip1	-0.165965	n.s.	-0.934095	Downreg
Jarid2	-0.547526	n.s.	1.31243	Upreg
Jdp2	-0.35944	n.s.	-0.940927	Downreg
Josd2	-0.220676	n.s.	-0.791871	Downreg
Jph3	-0.962696	Downreg	-1.06152	Downreg
Junb	-0.105401	n.s.	1.3427	Upreg
Jup	0.919347	Upreg	1.20734	Upreg
Kalrn	0.327176	n.s.	0.632144	Upreg
Kansl3	0.0238752	n.s.	0.512259	Upreg
Kat14	-0.219705	n.s.	-0.894285	Downreg
Kat2b	0.68916	Upreg	1.13035	Upreg
Kat7	0.222531	n.s.	0.502258	Upreg
Kcng1	3.60411	Upreg	2.09103	Upreg
Kcnh3	-0.178477	n.s.	-1.92196	Downreg
Kcnh6	2.10322	Upreg	2.38894	Upreg
Kcnip4	-0.775871	Downreg	-1.08593	Downreg
Kcnk10	-0.80561	Downreg	-0.578041	Downreg
Kcnmb3	0.750336	n.s.	1.16778	Upreg
Kcnq1	-0.539879	n.s.	-1.76915	Downreg
Kctd9	0.666284	Upreg	0.665172	Upreg
Kdm1a	-0.255393	n.s.	-2.51698	Downreg
Kdm6b	0.166073	n.s.	1.02122	Upreg
Kdsr	-0.641117	Downreg	-0.51821	Downreg
Khdrbs3	0.0882012	n.s.	-0.841177	Downreg
Khsrp	-0.150615	n.s.	-1.58066	Downreg
Kif17	-0.245773	n.s.	-0.879124	Downreg
Kif1a	0.260799	n.s.	0.660326	Upreg
Kif2a	1.08749	Upreg	0.307852	n.s.
Kif3c	-0.0324066	n.s.	-0.500496	Downreg
Kif5c	0.087283	n.s.	0.740749	Upreg
Kif6	-0.891028	Downreg	-0.736149	n.s.
Kirrel	1.12462	Upreg	0.133898	n.s.
Kirrel2	1.98883	Upreg	1.63106	Upreg
Klc4	-0.734903	n.s.	-0.548643	Downreg
Klf10	0.315901	n.s.	1.41378	Upreg
Klf13	-0.250041	n.s.	-1.90453	Downreg
Klf3	-0.624749	Downreg	-0.677908	Downreg
Klf6	0.155915	n.s.	0.606688	Upreg
Klhdc2	-0.135204	n.s.	-0.79831	Downreg
Klhl2	-0.632148	n.s.	-1.52272	Downreg
Klhl24	-0.0714708	n.s.	0.643323	Upreg
Klhl5	-0.146443	n.s.	-1.06025	Downreg
Kmt5a	-1.15534	Downreg	-1.4151	Downreg
Kras	-0.101064	n.s.	-1.16513	Downreg
Krba1	-0.0835829	n.s.	0.991561	Upreg
Ksr2	1.43927	Upreg	1.19264	Upreg
Ktn1	0.945943	Upreg	0.0426166	n.s.
Lamp1	-0.123585	n.s.	-2.47825	Downreg
Lancl2	0.808751	Upreg	0.112342	n.s.
Lclat1	0.162157	n.s.	0.753317	Upreg
Ldb1	-0.356122	n.s.	-1.8071	Downreg
Ldha	-0.373462	n.s.	1.19887	Upreg
Ldlr	-0.130464	n.s.	-0.618595	Downreg
Ldlrad3	-0.859546	Downreg	-0.699508	Downreg
Ldlrap1	-0.782739	Downreg	-0.301808	n.s.
Lemd2	-0.0443428	n.s.	-2.177	Downreg
Leng8	-0.0712069	n.s.	0.537552	Upreg
Lgals3bp	-0.554326	n.s.	-0.549619	Downreg
Lgmn	-0.58918	Downreg	-0.79671	Downreg
Lhx2	-0.433573	n.s.	-1.69978	Downreg
Lias	0.639285	Upreg	-0.185448	n.s.
Lifr	1.43982	Upreg	0.430886	n.s.
Lima1	0.334192	n.s.	-0.636379	Downreg
Limk1	0.147755	n.s.	1.05565	Upreg
Limk2	-0.759152	Downreg	-0.178072	n.s.
Lin37	0.700727	Upreg	0.393688	n.s.
Lingo1	-0.667978	Downreg	-0.802746	Downreg
Lingo2	-1.17969	Downreg	-1.70395	Downreg
Lmna	1.18161	Upreg	1.14707	Upreg
Lncbate10	3.06927	Upreg	3.27224	Upreg
Lnpep	0.317809	n.s.	1.06583	Upreg
Lpcat1	-0.0540735	n.s.	-0.529443	Downreg
Lpcat4	-0.29987	n.s.	-0.87621	Downreg
Lratd2	0.0892555	n.s.	0.585594	Upreg
Lrch2	-0.748935	Downreg	-0.221642	n.s.
Lrguk	0.0129581	n.s.	-0.655463	Downreg
Lrp11	-0.0137361	n.s.	-0.580839	Downreg
Lrp6	-1.19684	Downreg	-3.17688	Downreg
Lrp8	-0.0933707	n.s.	-1.14991	Downreg
Lrpprc	0.0140438	n.s.	0.58389	Upreg
Lrrc1	0.253966	n.s.	0.659214	Upreg
Lrrc3b	3.17595	Upreg	1.0333	Upreg
Lrrc43	-0.290739	n.s.	-0.65148	Downreg
Lrrc45	-0.629301	Downreg	-0.496237	n.s.
Lrrc59	-0.0825877	n.s.	-0.980109	Downreg
Lrrc8d	-0.960402	Downreg	-0.973798	Downreg
Lrrfip2	0.0540257	n.s.	0.843344	Upreg
Lrrn1	-0.351755	n.s.	-0.753644	Downreg
Lrrn2	-2.62781	Downreg	-1.5399	Downreg
Lrrn3	-0.993762	Downreg	0.046977	n.s.
Lsm14b	-0.27486	n.s.	-1.17755	Downreg
Ltk	-0.0406658	n.s.	-0.600381	Downreg
Lyrm7	-0.712642	Downreg	-0.55465	n.s.
M6pr	0.802663	Upreg	1.21264	Upreg
Mad2l2	-1.22943	Downreg	-0.251858	n.s.
Maf1	-0.702304	Downreg	-0.17868	n.s.
Maff	0.316708	n.s.	0.963927	Upreg
Mafk	0.593339	n.s.	1.349	Upreg
Magi2	-0.0719401	n.s.	-1.88991	Downreg
Malat1	0.257796	n.s.	0.983085	Upreg
Man2a2	-0.0535273	n.s.	-1.13746	Downreg
Manea	-0.048087	n.s.	-0.567621	Downreg
Maneal	-0.0217202	n.s.	-1.75461	Downreg
Map1s	0.60119	Upreg	1.24233	Upreg
Map2	-1.95771	Downreg	0.00789851	n.s.
Map2k3	0.0663008	n.s.	1.19796	Upreg
Map3k2	0.153088	n.s.	1.30782	Upreg
Map3k7	-0.140123	n.s.	-1.01687	Downreg
Map4k2	-0.576897	n.s.	-0.861035	Downreg
Map4k3	-0.062207	n.s.	-1.51503	Downreg
Map9	0.699219	Upreg	0.465363	n.s.
Mapk1	-0.0914783	n.s.	-0.857597	Downreg
Mapk11	0.115675	n.s.	0.637244	Upreg
Mapk6	0.727609	Upreg	1.10714	Upreg
Mapkap1	-0.657306	Downreg	-0.56167	Downreg
2003-03-01	1.07763	Upreg	0.372312	n.s.
2007-03-01	0.751215	Upreg	0.883509	Upreg
Mark1	0.0394634	n.s.	-0.879866	Downreg
Mast1	-0.976943	Downreg	-0.603457	n.s.
Mast2	-0.117599	n.s.	-0.926071	Downreg
Mast4	0.84435	Upreg	0.395505	n.s.
Mat2b	-0.370645	n.s.	-0.670779	Downreg
Mavs	-0.196027	n.s.	0.609832	Upreg
Mbnl3	-0.739463	Downreg	-0.718177	Downreg
Mbtps1	-0.617019	Downreg	-0.0247657	n.s.
Mcl1	-0.190936	n.s.	-1.60878	Downreg
Mcm4	0.285701	n.s.	-0.643291	Downreg
Mcm5	-1.51023	Downreg	-0.71888	n.s.
Mcm9	-0.914965	Downreg	-2.26599	Downreg
Mcmbp	-0.477177	n.s.	-0.716273	Downreg
Mcph1	-0.0714116	n.s.	0.878004	Upreg
Mcu	0.243987	n.s.	0.709735	Upreg
Mcur1	-0.323878	n.s.	-2.15706	Downreg
Mdh1b	-0.353149	n.s.	-0.862345	Downreg
Med15	0.0880599	n.s.	0.986108	Upreg
Med22	0.491224	n.s.	0.899033	Upreg
Mef2b	-1.63102	Downreg	-0.712651	Downreg
Memo1	-0.893333	Downreg	-1.22805	Downreg
Metap1	0.527058	Upreg	0.647165	Upreg
Mettl8	-0.75931	Downreg	-0.285443	n.s.
Mex3c	0.0670163	n.s.	-0.91016	Downreg
Mfap3	0.15497	n.s.	0.902547	Upreg
Mfap3l	0.130943	n.s.	2.15213	Upreg
Mfge8	2.51866	Upreg	3.532	Upreg
Mfhas1	-0.272211	n.s.	-1.422	Downreg
Mfn2	0.932272	Upreg	0.877827	Upreg
Mfsd4a	0.119362	n.s.	-0.7215	Downreg
Mfsd8	-0.0743212	n.s.	-0.58583	Downreg
Mgat4b	-1.22454	Downreg	-2.37995	Downreg
Mgst3	-0.220419	n.s.	-0.546614	Downreg
Mib1	-0.1733	n.s.	-1.51142	Downreg
Mib2	0.259461	n.s.	0.719297	Upreg
Micu1	0.171527	n.s.	0.742335	Upreg
Mid1ip1	0.366551	n.s.	0.910797	Upreg
Miga1	-1.12907	Downreg	-0.295779	n.s.
Mindy2	-0.0597629	n.s.	-0.704169	Downreg
Mir22hg	1.8231	Upreg	1.20621	Upreg
Mir6236	-0.0864031	n.s.	-1.4686	Downreg
Mkln1	0.704784	Upreg	0.528416	Upreg
Mlf1	-0.0436307	n.s.	-0.685118	Downreg
Mlip	2.20083	Upreg	0.707959	n.s.
Mmaa	0.0541022	n.s.	0.58585	Upreg
Mmab	-0.956813	Downreg	-0.311027	n.s.
Mmp15	-0.313289	n.s.	-0.663084	Downreg
Mmp16	-0.941646	Downreg	-0.576676	Downreg
Mob3b	-0.131572	n.s.	-0.512882	Downreg
Morf4l2	0.536184	Upreg	0.248371	n.s.
Mpp3	0.527716	Upreg	0.0508617	n.s.
Mpv17	-0.758024	Downreg	-0.462734	n.s.
Mpzl3	-0.0123843	n.s.	0.750694	Upreg
Mrpl17	0.546565	Upreg	0.282217	n.s.
Mrpl42	0.484978	n.s.	0.734817	Upreg
Msh2	-0.294553	n.s.	-0.538488	Downreg
Msh3	-1.1063	Downreg	-0.121946	n.s.
Msi1	-0.304328	n.s.	-0.799407	Downreg
Msl3	-0.612076	Downreg	-0.145459	n.s.
Mslnl	-1.01281	Downreg	-1.01435	Downreg
Mt1	-0.0907321	n.s.	0.530049	Upreg
Mtcl1	1.4331	Upreg	0.759999	Upreg
Mterf3	0.319217	n.s.	0.671737	Upreg
Mtf1	0.535215	Upreg	0.0813909	n.s.
Mtg1	-0.667792	Downreg	-0.314179	n.s.
Mthfd1l	2.75527	Upreg	0.292744	n.s.
Mthfd2	-0.0498097	n.s.	0.54949	Upreg
Mtmr6	0.372507	n.s.	0.647261	Upreg
Mttp	-1.87942	Downreg	0.137614	n.s.
Muc13	-2.0887	Downreg	-0.119038	n.s.
Mustn1	9.01434	Upreg	7.31422	Upreg
Mvk	-1.70541	Downreg	-1.75105	Downreg
Mxd4	-0.154135	n.s.	-0.907972	Downreg
Mxi1	-0.76537	n.s.	-1.73167	Downreg
Myo1c	0.492785	n.s.	0.546403	Upreg
Myo1d	0.00643048	n.s.	2.07611	Upreg
Myo1e	-1.77793	Downreg	0.0462386	n.s.
Myo9b	-0.33043	n.s.	0.647935	Upreg
Naa25	1.09439	Upreg	0.973473	Upreg
Naa30	-0.214856	n.s.	-0.82544	Downreg
Nadk	-0.734985	Downreg	-0.315872	n.s.
Naglu	-0.0487545	n.s.	-0.871727	Downreg
Napepld	1.41411	Upreg	0.458346	n.s.
Natd1	2.63738	Upreg	1.40703	Upreg
Nbas	0.161472	n.s.	-0.668154	Downreg
Nbr1	0.0480156	n.s.	0.571422	Upreg
Ncam2	-0.178222	n.s.	0.800397	Upreg
Nckap1	0.0331359	n.s.	-1.21375	Downreg
Ncoa1	-0.460773	n.s.	-1.64909	Downreg
Ncoa6	-0.0849938	n.s.	-0.886885	Downreg
Ncor1	-0.106061	n.s.	-0.901057	Downreg
Ncor2	1.11173	Upreg	-0.0822419	n.s.
Ndfip1	0.0704124	n.s.	0.618028	Upreg
Ndrg4	0.497997	n.s.	0.511239	Upreg
Neat1	0.742484	Upreg	2.00713	Upreg
Necab1	-0.505832	n.s.	-0.668687	Downreg
Necab3	-0.523427	n.s.	-1.2435	Downreg
Nedd9	1.33483	Upreg	0.842099	Upreg
Nek3	-1.27165	Downreg	-0.181325	n.s.
Neo1	-0.135005	n.s.	-1.14545	Downreg
Neto2	0.0481961	n.s.	-0.645546	Downreg
Neurl1a	-0.0763266	n.s.	-1.72465	Downreg
Nf1	1.31724	Upreg	-0.289651	n.s.
Nfat5	0.353329	n.s.	0.911044	Upreg
Nfatc2	0.191168	n.s.	2.13721	Upreg
Nfatc3	-0.0260259	n.s.	-0.525513	Downreg
Nfkbia	1.30613	Upreg	1.48037	Upreg
Nfkbid	0.234755	n.s.	2.07704	Upreg
Nfkbiz	-0.0813982	n.s.	0.891698	Upreg
Nfu1	1.25433	Upreg	0.909666	Upreg
Nfx1	0.531096	Upreg	0.218614	n.s.
Nfyb	-0.321024	n.s.	-1.07261	Downreg
Nipal2	-0.240511	n.s.	-0.620407	Downreg
Nipbl	0.338999	n.s.	0.576909	Upreg
Nlk	0.42765	n.s.	1.23022	Upreg
Nmt2	0.649781	Upreg	0.064004	n.s.
Noct	0.0179353	n.s.	-1.28986	Downreg
Nol4l	-0.675765	n.s.	-1.13989	Downreg
Nop10	0.335324	n.s.	0.837158	Upreg
Nop53	0.473253	n.s.	0.608199	Upreg
Npepps	0.132489	n.s.	0.71243	Upreg
Nploc4	0.11498	n.s.	0.745585	Upreg
Nppc	2.42949	Upreg	1.81	Upreg
Nptxr	-0.166784	n.s.	-1.89246	Downreg
Nqo1	-0.127817	n.s.	-0.776544	Downreg
Nr4a1	2.72282	Upreg	4.14869	Upreg
Nrde2	1.58772	Upreg	1.95006	Upreg
Nrg1	0.420882	n.s.	1.26016	Upreg
Nrm	-0.167241	n.s.	-0.848633	Downreg
Nrp1	-0.062067	n.s.	-0.633269	Downreg
Nt5c2	-0.863501	Downreg	-0.51275	Downreg
Nt5c3b	-0.853726	Downreg	-0.158878	n.s.
Nt5dc1	0.673619	Upreg	1.17742	Upreg
Ntf3	0.65678	n.s.	1.25722	Upreg
Nuak2	-1.24379	Downreg	-0.295177	n.s.
Nubp2	0.729284	Upreg	0.80323	Upreg
Nudt14	-0.741403	Downreg	-0.564469	n.s.
Nudt2	-0.909406	Downreg	-0.384342	n.s.
Nudt3	-0.0581259	n.s.	-0.681256	Downreg
Nudt4	-0.137186	n.s.	-0.886324	Downreg
Nup210	-1.14124	Downreg	-0.802773	Downreg
Nup214	-0.899843	Downreg	0.13693	n.s.
Nxpe3	3.61221	Upreg	1.39154	Upreg
Oaz2	1.45964	Upreg	0.825293	Upreg
Oaz2-ps	1.27913	Upreg	0.702338	Upreg
Obsl1	-2.08292	Downreg	-0.459261	n.s.
Ocln	0.603495	Upreg	0.0262345	n.s.
Ocrl	-0.258659	n.s.	0.809304	Upreg
Ogt	0.313219	n.s.	0.810809	Upreg
Ormdl3	-0.983112	Downreg	-1.33951	Downreg
Osbpl1a	-0.511662	n.s.	-1.37978	Downreg
Osbpl9	0.978854	Upreg	0.238283	n.s.
Oscp1	-0.191863	n.s.	-0.64708	Downreg
Otud4	0.00700411	n.s.	-1.23911	Downreg
Otulinl	-1.21017	Downreg	-0.685966	n.s.
Oxnad1	0.589364	Upreg	0.966951	Upreg
P2rx4	-0.347858	n.s.	-0.763165	Downreg
P4htm	-0.384548	n.s.	-0.843494	Downreg
Pacs2	-0.10886	n.s.	-0.725194	Downreg
Padi2	-0.515965	n.s.	-0.782785	Downreg
Pafah1b3	0.500437	Upreg	0.417753	n.s.
Paip1	-0.0947437	n.s.	-0.77643	Downreg
Pak3	1.33718	Upreg	1.17748	Upreg
Pak6	1.40898	Upreg	0.732741	Upreg
Palm	-0.339989	n.s.	-1.07617	Downreg
Panx1	-0.0636736	n.s.	-0.525397	Downreg
Pappa	0.460886	n.s.	0.984166	Upreg
Papss1	-0.0794012	n.s.	-0.590132	Downreg
Paqr8	-0.32767	n.s.	-1.12143	Downreg
Paqr9	1.04045	Upreg	-0.0377496	n.s.
Pard3	-0.192444	n.s.	-1.59592	Downreg
Pard6b	-0.323181	n.s.	-2.44958	Downreg
Parn	-0.744395	Downreg	0.00731112	n.s.
Parp14	-2.38224	Downreg	-0.731167	Downreg
Parp16	0.850273	Upreg	1.35449	Upreg
Patj	-0.235979	n.s.	-0.613102	Downreg
Patl1	0.812505	Upreg	0.61061	n.s.
Pbx3	1.37197	Upreg	-0.0199664	n.s.
Pcbp1	0.0464176	n.s.	-0.701725	Downreg
Pcbp3	0.864215	Upreg	1.5858	Upreg
Pcbp4	-0.0853206	n.s.	-0.699187	Downreg
Pcca	-0.669035	Downreg	-1.14544	Downreg
Pcdh10	4.81472	Upreg	4.18769	Upreg
Pcdh19	-0.355372	n.s.	-1.09856	Downreg
Pcdhb20	-0.71301	Downreg	-0.30877	n.s.
Pcdhb7	-1.33754	Downreg	0.135933	n.s.
Pcp4l1	1.40119	Upreg	1.75205	Upreg
Pcsk1	1.484	Upreg	3.0261	Upreg
Pcx	-0.363089	n.s.	-0.769231	Downreg
Pcyox1	-0.693522	Downreg	-0.158304	n.s.
Pcyox1l	-0.876268	Downreg	-1.59893	Downreg
Pdcd6	1.3077	Upreg	0.589111	Upreg
Pde4dip	0.0852321	n.s.	0.698228	Upreg
Pde7b	0.505948	n.s.	0.545743	Upreg
Pdk2	-0.907527	Downreg	-0.130502	n.s.
Pdxk	-0.650361	Downreg	-0.335926	n.s.
Peli1	0.023148	n.s.	-0.868169	Downreg
Pepd	-0.923894	Downreg	-0.530167	n.s.
Per1	1.48104	Upreg	1.9541	Upreg
Per2	0.391733	n.s.	0.685408	Upreg
Pex5l	-0.218636	n.s.	-2.23679	Downreg
Pfkfb2	1.1177	Upreg	0.398379	n.s.
Pfkm	-0.612158	Downreg	-0.806383	Downreg
Pfkp	0.612887	Upreg	0.685906	Upreg
Pgap2	-0.673257	n.s.	-0.713635	Downreg
Pgs1	0.57944	n.s.	0.643516	Upreg
Phactr1	-0.945456	Downreg	-0.286986	n.s.
Phc2	-0.616081	n.s.	-2.19653	Downreg
Phf2	0.77451	Upreg	0.0117895	n.s.
Phka1	-0.903238	Downreg	0.288235	n.s.
Phtf2	1.97177	Upreg	1.42067	Upreg
Phyh	-0.576196	Downreg	-0.531272	Downreg
Pi4k2a	-0.103741	n.s.	-1.82408	Downreg
Pias2	0.0329664	n.s.	0.501689	Upreg
Pifo	-0.52481	Downreg	-0.604223	Downreg
Pigx	0.060559	n.s.	0.934086	Upreg
Pik3ip1	-0.790741	Downreg	-0.696738	Downreg
Pim3	-0.01792	n.s.	1.01534	Upreg
Pitpnc1	0.521951	n.s.	1.32631	Upreg
Pkib	0.887059	Upreg	0.673543	Upreg
Pknox1	-0.391218	n.s.	-0.705242	Downreg
Pla2g12a	-0.489888	n.s.	-1.38901	Downreg
Plaat1	-0.970165	Downreg	-1.01278	Downreg
Plaat3	0.0109101	n.s.	1.01453	Upreg
Plagl1	0.0272034	n.s.	3.36698	Upreg
Plcb3	-0.543733	n.s.	-1.01528	Downreg
Plcxd3	1.7471	Upreg	1.00667	Upreg
Plekha7	-1.29115	Downreg	-0.664216	Downreg
Plekhm2	1.04827	Upreg	0.0944496	n.s.
Plekhm3	0.082445	n.s.	0.72995	Upreg
Pllp	-1.64809	Downreg	-1.81736	Downreg
Plod1	2.24177	Upreg	1.72973	Upreg
Plod3	0.564804	n.s.	0.78678	Upreg
Plpp6	-0.0122421	n.s.	-1.36558	Downreg
Plppr1	0.941554	Upreg	0.175218	n.s.
Plxna1	-0.278064	n.s.	-0.901283	Downreg
Plxna4	-0.444176	n.s.	-0.756502	Downreg
Plxnb2	-0.533155	Downreg	-0.00835816	n.s.
Pmepa1	-0.356162	n.s.	-1.2032	Downreg
Pmm1	1.16336	Upreg	1.22546	Upreg
Pofut2	0.582825	Upreg	0.53985	Upreg
Pole4	0.703333	Upreg	0.212251	n.s.
Polg	0.0808166	n.s.	0.748141	Upreg
Polg2	0.260267	n.s.	1.06352	Upreg
Polr1a	-0.0985242	n.s.	0.764948	Upreg
Pomgnt1	-0.0785529	n.s.	-0.721229	Downreg
Pon2	-0.759317	Downreg	-0.691633	Downreg
Pop4	1.27061	Upreg	0.141005	n.s.
Pop5	0.123401	n.s.	1.01236	Upreg
Pou2f1	-0.133295	n.s.	-0.660839	Downreg
Ppa1	0.101718	n.s.	0.507494	Upreg
Ppa2	-0.164838	n.s.	-0.750133	Downreg
Ppan	-0.128849	n.s.	1.01524	Upreg
Ppat	0.106904	n.s.	0.787291	Upreg
Ppcs	0.696111	Upreg	0.790821	Upreg
Ppfia1	-0.132832	n.s.	-1.63955	Downreg
Ppfibp1	0.00103631	n.s.	2.35615	Upreg
Ppip5k1	0.48041	n.s.	0.586554	Upreg
Ppp1cb	0.385429	n.s.	0.61918	Upreg
Ppp1r13b	0.0158164	n.s.	-0.79621	Downreg
Ppp1r14b	0.581139	Upreg	-0.147642	n.s.
Ppp1r1a	-0.876255	Downreg	-1.21007	Downreg
Ppp1r3b	-1.19481	Downreg	-0.169245	n.s.
Ppp2r2c	0.827083	Upreg	-0.11413	n.s.
Ppp2r2d	-0.143074	n.s.	-0.777377	Downreg
Ppp3ca	-1.03448	Downreg	-1.74185	Downreg
Ppp3cc	-0.261386	n.s.	-0.964261	Downreg
Ppp3r1	-0.124675	n.s.	-0.793	Downreg
Ppp6r1	-0.517739	n.s.	-0.955556	Downreg
Pptc7	0.0400496	n.s.	-0.7012	Downreg
Pqlc2	0.163945	n.s.	0.804951	Upreg
Prdx4	-0.320902	n.s.	-0.550786	Downreg
Prkaca	-1.14906	Downreg	-1.62467	Downreg
Prkar1a	0.799238	Upreg	1.08525	Upreg
Prkar2a	-0.120892	n.s.	-1.43313	Downreg
Prkci	-0.0941978	n.s.	-1.00641	Downreg
Prkcsh	0.303327	n.s.	0.528029	Upreg
Prkrip1	0.226535	n.s.	0.547215	Upreg
Prrc2b	-0.22227	n.s.	-1.30277	Downreg
Prrc2c	-0.0472599	n.s.	0.566702	Upreg
Prxl2a	0.768109	Upreg	0.552943	Upreg
Psen2	0.514996	n.s.	0.618535	Upreg
Psma5	0.549408	Upreg	0.38895	n.s.
Psmb10	-0.986839	Downreg	-0.110485	n.s.
Psmc1	0.630107	Upreg	0.60998	Upreg
Psmd11	0.783459	Upreg	0.403796	n.s.
Psmd12	0.707778	Upreg	0.418481	n.s.
Psme4	0.647839	Upreg	-0.14672	n.s.
Psmg2	-0.291323	n.s.	-0.576681	Downreg
Ptar1	0.896258	Upreg	0.214779	n.s.
Ptdss1	0.293431	n.s.	0.605744	Upreg
Ptov1	-0.392251	n.s.	-2.28373	Downreg
Ptp4a3	-0.877947	Downreg	-1.19718	Downreg
Ptpn1	0.389982	n.s.	0.786249	Upreg
Ptpn13	-0.295857	n.s.	-0.997236	Downreg
Ptpn2	0.537683	Upreg	0.0895043	n.s.
Ptpn6	0.0163967	n.s.	0.602558	Upreg
Purb	0.572863	Upreg	0.394585	n.s.
Pvr	1.74252	Upreg	0.138249	n.s.
Pycr2	-0.251251	n.s.	-0.521248	Downreg
Pygo1	-1.0541	Downreg	-1.12662	Downreg
Qdpr	-0.807768	Downreg	-0.0237076	n.s.
Rab11fip1	0.34768	n.s.	0.83732	Upreg
Rab11fip3	-0.124099	n.s.	-0.79379	Downreg
Rab21	-0.0756887	n.s.	-1.2401	Downreg
Rab30	0.883805	Upreg	0.0173614	n.s.
Rab33b	0.576338	Upreg	0.260151	n.s.
Rab39b	0.353987	n.s.	0.544497	Upreg
Rab3b	-0.30353	n.s.	-0.503041	Downreg
Rab3d	-1.22543	Downreg	-0.338059	n.s.
Rab3gap1	0.420832	n.s.	0.864292	Upreg
Rab40b	-0.316097	n.s.	-0.927263	Downreg
Rab6b	-0.259332	n.s.	-0.631961	Downreg
Racgap1	-1.61481	Downreg	-0.136762	n.s.
Rad51c	0.339215	n.s.	1.23761	Upreg
Rad51d	-0.663196	Downreg	-0.0421021	n.s.
Ralgapa1	-0.120041	n.s.	-1.023	Downreg
Ralgps2	-0.0398338	n.s.	0.903732	Upreg
Ran	0.5504	Upreg	0.26687	n.s.
Rap1gap2	-0.546242	n.s.	-0.60314	Downreg
Rap2a	0.00800165	n.s.	-1.34701	Downreg
Rapgef2	-0.204812	n.s.	-1.05421	Downreg
Rapgef6	-0.121886	n.s.	0.785524	Upreg
Rasa1	-0.176197	n.s.	-1.26943	Downreg
Rasl11a	2.61357	Upreg	-0.046158	n.s.
Rassf4	-0.702746	Downreg	-0.535489	Downreg
Rbm11	-0.916237	Downreg	-0.459175	n.s.
Rbm14	0.592281	Upreg	0.263423	n.s.
Rbm15b	0.112612	n.s.	-1.5227	Downreg
Rbm27	0.558488	Upreg	0.156084	n.s.
Rbm43	1.00092	Upreg	0.492947	n.s.
Rc3h1	1.07961	Upreg	0.0556873	n.s.
Rcan1	0.507501	n.s.	2.35216	Upreg
Rcbtb1	-0.300744	n.s.	-0.553385	Downreg
Rdh13	0.0657083	n.s.	0.881077	Upreg
Rdm1	-0.895973	Downreg	-1.36975	Downreg
Reep6	-1.31885	Downreg	-0.607587	n.s.
Reg3g	-1.35007	Downreg	0.179301	n.s.
Rell1	0.750498	n.s.	0.632739	Upreg
Repin1	0.529944	Upreg	0.420918	n.s.
Reps1	0.306998	n.s.	-1.87724	Downreg
Retreg2	-0.0952365	n.s.	-0.765434	Downreg
Retsat	-0.937944	Downreg	-0.09373	n.s.
Rfc1	-0.140449	n.s.	-0.603378	Downreg
Rfx2	-0.16703	n.s.	-0.963767	Downreg
Rfx4	1.20441	Upreg	-0.179225	n.s.
Rfxank	-1.1181	Downreg	-0.285056	n.s.
Rgmb	-0.0914809	n.s.	-1.46018	Downreg
Rgs20	0.847516	n.s.	2.50397	Upreg
Rhbdf2	-1.3754	Downreg	-1.14933	Downreg
Rhoq	-0.503082	n.s.	-1.78804	Downreg
Rhpn1	-0.459931	n.s.	-1.04871	Downreg
Ric8b	0.627349	Upreg	0.342412	n.s.
Rims3	-0.523045	n.s.	-1.40481	Downreg
Rlim	0.233516	n.s.	0.741272	Upreg
Rmnd5a	-0.0672303	n.s.	-1.46788	Downreg
Rnaseh2a	-0.685013	Downreg	-0.428202	n.s.
Rnd2	1.06957	Upreg	0.314464	n.s.
Rnf103	-0.144149	n.s.	-2.42189	Downreg
Rnf113a2	0.729698	Upreg	0.142114	n.s.
Rnf139	-0.0420445	n.s.	-0.841098	Downreg
Rnf149	-0.331949	n.s.	-2.25523	Downreg
Rnf150	0.997608	Upreg	0.36694	n.s.
Rnf157	-0.0821992	n.s.	-1.66292	Downreg
Rnf185	-0.642542	Downreg	-0.700348	Downreg
Rnf19b	0.929435	Upreg	0.00995879	n.s.
Rnf20	-0.743376	Downreg	-0.224713	n.s.
Rnf216	-0.0564294	n.s.	0.796439	Upreg
Rnf220	-0.420899	n.s.	-1.10551	Downreg
Rnh1	0.543358	Upreg	-0.0965282	n.s.
Rnpep	2.04385	Upreg	0.723599	Upreg
Rnpepl1	-0.284266	n.s.	-2.29212	Downreg
Rp2	-0.271162	n.s.	-1.01825	Downreg
Rpa2	-0.49511	n.s.	-0.803573	Downreg
Rpap1	-0.679262	Downreg	-0.173754	n.s.
Rpe	-0.592859	Downreg	-0.520383	Downreg
Rps6kl1	-0.827423	Downreg	-0.764677	Downreg
Rptor	0.165561	n.s.	0.657381	Upreg
Rrm2b	-0.148453	n.s.	-0.637942	Downreg
Rrp12	0.121701	n.s.	0.535623	Upreg
Rtel1	-1.74699	Downreg	0.0870827	n.s.
Rtp1	-0.604862	Downreg	-0.934323	Downreg
Rufy1	-1.05774	Downreg	-0.678607	Downreg
S100a3	3.66479	Upreg	3.03071	Upreg
S100a5	3.1265	Upreg	2.31373	Upreg
S100a6	0.0940899	n.s.	0.803952	Upreg
Safb2	0.248783	n.s.	0.765065	Upreg
Samd4b	0.128716	n.s.	-0.921754	Downreg
Sap30bp	0.336309	n.s.	0.660923	Upreg
Saysd1	0.546069	n.s.	0.593811	Upreg
Scaf8	0.00164876	n.s.	-0.695747	Downreg
Scaper	-1.28679	Downreg	-0.341541	n.s.
Sccpdh	1.15737	Upreg	0.807193	Upreg
Scfd2	-0.127509	n.s.	-1.02757	Downreg
Scg3	0.464654	n.s.	0.746931	Upreg
Scgn	1.2359	Upreg	0.568982	Upreg
Schip1	0.667118	Upreg	0.533678	n.s.
Scml4	1.39241	Upreg	0.544571	n.s.
Scn3a	1.44656	Upreg	2.20065	Upreg
Scn3b	0.981358	Upreg	1.25986	Upreg
Scn5a	0.00956201	n.s.	-0.761474	Downreg
Scn8a	-0.113533	n.s.	0.509162	Upreg
Scyl3	-0.00220135	n.s.	0.991932	Upreg
Sdc2	0.885014	Upreg	0.457268	n.s.
Sdc3	-0.246296	n.s.	-2.65051	Downreg
Sdcbp	0.856555	Upreg	1.04679	Upreg
Sdf2l1	-0.349177	n.s.	-0.850751	Downreg
Sec14l1	0.431057	n.s.	0.744659	Upreg
Sec14l4	-0.540149	n.s.	-1.98647	Downreg
Sec14l5	-0.231934	n.s.	-0.727158	Downreg
Selenok	0.649668	Upreg	0.604187	Upreg
Selenom	1.53334	Upreg	0.663478	Upreg
Selenos	0.641352	Upreg	0.199276	n.s.
Selenot	-0.0916451	n.s.	-0.509696	Downreg
Sema3e	0.732658	Upreg	1.07618	Upreg
Sema3f	-0.498492	n.s.	-2.8728	Downreg
Sema4d	-0.0214709	n.s.	0.538377	Upreg
Sema6a	0.654249	Upreg	0.634878	Upreg
Sema7a	2.65174	Upreg	2.33194	Upreg
Senp6	-0.0415327	n.s.	-0.687997	Downreg
Senp8	-0.127195	n.s.	-0.968656	Downreg
Sephs1	-0.680933	Downreg	-0.415833	n.s.
2003-09-01	-0.305438	n.s.	-0.659339	Downreg
Serinc2	0.943065	Upreg	1.18869	Upreg
Sertad1	0.974432	Upreg	1.15341	Upreg
Sertad2	-0.0941975	n.s.	-0.52376	Downreg
Sesn2	0.148785	n.s.	0.996227	Upreg
Sestd1	0.00965903	n.s.	0.734192	Upreg
Setdb1	-0.25421	n.s.	0.782237	Upreg
Setdb2	-0.169507	n.s.	-0.718173	Downreg
Sfpq	-0.0742544	n.s.	-0.850126	Downreg
Sfxn4	-0.102657	n.s.	-0.927543	Downreg
Sgpl1	-0.0891033	n.s.	-0.522957	Downreg
Sgpp1	-1.30337	Downreg	-2.44903	Downreg
Sgsm2	1.20012	Upreg	0.0942578	n.s.
Sgsm3	0.242826	n.s.	0.594705	Upreg
Sh2d3c	-0.636957	Downreg	-0.901688	Downreg
Sh3bgrl3	-0.576634	Downreg	-0.195383	n.s.
Sh3glb2	-0.286579	n.s.	-0.711525	Downreg
Shank2	1.05328	Upreg	0.9168	Upreg
Shroom3	-0.0355133	n.s.	-1.75168	Downreg
Siah2	-0.218699	n.s.	-1.50976	Downreg
Siah3	0.744362	Upreg	0.550507	n.s.
Sigirr	-0.385549	n.s.	-0.65019	Downreg
Sik3	0.0877198	n.s.	-1.21142	Downreg
Sike1	0.0455257	n.s.	0.506955	Upreg
Sil1	-0.443506	n.s.	-0.789471	Downreg
Sin3b	0.934614	Upreg	0.744785	Upreg
Sirt5	-0.718292	Downreg	-0.253354	n.s.
Skap2	-0.99403	Downreg	-0.620873	n.s.
Slc12a2	0.0390139	n.s.	-0.798424	Downreg
Slc14a2	0.255069	n.s.	0.650489	Upreg
Slc16a6	-0.167253	n.s.	-0.727867	Downreg
Slc1a1	0.125362	n.s.	2.79576	Upreg
Slc1a2	-0.284098	n.s.	-0.860691	Downreg
Slc22a23	0.762621	Upreg	0.207303	n.s.
Slc25a10	-1.18327	Downreg	-0.0778628	n.s.
Slc25a22	0.785249	Upreg	0.429425	n.s.
Slc25a35	-0.471263	n.s.	-1.05061	Downreg
Slc25a44	0.114063	n.s.	0.503606	Upreg
Slc29a3	-0.854287	Downreg	-0.328352	n.s.
Slc2a4	0.061613	n.s.	5.63236	Upreg
Slc35b4	-0.123447	n.s.	-0.731468	Downreg
Slc35e1	-0.115233	n.s.	-1.5521	Downreg
Slc36a4	0.172423	n.s.	0.640831	Upreg
Slc37a2	4.27829	Upreg	10.5564	Upreg
Slc38a2	0.980078	Upreg	1.39955	Upreg
Slc39a11	-0.681637	Downreg	-0.0054938	n.s.
Slc39a6	0.853213	Upreg	0.779549	Upreg
Slc41a1	-0.0722681	n.s.	2.09649	Upreg
Slc46a3	0.0202535	n.s.	-0.774306	Downreg
Slc50a1	-0.747663	Downreg	-0.550021	n.s.
Slc6a17	1.27519	Upreg	1.19006	Upreg
Slc6a6	1.3339	Upreg	0.919503	Upreg
Slc7a1	0.583114	n.s.	0.712592	Upreg
Slc7a4	-0.468489	n.s.	-0.686534	Downreg
Slc7a5	-0.0176216	n.s.	-0.912481	Downreg
Slc7a6	0.460693	n.s.	0.817083	Upreg
Slc9a9	0.259511	n.s.	0.914849	Upreg
Slc9b2	-0.489959	n.s.	-1.65563	Downreg
Slco3a1	-0.0801389	n.s.	-0.698658	Downreg
Slco5a1	2.09557	Upreg	0.0260974	n.s.
Smap2	0.582702	n.s.	0.551199	Upreg
Smarca2	-1.42144	Downreg	-1.04498	Downreg
Smc6	-0.00823169	n.s.	0.971788	Upreg
Smg7	0.116163	n.s.	0.503189	Upreg
Smim5	-0.849088	Downreg	-0.450497	n.s.
Smkr-ps	-0.215404	n.s.	-1.07078	Downreg
Snap25	1.31748	Upreg	1.31214	Upreg
Snrk	0.880368	Upreg	0.860289	Upreg
Snx10	-0.134112	n.s.	-0.818384	Downreg
Snx18	-0.252082	n.s.	-2.77572	Downreg
Snx19	-0.139742	n.s.	-1.13657	Downreg
Snx25	0.00677725	n.s.	-1.34701	Downreg
Socs2	0.417196	n.s.	1.69727	Upreg
Socs4	-0.130296	n.s.	0.674439	Upreg
Sod1	0.899134	Upreg	0.597605	Upreg
Sorbs1	-0.508343	Downreg	-0.120371	n.s.
Sorbs2	1.01217	Upreg	0.597998	Upreg
Sort1	-0.00864664	n.s.	-1.53312	Downreg
Sos1	0.327679	n.s.	-1.34139	Downreg
Spag6l	0.785228	Upreg	-0.0597021	n.s.
Spast	-0.12746	n.s.	-0.98685	Downreg
Spata7	0.813221	Upreg	0.241093	n.s.
Spats2	-0.872362	Downreg	-1.05506	Downreg
Spcs3	-0.179234	n.s.	-0.533375	Downreg
Specc1	1.44132	Upreg	1.40028	Upreg
Spef1	-0.095157	n.s.	-0.51449	Downreg
Spire1	0.117011	n.s.	-1.12164	Downreg
Spire2	-0.0780343	n.s.	-1.25604	Downreg
Spock2	0.693521	Upreg	0.136586	n.s.
Sprr1a	0.0837145	n.s.	6.99931	Upreg
Spsb1	-1.50394	Downreg	-0.368711	n.s.
Spsb3	0.540882	n.s.	1.22438	Upreg
Spty2d1	0.236766	n.s.	0.716131	Upreg
Srcin1	-0.147727	n.s.	-0.690389	Downreg
Srd5a1	-0.869664	Downreg	-0.35471	n.s.
Sri	-0.748098	Downreg	-0.82215	Downreg
Srpk1	0.37581	n.s.	1.48379	Upreg
Srrm4	1.66445	Upreg	1.66709	Upreg
Srsf10	0.275721	n.s.	0.502094	Upreg
Srsf2	-0.237395	n.s.	-2.32087	Downreg
Srsf5	0.381269	n.s.	0.533897	Upreg
Srsf6	0.0514696	n.s.	0.528979	Upreg
Srsf9	-0.122201	n.s.	-1.41658	Downreg
Srxn1	2.79571	Upreg	2.81203	Upreg
Ssbp3	-0.29987	n.s.	-1.12178	Downreg
Ssbp4	-0.102831	n.s.	-1.14448	Downreg
Ssh1	0.903839	Upreg	0.0910623	n.s.
Ssh2	0.227079	n.s.	1.05702	Upreg
St14	-0.166215	n.s.	0.661041	Upreg
St3gal2	-0.108821	n.s.	-0.885928	Downreg
St3gal4	-1.49016	Downreg	-1.69613	Downreg
St6gal1	0.96091	Upreg	0.810706	Upreg
St6galnac2	-1.10515	Downreg	-1.17958	Downreg
St6galnac4	-0.862506	Downreg	-0.0806706	n.s.
St6galnac6	-0.224138	n.s.	-0.950569	Downreg
Stbd1	-0.874131	Downreg	0.148197	n.s.
Steap2	0.20524	n.s.	1.76067	Upreg
Stim2	-0.0744209	n.s.	-0.797063	Downreg
Stk38l	0.90402	Upreg	0.659994	Upreg
Stk39	-0.357228	n.s.	-1.90481	Downreg
Stk40	0.284494	n.s.	0.765583	Upreg
Stmn1	0.045358	n.s.	0.852314	Upreg
Stmn4	-0.387998	n.s.	-1.09645	Downreg
Stmnd1	1.61588	Upreg	-0.461926	n.s.
Stom	0.303928	n.s.	0.572455	Upreg
Stox1	-0.975043	Downreg	-1.76148	Downreg
Strbp	-0.0303701	n.s.	-0.522969	Downreg
Strn3	-0.119989	n.s.	-1.60628	Downreg
Stxbp5	-0.0957042	n.s.	-1.53064	Downreg
Suds3	-0.211713	n.s.	-1.94941	Downreg
Sugt1	0.727294	Upreg	0.293522	n.s.
Sult1d1	0.219509	n.s.	-0.591671	Downreg
Sult4a1	0.814882	Upreg	0.311924	n.s.
Suox	-0.100637	n.s.	-0.830402	Downreg
Susd6	0.299862	n.s.	0.926447	Upreg
Suz12	-0.26099	n.s.	-1.89402	Downreg
Sv2c	1.39374	Upreg	1.03205	Upreg
Svbp	-1.03033	Downreg	-0.538188	n.s.
Svip	-0.341797	n.s.	-0.587312	Downreg
Syn1	0.221967	n.s.	1.69491	Upreg
Syn2	-0.0668073	n.s.	-1.01111	Downreg
Syt16	-0.788677	Downreg	-0.668804	Downreg
Syt3	-1.15711	Downreg	-0.310899	n.s.
Syt4	1.34136	Upreg	1.81322	Upreg
Syt5	0.622576	n.s.	0.935707	Upreg
Sytl2	0.40155	n.s.	0.870212	Upreg
Tacc2	0.196499	n.s.	2.28445	Upreg
Tada3	-0.610904	Downreg	-0.539172	Downreg
Taf7	0.940544	Upreg	0.967392	Upreg
Tapt1	-0.186469	n.s.	-0.66732	Downreg
Taz	-0.557006	Downreg	-0.251055	n.s.
Tbc1d10b	-0.0346143	n.s.	-0.859312	Downreg
Tbc1d14	-0.709677	Downreg	-0.175173	n.s.
Tbcc	0.0879557	n.s.	0.574688	Upreg
Tbcd	-0.792157	Downreg	-0.169391	n.s.
Tbl1xr1	-0.500259	n.s.	-0.577703	Downreg
Tcaf1	0.534609	Upreg	-0.0145339	n.s.
Tceal9	1.12376	Upreg	0.917575	Upreg
Tcn2	-0.64124	n.s.	-0.513996	Downreg
Tcp11l2	-0.892654	Downreg	-0.703174	Downreg
Tdp2	0.294058	n.s.	0.668988	Upreg
Tdrp	-0.94768	Downreg	-0.518814	n.s.
Tecpr2	0.102325	n.s.	1.13008	Upreg
Tenm2	-0.472073	n.s.	0.507738	Upreg
Tent4b	0.0800222	n.s.	-1.09631	Downreg
Tent5c	0.256417	n.s.	0.834436	Upreg
Tet1	-1.76164	Downreg	-0.270238	n.s.
Tet3	0.750266	Upreg	0.397321	n.s.
Tex52	-0.410459	n.s.	-0.614159	Downreg
Tfe3	0.385987	n.s.	0.645318	Upreg
Them6	-0.0442145	n.s.	-1.23404	Downreg
Thoc2	0.0965231	n.s.	0.543681	Upreg
Timm17a	0.789577	Upreg	0.266871	n.s.
Timm29	-0.169843	n.s.	-1.16118	Downreg
Tinf2	0.48007	n.s.	1.00205	Upreg
Tiparp	-0.0254862	n.s.	0.632799	Upreg
Tjp2	0.0630288	n.s.	1.573	Upreg
Tkfc	-1.14733	Downreg	-0.0778104	n.s.
Tkt	0.848715	Upreg	0.595887	Upreg
Tle3	1.11231	Upreg	0.257858	n.s.
Tle5	-0.367647	n.s.	-1.37865	Downreg
Tlk1	-0.323134	n.s.	-0.756972	Downreg
Tm7sf3	-1.27705	Downreg	-1.36903	Downreg
Tmc7	0.15093	n.s.	-0.656765	Downreg
Tmcc1	-1.47299	Downreg	-1.80282	Downreg
Tmed7	-0.158001	n.s.	-1.85336	Downreg
Tmem106a	-0.219891	n.s.	-0.821516	Downreg
Tmem106b	-0.539392	Downreg	-0.199792	n.s.
Tmem109	0.654258	Upreg	0.00360946	n.s.
Tmem131	-0.140059	n.s.	-1.25502	Downreg
Tmem132a	2.05478	Upreg	2.17196	Upreg
Tmem14a	-0.317166	n.s.	-0.73992	Downreg
Tmem150c	1.13416	Upreg	0.926811	Upreg
Tmem150cos	6.00609	Upreg	5.12766	Upreg
Tmem151a	-0.686578	Downreg	-0.975927	Downreg
Tmem151b	-0.219083	n.s.	-0.660513	Downreg
Tmem161a	-0.82282	Downreg	-0.532079	n.s.
Tmem164	-1.29006	Downreg	-0.108611	n.s.
Tmem17	-0.462323	n.s.	-0.52651	Downreg
Tmem170b	0.158376	n.s.	-1.0697	Downreg
Tmem178b	0.18631	n.s.	0.563163	Upreg
Tmem184b	-0.272178	n.s.	-0.555038	Downreg
Tmem218	0.37736	n.s.	0.721773	Upreg
Tmem230	-0.332795	n.s.	-0.620089	Downreg
Tmem231	-0.384103	n.s.	-0.559343	Downreg
Tmem251	1.34783	Upreg	0.886014	Upreg
Tmem35b	-0.0636124	n.s.	-0.655013	Downreg
Tmem43	1.96449	Upreg	1.46543	Upreg
Tmem50b	-0.561742	Downreg	-0.404026	n.s.
Tmem64	-0.0622211	n.s.	-0.555812	Downreg
Tmem65	-0.170606	n.s.	-1.23419	Downreg
Tmem74bos	0.591685	Upreg	0.291574	n.s.
Tmem9	-0.690298	Downreg	-0.767259	Downreg
Tmem94	-0.860947	Downreg	-0.903	Downreg
Tnfaip1	0.054364	n.s.	0.559177	Upreg
Tnks2	-0.0103753	n.s.	-1.45385	Downreg
Tnni3k	-0.0658794	n.s.	-1.53264	Downreg
Tob2	0.422609	n.s.	1.30235	Upreg
Tom1	-0.991042	Downreg	-1.52741	Downreg
Top2b	-0.193339	n.s.	-1.39739	Downreg
Tox4	0.366734	n.s.	0.562434	Upreg
Tpd52l2	-0.351094	n.s.	-0.581381	Downreg
Tra2b	0.456479	n.s.	0.561237	Upreg
Traf3ip1	0.017813	n.s.	-0.77009	Downreg
Trafd1	1.16227	Upreg	1.35211	Upreg
Trak2	-0.107099	n.s.	0.57605	Upreg
Trappc2l	-0.413103	n.s.	-0.549197	Downreg
Trappc8	-0.184214	n.s.	-1.57829	Downreg
Trarg1	-1.62115	Downreg	-1.72083	Downreg
Trib3	-0.140043	n.s.	-0.806219	Downreg
Trim25	-1.33753	Downreg	-0.117133	n.s.
Trim3	-0.123297	n.s.	-0.677854	Downreg
Trim36	0.0497189	n.s.	0.74025	Upreg
Trim44	-0.0243088	n.s.	-1.70302	Downreg
Trim45	0.97569	Upreg	1.33329	Upreg
Trim8	-0.116066	n.s.	-1.30215	Downreg
Triqk	-0.720458	Downreg	-1.12869	Downreg
Trit1	0.987391	Upreg	0.0489889	n.s.
Trmt2b	-0.799904	Downreg	0.0299903	n.s.
Trnp1	-0.29887	n.s.	-2.11314	Downreg
Trp53	-0.198157	n.s.	1.67028	Upreg
Trp53inp2	2.46015	Upreg	1.51792	Upreg
Trpc1	0.0454457	n.s.	-1.61802	Downreg
Trpm7	0.134439	n.s.	0.68523	Upreg
Tsc22d1	1.50461	Upreg	1.56903	Upreg
Tsc22d2	0.105685	n.s.	-1.05875	Downreg
Tsc22d3	-0.0593343	n.s.	-0.761316	Downreg
Tspan12	-0.269786	n.s.	-1.24781	Downreg
Tspan14	-0.577604	Downreg	0.0155564	n.s.
Tspan15	-1.37517	Downreg	-0.188986	n.s.
Tspyl2	0.434923	n.s.	0.92517	Upreg
Ttc3	0.204778	n.s.	0.561382	Upreg
Ttc33	-0.304503	n.s.	-0.713961	Downreg
Ttc37	-0.719882	Downreg	0.0577079	n.s.
Ttc38	-0.667495	n.s.	-1.01679	Downreg
Ttc7	-0.21154	n.s.	-0.532137	Downreg
Ttc8	-0.428826	n.s.	-0.795393	Downreg
Ttll1	0.667576	Upreg	-0.0749979	n.s.
Ttll10	-0.0446386	n.s.	-0.657204	Downreg
Ttll12	0.622021	Upreg	0.409696	n.s.
Ttpal	0.384096	n.s.	0.914859	Upreg
Tuba4a	0.302584	n.s.	1.1027	Upreg
Tubb3	-0.897783	Downreg	-0.512841	Downreg
Tubgcp2	-0.625082	n.s.	-0.716029	Downreg
Tut7	-0.131926	n.s.	0.72211	Upreg
Twsg1	0.0268078	n.s.	0.742772	Upreg
Txndc11	-0.0373714	n.s.	-0.638339	Downreg
Ubap1	1.02694	Upreg	0.734019	Upreg
Ubc	0.562396	Upreg	0.769181	Upreg
Ube2e3	-0.208529	n.s.	-0.67479	Downreg
Ube2g1	0.925478	Upreg	0.178774	n.s.
Ube2n	0.30489	n.s.	0.614614	Upreg
Ube2r2	-0.0731938	n.s.	-0.659102	Downreg
Ube2z	-0.0613699	n.s.	-0.643308	Downreg
Ube3c	-0.0545006	n.s.	-1.24217	Downreg
Ube4b	0.0584672	n.s.	0.828316	Upreg
Ubl3	1.57081	Upreg	0.877057	Upreg
Ublcp1	2.23816	Upreg	1.79048	Upreg
Ubp1	-0.0807035	n.s.	-1.02447	Downreg
Ubqln1	-0.125886	n.s.	-1.02907	Downreg
Ubr3	-0.108267	n.s.	-0.958292	Downreg
Ubtd1	-0.117422	n.s.	-0.527541	Downreg
Ubtf	-0.904288	Downreg	-0.261476	n.s.
Ubxn11	-0.618254	Downreg	-0.485062	n.s.
Ubxn4	0.636063	Upreg	0.458937	n.s.
Ubxn7	0.785835	Upreg	1.04473	Upreg
Uckl1	-0.470393	n.s.	-0.921913	Downreg
Uckl1os	0.066294	n.s.	-0.671952	Downreg
Ucp2	0.808323	Upreg	0.233762	n.s.
Ugcg	-0.0389408	n.s.	-0.917562	Downreg
Uhmk1	-0.14809	n.s.	-0.661635	Downreg
Uhrf1bp1l	1.32251	Upreg	1.0243	Upreg
Ulk2	-0.161167	n.s.	-1.87909	Downreg
Ulk3	-0.105454	n.s.	-0.768088	Downreg
Unc119b	0.0998781	n.s.	1.06239	Upreg
Unc5b	-0.755049	Downreg	-0.526107	Downreg
Urb1	1.06336	Upreg	0.230951	n.s.
Uri1	-0.124526	n.s.	-1.06714	Downreg
Uros	-0.934941	Downreg	-0.731087	Downreg
Usp12	-0.118531	n.s.	-0.668058	Downreg
Usp24	-1.50469	Downreg	-0.540889	n.s.
Usp37	0.584862	Upreg	0.842431	Upreg
Utp3	0.557252	Upreg	0.0623444	n.s.
Utp4	0.330618	n.s.	0.747189	Upreg
Vars	-0.618087	Downreg	-0.0495481	n.s.
Vgll4	0.770837	Upreg	0.825123	Upreg
Vps11	0.304961	n.s.	0.761647	Upreg
Vps18	0.82327	Upreg	0.603186	Upreg
Vps33b	-1.01555	Downreg	-0.70527	Downreg
Vps37a	0.610677	Upreg	0.580995	Upreg
Vps52	-0.774435	Downreg	-0.401739	n.s.
Vps54	-0.262741	n.s.	-2.13144	Downreg
Vti1b	0.822535	Upreg	0.599135	Upreg
Vwa3b	-0.829728	Downreg	-0.822601	Downreg
Wasl	0.0679054	n.s.	0.536009	Upreg
Wdfy2	-0.0420399	n.s.	0.509403	Upreg
Wdr1	0.6949	n.s.	0.618829	Upreg
Wdr11	-0.12065	n.s.	-0.685258	Downreg
Wdr34	-0.305793	n.s.	-0.561394	Downreg
Wdr45	-0.659781	Downreg	-0.191845	n.s.
Wdr78	0.209501	n.s.	0.827148	Upreg
Wdr90	0.215489	n.s.	0.663315	Upreg
Wfs1	-0.693666	n.s.	-1.19264	Downreg
Wrnip1	0.0956224	n.s.	0.544779	Upreg
Wsb1	0.329393	n.s.	0.60411	Upreg
Wwc1	-0.350743	n.s.	-1.904	Downreg
Xbp1	0.0955242	n.s.	0.939736	Upreg
Xrcc5	-0.411564	n.s.	-0.777863	Downreg
Xylt2	-1.25994	Downreg	-1.38582	Downreg
Yars	0.19214	n.s.	0.565376	Upreg
Yif1a	-0.0499768	n.s.	-0.506273	Downreg
Ypel4	1.31682	Upreg	1.21644	Upreg
Ythdc1	-0.11702	n.s.	-0.883716	Downreg
Ywhag	0.66023	Upreg	0.986296	Upreg
Zbtb11	0.194296	n.s.	0.641024	Upreg
Zbtb20	-0.44418	n.s.	0.946564	Upreg
Zbtb43	-0.162258	n.s.	0.930233	Upreg
Zbtb7b	-0.639171	Downreg	-0.457167	n.s.
Zc2hc1c	-1.10405	Downreg	-0.165978	n.s.
Zc3h13	0.823842	Upreg	1.39121	Upreg
Zc3h14	-0.117245	n.s.	-0.771918	Downreg
Zcchc12	1.53634	Upreg	1.32546	Upreg
Zdhhc14	-0.105346	n.s.	-1.61454	Downreg
Zdhhc18	0.488787	n.s.	-1.71002	Downreg
Zdhhc20	0.368866	n.s.	0.722112	Upreg
Zdhhc24	-0.456478	n.s.	-0.572895	Downreg
Zdhhc8	0.906364	Upreg	-0.268406	n.s.
Zfand3	1.47373	Upreg	0.346422	n.s.
Zfand5	-0.235738	n.s.	-1.47057	Downreg
Zfp142	0.44044	n.s.	1.01888	Upreg
Zfp180	0.759214	Upreg	0.659079	Upreg
Zfp2	0.0580288	n.s.	0.735183	Upreg
Zfp248	1.16206	Upreg	0.0732099	n.s.
Zfp280b	0.0803135	n.s.	0.791067	Upreg
Zfp362	-0.765468	Downreg	-0.139977	n.s.
Zfp397	0.105963	n.s.	0.541672	Upreg
Zfp407	0.0118393	n.s.	0.656209	Upreg
Zfp418	0.73361	Upreg	-0.0138389	n.s.
Zfp423	0.510706	n.s.	1.31627	Upreg
Zfp474	0.383671	n.s.	-0.6396	Downreg
Zfp523	-0.182395	n.s.	-0.726853	Downreg
Zfp574	-0.0637984	n.s.	0.674166	Upreg
Zfp597	0.0816013	n.s.	0.934063	Upreg
Zfp608	1.19803	Upreg	1.35863	Upreg
Zfp61	-0.0690112	n.s.	0.732917	Upreg
Zfp612	-0.0974909	n.s.	1.12206	Upreg
Zfp655	1.72523	Upreg	1.29901	Upreg
Zfp68	0.264739	n.s.	0.851292	Upreg
Zfp687	0.241243	n.s.	0.609378	Upreg
Zfp69	2.82605	Upreg	0.115412	n.s.
Zfp704	-0.828624	Downreg	-0.389901	n.s.
Zfp746	-0.122572	n.s.	-1.36784	Downreg
Zfp78	-1.95355	Downreg	-0.173668	n.s.
Zfp940	2.78714	Upreg	1.90561	Upreg
Zfp948	0.875015	Upreg	1.82862	Upreg
Zfp954	1.20317	Upreg	1.76367	Upreg
Zfp956	-0.0879792	n.s.	0.961946	Upreg
Zfyve1	0.253594	n.s.	0.957014	Upreg
Zfyve21	-0.475333	n.s.	-0.799072	Downreg
Zkscan1	0.222675	n.s.	0.567993	Upreg
Zmat1	-0.99879	Downreg	-0.313611	n.s.
Zmat3	0.765756	Upreg	0.168947	n.s.
Zmiz1	0.722694	Upreg	-0.0954331	n.s.
Zmynd10	-0.19362	n.s.	-0.583241	Downreg
Znhit1	0.306478	n.s.	0.539649	Upreg
Zwint	0.26041	n.s.	0.900167	Upreg
Zxdc	-0.150409	n.s.	-1.02009	Downreg

## Sheet: Figure 4b-i raw data
Control samples:	GeneName	baseMean	log2FoldChange	lfcSE	pvalue	padj	Olfr151 control1	Olfr151 control2	Olfr151 control3	Olfr16 control1	Olfr16 control2	Olfr16 control3	control_log2mean	exposed_log2mean	significance	modulation		Exposed samples:	GeneName	baseMean	log2FoldChange	lfcSE	pvalue	padj	Olfr151 exposed1	Olfr151 exposed2	Olfr151 exposed3	Olfr16 exposed1	Olfr16 exposed2	Olfr16 exposed3	control_log2mean	exposed_log2mean	significance	modulation
	0610009B22Rik	1871.63	0.259823	0.268647	0.191834	0.487958	2010.21	1300.81	1518.91	1831.76	1963.32	2604.77	10.6537	11.0595	Not significant	n.s.			0610009B22Rik	1493.87	0.138065	0.237169	0.490808	0.696277	1424.03	1356.96	1407.66	1432.42	1288.46	2053.68	10.4483	10.6371	Not significant	n.s.
	0610010F05Rik	1492.99	-0.220531	0.346805	0.259321	0.552126	1950.16	1904.17	1485.95	2076.32	543.669	997.694	10.7985	10.2371	Not significant	n.s.			0610010F05Rik	647.32	-0.960009	0.575147	0.00894071	0.0553176	821.416	497.339	1475.78	560.631	219.081	309.669	9.86498	8.5083	padj<0.1	Downreg
	0610012G03Rik	1280.49	-0.265151	0.467666	0.0868326	0.333664	1980.98	1697.29	1976.53	1740.05	84.0331	204.074	10.8811	9.40312	Not significant	n.s.			0610012G03Rik	1156.81	-0.539847	0.679743	0.0529577	0.184115	1033.68	2558.15	1451.35	1517.4	150.754	229.556	10.716	9.30736	Not significant	n.s.
	0610030E20Rik	490.662	0.0631062	0.308148	0.721414	0.879776	326.344	529.321	519.784	626.075	714.282	228.166	8.84387	9.03298	Not significant	n.s.			0610030E20Rik	526.275	0.127126	0.307784	0.574354	0.757427	420.158	699.561	334.698	652.47	582.409	468.356	8.92424	9.15164	Not significant	n.s.
	1110004F10Rik	4285.01	0.336689	0.216788	0.0622504	0.286248	3887.68	3231.28	3852.69	4353.18	5250.8	5134.44	11.8369	12.2626	Not significant	n.s.			1110004F10Rik	4049.96	0.45338	0.195132	0.0100643	0.0600341	3536.45	3369.18	3108.55	4134.14	4974.88	5176.56	11.7052	12.2176	Not significant	n.s.
	1110006O24Rik	460.247	-0.0445559	0.27776	0.806418	0.92299	570.509	301.678	557.232	385.183	449.45	497.43	8.89928	8.79773	Not significant	n.s.			1110006O24Rik	471.293	0.836206	0.392147	0.00522112	0.037363	214.44	345.136	360.615	653.841	729.909	523.819	8.26552	9.31482	padj<0.1	Upreg
	1110008P14Rik	2843.54	-0.150344	0.246056	0.420409	0.695321	3781	2271.58	3201.09	2325.77	2417.86	3063.94	11.5913	11.3463	Not significant	n.s.			1110008P14Rik	2177.43	-0.253911	0.258037	0.230342	0.460209	2499.87	2915.43	1900.82	1433.79	2042.23	2272.45	11.2525	10.9048	Not significant	n.s.
	1110012L19Rik	688.087	0.330802	0.318583	0.12395	0.397486	749.089	477.427	444.887	761.806	761.391	933.92	9.12447	9.67955	Not significant	n.s.			1110012L19Rik	690.609	0.482846	0.333356	0.0550887	0.189183	540.826	628.819	429.48	707.299	712.556	1124.67	9.06081	9.72992	Not significant	n.s.
	1110017D15Rik	3612.26	0.0358643	0.235874	0.847377	0.941177	4525.35	2528.29	3562.84	3267.33	3827.33	3962.43	11.7895	11.8481	Not significant	n.s.			1110017D15Rik	2735.21	0.0486223	0.233244	0.815682	0.903213	2547.12	3352.04	2124.45	2792.19	2293.85	3301.6	11.3856	11.4496	Not significant	n.s.
	1110018N20Rik	315.208	0.0312333	0.275925	0.859242	0.946047	305.799	251.168	364.748	259.234	398.521	311.779	8.2679	8.34064	Not significant	n.s.			1110018N20Rik	444.766	0.511941	0.350046	0.0484147	0.174224	426.7	287.971	294.712	659.324	494.56	505.331	8.39858	9.11393	Not significant	n.s.
	1110019D14Rik	542.842	0.526744	0.354058	0.0302555	0.194613	390.348	336.966	480.089	591.836	831.419	626.393	8.65631	9.41831	Not significant	n.s.			1110019D14Rik	527.812	-0.0701871	0.32268	0.746755	0.864481	456.504	615.957	593.127	615.46	648.567	237.259	9.11945	8.9699	Not significant	n.s.
	1110020A21Rik	429.638	0.421914	0.384803	0.0728305	0.30757	357.161	224.183	384.221	415.753	572.953	623.558	8.33474	9.07259	Not significant	n.s.			1110020A21Rik	593.424	0.808973	0.352879	0.00389061	0.0300917	407.073	445.175	340.622	864.934	573.733	929.008	8.63888	9.62612	padj<0.1	Upreg
	1110032A03Rik	5691.16	0.376454	0.243283	0.0528626	0.262324	5606.31	4334.2	4240.66	5906.14	6319.04	7740.63	12.207	12.7005	Not significant	n.s.			1110032A03Rik	5012.34	0.465811	0.194421	0.00807047	0.051379	4274.27	4068.75	3990.46	5012.78	6494.35	6233.45	12.0057	12.53	Not significant	n.s.
	1110038F14Rik	877.258	0.150348	0.256454	0.429536	0.70366	910.285	618.579	869.552	869.413	861.976	1133.74	9.64471	9.90093	Not significant	n.s.			1110038F14Rik	670.685	0.124301	0.246556	0.547106	0.739179	548.822	720.998	620.525	762.129	629.045	742.59	9.30176	9.47625	Not significant	n.s.
	1110051M20Rik	4957.12	0.142785	0.192549	0.381157	0.665349	4597.26	4500.27	4792.65	4662.55	5916.7	5273.32	12.1771	12.3677	Not significant	n.s.			1110051M20Rik	3563.08	0.000407211	0.176654	0.999006	0.999236	3440.5	3549.26	3698.71	3145.84	3763.43	3780.74	11.7992	11.7994	Not significant	n.s.
	1110059E24Rik	564.295	0.631451	0.382764	0.0160105	0.132491	494.651	386.093	309.324	714.117	608.604	872.982	8.6355	9.51747	Not significant	n.s.			1110059E24Rik	399.979	0.542784	0.43871	0.0565686	0.19267	210.079	378.006	261.391	316.64	575.902	657.855	8.15055	9.01625	Not significant	n.s.
	1110059G10Rik	766.241	-0.00189381	0.261117	0.987902	0.995873	858.133	717.524	727.248	661.536	572.953	1060.05	9.58616	9.58091	Not significant	n.s.			1110059G10Rik	798.455	0.275883	0.233021	0.166733	0.380724	676.032	666.691	762.698	917.022	836.196	932.09	9.45698	9.80752	Not significant	n.s.
	1300002E11Rik	1131.58	0.165096	0.239364	0.377203	0.66224	810.723	1074.56	1210.33	1238.7	1198.11	1257.04	10.0124	10.2671	Not significant	n.s.			1300002E11Rik	829.676	0.89569	0.287982	0.000323918	0.00446361	471.042	542.357	637.556	1173.35	1190.85	962.902	9.10674	10.1164	padj<0.1	Upreg
	1500004A13Rik	1541.4	0.0988688	0.255237	0.599891	0.813789	1007.48	1432.28	1900.88	1435.57	1816.9	1655.26	10.4997	10.6768	Not significant	n.s.			1500004A13Rik	1345.26	0.40301	0.214926	0.0334528	0.136973	1108.55	1123.3	1147.75	1594.17	1697.34	1400.45	10.139	10.6119	Not significant	n.s.
	1500011B03Rik	12565.1	0.105074	0.221545	0.55234	0.782701	14009.9	10179.6	11423.3	10527.1	13860.4	15390.6	13.5353	13.6948	Not significant	n.s.			1500011B03Rik	11566.5	0.242061	0.186244	0.152031	0.359695	11417.7	11175.1	8709.56	11917.2	12524.5	13654.7	13.3492	13.6325	Not significant	n.s.
	1500015A07Rik	1412.35	0.491509	0.387387	0.0457726	0.241636	1181.32	585.367	1345.9	1518.72	1860.19	1982.63	10.0203	10.8043	Not significant	n.s.			1500012K07Rik	191.524	2.48124	0.507186	5.52653e-08	2.37096e-06	41.4342	42.874	72.5673	333.089	344.89	314.291	5.73584	8.37398	padj<0.1	Upreg
	1600012H06Rik	3079.13	0.13413	0.24645	0.474834	0.734824	3483.11	2016.95	3031.07	2852.8	3315.49	3775.36	11.4741	11.695	Not significant	n.s.			1500015A07Rik	1170.22	0.692005	0.363749	0.0124881	0.0693174	911.553	1063.28	482.055	1378.96	1752.65	1432.8	9.67941	10.5722	padj<0.1	Upreg
	1600014C10Rik	716.292	0.186121	0.289396	0.340161	0.63044	617.919	621.347	641.117	1046.72	511.838	858.81	9.29415	9.65605	Not significant	n.s.			1600012H06Rik	3868.47	0.294332	0.213655	0.116978	0.30736	3404.15	2816.82	3954.92	3787.34	4684.22	4563.39	11.7283	12.0855	Not significant	n.s.
	1600020E01Rik	517.481	-0.0649053	0.267494	0.724585	0.881835	700.888	445.598	477.842	485.453	586.959	408.147	9.08333	8.94988	Not significant	n.s.			1600014C10Rik	593.647	-0.0642822	0.31683	0.769431	0.878245	857.035	700.99	303.598	562.002	634.468	503.791	9.27971	9.14912	Not significant	n.s.
	1600023N17Rik	367.63	0.277759	0.397973	0.165957	0.456925	455.933	170.905	187.242	333.825	432.898	624.976	8.08937	8.86078	Not significant	n.s.			1600020E01Rik	560.099	0.105008	0.283904	0.634562	0.79934	638.233	457.323	485.016	752.534	443.585	583.904	9.044	9.21515	Not significant	n.s.
	1700001L19Rik	3230.7	-0.01595	0.219092	0.946843	0.979475	3987.24	2640.38	3125.44	2915.16	3559.95	3156.06	11.6671	11.649	Not significant	n.s.			1700001L19Rik	3033.8	0.387969	0.229847	0.0511278	0.179908	2304.33	3016.19	2314.01	3026.58	3406.61	4135.09	11.3139	11.7829	Not significant	n.s.
	1700003E16Rik	5541.53	-0.290561	0.217835	0.105076	0.365759	5790.43	6677.06	6337.02	4041.36	5441.78	4961.54	12.6141	12.2336	Not significant	n.s.			1700003E16Rik	7313.25	-0.087238	0.180475	0.59446	0.770524	7990.99	7991.72	6751.73	6197.09	7146.17	7801.82	12.8878	12.7833	Not significant	n.s.
	1700007K13Rik	849.734	-3.77336	0.705239	3.65632e-09	4.19669e-07	2255.96	1131.29	1415.55	206.654	28.011	60.9387	10.6456	6.63712	padj<0.1	Downreg			1700007K13Rik	680.101	-5.74859	0.564814	8.60576e-26	2.9979e-23	1083.11	2076.53	850.815	26.044	8.67649	35.4348	10.3857	4.60793	padj<0.1	Downreg
	1700008J07Rik	350.506	0.219501	0.307233	0.27521	0.5675	237.053	282.996	373.735	331.379	445.63	432.239	8.22366	8.65851	Not significant	n.s.			1700008J07Rik	273.504	0.592361	0.403482	0.0357134	0.14287	164.283	247.955	171.792	359.133	318.861	378.998	7.61233	8.46488	Not significant	n.s.
	1700010I14Rik	282.645	0.149985	0.300227	0.43424	0.70674	274.982	235.254	238.921	261.68	258.466	426.571	7.96993	8.30639	Not significant	n.s.			1700010I14Rik	216.744	0.198576	0.344272	0.394215	0.618933	175.187	162.207	224.366	219.318	197.39	321.995	7.55653	7.94973	Not significant	n.s.
	1700012B09Rik	22726.8	0.0811668	0.211983	0.631289	0.832447	24733.4	18237.7	22325.2	19743.4	27631.6	23689.6	14.4098	14.5319	Not significant	n.s.			1700012B09Rik	15492.7	0.228403	0.20395	0.20717	0.434319	12332.1	17676.3	12006.9	16961.5	16697.9	17281.4	13.7738	14.0517	Not significant	n.s.
	1700012D14Rik	598.253	0.942653	0.459176	0.00331684	0.0463854	346.888	231.794	495.068	674.987	966.381	874.399	8.48751	9.71354	padj<0.1	Upreg			1700012D14Rik	439.346	0.696428	0.476782	0.0252211	0.113504	329.293	393.727	142.173	629.168	563.972	577.741	8.17691	9.20773	Not significant	n.s.
	1700013F07Rik	368.553	-0.0832194	0.283304	0.653052	0.84579	543.643	300.295	334.04	380.292	315.761	337.288	8.6208	8.43232	Not significant	n.s.			1700013A02Rik	954.235	-1.08681	0.63027	0.00632656	0.0428504	1369.51	861.054	2014.85	349.538	206.067	924.386	10.4677	8.94933	padj<0.1	Downreg
	1700016K19Rik	2710.4	-0.179373	0.240641	0.335568	0.626214	3757.3	2408.58	2742.72	2165.58	2457.33	2730.9	11.5365	11.2599	Not significant	n.s.			1700016K19Rik	2035.6	-0.0882499	0.215991	0.637028	0.800906	2175.66	2328.77	1846.76	1601.02	2015.11	2246.26	11.0485	10.933	Not significant	n.s.
	1700017B05Rik	13361.9	-0.0343639	0.19451	0.834326	0.936214	13202.3	12989.5	14556.9	11389.2	15404.8	12628.5	13.7296	13.6819	Not significant	n.s.			1700016P03Rik	261.997	-1.96542	0.577455	3.54963e-05	0.000709031	475.403	280.11	541.293	130.22	50.9744	93.9793	8.75912	6.53488	padj<0.1	Downreg
	1700021F05Rik	735.836	0.12356	0.26816	0.518048	0.761655	873.147	550.771	605.915	629.743	818.686	936.755	9.40431	9.63674	Not significant	n.s.			1700017B05Rik	5061.49	-0.481237	0.177807	0.0031719	0.0260114	5776.08	6567.59	5607.68	4098.5	4305.71	4013.38	12.5471	12.0155	Not significant	n.s.
	1700025G04Rik	648.806	-1.59341	0.316735	3.21392e-08	3.12139e-06	1080.17	820.62	1077.02	297.141	325.947	291.939	9.95653	8.25743	padj<0.1	Downreg			1700021F05Rik	547.645	0.0576476	0.271542	0.791238	0.889951	518.291	642.396	430.961	453.713	625.792	614.717	9.05406	9.144	Not significant	n.s.
	1700028E10Rik	330.665	0.352807	0.351181	0.111817	0.377046	303.428	202.733	271.126	364.395	359.051	483.258	8.0229	8.65548	Not significant	n.s.			1700028E10Rik	283.994	0.187714	0.349664	0.419459	0.640087	314.028	140.055	283.605	389.289	276.563	300.426	7.94776	8.3358	Not significant	n.s.
	1700028P14Rik	2218.75	0.11756	0.251801	0.53355	0.771237	2735.6	1606.64	1848.45	1916.13	2616.49	2589.18	11.0116	11.2137	Not significant	n.s.			1700028P14Rik	1485.66	0.419917	0.256422	0.0502394	0.178295	1541.06	1125.44	987.804	1795.66	1804.71	1659.27	10.2516	10.7766	Not significant	n.s.
	1700030J22Rik	1045.2	0.0886181	0.22813	0.625211	0.828472	815.464	1131.99	1038.07	1111.53	1163.73	1010.45	9.96025	10.0983	Not significant	n.s.			1700029J07Rik	312.997	0.714342	0.430569	0.0179006	0.0885864	228.252	187.931	212.519	349.538	329.706	570.038	7.71814	8.70538	padj<0.1	Upreg
	1700030K09Rik	332.931	0.0682949	0.271602	0.716299	0.87764	286.044	363.259	300.336	287.359	329.766	430.822	8.31083	8.45251	Not significant	n.s.			1700030J22Rik	1064.37	0.204218	0.257188	0.335182	0.566705	1048.94	713.138	1116.65	1034.91	1315.57	1157.02	9.90776	10.1925	Not significant	n.s.
	1700037C18Rik	557.998	-0.105142	0.247796	0.570139	0.794819	526.259	554.922	698.038	568.603	529.663	470.503	9.2145	9.03321	Not significant	n.s.			1700037C18Rik	391.393	0.385129	0.370308	0.131012	0.32842	212.26	270.821	436.885	538.699	459.854	429.84	8.26517	8.89824	Not significant	n.s.
	1700037H04Rik	4344.85	-0.10824	0.188609	0.502673	0.752283	4932.29	4318.29	4433.89	3744.22	4425.75	4214.69	12.1556	12.0117	Not significant	n.s.			1700037H04Rik	3603.98	-0.31952	0.209127	0.0822312	0.244755	4402.21	3602.13	4237.04	2683.9	3070.39	3628.22	11.9949	11.6113	Not significant	n.s.
	1700040D17Rik	665.029	0.936617	0.48653	0.0044523	0.0566179	380.866	260.855	540.006	628.521	1037.68	1142.25	8.62538	9.87214	padj<0.1	Upreg			1700040D17Rik	421.824	0.589128	0.371977	0.0305806	0.128981	282.044	306.549	330.255	460.567	720.148	431.38	8.26342	9.07244	Not significant	n.s.
	1700067K01Rik	378.364	1.58294	0.519224	0.000126241	0.00383409	248.906	138.385	107.102	557.598	494.013	724.178	7.37328	9.21172	padj<0.1	Upreg			1700067K01Rik	218.603	0.761362	0.598044	0.0249371	0.112532	188.271	137.197	64.422	353.65	253.787	314.291	7.03302	8.26792	Not significant	n.s.
	1700086L19Rik	1203.66	-0.127737	0.262072	0.496823	0.747267	1591.42	1075.94	1235.8	858.407	1440.02	1020.37	10.3466	10.1128	Not significant	n.s.			1700086L19Rik	1058.96	0.655255	0.245825	0.00219789	0.0200015	721.101	879.632	768.621	1347.43	1422.94	1214.03	9.62714	10.3763	padj<0.1	Upreg
	1700086O06Rik	263.001	0.18641	0.336811	0.332608	0.624382	324.763	128.006	202.221	302.032	336.133	284.853	7.77696	8.26993	Not significant	n.s.			1700088E04Rik	723.075	0.797062	0.288134	0.00113427	0.0119883	489.942	526.636	483.535	775.836	1019.49	1043.02	8.96878	9.88739	padj<0.1	Upreg
	1700088E04Rik	716.572	0.237984	0.275131	0.232984	0.527167	782.276	525.169	551.99	747.132	783.036	909.828	9.27801	9.66947	Not significant	n.s.			1700096K18Rik	355.054	-0.163964	0.357451	0.46876	0.679886	311.12	482.333	409.487	464.679	145.331	317.373	8.65098	8.27672	Not significant	n.s.
	1700096K18Rik	469.437	-0.373114	0.497536	0.0793465	0.319628	851.022	609.584	454.624	573.494	183.345	144.552	9.3206	8.23584	Not significant	n.s.			1700123O20Rik	5326.65	0.286559	0.221585	0.1335	0.331807	5404.62	5026.27	3579.5	5314.34	6055.1	6580.09	12.1896	12.5469	Not significant	n.s.
	1700120C14Rik	226.732	0.256709	0.338983	0.211057	0.507788	209.397	134.233	208.213	275.131	245.733	287.687	7.53097	8.07958	Not significant	n.s.			1810013L24Rik	1419.78	-0.0503673	0.365509	0.805296	0.897763	1121.63	1729.25	1637.95	3038.92	490.221	500.709	10.5481	10.3926	Not significant	n.s.
	1700123O20Rik	4512.75	0.289882	0.262756	0.150221	0.434794	4135	3377.97	4055.66	3731.99	5422.68	6353.21	11.9133	12.336	Not significant	n.s.			1810030O07Rik	795.447	-0.0909693	0.266783	0.66808	0.818306	1072.2	628.819	801.203	790.914	639.891	839.651	9.70576	9.56571	Not significant	n.s.
	1810013L24Rik	1302.63	-0.273984	0.443022	0.125195	0.400026	1143.39	1837.06	2339.03	1851.32	211.356	433.657	10.7929	9.70237	Not significant	n.s.			1810037I17Rik	2201.63	0.215206	0.259701	0.312698	0.546822	1754.05	2448.82	1714.96	1823.08	2338.31	3130.59	10.9466	11.2477	Not significant	n.s.
	1810020O05Rik	257.729	0.0643756	0.263438	0.731933	0.884323	240.214	249.092	250.155	266.571	259.739	280.601	7.95121	8.07666	Not significant	n.s.			1810055G02Rik	701.679	0.313622	0.302777	0.177716	0.396142	633.871	575.227	561.286	540.07	930.553	969.065	9.20733	9.66929	Not significant	n.s.
	1810030O07Rik	953.378	-0.165013	0.241927	0.375993	0.661604	1095.19	1012.97	1008.86	953.786	966.381	683.08	10.0224	9.7628	Not significant	n.s.			1810058I24Rik	2194.08	-0.133996	0.259282	0.523257	0.721805	2430.08	2414.52	2186.65	1451.61	1785.19	2896.41	11.1952	10.9982	Not significant	n.s.
	1810037I17Rik	2430.83	0.185617	0.277031	0.342748	0.632059	2824.89	1341.64	2282.11	2385.69	2647.04	3103.62	11.0705	11.4057	Not significant	n.s.			1810062G17Rik	202.953	2.14916	0.446653	9.13477e-08	3.6493e-06	61.7879	64.3111	78.4912	309.786	335.129	368.214	6.11263	8.40391	padj<0.1	Upreg
	1810055G02Rik	668.218	0.102438	0.2623	0.588129	0.806077	511.245	582.599	778.178	875.527	622.609	639.147	9.28773	9.47862	Not significant	n.s.			2010204K13Rik	2335.34	-0.209711	0.265819	0.327693	0.559145	2390.1	3467.79	1877.87	1934.11	1786.27	2555.93	11.3329	11.0314	Not significant	n.s.
	1810058I24Rik	955.438	-0.0814657	0.266348	0.653798	0.846137	1368.59	755.58	907.001	937.89	709.189	1054.38	9.98212	9.81616	Not significant	n.s.			2010315B03Rik	418.322	0.0600134	0.332011	0.790747	0.889743	181.002	513.059	504.269	494.835	450.093	366.673	8.64545	8.77545	Not significant	n.s.
	2010204K13Rik	1745.58	-0.752275	0.347756	0.00407927	0.0530611	2740.34	1611.49	2549.49	1040.6	1098.8	1432.77	11.1683	10.2188	padj<0.1	Downreg			2010320M18Rik	701.771	-0.255317	0.313078	0.271054	0.507331	668.036	1143.31	593.127	718.265	527.096	560.794	9.64834	9.23614	Not significant	n.s.
	2010315B03Rik	594.125	0.00267031	0.294434	0.991328	0.997196	322.393	508.563	948.194	618.738	672.265	494.595	9.21444	9.21965	Not significant	n.s.			2210016F16Rik	841.619	-0.43165	0.570561	0.0895751	0.259086	1179.79	989.676	1355.82	1218.58	140.993	164.849	10.1998	8.99192	Not significant	n.s.
	2010320M18Rik	919.383	-0.107399	0.253599	0.563551	0.790546	1198.7	716.14	1026.09	758.138	898.9	918.332	9.93856	9.74728	Not significant	n.s.			2210016L21Rik	2914.44	0.444384	0.188635	0.00944995	0.0575924	2593.64	2207.3	2443.59	3555.69	3451.07	3235.35	11.2383	11.7377	Not significant	n.s.
	2210016F16Rik	1269.55	-0.607123	0.901698	0.0231187	0.165226	2382.39	1664.77	1721.13	1424.56	156.607	267.847	10.9097	9.26992	Not significant	n.s.			2210408I21Rik	1480.11	-0.0740202	0.258474	0.722341	0.849939	1609.39	1663.51	1338.79	1015.71	1316.66	1936.59	10.5871	10.4757	Not significant	n.s.
	2210016L21Rik	4226.89	0.487758	0.254765	0.0170398	0.13829	3270.55	3530.19	3225.06	3969.22	5598.39	5767.92	11.7069	12.3199	Not significant	n.s.			2300009A05Rik	266.996	-0.425841	0.384048	0.101885	0.281153	340.924	303.691	345.806	270.035	184.375	157.146	8.3713	7.67844	Not significant	n.s.
	2210408I21Rik	1669.01	0.14115	0.29418	0.463327	0.727463	721.433	1861.27	1891.89	1801.19	1844.91	1893.35	10.5435	10.8513	Not significant	n.s.			2310009A05Rik	568.675	-0.0520747	0.309703	0.811297	0.900418	521.926	836.758	407.266	448.23	441.416	756.456	9.20372	9.1025	Not significant	n.s.
	2300009A05Rik	310.87	-0.142782	0.323071	0.433195	0.706406	457.513	197.198	408.188	358.281	221.542	222.497	8.47289	8.06846	Not significant	n.s.			2310011J03Rik	2252.15	0.116021	0.234484	0.560447	0.748036	1695.17	2405.23	2286.61	1865.57	2453.28	2807.05	11.0566	11.2145	Not significant	n.s.
	2310009A05Rik	597.451	0.672576	0.301859	0.00452935	0.0571403	447.241	376.406	466.607	761.806	746.112	786.534	8.75183	9.58086	padj<0.1	Upreg			2310022A10Rik	859.394	-0.133488	0.285035	0.542581	0.73569	1262.65	917.504	591.646	751.163	849.211	784.188	9.85321	9.63636	Not significant	n.s.
	2310011J03Rik	2642.5	0.103327	0.223244	0.560832	0.788771	2834.37	2032.87	2626.63	2540.98	2559.19	3260.93	11.2871	11.445	Not significant	n.s.			2310033P09Rik	227.285	0.61335	0.470647	0.0403205	0.154371	218.075	118.618	125.142	274.147	313.438	314.291	7.27561	8.23661	Not significant	n.s.
	2310022A10Rik	742.38	-0.229036	0.302267	0.255058	0.547136	700.098	712.68	1148.17	472.002	702.823	718.509	9.73919	9.30403	Not significant	n.s.			2310034G01Rik	263.415	0.0955346	0.29587	0.669286	0.819344	266.778	265.819	212.519	249.474	299.339	286.56	7.96216	8.12648	Not significant	n.s.
	2310022B05Rik	268.372	-0.207384	0.388958	0.220659	0.515376	240.214	283.688	510.796	370.509	104.405	100.62	8.43421	7.59129	Not significant	n.s.			2310039H08Rik	634.467	0.0982284	0.343256	0.663157	0.816662	539.372	971.097	245.1	555.148	622.538	873.545	9.19522	9.41942	Not significant	n.s.
	2310033P09Rik	206.441	0.306693	0.345105	0.152802	0.439271	146.183	175.748	171.514	239.669	229.181	276.35	7.37053	7.96232	Not significant	n.s.			2310040G24Rik	353.453	0.247837	0.318109	0.289773	0.526415	271.867	354.425	284.346	339.942	352.482	517.656	8.25052	8.6595	Not significant	n.s.
	2310034G01Rik	350.017	0.0912865	0.263049	0.628592	0.830714	375.335	309.981	301.834	383.96	408.707	320.282	8.36654	8.53909	Not significant	n.s.			2310057M21Rik	1194.23	0.218005	0.285873	0.329542	0.561115	685.482	1246.21	1242.53	1400.89	1530.32	1059.96	10.0486	10.3787	Not significant	n.s.
	2310039H08Rik	610.01	0.125449	0.304675	0.501182	0.751135	670.071	336.966	625.388	597.95	466.002	963.681	9.09049	9.40275	Not significant	n.s.			2310061I04Rik	1299.12	0.0852988	0.212798	0.649501	0.808516	1319.35	1372.68	1057.41	1389.93	1265.68	1389.66	10.2887	10.3981	Not significant	n.s.
	2310040G24Rik	547.695	0.0429944	0.272174	0.819765	0.92981	687.455	389.553	514.541	595.505	431.625	667.491	9.05397	9.14434	Not significant	n.s.			2410002F23Rik	447.921	-0.156766	0.280287	0.467348	0.678695	484.126	385.866	589.425	440.006	393.696	394.405	8.92918	8.68078	Not significant	n.s.
	2310057M21Rik	795.205	0.0208171	0.281388	0.912881	0.967159	1044.62	498.876	802.894	618.738	696.456	1109.65	9.61311	9.6605	Not significant	n.s.			2410004B18Rik	552.862	-0.199109	0.284311	0.367728	0.596709	519.018	642.396	672.359	574.338	369.835	539.225	9.258	8.95264	Not significant	n.s.
	2310061I04Rik	1356.24	0.041372	0.235811	0.822636	0.931155	1551.12	1145.82	1275.49	1375.65	1112.8	1676.52	10.3719	10.4402	Not significant	n.s.			2410004P03Rik	4245.61	0.118617	0.1768	0.467311	0.678695	3854.84	3892.25	4377.74	4664.61	4693.98	3990.27	11.9811	12.1198	Not significant	n.s.
	2410002F23Rik	452.922	0.0738335	0.250198	0.692626	0.867427	369.013	499.568	428.41	512.354	453.27	454.914	8.75932	8.8903	Not significant	n.s.			2410006H16Rik	440.785	0.0226732	0.286433	0.920105	0.959779	468.861	514.488	321.37	438.635	369.835	531.522	8.76787	8.80627	Not significant	n.s.
	2410004B18Rik	620.103	-0.0172106	0.265502	0.921779	0.969599	765.683	595.746	522.78	522.137	496.559	817.712	9.29708	9.26006	Not significant	n.s.			2410131K14Rik	2080.25	0.362876	0.268267	0.0983578	0.274639	2363.93	1405.55	1449.13	2186.32	2600.78	2475.81	10.7653	11.242	Not significant	n.s.
	2410004P03Rik	7612.18	-0.128452	0.185066	0.41987	0.69517	7907.31	8107.95	8148.77	6698.51	8088.83	6721.68	12.9758	12.8079	Not significant	n.s.			2510002D24Rik	693.876	0.226051	0.292517	0.317612	0.549698	503.026	791.741	536.85	592.158	864.395	875.086	9.2563	9.60402	Not significant	n.s.
	2410006H16Rik	246.897	0.137762	0.320083	0.453802	0.719651	312.911	128.006	202.221	299.587	249.553	289.104	7.75074	8.13142	Not significant	n.s.			2510009E07Rik	6250.51	-0.594313	0.494785	0.0459925	0.168156	6218.77	8937.09	9825.47	8210.71	1644.19	2666.85	13.0238	12.0275	Not significant	n.s.
	2410131K14Rik	1779.88	0.204016	0.306038	0.306319	0.598949	847.071	2088.22	1638.74	2103.22	2407.68	1594.33	10.5752	10.9916	Not significant	n.s.			2510039O18Rik	602.71	0.370989	0.312453	0.119846	0.312215	508.115	499.483	468.726	936.212	522.758	680.965	8.94576	9.48041	Not significant	n.s.
	2510002D24Rik	840.217	-0.158723	0.260217	0.404228	0.682569	1083.33	711.297	965.42	813.164	627.702	840.387	9.84708	9.57254	Not significant	n.s.			2510046G10Rik	388.969	0.592406	0.436521	0.0403422	0.154371	209.352	407.303	196.228	457.826	476.122	586.985	8.08726	8.98862	Not significant	n.s.
	2510009E07Rik	9672.56	-0.556649	0.554256	0.0375084	0.217377	9922.27	16769.4	12866.5	11889.3	3453	3134.8	13.6868	12.5887	Not significant	n.s.			2610001J05Rik	1774.39	0.381092	0.319848	0.112815	0.300624	1296.82	1977.21	1032.97	1735.35	1735.3	2868.68	10.4885	11.0458	Not significant	n.s.
	2510039O18Rik	2363.93	-0.336913	0.55796	0.0450196	0.239414	6334.07	4028.37	533.265	2483.51	331.04	473.338	11.8269	10.0993	Not significant	n.s.			2610002M06Rik	1682.99	-0.154658	0.259823	0.462968	0.675714	1410.22	1887.89	2145.92	1568.12	1945.7	1140.08	10.8263	10.6002	Not significant	n.s.
	2510046G10Rik	405.723	0.36977	0.359916	0.100524	0.358086	421.165	222.799	298.838	491.567	481.281	518.687	8.30043	8.96052	Not significant	n.s.			2610008E11Rik	845.216	-0.119367	0.239193	0.552337	0.743133	966.072	751.725	963.369	705.929	896.932	787.269	9.8053	9.63972	Not significant	n.s.
	2610001J05Rik	1001.04	0.666492	0.366701	0.0107582	0.103687	673.232	587.442	841.091	1691.14	980.387	1232.95	9.45448	10.3471	Not significant	n.s.			2610021A01Rik	630.992	0.0174581	0.332583	0.940825	0.969892	279.863	933.939	654.587	889.607	471.784	556.172	9.28493	9.32235	Not significant	n.s.
	2610002M06Rik	2416.61	0.258582	0.277111	0.200496	0.49719	1834	1812.15	2565.97	1963.82	3169.07	3154.64	11.0166	11.4323	Not significant	n.s.			2610035D17Rik	634.895	0.227831	0.533878	0.00415975	0.031502	0	77.8878	68.1244	1121.26	1318.83	1223.27	5.63432	10.2552	Not significant	n.s.
	2610008E11Rik	870.316	0.0555893	0.368246	0.468413	0.73142	0.790178	1050.34	511.545	1047.94	1058.05	1553.23	9.02761	10.2535	Not significant	n.s.			2610044O15Rik8	506.26	-0.0479228	0.267285	0.821519	0.905303	566.995	478.045	513.895	507.172	587.832	383.62	9.02416	8.948	Not significant	n.s.
	2610021A01Rik	617.439	0.0382397	0.272774	0.839052	0.938161	481.218	621.347	697.289	605.287	439.264	860.227	9.2311	9.31272	Not significant	n.s.			2610301B20Rik	2048.96	0.268431	0.220077	0.16336	0.375211	1748.23	2058.67	1636.47	1973.86	2226.6	2649.91	10.8261	11.1576	Not significant	n.s.
	2610035D17Rik	713.208	5.86149	1.92471	4.35678e-05	0.00159112	0	35.2881	2.2469	988.024	1380.18	1873.51	3.75613	10.4665	padj<0.1	Upreg			2610306M01Rik	251.903	0.463974	0.423729	0.0883361	0.256269	117.034	203.652	233.252	285.113	361.159	311.21	7.53641	8.32265	Not significant	n.s.
	2610044O15Rik8	664.985	-0.0374658	0.288806	0.832477	0.935465	749.879	863.52	448.632	865.744	670.992	391.141	9.42698	9.33008	Not significant	n.s.			2610507B11Rik	2814.88	-0.450177	0.256448	0.0359776	0.143597	3159.18	3169.11	3729.07	2278.16	2862.16	1691.63	11.7114	11.1538	Not significant	n.s.
	2610301B20Rik	1822.19	0.0850153	0.216853	0.631216	0.832447	1992.04	1803.84	1432.03	1754.72	2035.89	1914.61	10.7679	10.8939	Not significant	n.s.			2700049A03Rik	584.523	0.197244	0.339351	0.398963	0.623425	548.095	387.295	587.944	1037.65	391.526	554.632	8.99089	9.37127	Not significant	n.s.
	2610507B11Rik	3998.95	-0.286976	0.290397	0.161506	0.45142	3074.58	5800.39	5059.28	4060.93	2811.29	3187.23	12.1817	11.7117	Not significant	n.s.			2700054A10Rik	521.346	1.43121	0.378811	1.34004e-05	0.000307926	180.275	275.108	326.553	788.173	860.057	697.912	8.03147	9.61296	padj<0.1	Upreg
	2700049A03Rik	935.885	0.241529	0.280835	0.229241	0.523607	965.598	808.166	641.866	819.278	1232.49	1147.91	9.65501	10.0601	Not significant	n.s.			2700062C07Rik	553.031	0.0828472	0.261748	0.69764	0.834146	561.906	520.92	504.269	592.158	453.346	685.587	9.04993	9.175	Not significant	n.s.
	2700054A10Rik	894.249	1.78142	0.410855	8.63519e-07	5.82579e-05	340.567	302.37	465.858	918.325	1821.99	1516.38	8.53371	10.4716	padj<0.1	Upreg			2810001G20Rik	4809.08	-1.09357	0.254746	2.25493e-06	6.29429e-05	6761.78	8253.97	5004.18	2810.01	2793.83	3230.73	12.7044	11.5245	padj<0.1	Downreg
	2700062C07Rik	493.425	0.216459	0.293275	0.279412	0.572611	504.134	439.371	331.793	467.111	682.451	535.693	8.73505	9.13635	Not significant	n.s.			2810002D19Rik	471.462	0.709187	0.43144	0.0187015	0.0913144	192.633	375.862	380.608	768.983	608.439	502.25	8.31001	9.2936	padj<0.1	Upreg
	2700097O09Rik	294.031	0.0439962	0.301005	0.806713	0.92299	212.558	208.269	423.167	251.897	268.651	399.644	8.14124	8.26553	Not significant	n.s.			2810004N23Rik	299.651	-0.120961	0.391479	0.550276	0.741519	261.69	308.693	459.1	52.0879	289.578	426.758	8.42694	8.00642	Not significant	n.s.
	2810001G20Rik	3101.86	-0.713838	0.348337	0.00580361	0.067847	5492.53	2939.29	3735.1	1786.51	2160.67	2497.07	11.9861	11.0695	padj<0.1	Downreg			2810013P06Rik	4249.53	0.48562	0.208753	0.00901548	0.0556061	3060.32	4114.48	3151.5	5019.63	4854.49	5296.73	11.7495	12.3043	Not significant	n.s.
	2810002D19Rik	719.37	1.07835	0.344796	0.000160806	0.00458454	432.227	381.941	471.101	826.615	1260.5	943.841	8.74626	9.98202	padj<0.1	Upreg			2810021J22Rik	465.328	-0.297791	0.38226	0.223544	0.45337	283.497	863.197	530.926	313.898	452.262	348.186	9.12982	8.5409	Not significant	n.s.
	2810004N23Rik	351.3	0.148982	0.331927	0.411263	0.689312	231.522	491.265	168.518	513.577	325.947	376.969	8.21966	8.6671	Not significant	n.s.			2810025M15Rik	410.587	-0.29979	0.328222	0.208197	0.435461	442.692	569.51	425.778	293.337	453.346	278.857	8.90787	8.42142	Not significant	n.s.
	2810006K23Rik	505.803	0.102448	0.255641	0.586926	0.805099	471.736	455.285	494.319	645.64	539.849	427.988	8.89112	9.07367	Not significant	n.s.			2810029C07Rik	982.4	0.478077	0.32448	0.0539567	0.186549	518.291	1037.55	733.819	1096.59	1172.41	1335.74	9.57785	10.2319	Not significant	n.s.
	2810013P06Rik	5286.11	0.233819	0.217563	0.191096	0.487139	4718.15	4468.44	4939.45	4781.16	6045.29	6764.19	12.2014	12.5178	Not significant	n.s.			2810402E24Rik	690.839	0.238424	0.265405	0.270703	0.507001	520.472	694.559	618.303	844.373	632.299	835.029	9.25765	9.59165	Not significant	n.s.
	2810021J22Rik	407.238	-0.0840043	0.318692	0.621206	0.826715	198.335	745.893	396.204	326.488	464.729	311.779	8.80674	8.52617	Not significant	n.s.			2810403D21Rik	299.799	0.631394	0.373257	0.0221522	0.103168	224.617	227.232	189.564	437.265	331.876	388.242	7.74688	8.59542	Not significant	n.s.
	2810025M15Rik	634.291	-0.0739025	0.29699	0.680554	0.860468	943.473	413.078	674.82	624.852	374.329	775.197	9.4054	9.21057	Not significant	n.s.			2810405F17Rik	305.4	1.06196	0.475428	0.00260139	0.0227163	200.629	190.075	129.585	300.191	469.615	542.307	7.4465	8.77601	padj<0.1	Upreg
	2810029C07Rik	1055.7	0.352912	0.325219	0.106305	0.368442	527.049	974.227	1032.08	1253.37	1334.34	1213.1	9.72358	10.3083	Not significant	n.s.			2900076A07Rik	304.016	-0.167552	0.33018	0.463157	0.675876	461.592	252.957	299.896	211.093	276.563	321.995	8.40577	8.08153	Not significant	n.s.
	2810402E24Rik	865.152	0.173177	0.27583	0.375517	0.661383	572.879	923.717	815.626	755.692	1177.74	945.258	9.59197	9.90774	Not significant	n.s.			2900093K20Rik	588.465	0.632071	0.382221	0.0236674	0.108827	472.496	512.345	268.795	614.089	837.281	825.785	8.71039	9.56995	Not significant	n.s.
	2810403D21Rik	405.032	0.318999	0.379166	0.139714	0.420569	402.201	229.718	298.089	319.151	509.292	671.743	8.28078	8.96885	Not significant	n.s.			2900097C17Rik	1189.01	-0.369349	0.331833	0.129201	0.325865	1485.09	1395.55	1372.12	1340.58	534.688	1006.04	10.4702	9.90905	Not significant	n.s.
	2810405F17Rik	426.622	0.253637	0.37927	0.198689	0.495211	489.12	214.496	271.126	344.83	412.526	827.632	8.34835	9.04802	Not significant	n.s.			3110040N11Rik	323.59	0.144441	0.339625	0.528585	0.724696	326.386	382.293	160.685	276.889	383.934	411.352	8.18382	8.48539	Not significant	n.s.
	2900093K20Rik	664.482	0.174504	0.306007	0.365577	0.650834	738.817	323.128	665.084	654.199	727.014	878.651	9.17162	9.55897	Not significant	n.s.			3110056K07Rik	947.243	0.846233	0.29316	0.000706986	0.00836568	487.761	746.723	685.687	1313.16	1182.17	1267.95	9.32431	10.294	padj<0.1	Upreg
	2900097C17Rik	1136.7	-0.179203	0.250246	0.342813	0.632059	1058.84	1449.58	1241.79	1139.65	1114.08	816.295	10.2889	10.0005	Not significant	n.s.			3110082I17Rik	588.435	-0.283193	0.268456	0.191998	0.415224	763.262	623.103	617.563	531.845	554.21	440.624	9.38581	8.99405	Not significant	n.s.
	3110040N11Rik	441.557	0.405744	0.389788	0.0817733	0.323705	478.058	226.951	286.855	541.702	547.489	568.288	8.37339	9.11242	Not significant	n.s.			3110083C13Rik	884.345	0.795437	0.335267	0.00325101	0.0264504	425.246	779.593	595.348	1180.2	1053.11	1272.57	9.23137	10.1918	padj<0.1	Upreg
	3110056K07Rik	593.97	0.492303	0.407525	0.0477211	0.246787	576.83	419.305	293.596	585.722	760.118	928.252	8.75124	9.56801	Not significant	n.s.			3300002A11Rik	284.746	1.10528	0.387953	0.000482786	0.00614952	149.745	183.644	162.166	422.187	424.063	366.673	7.37664	8.66287	padj<0.1	Upreg
	3110082I17Rik	769.489	-0.0190222	0.240754	0.916227	0.968807	966.388	722.367	646.36	720.231	728.287	833.301	9.60617	9.5729	Not significant	n.s.			3830406C13Rik	540.558	0.222138	0.345545	0.347514	0.578322	405.619	525.207	453.916	300.191	829.689	728.725	8.85356	9.27737	Not significant	n.s.
	3110083C13Rik	946.208	0.00921555	0.252016	0.963092	0.985962	1223.2	851.065	748.968	1013.7	1070.79	769.528	9.8797	9.89533	Not significant	n.s.			3830408C21Rik	155.541	0.28681	0.573829	0.0293779	0.125912	104.676	0	7.40483	275.518	237.519	308.129	5.26154	8.10183	Not significant	n.s.
	3830406C13Rik	752.086	0.993972	0.335779	0.000304544	0.00761571	554.705	432.452	411.933	857.185	1077.15	1179.09	8.8684	10.0207	padj<0.1	Upreg			4430402I18Rik	592.989	0.164516	0.311081	0.469294	0.680047	423.792	493.051	684.206	675.773	858.972	422.136	9.06254	9.35159	Not significant	n.s.
	4430402I18Rik	773.983	-0.375169	0.324594	0.0873359	0.334724	723.013	1164.51	913.741	533.142	551.308	758.19	9.86844	9.26494	Not significant	n.s.			4632404H12Rik	918.232	0.0879616	0.26146	0.680244	0.825333	991.514	776.02	861.182	795.027	806.913	1278.73	9.77683	9.90873	Not significant	n.s.
	4632404H12Rik	1440.74	0.0127647	0.218836	0.944814	0.979347	1414.42	1512.54	1366.87	1161.66	1614.45	1574.49	10.4841	10.503	Not significant	n.s.			4632415L05Rik	538.128	-0.0726516	0.354545	0.73369	0.856438	357.643	856.052	508.712	897.832	241.857	366.673	9.16776	8.97476	Not significant	n.s.
	4632415L05Rik	809.697	-0.257649	0.311352	0.209503	0.506617	955.325	875.282	1001.37	925.662	669.719	430.822	9.88416	9.40173	Not significant	n.s.			4632427E13Rik	1207.41	0.391905	0.296077	0.0930999	0.265838	1240.85	956.806	758.995	1450.24	1099.74	1737.85	9.94625	10.4821	Not significant	n.s.
	4632427E13Rik	1191.5	0.473574	0.427744	0.0559049	0.270881	779.906	522.402	1257.52	1140.87	2077.91	1370.41	9.73856	10.58	Not significant	n.s.			4732440D04Rik	658.627	0.241356	0.409415	0.298449	0.534316	334.382	280.825	936.711	823.812	1249.41	326.617	9.01766	9.64556	Not significant	n.s.
	4732440D04Rik	436.772	0.266596	0.337454	0.199428	0.495793	391.138	372.254	299.587	370.509	743.566	443.577	8.473	9.02297	Not significant	n.s.			4833417C18Rik	932.119	0.653424	0.303495	0.00827721	0.0523122	753.085	733.146	556.843	921.134	1369.8	1258.71	9.41368	10.2097	padj<0.1	Upreg
	4732491K20Rik	278.667	0.183981	0.299703	0.347297	0.634962	229.152	276.769	220.197	253.12	378.149	314.614	7.92504	8.30512	Not significant	n.s.			4833420G17Rik	440.348	1.36741	0.639734	0.00210875	0.0193725	163.556	365.144	74.7888	640.133	660.497	737.968	7.65937	9.41052	padj<0.1	Upreg
	4833417C18Rik	405.965	-0.00353429	0.302605	0.979566	0.991798	571.299	256.703	395.455	288.581	303.029	620.724	8.67532	8.66217	Not significant	n.s.			4833438C02Rik	242.585	0.314094	0.361783	0.202971	0.429464	240.609	209.368	139.211	268.664	308.015	289.641	7.62495	8.17878	Not significant	n.s.
	4833418N02Rik	218.833	-0.834591	0.557221	0.0105052	0.101916	289.995	296.143	337.785	89.2646	118.41	181.399	8.27134	7.03002	Not significant	n.s.			4833439L19Rik	12326.2	-0.176461	0.167357	0.251235	0.485469	14382	13641.8	11562.6	11373	11374.9	11622.6	13.6879	13.484	Not significant	n.s.
	4833420G17Rik	545.913	0.775558	0.424738	0.00770447	0.0823363	493.071	319.668	254.649	796.044	747.386	664.657	8.47896	9.52558	padj<0.1	Upreg			4921524J17Rik	384.528	0.855221	0.406887	0.00532699	0.0379026	208.625	202.937	328.034	567.484	556.38	443.705	7.95147	9.03211	padj<0.1	Upreg
	4833439L19Rik	15175.3	0.0873	0.179523	0.586551	0.804709	15024.4	13341.7	15419.8	14595.4	16969.6	15700.9	13.8333	13.9436	Not significant	n.s.			4930402H24Rik	1697.86	-1.06952	0.366565	0.000418881	0.00553572	2544.21	2198.72	2409.53	944.437	612.777	1477.48	11.2199	9.9838	padj<0.1	Downreg
	4921524J17Rik	465.765	0.28648	0.344074	0.174768	0.466925	414.053	397.164	308.575	377.846	511.838	785.117	8.54791	9.12739	Not significant	n.s.			4930430F08Rik	420.81	0.00641201	0.278777	0.979187	0.990331	447.054	340.134	470.947	504.431	352.482	409.811	8.71554	8.72534	Not significant	n.s.
	4921531C22Rik	279.137	-0.253058	0.3842	0.192371	0.488697	290.786	220.723	534.014	244.561	257.192	127.546	8.44918	7.7195	Not significant	n.s.			4930451G09Rik	535.954	-0.00947596	0.301333	0.962202	0.981014	322.751	658.116	637.556	622.314	421.894	553.091	9.07808	9.05916	Not significant	n.s.
	4930402H24Rik	2078.43	-0.524487	0.361053	0.0314047	0.198386	2632.08	2797.44	2439.39	1567.63	2094.46	939.589	11.3575	10.5839	Not significant	n.s.			4930452B06Rik	875.918	-0.570937	0.423955	0.0441083	0.163672	1215.4	804.603	1376.56	967.739	372.004	519.197	10.1462	9.27763	Not significant	n.s.
	4930430F08Rik	493.229	-0.0452234	0.282032	0.80217	0.920485	662.169	403.391	469.603	509.909	599.691	314.614	9.00203	8.89402	Not significant	n.s.			4930453N24Rik	2230.06	0.075056	0.217124	0.694075	0.831985	1910.34	2205.87	2348.81	1820.34	2637.65	2457.33	11.0741	11.1712	Not significant	n.s.
	4930451G09Rik	932.136	0.0408487	0.266008	0.828581	0.932985	837.589	788.792	1090.5	720.231	1352.17	803.54	9.82436	9.90636	Not significant	n.s.			4930458D05Rik	623.244	0.186694	0.250688	0.370683	0.598949	564.087	608.811	529.445	668.919	593.255	774.944	9.15088	9.40947	Not significant	n.s.
	4930452B06Rik	1129.69	-0.358475	0.466172	0.0951102	0.347837	2072.64	1006.75	1413.3	1393.99	600.964	290.522	10.5494	9.57521	Not significant	n.s.			4930481B07Rik	167.171	-1.30433	0.707152	0.00377687	0.0294474	276.228	288.685	212.519	45.2343	127.978	52.3819	8.02317	6.25168	padj<0.1	Downreg
	4930453N24Rik	2376	0.0302103	0.23618	0.870688	0.94883	3092.76	1976.13	1936.08	2148.46	2412.77	2689.8	11.1898	11.2396	Not significant	n.s.			4930483P17Rik	298.082	1.09653	0.47027	0.00191756	0.0179768	197.721	155.776	147.356	363.245	329.706	594.689	7.3919	8.74891	padj<0.1	Upreg
	4930458D05Rik	532.92	0.284916	0.310984	0.173177	0.464863	497.812	379.866	444.887	452.437	755.025	667.491	8.78743	9.28998	Not significant	n.s.			4930567H12Rik	369.41	-0.724796	0.358482	0.00873381	0.0543306	543.734	400.158	506.49	235.766	277.648	252.666	8.92024	8.00203	padj<0.1	Downreg
	4930481A15Rik	420.117	3.80835	1.17713	3.67681e-05	0.00140068	0	54.6619	59.9175	679.878	901.446	824.798	5.29253	9.64933	padj<0.1	Upreg			4930570G19Rik	737.412	0.781248	0.749481	0.0262983	0.11664	80.6877	616.672	484.276	938.954	1669.14	634.745	8.62526	10.0794	Not significant	n.s.
	4930481B07Rik	185.674	-0.574972	0.561388	0.0350573	0.209196	281.303	256.703	223.941	161.41	118.41	72.2761	7.99426	6.8871	Not significant	n.s.			4930579G24Rik	254.981	0.30123	0.3419	0.214831	0.442726	210.079	252.242	169.571	286.484	278.732	332.779	7.7254	8.23041	Not significant	n.s.
	4930483P17Rik	695.757	0.19791	0.24501	0.295257	0.589213	601.326	712.68	554.236	797.267	716.828	792.203	9.28482	9.58828	Not significant	n.s.			4930579K19Rik	400.847	0.549706	0.327389	0.0298953	0.12717	318.389	338.705	249.543	505.801	493.475	499.169	8.24418	8.96717	Not significant	n.s.
	4930505A04Rik	221.511	0.506053	0.486512	0.0488525	0.250585	102.723	186.127	161.777	229.887	292.843	355.712	7.2404	8.19876	Not significant	n.s.			4931406P16Rik	918.718	-0.19077	0.285494	0.388394	0.61534	1360.79	759.585	918.94	1004.75	794.983	673.261	9.98599	9.68883	Not significant	n.s.
	4930511M06Rik	226.407	0.187073	0.382737	0.250619	0.543728	283.674	42.8992	161.777	226.218	296.662	347.209	7.35565	8.18502	Not significant	n.s.			4931415C17Rik	872.361	0.267557	0.323602	0.257547	0.492799	487.034	995.392	737.521	804.622	849.211	1360.39	9.5333	9.97404	Not significant	n.s.
	4930547M16Rik	285.625	0.105581	0.312534	0.559869	0.78819	151.714	318.976	297.34	294.695	421.439	229.583	8.00568	8.30487	Not significant	n.s.			4931428F04Rik	286.084	-0.201113	0.324758	0.383227	0.610813	340.924	281.54	343.584	319.381	246.195	184.877	8.33546	7.97241	Not significant	n.s.
	4930567H12Rik	328.389	-0.112264	0.305435	0.537253	0.773491	248.116	404.083	433.653	272.685	404.887	206.908	8.50363	8.20861	Not significant	n.s.			4932412D23Rik	956.781	1.7119	0.484361	2.70858e-05	0.00056433	327.112	268.677	599.791	859.451	2237.45	1448.21	8.64215	10.5661	padj<0.1	Upreg
	4930570G19Rik	1503.47	0.4688	0.399851	0.0550664	0.268734	1382.02	1107.77	814.877	1496.71	2866.04	1353.41	10.1066	10.8966	Not significant	n.s.			4932438A13Rik	2861.5	-0.682721	0.227184	0.000716201	0.00846322	3173.72	4164.5	3468.42	1958.78	1984.75	2418.81	11.8151	11.0511	padj<0.1	Downreg
	4930579G24Rik	372.187	0.312596	0.343494	0.146828	0.431117	250.486	256.703	382.723	381.514	406.16	555.534	8.21741	8.80972	Not significant	n.s.			4933404O12Rik	1022.65	-0.0401642	0.276432	0.848729	0.920705	833.773	1526.32	778.988	943.066	941.399	1112.34	10.0325	9.96569	Not significant	n.s.
	4930579K19Rik	370.042	0.208651	0.318276	0.294036	0.58877	406.942	195.814	334.04	404.748	450.723	427.988	8.29124	8.74423	Not significant	n.s.			4933421O10Rik	495.955	-0.459349	0.515576	0.0923807	0.264596	356.916	714.567	910.794	597.641	249.449	146.361	9.37016	8.37569	Not significant	n.s.
	4931406C07Rik	346.479	0.185288	0.369234	0.284355	0.578529	494.651	180.592	117.588	424.312	275.018	586.712	8.05136	8.74712	Not significant	n.s.			4933425M03Rik	268.334	1.56897	0.707868	0.00140837	0.0141797	100.314	173.64	48.1314	301.562	306.931	679.424	6.75971	8.74922	padj<0.1	Upreg
	4931406P16Rik	811.097	0.0107865	0.252641	0.956339	0.982234	763.312	970.076	683.808	634.635	1021.13	793.62	9.65595	9.67501	Not significant	n.s.			4933431K14Rik	422.187	-0.118764	0.391815	0.556037	0.745348	521.199	542.357	385.792	810.105	173.53	100.142	8.91921	8.50088	Not significant	n.s.
	4931415C17Rik	1199.52	-0.184463	0.234603	0.315963	0.608649	1376.49	1156.2	1410.31	975.796	1270.68	1007.61	10.3612	10.0844	Not significant	n.s.			4933434E20Rik	661.248	0.199667	0.247223	0.334519	0.566134	536.464	605.238	656.068	697.704	807.998	664.018	9.22944	9.50032	Not significant	n.s.
	4932412D23Rik	1317.5	0.351229	0.569093	0.0478434	0.247275	1476.84	342.502	86.8803	825.392	2776.91	2396.45	9.31381	10.9662	Not significant	n.s.			5031425E22Rik	3042.27	0.754276	0.241628	0.000400462	0.00534912	2588.55	2112.26	1825.29	3944.98	4394.64	3387.88	11.0877	11.933	padj<0.1	Upreg
[truncated: 8,693 more rows]
