# Supplementary material for: Transcriptional adaptation of olfactory sensory neurons to GPCR identity and activity
Source: Nat Commun. 2022 May 25;13:2929. doi: 10.1038/s41467-022-30511-4 (PMC9132991; doi:10.1038/s41467-022-30511-4)
Supplement: Supplementary file 7 — Source Data [file 41467_2022_30511_MOESM7_ESM.zip › Figure5_SourceData.xlsx]

## Sheet: Figure 5b
Figure 5b
Gene	exon.FoldChange	exon.state_flag	intron.FoldChange	intron.state_flag
0610009B22Rik	-0.0240166	n.s.	-0.177286	n.s.
0610010F05Rik	-0.486626	n.s.	-0.0390414	n.s.
1110004F10Rik	0.0211857	n.s.	0.170672	n.s.
1110017D15Rik	-0.15526	n.s.	-0.152648	n.s.
1110032A03Rik	-0.0246772	n.s.	-0.0449417	n.s.
1110051M20Rik	-0.175619	n.s.	-0.195049	n.s.
1110059E24Rik	-0.121318	n.s.	-0.0463606	n.s.
1500011B03Rik	-0.0163977	n.s.	-0.328093	n.s.
1600014C10Rik	0.0630971	n.s.	0.0473819	n.s.
1700001L19Rik	-0.131889	n.s.	0.00184999	n.s.
1700003E16Rik	0.387539	n.s.	0.0806354	n.s.
1700007K13Rik	-0.0498598	n.s.	-0.045482	n.s.
1700010I14Rik	-0.0814838	n.s.	0.0109544	n.s.
1700012B09Rik	-0.3965	n.s.	-0.736883	Downreg
1700013F07Rik	-0.829149	Downreg	0.02744	n.s.
1700017B05Rik	-0.971834	Downreg	-0.0890605	n.s.
1700021F05Rik	-0.0920677	n.s.	-0.0634152	n.s.
1700025G04Rik	-0.030209	n.s.	0.017539	n.s.
1700028P14Rik	-0.417833	n.s.	0.0173885	n.s.
1700030J22Rik	0.0662856	n.s.	-0.214979	n.s.
1700030K09Rik	-0.0520167	n.s.	0.0804654	n.s.
1700037H04Rik	0.00495399	n.s.	-0.073713	n.s.
1700088E04Rik	-0.0862956	n.s.	-0.0458175	n.s.
1810013L24Rik	-0.0431347	n.s.	-0.0265002	n.s.
1810020O05Rik	-0.14431	n.s.	-0.0949807	n.s.
1810030O07Rik	-0.0865348	n.s.	0.0287	n.s.
1810055G02Rik	0.0448027	n.s.	-0.118848	n.s.
1810058I24Rik	1.27343	Upreg	-0.0108897	n.s.
2010315B03Rik	-0.129694	n.s.	-0.000210825	n.s.
2210016L21Rik	-0.243603	n.s.	0.0236129	n.s.
2210408I21Rik	0.111079	n.s.	-0.0309791	n.s.
2300009A05Rik	0.0500348	n.s.	-0.0520132	n.s.
2310022B05Rik	-0.274236	n.s.	-0.158715	n.s.
2410004P03Rik	-0.785544	Downreg	-0.100105	n.s.
2510009E07Rik	-0.39329	n.s.	-0.354215	n.s.
2510039O18Rik	-1.95263	Downreg	-0.107443	n.s.
2610008E11Rik	0.043849	n.s.	0.192675	n.s.
2610044O15Rik8	-0.11905	n.s.	0.158372	n.s.
2610301B20Rik	0.158368	n.s.	-0.231589	n.s.
2610507B11Rik	-0.212579	n.s.	0.00370012	n.s.
2700049A03Rik	-0.282182	n.s.	0.0222481	n.s.
2810004N23Rik	0.130442	n.s.	0.0101122	n.s.
2810006K23Rik	-0.175146	n.s.	-0.0166953	n.s.
2810021J22Rik	0.155633	n.s.	0.0487791	n.s.
3110040N11Rik	-0.0071576	n.s.	0.063224	n.s.
3110082I17Rik	-0.0275774	n.s.	-0.260155	n.s.
4430402I18Rik	-0.39134	n.s.	0.0198011	n.s.
4833420G17Rik	-0.189534	n.s.	-0.0268826	n.s.
4833439L19Rik	0.0135463	n.s.	-0.020325	n.s.
4921524J17Rik	-0.173894	n.s.	-0.0899853	n.s.
4930402H24Rik	0.000453303	n.s.	-0.239694	n.s.
4930452B06Rik	-0.129542	n.s.	-0.161029	n.s.
4930453N24Rik	0.0359839	n.s.	0.0560172	n.s.
4931406P16Rik	0.123065	n.s.	-0.23162	n.s.
4932438A13Rik	0.379712	n.s.	0.51453	n.s.
5031439G07Rik	-0.309931	n.s.	-0.0330843	n.s.
5730455P16Rik	-0.0784422	n.s.	-0.00420124	n.s.
5730480H06Rik	-0.316554	n.s.	-0.0115273	n.s.
6030458C11Rik	0.0299349	n.s.	0.0621574	n.s.
8030462N17Rik	-0.150958	n.s.	0.434171	n.s.
9330182L06Rik	0.291726	n.s.	0.449064	n.s.
9430015G10Rik	-0.0683233	n.s.	-0.0385678	n.s.
9930012K11Rik	1.60156	Upreg	-0.0553084	n.s.
9930021J03Rik	0.117158	n.s.	0.0310621	n.s.
A2ml1	-0.0987081	n.s.	0.0299968	n.s.
A430005L14Rik	0.00130365	n.s.	-0.100149	n.s.
A430033K04Rik	0.381793	n.s.	0.175454	n.s.
A730046J19Rik	-0.428969	n.s.	2.17157	Upreg
A830018L16Rik	0.134818	n.s.	0.0572146	n.s.
Aacs	-0.870246	Downreg	-0.293703	n.s.
Aagab	0.163606	n.s.	-0.0427038	n.s.
Aak1	0.163283	n.s.	-0.027675	n.s.
Aamdc	-0.373264	n.s.	0.00203681	n.s.
Aar2	0.0549903	n.s.	-0.0230856	n.s.
Aars	0.00825739	n.s.	-0.149336	n.s.
Aasdhppt	-0.386249	n.s.	-0.0933426	n.s.
Aatf	-0.0389486	n.s.	0.153455	n.s.
Aatk	-0.911458	Downreg	-0.0526095	n.s.
Abca3	-0.131104	n.s.	-0.261771	n.s.
Abca5	0.0389754	n.s.	0.0383665	n.s.
Abca7	0.198322	n.s.	0.142505	n.s.
Abcb7	-0.0186054	n.s.	-0.108326	n.s.
Abcb8	-0.035518	n.s.	0.00133513	n.s.
Abcb9	-0.132384	n.s.	-0.0554737	n.s.
Abcc1	-1.52764	Downreg	-0.0371983	n.s.
Abcc10	0.0760542	n.s.	-0.0401384	n.s.
Abcc4	-0.202791	n.s.	-0.081947	n.s.
Abcc5	0.0518068	n.s.	0.0891588	n.s.
Abcd1	0.376861	n.s.	-0.0190296	n.s.
Abcd2	-0.109421	n.s.	0.0767789	n.s.
Abcd3	0.356829	n.s.	-0.0318625	n.s.
Abce1	0.245683	n.s.	-0.0312736	n.s.
Abcf1	0.0814947	n.s.	0.0121258	n.s.
Abcf2	0.0322073	n.s.	-0.0385465	n.s.
Abcf3	0.134033	n.s.	0.0284189	n.s.
Abcg1	1.14112	Upreg	0.848174	n.s.
Abcg4	-0.0884111	n.s.	-0.0621686	n.s.
Abhd10	-0.119538	n.s.	0.244628	n.s.
Abhd12	-0.45296	n.s.	0.085947	n.s.
Abhd14a	-0.385521	n.s.	-0.161517	n.s.
Abhd16a	-0.436431	n.s.	-0.904602	Downreg
Abhd17a	-0.506586	Downreg	-1.23576	n.s.
Abhd2	0.92852	Upreg	1.02534	n.s.
Abhd3	-0.384694	n.s.	-0.198548	n.s.
Abhd4	-0.554997	n.s.	-0.129673	n.s.
Abhd5	-0.0426729	n.s.	0.0349148	n.s.
Abhd6	0.00145897	n.s.	-0.0334584	n.s.
Abhd8	-0.0630111	n.s.	0.049424	n.s.
Abi1	0.211599	n.s.	-0.0556678	n.s.
Abi2	0.109088	n.s.	-0.0472798	n.s.
Abl1	-0.126533	n.s.	-0.0913892	n.s.
Ablim1	0.0935671	n.s.	0.0481034	n.s.
Ablim2	0.0931067	n.s.	0.153026	n.s.
Abr	0.156828	n.s.	0.153646	n.s.
Abraxas1	-0.405146	n.s.	0.0706146	n.s.
Acad8	-0.0621236	n.s.	-0.0195052	n.s.
Acad9	-0.375841	n.s.	0.0378726	n.s.
Acadm	-0.292466	n.s.	0.13189	n.s.
Acadvl	0.392029	n.s.	0.0827318	n.s.
Acap2	0.0984924	n.s.	0.144273	n.s.
Acap3	-0.0477667	n.s.	0.0500987	n.s.
Acat1	-0.330273	n.s.	-0.141807	n.s.
Acbd3	0.0345416	n.s.	0.236788	n.s.
Acbd4	-0.0427728	n.s.	-0.128901	n.s.
Acbd5	-0.0123381	n.s.	0.22302	n.s.
Acbd6	-0.385621	n.s.	0.0697615	n.s.
Acbd7	-0.0742952	n.s.	-0.200924	n.s.
Acer3	-0.00408143	n.s.	0.155255	n.s.
Acly	1.02502	Upreg	0.458346	n.s.
Aco1	-0.574634	Downreg	-0.630388	n.s.
Acot13	0.556554	Upreg	0.0102253	n.s.
Acot8	-0.00712663	n.s.	-1.10258	n.s.
Acot9	-0.00819931	n.s.	0.0467941	n.s.
Acox1	-0.0530604	n.s.	-0.108647	n.s.
Acox3	-0.254164	n.s.	-0.151361	n.s.
Acp1	-0.014421	n.s.	2.54411	Upreg
Acsl1	0.260837	n.s.	0.0352453	n.s.
Acsl3	0.0462626	n.s.	-0.0552482	n.s.
Acsl4	1.20578	Upreg	0.00980364	n.s.
Acsl6	-0.728031	Downreg	-0.0414228	n.s.
Acsm4	-0.116845	n.s.	0.129862	n.s.
Acss1	0.094318	n.s.	0.247079	n.s.
Acss2	-0.567596	Downreg	0.103871	n.s.
Acss3	-0.414479	n.s.	0.0580388	n.s.
Actl6a	-0.128886	n.s.	-0.0335108	n.s.
Actn1	-0.76962	Downreg	0.118916	n.s.
Actn4	0.244131	n.s.	0.106214	n.s.
Actr10	-0.0702497	n.s.	-0.000363036	n.s.
Actr1a	0.0280871	n.s.	-0.268171	n.s.
Actr1b	-0.112138	n.s.	-0.0214297	n.s.
Actr2	0.282149	n.s.	-0.0814779	n.s.
Actr3	-0.0695241	n.s.	0.166659	n.s.
Actr3b	-0.65434	Downreg	-0.102688	n.s.
Actr6	-0.0133596	n.s.	0.0705911	n.s.
Actr8	0.094185	n.s.	0.111151	n.s.
Acvr2a	0.477346	n.s.	-0.00416652	n.s.
Acvr2b	-0.295506	n.s.	-0.0632328	n.s.
Acyp2	0.036522	n.s.	0.000107288	n.s.
Adal	0.0556316	n.s.	-0.0604763	n.s.
Adam10	0.394571	n.s.	0.0686803	n.s.
Adam15	0.0732816	n.s.	-0.107423	n.s.
Adam17	-0.0505797	n.s.	-0.0276631	n.s.
Adam19	-0.20217	n.s.	-2.34933	Downreg
Adam22	-0.0928352	n.s.	-0.194518	n.s.
Adam23	-1.27268	Downreg	-0.040961	n.s.
Adam28	-0.295346	n.s.	-0.728905	Downreg
Adam9	0.100433	n.s.	-0.0299079	n.s.
Adarb1	0.52374	n.s.	-0.068584	n.s.
Adat1	-0.569146	n.s.	-0.0982797	n.s.
Adck5	0.32574	n.s.	0.0768244	n.s.
Add1	-0.0901645	n.s.	0.0306135	n.s.
Add2	-0.182052	n.s.	-0.0789593	n.s.
Adgrb3	-0.0289479	n.s.	-0.392382	n.s.
Adgrl1	-0.107713	n.s.	0.00912318	n.s.
Adgrl2	-1.326	Downreg	-0.4447	n.s.
Adgrl3	-0.406817	n.s.	-0.309997	n.s.
Adgrv1	-0.244542	n.s.	-0.0984182	n.s.
Adh5	-0.553182	Downreg	0.00361425	n.s.
Adi1	-0.882651	Downreg	-0.00129537	n.s.
Adipor1	-0.351655	n.s.	-0.298351	n.s.
Adipor2	0.147011	n.s.	-0.239193	n.s.
Adk	-0.0144247	n.s.	0.431896	n.s.
Adnp2	0.045176	n.s.	0.0104556	n.s.
Adpgk	0.0123287	n.s.	0.0943526	n.s.
Adprh	-0.0184886	n.s.	0.119651	n.s.
Adprhl2	0.0385916	n.s.	-0.0100164	n.s.
Adprm	-0.0184409	n.s.	0.296347	n.s.
Adsl	0.025649	n.s.	0.52859	n.s.
Adss	1.39035	Upreg	0.0940609	n.s.
Aebp2	-0.548458	n.s.	-0.04551	n.s.
Afap1	0.725985	Upreg	0.13256	n.s.
Afdn	-0.567022	n.s.	-0.0206224	n.s.
Aff1	0.615067	Upreg	0.1857	n.s.
Aff3	0.343267	n.s.	0.324071	n.s.
Aff4	-0.277282	n.s.	0.902304	n.s.
Afg1l	-0.163425	n.s.	-0.000607687	n.s.
Afg3l2	-0.0473322	n.s.	0.067878	n.s.
Aftph	0.0390719	n.s.	0.24077	n.s.
Aga	-0.5458	n.s.	-0.0947329	n.s.
Agap1	-0.224061	n.s.	0.0866255	n.s.
Agap3	-1.13117	Downreg	0.0866003	n.s.
Agbl2	-0.03074	n.s.	0.255555	n.s.
Agbl3	-0.378612	n.s.	-0.203144	n.s.
Agbl4	-0.0687607	n.s.	-0.104511	n.s.
Agbl5	-0.316082	n.s.	-0.0827815	n.s.
Agfg1	-1.21743	Downreg	0.0752469	n.s.
Agfg2	0.237563	n.s.	0.011169	n.s.
Aggf1	-1.06561	Downreg	-0.0977152	n.s.
Ago1	-0.626607	n.s.	-0.221591	n.s.
Ago3	-0.122268	n.s.	-0.0852194	n.s.
Ago4	-1.47676	Downreg	-0.224655	n.s.
Agpat3	-1.28128	Downreg	-0.123071	n.s.
Agpat4	0.687341	Upreg	1.78273	Upreg
Agpat5	2.3556	Upreg	0.204843	n.s.
Agps	-0.369266	n.s.	0.0269869	n.s.
Agrn	0.785505	Upreg	0.0645328	n.s.
Agtpbp1	0.030213	n.s.	-0.367241	n.s.
Agtrap	-1.00922	Downreg	-0.170814	n.s.
Ahctf1	0.612512	Upreg	0.0355317	n.s.
Ahcyl1	-0.632183	n.s.	0.0649139	n.s.
Ahcyl2	2.36635	Upreg	0.26512	n.s.
Ahi1	0.46761	n.s.	-0.0672497	n.s.
Ahr	0.143713	n.s.	0.0819026	n.s.
Ahsa2	0.130761	n.s.	0.061514	n.s.
AI597479	-0.0748511	n.s.	0.0966133	n.s.
AI837181	-0.115329	n.s.	0.01221	n.s.
AI987944	0.313031	n.s.	0.0402895	n.s.
Aida	0.17395	n.s.	-0.118091	n.s.
Aig1	0.216215	n.s.	-0.0198576	n.s.
Aip	-0.281779	n.s.	-0.00288881	n.s.
Ak1	-1.14443	Downreg	-0.39735	n.s.
Ak2	0.895337	Upreg	0.51263	n.s.
Ak6	0.610008	n.s.	-0.11291	n.s.
Ak8	-0.334608	n.s.	-0.252082	n.s.
Ak9	-0.216776	n.s.	-0.407178	n.s.
Akap1	-0.203962	n.s.	0.0768582	n.s.
Akap10	0.454704	n.s.	-0.260294	n.s.
Akap11	0.091044	n.s.	0.056282	n.s.
Akap12	-0.306532	n.s.	0.166348	n.s.
Akap13	1.63873	Upreg	1.11279	Upreg
Akap17b	-0.223582	n.s.	0.0854797	n.s.
Akap3	0.172623	n.s.	0.0926766	n.s.
Akap6	-0.173395	n.s.	0.0362134	n.s.
Akap8	0.109314	n.s.	0.0920519	n.s.
Akap8l	0.288241	n.s.	0.357833	n.s.
Akap9	-0.151317	n.s.	0.0241627	n.s.
Akip1	0.0980205	n.s.	-0.0100303	n.s.
Akirin1	0.114099	n.s.	0.00204923	n.s.
Akirin2	-2.4842	Downreg	-0.459348	n.s.
Akna	-0.262165	n.s.	-0.0247262	n.s.
Akr1a1	-0.0694175	n.s.	-0.0819259	n.s.
Akr1e1	-0.0493835	n.s.	-0.0143841	n.s.
Akr7a5	0.346898	n.s.	-0.0434381	n.s.
Akt1s1	0.169555	n.s.	0.158784	n.s.
Akt2	0.605314	Upreg	0.617945	n.s.
Akt3	0.0849741	n.s.	-0.44955	n.s.
Alad	0.0971633	n.s.	0.0445398	n.s.
Alas1	0.206065	n.s.	0.153155	n.s.
Aldh16a1	0.055184	n.s.	-0.206951	n.s.
Aldh3a2	0.137442	n.s.	0.045218	n.s.
Aldh5a1	-0.20434	n.s.	-0.11147	n.s.
Aldh7a1	-0.357707	n.s.	-2.8035	Downreg
Alg1	0.0930231	n.s.	-0.0153003	n.s.
Alg12	-0.0453771	n.s.	0.0781743	n.s.
Alg13	0.148624	n.s.	0.189214	n.s.
Alg14	-0.445944	n.s.	-0.0800531	n.s.
Alg2	0.343912	n.s.	0.0143657	n.s.
Alg3	-0.00853509	n.s.	0.044953	n.s.
Alg5	-0.0350963	n.s.	-0.0412018	n.s.
Alg6	-0.0831689	n.s.	-0.138382	n.s.
Alg8	-0.245189	n.s.	-0.322331	n.s.
Alkbh1	0.401563	n.s.	0.0929267	n.s.
Alkbh5	-0.963691	Downreg	0.0146659	n.s.
Alkbh6	0.0394961	n.s.	-0.00486722	n.s.
Alkbh7	-0.0873692	n.s.	-0.0378741	n.s.
Alkbh8	0.204141	n.s.	-0.000259298	n.s.
Alms1	-0.217952	n.s.	-0.257788	n.s.
Als2	0.176685	n.s.	-0.0789288	n.s.
Ambra1	0.303727	n.s.	0.0150984	n.s.
Amd1	0.276346	n.s.	-0.364156	n.s.
Amfr	-1.71578	Downreg	0.0516472	n.s.
Amigo1	-0.575868	n.s.	-0.113886	n.s.
Ammecr1l	-0.241585	n.s.	0.142045	n.s.
Amn1	0.370401	n.s.	0.0101814	n.s.
Ampd2	-0.401688	n.s.	-0.0094937	n.s.
Amph	-0.697085	Downreg	-0.0298104	n.s.
Amz2	0.612105	Upreg	0.784967	n.s.
Anapc1	0.051234	n.s.	0.0606147	n.s.
Anapc10	0.0393836	n.s.	0.134882	n.s.
Anapc11	-0.602798	Downreg	0.0515379	n.s.
Anapc2	0.18073	n.s.	-0.0372505	n.s.
Anapc4	0.253555	n.s.	-0.0558936	n.s.
Anapc5	-0.227985	n.s.	-0.0368797	n.s.
Anapc7	0.333699	n.s.	0.221949	n.s.
Angel1	-0.260452	n.s.	0.0284862	n.s.
Angel2	0.111817	n.s.	-0.0495167	n.s.
Angptl6	-0.417825	n.s.	0.0705948	n.s.
Ank2	-0.161506	n.s.	-0.821956	Downreg
Ank3	0.182129	n.s.	0.0347663	n.s.
Ankfy1	0.23758	n.s.	0.147208	n.s.
Ankhd1	0.0239587	n.s.	-0.147394	n.s.
Ankib1	-0.104962	n.s.	-0.0427324	n.s.
Ankle2	-0.204151	n.s.	-0.150093	n.s.
Ankra2	0.151983	n.s.	0.0144993	n.s.
Ankrd10	0.311978	n.s.	0.919269	n.s.
Ankrd12	0.351928	n.s.	-0.0803857	n.s.
Ankrd13a	-0.248183	n.s.	0.147479	n.s.
Ankrd13b	-2.06553	Downreg	-0.268197	n.s.
Ankrd13c	-0.483181	n.s.	-0.433903	n.s.
Ankrd16	-0.158706	n.s.	-0.0665972	n.s.
Ankrd17	0.0471507	n.s.	0.360897	n.s.
Ankrd27	-0.315488	n.s.	-0.183896	n.s.
Ankrd28	0.248094	n.s.	0.0146158	n.s.
Ankrd33b	-0.061534	n.s.	-0.136966	n.s.
Ankrd37	0.0667575	n.s.	0.0724857	n.s.
Ankrd40	-0.747757	n.s.	-0.151871	n.s.
Ankrd42	0.135493	n.s.	0.200918	n.s.
Ankrd44	0.297646	n.s.	-0.0426355	n.s.
Ankrd45	0.201267	n.s.	0.342738	n.s.
Ankrd46	-0.139578	n.s.	-0.154699	n.s.
Ankrd54	-0.274107	n.s.	-0.0456184	n.s.
Anks1	-0.215454	n.s.	-0.307334	n.s.
Anks1b	-0.357453	n.s.	-0.280303	n.s.
Anks3	-0.0976541	n.s.	-0.0957139	n.s.
Anks6	-0.901356	Downreg	-0.899823	n.s.
Ano10	0.189714	n.s.	0.0767904	n.s.
Ano2	0.094759	n.s.	0.102448	n.s.
Ano6	0.82895	Upreg	-0.0351732	n.s.
Anp32a	0.141326	n.s.	0.0777235	n.s.
Anp32b	-0.255595	n.s.	-0.0613968	n.s.
Anp32e	-0.0386656	n.s.	-0.0343148	n.s.
Anxa11	0.147054	n.s.	0.074555	n.s.
Anxa5	0.427096	n.s.	0.0189473	n.s.
Anxa7	-0.570958	Downreg	0.332717	n.s.
Aopep	0.0286797	n.s.	-0.00377816	n.s.
Aox2	0.26461	n.s.	-0.120174	n.s.
Ap1b1	0.312414	n.s.	0.0491194	n.s.
Ap1g1	0.476793	n.s.	-0.120867	n.s.
Ap1m1	0.0994587	n.s.	0.00493584	n.s.
Ap1m2	-0.231238	n.s.	-0.0722873	n.s.
Ap1s1	-0.0101111	n.s.	0.171123	n.s.
Ap2a2	0.621644	Upreg	0.333214	n.s.
Ap2b1	0.238428	n.s.	0.0847896	n.s.
Ap2s1	0.0676875	n.s.	-0.184038	n.s.
Ap3b1	0.0489993	n.s.	0.17749	n.s.
Ap3b2	-0.331621	n.s.	0.213487	n.s.
Ap3d1	0.158508	n.s.	0.194765	n.s.
Ap3m1	0.0932964	n.s.	-0.0618801	n.s.
Ap3m2	-0.254515	n.s.	-0.00231967	n.s.
Ap3s2	0.0462789	n.s.	0.106122	n.s.
Ap4s1	-0.0771855	n.s.	-0.444824	n.s.
Ap5m1	0.333229	n.s.	-0.0224018	n.s.
Ap5s1	0.564823	Upreg	0.11446	n.s.
Ap5z1	-0.257845	n.s.	-0.0124383	n.s.
Apaf1	-0.0529285	n.s.	0.114709	n.s.
Apba1	0.0191063	n.s.	0.0730158	n.s.
Apba2	0.154019	n.s.	0.0565271	n.s.
Apbb1	0.374143	n.s.	0.451511	n.s.
Apbb2	-0.272491	n.s.	-0.203077	n.s.
Apbb3	0.0164046	n.s.	0.0384475	n.s.
Apc	-0.16242	n.s.	0.0809407	n.s.
Apc2	-0.485373	n.s.	-0.0435849	n.s.
Aph1c	-1.13376	Downreg	-0.0221605	n.s.
Api5	0.029876	n.s.	-0.814547	n.s.
Apip	-0.223481	n.s.	0.0690778	n.s.
Aplp1	0.00333591	n.s.	0.15163	n.s.
Aplp2	-0.0613636	n.s.	-0.242313	n.s.
Apmap	-0.0209248	n.s.	-0.00385017	n.s.
Apool	0.126689	n.s.	-0.0521751	n.s.
Apopt1	-0.00320321	n.s.	0.0924745	n.s.
App	0.222432	n.s.	-0.138599	n.s.
Appbp2	0.00867082	n.s.	-0.118079	n.s.
Appl1	-0.272026	n.s.	-0.0704453	n.s.
Aptx	0.115943	n.s.	0.0315232	n.s.
Aqr	0.0906237	n.s.	0.113252	n.s.
Araf	0.0403939	n.s.	0.0881722	n.s.
Arap2	-1.56938	Downreg	-0.0451396	n.s.
Arcn1	0.253149	n.s.	-0.0507943	n.s.
Arel1	0.27366	n.s.	0.27549	n.s.
Arf1	0.301709	n.s.	0.417564	n.s.
Arf2	0.453255	n.s.	-0.0590584	n.s.
Arf3	0.313616	n.s.	0.270817	n.s.
Arf4	0.131885	n.s.	0.0245202	n.s.
Arfgap1	-0.127504	n.s.	0.179561	n.s.
Arfgap2	0.16738	n.s.	0.126687	n.s.
Arfgap3	-0.120163	n.s.	-0.0410262	n.s.
Arfgef1	-0.919463	Downreg	0.0519851	n.s.
Arfgef2	0.347376	n.s.	-0.261167	n.s.
Arfgef3	0.770376	Upreg	0.2055	n.s.
Arfip2	-0.169798	n.s.	0.000821046	n.s.
Arfrp1	0.202928	n.s.	-0.0341201	n.s.
Arhgap1	-0.195014	n.s.	-1.28687	n.s.
Arhgap12	0.147321	n.s.	0.0364701	n.s.
Arhgap17	1.30031	Upreg	0.596074	n.s.
Arhgap19	1.58191	Upreg	5.30342	Upreg
Arhgap21	-0.147534	n.s.	0.191471	n.s.
Arhgap32	-0.0223247	n.s.	-2.30526	Downreg
Arhgap33	0.228097	n.s.	4.8188	Upreg
Arhgap35	1.13572	Upreg	0.787936	n.s.
Arhgap39	-0.122201	n.s.	-0.140288	n.s.
Arhgap42	1.91553	Upreg	0.418673	n.s.
Arhgap44	0.842266	Upreg	1.82018	Upreg
Arhgap5	-0.304518	n.s.	-0.110889	n.s.
Arhgef1	-0.311903	n.s.	0.0474537	n.s.
Arhgef11	-0.71046	Downreg	0.0799264	n.s.
Arhgef12	-0.134577	n.s.	0.198811	n.s.
Arhgef17	-0.216619	n.s.	-0.0863806	n.s.
Arhgef18	0.232515	n.s.	0.0283596	n.s.
Arhgef19	-0.0445177	n.s.	-0.0915089	n.s.
Arhgef2	0.331777	n.s.	-0.0541108	n.s.
Arhgef28	0.270884	n.s.	0.347602	n.s.
Arhgef3	0.529503	Upreg	0.518336	n.s.
Arhgef9	-0.0496628	n.s.	0.258744	n.s.
Arid1a	-0.0212519	n.s.	-0.000391801	n.s.
Arid1b	-0.713539	Downreg	-0.204365	n.s.
Arid2	0.113394	n.s.	0.173886	n.s.
Arid3a	-0.122941	n.s.	-0.153327	n.s.
Arid3b	0.0463592	n.s.	0.0724698	n.s.
Arid4a	-0.266152	n.s.	0.230093	n.s.
Arid4b	0.0865475	n.s.	0.033063	n.s.
Arid5a	3.46008	Upreg	6.86562e-05	n.s.
Arid5b	0.133667	n.s.	-0.128192	n.s.
Arih1	-0.779148	Downreg	0.0373512	n.s.
Arih2	0.408441	n.s.	0.140914	n.s.
Arl1	-0.0585481	n.s.	0.0297933	n.s.
Arl13b	-0.369901	n.s.	0.0385789	n.s.
Arl14ep	-0.225036	n.s.	0.161982	n.s.
Arl14epl	-0.977644	Downreg	0.0219596	n.s.
Arl2	-0.0545517	n.s.	-0.0741106	n.s.
Arl2bp	-0.362802	n.s.	-0.0240107	n.s.
Arl3	-0.432185	n.s.	-0.156105	n.s.
Arl4a	-0.191453	n.s.	0.0682915	n.s.
Arl5b	0.646275	n.s.	-0.125149	n.s.
Arl6	-0.198742	n.s.	-0.0463942	n.s.
Arl6ip1	-0.199062	n.s.	-0.0176988	n.s.
Arl6ip5	-0.143991	n.s.	0.217779	n.s.
Arl6ip6	0.459743	n.s.	0.142227	n.s.
Arl8a	-1.40807	Downreg	0.0316075	n.s.
Arl8b	-0.0168765	n.s.	-0.0393123	n.s.
Armc1	-0.228005	n.s.	0.126581	n.s.
Armc10	0.45458	n.s.	0.192022	n.s.
Armc2	-0.200275	n.s.	0.066889	n.s.
Armc3	-0.904468	Downreg	-0.114059	n.s.
Armc4	-1.15918	Downreg	-0.0357287	n.s.
Armc5	0.0135475	n.s.	-0.00320082	n.s.
Armc6	-0.0930542	n.s.	0.035067	n.s.
Armc7	-0.0416904	n.s.	-0.0338945	n.s.
Armc8	-0.0223566	n.s.	0.192314	n.s.
Armc9	-0.2218	n.s.	-0.0227294	n.s.
Armh3	0.473667	n.s.	0.0299212	n.s.
Armh4	-0.924994	Downreg	-0.0373492	n.s.
Armt1	-0.178218	n.s.	0.0777512	n.s.
Arnt	0.244318	n.s.	-0.00428389	n.s.
Arntl	0.134678	n.s.	0.0995032	n.s.
Arpc1a	-0.0816724	n.s.	-0.0515227	n.s.
Arpc2	0.10037	n.s.	0.0137736	n.s.
Arpc3	0.249963	n.s.	0.0122386	n.s.
Arpc5	0.11258	n.s.	0.113907	n.s.
Arpc5l	-0.184012	n.s.	0.038707	n.s.
Arpp19	0.275618	n.s.	0.0680883	n.s.
Arrdc3	-0.381206	n.s.	0.231609	n.s.
Arrdc4	-0.308742	n.s.	0.0401792	n.s.
Arsa	-0.202428	n.s.	-0.0520002	n.s.
Arsb	-0.997029	Downreg	0.0643741	n.s.
Arsg	-0.252448	n.s.	-0.0580212	n.s.
Arsk	-0.546992	n.s.	-0.053249	n.s.
Arvcf	0.211081	n.s.	0.089535	n.s.
Asah1	0.919473	Upreg	0.255799	n.s.
Asap1	0.120702	n.s.	0.0191341	n.s.
Asap2	-0.256094	n.s.	-0.0688429	n.s.
Asb13	-0.190301	n.s.	0.00275773	n.s.
Asb3	-0.0881577	n.s.	-0.00477933	n.s.
Asb7	0.293198	n.s.	-0.0396263	n.s.
Asb8	-0.171755	n.s.	0.137066	n.s.
Ascc1	-0.949339	Downreg	-0.7436	n.s.
Ascc2	0.452628	n.s.	-0.192657	n.s.
Ascc3	0.342292	n.s.	0.418328	n.s.
Ash1l	0.243542	n.s.	-0.196933	n.s.
Ash2l	0.346116	n.s.	0.0193483	n.s.
Asic1	0.0151912	n.s.	0.0725212	n.s.
Asna1	0.0245613	n.s.	0.0719818	n.s.
Asns	0.78255	Upreg	0.0293687	n.s.
Aspg	-0.248068	n.s.	-0.0194751	n.s.
Asph	-0.149353	n.s.	-0.150114	n.s.
Asphd2	-2.15987	Downreg	-0.185911	n.s.
Aspscr1	-0.319425	n.s.	-0.0862711	n.s.
Astn1	0.375632	n.s.	0.118424	n.s.
Astn2	-1.26651	Downreg	-0.567327	n.s.
Asxl2	0.0298944	n.s.	0.0239766	n.s.
Atad1	-0.140116	n.s.	-0.136626	n.s.
Atad3a	0.107915	n.s.	0.123516	n.s.
Atat1	0.240245	n.s.	0.244123	n.s.
Atcay	0.674344	Upreg	0.0783327	n.s.
Atf2	1.1733	Upreg	0.359965	n.s.
Atf3	-0.0293665	n.s.	-0.00543415	n.s.
Atf6	0.186535	n.s.	0.171718	n.s.
Atf6b	0.124827	n.s.	-0.098397	n.s.
Atf7ip	-0.169769	n.s.	-0.171296	n.s.
Atg10	-0.310463	n.s.	-0.0316579	n.s.
Atg12	0.226197	n.s.	0.0044605	n.s.
Atg13	-0.0244182	n.s.	0.0247478	n.s.
Atg14	0.196546	n.s.	0.0939028	n.s.
Atg16l1	0.328664	n.s.	0.185482	n.s.
Atg16l2	1.81769	Upreg	0.292366	n.s.
Atg2a	0.406431	n.s.	0.134075	n.s.
Atg2b	-0.32624	n.s.	-0.0768997	n.s.
Atg3	0.0440174	n.s.	0.112691	n.s.
Atg4b	0.237103	n.s.	-0.00399968	n.s.
Atg4c	-0.0878728	n.s.	-0.0671273	n.s.
Atg5	-0.0920872	n.s.	0.0516346	n.s.
Atg7	0.0102323	n.s.	-0.053253	n.s.
Atg9a	0.151754	n.s.	0.0864517	n.s.
Atl1	-1.98185	Downreg	0.0004375	n.s.
Atl3	0.722654	Upreg	0.689721	n.s.
Atmin	-0.250343	n.s.	0.0532306	n.s.
Atox1	-0.14189	n.s.	-0.0991362	n.s.
Atp11a	-0.646549	n.s.	0.0750506	n.s.
Atp11b	0.180941	n.s.	0.0446326	n.s.
Atp13a1	-0.0119914	n.s.	0.0997644	n.s.
Atp13a2	-0.295641	n.s.	-0.0143495	n.s.
Atp1a1	-0.256728	n.s.	-0.197135	n.s.
Atp1b1	0.164086	n.s.	0.0780489	n.s.
Atp1b3	0.411393	n.s.	-0.0358836	n.s.
Atp2a2	-1.33486	Downreg	-1.10984	Downreg
Atp2b1	0.751951	Upreg	-0.146403	n.s.
Atp2b4	1.79416	Upreg	2.00824	Upreg
Atp2c1	-0.289178	n.s.	-0.0852961	n.s.
Atp2c2	-1.61449	Downreg	-0.04874	n.s.
Atp5a1	0.208795	n.s.	-0.310682	n.s.
Atp5b	-0.018219	n.s.	0.0404726	n.s.
Atp5c1	-0.0945393	n.s.	0.0791021	n.s.
Atp5d	0.34166	n.s.	0.234937	n.s.
Atp5h	0.17443	n.s.	-0.0158682	n.s.
Atp5j2	0.289199	n.s.	-0.0240603	n.s.
Atp5k	0.330853	n.s.	-0.0743272	n.s.
Atp5l	0.254011	n.s.	0.22847	n.s.
Atp5md	0.358823	n.s.	-0.121295	n.s.
Atp5pb	0.0829677	n.s.	0.119415	n.s.
Atp6ap1	0.152988	n.s.	0.00389953	n.s.
Atp6ap2	0.337005	n.s.	0.0393265	n.s.
Atp6v0a1	0.192123	n.s.	-0.262162	n.s.
Atp6v0a2	0.23228	n.s.	0.508329	n.s.
Atp6v0b	-0.122631	n.s.	-0.0491241	n.s.
Atp6v0c	0.31621	n.s.	0.0188629	n.s.
Atp6v0d1	0.1832	n.s.	0.0163892	n.s.
Atp6v0e	0.22518	n.s.	0.00479264	n.s.
Atp6v0e2	-0.12899	n.s.	-0.0117999	n.s.
Atp6v1a	0.056215	n.s.	-0.108059	n.s.
Atp6v1c1	-0.0895819	n.s.	-0.128964	n.s.
Atp6v1d	0.00264821	n.s.	0.162724	n.s.
Atp6v1e1	-0.148523	n.s.	-0.0358634	n.s.
Atp6v1f	0.0202006	n.s.	-0.0284651	n.s.
Atp6v1g1	0.096316	n.s.	0.0179084	n.s.
Atp6v1g2	-0.0560544	n.s.	0.0840237	n.s.
Atp6v1h	0.126638	n.s.	-0.0392436	n.s.
Atp7a	0.189527	n.s.	0.123985	n.s.
Atp8a2	-0.243922	n.s.	0.35612	n.s.
Atp8b2	-0.113186	n.s.	0.00793288	n.s.
Atp8b3	-0.0839615	n.s.	-0.0794987	n.s.
Atp8b4	0.441062	n.s.	0.0281292	n.s.
Atp9a	-0.218888	n.s.	-0.143739	n.s.
Atp9b	1.04841	Upreg	0.349122	n.s.
Atpaf2	0.000608238	n.s.	-0.191341	n.s.
Atpif1	0.309476	n.s.	0.0647222	n.s.
Atpsckmt	0.0324652	n.s.	-0.0315997	n.s.
Atr	-0.118448	n.s.	0.117789	n.s.
Atrip	0.0731861	n.s.	-0.0704871	n.s.
Atrn	-1.09878	Downreg	0.0222252	n.s.
Atrx	-0.2711	n.s.	0.0689649	n.s.
Atxn1	0.461115	n.s.	0.355366	n.s.
Atxn10	0.0964147	n.s.	0.146098	n.s.
Atxn1l	0.282945	n.s.	0.0312922	n.s.
Atxn2	-0.731665	n.s.	0.224731	n.s.
Atxn2l	-0.260413	n.s.	0.142741	n.s.
Atxn3	0.192551	n.s.	1.51037	n.s.
Atxn7	-0.510784	n.s.	0.20961	n.s.
Atxn7l1	0.069384	n.s.	0.247735	n.s.
AU022252	-0.242927	n.s.	0.00317781	n.s.
AU040320	-0.152012	n.s.	0.0364753	n.s.
Auh	-0.344519	n.s.	0.0621521	n.s.
Auts2	1.63928	Upreg	-0.538605	n.s.
Avl9	1.23976	Upreg	0.67633	n.s.
Avp	5.28895	Upreg	0.145351	n.s.
AW549877	0.119528	n.s.	0.0623444	n.s.
AW554918	0.372779	n.s.	0.0181798	n.s.
Axin1	-0.613949	Downreg	-0.179004	n.s.
Azi2	0.205546	n.s.	-0.194483	n.s.
Azin1	0.480663	n.s.	-0.042431	n.s.
Azin2	-0.670601	Downreg	-0.092175	n.s.
B230219D22Rik	0.326259	n.s.	-0.120659	n.s.
B3gat3	0.034999	n.s.	-0.098632	n.s.
B3gntl1	-0.0658052	n.s.	-0.221408	n.s.
B4galnt3	0.453626	n.s.	-0.110988	n.s.
B4galt1	0.222588	n.s.	0.276429	n.s.
B4galt3	0.132755	n.s.	0.0539617	n.s.
B4galt4	-1.1835	Downreg	0.0210167	n.s.
B4galt7	0.133835	n.s.	-0.0259958	n.s.
B9d1	-0.164434	n.s.	0.0442447	n.s.
Babam1	-0.603723	Downreg	-0.135109	n.s.
Babam2	0.838719	Upreg	1.1234	n.s.
Bace1	0.322496	n.s.	0.274691	n.s.
Bad	-0.365023	n.s.	-0.0285772	n.s.
Bag1	-0.834406	Downreg	-0.077931	n.s.
Bag3	-0.124122	n.s.	-0.0169928	n.s.
Bag4	0.0995155	n.s.	-0.146393	n.s.
Bag6	-0.0463103	n.s.	0.0364848	n.s.
Baiap2	1.00389	Upreg	0.471399	n.s.
Bap1	0.0372795	n.s.	-0.00974531	n.s.
Baz1b	-1.04424	Downreg	-0.00978597	n.s.
Baz2a	0.0183403	n.s.	0.120739	n.s.
Baz2b	0.0117523	n.s.	0.0231703	n.s.
Bbc3	-0.155886	n.s.	0.0189746	n.s.
Bbof1	0.0763934	n.s.	-0.0441858	n.s.
Bbs1	-0.0168163	n.s.	-0.162669	n.s.
Bbs12	0.338731	n.s.	0.183641	n.s.
Bbs2	-0.307882	n.s.	-0.0458299	n.s.
Bbs5	-0.0952177	n.s.	-0.2498	n.s.
Bbs7	-0.179536	n.s.	-0.0376128	n.s.
Bbs9	-0.202421	n.s.	-0.364987	n.s.
Bbx	-0.232464	n.s.	-0.224939	n.s.
BC004004	-0.423284	n.s.	-0.0855068	n.s.
BC005537	0.453531	n.s.	-0.0089416	n.s.
BC005624	0.0493147	n.s.	0.0587872	n.s.
BC025920	-1.06219	Downreg	-0.823996	n.s.
BC031181	-0.0309938	n.s.	0.136566	n.s.
Bcap29	-0.393667	n.s.	-0.0450468	n.s.
Bcap31	0.092314	n.s.	-0.104957	n.s.
Bcar1	0.435045	n.s.	-0.0357196	n.s.
Bcar3	-0.92494	Downreg	0.0996385	n.s.
Bcas2	-0.0492102	n.s.	-0.00212012	n.s.
Bcas3	-0.303984	n.s.	-0.0650724	n.s.
Bckdha	-0.0623644	n.s.	-0.0184119	n.s.
Bckdhb	-0.00174358	n.s.	-0.0276058	n.s.
Bcl10	-0.105093	n.s.	0.0992208	n.s.
Bcl11a	-0.274503	n.s.	-0.187554	n.s.
Bcl11b	-1.10377	Downreg	-0.191987	n.s.
Bcl2	-0.692162	Downreg	-1.75721	Downreg
Bcl2l1	-0.149698	n.s.	0.482455	n.s.
Bcl2l11	0.274131	n.s.	-0.0953532	n.s.
Bcl2l13	0.485065	n.s.	-0.0170356	n.s.
Bcl6	0.56093	Upreg	-0.0991247	n.s.
Bcl7a	-0.210339	n.s.	-0.208848	n.s.
Bcl7b	-0.0160521	n.s.	-0.0546997	n.s.
Bcl7c	-0.536779	n.s.	-0.169356	n.s.
Bcl9	-0.0617441	n.s.	-0.485574	n.s.
Bclaf1	1.05986	Upreg	-0.0750168	n.s.
Bclaf3	0.155036	n.s.	-0.0250727	n.s.
Bcor	0.0978396	n.s.	-0.0214296	n.s.
Bcorl1	-0.0937993	n.s.	-0.114906	n.s.
Bcr	0.432369	n.s.	3.52856	Upreg
Bdh1	0.127935	n.s.	-0.0419562	n.s.
Bdp1	0.342778	n.s.	-0.428533	n.s.
Bend7	-0.108515	n.s.	-0.164944	n.s.
Bet1	-0.447689	n.s.	0.0502891	n.s.
Bhlhb9	0.0676242	n.s.	-0.0357682	n.s.
Bhlhe41	-0.380227	n.s.	-0.246035	n.s.
Bicd1	-0.40144	n.s.	0.0105597	n.s.
Bicd2	-0.136285	n.s.	0.00839988	n.s.
Bicdl1	-0.422958	n.s.	0.617381	n.s.
Bicdl2	-0.408361	n.s.	-0.0297447	n.s.
Bicral	-0.0195858	n.s.	0.174028	n.s.
Bin1	-0.896488	Downreg	-0.130542	n.s.
Bin3	-0.26102	n.s.	-0.330388	n.s.
Birc2	0.0450665	n.s.	0.0393462	n.s.
Birc6	0.370612	n.s.	0.019464	n.s.
Bivm	0.327777	n.s.	-0.128232	n.s.
Blcap	-0.153948	n.s.	-0.00164768	n.s.
Blmh	-0.367922	n.s.	0.0458765	n.s.
Bloc1s3	-1.18305	Downreg	-0.0553665	n.s.
Bloc1s5	-0.120248	n.s.	0.0151476	n.s.
Bloc1s6	0.0959829	n.s.	-0.00677102	n.s.
Blvra	-0.138654	n.s.	-0.044413	n.s.
Bmi1	-0.190901	n.s.	0.0565367	n.s.
Bmp2k	-0.44229	n.s.	-0.0331109	n.s.
Bmp6	-0.208121	n.s.	-0.164627	n.s.
Bmper	-0.10623	n.s.	-0.0102074	n.s.
Bmpr1a	0.0323624	n.s.	0.0340957	n.s.
Bmpr2	0.66932	Upreg	0.136849	n.s.
Bms1	0.345333	n.s.	0.0719445	n.s.
Bmt2	-0.312656	n.s.	-0.162007	n.s.
Bnip1	0.276451	n.s.	0.0360549	n.s.
Bnip2	-0.118279	n.s.	0.120481	n.s.
Bnip3	-0.169342	n.s.	0.0948167	n.s.
Bnip3l	0.0958414	n.s.	-0.112387	n.s.
Bod1l	-0.800899	Downreg	-0.105973	n.s.
Bok	-0.204902	n.s.	-0.0227931	n.s.
Bola1	0.157793	n.s.	-0.323325	n.s.
Bola3	0.117358	n.s.	-0.0305316	n.s.
Borcs5	-0.251059	n.s.	0.166315	n.s.
Borcs7	0.275657	n.s.	-0.0558971	n.s.
Bpgm	-0.315919	n.s.	0.00419583	n.s.
Bphl	-0.755367	Downreg	-0.13988	n.s.
Bptf	-0.335955	n.s.	0.0159329	n.s.
Braf	0.37916	n.s.	-0.0835874	n.s.
Brap	-0.711931	Downreg	-0.0133559	n.s.
Brat1	0.596579	Upreg	-0.121721	n.s.
Brd1	-0.0903012	n.s.	-0.415688	n.s.
Brd3	0.302901	n.s.	0.0656506	n.s.
Brd4	-0.584782	n.s.	0.0802971	n.s.
Brd7	-0.0508721	n.s.	-0.0522007	n.s.
Brd8	0.233162	n.s.	-0.0288602	n.s.
Brd9	-0.0723788	n.s.	0.0564586	n.s.
Brdt	0.170037	n.s.	0.416105	n.s.
Brf1	-0.449813	n.s.	0.152157	n.s.
Brf2	-0.0867233	n.s.	-0.0383839	n.s.
Brinp2	0.630784	Upreg	0.722654	Upreg
Brix1	0.0282516	n.s.	1.28857	n.s.
Brk1	0.294738	n.s.	-0.325797	n.s.
Brox	0.10618	n.s.	-0.0844447	n.s.
Brpf1	0.228398	n.s.	-0.0777149	n.s.
Brsk2	-0.784319	Downreg	-0.186603	n.s.
Brwd1	-0.19483	n.s.	-0.0682589	n.s.
Bsdc1	-0.134529	n.s.	0.0429126	n.s.
Bsg	0.100966	n.s.	0.0412411	n.s.
Bsn	0.638513	Upreg	0.0404769	n.s.
Bspry	-0.104031	n.s.	-0.0229586	n.s.
Btaf1	-0.245452	n.s.	-0.106767	n.s.
Btbd10	0.272491	n.s.	0.223801	n.s.
Btbd2	-2.90437	Downreg	-0.00298571	n.s.
Btbd7	0.0676821	n.s.	1.05742	n.s.
Btbd8	-0.847083	Downreg	0.12299	n.s.
Btbd9	0.101792	n.s.	0.639476	n.s.
Btd	-0.42487	n.s.	0.110758	n.s.
Btf3	0.0912224	n.s.	0.011659	n.s.
Btf3l4	-0.165591	n.s.	-0.0518398	n.s.
Btg2	0.80441	Upreg	-0.0303222	n.s.
Btrc	-0.223317	n.s.	-0.209097	n.s.
Bud13	-0.221317	n.s.	-0.0422924	n.s.
Bud23	0.215266	n.s.	0.00531863	n.s.
Bud31	0.287215	n.s.	0.342932	n.s.
Bysl	0.370485	n.s.	0.0439427	n.s.
Bzw1	0.360548	n.s.	-0.0352676	n.s.
Bzw2	0.237192	n.s.	-1.14232	n.s.
C1d	0.0900764	n.s.	-0.00616573	n.s.
C1galt1c1	-0.177553	n.s.	-0.106516	n.s.
C1qtnf1	1.4509	Upreg	0.555627	n.s.
C1qtnf12	0.410756	n.s.	0.0316781	n.s.
C1qtnf4	-0.206866	n.s.	-0.100746	n.s.
C2cd2	0.0092161	n.s.	1.21948	n.s.
C2cd3	-0.702626	Downreg	-0.0291075	n.s.
C2cd5	-0.365307	n.s.	-0.36112	n.s.
C330007P06Rik	-0.120668	n.s.	-0.0293756	n.s.
C330018D20Rik	0.11389	n.s.	-1.12343	Downreg
C530008M17Rik	-0.189162	n.s.	-0.0574721	n.s.
C77080	-0.140896	n.s.	-0.18321	n.s.
C9orf72	-0.109551	n.s.	0.00141756	n.s.
Caap1	-0.543301	n.s.	-0.00189317	n.s.
Cab39	-0.488809	n.s.	-0.163592	n.s.
Cab39l	-0.446731	n.s.	-0.158295	n.s.
Cabcoco1	-0.319213	n.s.	-0.198302	n.s.
Cabin1	0.504522	n.s.	-0.0140148	n.s.
Cables1	-1.95004	Downreg	-0.153078	n.s.
Cacfd1	0.0222826	n.s.	-6.77834	Downreg
Cacna1b	-0.0913919	n.s.	-0.0370897	n.s.
Cacna1d	-0.198159	n.s.	-0.449806	n.s.
Cacna1h	-0.32449	n.s.	0.0770544	n.s.
Cacna2d1	0.146452	n.s.	0.140034	n.s.
Cacnb2	0.32651	n.s.	0.25113	n.s.
Cacnb3	-1.52039	Downreg	-0.0363886	n.s.
Cacnb4	-0.0500064	n.s.	-0.116981	n.s.
Cactin	-0.232225	n.s.	0.0750695	n.s.
Cacul1	0.170722	n.s.	0.0999822	n.s.
Cacybp	0.0100234	n.s.	0.118038	n.s.
Cadm1	-0.261104	n.s.	0.0570881	n.s.
Cadps	-0.638423	n.s.	-0.150677	n.s.
Cadps2	-0.123111	n.s.	-0.122751	n.s.
Calb2	0.0503057	n.s.	-0.0607975	n.s.
Calcoco1	-0.650971	Downreg	0.144404	n.s.
Calm1	0.191787	n.s.	0.107816	n.s.
Calm2	-0.334273	n.s.	0.00649726	n.s.
Calr	-0.0893505	n.s.	-0.058139	n.s.
Calu	0.288861	n.s.	-0.141836	n.s.
Caly	-0.492917	n.s.	0.0531599	n.s.
Camk2a	0.348031	n.s.	-0.222281	n.s.
Camk2d	0.0717831	n.s.	0.339969	n.s.
Camkk2	-0.211195	n.s.	-0.00651235	n.s.
Camkmt	-0.0303501	n.s.	0.268608	n.s.
Caml	-0.0441232	n.s.	0.2523	n.s.
Camsap1	-1.00493	Downreg	-0.10598	n.s.
Camsap2	-0.170833	n.s.	-0.265786	n.s.
Camsap3	1.27584	Upreg	0.022518	n.s.
Camta1	-0.172909	n.s.	-0.112377	n.s.
Camta2	0.221817	n.s.	0.0172317	n.s.
Cand1	0.247449	n.s.	-0.127042	n.s.
Cant1	0.332662	n.s.	-0.0986632	n.s.
Canx	0.261386	n.s.	0.0619631	n.s.
Cap1	0.0232656	n.s.	-0.253159	n.s.
Capn10	-0.29469	n.s.	0.113389	n.s.
Capn15	-0.027343	n.s.	-0.0133494	n.s.
Capn5	0.0109155	n.s.	0.0466313	n.s.
Capns1	0.47363	n.s.	0.0191236	n.s.
Caprin1	0.0607604	n.s.	-0.0254971	n.s.
Capsl	-0.781359	Downreg	-0.131875	n.s.
Capza1	0.0214133	n.s.	-0.0470457	n.s.
Capza2	0.283718	n.s.	0.147828	n.s.
Capzb	-0.262468	n.s.	0.0846622	n.s.
Car2	-0.543597	Downreg	-0.0254296	n.s.
Card19	0.539948	n.s.	-0.0121599	n.s.
Carmil1	0.204819	n.s.	0.23511	n.s.
Carns1	-0.298461	n.s.	-0.289232	n.s.
Cars	0.791446	Upreg	0.177045	n.s.
Cars2	-0.142408	n.s.	-0.0542809	n.s.
Cartpt	0.0522395	n.s.	0.0231809	n.s.
Casc1	-0.224185	n.s.	-0.0843887	n.s.
Casc3	-0.11913	n.s.	0.0853551	n.s.
Casc4	-0.408193	n.s.	0.0291318	n.s.
Casd1	-0.521142	n.s.	-0.109212	n.s.
Cask	-0.135999	n.s.	0.00257015	n.s.
Casp2	0.00528842	n.s.	0.012739	n.s.
Casp3	-0.0318816	n.s.	-0.476428	n.s.
Casp6	-0.148058	n.s.	-0.0882416	n.s.
Casp8ap2	0.747622	Upreg	0.0571886	n.s.
Castor2	0.118004	n.s.	-0.14641	n.s.
Casz1	-0.285584	n.s.	-0.14869	n.s.
Cbfa2t2	0.036848	n.s.	0.166283	n.s.
Cbfb	0.11751	n.s.	0.00956989	n.s.
Cbl	0.141868	n.s.	-0.217309	n.s.
Cblb	0.305308	n.s.	0.568376	n.s.
Cbll1	0.0757043	n.s.	0.214809	n.s.
Cbr1	-0.177179	n.s.	0.0646016	n.s.
Cbwd1	1.816	Upreg	0.046161	n.s.
Cbx1	0.0750798	n.s.	0.213692	n.s.
Cbx2	0.13599	n.s.	0.15915	n.s.
Cbx4	-1.35765	Downreg	-0.081725	n.s.
Cbx5	0.652674	Upreg	0.159234	n.s.
Cbx7	-1.4891	Downreg	0.043457	n.s.
Cby1	-0.44336	n.s.	-0.419144	n.s.
Cc2d1a	0.28845	n.s.	-0.0223662	n.s.
Cc2d1b	-0.0149842	n.s.	0.195505	n.s.
Cc2d2a	0.249657	n.s.	0.20732	n.s.
Ccar1	0.17617	n.s.	-0.024255	n.s.
Ccar2	0.0247247	n.s.	0.011039	n.s.
Ccdc112	0.220272	n.s.	-0.0929637	n.s.
Ccdc114	0.0686536	n.s.	0.088211	n.s.
Ccdc117	-0.787592	Downreg	-0.00718732	n.s.
Ccdc12	-0.0600067	n.s.	0.0984661	n.s.
Ccdc124	0.100132	n.s.	-0.049586	n.s.
Ccdc13	-0.221371	n.s.	-0.314238	n.s.
Ccdc130	-0.00283594	n.s.	-0.0394767	n.s.
Ccdc134	-0.0935334	n.s.	0.166689	n.s.
Ccdc137	-0.0290252	n.s.	-0.0168438	n.s.
Ccdc138	-0.0530724	n.s.	-0.719376	n.s.
Ccdc141	0.341024	n.s.	0.00600894	n.s.
Ccdc146	-1.40743	Downreg	-0.234283	n.s.
Ccdc148	-0.0195006	n.s.	0.544902	n.s.
Ccdc149	-0.0297481	n.s.	-0.0396383	n.s.
Ccdc151	-0.531563	Downreg	-0.483089	n.s.
Ccdc157	-0.28733	n.s.	0.00829749	n.s.
Ccdc17	-0.356056	n.s.	-0.144461	n.s.
Ccdc170	-0.11	n.s.	0.244725	n.s.
Ccdc181	0.0737297	n.s.	-0.193889	n.s.
Ccdc186	-0.233862	n.s.	0.0602748	n.s.
Ccdc187	0.0680725	n.s.	0.0659793	n.s.
Ccdc189	-0.248503	n.s.	-0.03714	n.s.
Ccdc22	0.203063	n.s.	0.0271045	n.s.
Ccdc25	0.0141448	n.s.	0.0482231	n.s.
Ccdc28a	0.0808466	n.s.	0.117029	n.s.
Ccdc30	-0.039891	n.s.	-0.0459556	n.s.
Ccdc32	-0.203675	n.s.	0.0597495	n.s.
Ccdc33	-0.31391	n.s.	0.051489	n.s.
Ccdc34	-0.210089	n.s.	-0.00761132	n.s.
Ccdc39	-0.0712214	n.s.	0.0194325	n.s.
Ccdc40	-0.341986	n.s.	-0.213296	n.s.
Ccdc43	-0.217226	n.s.	0.0196251	n.s.
Ccdc50	0.362208	n.s.	-0.0491097	n.s.
Ccdc57	-0.222064	n.s.	-0.258201	n.s.
Ccdc59	0.285826	n.s.	0.00771425	n.s.
Ccdc6	0.745406	Upreg	0.277885	n.s.
Ccdc60	-0.685499	n.s.	-0.338069	n.s.
Ccdc65	-0.328508	n.s.	0.0614549	n.s.
Ccdc66	0.878379	Upreg	0.0836516	n.s.
Ccdc74a	-1.51289	Downreg	-2.29716	Downreg
Ccdc81	-0.549836	n.s.	0.110047	n.s.
Ccdc82	-0.0445237	n.s.	-0.457477	n.s.
Ccdc85a	-0.114419	n.s.	0.00325268	n.s.
Ccdc88a	0.0529476	n.s.	-0.152048	n.s.
Ccdc9	0.607779	n.s.	0.060401	n.s.
Ccdc90b	0.109725	n.s.	-0.0417022	n.s.
Ccdc91	-0.129285	n.s.	0.00126884	n.s.
Ccdc92	-0.195091	n.s.	-0.285325	n.s.
Ccdc92b	-1.83958	Downreg	-0.139663	n.s.
Ccdc93	-0.186986	n.s.	0.243802	n.s.
Ccdc97	0.244874	n.s.	-0.0420401	n.s.
Ccl25	0.115666	n.s.	-0.0237413	n.s.
Ccm2	-0.425021	n.s.	-0.05646	n.s.
Ccnc	-0.367518	n.s.	0.0940892	n.s.
Ccnd3	-0.0283501	n.s.	-0.00876746	n.s.
Ccndbp1	-0.241473	n.s.	0.0691943	n.s.
Ccng1	-0.363043	n.s.	-0.0139938	n.s.
Ccnh	-0.104679	n.s.	0.0356132	n.s.
Ccni	0.0614641	n.s.	0.178097	n.s.
Ccnl1	0.244246	n.s.	-0.208102	n.s.
Ccnl2	0.572311	Upreg	0.0774846	n.s.
Ccnt1	0.25721	n.s.	0.165367	n.s.
Ccnt2	0.210802	n.s.	0.106185	n.s.
Ccp110	0.207106	n.s.	0.319367	n.s.
Ccs	-0.478238	n.s.	0.0187933	n.s.
Ccser1	-0.888022	Downreg	-0.28091	n.s.
Ccser2	0.33643	n.s.	0.116502	n.s.
Cct3	0.0700423	n.s.	0.0257044	n.s.
Cct4	0.162021	n.s.	0.00213551	n.s.
Cct6a	0.160356	n.s.	0.00776141	n.s.
Cct8	0.0383271	n.s.	0.0269516	n.s.
Ccz1	0.0656636	n.s.	-0.0250372	n.s.
Cd164	0.0387469	n.s.	-0.062233	n.s.
Cd274	1.13309	Upreg	-0.00730929	n.s.
Cd276	-0.920852	Downreg	-0.446222	n.s.
Cd2ap	0.147895	n.s.	-0.351444	n.s.
Cd320	0.0200129	n.s.	0.090121	n.s.
Cd36	0.930529	Upreg	0.0448338	n.s.
Cd44	0.181843	n.s.	0.226638	n.s.
Cd47	-0.367198	n.s.	-0.710681	n.s.
Cd55	0.169454	n.s.	0.104282	n.s.
Cd81	-0.364634	n.s.	-0.0254489	n.s.
Cd82	-0.116001	n.s.	-0.339154	n.s.
Cd9	0.555534	Upreg	0.0492659	n.s.
Cd99l2	0.000375887	n.s.	0.240764	n.s.
Cdc123	-0.0946658	n.s.	0.144334	n.s.
Cdc14a	0.671553	Upreg	0.233764	n.s.
Cdc16	0.250919	n.s.	-0.0622613	n.s.
Cdc26	0.215521	n.s.	-0.0381644	n.s.
Cdc27	-0.0198693	n.s.	0.0841512	n.s.
Cdc37l1	0.850026	Upreg	-0.0861004	n.s.
Cdc40	0.00951916	n.s.	-0.100262	n.s.
Cdc42	0.176599	n.s.	0.247844	n.s.
Cdc42bpa	-0.294045	n.s.	0.133974	n.s.
Cdc42ep3	-0.229936	n.s.	0.0321763	n.s.
Cdc42se2	-0.338284	n.s.	-0.200573	n.s.
Cdc45	-0.103517	n.s.	0.0662889	n.s.
Cdc5l	0.132787	n.s.	-0.09766	n.s.
Cdc7	0.298286	n.s.	0.385076	n.s.
Cdc73	-1.47054	Downreg	-0.0806823	n.s.
Cdh2	-0.0316113	n.s.	0.120562	n.s.
Cdh23	0.101328	n.s.	-0.535636	n.s.
Cdh4	-2.59397	Downreg	-0.355604	n.s.
Cdhr1	0.0961972	n.s.	0.149353	n.s.
Cdk12	0.252684	n.s.	0.207409	n.s.
Cdk13	-0.119465	n.s.	-0.0517412	n.s.
Cdk14	-0.264694	n.s.	0.29449	n.s.
Cdk16	-1.00677	Downreg	-0.0383086	n.s.
Cdk17	-1.49946	Downreg	-0.129747	n.s.
Cdk19	0.118299	n.s.	-0.0283197	n.s.
Cdk5	-0.402306	n.s.	0.00508635	n.s.
Cdk5rap1	0.0297718	n.s.	0.129873	n.s.
Cdk5rap2	0.179227	n.s.	0.700605	n.s.
Cdk5rap3	-0.214403	n.s.	0.0673052	n.s.
Cdk7	-0.00958274	n.s.	0.0533912	n.s.
Cdk8	-0.157669	n.s.	-0.419312	n.s.
Cdkal1	-0.274612	n.s.	0.112537	n.s.
Cdkl2	-0.31055	n.s.	0.11635	n.s.
Cdkl3	-0.0239855	n.s.	0.0520488	n.s.
Cdkl4	-0.333234	n.s.	-0.193182	n.s.
Cdkl5	0.177189	n.s.	-0.145206	n.s.
Cdkn1a	2.3328	Upreg	1.35468	n.s.
Cdkn2aipnl	-0.289653	n.s.	-0.247228	n.s.
Cdnf	0.000963613	n.s.	0.0108917	n.s.
Cdon	1.05378	Upreg	0.0940661	n.s.
Cdpf1	-0.480721	n.s.	-0.614651	n.s.
Cdr2l	-0.400407	n.s.	-0.0356075	n.s.
Cds1	-0.0954189	n.s.	-0.137739	n.s.
Cds2	0.486755	n.s.	0.0338106	n.s.
Cebpg	-0.260299	n.s.	-0.774272	n.s.
Cebpz	0.703556	Upreg	-0.0904348	n.s.
Cecr2	-0.387068	n.s.	-0.0550967	n.s.
Celf1	-0.131433	n.s.	0.00679826	n.s.
Celf2	-0.299693	n.s.	-0.0746154	n.s.
Celf3	0.787746	Upreg	-0.0328447	n.s.
Celf4	-0.106161	n.s.	0.0726678	n.s.
Celsr3	0.0801502	n.s.	0.0508262	n.s.
Cemip2	0.525977	Upreg	-0.0785456	n.s.
Cend1	0.339107	n.s.	0.00431136	n.s.
Cenpc1	0.324415	n.s.	-0.152767	n.s.
Cenpl	0.0645871	n.s.	-0.0729994	n.s.
Cenpt	0.0472471	n.s.	-0.0457936	n.s.
Cenpx	-0.188029	n.s.	-0.00353463	n.s.
Cep104	-0.090397	n.s.	-0.0820428	n.s.
Cep120	0.0643722	n.s.	-0.0466183	n.s.
Cep126	-0.193025	n.s.	-0.528613	n.s.
Cep128	-0.535772	n.s.	-0.301076	n.s.
Cep131	-0.318791	n.s.	0.123916	n.s.
Cep135	0.156732	n.s.	0.394399	n.s.
Cep162	0.0504908	n.s.	-0.0192465	n.s.
Cep164	-0.165534	n.s.	-0.0113631	n.s.
Cep170	0.228143	n.s.	-0.48234	n.s.
Cep170b	-0.313592	n.s.	-0.0493687	n.s.
Cep19	-0.0362453	n.s.	-0.00967468	n.s.
Cep290	-0.0349151	n.s.	-0.205732	n.s.
Cep350	0.00527595	n.s.	0.186025	n.s.
Cep41	-0.0838529	n.s.	-0.0464356	n.s.
Cep44	-0.17516	n.s.	0.209937	n.s.
Cep57	-0.133216	n.s.	0.323933	n.s.
Cep63	-0.223015	n.s.	-0.0973989	n.s.
Cep68	-0.0728527	n.s.	0.562368	n.s.
Cep70	0.0403712	n.s.	0.0123684	n.s.
Cep76	-0.398266	n.s.	-0.199343	n.s.
Cep78	0.0569268	n.s.	-0.0201105	n.s.
Cep83	-0.26224	n.s.	0.174895	n.s.
Cep85	0.603036	n.s.	-0.122257	n.s.
Cep89	-0.0103146	n.s.	0.00418583	n.s.
Cep95	0.158353	n.s.	0.268423	n.s.
Cep97	-0.149763	n.s.	0.00517152	n.s.
Cept1	-0.0505843	n.s.	-0.111933	n.s.
Cerk	-0.35422	n.s.	-0.140463	n.s.
Cerkl	-0.0326405	n.s.	0.0511114	n.s.
Cers5	-0.0824769	n.s.	-0.0339095	n.s.
Cetn3	-0.298182	n.s.	-0.0427825	n.s.
Cfap100	-0.63253	Downreg	-0.173977	n.s.
Cfap126	-0.600116	Downreg	-0.0505735	n.s.
Cfap157	-0.129319	n.s.	-0.0683981	n.s.
Cfap20	-0.423437	n.s.	-0.0887953	n.s.
Cfap206	-0.177904	n.s.	0.0941829	n.s.
Cfap298	-0.204414	n.s.	-0.0221008	n.s.
Cfap300	0.281134	n.s.	-0.0293039	n.s.
Cfap36	0.159904	n.s.	0.529199	n.s.
Cfap410	-0.000118896	n.s.	0.0846023	n.s.
Cfap44	-0.0692123	n.s.	-0.0814935	n.s.
Cfap45	-0.508073	n.s.	-0.0381602	n.s.
Cfap46	-0.381865	n.s.	-0.319778	n.s.
Cfap47	0.0345015	n.s.	-0.0167061	n.s.
Cfap54	0.113351	n.s.	0.225867	n.s.
Cfap57	-0.601941	Downreg	-0.0545121	n.s.
Cfap58	-0.50663	n.s.	-0.0406202	n.s.
Cfap61	-0.183983	n.s.	-0.643412	n.s.
Cfap65	0.0789032	n.s.	0.0443876	n.s.
Cfap69	0.969877	Upreg	1.70543	Upreg
Cfap70	-0.287292	n.s.	-0.160172	n.s.
Cfap74	0.71031	Upreg	-0.300133	n.s.
Cfap77	-0.0963595	n.s.	-0.739519	n.s.
Cfap97	-0.438479	n.s.	-0.0851564	n.s.
Cfap97d2	-0.863271	Downreg	-0.673669	n.s.
Cfdp1	-0.0439258	n.s.	-0.406577	n.s.
Cflar	0.265222	n.s.	-0.021911	n.s.
Cgrrf1	-0.0605759	n.s.	-0.152201	n.s.
Chaf1a	-0.418939	n.s.	-0.326741	n.s.
Champ1	0.129967	n.s.	-0.0540336	n.s.
Chchd3	0.0524335	n.s.	-0.0318547	n.s.
Chchd5	-0.183436	n.s.	0.0592508	n.s.
Chchd6	-0.603147	Downreg	-0.276414	n.s.
Chchd7	0.103038	n.s.	-0.741718	n.s.
Chd1	-0.225204	n.s.	-2.71928	Downreg
Chd1l	0.661303	Upreg	0.219025	n.s.
Chd2	0.0203331	n.s.	0.01689	n.s.
Chd4	-0.192238	n.s.	0.0696583	n.s.
Chd6	0.383088	n.s.	-0.0531386	n.s.
Chd7	-0.0562449	n.s.	-0.018755	n.s.
Chd8	-0.620988	Downreg	0.349367	n.s.
Chd9	0.0972042	n.s.	-0.993059	Downreg
Cherp	0.262941	n.s.	0.012842	n.s.
Chfr	0.0329949	n.s.	0.0756332	n.s.
Chga	-0.117231	n.s.	-0.195354	n.s.
Chic2	-0.841065	Downreg	-0.165269	n.s.
Chka	-0.625785	n.s.	0.0678361	n.s.
Chm	0.138166	n.s.	-2.39453	Downreg
Chmp2a	0.0752909	n.s.	0.042887	n.s.
Chmp2b	-0.208986	n.s.	0.0055707	n.s.
Chmp3	-0.146817	n.s.	-0.124801	n.s.
Chmp4b	0.0187779	n.s.	0.428724	n.s.
Chmp5	0.164528	n.s.	-0.0638704	n.s.
Chmp6	0.139124	n.s.	0.0595014	n.s.
Chmp7	0.0950697	n.s.	-0.031558	n.s.
Chn1	-0.590973	n.s.	0.0166231	n.s.
Chordc1	0.273085	n.s.	0.508562	n.s.
Chp1	0.786377	Upreg	-0.066722	n.s.
Chpf2	0.745161	Upreg	0.0148132	n.s.
Chrac1	-0.0304902	n.s.	0.0593001	n.s.
Chst11	0.33016	n.s.	0.100201	n.s.
Chst8	1.40718	Upreg	0.785477	Upreg
Chsy1	-0.360471	n.s.	-0.08302	n.s.
Chtf18	0.118776	n.s.	-0.0216718	n.s.
Chtop	0.188804	n.s.	-0.0929787	n.s.
Chuk	-0.300382	n.s.	-0.0068382	n.s.
Ciao1	-0.177465	n.s.	0.100643	n.s.
Ciao2b	0.235492	n.s.	0.0380102	n.s.
Ciapin1	0.113994	n.s.	-0.0231632	n.s.
Cib1	-0.186997	n.s.	0.0968472	n.s.
Cic	0.70209	Upreg	0.0587788	n.s.
Cidea	3.39211	Upreg	3.27583	Upreg
Cinp	0.804311	Upreg	0.117329	n.s.
Cipc	0.254611	n.s.	-0.056211	n.s.
Cirbp	-0.0454624	n.s.	0.0775471	n.s.
Cisd1	0.117547	n.s.	0.159535	n.s.
Cisd2	0.56895	Upreg	0.0429766	n.s.
Cit	0.302365	n.s.	0.0771879	n.s.
Ciz1	0.151149	n.s.	0.0819241	n.s.
Ckap5	0.222197	n.s.	-0.0162877	n.s.
Ckmt1	-0.0730874	n.s.	-0.122899	n.s.
Clasp1	0.910925	Upreg	0.239124	n.s.
Clasp2	-0.559695	Downreg	-0.220247	n.s.
Clasrp	0.173436	n.s.	-0.0234953	n.s.
Clba1	-0.0676722	n.s.	0.00991303	n.s.
Clcc1	-0.246636	n.s.	-0.0572888	n.s.
Clcn3	-0.00991287	n.s.	-0.0449016	n.s.
Clcn4	0.254058	n.s.	0.0464534	n.s.
Clcn5	-0.0244925	n.s.	-0.257177	n.s.
Clcn6	-0.257715	n.s.	0.0187375	n.s.
Clcn7	0.155083	n.s.	0.0518664	n.s.
Cldn12	0.0692767	n.s.	0.0706864	n.s.
Cldnd1	0.247083	n.s.	-0.0344006	n.s.
Clec16a	-0.0411225	n.s.	0.124704	n.s.
Clgn	-0.0984797	n.s.	-0.0171896	n.s.
Clic1	0.217119	n.s.	0.22246	n.s.
Clic4	0.749824	Upreg	0.0982679	n.s.
Clic6	0.149323	n.s.	0.11354	n.s.
Clint1	-0.271322	n.s.	-0.165004	n.s.
Clip1	0.0235558	n.s.	0.288647	n.s.
Clip3	-0.24183	n.s.	0.0956466	n.s.
Clip4	-0.529333	n.s.	-1.24149	Downreg
Clk1	-0.154038	n.s.	-0.0835011	n.s.
Clk2	0.183699	n.s.	-0.0584283	n.s.
Clk3	0.0709853	n.s.	0.102696	n.s.
Clk4	0.279313	n.s.	-0.0129352	n.s.
Clmn	-0.219173	n.s.	-3.76774	Downreg
Cln3	-0.190606	n.s.	0.0691904	n.s.
Cln5	0.460514	n.s.	-0.0348807	n.s.
Cln6	-0.639043	n.s.	0.0108303	n.s.
Cln8	0.409522	n.s.	-0.215652	n.s.
Clns1a	-0.425488	n.s.	-0.0608783	n.s.
Clock	0.0715583	n.s.	0.687955	n.s.
Clp1	0.600959	n.s.	-0.046073	n.s.
Clpb	-0.0311514	n.s.	-0.359525	n.s.
Clpp	0.0484262	n.s.	-0.0211884	n.s.
Clptm1	-0.141806	n.s.	-0.0221511	n.s.
Clptm1l	-1.98816	Downreg	-0.0801943	n.s.
Clpx	0.193402	n.s.	0.0457168	n.s.
Clstn1	-1.04014	Downreg	0.672573	n.s.
Clstn2	-0.849509	Downreg	-0.565891	n.s.
Clta	0.0569034	n.s.	0.0420947	n.s.
Cltb	0.244726	n.s.	-0.245819	n.s.
Cltc	0.83493	Upreg	-0.0573516	n.s.
Cluh	0.0141478	n.s.	0.0196269	n.s.
Clybl	-0.81086	Downreg	-0.0467978	n.s.
Cmah	2.19054	Upreg	0.206044	n.s.
Cmas	-0.440252	n.s.	-0.0901198	n.s.
Cmc2	0.0413543	n.s.	0.0644068	n.s.
Cmc4	0.0666382	n.s.	-0.0564273	n.s.
Cmip	0.371716	n.s.	0.533895	Upreg
Cmpk1	0.152611	n.s.	0.0348202	n.s.
Cmpk2	-0.670802	Downreg	-0.0197841	n.s.
Cmtm4	-0.56707	n.s.	-0.115497	n.s.
Cmtm6	-0.0707422	n.s.	0.0478637	n.s.
Cnbp	0.0860943	n.s.	-0.156325	n.s.
Cndp2	-0.205332	n.s.	0.00773517	n.s.
Cnep1r1	-0.0681731	n.s.	0.0331266	n.s.
Cnga2	-0.661304	Downreg	-0.751749	n.s.
Cnga4	-0.363699	n.s.	-0.0264817	n.s.
Cngb1	-0.719616	Downreg	-0.272919	n.s.
Cnih1	-0.324573	n.s.	-0.105608	n.s.
Cnih2	-0.759376	Downreg	-0.113248	n.s.
Cnih4	0.871574	Upreg	0.462175	n.s.
Cnksr3	-0.906015	Downreg	-0.122336	n.s.
Cnn3	0.10259	n.s.	0.141443	n.s.
Cnnm4	0.143689	n.s.	-0.0858172	n.s.
Cnot1	0.894001	Upreg	-0.00794138	n.s.
Cnot10	0.250615	n.s.	-0.531176	n.s.
Cnot11	-0.341306	n.s.	-0.0140605	n.s.
Cnot2	0.160149	n.s.	0.0623004	n.s.
Cnot3	0.134068	n.s.	-0.0291197	n.s.
Cnot4	0.144117	n.s.	0.160336	n.s.
Cnot6l	0.37988	n.s.	0.0371937	n.s.
Cnot8	-0.0228055	n.s.	-0.143099	n.s.
Cnppd1	-0.478947	n.s.	-1.23202	Downreg
Cnpy1	0.242392	n.s.	0.122328	n.s.
Cnpy2	-0.298922	n.s.	0.0341025	n.s.
Cnst	0.179423	n.s.	-0.387945	n.s.
Cntn4	0.0152929	n.s.	-0.101234	n.s.
Cntnap4	0.636981	n.s.	0.32207	n.s.
Coa3	0.168495	n.s.	0.0401837	n.s.
Coa6	0.108029	n.s.	0.047648	n.s.
Cobl	-0.0432661	n.s.	0.152598	n.s.
Cog2	0.275219	n.s.	-0.0903382	n.s.
Cog3	0.0800776	n.s.	0.0737023	n.s.
Cog4	0.186582	n.s.	0.0745703	n.s.
Cog6	-0.0179763	n.s.	-0.0488618	n.s.
Cog7	-0.423992	n.s.	-0.16475	n.s.
Coil	-0.0537755	n.s.	-0.039626	n.s.
Col4a3bp	-0.0266148	n.s.	0.0316864	n.s.
Colgalt1	-0.308308	n.s.	-0.112103	n.s.
Commd10	-0.0922097	n.s.	0.433829	n.s.
Commd3	-0.0412731	n.s.	-0.248907	n.s.
Commd6	-0.24115	n.s.	-0.0464763	n.s.
Commd7	-0.300301	n.s.	-0.0997531	n.s.
Commd8	-0.235082	n.s.	-0.0291901	n.s.
Commd9	0.0643134	n.s.	0.0245978	n.s.
Comt	-0.306024	n.s.	0.249697	n.s.
Copa	0.411949	n.s.	0.139652	n.s.
Copb1	0.0015784	n.s.	0.078306	n.s.
Copb2	0.121148	n.s.	-0.135123	n.s.
Cope	-0.0140933	n.s.	-0.0274186	n.s.
Copg1	-0.422419	n.s.	-0.150223	n.s.
Copg2	-0.469623	n.s.	0.00162624	n.s.
Cops2	0.383576	n.s.	0.0323996	n.s.
Cops3	0.085493	n.s.	1.57623	Upreg
Cops4	0.119851	n.s.	0.723425	n.s.
Cops5	0.0400492	n.s.	-0.0558661	n.s.
Cops7a	-0.0845313	n.s.	0.141543	n.s.
Cops7b	-0.0798676	n.s.	0.0830028	n.s.
Cops8	0.115078	n.s.	-0.077986	n.s.
Copz1	0.168435	n.s.	0.0236548	n.s.
Coq10a	-1.88219	Downreg	-0.0828957	n.s.
Coq10b	-0.025338	n.s.	-0.0234329	n.s.
Coq2	-1.90468	Downreg	-0.0385492	n.s.
Coq3	-0.54529	n.s.	-0.0893641	n.s.
Coq4	-0.141183	n.s.	0.0342688	n.s.
Coq5	0.328994	n.s.	0.0297647	n.s.
Coq6	0.0855629	n.s.	-0.0180427	n.s.
Coq7	-0.256616	n.s.	0.0733036	n.s.
Coq8b	0.359335	n.s.	0.00508928	n.s.
Coq9	-0.109174	n.s.	-0.236085	n.s.
Coro1c	0.199255	n.s.	-0.0721332	n.s.
Coro2a	-0.680579	Downreg	-0.544531	n.s.
Coro6	-1.5783	Downreg	-0.0201213	n.s.
Cox10	0.628973	Upreg	0.0563155	n.s.
Cox14	0.211398	n.s.	-0.0226404	n.s.
Cox15	-0.174029	n.s.	0.43182	n.s.
Cox18	0.201435	n.s.	0.187364	n.s.
Cox19	-0.3101	n.s.	-0.145422	n.s.
Cox5a	0.55553	Upreg	0.0868505	n.s.
Cox5b	0.210644	n.s.	0.0331402	n.s.
Cox6a1	0.305684	n.s.	-0.0785302	n.s.
Cox6b1	0.388534	n.s.	0.0199104	n.s.
Cox7a2	0.320924	n.s.	-0.168923	n.s.
Cox7a2l	-0.048993	n.s.	-0.0114213	n.s.
Cox7b	0.323567	n.s.	-0.0348051	n.s.
Cox8a	0.347718	n.s.	0.117635	n.s.
Cpd	-0.964865	Downreg	-0.014081	n.s.
Cpe	0.00337767	n.s.	-0.372497	n.s.
Cpeb1	-0.765547	Downreg	-0.083138	n.s.
Cpeb2	0.548398	n.s.	0.0187865	n.s.
Cpeb4	0.886753	Upreg	0.324438	n.s.
Cplane1	0.0681433	n.s.	0.101251	n.s.
Cplane2	0.0558555	n.s.	-0.0206051	n.s.
Cplx2	0.565826	Upreg	0.0365254	n.s.
Cpn1	-0.3649	n.s.	-0.0999822	n.s.
Cpox	-1.18724	Downreg	-0.00616618	n.s.
Cpped1	0.277996	n.s.	-0.244737	n.s.
Cpsf2	0.403231	n.s.	-0.0474709	n.s.
Cpsf3	-0.248381	n.s.	0.036097	n.s.
Cpsf4	0.346958	n.s.	0.100134	n.s.
Cpsf6	0.20431	n.s.	-0.00399222	n.s.
Cpt1c	0.0919823	n.s.	0.0414869	n.s.
Cpt2	0.126088	n.s.	0.0386395	n.s.
Cptp	0.0951566	n.s.	0.0744399	n.s.
Cr1l	-0.142067	n.s.	0.0324595	n.s.
Cradd	0.150008	n.s.	1.0277	n.s.
Cramp1l	0.070864	n.s.	0.00783782	n.s.
Crat	0.432101	n.s.	-0.0727292	n.s.
Crb3	0.723941	Upreg	0.0447089	n.s.
Crcp	-0.180336	n.s.	-0.027517	n.s.
Creb1	0.0820524	n.s.	0.135613	n.s.
Creb3	0.0521124	n.s.	-0.0619333	n.s.
Creb3l1	-1.6635	Downreg	-0.189137	n.s.
Creb3l2	1.88656	Upreg	0.237537	n.s.
Crebbp	-0.181162	n.s.	0.0914195	n.s.
Crebrf	-0.154081	n.s.	-0.019006	n.s.
Creg1	0.147122	n.s.	-0.0557108	n.s.
Creld1	-0.171616	n.s.	-0.0876954	n.s.
Creld2	0.0502399	n.s.	0.0127747	n.s.
Cript	0.0984929	n.s.	-0.082268	n.s.
Crk	0.423449	n.s.	0.0145283	n.s.
Crkl	0.24279	n.s.	-0.0415883	n.s.
Crlf3	-0.0528252	n.s.	0.0936764	n.s.
Crnkl1	-0.315211	n.s.	0.0706964	n.s.
Crocc	1.02219	Upreg	0.948821	Upreg
Crot	-0.230548	n.s.	-0.117383	n.s.
Crppa	0.016732	n.s.	-0.0125527	n.s.
Crtc1	0.217637	n.s.	-0.176542	n.s.
Crtc2	0.0273418	n.s.	0.0149722	n.s.
Crtc3	-0.490472	n.s.	-0.16713	n.s.
Cry1	0.617728	Upreg	0.092399	n.s.
Cry2	1.04749	Upreg	0.0635653	n.s.
Cryl1	0.291157	n.s.	0.190078	n.s.
Crym	-0.571853	Downreg	0.644152	n.s.
Cs	-0.291788	n.s.	0.182067	n.s.
Csad	-0.903366	Downreg	-0.0328365	n.s.
Csde1	0.371889	n.s.	0.0707703	n.s.
Cse1l	0.177095	n.s.	0.297311	n.s.
Csnk1a1	0.204939	n.s.	0.0162029	n.s.
Csnk1d	0.872322	Upreg	0.165852	n.s.
Csnk1e	-0.476489	n.s.	0.00231399	n.s.
Csnk1g1	0.0591299	n.s.	0.233517	n.s.
Csnk1g2	-0.411061	n.s.	0.0966873	n.s.
Csnk1g3	-1.81463	Downreg	-0.0788552	n.s.
Csnk2a1	0.0089394	n.s.	0.0276717	n.s.
Cspp1	0.902193	Upreg	0.123696	n.s.
Csrnp2	-0.370699	n.s.	0.0606062	n.s.
Csrnp3	-0.143697	n.s.	-0.0952608	n.s.
Cstf1	0.118866	n.s.	9.08456	Upreg
Ctbp1	-1.34831	Downreg	-0.0275733	n.s.
Ctc1	-0.018959	n.s.	8.56527	Upreg
Ctdp1	-2.00599	Downreg	-0.0224925	n.s.
Ctdsp2	-0.170188	n.s.	0.0276013	n.s.
Ctdspl2	0.049933	n.s.	-0.320464	n.s.
Ctnna1	0.665389	Upreg	-0.257987	n.s.
Ctnna2	0.303016	n.s.	-0.403235	n.s.
Ctnnbip1	-0.436887	n.s.	0.22751	n.s.
Ctnnbl1	0.138949	n.s.	0.116789	n.s.
Ctnnd2	-0.0792029	n.s.	0.157884	n.s.
Ctns	-0.067871	n.s.	0.000316969	n.s.
Ctps	0.0503027	n.s.	0.0912724	n.s.
Ctps2	-0.0483534	n.s.	0.67412	n.s.
Ctr9	0.1832	n.s.	0.0106119	n.s.
Ctsb	0.145774	n.s.	0.304774	n.s.
Ctsz	0.180446	n.s.	0.0251342	n.s.
Cttnbp2	-0.0655265	n.s.	0.0327961	n.s.
Cttnbp2nl	0.00149173	n.s.	0.0319693	n.s.
Ctxn3	-0.0101097	n.s.	-0.408404	n.s.
Cuedc1	-2.25485	Downreg	0.215544	n.s.
Cuedc2	-0.316175	n.s.	0.10004	n.s.
Cul1	0.177717	n.s.	-0.182446	n.s.
Cul2	-0.00275059	n.s.	0.0279048	n.s.
Cul3	-0.34628	n.s.	0.0198782	n.s.
Cul4a	-0.0341757	n.s.	-0.120517	n.s.
Cul4b	-0.118545	n.s.	0.233537	n.s.
Cul5	0.034906	n.s.	0.18304	n.s.
Cul9	0.108538	n.s.	0.503005	n.s.
Cutc	0.0456563	n.s.	0.103571	n.s.
Cux1	0.239541	n.s.	-0.104395	n.s.
Cwc15	0.00329803	n.s.	0.115489	n.s.
Cwc22	0.0796334	n.s.	-0.0838354	n.s.
Cwc25	0.222716	n.s.	-0.0753701	n.s.
Cwf19l1	-0.20505	n.s.	-0.114494	n.s.
Cwf19l2	0.355151	n.s.	0.202659	n.s.
Cx3cl1	-1.03708	Downreg	-0.224856	n.s.
Cyb561	-0.0610338	n.s.	0.149967	n.s.
Cyb5a	-0.144132	n.s.	-0.0186799	n.s.
Cyb5b	0.421539	n.s.	-0.00298382	n.s.
Cyb5d1	-0.226322	n.s.	-0.449922	n.s.
Cyb5d2	-0.520008	n.s.	-0.156737	n.s.
Cyb5r3	0.248352	n.s.	-0.0222532	n.s.
Cyb5r4	0.0555696	n.s.	0.0721069	n.s.
Cyb5rl	-0.0326721	n.s.	0.181063	n.s.
Cycs	0.0416743	n.s.	0.03375	n.s.
Cyfip1	0.667805	n.s.	0.0195194	n.s.
Cyfip2	-0.0713152	n.s.	0.0299334	n.s.
Cyhr1	-0.897464	Downreg	-0.206425	n.s.
Cyld	-0.383484	n.s.	0.0344802	n.s.
Cyp20a1	-0.624899	Downreg	0.0261895	n.s.
Cyp26b1	-0.65853	n.s.	-0.0899291	n.s.
Cyp2c23	-0.498319	n.s.	-0.0617907	n.s.
Cyp2f2	-0.0131777	n.s.	-0.0104548	n.s.
Cyp2g1	0.0186732	n.s.	0.083914	n.s.
Cyp2u1	-0.0744653	n.s.	-0.126454	n.s.
Cyp51	0.497765	n.s.	-0.0563217	n.s.
Cystm1	-0.0946388	n.s.	-0.0343445	n.s.
Cyth1	-0.0626843	n.s.	0.112855	n.s.
Cyth3	0.0812491	n.s.	0.00626146	n.s.
D030056L22Rik	-0.0808817	n.s.	0.0543049	n.s.
D130043K22Rik	-0.339595	n.s.	0.249817	n.s.
D1Ertd622e	0.194378	n.s.	0.0196777	n.s.
D230025D16Rik	0.805751	Upreg	0.408461	n.s.
D2hgdh	0.0307578	n.s.	0.0912765	n.s.
D3Ertd751e	-0.880271	Downreg	-0.00878284	n.s.
D430041D05Rik	-0.113544	n.s.	-0.10478	n.s.
D430042O09Rik	0.253805	n.s.	0.267519	n.s.
D5Ertd579e	0.198281	n.s.	0.157431	n.s.
D6Wsu163e	-0.3331	n.s.	0.0677834	n.s.
D930020B18Rik	-0.976235	Downreg	-1.25179	Downreg
Daam1	1.0896	Upreg	0.383816	n.s.
Dab2ip	-0.997731	Downreg	-0.481313	n.s.
Dad1	0.228747	n.s.	-0.0895685	n.s.
Dag1	0.47411	n.s.	-0.204552	n.s.
Dagla	0.923058	Upreg	0.125219	n.s.
Daglb	-0.0528862	n.s.	0.0438228	n.s.
Dap3	0.31408	n.s.	0.347231	n.s.
Dapk1	0.545653	Upreg	0.713104	n.s.
Dars	-0.384902	n.s.	-0.112475	n.s.
Dars2	-0.201647	n.s.	-0.0812106	n.s.
Daxx	-0.090657	n.s.	0.0257354	n.s.
Dazap1	0.0841205	n.s.	0.0524407	n.s.
Dazap2	-0.0288104	n.s.	0.148981	n.s.
Dbn1	0.000876812	n.s.	-0.0300175	n.s.
Dbnl	-0.193126	n.s.	-0.219223	n.s.
Dbr1	-0.0105862	n.s.	-0.00453631	n.s.
Dbt	-0.360293	n.s.	-0.117592	n.s.
Dcaf10	-0.207766	n.s.	0.0127087	n.s.
Dcaf11	-0.225889	n.s.	-0.000232309	n.s.
Dcaf12	-0.00128594	n.s.	-0.0900189	n.s.
Dcaf13	-0.233677	n.s.	-0.131789	n.s.
Dcaf15	-0.133269	n.s.	-0.06307	n.s.
Dcaf17	0.119114	n.s.	0.107011	n.s.
Dcaf5	0.384152	n.s.	0.176368	n.s.
Dcaf6	-0.336161	n.s.	-0.106253	n.s.
Dcaf7	0.374258	n.s.	0.124026	n.s.
Dcaf8	-0.349109	n.s.	0.0888009	n.s.
Dcakd	-0.338774	n.s.	-0.094496	n.s.
Dcdc2a	-1.1054	Downreg	-0.553464	n.s.
Dck	-0.56455	Downreg	0.000737358	n.s.
Dclk2	1.24901	Upreg	-0.119032	n.s.
Dclk3	0.0273105	n.s.	-0.0942571	n.s.
Dclre1c	-0.119366	n.s.	-0.18608	n.s.
Dcps	-0.271906	n.s.	-0.22658	n.s.
Dcst1	-0.64558	n.s.	-0.827075	n.s.
Dctn1	-0.241468	n.s.	-0.0416797	n.s.
Dctn2	-0.139415	n.s.	0.11013	n.s.
Dctn4	0.325867	n.s.	0.103051	n.s.
Dctn5	0.175371	n.s.	0.0543304	n.s.
Dctn6	-0.153299	n.s.	5.94049	Upreg
Dcun1d1	0.0419122	n.s.	0.0183586	n.s.
Dcun1d2	-0.062092	n.s.	0.19192	n.s.
Dcun1d4	-0.179762	n.s.	0.0499808	n.s.
Dcun1d5	-0.0190472	n.s.	0.112936	n.s.
Dcx	-0.683743	Downreg	-0.161901	n.s.
Dda1	0.0215588	n.s.	-0.0167164	n.s.
Ddb1	0.149019	n.s.	0.0235844	n.s.
Ddhd2	0.085826	n.s.	0.176641	n.s.
Ddi2	0.0968543	n.s.	-0.265919	n.s.
Ddit3	-0.0768456	n.s.	0.0629646	n.s.
Ddo	-0.400881	n.s.	-0.366779	n.s.
Ddost	-0.296121	n.s.	-0.180937	n.s.
Ddrgk1	-0.0777514	n.s.	0.180789	n.s.
Ddx1	0.08409	n.s.	0.0305265	n.s.
Ddx17	0.408045	n.s.	0.275173	n.s.
Ddx18	0.178797	n.s.	0.0643532	n.s.
Ddx19a	0.165023	n.s.	0.0508681	n.s.
Ddx19b	0.162137	n.s.	0.145212	n.s.
Ddx20	0.0395252	n.s.	-0.123845	n.s.
Ddx21	0.23524	n.s.	0.0793281	n.s.
Ddx23	-0.0200634	n.s.	0.00918397	n.s.
Ddx24	0.283455	n.s.	-0.0715074	n.s.
Ddx27	0.490401	n.s.	0.228355	n.s.
Ddx39b	0.0803676	n.s.	0.200811	n.s.
Ddx3x	0.46379	n.s.	-0.00472259	n.s.
Ddx3y	0.638947	Upreg	0.595836	n.s.
Ddx41	0.641117	Upreg	-0.000943679	n.s.
Ddx42	0.244126	n.s.	0.539594	n.s.
Ddx46	0.0549215	n.s.	0.0608502	n.s.
Ddx47	0.112804	n.s.	-0.0624437	n.s.
Ddx49	-0.00148166	n.s.	-0.022242	n.s.
Ddx5	0.0882126	n.s.	0.0810055	n.s.
Ddx50	0.135938	n.s.	0.00476066	n.s.
Ddx52	0.0473809	n.s.	0.000380601	n.s.
Ddx55	0.0990132	n.s.	-0.00565522	n.s.
Ddx56	-0.132269	n.s.	-0.0152628	n.s.
Ddx58	-0.338758	n.s.	-0.0612359	n.s.
Ddx6	0.0943814	n.s.	0.185424	n.s.
Deaf1	-0.0862882	n.s.	0.0663461	n.s.
Decr2	-0.322318	n.s.	-0.100971	n.s.
Dedd2	0.225924	n.s.	0.186162	n.s.
Degs1	0.0676352	n.s.	0.0349711	n.s.
Dele1	-0.302311	n.s.	0.0011105	n.s.
Dennd1a	-0.149825	n.s.	-0.0261788	n.s.
Dennd2a	-1.72239	Downreg	-0.0486231	n.s.
Dennd3	-0.136625	n.s.	0.0218141	n.s.
Dennd4a	0.0616711	n.s.	0.21826	n.s.
Dennd4c	0.237699	n.s.	0.105858	n.s.
Dennd5a	-0.597675	n.s.	0.0831328	n.s.
Dennd5b	0.284379	n.s.	0.84118	n.s.
Dennd6a	-0.31349	n.s.	-0.0209977	n.s.
Dennd6b	-0.150926	n.s.	0.029857	n.s.
Dera	-0.122521	n.s.	0.029145	n.s.
Derl1	0.232037	n.s.	-0.221831	n.s.
Derl2	0.230859	n.s.	-0.00257562	n.s.
Desi2	1.02271	Upreg	-0.0563792	n.s.
Det1	-0.0211494	n.s.	0.075122	n.s.
Dffa	0.114917	n.s.	0.0733273	n.s.
Dgat1	0.104833	n.s.	0.173367	n.s.
Dgkd	1.8241	Upreg	0.718472	n.s.
Dgke	0.149195	n.s.	-0.226694	n.s.
Dgkg	2.09211	Upreg	0.525147	n.s.
Dgkk	3.24091	Upreg	0.2103	n.s.
Dguok	-0.028086	n.s.	0.118873	n.s.
Dhcr24	-0.591202	Downreg	-0.393201	n.s.
Dhdds	1.48708	Upreg	0.854253	n.s.
Dhodh	-0.577808	n.s.	-0.050796	n.s.
Dhps	-0.17968	n.s.	0.0420937	n.s.
Dhrs3	2.79322	Upreg	3.60996	Upreg
Dhrs7b	0.051311	n.s.	-0.0186604	n.s.
Dhx15	0.177311	n.s.	0.043391	n.s.
Dhx16	0.151627	n.s.	0.138734	n.s.
Dhx29	-0.618411	Downreg	0.0231547	n.s.
Dhx30	0.443262	n.s.	0.00613271	n.s.
Dhx32	0.0325495	n.s.	0.152935	n.s.
Dhx33	0.259293	n.s.	-0.0411679	n.s.
Dhx34	-0.139202	n.s.	-0.102467	n.s.
Dhx36	-1.01549	Downreg	-0.0881605	n.s.
Dhx37	0.21101	n.s.	0.0163751	n.s.
Dhx40	0.860325	Upreg	-0.0273359	n.s.
Dhx57	-0.148459	n.s.	-0.0153092	n.s.
Dhx8	-0.066968	n.s.	0.0911985	n.s.
Diaph1	-0.0145737	n.s.	0.133345	n.s.
Diaph2	0.164585	n.s.	0.0658356	n.s.
Dicer1	-0.062988	n.s.	-0.0546968	n.s.
Dido1	0.234375	n.s.	0.300521	n.s.
Dimt1	-0.218897	n.s.	-0.0719204	n.s.
Dip2a	-0.379931	n.s.	-0.188382	n.s.
Dip2b	-0.0722934	n.s.	0.067991	n.s.
Dip2c	-0.128507	n.s.	0.158403	n.s.
Dipk1a	0.510342	Upreg	-0.0091549	n.s.
Dipk2a	-0.255678	n.s.	-0.202378	n.s.
Diras1	-0.274235	n.s.	-0.0540644	n.s.
Dis3l	0.0802055	n.s.	-0.0207503	n.s.
Dis3l2	-0.434508	n.s.	0.00633868	n.s.
Dixdc1	-0.0367237	n.s.	-0.32093	n.s.
Dlat	0.470039	n.s.	-0.163938	n.s.
Dld	0.5004	Upreg	0.2846	n.s.
Dlg1	-0.132343	n.s.	-0.410083	n.s.
Dlg2	2.65905	Upreg	1.3155	Upreg
Dlg3	-0.487559	n.s.	-0.0993023	n.s.
Dlg4	0.101159	n.s.	0.0588559	n.s.
Dlg5	-0.0404333	n.s.	0.121475	n.s.
Dlgap3	-0.064329	n.s.	0.0102729	n.s.
Dlgap4	0.183511	n.s.	0.00307217	n.s.
Dlst	0.106179	n.s.	-0.0663543	n.s.
Dmac2l	-0.45861	n.s.	0.00704588	n.s.
Dmap1	0.25357	n.s.	0.0472871	n.s.
Dmkn	1.49551	Upreg	0.0203072	n.s.
Dmtn	-0.114049	n.s.	0.0265156	n.s.
Dmxl1	-0.180524	n.s.	-0.38344	n.s.
Dmxl2	-0.119151	n.s.	0.0468546	n.s.
Dnaaf1	-0.191157	n.s.	-0.253199	n.s.
Dnah11	-0.0730821	n.s.	0.0110956	n.s.
Dnah7a	-0.478931	n.s.	-0.0916187	n.s.
Dnah9	0.0202987	n.s.	-0.230138	n.s.
Dnaja1	0.442651	n.s.	-0.260339	n.s.
Dnaja2	-0.0699686	n.s.	-0.0760603	n.s.
Dnaja3	0.363328	n.s.	0.146408	n.s.
Dnaja4	-0.317386	n.s.	-0.100121	n.s.
Dnajb1	0.272383	n.s.	0.0252344	n.s.
Dnajb11	0.0851951	n.s.	-0.319034	n.s.
Dnajb12	-0.543675	Downreg	-0.901242	Downreg
Dnajb13	-0.604494	Downreg	-0.458801	n.s.
Dnajb14	-0.173504	n.s.	-2.06954	Downreg
Dnajb2	0.977619	Upreg	-0.110295	n.s.
Dnajb4	-0.0983209	n.s.	0.173556	n.s.
Dnajb6	0.105961	n.s.	1.31954	n.s.
Dnajb9	0.484961	n.s.	-0.0311397	n.s.
Dnajc1	0.0816547	n.s.	-0.115734	n.s.
Dnajc10	-0.0730303	n.s.	0.22139	n.s.
Dnajc11	0.0649078	n.s.	-0.289404	n.s.
Dnajc12	1.1567	Upreg	-0.0557267	n.s.
Dnajc13	0.409627	n.s.	0.129381	n.s.
Dnajc15	0.022324	n.s.	0.232385	n.s.
Dnajc16	0.254146	n.s.	-0.192222	n.s.
Dnajc18	0.0512266	n.s.	0.0255114	n.s.
Dnajc2	0.37623	n.s.	-0.151273	n.s.
Dnajc24	0.0299637	n.s.	0.0530054	n.s.
Dnajc27	0.538681	n.s.	0.999108	n.s.
Dnajc3	0.10163	n.s.	0.0620401	n.s.
Dnajc4	-0.242096	n.s.	-0.0374235	n.s.
Dnajc5	0.449298	n.s.	0.562092	n.s.
Dnajc6	-0.221529	n.s.	-0.00161127	n.s.
Dnajc8	-0.0785566	n.s.	-0.00644859	n.s.
Dnajc9	-0.193294	n.s.	0.0724959	n.s.
Dnal1	-0.0376251	n.s.	-0.00802027	n.s.
Dnal4	-0.821396	Downreg	0.160529	n.s.
Dnali1	-0.726868	Downreg	0.011815	n.s.
Dner	0.766056	Upreg	1.12934	Upreg
Dnm1	-0.50977	n.s.	0.0381543	n.s.
Dnm1l	0.380435	n.s.	0.246165	n.s.
Dnm2	0.151001	n.s.	-0.223228	n.s.
Dnmbp	0.129405	n.s.	0.0292532	n.s.
Dnmt1	-0.193458	n.s.	0.0984482	n.s.
Dnmt3a	0.0123292	n.s.	-0.0666474	n.s.
Dnpep	0.0765873	n.s.	0.0287784	n.s.
Dnttip1	0.380836	n.s.	0.86827	n.s.
Dnttip2	0.375415	n.s.	0.0781849	n.s.
Dock11	1.24423	Upreg	0.191146	n.s.
Dock7	0.0964448	n.s.	0.00132535	n.s.
Dock8	1.13764	Upreg	0.684198	n.s.
Dock9	-0.0655275	n.s.	0.00716734	n.s.
Dolpp1	0.252591	n.s.	-0.00129554	n.s.
Dop1a	0.178688	n.s.	-0.213488	n.s.
Dop1b	0.247872	n.s.	-0.0341186	n.s.
Dot1l	1.96229	Upreg	1.52594	n.s.
Dpagt1	-0.098281	n.s.	-0.0255461	n.s.
Dpf2	0.290552	n.s.	-0.125923	n.s.
Dpf3	-0.194876	n.s.	-0.337315	n.s.
Dph1	0.154081	n.s.	-0.0491944	n.s.
Dph5	0.219295	n.s.	0.0983315	n.s.
Dph6	-0.484085	n.s.	-0.0132237	n.s.
Dph7	-0.409891	n.s.	-0.0629954	n.s.
Dpm2	0.397658	n.s.	0.106347	n.s.
Dpp3	0.0865525	n.s.	-0.206979	n.s.
Dpp8	0.243859	n.s.	0.300418	n.s.
Dpp9	-0.0438951	n.s.	-1.11141	n.s.
Dpy19l3	-0.261395	n.s.	0.0624792	n.s.
Dpy19l4	0.236714	n.s.	0.289112	n.s.
Dpy30	-0.179717	n.s.	-0.134568	n.s.
Dpysl2	-0.211422	n.s.	-0.0116445	n.s.
Dpysl3	0.701972	Upreg	0.120548	n.s.
Dpysl5	-0.672954	Downreg	0.000239282	n.s.
Dr1	0.213091	n.s.	-0.0474759	n.s.
Dram2	-0.0514226	n.s.	0.327949	n.s.
Drc1	-0.478502	n.s.	-0.117852	n.s.
Drc3	-0.458578	n.s.	-0.321936	n.s.
Drc7	-0.402261	n.s.	-0.24918	n.s.
Drd2	-0.206904	n.s.	-0.0346071	n.s.
Drg1	0.302751	n.s.	0.203171	n.s.
Drg2	0.15825	n.s.	-0.0141267	n.s.
Drosha	0.463093	n.s.	-0.149751	n.s.
Dscam	-0.27929	n.s.	-0.422271	n.s.
Dscaml1	0.317011	n.s.	0.098802	n.s.
Dst	-0.0120211	n.s.	-0.257912	n.s.
Dstn	0.270344	n.s.	0.211585	n.s.
Dstyk	0.258724	n.s.	0.241997	n.s.
Dtd1	-0.460411	n.s.	-0.0322825	n.s.
Dtd2	-0.105496	n.s.	-0.185957	n.s.
Dtna	-0.214169	n.s.	-0.173308	n.s.
Dtnb	-0.644886	n.s.	-0.087502	n.s.
Dtwd1	-0.116529	n.s.	-0.175912	n.s.
Dtx1	-0.473945	n.s.	0.849988	n.s.
Dtx3	-0.0536301	n.s.	-0.000612086	n.s.
Dtx3l	-1.21432	Downreg	0.00703514	n.s.
Dtx4	-0.245881	n.s.	-0.0872174	n.s.
Dtymk	-0.0556198	n.s.	-0.0654265	n.s.
Dusp1	-0.170046	n.s.	-0.0839035	n.s.
Dusp11	0.209948	n.s.	0.0228129	n.s.
Dusp14	0.646201	Upreg	-0.165342	n.s.
Dusp4	5.74978	Upreg	0.0474699	n.s.
Dusp5	-2.24494	Downreg	-0.182217	n.s.
Dusp8	-1.89641	Downreg	-0.0859511	n.s.
Dvl2	-0.0278391	n.s.	-0.0195581	n.s.
Dvl3	-0.237192	n.s.	-0.194939	n.s.
Dydc2	-0.195677	n.s.	0.00299134	n.s.
Dym	-0.0558991	n.s.	-0.0654915	n.s.
Dync1h1	0.215073	n.s.	0.260148	n.s.
Dync1i1	-0.0304534	n.s.	-0.164892	n.s.
Dync1i2	0.0804236	n.s.	0.0633086	n.s.
Dync1li1	0.213979	n.s.	0.101602	n.s.
Dync1li2	-0.236756	n.s.	-0.192044	n.s.
Dync2h1	-0.0293504	n.s.	-0.525583	n.s.
Dynll2	-0.0797035	n.s.	-0.0139498	n.s.
Dynlrb1	0.113163	n.s.	-0.0624437	n.s.
Dynlrb2	-0.867436	Downreg	-0.0327503	n.s.
Dynlt1a	-0.0912065	n.s.	-0.0105989	n.s.
Dynlt1b	-0.110625	n.s.	0.234434	n.s.
Dynlt1f	-0.034629	n.s.	0.189908	n.s.
Dynlt3	0.263131	n.s.	0.069202	n.s.
Dyrk1a	-0.206524	n.s.	-0.186573	n.s.
Dyrk1b	-0.0750645	n.s.	-0.0593526	n.s.
Dyrk2	-0.762582	Downreg	-0.0953253	n.s.
Dyrk3	-0.200252	n.s.	-0.104538	n.s.
Dyrk4	0.418053	n.s.	-0.0484189	n.s.
Dzank1	0.131051	n.s.	0.237726	n.s.
Dzip1l	-0.126981	n.s.	-0.121304	n.s.
E130308A19Rik	-1.16252	Downreg	-0.385057	n.s.
E2f4	0.00850382	n.s.	-0.025416	n.s.
E2f5	-0.232099	n.s.	-0.0622948	n.s.
E2f6	0.130682	n.s.	0.0551031	n.s.
E330009J07Rik	-0.129764	n.s.	-0.286767	n.s.
E4f1	0.351728	n.s.	0.0418606	n.s.
Eaf1	0.0614768	n.s.	0.0807302	n.s.
Eapp	0.648604	Upreg	0.10726	n.s.
Ebf1	-0.139161	n.s.	-0.323701	n.s.
Ebf2	-0.140636	n.s.	-0.127672	n.s.
Ebf3	-1.05104	Downreg	0.0115484	n.s.
Ebf4	-0.959869	Downreg	-1.07021	Downreg
Ebna1bp2	-0.00570958	n.s.	-0.00941381	n.s.
Ebp	-0.283917	n.s.	0.0106673	n.s.
Ecd	0.272766	n.s.	-0.127615	n.s.
Ece1	1.11886	Upreg	-0.0625232	n.s.
Ech1	-0.0886685	n.s.	0.159743	n.s.
Echdc1	-0.0203779	n.s.	0.109507	n.s.
Eci1	-0.330545	n.s.	-0.0846371	n.s.
Eci2	-0.33545	n.s.	-0.192464	n.s.
Ecpas	0.303781	n.s.	0.062502	n.s.
Ecsit	0.767342	Upreg	-0.000650345	n.s.
Edc3	-0.0545436	n.s.	-0.16521	n.s.
Edc4	0.0612905	n.s.	-0.0120955	n.s.
Edem1	-0.736451	Downreg	-0.074004	n.s.
Edem2	0.71111	Upreg	0.349476	n.s.
Edem3	0.0989376	n.s.	0.262564	n.s.
Edf1	0.0249561	n.s.	-0.0448412	n.s.
Edrf1	0.341311	n.s.	-0.0974061	n.s.
Eea1	0.868643	Upreg	0.0600281	n.s.
Eed	-1.47368	Downreg	-0.135103	n.s.
Eef1a1	0.402007	n.s.	0.122639	n.s.
Eef1a2	-0.841857	Downreg	0.051768	n.s.
Eef1akmt1	-0.293835	n.s.	-0.116159	n.s.
Eef1b2	-0.0316045	n.s.	0.0008205	n.s.
Eef1d	0.0749796	n.s.	0.116982	n.s.
Eef1e1	0.270013	n.s.	0.150478	n.s.
Eef2	0.470412	n.s.	0.0455655	n.s.
Eef2k	-0.30643	n.s.	-0.176039	n.s.
Eef2kmt	-0.877389	Downreg	-0.316053	n.s.
Eefsec	0.320194	n.s.	-0.177256	n.s.
Efcab10	0.165258	n.s.	-0.159845	n.s.
Efcab11	-0.311021	n.s.	-0.20419	n.s.
Efcab12	0.0287894	n.s.	-0.0608748	n.s.
Efcab14	0.294218	n.s.	0.37038	n.s.
Efcab2	-0.0237909	n.s.	-0.0976086	n.s.
Efcab6	0.00663781	n.s.	0.740175	Upreg
Efhc2	0.47908	n.s.	0.435794	n.s.
Efl1	0.313924	n.s.	0.00398226	n.s.
Efna3	-2.14838	Downreg	-0.188385	n.s.
Efna5	-1.62409	Downreg	-1.25382	Downreg
Efnb3	-0.148528	n.s.	-0.00967612	n.s.
Efr3a	-0.274958	n.s.	-0.0218274	n.s.
Efr3b	1.91069	Upreg	2.00497	Upreg
Eftud2	-0.00340473	n.s.	0.0490997	n.s.
Egln1	-0.000971987	n.s.	0.0202843	n.s.
Egln2	0.414413	n.s.	-0.0255853	n.s.
Ehbp1	0.330271	n.s.	-0.0262181	n.s.
Ehd3	-0.0693369	n.s.	0.196862	n.s.
Ehd4	-0.194138	n.s.	-0.0231801	n.s.
Ehmt1	0.386519	n.s.	-0.0725552	n.s.
Ei24	-0.113451	n.s.	-0.0103821	n.s.
Eif1a	0.5642	Upreg	0.0276289	n.s.
Eif1ad	0.407059	n.s.	0.0635259	n.s.
Eif1ax	0.151933	n.s.	4.69338	Upreg
Eif1b	0.0659906	n.s.	-0.0287737	n.s.
Eif2a	-0.364411	n.s.	0.0204977	n.s.
Eif2ak3	-1.30612	Downreg	0.0891929	n.s.
Eif2b1	-0.0561532	n.s.	0.204267	n.s.
Eif2b2	0.0584261	n.s.	0.0360392	n.s.
Eif2b3	0.216648	n.s.	0.0410833	n.s.
Eif2b4	0.480997	n.s.	-0.0386831	n.s.
Eif2b5	0.31631	n.s.	0.053297	n.s.
Eif2s1	-0.0108709	n.s.	-0.0460138	n.s.
Eif2s3y	-0.0730226	n.s.	0.0327763	n.s.
Eif3a	0.322134	n.s.	0.0993371	n.s.
Eif3b	0.679313	Upreg	0.0525783	n.s.
Eif3c	0.455848	n.s.	0.109397	n.s.
Eif3d	0.399173	n.s.	-0.0365912	n.s.
Eif3e	-0.101607	n.s.	0.0137329	n.s.
Eif3f	-0.18565	n.s.	0.0640167	n.s.
Eif3g	0.0951178	n.s.	-0.00212027	n.s.
Eif3h	-0.0722268	n.s.	2.0297	n.s.
Eif3k	0.127138	n.s.	-0.00305899	n.s.
Eif3l	-0.111501	n.s.	-0.0366983	n.s.
Eif4a1	0.055165	n.s.	0.0659111	n.s.
Eif4a3	0.157082	n.s.	-0.0683495	n.s.
Eif4b	0.556616	Upreg	0.00283085	n.s.
Eif4e	0.0874619	n.s.	-0.0765562	n.s.
Eif4e2	-0.0369413	n.s.	0.0297686	n.s.
Eif4ebp2	-0.479093	n.s.	-0.0639021	n.s.
Eif4g1	0.257365	n.s.	0.209741	n.s.
Eif4g2	-0.0326591	n.s.	-0.0115173	n.s.
Eif4g3	-0.353506	n.s.	0.0433996	n.s.
Eif4h	0.217025	n.s.	-0.307594	n.s.
Eif5	0.857222	Upreg	-0.00915166	n.s.
Eif5a	0.152342	n.s.	-0.00303832	n.s.
Eif5a2	-0.124294	n.s.	-0.206347	n.s.
Eif5b	0.490535	n.s.	-0.0287709	n.s.
Eif6	0.466774	n.s.	0.0268374	n.s.
Eipr1	0.131021	n.s.	0.0907719	n.s.
Elac1	0.0138724	n.s.	0.0622661	n.s.
Elac2	1.42384	Upreg	0.0598349	n.s.
Elavl1	-0.492363	n.s.	-0.274537	n.s.
Elavl2	-0.0530354	n.s.	-0.174189	n.s.
Elavl4	-0.357715	n.s.	0.0367987	n.s.
Elf1	0.215575	n.s.	0.018787	n.s.
Elf2	-0.0292741	n.s.	-0.0703922	n.s.
Ell	-0.0495709	n.s.	0.0291942	n.s.
Ell2	0.149132	n.s.	-0.462882	n.s.
Elmo2	-0.142649	n.s.	0.17531	n.s.
Elmod1	-0.325787	n.s.	0.0893007	n.s.
Elmod2	0.0845429	n.s.	-0.0457992	n.s.
Elmod3	-0.340842	n.s.	0.253596	n.s.
Elmsan1	0.436234	n.s.	-0.0562169	n.s.
Eloa	0.0131142	n.s.	-0.117064	n.s.
Eloc	0.265577	n.s.	0.0263912	n.s.
Elof1	0.895315	Upreg	0.0798832	n.s.
Elovl4	0.259431	n.s.	-0.206958	n.s.
Elp1	0.285335	n.s.	0.019874	n.s.
Elp2	-0.0341602	n.s.	-0.0633437	n.s.
Elp3	0.516563	n.s.	0.0754455	n.s.
Elp4	0.0111291	n.s.	0.205488	n.s.
Elp5	0.0987683	n.s.	0.125989	n.s.
Emb	0.175985	n.s.	-1.01545	n.s.
Emc10	0.167804	n.s.	-0.127403	n.s.
Emc2	-0.239402	n.s.	-0.0474192	n.s.
Emc3	-0.0759676	n.s.	0.144362	n.s.
Emc7	0.113072	n.s.	-0.0635221	n.s.
Emd	0.17061	n.s.	0.0697022	n.s.
Emg1	0.0555173	n.s.	0.0252004	n.s.
Eml1	-0.0853937	n.s.	-0.309994	n.s.
Eml2	-0.302559	n.s.	0.540964	n.s.
Eml4	-0.246216	n.s.	-0.540106	n.s.
Eml5	-0.290632	n.s.	-0.0422209	n.s.
Eml6	-0.279824	n.s.	-0.867712	n.s.
Emp3	2.29707	Upreg	5.3904	Upreg
Emsy	0.265001	n.s.	-0.0703612	n.s.
Emx2	-0.993251	Downreg	-0.211865	n.s.
Enah	0.320999	n.s.	0.228766	n.s.
Endod1	-0.217766	n.s.	-0.33216	n.s.
Endog	-0.404332	n.s.	0.0438471	n.s.
Endov	0.670893	Upreg	0.0968282	n.s.
Enkur	-0.0626601	n.s.	-0.0706856	n.s.
Eno1	0.53129	Upreg	1.86454	Upreg
Eno4	-0.00136933	n.s.	0.0219063	n.s.
Enoph1	-0.180056	n.s.	-0.392834	n.s.
Enox1	0.0502287	n.s.	0.0205707	n.s.
Enox2	-0.456676	n.s.	-0.592759	n.s.
Enpp1	-0.305499	n.s.	-0.169636	n.s.
Ensa	0.0377917	n.s.	0.0218971	n.s.
Entpd2	-1.31796	Downreg	0.0339129	n.s.
Entpd5	0.363884	n.s.	0.0149452	n.s.
Entpd6	0.296272	n.s.	0.0426582	n.s.
Entpd7	0.185214	n.s.	0.0119833	n.s.
Entr1	-0.124085	n.s.	-0.0282128	n.s.
Eogt	-0.580167	n.s.	0.0332292	n.s.
Eomes	-0.837753	Downreg	-0.066028	n.s.
Ep300	-0.201418	n.s.	-0.260022	n.s.
Ep400	0.186832	n.s.	0.100882	n.s.
Epb41	0.771625	Upreg	0.18391	n.s.
Epb41l1	0.0243338	n.s.	0.254131	n.s.
Epb41l2	0.0363731	n.s.	-0.294061	n.s.
Epb41l3	-0.408286	n.s.	0.306646	n.s.
Epb41l4b	-1.68502	Downreg	-0.374493	n.s.
Epb41l5	-0.248414	n.s.	0.0566198	n.s.
Epc1	1.32462	Upreg	1.32978	Upreg
Epcam	0.831517	Upreg	0.115662	n.s.
Epdr1	-0.158807	n.s.	-0.0800616	n.s.
Epg5	0.0296095	n.s.	0.271985	n.s.
Epha5	0.317844	n.s.	0.0381799	n.s.
Epha7	1.73725	Upreg	0.0328349	n.s.
Ephx1	-0.076629	n.s.	-0.104703	n.s.
Ephx4	-1.00669	Downreg	-0.347989	n.s.
Epn1	-0.151557	n.s.	-0.591444	n.s.
Epn2	0.111139	n.s.	-0.0705571	n.s.
Eprs	0.30118	n.s.	0.0121402	n.s.
Eps15	0.260232	n.s.	0.0419485	n.s.
Eps15l1	0.547871	Upreg	0.041027	n.s.
Eral1	-0.0296135	n.s.	0.000160866	n.s.
Erap1	0.060555	n.s.	-0.0854557	n.s.
Erbin	0.907339	Upreg	0.658899	n.s.
Erc1	0.10582	n.s.	-0.133302	n.s.
Ercc1	-0.0639371	n.s.	0.043108	n.s.
Ercc2	-0.0567954	n.s.	-0.355992	n.s.
Ercc4	0.0553132	n.s.	0.026323	n.s.
Ercc5	0.333113	n.s.	-0.050075	n.s.
Ercc6	0.297789	n.s.	-0.00282745	n.s.
Ercc6l2	-0.0748765	n.s.	0.193462	n.s.
Erg28	0.10955	n.s.	0.0475323	n.s.
Ergic1	-0.0887573	n.s.	0.0195683	n.s.
Ergic3	-0.228217	n.s.	0.0963688	n.s.
Eri1	0.428047	n.s.	0.0850323	n.s.
Eri3	0.316053	n.s.	0.260879	n.s.
Erich1	-0.163517	n.s.	-0.0397349	n.s.
Erich3	-0.699823	Downreg	-0.477585	n.s.
Erlin1	-0.546735	Downreg	-0.260762	n.s.
Erlin2	0.0566766	n.s.	-0.389126	n.s.
Ermp1	-0.0808753	n.s.	-0.0214871	n.s.
Ern1	0.288472	n.s.	0.0156165	n.s.
Ero1l	0.0429643	n.s.	0.0191451	n.s.
Ero1lb	0.0592146	n.s.	0.0966458	n.s.
Erp44	-0.0104611	n.s.	-0.680878	n.s.
Errfi1	0.1865	n.s.	-0.387527	n.s.
Esco1	0.297787	n.s.	-0.101368	n.s.
Esd	-0.393285	n.s.	0.0452536	n.s.
Esf1	0.219106	n.s.	0.0160139	n.s.
Esrp1	0.0227202	n.s.	-0.0591863	n.s.
Esrra	0.0215581	n.s.	0.127348	n.s.
Esyt1	-0.219146	n.s.	0.0434618	n.s.
Esyt2	0.319886	n.s.	-0.0443828	n.s.
Etaa1	-0.191338	n.s.	-0.0176359	n.s.
Etf1	1.17453	Upreg	0.167615	n.s.
Etfa	-0.0507772	n.s.	0.172214	n.s.
Etfbkmt	-0.907718	Downreg	0.0407238	n.s.
Etfdh	0.310598	n.s.	0.0104639	n.s.
Etfrf1	-0.299557	n.s.	-0.0586728	n.s.
Etl4	0.00337027	n.s.	0.174745	n.s.
Etnk1	-0.635516	n.s.	0.062191	n.s.
Etnk2	0.0760591	n.s.	-0.0151502	n.s.
Etv3	-0.969396	Downreg	-0.0452079	n.s.
Etv5	0.796672	Upreg	0.191985	n.s.
Etv6	-0.193637	n.s.	-0.110166	n.s.
Evi5	-0.0885482	n.s.	-0.339365	n.s.
Evi5l	0.0462514	n.s.	-0.0194024	n.s.
Ewsr1	-0.0934289	n.s.	0.330409	n.s.
Exd2	-0.0183895	n.s.	0.0471162	n.s.
Exoc1	-0.044772	n.s.	-0.05527	n.s.
Exoc2	-0.328595	n.s.	-0.342197	n.s.
Exoc3	-0.035639	n.s.	-0.361369	n.s.
Exoc4	-0.019597	n.s.	0.741045	n.s.
Exoc5	0.490901	n.s.	0.098679	n.s.
Exoc6	0.0140119	n.s.	-0.104261	n.s.
Exoc6b	1.34004	Upreg	0.642764	n.s.
Exoc7	0.0498962	n.s.	0.0252391	n.s.
Exosc10	0.232753	n.s.	-0.172483	n.s.
Exosc4	0.0790942	n.s.	-0.1154	n.s.
Exosc5	-0.263757	n.s.	-0.0182172	n.s.
Exosc7	0.163007	n.s.	-0.0695394	n.s.
Exosc8	-0.0427546	n.s.	8.55893	Upreg
Exosc9	-0.142437	n.s.	-0.0927035	n.s.
Ext2	0.0617934	n.s.	-0.0485865	n.s.
Extl3	0.109557	n.s.	0.120999	n.s.
Ezh1	0.0006846	n.s.	0.0189859	n.s.
Ezr	0.0124901	n.s.	-0.0183533	n.s.
F11r	-0.374271	n.s.	0.0747777	n.s.
F8	-0.947637	Downreg	0.00252388	n.s.
Faah	-0.381334	n.s.	0.0664667	n.s.
Faap100	-0.139591	n.s.	0.0714526	n.s.
Fads1	0.234775	n.s.	-0.00771888	n.s.
Fads6	-0.539098	n.s.	-0.146319	n.s.
Faf1	-1.10882	Downreg	0.0515728	n.s.
Faf2	0.122691	n.s.	-0.0868291	n.s.
Fahd2a	-0.562603	n.s.	0.0419481	n.s.
Faim	-0.450105	n.s.	-0.182819	n.s.
Faim2	-0.0852894	n.s.	-0.06383	n.s.
Fam102a	-0.907798	Downreg	-2.28359	Downreg
Fam107b	0.154758	n.s.	-0.515916	n.s.
Fam110b	0.263077	n.s.	-0.270927	n.s.
Fam114a2	-0.0318101	n.s.	-0.0107312	n.s.
Fam118a	-0.133809	n.s.	0.0700519	n.s.
Fam120a	-0.210234	n.s.	0.0521556	n.s.
Fam120b	0.0473485	n.s.	0.209101	n.s.
Fam120c	-0.137055	n.s.	0.218762	n.s.
Fam124a	1.12775	Upreg	0.42201	n.s.
Fam126b	0.0765444	n.s.	0.065166	n.s.
Fam129a	0.311044	n.s.	0.0585074	n.s.
Fam129b	0.342968	n.s.	0.114655	n.s.
Fam131a	0.224097	n.s.	-0.0704727	n.s.
Fam131c	0.482716	n.s.	0.390334	n.s.
Fam133b	1.02469	Upreg	0.0246298	n.s.
Fam135a	0.705947	Upreg	0.944745	n.s.
Fam13a	-0.598876	Downreg	-0.487219	n.s.
Fam13b	0.295565	n.s.	-0.0341782	n.s.
Fam13c	-0.158065	n.s.	-0.0995106	n.s.
Fam149a	0.0581706	n.s.	0.0836781	n.s.
Fam149b	-0.0258373	n.s.	-0.272484	n.s.
Fam151b	-0.133168	n.s.	0.00227946	n.s.
Fam160a2	0.212311	n.s.	0.0216342	n.s.
Fam160b2	0.404688	n.s.	-0.0349459	n.s.
Fam162a	0.0634524	n.s.	0.0323271	n.s.
Fam168a	-0.0244531	n.s.	0.0940952	n.s.
Fam169b	-0.180565	n.s.	-0.122622	n.s.
Fam171a1	-0.392565	n.s.	-0.0295305	n.s.
Fam171b	-0.578557	Downreg	0.0842526	n.s.
Fam172a	-1.27718	Downreg	-0.0690258	n.s.
Fam174a	-0.164445	n.s.	0.0398758	n.s.
Fam178b	-0.2589	n.s.	-0.361346	n.s.
Fam184a	-0.132695	n.s.	0.164011	n.s.
Fam185a	-0.784594	Downreg	-0.159902	n.s.
Fam187b	0.136756	n.s.	-0.0149819	n.s.
Fam193a	0.045197	n.s.	-0.00381401	n.s.
Fam193b	-0.877378	Downreg	-0.0862953	n.s.
Fam199x	0.0347971	n.s.	0.0580602	n.s.
Fam204a	0.0641571	n.s.	0.157728	n.s.
Fam207a	-0.128059	n.s.	-0.0126484	n.s.
Fam20b	-0.257701	n.s.	-0.0602518	n.s.
Fam20c	0.258195	n.s.	6.38039	Upreg
Fam210b	-0.354353	n.s.	0.0538439	n.s.
Fam214a	0.107329	n.s.	0.000482551	n.s.
Fam216a	0.117602	n.s.	0.0584443	n.s.
Fam217a	-0.720678	Downreg	-1.28881	Downreg
Fam219a	1.2285	Upreg	0.148974	n.s.
Fam221a	-0.258711	n.s.	-0.00272944	n.s.
Fam222b	0.511233	Upreg	0.10453	n.s.
Fam229b	-0.169064	n.s.	0.101394	n.s.
Fam234a	-0.70335	Downreg	0.00137527	n.s.
Fam234b	-0.28837	n.s.	0.155003	n.s.
Fam32a	-0.0546829	n.s.	-0.048472	n.s.
Fam3a	-0.173682	n.s.	-0.0361501	n.s.
Fam3c	-0.3932	n.s.	-1.38198	n.s.
Fam45a	-0.00888479	n.s.	-0.0159271	n.s.
Fam50a	-0.0910764	n.s.	-0.0334163	n.s.
Fam53a	-0.113999	n.s.	-0.282568	n.s.
Fam53c	-0.549925	Downreg	-0.0784109	n.s.
Fam76a	-0.157238	n.s.	0.246256	n.s.
Fam76b	0.226141	n.s.	-0.0042795	n.s.
Fam81a	-0.449874	n.s.	-0.0905418	n.s.
Fam81b	-0.284524	n.s.	-1.54828	Downreg
Fam91a1	-1.30951	Downreg	-0.0154116	n.s.
Fam92a	-0.211589	n.s.	0.0971453	n.s.
Fam98a	0.250649	n.s.	0.0492376	n.s.
Fance	-0.437607	n.s.	-0.00222199	n.s.
Fancl	-0.155497	n.s.	0.0214747	n.s.
Fancm	0.101333	n.s.	0.006948	n.s.
Far1	0.319788	n.s.	0.241359	n.s.
Farp2	0.0790507	n.s.	0.0728993	n.s.
Fars2	0.157296	n.s.	-0.123314	n.s.
Farsa	-0.0769519	n.s.	-0.0887072	n.s.
Farsb	-0.074707	n.s.	0.0550335	n.s.
Fastk	-0.000577833	n.s.	-0.0868202	n.s.
Fastkd2	0.349873	n.s.	0.0515202	n.s.
Fastkd3	0.29987	n.s.	-0.00673875	n.s.
Faxc	-0.432439	n.s.	-0.148245	n.s.
Fbf1	0.320745	n.s.	-0.0524438	n.s.
Fbh1	0.214922	n.s.	0.182443	n.s.
Fbln2	-0.148681	n.s.	-0.122767	n.s.
Fbrs	-0.0668888	n.s.	0.00654837	n.s.
Fbxl12	-0.0128754	n.s.	0.0181664	n.s.
Fbxl15	0.41297	n.s.	0.0704399	n.s.
Fbxl16	0.0909597	n.s.	0.13005	n.s.
Fbxl18	-0.0354876	n.s.	0.115309	n.s.
Fbxl2	0.225896	n.s.	-0.0704559	n.s.
Fbxl20	-0.13946	n.s.	-0.129663	n.s.
Fbxl3	-0.36404	n.s.	-0.0493429	n.s.
Fbxl4	0.0866645	n.s.	-0.0402381	n.s.
Fbxl5	-0.0327554	n.s.	-0.17497	n.s.
Fbxo11	0.0115388	n.s.	0.12034	n.s.
Fbxo16	-0.469386	n.s.	4.14564	Upreg
Fbxo21	0.0774354	n.s.	-0.0158673	n.s.
Fbxo25	-0.226955	n.s.	-0.0413564	n.s.
Fbxo28	-0.147471	n.s.	0.0363175	n.s.
Fbxo3	-0.276523	n.s.	0.198111	n.s.
Fbxo30	-0.302999	n.s.	0.0645256	n.s.
Fbxo32	-0.0470093	n.s.	0.217037	n.s.
Fbxo34	1.17375	Upreg	0.00293166	n.s.
Fbxo36	0.163131	n.s.	0.010606	n.s.
Fbxo38	0.177622	n.s.	-0.0694599	n.s.
Fbxo4	0.610157	n.s.	0.122263	n.s.
Fbxo42	0.409777	n.s.	0.120009	n.s.
Fbxo45	-0.467614	n.s.	-0.039696	n.s.
Fbxo46	0.00585243	n.s.	0.0239883	n.s.
Fbxo7	0.0845778	n.s.	0.0666014	n.s.
[truncated: 4,565 more rows]

## Sheet: Figure 5c
Figure 5c
Exonic	Gene	control 1	control 2	control 3	Mean.control	exposed 1	exposed 2	exposed 3	exposed1_Rel.FC	exposed2_Rel.FC	exposed3_Rel.FC
	Ebf4	8269.73	10527.1	11098.9	9965.25	4398.14	5736.1	4530.74	0.441347	0.57561	0.454654
	Lingo2	7902.45	9482.2	10024.2	9136.27	2740.04	3360.11	1964.66	0.299908	0.367777	0.215039
	Tom1	2337.12	2179.35	2259.01	2258.49	657.859	725.571	876.815	0.291282	0.321264	0.38823
Intronic	Gene	control 1	control 2	control 3	Mean.control	exposed 1	exposed 2	exposed 3	exposed1_Rel.FC	exposed2_Rel.FC	exposed3_Rel.FC
	Ebf4	2088.78	2163.5	2379.69	2210.66	1164.48	922.156	890.205	0.526756	0.417142	0.402688
	Lingo2	1922.23	1592.98	1735.17	1750.13	866.776	694.546	980.365	0.495265	0.396855	0.560168
	Tom1	3797.68	3548.55	3421.81	3589.35	794.882	1149.77	1289.75	0.221456	0.320328	0.359328

## Sheet: Figure 5d
Figure 5d
Exonic	Gene	control 1	control 2	control 3	Mean.control	exposed 1	exposed 2	exposed 3	exposed1_Rel.FC	exposed2_Rel.FC	exposed3_Rel.FC
	Cidea	1497.2	955.333	2242.82	1565.12	18112.8	12393	20601.5	11.5728	7.91822	13.1629
	S100a5	204273	123452	208154	178626	892532	1111299	734037	4.99664	6.22136	4.10934
	Srxn1	3790.17	5341.26	5229.13	4786.85	36402.5	28790.9	37693.6	7.60469	6.01457	7.87439
Intronic	Gene	control 1	control 2	control 3	Mean.control	exposed 1	exposed 2	exposed 3	exposed1_Rel.FC	exposed2_Rel.FC	exposed3_Rel.FC
	Cidea	1.14079	3.43685	80.8839	28.4872	609.578	296.228	446.052	21.3984	10.3987	15.658
	S100a5	2145.82	2111.08	1820.31	2025.74	12131.8	7179.77	7804.95	5.98883	3.54427	3.85289
	Srxn1	126.627	46.3975	133.671	102.232	755.391	626.765	1040.15	7.38898	6.13081	10.1744

## Sheet: Figure 5e
Figure 5e
Gene	exon.FoldChange	exon.modulation	intron.FoldChange	intron.modulation
0610009B22Rik	-0.128848	n.s.	-0.00435721	n.s.
0610010F05Rik	-0.963562	Downreg	0.0103337	n.s.
1110004F10Rik	0.0733358	n.s.	0.0904335	n.s.
1110017D15Rik	-0.142261	n.s.	-0.0719035	n.s.
1110032A03Rik	-0.00674306	n.s.	-0.062044	n.s.
1110051M20Rik	-0.288436	n.s.	-0.0726034	n.s.
1110059E24Rik	-0.128283	n.s.	-0.244931	n.s.
1500011B03Rik	0.0591464	n.s.	0.0122905	n.s.
1600014C10Rik	-0.1364	n.s.	0.0766243	n.s.
1700001L19Rik	0.181678	n.s.	-0.0345914	n.s.
1700003E16Rik	0.582019	Upreg	0.0355082	n.s.
1700010I14Rik	-0.0585122	n.s.	-0.0190071	n.s.
1700012B09Rik	-0.220759	n.s.	-0.25202	n.s.
1700013F07Rik	-0.0989533	n.s.	-0.0972134	n.s.
1700016K19Rik	-0.0963424	n.s.	0.0263212	n.s.
1700017B05Rik	-1.43912	Downreg	-0.288739	n.s.
1700021F05Rik	-0.160999	n.s.	-0.0469606	n.s.
1700025G04Rik	0.154423	n.s.	-1.16499	n.s.
1700028P14Rik	-0.167919	n.s.	-0.0364563	n.s.
1700029J07Rik	0.286029	n.s.	-0.0356362	n.s.
1700030J22Rik	0.15227	n.s.	-0.0797977	n.s.
1700030K09Rik	-0.173979	n.s.	0.0223981	n.s.
1700037H04Rik	-0.149759	n.s.	-0.021952	n.s.
1700067K01Rik	-0.491149	n.s.	-0.796813	n.s.
1700088E04Rik	0.212663	n.s.	0.187426	n.s.
1810013L24Rik	0.0876698	n.s.	0.337543	n.s.
1810020O05Rik	-0.0155288	n.s.	0.0593826	n.s.
1810030O07Rik	-0.0177727	n.s.	0.0714556	n.s.
1810037I17Rik	0.00332519	n.s.	0.118283	n.s.
1810055G02Rik	0.143909	n.s.	0.0572996	n.s.
1810058I24Rik	1.13178	Upreg	0.0197719	n.s.
1810062G17Rik	0.0389121	n.s.	-0.123526	n.s.
2010315B03Rik	-0.135463	n.s.	-0.0119239	n.s.
2210016L21Rik	-0.276494	n.s.	0.0750226	n.s.
2210408I21Rik	-0.0960347	n.s.	0.0640054	n.s.
2300009A05Rik	-0.0413844	n.s.	0.101121	n.s.
2310022A10Rik	0.275884	n.s.	0.00980504	n.s.
2410004P03Rik	-0.405844	n.s.	-0.0742318	n.s.
2410131K14Rik	0.249091	n.s.	0.0855609	n.s.
2510009E07Rik	-0.0633498	n.s.	0.0496457	n.s.
2510039O18Rik	-0.0665544	n.s.	-0.010368	n.s.
2610008E11Rik	-0.252384	n.s.	-0.208827	n.s.
2610021A01Rik	0.0537902	n.s.	0.168464	n.s.
2610044O15Rik8	-0.0742697	n.s.	0.0462109	n.s.
2610301B20Rik	0.301454	n.s.	0.103066	n.s.
2610507B11Rik	-0.200067	n.s.	-0.102445	n.s.
2700049A03Rik	-0.173048	n.s.	-0.122207	n.s.
2700062C07Rik	0.085529	n.s.	-0.009168	n.s.
2700097O09Rik	-0.00286711	n.s.	-0.104649	n.s.
2810004N23Rik	-0.0655719	n.s.	-0.0795513	n.s.
2810006K23Rik	-0.147735	n.s.	-0.0234218	n.s.
2810021J22Rik	0.0668477	n.s.	0.10423	n.s.
3110040N11Rik	-0.24151	n.s.	0.00353433	n.s.
3110082I17Rik	-0.23963	n.s.	0.0236248	n.s.
4430402I18Rik	0.0870824	n.s.	0.00803838	n.s.
4833420G17Rik	0.0224554	n.s.	0.084508	n.s.
4833439L19Rik	-0.225441	n.s.	-0.482194	n.s.
4921524J17Rik	0.0451033	n.s.	0.00223029	n.s.
4930402H24Rik	-0.159791	n.s.	-0.24263	n.s.
4930452B06Rik	-0.0241398	n.s.	0.187367	n.s.
4930453N24Rik	0.0520425	n.s.	-0.00493245	n.s.
4930505A04Rik	-0.107471	n.s.	-0.126383	n.s.
4931406C07Rik	-0.278912	n.s.	-0.169251	n.s.
4931406P16Rik	-0.0724269	n.s.	-0.443787	n.s.
4932438A13Rik	-0.0130609	n.s.	0.000721731	n.s.
5031439G07Rik	-0.0886905	n.s.	-0.0783505	n.s.
5330417C22Rik	0.38476	n.s.	0.0201571	n.s.
5730455P16Rik	-0.104766	n.s.	-0.121381	n.s.
6030458C11Rik	-0.122751	n.s.	0.0933535	n.s.
9330182L06Rik	-0.162674	n.s.	-0.0857551	n.s.
9430015G10Rik	0.0457613	n.s.	0.0617154	n.s.
9530068E07Rik	0.202778	n.s.	0.0511012	n.s.
9930021J03Rik	0.00990565	n.s.	0.0644863	n.s.
A2ml1	-0.00718464	n.s.	-0.0256193	n.s.
A430005L14Rik	0.169788	n.s.	0.0371722	n.s.
A430033K04Rik	0.356234	n.s.	0.119791	n.s.
A730046J19Rik	0.727176	Upreg	0.148936	n.s.
A830018L16Rik	-0.0255419	n.s.	-0.124071	n.s.
Aaas	-0.0128695	n.s.	-0.0170001	n.s.
Aacs	-0.246552	n.s.	-0.0927545	n.s.
Aagab	-0.131406	n.s.	-0.0584162	n.s.
Aak1	0.307089	n.s.	-0.0248711	n.s.
Aamdc	-0.610729	n.s.	-0.162246	n.s.
Aar2	-0.097803	n.s.	0.0426076	n.s.
Aars	-0.10105	n.s.	-0.0465267	n.s.
Aasdh	-0.0439316	n.s.	-0.166991	n.s.
Aasdhppt	0.0440198	n.s.	0.0224765	n.s.
Aatf	0.238128	n.s.	0.0672676	n.s.
Aatk	-0.0563414	n.s.	0.289219	n.s.
Abca3	-0.0861319	n.s.	-0.186541	n.s.
Abca5	-0.0575163	n.s.	-0.349534	n.s.
Abca7	3.91679e-07	n.s.	0.000599016	n.s.
Abcb6	-0.768626	Downreg	0.00311268	n.s.
Abcb7	-0.0555648	n.s.	0.109987	n.s.
Abcb8	-0.268396	n.s.	-0.293848	n.s.
Abcb9	-0.522459	n.s.	-0.146355	n.s.
Abcc1	-1.04789	Downreg	-0.392746	n.s.
Abcc10	0.806034	Upreg	0.0920335	n.s.
Abcc4	-0.0531706	n.s.	0.167075	n.s.
Abcc5	0.0641825	n.s.	0.0169879	n.s.
Abcd1	0.0158948	n.s.	0.0892884	n.s.
Abcd2	-0.128212	n.s.	0.146719	n.s.
Abcd3	-1.47131	Downreg	-0.0332791	n.s.
Abce1	0.101468	n.s.	-0.0796342	n.s.
Abcf1	0.0320831	n.s.	-0.0878299	n.s.
Abcf2	0.0374199	n.s.	-0.00682398	n.s.
Abcf3	0.0256096	n.s.	-0.0168503	n.s.
Abcg1	0.364271	n.s.	0.197365	n.s.
Abhd10	-0.187939	n.s.	-0.100159	n.s.
Abhd12	-0.00760476	n.s.	-0.218956	n.s.
Abhd13	0.0120482	n.s.	0.0517431	n.s.
Abhd14a	-0.230469	n.s.	0.0987604	n.s.
Abhd16a	-0.390683	n.s.	-0.306812	n.s.
Abhd17a	0.00328184	n.s.	-0.18828	n.s.
Abhd2	2.47482	Upreg	1.75171	Upreg
Abhd3	-0.0995302	n.s.	0.0670906	n.s.
Abhd4	-0.089045	n.s.	-0.0500485	n.s.
Abhd5	0.0523589	n.s.	0.0812155	n.s.
Abhd6	0.121688	n.s.	0.0944934	n.s.
Abhd8	-0.0554391	n.s.	-0.0212387	n.s.
Abi1	0.0497793	n.s.	0.303299	n.s.
Abi2	0.0736902	n.s.	0.182522	n.s.
Abl1	0.0439729	n.s.	0.124384	n.s.
Ablim2	0.0356745	n.s.	-0.175177	n.s.
Abr	0.215178	n.s.	0.167317	n.s.
Abraxas1	-0.138796	n.s.	-0.22401	n.s.
Acad8	-0.190691	n.s.	-0.01521	n.s.
Acad9	-0.514096	n.s.	-0.301971	n.s.
Acadm	-0.427178	n.s.	-0.129942	n.s.
Acadvl	0.208217	n.s.	0.0291039	n.s.
Acap2	-0.240372	n.s.	-0.779844	n.s.
Acap3	-0.0537288	n.s.	-0.0561368	n.s.
Acat1	-0.411513	n.s.	0.00229898	n.s.
Acat2	-0.0252678	n.s.	-0.0614691	n.s.
Acbd3	0.0235873	n.s.	0.0981469	n.s.
Acbd4	-0.166293	n.s.	0.0715104	n.s.
Acbd5	-0.233762	n.s.	0.141186	n.s.
Acbd6	0.0864196	n.s.	0.000302496	n.s.
Acbd7	-0.0276395	n.s.	0.0255482	n.s.
Acer3	-0.169109	n.s.	-0.121366	n.s.
Acin1	0.387893	n.s.	-0.135656	n.s.
Acly	0.629643	Upreg	-0.101853	n.s.
Aco1	-0.233796	n.s.	0.170478	n.s.
Acot13	1.4167	Upreg	2.069	Upreg
Acot8	0.094211	n.s.	-0.398876	n.s.
Acox1	0.0696838	n.s.	-0.133307	n.s.
Acox3	-0.321167	n.s.	-0.0634395	n.s.
Acp1	0.0581387	n.s.	-0.0293902	n.s.
Acsl1	-0.0666644	n.s.	-0.174533	n.s.
Acsl3	-0.0822671	n.s.	-0.0285031	n.s.
Acsl4	0.107208	n.s.	-0.048826	n.s.
Acsl6	-0.301182	n.s.	-0.161734	n.s.
Acsm4	-0.131632	n.s.	0.271712	n.s.
Acss1	0.0344503	n.s.	-0.0841653	n.s.
Acss2	-0.403773	n.s.	0.099288	n.s.
Acss3	-1.2116	Downreg	-0.0999289	n.s.
Actl6a	-0.251494	n.s.	-0.0659956	n.s.
Actn4	-0.0884178	n.s.	0.111923	n.s.
Actr10	0.0319587	n.s.	0.0411243	n.s.
Actr1a	-0.00379503	n.s.	0.0319286	n.s.
Actr1b	-0.274036	n.s.	-0.109317	n.s.
Actr2	0.105485	n.s.	0.0599331	n.s.
Actr3	-0.160437	n.s.	-0.0646076	n.s.
Actr3b	-0.110278	n.s.	0.102551	n.s.
Actr6	0.027163	n.s.	2.31596	n.s.
Actr8	0.0602916	n.s.	-0.0214986	n.s.
Acvr1b	0.089111	n.s.	-0.351295	n.s.
Acvr2a	-0.0735384	n.s.	-0.00888067	n.s.
Acy1	-0.109429	n.s.	0.0847819	n.s.
Acyp2	0.0893141	n.s.	0.243578	n.s.
Adal	0.0845109	n.s.	-0.0289182	n.s.
Adam10	-0.159389	n.s.	0.170092	n.s.
Adam15	-0.216278	n.s.	-0.0592283	n.s.
Adam17	0.0922159	n.s.	-0.0548081	n.s.
Adam19	-0.0824256	n.s.	0.0139644	n.s.
Adam22	-0.207865	n.s.	0.108458	n.s.
Adam23	-0.146044	n.s.	-0.309473	n.s.
Adam28	-0.129151	n.s.	-0.430992	n.s.
Adam9	0.166729	n.s.	-0.0643213	n.s.
Adarb1	0.265906	n.s.	-0.236338	n.s.
Adck1	0.0747703	n.s.	-0.0829761	n.s.
Adck5	0.139254	n.s.	-0.0930427	n.s.
Add1	-0.0387	n.s.	-0.0369652	n.s.
Add2	0.138842	n.s.	0.293327	n.s.
Adgrl1	-0.0376895	n.s.	-0.02754	n.s.
Adgrl2	-0.966454	Downreg	-0.425059	n.s.
Adgrl3	-0.300256	n.s.	-0.174821	n.s.
Adgrv1	-0.0757446	n.s.	-0.228785	n.s.
Adh1	-0.104264	n.s.	-0.0412983	n.s.
Adh5	-0.687546	Downreg	0.0028381	n.s.
Adi1	-0.319514	n.s.	-0.138843	n.s.
Adipor1	0.0711383	n.s.	0.342405	n.s.
Adk	-0.241561	n.s.	0.254014	n.s.
Adnp2	0.0805432	n.s.	0.159364	n.s.
Adpgk	0.0203231	n.s.	-0.0302677	n.s.
Adprh	0.0916116	n.s.	0.0450503	n.s.
Adprm	0.0611665	n.s.	0.0854695	n.s.
Adsl	-0.0386751	n.s.	0.162289	n.s.
Adss	0.752452	Upreg	0.421056	n.s.
Aebp2	0.0835759	n.s.	-0.104316	n.s.
Afap1	0.344922	n.s.	0.990663	n.s.
Afdn	-0.169267	n.s.	-0.0830824	n.s.
Aff1	0.125647	n.s.	-0.141564	n.s.
Aff3	0.771022	Upreg	0.893451	Upreg
Aff4	0.00484349	n.s.	-0.0440925	n.s.
Afg1l	-0.142443	n.s.	-0.0581923	n.s.
Afg3l2	-0.0306081	n.s.	-0.000884712	n.s.
Aftph	-0.0502423	n.s.	-0.0637678	n.s.
Aga	-0.600334	Downreg	-0.0110935	n.s.
Agap1	-0.0279917	n.s.	0.484019	n.s.
Agap3	0.0812125	n.s.	0.348107	n.s.
Agbl2	-0.0788897	n.s.	0.146263	n.s.
Agbl3	-0.298243	n.s.	-0.267385	n.s.
Agbl4	-0.38129	n.s.	-0.140996	n.s.
Agbl5	-0.196215	n.s.	-0.139515	n.s.
Agfg1	-0.0492171	n.s.	-0.0302679	n.s.
Agfg2	-0.17337	n.s.	0.104319	n.s.
Ago1	-0.465629	n.s.	-0.562396	n.s.
Ago3	0.108322	n.s.	-0.286772	n.s.
Ago4	-1.34871	Downreg	0.276591	n.s.
Agpat3	0.125736	n.s.	0.241843	n.s.
Agpat4	0.855379	Upreg	0.851834	n.s.
Agpat5	2.00516	Upreg	2.25896	Upreg
Agps	-0.0109569	n.s.	0.162665	n.s.
Agr2	-0.0234763	n.s.	0.0448208	n.s.
Agtpbp1	0.0155543	n.s.	-0.258838	n.s.
Agtrap	-0.707434	Downreg	-0.0660623	n.s.
Ahctf1	0.00151884	n.s.	-0.108116	n.s.
Ahcyl1	-0.0252459	n.s.	-0.0178338	n.s.
Ahcyl2	0.644299	n.s.	0.279616	n.s.
Ahi1	0.440446	n.s.	-0.112698	n.s.
Ahr	-0.067846	n.s.	0.369534	n.s.
Ahsa1	0.119237	n.s.	-0.0297546	n.s.
Ahsa2	0.050145	n.s.	0.0663464	n.s.
AI597479	-0.319251	n.s.	-0.0134219	n.s.
AI837181	0.0956519	n.s.	-0.0164942	n.s.
AI987944	0.292196	n.s.	-0.0634497	n.s.
Aida	-0.0077329	n.s.	-0.0375863	n.s.
Aifm1	-0.202124	n.s.	-0.0172276	n.s.
Aig1	0.205104	n.s.	0.852779	Upreg
Aimp1	0.0455509	n.s.	0.0729134	n.s.
Aimp2	0.0204778	n.s.	0.110756	n.s.
Aip	0.0325169	n.s.	0.393154	n.s.
Ak1	-0.654699	Downreg	-0.307633	n.s.
Ak2	0.669571	n.s.	2.32257	Upreg
Ak3	-1.24928	Downreg	0.0275515	n.s.
Ak6	0.277527	n.s.	-0.0513216	n.s.
Ak8	-0.136487	n.s.	0.0203669	n.s.
Ak9	-0.16184	n.s.	-1.07775	Downreg
Akap1	-0.29929	n.s.	-0.0601562	n.s.
Akap10	0.037692	n.s.	0.217233	n.s.
Akap11	0.0276378	n.s.	0.0305964	n.s.
Akap13	0.0660418	n.s.	-0.097848	n.s.
Akap17b	-0.0648388	n.s.	-0.164076	n.s.
Akap6	-0.105402	n.s.	-0.0367347	n.s.
Akap8	0.0746253	n.s.	0.0266442	n.s.
Akap8l	-0.115708	n.s.	0.516513	n.s.
Akap9	-0.166051	n.s.	-0.0101764	n.s.
Akip1	-0.272152	n.s.	-0.00762386	n.s.
Akirin1	-0.00416338	n.s.	-0.0915692	n.s.
Akirin2	-0.186363	n.s.	-0.109127	n.s.
Akna	-0.141944	n.s.	0.64886	n.s.
Akr1a1	-0.259912	n.s.	0.0078971	n.s.
Akr1e1	-0.139752	n.s.	-0.0961541	n.s.
Akt1s1	-0.00948095	n.s.	0.119546	n.s.
Akt2	0.161246	n.s.	0.282034	n.s.
Akt3	-0.0358882	n.s.	-0.0226309	n.s.
Aktip	0.114919	n.s.	0.00989825	n.s.
Alad	-0.110504	n.s.	-0.156985	n.s.
Alas1	-0.150082	n.s.	-0.0289223	n.s.
Aldh16a1	-0.178243	n.s.	-0.0679147	n.s.
Aldh18a1	0.0265407	n.s.	-0.189431	n.s.
Aldh1a1	-2.47853	Downreg	-0.0448916	n.s.
Aldh3a2	-0.198873	n.s.	0.0743977	n.s.
Aldh7a1	-0.197316	n.s.	-0.00434495	n.s.
Aldh9a1	-2.86214	Downreg	-0.252029	n.s.
Alg1	-0.124849	n.s.	0.0344246	n.s.
Alg11	-0.0473894	n.s.	0.0513289	n.s.
Alg12	-0.427444	n.s.	0.0679275	n.s.
Alg13	0.196865	n.s.	-0.245179	n.s.
Alg14	-0.168484	n.s.	-0.0898464	n.s.
Alg2	0.21459	n.s.	0.0337435	n.s.
Alg5	0.0336168	n.s.	-0.0426087	n.s.
Alg6	0.0561841	n.s.	-0.234096	n.s.
Alg8	0.0181286	n.s.	0.0438077	n.s.
Alg9	-0.0381889	n.s.	0.33009	n.s.
Alkbh1	-0.0642597	n.s.	0.0455717	n.s.
Alkbh5	-0.088387	n.s.	-0.206834	n.s.
Alkbh6	0.0086494	n.s.	0.0257778	n.s.
Alkbh7	0.0564596	n.s.	0.00153137	n.s.
Alkbh8	-0.0595614	n.s.	0.140718	n.s.
Alms1	-0.0581667	n.s.	-0.00230251	n.s.
Als2	-0.0745981	n.s.	-0.148912	n.s.
Ambra1	-0.0551706	n.s.	0.0535148	n.s.
Amd1	0.234625	n.s.	0.0372367	n.s.
Amer1	-0.0744392	n.s.	-0.0236294	n.s.
Ammecr1	-0.0516096	n.s.	-0.0561538	n.s.
Ammecr1l	0.0384459	n.s.	-0.107163	n.s.
Amn1	0.260112	n.s.	-0.12302	n.s.
Ampd2	-0.193368	n.s.	0.0113245	n.s.
Amph	-0.469672	n.s.	0.0233786	n.s.
Amz2	0.885839	Upreg	0.026839	n.s.
Anapc1	-0.219683	n.s.	-0.255531	n.s.
Anapc10	-0.0459246	n.s.	-0.118582	n.s.
Anapc11	-0.126376	n.s.	-0.0446525	n.s.
Anapc13	-0.209228	n.s.	0.0189848	n.s.
Anapc2	0.180956	n.s.	-0.0348262	n.s.
Anapc4	0.176712	n.s.	0.238756	n.s.
Anapc5	-0.402992	n.s.	0.141641	n.s.
Anapc7	-0.00209229	n.s.	0.0116287	n.s.
Angel1	-0.12635	n.s.	-0.120143	n.s.
Angel2	-0.0458824	n.s.	-0.0448623	n.s.
Angptl6	-0.162272	n.s.	-0.00383633	n.s.
Ank2	-0.0963318	n.s.	-0.188787	n.s.
Ank3	-0.132736	n.s.	-0.112862	n.s.
Ankef1	-1.02564	Downreg	-0.187069	n.s.
Ankfy1	1.04234	Upreg	1.84633	Upreg
Ankhd1	0.021358	n.s.	-0.0184543	n.s.
Ankib1	-0.196159	n.s.	0.287914	n.s.
Ankle2	0.00656356	n.s.	0.181686	n.s.
Ankmy2	0.0111886	n.s.	-9.16894	Downreg
Ankra2	0.107012	n.s.	0.0144751	n.s.
Ankrd10	0.14392	n.s.	0.153255	n.s.
Ankrd12	-0.0789126	n.s.	0.390837	n.s.
Ankrd13a	-0.0180523	n.s.	0.103086	n.s.
Ankrd13b	-0.33636	n.s.	0.0292221	n.s.
Ankrd13c	-0.189093	n.s.	-0.058353	n.s.
Ankrd16	-0.218195	n.s.	-0.193817	n.s.
Ankrd17	0.207089	n.s.	1.01432	Upreg
Ankrd27	-0.268231	n.s.	0.14677	n.s.
Ankrd33b	0.0887791	n.s.	-0.0702389	n.s.
Ankrd40	0.0546423	n.s.	-0.213798	n.s.
Ankrd42	0.145645	n.s.	-0.0922948	n.s.
Ankrd44	-0.0118829	n.s.	-0.0796666	n.s.
Ankrd45	0.125406	n.s.	0.179801	n.s.
Ankrd46	0.0630006	n.s.	-0.0763687	n.s.
Ankrd50	0.0982801	n.s.	0.00223596	n.s.
Anks1	-0.103422	n.s.	-0.179843	n.s.
Anks1b	0.0650541	n.s.	0.0715559	n.s.
Anks3	0.0922679	n.s.	0.550493	n.s.
Anks6	-0.45019	n.s.	-1.65512	Downreg
Ano10	-0.229725	n.s.	0.00738706	n.s.
Ano2	0.08327	n.s.	0.164147	n.s.
Ano6	0.101605	n.s.	0.295664	n.s.
Anp32a	0.0494914	n.s.	-0.257521	n.s.
Anp32b	-0.0287956	n.s.	-0.0224483	n.s.
Anxa2	-0.10365	n.s.	-0.0679543	n.s.
Anxa5	0.61813	Upreg	-0.0316527	n.s.
Anxa7	0.00187656	n.s.	0.193976	n.s.
Aopep	0.0142237	n.s.	-0.0546916	n.s.
Ap1b1	-0.0765465	n.s.	-0.129226	n.s.
Ap1g1	0.0998162	n.s.	0.160157	n.s.
Ap1m1	-0.195512	n.s.	-0.0502321	n.s.
Ap1m2	-0.237993	n.s.	-0.0460021	n.s.
Ap1s1	-0.0250216	n.s.	-0.0222735	n.s.
Ap2a2	0.305084	n.s.	0.773829	n.s.
Ap2b1	0.164224	n.s.	0.0826264	n.s.
Ap2s1	0.134212	n.s.	-0.00321105	n.s.
Ap3b1	-0.159357	n.s.	-0.144855	n.s.
Ap3b2	-0.224199	n.s.	0.00737436	n.s.
Ap3d1	-0.162471	n.s.	0.0803456	n.s.
Ap3m1	0.46944	n.s.	0.0245266	n.s.
Ap3m2	-0.135905	n.s.	-0.0614776	n.s.
Ap3s2	-0.0859143	n.s.	0.0163007	n.s.
Ap4e1	-0.0619402	n.s.	-0.00588566	n.s.
Ap4s1	0.0199923	n.s.	0.01508	n.s.
Ap5m1	0.120452	n.s.	-0.0361604	n.s.
Ap5s1	0.396323	n.s.	0.0868341	n.s.
Ap5z1	-0.0315568	n.s.	0.0151182	n.s.
Apaf1	-0.161154	n.s.	-0.0562627	n.s.
Apba1	0.32918	n.s.	0.985845	Upreg
Apba2	0.0653322	n.s.	0.193821	n.s.
Apbb1	0.518425	Upreg	0.551474	n.s.
Apbb2	-0.0174221	n.s.	0.102043	n.s.
Apbb3	0.146585	n.s.	0.0171104	n.s.
Apc	-0.16332	n.s.	-0.0405557	n.s.
Apc2	-0.0973233	n.s.	-0.0268237	n.s.
Aph1b	-0.163015	n.s.	-0.103143	n.s.
Aph1c	-0.045815	n.s.	-0.00578332	n.s.
Api5	0.169444	n.s.	-0.14884	n.s.
Apip	-0.154409	n.s.	-0.00756943	n.s.
Aplf	0.142733	n.s.	0.0285774	n.s.
Aplp1	0.0284187	n.s.	-0.0538709	n.s.
Aplp2	0.00360541	n.s.	-0.465374	n.s.
Apmap	0.0379245	n.s.	0.331164	n.s.
Apol6	4.52003	Upreg	0.0281209	n.s.
Apool	-0.106632	n.s.	0.0330822	n.s.
Apopt1	-0.486469	n.s.	-0.0558371	n.s.
App	-0.0230876	n.s.	-0.341352	n.s.
Appbp2	0.0381508	n.s.	2.83178e-05	n.s.
Appl1	-0.478043	n.s.	0.208833	n.s.
Aptx	0.322455	n.s.	-0.0303272	n.s.
Aqp4	-0.0477328	n.s.	-0.0368035	n.s.
Aqr	0.0400255	n.s.	0.0938261	n.s.
Araf	-0.0395456	n.s.	-0.5274	n.s.
Arap2	-0.848951	Downreg	-0.189639	n.s.
Arcn1	-0.0162959	n.s.	-0.0130803	n.s.
Arel1	-0.0201081	n.s.	-0.12929	n.s.
Arf1	0.146836	n.s.	-0.0439469	n.s.
Arf2	0.352895	n.s.	-0.146569	n.s.
Arf3	0.0621001	n.s.	0.0528606	n.s.
Arf4	0.123706	n.s.	-0.0123448	n.s.
Arfgap1	0.00657771	n.s.	0.112896	n.s.
Arfgap2	0.082891	n.s.	-0.0277617	n.s.
Arfgap3	0.0519439	n.s.	-0.369373	n.s.
Arfgef1	0.0292313	n.s.	0.0325263	n.s.
Arfgef2	0.0781057	n.s.	0.0304671	n.s.
Arfgef3	0.896226	Upreg	0.250879	n.s.
Arfip2	0.097075	n.s.	-0.0754901	n.s.
Arfrp1	0.0408195	n.s.	0.0504147	n.s.
Arhgap1	0.0581151	n.s.	-0.0999207	n.s.
Arhgap12	0.0245449	n.s.	-0.109325	n.s.
Arhgap17	0.609561	Upreg	0.105689	n.s.
Arhgap19	0.278066	n.s.	-0.0740227	n.s.
Arhgap21	-0.178917	n.s.	-0.147601	n.s.
Arhgap32	-0.384162	n.s.	-0.102657	n.s.
Arhgap35	0.467115	n.s.	0.310589	n.s.
Arhgap42	0.205143	n.s.	1.14682	Upreg
Arhgap44	1.01369	Upreg	1.89746	Upreg
Arhgap5	0.00579089	n.s.	-0.447061	n.s.
Arhgdig	-0.321835	n.s.	-0.00306501	n.s.
Arhgef1	-0.839644	Downreg	-0.0485027	n.s.
Arhgef11	0.135984	n.s.	-0.405901	n.s.
Arhgef12	0.272391	n.s.	-0.0785505	n.s.
Arhgef18	0.0909774	n.s.	-0.317028	n.s.
Arhgef19	0.00219403	n.s.	-0.0769751	n.s.
Arhgef2	-0.0194648	n.s.	-0.221252	n.s.
Arhgef28	0.249575	n.s.	0.244716	n.s.
Arhgef3	0.206696	n.s.	0.160462	n.s.
Arhgef38	-0.0863116	n.s.	-1.17373	Downreg
Arhgef7	0.223736	n.s.	0.021658	n.s.
Arhgef9	0.188144	n.s.	-0.402886	n.s.
Arid1a	-0.0381081	n.s.	-0.0878295	n.s.
Arid1b	-0.666231	Downreg	-0.119244	n.s.
Arid2	-0.321185	n.s.	-0.247119	n.s.
Arid3a	0.0537321	n.s.	-0.0439553	n.s.
Arid3b	0.0704064	n.s.	-0.0974486	n.s.
Arid4a	-0.328326	n.s.	0.0398998	n.s.
Arid4b	-0.0285415	n.s.	-0.341867	n.s.
Arid5b	0.210189	n.s.	-0.241559	n.s.
Arih1	0.0407975	n.s.	-0.0241496	n.s.
Arih2	0.0699553	n.s.	0.0625432	n.s.
Arl1	-0.0843243	n.s.	-0.0171449	n.s.
Arl13b	0.0185949	n.s.	0.232357	n.s.
Arl14ep	-1.00755	Downreg	-0.0263063	n.s.
Arl14epl	-0.255074	n.s.	-0.08355	n.s.
Arl2	-0.151224	n.s.	-0.0873046	n.s.
Arl2bp	-0.00172279	n.s.	-0.125531	n.s.
Arl3	-0.304696	n.s.	-0.400075	n.s.
Arl4a	-0.0252176	n.s.	0.09347	n.s.
Arl5b	-0.0643001	n.s.	0.0513503	n.s.
Arl6	-0.150788	n.s.	0.285941	n.s.
Arl6ip1	-0.0899467	n.s.	-0.158712	n.s.
Arl6ip5	-0.0760864	n.s.	-0.519357	n.s.
Arl6ip6	0.156021	n.s.	-0.0136644	n.s.
Arl8b	0.0629003	n.s.	0.0359054	n.s.
Armc1	-0.0274692	n.s.	0.0663276	n.s.
Armc10	-0.0723908	n.s.	-0.0189544	n.s.
Armc2	-0.0599528	n.s.	0.437274	n.s.
Armc3	-1.05858	Downreg	0.00640726	n.s.
Armc4	-0.603464	Downreg	-0.444961	n.s.
Armc5	-0.0240018	n.s.	0.0143992	n.s.
Armc6	0.0188851	n.s.	-0.0416598	n.s.
Armc7	0.0876944	n.s.	0.227067	n.s.
Armc8	-0.139264	n.s.	0.156671	n.s.
Armc9	0.193161	n.s.	0.44642	n.s.
Armh3	0.157166	n.s.	0.105146	n.s.
Armh4	-0.56073	Downreg	-0.154871	n.s.
Armt1	0.0866838	n.s.	0.00743408	n.s.
Arnt	0.0885667	n.s.	-0.0697455	n.s.
Arpc1a	0.00169626	n.s.	0.0926402	n.s.
Arpc1b	-0.286456	n.s.	-0.00384223	n.s.
Arpc2	0.000990101	n.s.	0.241419	n.s.
Arpc3	0.26354	n.s.	-0.109925	n.s.
Arpc5	-0.235643	n.s.	0.214512	n.s.
Arpc5l	-0.167801	n.s.	-0.0677607	n.s.
Arpp19	0.263312	n.s.	0.127538	n.s.
Arrdc1	0.00613803	n.s.	-0.0404426	n.s.
Arrdc3	-0.478963	n.s.	-0.202424	n.s.
Arrdc4	-1.44626	Downreg	-0.0249223	n.s.
Arsa	0.000874463	n.s.	-0.00729513	n.s.
Arsb	-0.860621	Downreg	-0.130383	n.s.
Arsg	-0.309907	n.s.	-0.483119	n.s.
Arsk	-1.58497	Downreg	-0.0193007	n.s.
Arvcf	-0.194382	n.s.	0.086136	n.s.
Asah1	1.33863	Upreg	0.137987	n.s.
Asb13	0.025318	n.s.	0.0702362	n.s.
Asb3	-0.0179041	n.s.	0.0250406	n.s.
Asb6	0.284555	n.s.	0.0582782	n.s.
Asb7	-0.0669805	n.s.	-0.0199126	n.s.
Asb8	0.135857	n.s.	-0.134755	n.s.
Ascc1	-0.318435	n.s.	-0.32413	n.s.
Ascc2	-0.372599	n.s.	-0.144709	n.s.
Ascc3	0.181626	n.s.	0.0665094	n.s.
Ash1l	0.0972347	n.s.	-0.0885907	n.s.
Ash2l	0.0783585	n.s.	-0.107254	n.s.
Asic1	0.208434	n.s.	0.124293	n.s.
Asns	0.243207	n.s.	-0.123985	n.s.
Aspg	-0.85223	Downreg	-0.236384	n.s.
Asph	-0.129785	n.s.	0.00736768	n.s.
Aspscr1	-0.175189	n.s.	-0.0691481	n.s.
Asrgl1	-0.124423	n.s.	0.13233	n.s.
Astn1	0.226789	n.s.	0.249804	n.s.
Asxl2	0.28507	n.s.	0.917308	n.s.
Atad1	-0.489421	n.s.	-0.179409	n.s.
Atad5	-0.114688	n.s.	-0.107734	n.s.
Atat1	-0.145014	n.s.	0.052989	n.s.
Atcay	0.572951	n.s.	-0.135046	n.s.
Atf1	0.024192	n.s.	-0.0391662	n.s.
Atf2	0.392793	n.s.	0.319057	n.s.
Atf3	-0.0628351	n.s.	-0.165752	n.s.
Atf6	0.247152	n.s.	-0.3672	n.s.
Atf6b	-0.106386	n.s.	0.0584719	n.s.
Atf7ip	0.0186623	n.s.	-0.00955401	n.s.
Atg10	-0.653715	Downreg	-0.0155881	n.s.
Atg101	0.0963456	n.s.	0.13872	n.s.
Atg12	-0.0961649	n.s.	0.00184736	n.s.
Atg13	-0.327037	n.s.	0.216146	n.s.
Atg14	0.0165757	n.s.	0.10033	n.s.
Atg16l1	-0.134148	n.s.	0.142504	n.s.
Atg16l2	1.25741	Upreg	0.0818917	n.s.
Atg2a	-0.164136	n.s.	-0.0297854	n.s.
Atg2b	0.0954658	n.s.	0.268783	n.s.
Atg3	-0.0229883	n.s.	0.0576046	n.s.
Atg4a	0.190945	n.s.	0.0542772	n.s.
Atg4b	0.125504	n.s.	-0.000643219	n.s.
Atg4c	-0.201779	n.s.	-0.0633177	n.s.
Atg5	-0.00588684	n.s.	-0.117776	n.s.
Atg7	-0.0746218	n.s.	0.643303	n.s.
Atg9a	0.0269689	n.s.	0.0192493	n.s.
Atic	-0.0596198	n.s.	0.00136244	n.s.
Atl1	-0.456929	n.s.	-0.0278008	n.s.
Atl2	-0.027198	n.s.	0.0485748	n.s.
Atl3	0.758507	Upreg	0.349408	n.s.
Atmin	-0.0513991	n.s.	0.0230221	n.s.
Atox1	-0.101628	n.s.	0.155641	n.s.
Atp11a	0.13672	n.s.	0.11053	n.s.
Atp11b	-0.557105	n.s.	-0.258923	n.s.
Atp13a1	0.0490717	n.s.	0.0521949	n.s.
Atp1a1	0.0639288	n.s.	0.0316657	n.s.
Atp1b1	0.072726	n.s.	0.345219	n.s.
Atp1b3	0.157043	n.s.	0.00568734	n.s.
Atp2a2	-0.115089	n.s.	-0.107688	n.s.
Atp2b1	0.882292	Upreg	0.131017	n.s.
Atp2b4	2.24619	Upreg	1.63831	Upreg
Atp2c1	-0.0244704	n.s.	0.419234	n.s.
Atp2c2	-1.3645	Downreg	0.0666996	n.s.
Atp5a1	0.0768866	n.s.	0.0262881	n.s.
Atp5b	-0.0578413	n.s.	-0.0631577	n.s.
Atp5c1	-0.0321385	n.s.	0.896537	n.s.
Atp5d	-0.0370772	n.s.	0.0143717	n.s.
Atp5g1	-0.0303686	n.s.	-0.12391	n.s.
Atp5h	0.00433232	n.s.	-0.11028	n.s.
Atp5j2	-0.059093	n.s.	0.175835	n.s.
Atp5k	-0.0254772	n.s.	0.0461501	n.s.
Atp5md	0.0107303	n.s.	0.220631	n.s.
Atp5pb	0.0227364	n.s.	0.102939	n.s.
Atp6ap1	0.0534905	n.s.	0.0212972	n.s.
Atp6ap2	0.272748	n.s.	0.0940761	n.s.
Atp6v0a1	0.21476	n.s.	0.00678234	n.s.
Atp6v0a2	-0.0966919	n.s.	-0.0320468	n.s.
Atp6v0b	-0.0849589	n.s.	-0.00616961	n.s.
Atp6v0d1	0.19154	n.s.	0.256835	n.s.
Atp6v0e	-0.240038	n.s.	-0.140106	n.s.
Atp6v0e2	-0.0787253	n.s.	0.105717	n.s.
Atp6v1a	-0.00278733	n.s.	0.0528219	n.s.
Atp6v1c1	-0.0713494	n.s.	0.849628	n.s.
Atp6v1d	0.208876	n.s.	-0.00358544	n.s.
Atp6v1e1	-0.0858963	n.s.	-0.193138	n.s.
Atp6v1f	-0.0264622	n.s.	0.0686197	n.s.
Atp6v1g1	0.180545	n.s.	0.073258	n.s.
Atp6v1g2	0.100432	n.s.	0.228833	n.s.
Atp6v1h	0.05029	n.s.	-0.0234626	n.s.
Atp7a	-1.0317	Downreg	-0.0661852	n.s.
Atp8a2	0.0110979	n.s.	-0.26381	n.s.
Atp8b3	-0.202513	n.s.	0.0011684	n.s.
Atp9a	-0.23025	n.s.	0.170183	n.s.
Atp9b	0.0112576	n.s.	0.1426	n.s.
Atpaf2	0.0242363	n.s.	-0.119149	n.s.
Atpif1	-0.0275786	n.s.	0.0522057	n.s.
Atpsckmt	-0.0401822	n.s.	-0.000157641	n.s.
Atr	-0.771351	Downreg	-0.167609	n.s.
Atrip	0.185398	n.s.	0.107847	n.s.
Atrn	-0.0398515	n.s.	0.0276591	n.s.
Atrx	-0.00679173	n.s.	0.155952	n.s.
Atxn1	0.854095	Upreg	0.775085	Upreg
Atxn10	0.199685	n.s.	0.220115	n.s.
Atxn2	0.272909	n.s.	0.000465912	n.s.
Atxn2l	0.0376307	n.s.	0.0057904	n.s.
Atxn3	-0.0607981	n.s.	-0.010866	n.s.
Atxn7	0.149952	n.s.	-0.264908	n.s.
Atxn7l1	-0.0134671	n.s.	-0.037982	n.s.
AU022252	-0.0497792	n.s.	0.140372	n.s.
AU040320	-0.39498	n.s.	-0.549231	n.s.
Auh	-0.453273	n.s.	0.0423019	n.s.
Auts2	0.741688	Upreg	-0.513435	n.s.
Avl9	0.648731	n.s.	0.113208	n.s.
AW549877	-0.139811	n.s.	-0.0823991	n.s.
AW554918	-0.379303	n.s.	-0.238438	n.s.
Axin1	-0.103465	n.s.	0.0165869	n.s.
Azi2	0.0200785	n.s.	0.0761846	n.s.
Azin1	0.510647	Upreg	0.0183462	n.s.
Azin2	-0.0354404	n.s.	0.0237223	n.s.
B230217C12Rik	-0.0132984	n.s.	-0.0160029	n.s.
B230219D22Rik	0.13307	n.s.	-0.0601316	n.s.
B3gat3	0.175558	n.s.	0.115599	n.s.
B4galnt1	-0.172491	n.s.	-0.0482259	n.s.
B4galnt3	0.0752336	n.s.	-0.304652	n.s.
B4galt1	-0.0110331	n.s.	0.182731	n.s.
B4galt3	0.419603	n.s.	0.0258868	n.s.
B4galt4	-0.748212	Downreg	-0.0765695	n.s.
B9d1	0.257778	n.s.	-0.284826	n.s.
B9d2	0.0472945	n.s.	-0.0173704	n.s.
Babam1	-0.822448	Downreg	-0.0483209	n.s.
Babam2	0.105594	n.s.	0.607207	n.s.
Bace1	-0.00476427	n.s.	0.0290631	n.s.
Bad	-0.156228	n.s.	-0.12367	n.s.
Bag4	0.0681257	n.s.	-0.133907	n.s.
Baiap2	0.870744	Upreg	0.118454	n.s.
Baz1b	-0.0420352	n.s.	0.11846	n.s.
Baz2a	0.0410453	n.s.	-0.15372	n.s.
Baz2b	-0.0499022	n.s.	-0.330787	n.s.
Bbip1	-0.0161484	n.s.	0.00286033	n.s.
Bbof1	0.265087	n.s.	-0.0406703	n.s.
Bbs1	0.0801786	n.s.	0.0196298	n.s.
Bbs12	0.111548	n.s.	0.117981	n.s.
Bbs2	-0.164332	n.s.	-0.237559	n.s.
Bbs5	0.178458	n.s.	0.105864	n.s.
Bbs7	0.00024174	n.s.	0.060048	n.s.
Bbs9	-0.218711	n.s.	0.258189	n.s.
Bbx	-0.1122	n.s.	-0.0526892	n.s.
BC004004	-0.534643	Downreg	-0.0997129	n.s.
BC005537	0.413075	n.s.	0.00630208	n.s.
BC005624	-0.0999001	n.s.	0.0673911	n.s.
BC025920	-0.155097	n.s.	-0.205	n.s.
BC031181	0.0659903	n.s.	0.1217	n.s.
Bcap29	-0.256814	n.s.	-0.0800308	n.s.
Bcap31	0.0226659	n.s.	-0.14642	n.s.
Bcar1	-0.0342814	n.s.	-0.0558906	n.s.
Bcar3	-0.0730198	n.s.	0.0302187	n.s.
Bcas2	0.00697199	n.s.	-0.0275101	n.s.
Bcas3	-0.757953	Downreg	0.0916035	n.s.
Bckdha	-0.511032	n.s.	-0.254945	n.s.
Bckdk	-0.757579	n.s.	0.00304156	n.s.
Bcl10	-0.15217	n.s.	0.033245	n.s.
Bcl11a	-0.141134	n.s.	0.250617	n.s.
Bcl11b	-0.369596	n.s.	-0.0839326	n.s.
Bcl2	-0.272276	n.s.	-0.805666	n.s.
Bcl2l1	-0.298531	n.s.	-0.189016	n.s.
Bcl2l11	0.0753295	n.s.	-0.0699281	n.s.
Bcl2l13	0.154897	n.s.	0.162532	n.s.
Bcl6	1.61567	Upreg	0.213591	n.s.
Bcl7a	-0.176706	n.s.	-0.0340134	n.s.
Bcl7b	0.0848939	n.s.	0.0335486	n.s.
Bcl9	0.226214	n.s.	0.650278	Upreg
Bclaf1	0.713474	Upreg	0.151103	n.s.
Bclaf3	0.524368	n.s.	-0.152123	n.s.
Bcorl1	0.0886455	n.s.	0.231745	n.s.
Bcr	0.117878	n.s.	-0.0374817	n.s.
Bdh1	0.0526332	n.s.	0.0911539	n.s.
Bdp1	0.0803516	n.s.	0.19225	n.s.
Bfar	-0.0532066	n.s.	-0.0574352	n.s.
Bhlhb9	-0.0198656	n.s.	-0.0299912	n.s.
Bhlhe41	-0.0371639	n.s.	-0.0946873	n.s.
Bicd1	-0.0257871	n.s.	0.395167	n.s.
Bicdl1	1.02547	Upreg	0.649354	n.s.
Bicdl2	-0.337752	n.s.	-0.0685007	n.s.
Bicral	-0.0201827	n.s.	-0.0736665	n.s.
Bin1	-0.470661	n.s.	-0.0679204	n.s.
Bin3	-0.273817	n.s.	-0.102649	n.s.
Birc2	-0.187651	n.s.	-0.051179	n.s.
Birc6	-0.116106	n.s.	0.0399961	n.s.
Bivm	-0.0725585	n.s.	-0.0169579	n.s.
Blcap	0.00485467	n.s.	-0.034235	n.s.
Blmh	0.0600664	n.s.	-4.84236	Downreg
Bloc1s2	-0.0342669	n.s.	-0.00835195	n.s.
Bloc1s5	0.119951	n.s.	-0.0319586	n.s.
Bloc1s6	0.0363786	n.s.	0.0799405	n.s.
Blvra	-0.0608748	n.s.	0.118137	n.s.
Blvrb	-0.0859515	n.s.	-0.0203848	n.s.
Bmp2k	0.0779426	n.s.	0.00320555	n.s.
Bmp3	-0.324027	n.s.	0.00539654	n.s.
Bmp6	-0.0873557	n.s.	0.0625956	n.s.
Bmper	-0.12879	n.s.	-0.179276	n.s.
Bmpr1a	-0.101967	n.s.	-0.166933	n.s.
Bmpr2	1.1082	Upreg	-0.077449	n.s.
Bms1	0.17901	n.s.	0.00844309	n.s.
Bmt2	-0.191128	n.s.	0.0406395	n.s.
Bnip1	0.0347869	n.s.	-0.0692878	n.s.
Bnip2	-0.116882	n.s.	-0.0814156	n.s.
Bnip3	-0.0988482	n.s.	-0.118655	n.s.
Bnip3l	-0.121227	n.s.	0.174232	n.s.
Bod1l	-0.798875	Downreg	-0.223514	n.s.
Bok	-2.4766e-05	n.s.	-0.50143	n.s.
Bola1	0.325679	n.s.	0.0644892	n.s.
Bola3	-0.0820666	n.s.	-0.0887571	n.s.
Bop1	0.0574916	n.s.	-0.00638851	n.s.
Borcs5	-0.588963	Downreg	-0.0908164	n.s.
Borcs7	0.117238	n.s.	-0.0103609	n.s.
Bpgm	-0.121151	n.s.	0.109426	n.s.
Bphl	-0.602835	Downreg	-0.0515077	n.s.
Bpnt1	-0.145347	n.s.	-0.146825	n.s.
Bptf	-0.00704997	n.s.	0.0327535	n.s.
Braf	0.111518	n.s.	0.0923666	n.s.
Brap	-0.0930544	n.s.	0.0401915	n.s.
Brat1	-0.0179097	n.s.	-0.0565765	n.s.
Brcc3	0.207271	n.s.	0.0614919	n.s.
Brd1	0.623149	Upreg	-0.0018658	n.s.
Brd3	-0.0746826	n.s.	0.0834681	n.s.
Brd4	-0.092889	n.s.	-0.553245	n.s.
Brd7	-0.0401916	n.s.	-0.0552428	n.s.
Brd8	0.0922654	n.s.	-0.0893202	n.s.
Brd9	-0.245577	n.s.	0.112084	n.s.
Brdt	0.558688	Upreg	0.20337	n.s.
Brf1	-0.0568584	n.s.	-0.10015	n.s.
Brinp2	1.22552	Upreg	1.13513	Upreg
Brix1	0.141405	n.s.	-0.0362097	n.s.
Brk1	0.227335	n.s.	-0.00706587	n.s.
Brms1l	0.949183	Upreg	-0.0429716	n.s.
Brox	0.0373059	n.s.	0.0338416	n.s.
Brpf1	0.0499177	n.s.	0.0614471	n.s.
Brsk2	0.257735	n.s.	-0.0613063	n.s.
Brwd1	-0.171361	n.s.	-0.180039	n.s.
Brwd3	-0.15523	n.s.	-0.00723455	n.s.
Bsdc1	-0.195308	n.s.	-0.0204349	n.s.
Bsg	-0.0605516	n.s.	0.0994332	n.s.
Bsn	0.641365	Upreg	0.153119	n.s.
Bspry	-0.0568662	n.s.	-0.0110772	n.s.
Btaf1	-0.246641	n.s.	-0.354807	n.s.
Btbd10	0.225541	n.s.	0.0174661	n.s.
Btbd3	0.0335322	n.s.	0.165267	n.s.
Btbd7	0.131997	n.s.	0.171135	n.s.
Btbd8	-0.0326389	n.s.	-0.0191938	n.s.
Btbd9	0.385884	n.s.	0.0969668	n.s.
Btd	-0.0953345	n.s.	-0.0892022	n.s.
Btf3	0.22541	n.s.	-0.172523	n.s.
Btf3l4	-0.0517522	n.s.	-0.225375	n.s.
Btg2	-0.135519	n.s.	-0.0229607	n.s.
Btrc	-0.00107062	n.s.	0.566046	n.s.
Bud13	0.0973598	n.s.	0.0232117	n.s.
Bud23	-0.0488538	n.s.	-0.16445	n.s.
Bud31	0.403961	n.s.	0.0450885	n.s.
Bysl	-0.0581825	n.s.	0.0589957	n.s.
Bzw1	0.184216	n.s.	-0.0398373	n.s.
Bzw2	-0.00217465	n.s.	0.088977	n.s.
C1d	0.0566005	n.s.	-0.0780316	n.s.
C1galt1c1	0.019515	n.s.	0.202539	n.s.
C1qtnf4	-0.0135566	n.s.	-0.0675876	n.s.
C2cd2	-0.0663962	n.s.	-0.0100829	n.s.
C2cd3	-0.00220562	n.s.	-0.237176	n.s.
C2cd5	-0.155972	n.s.	-0.00571046	n.s.
C330007P06Rik	-0.316733	n.s.	-0.0889266	n.s.
C330018D20Rik	-0.123938	n.s.	-0.0982371	n.s.
C530008M17Rik	-0.128622	n.s.	-0.468613	n.s.
C77080	-0.936088	Downreg	0.000181802	n.s.
C9orf72	0.0919374	n.s.	0.202025	n.s.
Cab39	-0.0914393	n.s.	-0.156981	n.s.
Cab39l	0.0363677	n.s.	-0.304847	n.s.
Cabcoco1	-0.211409	n.s.	0.00235284	n.s.
Cabin1	-0.503139	n.s.	0.450214	n.s.
Cabp4	-0.826199	Downreg	-0.0415701	n.s.
Cacfd1	-0.179741	n.s.	-0.0911696	n.s.
Cacna1b	0.0331805	n.s.	0.0778702	n.s.
Cacna1d	-0.261392	n.s.	-0.270775	n.s.
Cacna1h	-0.21022	n.s.	-0.124775	n.s.
Cacna2d1	-0.0224726	n.s.	0.147199	n.s.
Cacnb2	0.327798	n.s.	0.074276	n.s.
Cacnb3	-1.13589	Downreg	-0.38402	n.s.
Cacnb4	-0.74281	Downreg	-0.0922045	n.s.
Cacul1	0.0595603	n.s.	-0.0788295	n.s.
Cacybp	0.058663	n.s.	0.0172894	n.s.
Cadm1	-0.0454265	n.s.	0.0265194	n.s.
Cadps	0.517138	n.s.	0.0412216	n.s.
Cadps2	0.370007	n.s.	0.256151	n.s.
Calb2	-0.0856259	n.s.	-0.12868	n.s.
Calcoco1	-0.527769	n.s.	0.02584	n.s.
Calm1	0.118883	n.s.	0.0900799	n.s.
Calm2	-0.0420673	n.s.	0.281873	n.s.
Calm3	-0.250515	n.s.	-0.0578061	n.s.
Calr	0.0459569	n.s.	-0.0178664	n.s.
Calu	-0.0953144	n.s.	-1.25977	n.s.
Camk2a	0.382959	n.s.	-0.0312711	n.s.
Camk2d	0.0466383	n.s.	0.436996	n.s.
Camkk1	-0.0740764	n.s.	0.0699467	n.s.
Camkk2	-0.267086	n.s.	0.0323233	n.s.
Camkmt	-0.657124	Downreg	0.18997	n.s.
Caml	-0.0451319	n.s.	0.0319577	n.s.
Camsap1	-0.133432	n.s.	0.223326	n.s.
Camsap3	-0.00108365	n.s.	0.199783	n.s.
Camta1	-0.163996	n.s.	-0.144801	n.s.
Camta2	-0.228306	n.s.	-0.567977	n.s.
Cand1	-0.0577608	n.s.	0.0855283	n.s.
Cant1	-0.0165442	n.s.	-0.2326	n.s.
Canx	0.0198251	n.s.	-0.0493761	n.s.
Cap1	-0.0767133	n.s.	-0.053248	n.s.
Capn10	0.0306335	n.s.	0.272935	n.s.
Capn15	0.04201	n.s.	-0.121172	n.s.
Capn5	-0.0546421	n.s.	-0.343905	n.s.
Capns1	0.339268	n.s.	-0.153094	n.s.
Caprin1	-0.0598837	n.s.	-0.0186449	n.s.
Capsl	-0.361942	n.s.	-0.253467	n.s.
Capza1	0.0460044	n.s.	-0.177818	n.s.
Capza2	0.126647	n.s.	0.0924403	n.s.
Capzb	-0.123756	n.s.	0.565128	n.s.
Car2	-0.320378	n.s.	-0.0811922	n.s.
Card19	1.43003	Upreg	0.0178201	n.s.
Carmil1	-0.399713	n.s.	-0.0938982	n.s.
Carns1	-0.1296	n.s.	0.122784	n.s.
Cars	0.243457	n.s.	-0.00539226	n.s.
Cartpt	1.62729	Upreg	2.60961	Upreg
Casc1	-0.175592	n.s.	-0.266789	n.s.
Casc3	0.0120593	n.s.	0.164997	n.s.
Casc4	-0.0796073	n.s.	0.268183	n.s.
Casd1	-0.953824	Downreg	-0.133563	n.s.
Cask	0.499485	n.s.	0.179056	n.s.
Casp2	-0.0317078	n.s.	0.0388873	n.s.
Casp3	-0.756601	Downreg	-0.412587	n.s.
Casp6	0.403345	n.s.	0.0394784	n.s.
Casp8ap2	0.129321	n.s.	-0.0478471	n.s.
Cast	-0.13713	n.s.	0.0259701	n.s.
Castor2	0.182698	n.s.	-0.0778898	n.s.
Casz1	-0.101865	n.s.	-0.226948	n.s.
Cbfa2t2	0.0384441	n.s.	0.0288561	n.s.
Cbfb	-0.15367	n.s.	0.159924	n.s.
Cbl	0.22474	n.s.	0.472887	n.s.
Cblb	0.0408818	n.s.	-0.0410846	n.s.
Cbll1	-0.0862033	n.s.	0.160228	n.s.
Cbr1	-0.150908	n.s.	-0.144379	n.s.
Cbr2	-0.0432125	n.s.	-0.0259347	n.s.
Cbr4	-0.0741361	n.s.	0.0162632	n.s.
Cbwd1	1.49797	Upreg	-0.0519984	n.s.
Cbx1	0.0214926	n.s.	-0.209343	n.s.
Cbx2	-0.937225	Downreg	-0.107472	n.s.
Cbx4	-1.0415	Downreg	-1.93126	Downreg
Cbx5	0.0785362	n.s.	-0.37293	n.s.
Cbx8	0.175628	n.s.	-0.026459	n.s.
Cby1	0.112927	n.s.	0.429311	n.s.
Cc2d1a	-0.0120993	n.s.	0.019624	n.s.
Cc2d1b	-0.205805	n.s.	0.152401	n.s.
Cc2d2a	0.0699172	n.s.	0.669046	n.s.
Ccar1	0.148204	n.s.	0.119625	n.s.
Ccar2	-0.225826	n.s.	-0.134284	n.s.
Ccdc107	-0.124854	n.s.	0.0386617	n.s.
Ccdc114	0.0554284	n.s.	0.0268375	n.s.
Ccdc12	-0.100414	n.s.	-0.176023	n.s.
Ccdc124	-0.00868771	n.s.	-0.0149605	n.s.
Ccdc126	-0.263077	n.s.	0.00256864	n.s.
Ccdc13	-0.082149	n.s.	0.160426	n.s.
Ccdc130	0.0597767	n.s.	-0.0600567	n.s.
Ccdc134	0.0413851	n.s.	0.00993108	n.s.
Ccdc137	0.0479755	n.s.	-0.0631918	n.s.
Ccdc138	0.0677462	n.s.	-0.0517216	n.s.
Ccdc146	-0.397717	n.s.	-0.0150128	n.s.
Ccdc148	0.0713902	n.s.	0.127505	n.s.
Ccdc149	-0.052603	n.s.	0.136824	n.s.
Ccdc151	-0.0718608	n.s.	-0.19735	n.s.
Ccdc157	-0.111258	n.s.	0.12876	n.s.
Ccdc17	-0.729665	n.s.	-0.110404	n.s.
Ccdc170	0.598787	n.s.	-0.00207794	n.s.
Ccdc173	0.00444561	n.s.	0.0166016	n.s.
Ccdc174	0.597108	Upreg	-0.129264	n.s.
Ccdc181	0.489856	n.s.	0.135803	n.s.
Ccdc186	0.0897015	n.s.	0.0198861	n.s.
Ccdc187	0.3536	n.s.	0.0687066	n.s.
Ccdc189	-0.113895	n.s.	-0.0936499	n.s.
Ccdc25	-0.137322	n.s.	0.0228296	n.s.
Ccdc30	0.314999	n.s.	-0.000983824	n.s.
Ccdc32	-0.236451	n.s.	-0.0504093	n.s.
Ccdc33	0.278736	n.s.	0.383227	n.s.
Ccdc34	-0.112889	n.s.	-0.0849506	n.s.
Ccdc39	-0.237035	n.s.	-0.0340169	n.s.
Ccdc40	-0.24833	n.s.	-0.179769	n.s.
Ccdc43	0.0733441	n.s.	0.0608402	n.s.
Ccdc50	0.143264	n.s.	-0.0907084	n.s.
Ccdc51	-0.353562	n.s.	-0.383405	n.s.
Ccdc57	0.234766	n.s.	-0.217115	n.s.
Ccdc58	-0.0214176	n.s.	0.220065	n.s.
Ccdc59	0.249926	n.s.	-0.0880856	n.s.
Ccdc6	0.418804	n.s.	0.632796	n.s.
Ccdc60	-1.78716	Downreg	-0.00569414	n.s.
Ccdc61	-0.0944402	n.s.	-0.0234034	n.s.
Ccdc65	-0.107742	n.s.	0.165528	n.s.
Ccdc66	0.343692	n.s.	-0.105883	n.s.
Ccdc81	-0.0355328	n.s.	-0.0227713	n.s.
Ccdc82	-0.0933344	n.s.	0.0325611	n.s.
Ccdc88a	0.0203503	n.s.	0.78562	n.s.
Ccdc90b	-0.110046	n.s.	0.296152	n.s.
Ccdc91	-0.302245	n.s.	-0.0464503	n.s.
Ccdc92	0.0297055	n.s.	-0.124719	n.s.
Ccdc92b	-0.78924	n.s.	-1.15292	n.s.
Ccdc93	-0.095825	n.s.	-0.147873	n.s.
Ccdc97	0.14229	n.s.	0.0599269	n.s.
Cchcr1	-0.0482616	n.s.	-0.0395228	n.s.
Ccl27a	0.149315	n.s.	-0.0649567	n.s.
Ccm2	-0.102127	n.s.	0.0280443	n.s.
Ccnc	-0.0487537	n.s.	0.0746807	n.s.
Ccnd3	-0.0127946	n.s.	-0.107894	n.s.
Ccndbp1	-0.121944	n.s.	0.074217	n.s.
Ccng1	-0.637188	Downreg	0.0783724	n.s.
Ccnh	0.0860822	n.s.	-0.00405237	n.s.
Ccni	-0.00279912	n.s.	0.236694	n.s.
Ccnl1	0.0244205	n.s.	-0.0274425	n.s.
Ccnl2	0.308933	n.s.	-0.19863	n.s.
Ccnt1	0.306107	n.s.	0.0980746	n.s.
Ccnt2	0.264822	n.s.	0.146719	n.s.
Ccp110	0.599084	n.s.	0.724241	n.s.
Ccs	-0.298977	n.s.	-0.0203383	n.s.
Ccser1	-0.206038	n.s.	-0.142889	n.s.
Ccser2	0.872578	Upreg	0.110376	n.s.
Cct3	0.165043	n.s.	-0.0236444	n.s.
Cct4	0.304199	n.s.	0.273867	n.s.
Cct5	0.166828	n.s.	0.0877208	n.s.
Cct6a	0.145787	n.s.	-0.0774623	n.s.
Cct8	0.0488766	n.s.	-0.0337184	n.s.
Ccz1	-0.0733501	n.s.	0.326999	n.s.
Cd274	0.892479	Upreg	0.0385832	n.s.
Cd276	-0.615901	n.s.	-0.45339	n.s.
Cd2ap	-0.129227	n.s.	0.0806821	n.s.
Cd36	-0.012349	n.s.	-0.0045598	n.s.
Cd47	-0.331076	n.s.	-0.0572945	n.s.
Cd53	-0.0787432	n.s.	-0.0687672	n.s.
Cd55	-0.0795863	n.s.	0.0819582	n.s.
Cd81	-0.170928	n.s.	0.0705577	n.s.
Cd82	0.482094	n.s.	0.0928296	n.s.
Cd9	0.0815876	n.s.	0.0139545	n.s.
Cd99l2	-0.0807458	n.s.	0.195006	n.s.
Cdc123	-0.10492	n.s.	-0.184064	n.s.
Cdc14a	0.702064	Upreg	0.039951	n.s.
Cdc16	-0.055194	n.s.	-0.46656	n.s.
Cdc26	0.330527	n.s.	0.0296561	n.s.
Cdc27	0.506421	n.s.	0.0439182	n.s.
Cdc37	0.254821	n.s.	-0.0759575	n.s.
Cdc40	0.263243	n.s.	0.0505002	n.s.
Cdc42	0.173758	n.s.	0.0867113	n.s.
Cdc42bpa	0.231538	n.s.	-0.0250213	n.s.
Cdc42ep3	0.0352451	n.s.	-0.382873	n.s.
Cdc42se2	-0.287498	n.s.	-0.140593	n.s.
Cdc45	-0.577257	n.s.	-0.0950387	n.s.
Cdc5l	0.00472916	n.s.	0.0441158	n.s.
Cdc7	0.975805	Upreg	0.168126	n.s.
Cdc73	-0.0927246	n.s.	0.0349361	n.s.
Cdca4	0.00364574	n.s.	0.0313433	n.s.
Cdh1	-0.196518	n.s.	-0.366869	n.s.
Cdh2	-0.422	n.s.	0.0911926	n.s.
Cdh23	-0.0673856	n.s.	0.125172	n.s.
Cdhr1	0.128006	n.s.	0.0489524	n.s.
Cdk12	0.216417	n.s.	0.289811	n.s.
Cdk13	0.325953	n.s.	0.169145	n.s.
Cdk14	-0.191783	n.s.	-0.334234	n.s.
Cdk16	-0.137424	n.s.	-0.0589597	n.s.
Cdk19	-0.200903	n.s.	0.0723672	n.s.
Cdk20	-0.403572	n.s.	0.054191	n.s.
Cdk4	-0.155921	n.s.	0.00921089	n.s.
Cdk5	-0.0567746	n.s.	0.0014545	n.s.
Cdk5rap1	0.00557817	n.s.	-0.328595	n.s.
Cdk5rap2	-0.0928062	n.s.	0.0595067	n.s.
Cdk5rap3	-0.234394	n.s.	-0.000816576	n.s.
Cdk6	0.0157959	n.s.	-0.149861	n.s.
Cdk7	0.118953	n.s.	-0.0479776	n.s.
Cdk8	-0.034181	n.s.	-0.15598	n.s.
Cdkal1	-0.571409	n.s.	-0.273416	n.s.
Cdkl2	-0.0191504	n.s.	-0.196789	n.s.
Cdkl3	-0.0309882	n.s.	0.124359	n.s.
Cdkl4	-0.198025	n.s.	-0.185181	n.s.
Cdkl5	0.148342	n.s.	-0.0142928	n.s.
Cdkn1a	1.96104	Upreg	1.33491	Upreg
Cdkn2aipnl	-0.132809	n.s.	0.0907673	n.s.
Cdnf	-0.104129	n.s.	-0.0281133	n.s.
Cdpf1	-0.196062	n.s.	-0.435925	n.s.
Cds1	0.00766816	n.s.	0.380872	n.s.
Cds2	0.366934	n.s.	0.0427719	n.s.
Cdyl	-0.062484	n.s.	-0.104424	n.s.
Cebpg	-0.14327	n.s.	-0.303389	n.s.
Cebpz	0.121173	n.s.	-0.14743	n.s.
Cecr2	-0.610508	Downreg	-0.0505553	n.s.
Celf1	0.0804367	n.s.	0.144747	n.s.
Celf3	0.566493	n.s.	0.136709	n.s.
Celf4	-0.146393	n.s.	-0.0477339	n.s.
Cemip2	-0.0100028	n.s.	0.0365487	n.s.
Cend1	0.596601	Upreg	0.0703329	n.s.
Cenpc1	0.179761	n.s.	0.0765457	n.s.
Cenpt	0.0756578	n.s.	0.169452	n.s.
Cenpx	-0.441723	n.s.	-0.0753027	n.s.
Cep104	-0.18812	n.s.	-0.288215	n.s.
Cep120	-0.0943902	n.s.	-0.225105	n.s.
Cep126	-0.0685631	n.s.	0.399626	n.s.
Cep128	-0.355663	n.s.	-0.0652288	n.s.
Cep135	0.0904423	n.s.	0.019142	n.s.
Cep162	0.028164	n.s.	-0.0391229	n.s.
Cep164	0.0203163	n.s.	0.289857	n.s.
Cep170	0.275497	n.s.	0.360254	n.s.
Cep170b	-0.0619658	n.s.	-0.162097	n.s.
Cep19	0.295332	n.s.	0.0126852	n.s.
Cep290	-0.14722	n.s.	0.258577	n.s.
Cep295	-0.0379799	n.s.	-0.0553087	n.s.
Cep350	-0.0185004	n.s.	-0.0405633	n.s.
Cep41	-0.0383431	n.s.	0.0311858	n.s.
Cep44	-0.0809151	n.s.	-0.084218	n.s.
Cep57	0.0379577	n.s.	0.117611	n.s.
Cep63	-0.0396627	n.s.	0.0524115	n.s.
Cep68	-0.130295	n.s.	-0.0870513	n.s.
Cep76	-0.0308229	n.s.	-0.0320217	n.s.
Cep78	-0.0258302	n.s.	-0.0323809	n.s.
Cep83	-0.00684793	n.s.	-1.83503	Downreg
Cep89	-0.0167989	n.s.	0.0217542	n.s.
Cep95	0.676601	Upreg	0.604434	n.s.
Cep97	0.0538284	n.s.	0.0467592	n.s.
Cept1	-0.145238	n.s.	-0.100263	n.s.
Cerk	-0.0263113	n.s.	-0.316496	n.s.
Cerkl	-0.0387766	n.s.	-0.0473136	n.s.
Cers5	0.129732	n.s.	0.137028	n.s.
Cetn3	-0.139602	n.s.	-0.00484618	n.s.
Cfap100	0.172896	n.s.	0.093663	n.s.
Cfap126	-0.229372	n.s.	-0.0436553	n.s.
Cfap20	-0.0791986	n.s.	-0.165573	n.s.
Cfap206	-0.128921	n.s.	0.320227	n.s.
Cfap298	0.264664	n.s.	0.0582763	n.s.
Cfap299	-0.599965	n.s.	-0.850256	n.s.
Cfap300	0.05084	n.s.	0.335751	n.s.
Cfap36	0.0371663	n.s.	0.335359	n.s.
Cfap410	-0.00561072	n.s.	0.0252543	n.s.
Cfap43	0.0368449	n.s.	-0.0263001	n.s.
Cfap44	0.078941	n.s.	0.0316166	n.s.
Cfap45	-0.019245	n.s.	0.0522275	n.s.
Cfap46	-0.208208	n.s.	-0.117773	n.s.
Cfap47	0.053147	n.s.	0.381658	n.s.
Cfap52	-1.6429	Downreg	-0.00949514	n.s.
Cfap54	0.0470985	n.s.	0.180262	n.s.
Cfap57	-0.707877	Downreg	-0.10054	n.s.
Cfap58	-0.205567	n.s.	0.0938903	n.s.
Cfap61	-0.815819	Downreg	-0.416484	n.s.
Cfap65	-0.154637	n.s.	-0.0753705	n.s.
Cfap69	0.255817	n.s.	0.57438	n.s.
Cfap70	-0.485035	n.s.	-0.313188	n.s.
Cfap74	0.227073	n.s.	-0.0063985	n.s.
Cfap97	-0.0398576	n.s.	0.107256	n.s.
Cfap97d2	-0.619038	n.s.	-0.652098	n.s.
Cfdp1	-0.000396118	n.s.	0.193176	n.s.
Cflar	-0.00820828	n.s.	-0.757114	n.s.
Cgn	-0.269679	n.s.	-0.0230751	n.s.
Cgrrf1	-0.220082	n.s.	-0.0319438	n.s.
Chaf1a	-0.703398	Downreg	-0.727491	n.s.
Champ1	0.102997	n.s.	-0.0465137	n.s.
Chchd3	0.0360423	n.s.	0.0749026	n.s.
Chchd5	-0.16849	n.s.	0.00805275	n.s.
Chchd6	-0.0929187	n.s.	0.282714	n.s.
Chchd7	0.0328122	n.s.	0.0762233	n.s.
Chd1	-0.00354128	n.s.	0.110449	n.s.
Chd1l	0.102306	n.s.	0.291231	n.s.
Chd2	-0.147391	n.s.	-0.0859977	n.s.
Chd3	-0.861386	Downreg	-0.0558449	n.s.
Chd4	-0.218968	n.s.	0.0311524	n.s.
Chd6	-0.182371	n.s.	-0.296876	n.s.
Chd8	0.162439	n.s.	-0.136325	n.s.
Chd9	0.0799791	n.s.	-0.225182	n.s.
Chdh	0.0748185	n.s.	-0.121596	n.s.
Cherp	-0.0441694	n.s.	0.240527	n.s.
Chfr	0.0319291	n.s.	0.107654	n.s.
Chga	-0.0449723	n.s.	0.0151821	n.s.
Chic1	0.250928	n.s.	0.201069	n.s.
Chic2	-0.0611892	n.s.	0.149788	n.s.
Chid1	-0.546508	n.s.	0.0310604	n.s.
Chil5	0.472889	n.s.	0.581993	n.s.
Chka	-0.0690706	n.s.	-0.0866583	n.s.
Chm	0.0592051	n.s.	0.222716	n.s.
Chmp2a	0.176222	n.s.	0.0227325	n.s.
Chmp2b	-0.144637	n.s.	-0.0208162	n.s.
Chmp3	-0.0302783	n.s.	-0.0430601	n.s.
Chmp4b	0.0708201	n.s.	0.348324	n.s.
Chmp5	0.242819	n.s.	0.144454	n.s.
Chmp6	-0.0251427	n.s.	0.0106699	n.s.
Chn1	0.00585751	n.s.	-0.112779	n.s.
Chordc1	0.314948	n.s.	0.386072	n.s.
Chp1	0.232624	n.s.	0.145587	n.s.
Chrac1	-0.0232379	n.s.	0.0363996	n.s.
Chst11	1.24203	Upreg	0.0701893	n.s.
Chst12	-0.877464	Downreg	-0.000557906	n.s.
Chst8	0.766461	Upreg	0.862869	Upreg
Chsy1	0.178923	n.s.	0.175793	n.s.
Chtop	0.252591	n.s.	-0.0747981	n.s.
Chuk	-0.0326051	n.s.	0.212313	n.s.
Ciao1	0.226884	n.s.	-0.304985	n.s.
Ciao2a	-0.0232464	n.s.	-0.058634	n.s.
Ciao2b	-0.0137982	n.s.	-0.0156167	n.s.
Ciapin1	-0.172765	n.s.	-0.310398	n.s.
Cib1	-0.132995	n.s.	-0.0476291	n.s.
Cic	0.465429	n.s.	-0.0376973	n.s.
Cidea	3.57655	Upreg	2.99895	Upreg
Cinp	0.113818	n.s.	-0.00431187	n.s.
Cipc	0.00706473	n.s.	-0.105473	n.s.
Cirbp	0.070059	n.s.	-0.0550879	n.s.
Cisd1	-0.0968964	n.s.	-0.0374638	n.s.
Cisd2	0.32016	n.s.	-0.0824735	n.s.
Ciz1	-0.00769238	n.s.	-0.00589202	n.s.
Ckap5	-0.0509748	n.s.	0.206393	n.s.
Ckmt1	-0.210124	n.s.	-0.153168	n.s.
Clasp1	0.317299	n.s.	0.169759	n.s.
Clasp2	-0.117696	n.s.	-0.136692	n.s.
Clba1	-0.00251346	n.s.	0.00864949	n.s.
Clcc1	-0.185224	n.s.	-0.0930144	n.s.
Clcn3	0.0808963	n.s.	0.158996	n.s.
Clcn4	0.00235544	n.s.	-0.146408	n.s.
Clcn5	-0.935149	Downreg	-0.151156	n.s.
Clcn6	-0.418222	n.s.	0.0801424	n.s.
Clcn7	-0.0448763	n.s.	0.0940185	n.s.
Cldn12	0.498232	n.s.	0.04573	n.s.
Clec16a	0.181961	n.s.	-0.0972554	n.s.
Clgn	-0.0631845	n.s.	-0.264425	n.s.
Clic1	0.832579	Upreg	0.180588	n.s.
Clic4	-0.0546824	n.s.	0.014855	n.s.
Clint1	0.0543904	n.s.	0.402435	n.s.
Clip1	-0.155199	n.s.	-0.0603973	n.s.
Clip3	-0.366516	n.s.	0.0170686	n.s.
Clip4	0.309297	n.s.	0.321375	n.s.
Clk1	0.226955	n.s.	-0.0167795	n.s.
Clk3	0.140438	n.s.	-0.0781568	n.s.
Clk4	0.648349	Upreg	-0.00841316	n.s.
Clmn	0.172191	n.s.	-0.109966	n.s.
Cln3	-0.0751459	n.s.	0.0556764	n.s.
Cln5	0.111561	n.s.	0.00458391	n.s.
Cln8	0.642799	Upreg	-0.127747	n.s.
Clns1a	-0.151722	n.s.	0.051453	n.s.
Clock	0.185147	n.s.	0.637778	n.s.
Clp1	0.37272	n.s.	0.0156593	n.s.
Clpb	-0.364833	n.s.	-0.111867	n.s.
Clpp	0.122872	n.s.	0.082804	n.s.
Clptm1	-0.244654	n.s.	-0.206128	n.s.
Clptm1l	-0.207639	n.s.	0.0911331	n.s.
Clpx	0.0232668	n.s.	0.0799491	n.s.
Clstn1	0.128136	n.s.	-0.167248	n.s.
Clstn2	-0.179927	n.s.	-0.153529	n.s.
Clstn3	0.0700448	n.s.	0.0662203	n.s.
Clta	-0.0703286	n.s.	-0.038591	n.s.
Cltb	0.490297	n.s.	0.044657	n.s.
Cltc	0.253514	n.s.	0.127002	n.s.
Cluap1	-0.0102457	n.s.	0.0244993	n.s.
Cluh	0.0987095	n.s.	0.128211	n.s.
Clybl	-0.0902615	n.s.	0.144118	n.s.
Cmc2	0.24781	n.s.	0.0851143	n.s.
Cmc4	0.21636	n.s.	-0.220805	n.s.
Cmip	0.306504	n.s.	0.191988	n.s.
Cmpk1	0.197205	n.s.	-0.0205758	n.s.
Cmpk2	-0.411116	n.s.	0.053934	n.s.
Cmtm4	0.164643	n.s.	-0.184596	n.s.
Cmtm6	-0.469606	n.s.	0.0699461	n.s.
Cnbp	0.145174	n.s.	-0.00523939	n.s.
Cndp2	-0.264176	n.s.	-0.104758	n.s.
Cnep1r1	-0.129009	n.s.	-0.0450369	n.s.
Cnga2	-0.648053	Downreg	-0.299184	n.s.
Cngb1	-0.452461	n.s.	-0.185538	n.s.
Cnih1	0.0109351	n.s.	-0.159926	n.s.
Cnih4	0.133386	n.s.	-0.0241222	n.s.
Cnksr3	-0.864454	Downreg	0.642034	n.s.
Cnmd	1.75127	Upreg	1.61622	Upreg
Cnn3	-0.293913	n.s.	-0.0258003	n.s.
Cnnm4	0.266329	n.s.	0.0429024	n.s.
Cnot1	-0.115064	n.s.	0.00794389	n.s.
Cnot10	0.226645	n.s.	-0.0391659	n.s.
Cnot2	0.0341951	n.s.	0.242906	n.s.
Cnot4	-0.133401	n.s.	-0.245421	n.s.
Cnot6	-0.0419117	n.s.	-0.00555997	n.s.
Cnot6l	-0.0445902	n.s.	0.407211	n.s.
Cnot8	0.236906	n.s.	0.169918	n.s.
Cnppd1	-0.123067	n.s.	-0.515176	n.s.
Cnpy2	-0.507058	n.s.	0.0200498	n.s.
Cnpy3	-0.0537157	n.s.	0.0206635	n.s.
Cnpy4	-0.080947	n.s.	-0.0332767	n.s.
Cnst	0.0747247	n.s.	0.00895614	n.s.
Cntn1	-0.377976	n.s.	-0.107021	n.s.
Cntn4	-0.229074	n.s.	-0.245451	n.s.
Cntrl	-0.268194	n.s.	-0.104667	n.s.
Cntrob	-0.49166	n.s.	-0.150414	n.s.
Coa3	-0.00252254	n.s.	0.0405776	n.s.
Coa5	-0.10108	n.s.	-0.0280615	n.s.
Coa6	0.0431171	n.s.	-0.139599	n.s.
Cog2	-0.0100382	n.s.	-0.028461	n.s.
Cog3	-0.0130753	n.s.	0.0185886	n.s.
Cog4	0.0034838	n.s.	-0.0182716	n.s.
Cog5	-0.038397	n.s.	-0.0319137	n.s.
Cog6	0.0311965	n.s.	-0.13855	n.s.
Cog7	-0.309802	n.s.	-0.122609	n.s.
Coil	-1.71678	Downreg	-0.114631	n.s.
Colgalt1	-0.506164	n.s.	-0.0842455	n.s.
Commd10	-0.214755	n.s.	0.470972	n.s.
Commd3	-0.125608	n.s.	-0.00601714	n.s.
Commd6	-0.20698	n.s.	-0.0216546	n.s.
Commd7	-0.17233	n.s.	-0.0513698	n.s.
Commd8	-0.298627	n.s.	0.0480789	n.s.
Commd9	-0.0654947	n.s.	-0.0134217	n.s.
Comt	-0.615755	Downreg	0.0077518	n.s.
Copa	0.770984	Upreg	0.0660245	n.s.
Copb1	-0.0533708	n.s.	-0.0118873	n.s.
Copb2	0.0810306	n.s.	-0.0870553	n.s.
Cope	-0.194328	n.s.	0.0791715	n.s.
Copg1	-0.189126	n.s.	0.207311	n.s.
Copg2	-0.253244	n.s.	-0.278843	n.s.
Cops2	0.16491	n.s.	0.0551975	n.s.
Cops3	0.0483114	n.s.	-0.0351521	n.s.
Cops4	0.0026125	n.s.	-0.0340298	n.s.
Cops5	0.152996	n.s.	0.0366589	n.s.
Cops7a	-0.112098	n.s.	-0.0235492	n.s.
Cops7b	-0.0999745	n.s.	0.0152907	n.s.
Cops8	-0.0931277	n.s.	0.206327	n.s.
Cops9	-0.11233	n.s.	-0.0836521	n.s.
Copz1	0.0790088	n.s.	0.137215	n.s.
Coq10a	-0.11609	n.s.	-0.0819806	n.s.
Coq10b	0.225578	n.s.	-0.169475	n.s.
Coq3	-0.404667	n.s.	-0.0214245	n.s.
Coq4	0.0323608	n.s.	-0.276551	n.s.
Coq5	0.0438059	n.s.	-0.116796	n.s.
Coq6	-0.0201144	n.s.	-0.104599	n.s.
Coq7	0.0426965	n.s.	-0.115729	n.s.
Coq8a	-1.5453	Downreg	-0.100358	n.s.
Coq8b	0.656693	Upreg	0.0342295	n.s.
Coq9	-0.383601	n.s.	-0.233259	n.s.
Coro1b	0.016556	n.s.	0.0659495	n.s.
Coro1c	0.0364905	n.s.	3.36105e-05	n.s.
Coro2a	-0.193164	n.s.	-0.748396	n.s.
Cotl1	-0.769466	n.s.	-0.0286518	n.s.
Cox10	0.235866	n.s.	-0.104829	n.s.
Cox14	0.103058	n.s.	0.0463056	n.s.
Cox15	-0.343275	n.s.	-0.185502	n.s.
Cox18	-0.0630921	n.s.	-0.0740514	n.s.
Cox19	-0.159336	n.s.	-1.15677	n.s.
Cox5a	0.0626023	n.s.	0.410988	n.s.
Cox5b	0.011942	n.s.	0.0156154	n.s.
Cox6a1	-0.0211142	n.s.	-0.0526734	n.s.
Cox6b1	0.00562827	n.s.	0.0876516	n.s.
Cox7a2	-0.0848588	n.s.	-0.00280097	n.s.
Cox7b	-0.0697243	n.s.	0.0259505	n.s.
Cox8a	0.0737611	n.s.	0.199878	n.s.
Cpd	-0.142791	n.s.	0.138944	n.s.
Cpeb1	-0.341906	n.s.	-0.107923	n.s.
Cpeb2	0.747766	Upreg	0.193539	n.s.
Cpeb4	0.805411	Upreg	0.92503	n.s.
Cplane1	-0.180982	n.s.	-0.128871	n.s.
Cplane2	-0.25741	n.s.	-0.30913	n.s.
Cplx2	0.101571	n.s.	0.025388	n.s.
Cpn1	-0.554254	n.s.	-0.0579675	n.s.
Cpne3	-0.348553	n.s.	-0.091158	n.s.
Cpped1	-0.163803	n.s.	0.0609673	n.s.
Cpsf2	0.212924	n.s.	-0.0117269	n.s.
Cpsf3	-0.0585081	n.s.	0.218804	n.s.
Cpsf4	0.0598385	n.s.	0.0026451	n.s.
Cpsf6	-0.107363	n.s.	-0.188919	n.s.
Cpt1c	-0.0860295	n.s.	-0.0634525	n.s.
Cpt2	-0.109133	n.s.	-0.135064	n.s.
Cptp	-0.00430154	n.s.	-0.0289228	n.s.
Cr1l	-0.100522	n.s.	0.0784599	n.s.
Cradd	0.0228854	n.s.	0.106392	n.s.
Cramp1l	0.712102	n.s.	-0.0785555	n.s.
Crat	-0.173649	n.s.	-0.0890951	n.s.
Crcp	-0.272951	n.s.	0.072415	n.s.
Creb1	0.00841213	n.s.	0.204537	n.s.
Creb3	0.574242	Upreg	-0.0615914	n.s.
Creb3l1	-0.238392	n.s.	0.0651788	n.s.
Creb3l2	2.28727	Upreg	1.89302	Upreg
Crebbp	0.129335	n.s.	-0.150209	n.s.
Crebrf	-0.288997	n.s.	0.0358977	n.s.
Creg1	-0.224151	n.s.	-0.0441292	n.s.
Creld1	-0.0647426	n.s.	-0.0876103	n.s.
Creld2	-0.0475865	n.s.	0.0022228	n.s.
Crip3	-1.7365	Downreg	-0.127798	n.s.
Cript	0.214988	n.s.	-0.0561982	n.s.
Crk	0.0560502	n.s.	0.205789	n.s.
Crkl	0.139732	n.s.	0.212557	n.s.
Crlf3	0.0393257	n.s.	0.0335341	n.s.
Crnkl1	-0.0978295	n.s.	0.287468	n.s.
Crocc	0.157416	n.s.	0.795157	n.s.
Crot	-0.0944109	n.s.	-0.0393589	n.s.
Crtc1	0.00109183	n.s.	0.140567	n.s.
Crtc2	-0.120515	n.s.	0.0036372	n.s.
Crtc3	-0.0687813	n.s.	0.12188	n.s.
Cry2	0.0205539	n.s.	-0.180262	n.s.
Cryl1	-0.115393	n.s.	0.0519733	n.s.
Crym	-0.0857959	n.s.	-0.162691	n.s.
Cs	-0.253789	n.s.	-0.0599212	n.s.
Csad	-0.174965	n.s.	-0.00586443	n.s.
Csde1	0.0608215	n.s.	-0.0757214	n.s.
Cse1l	-0.0358627	n.s.	0.0222361	n.s.
Csnk1a1	0.0656437	n.s.	-0.077972	n.s.
Csnk1d	0.248152	n.s.	0.575548	n.s.
Csnk1e	0.0605439	n.s.	0.0570922	n.s.
Csnk1g1	-0.059815	n.s.	0.214645	n.s.
Csnk1g2	-0.0885975	n.s.	-0.213025	n.s.
Csnk1g3	-0.100592	n.s.	-0.017229	n.s.
Csnk2a1	-0.173064	n.s.	0.0585431	n.s.
Cspp1	0.324554	n.s.	0.0799841	n.s.
Csrnp2	-0.580015	n.s.	-0.370766	n.s.
Csrnp3	-0.515834	n.s.	-0.27132	n.s.
Csrp1	-0.0281745	n.s.	0.181888	n.s.
Cst3	-0.0959936	n.s.	-0.0381057	n.s.
Cstf1	0.221286	n.s.	0.0295381	n.s.
Ctbp1	-0.234142	n.s.	-0.0205877	n.s.
Ctc1	-0.439566	n.s.	-0.0610179	n.s.
Ctcf	-0.10044	n.s.	0.0239979	n.s.
Ctdsp2	0.153281	n.s.	0.237938	n.s.
Ctdspl2	-0.0125991	n.s.	-0.0409316	n.s.
Ctif	0.296834	n.s.	-0.200194	n.s.
Ctnna1	0.130487	n.s.	0.0171314	n.s.
Ctnna2	-0.110426	n.s.	-0.168351	n.s.
Ctnnbip1	0.103002	n.s.	0.0394297	n.s.
Ctnnbl1	0.106298	n.s.	-0.0287793	n.s.
Ctnnd2	0.155315	n.s.	0.427642	n.s.
Ctns	0.00740311	n.s.	-0.238912	n.s.
Ctps	0.240142	n.s.	-0.0186204	n.s.
Ctps2	-0.161644	n.s.	0.0591288	n.s.
Ctr9	0.116419	n.s.	0.0860566	n.s.
Ctsb	0.0556724	n.s.	0.0992214	n.s.
Ctsc	-0.112001	n.s.	-0.055704	n.s.
Ctss	-0.0329181	n.s.	-0.0524685	n.s.
Cttn	-0.0477627	n.s.	0.00183986	n.s.
Cttnbp2	-1.92491	Downreg	-0.540895	n.s.
Cttnbp2nl	0.200816	n.s.	-0.154736	n.s.
Ctxn3	-0.0390935	n.s.	-0.0963747	n.s.
Cuedc2	-0.294258	n.s.	-0.0425126	n.s.
Cul1	-0.161208	n.s.	-0.00863944	n.s.
Cul2	0.0281081	n.s.	-0.101714	n.s.
Cul3	0.0362895	n.s.	0.142688	n.s.
Cul4a	-0.751705	Downreg	0.864175	n.s.
Cul4b	0.124714	n.s.	0.0574037	n.s.
Cul5	-0.0338619	n.s.	0.112655	n.s.
Cul9	-0.117915	n.s.	0.0860346	n.s.
Cutc	-0.106273	n.s.	-0.0290631	n.s.
Cux1	-0.0588692	n.s.	0.0856194	n.s.
Cwc15	-0.0298764	n.s.	0.23892	n.s.
Cwc22	0.0753585	n.s.	0.0231423	n.s.
Cwc25	0.0461017	n.s.	0.0322289	n.s.
Cwf19l1	0.0302959	n.s.	-0.0469774	n.s.
Cwf19l2	0.0889064	n.s.	-0.0719936	n.s.
Cx3cl1	-0.7409	Downreg	-0.191645	n.s.
Cyb561	-0.00557358	n.s.	0.0896532	n.s.
Cyb5a	-0.284467	n.s.	0.0635071	n.s.
Cyb5b	0.155753	n.s.	0.0380763	n.s.
Cyb5d1	-0.491151	n.s.	-0.827269	Downreg
Cyb5d2	0.0229317	n.s.	-0.0263344	n.s.
Cyb5r1	-0.176393	n.s.	-0.00485129	n.s.
Cyb5r4	-0.0293012	n.s.	-0.0239268	n.s.
Cyb5rl	-0.123507	n.s.	-0.0197472	n.s.
Cybc1	-0.0214073	n.s.	-0.0477652	n.s.
Cycs	0.161517	n.s.	0.073761	n.s.
Cyfip1	0.0417158	n.s.	0.0779611	n.s.
Cyfip2	-0.230075	n.s.	-0.1868	n.s.
Cyhr1	-0.268173	n.s.	-0.0895961	n.s.
Cyld	-0.52526	Downreg	-0.261913	n.s.
Cyp20a1	-0.206693	n.s.	-0.0124075	n.s.
Cyp2c23	-0.14198	n.s.	-0.625587	n.s.
Cyp2f2	-0.0510967	n.s.	-0.0239026	n.s.
Cyp2j12	-0.388658	n.s.	-0.086336	n.s.
Cyp2u1	-0.782845	n.s.	-0.192168	n.s.
Cyp4f13	-0.0283891	n.s.	0.0858341	n.s.
Cyp51	1.03825	Upreg	-0.00470917	n.s.
Cystm1	0.166971	n.s.	-0.141775	n.s.
Cyth1	-0.584286	n.s.	-0.0609787	n.s.
Cyth3	-0.751716	Downreg	-0.0762764	n.s.
D11Wsu47e	-0.114975	n.s.	-0.107185	n.s.
D130043K22Rik	-0.306478	n.s.	0.163248	n.s.
D1Ertd622e	-0.00652954	n.s.	0.147339	n.s.
D230025D16Rik	0.332762	n.s.	0.103063	n.s.
D2hgdh	-0.0867612	n.s.	-0.053129	n.s.
D3Ertd751e	-0.151195	n.s.	0.00943991	n.s.
D430042O09Rik	0.183374	n.s.	0.26026	n.s.
D5Ertd579e	0.543891	n.s.	0.41207	n.s.
D6Wsu163e	-0.0623533	n.s.	0.114633	n.s.
D930020B18Rik	-1.93604	Downreg	-1.57348	Downreg
Daam1	0.862142	Upreg	0.446891	n.s.
Dab2ip	-1.09107	Downreg	-0.118386	n.s.
Dad1	0.136871	n.s.	0.158127	n.s.
Dag1	0.20527	n.s.	-0.198565	n.s.
Dagla	-0.0269805	n.s.	-0.303574	n.s.
Daglb	0.127688	n.s.	-0.239931	n.s.
Dand5	-0.391136	n.s.	-0.00569007	n.s.
Dap	-0.278765	n.s.	-0.259213	n.s.
Dap3	0.495337	n.s.	0.140814	n.s.
Dapk1	-0.0193475	n.s.	0.119409	n.s.
Dars	-0.337808	n.s.	0.0848487	n.s.
Dars2	0.0410964	n.s.	0.114319	n.s.
Dazap1	0.0655675	n.s.	0.132282	n.s.
Dazap2	-0.0536082	n.s.	0.0540979	n.s.
Dbn1	0.0587138	n.s.	-0.0480337	n.s.
Dbnl	-0.151175	n.s.	-0.134684	n.s.
Dbt	-0.134331	n.s.	0.149783	n.s.
Dcaf11	-0.230399	n.s.	-0.0944389	n.s.
Dcaf12	0.0528284	n.s.	-0.208554	n.s.
Dcaf13	0.188619	n.s.	-0.00160409	n.s.
Dcaf15	0.0607636	n.s.	0.0580522	n.s.
Dcaf17	-0.203506	n.s.	0.0220584	n.s.
Dcaf4	0.196569	n.s.	0.237754	n.s.
Dcaf5	0.0647976	n.s.	-0.182763	n.s.
Dcaf6	-0.272795	n.s.	0.108505	n.s.
Dcaf7	-0.0242398	n.s.	-0.0305195	n.s.
Dcaf8	-0.320617	n.s.	0.118739	n.s.
Dcakd	-0.188348	n.s.	-0.218662	n.s.
Dcdc2a	-0.827947	Downreg	-0.205125	n.s.
Dck	-0.252305	n.s.	-0.098617	n.s.
Dclk1	0.00609691	n.s.	-0.121742	n.s.
Dclk3	0.0942114	n.s.	0.525227	n.s.
Dclre1c	0.242916	n.s.	0.141048	n.s.
Dcp1b	0.10161	n.s.	-0.0406498	n.s.
Dcps	-0.316669	n.s.	-0.492212	n.s.
Dcst1	-0.377687	n.s.	-0.362036	n.s.
Dctn1	-0.117284	n.s.	0.0990787	n.s.
Dctn2	-0.199272	n.s.	0.0388649	n.s.
Dctn4	-0.172589	n.s.	0.0663488	n.s.
Dctn5	-0.0192853	n.s.	-0.0515704	n.s.
Dctn6	-0.0491181	n.s.	-0.00997395	n.s.
Dcun1d1	0.082408	n.s.	0.150572	n.s.
Dcun1d2	-0.10541	n.s.	0.387509	n.s.
Dcun1d3	0.137154	n.s.	-0.107625	n.s.
Dcun1d4	0.13405	n.s.	0.153051	n.s.
Dcx	-0.41555	n.s.	-0.196874	n.s.
Dda1	0.0287379	n.s.	0.0816743	n.s.
Ddb1	-0.0066826	n.s.	-0.0100505	n.s.
Ddhd2	-0.246824	n.s.	-0.331142	n.s.
Ddi2	-0.0129943	n.s.	-0.072662	n.s.
Ddit3	-0.0905392	n.s.	-0.085234	n.s.
Ddo	0.0599218	n.s.	-0.0513672	n.s.
Ddost	-0.367768	n.s.	0.019107	n.s.
Ddrgk1	-0.120986	n.s.	0.00105319	n.s.
Ddx1	-0.0573257	n.s.	-0.0735716	n.s.
Ddx10	0.238648	n.s.	-0.00866602	n.s.
Ddx17	-0.017826	n.s.	-0.073486	n.s.
Ddx18	0.152257	n.s.	-0.077435	n.s.
Ddx19a	0.253406	n.s.	0.189077	n.s.
Ddx19b	0.103332	n.s.	-0.0630819	n.s.
Ddx20	0.000891666	n.s.	0.00779123	n.s.
Ddx21	0.50267	n.s.	-0.0321047	n.s.
Ddx23	0.0449345	n.s.	0.0155994	n.s.
Ddx24	0.293915	n.s.	0.0432923	n.s.
Ddx27	0.513961	n.s.	0.00441688	n.s.
Ddx39b	0.128038	n.s.	0.218338	n.s.
Ddx3x	0.781986	Upreg	-0.0445191	n.s.
Ddx3y	0.0463216	n.s.	-0.181865	n.s.
Ddx41	0.329201	n.s.	0.0552878	n.s.
Ddx42	0.0393082	n.s.	0.0736828	n.s.
Ddx46	-0.0305263	n.s.	0.0620816	n.s.
Ddx47	-0.120823	n.s.	-0.040915	n.s.
Ddx5	0.129167	n.s.	-0.0164986	n.s.
Ddx50	0.120918	n.s.	0.135949	n.s.
Ddx52	0.122732	n.s.	-0.0257139	n.s.
Ddx54	0.168352	n.s.	-0.00273359	n.s.
Ddx55	-0.163272	n.s.	-0.00312621	n.s.
Ddx58	-0.0446293	n.s.	-0.134302	n.s.
Ddx59	-0.0990872	n.s.	-0.181233	n.s.
Ddx6	0.0875933	n.s.	0.285713	n.s.
Decr2	-0.197337	n.s.	-0.0560386	n.s.
Dedd2	0.0474285	n.s.	0.102173	n.s.
Degs1	0.081433	n.s.	-0.0385531	n.s.
Dek	-0.0646714	n.s.	0.0215499	n.s.
Dele1	-0.248554	n.s.	0.0225436	n.s.
Dennd1a	-0.056785	n.s.	0.100267	n.s.
Dennd2a	-0.142142	n.s.	-0.29056	n.s.
Dennd3	0.00291566	n.s.	0.0833238	n.s.
Dennd4a	-0.172975	n.s.	0.124645	n.s.
Dennd4b	-0.314503	n.s.	-0.0375895	n.s.
Dennd4c	0.0801958	n.s.	-0.136211	n.s.
Dennd5a	-0.130412	n.s.	-0.120367	n.s.
Dennd5b	-0.111654	n.s.	-0.276111	n.s.
Dennd6a	0.0370149	n.s.	-0.101629	n.s.
Dennd6b	-0.269547	n.s.	-0.147033	n.s.
Dera	-0.0919517	n.s.	-0.0526468	n.s.
Derl1	-0.231857	n.s.	0.265371	n.s.
Desi2	0.0434014	n.s.	-0.0143075	n.s.
Det1	-0.181012	n.s.	0.0269206	n.s.
Dffa	-0.038012	n.s.	0.0222705	n.s.
Dgat1	-0.257106	n.s.	0.025796	n.s.
Dgkd	1.17371	Upreg	0.252642	n.s.
Dgke	-0.304644	n.s.	0.011894	n.s.
Dgkg	1.58352	Upreg	1.35131	Upreg
Dglucy	-1.66428	Downreg	-2.91565	Downreg
Dguok	-0.101931	n.s.	0.0417306	n.s.
Dhcr24	-0.0529662	n.s.	-0.239336	n.s.
Dhdds	0.387526	n.s.	-0.00684758	n.s.
Dhps	0.00941202	n.s.	0.0333794	n.s.
Dhrs1	-0.226439	n.s.	-0.0632839	n.s.
Dhrs3	0.248705	n.s.	0.0556225	n.s.
Dhrs4	-0.728877	n.s.	-0.0410544	n.s.
Dhrs7	-0.177599	n.s.	0.0146799	n.s.
Dhrs7b	0.101039	n.s.	-0.0433576	n.s.
Dhx15	0.349117	n.s.	-0.00726814	n.s.
Dhx29	0.09709	n.s.	0.0250042	n.s.
Dhx30	-0.0575569	n.s.	-0.109088	n.s.
Dhx32	0.0863506	n.s.	-0.11779	n.s.
Dhx33	0.756793	Upreg	0.00478079	n.s.
Dhx34	0.0388463	n.s.	0.00287356	n.s.
Dhx35	-0.296801	n.s.	-0.0333972	n.s.
Dhx36	-0.179162	n.s.	-0.0215152	n.s.
Dhx40	0.174848	n.s.	0.00729749	n.s.
Dhx57	-0.246062	n.s.	-0.0314583	n.s.
Dhx8	-0.276112	n.s.	0.055864	n.s.
Dhx9	0.388782	n.s.	-0.059236	n.s.
Diaph1	-0.00698062	n.s.	-0.19269	n.s.
Diaph2	-0.162346	n.s.	-0.0029938	n.s.
Dicer1	0.148027	n.s.	0.136087	n.s.
Dido1	-0.102151	n.s.	0.225088	n.s.
Dip2b	-0.0906761	n.s.	0.151794	n.s.
Dip2c	0.0310967	n.s.	0.557834	n.s.
Dipk1a	0.943227	Upreg	0.940276	n.s.
Dipk2a	1.60161	Upreg	-0.0431951	n.s.
Diras1	0.0636873	n.s.	0.0280304	n.s.
Dis3l	-0.359036	n.s.	-0.137279	n.s.
Dis3l2	-0.106493	n.s.	-0.317752	n.s.
Disp1	0.106254	n.s.	-0.121106	n.s.
Dixdc1	-0.737061	n.s.	-0.139032	n.s.
Dkc1	-0.100253	n.s.	-0.0267189	n.s.
Dlat	0.115914	n.s.	0.349067	n.s.
Dld	0.210004	n.s.	0.0373139	n.s.
Dlg1	0.178736	n.s.	-0.0218175	n.s.
Dlg2	1.1871	Upreg	0.445748	n.s.
Dlg3	-0.115254	n.s.	-0.126982	n.s.
Dlg4	0.207081	n.s.	0.220574	n.s.
Dlg5	-0.149119	n.s.	0.0417087	n.s.
Dlgap3	0.0684602	n.s.	0.000541784	n.s.
Dlgap4	-0.242563	n.s.	-0.591375	n.s.
Dlst	0.0278178	n.s.	0.0989734	n.s.
Dmac2l	-0.354563	n.s.	-0.0240179	n.s.
Dmap1	-0.219927	n.s.	-0.00326841	n.s.
Dmkn	0.372918	n.s.	0.0621876	n.s.
Dmtn	-0.0209756	n.s.	0.307559	n.s.
Dmxl1	0.0680318	n.s.	0.0465739	n.s.
Dmxl2	-0.0250725	n.s.	-0.351058	n.s.
Dnaaf1	-0.214548	n.s.	-0.100658	n.s.
Dnah11	-0.0444125	n.s.	0.0484591	n.s.
Dnah7a	-0.168696	n.s.	-0.00329375	n.s.
Dnah9	0.460908	n.s.	0.0838755	n.s.
Dnaja1	0.546502	Upreg	0.0152974	n.s.
Dnaja2	-0.0443341	n.s.	-2.01632	Downreg
Dnaja3	0.120466	n.s.	-0.0344459	n.s.
Dnajb1	-0.0743834	n.s.	-0.00767087	n.s.
Dnajb11	-0.0409947	n.s.	0.0467777	n.s.
Dnajb12	-0.0744943	n.s.	-0.496887	n.s.
Dnajb13	-0.56636	Downreg	0.293577	n.s.
Dnajb14	0.851255	Upreg	-0.00249338	n.s.
Dnajb2	0.808334	Upreg	0.290412	n.s.
Dnajb4	0.143108	n.s.	-0.129819	n.s.
Dnajb6	0.133635	n.s.	0.0531437	n.s.
Dnajc10	-0.160097	n.s.	-0.29582	n.s.
Dnajc11	0.0242252	n.s.	-0.116807	n.s.
Dnajc12	1.0481	Upreg	0.0804997	n.s.
Dnajc13	-0.0950524	n.s.	0.190445	n.s.
Dnajc15	0.0480817	n.s.	0.271449	n.s.
Dnajc16	0.301166	n.s.	-0.0135439	n.s.
Dnajc18	0.131426	n.s.	-0.0142823	n.s.
Dnajc19	-0.255171	n.s.	0.221062	n.s.
Dnajc2	0.064529	n.s.	-0.00600766	n.s.
Dnajc24	0.139856	n.s.	0.16051	n.s.
Dnajc27	0.347504	n.s.	0.450103	n.s.
Dnajc3	-0.104357	n.s.	-0.133987	n.s.
Dnajc4	-0.378506	n.s.	-0.0178176	n.s.
Dnajc5	0.078389	n.s.	-0.247803	n.s.
Dnajc6	-0.0496607	n.s.	-0.27123	n.s.
Dnajc8	-0.0331701	n.s.	0.0600084	n.s.
Dnajc9	-0.27453	n.s.	0.0136753	n.s.
Dnal1	0.0691845	n.s.	0.272464	n.s.
Dnal4	-0.438864	n.s.	-0.20709	n.s.
Dnali1	-0.770562	Downreg	-0.0335237	n.s.
Dnase1l1	-0.0972388	n.s.	-0.0417732	n.s.
Dner	0.0362495	n.s.	1.14312	Upreg
Dnlz	0.00949632	n.s.	-0.0707121	n.s.
Dnm1	-0.0514468	n.s.	0.0545639	n.s.
Dnm1l	0.0641373	n.s.	0.078148	n.s.
Dnm2	-0.214717	n.s.	-0.284992	n.s.
Dnmbp	-0.085549	n.s.	-0.0604849	n.s.
Dnmt1	-0.0711106	n.s.	-0.0606067	n.s.
Dnmt3a	-0.1414	n.s.	-0.135536	n.s.
Dnttip1	0.0473648	n.s.	-0.122171	n.s.
Dnttip2	0.383154	n.s.	0.00425071	n.s.
Dock11	-0.138973	n.s.	-0.00848307	n.s.
Dock3	0.205553	n.s.	0.647646	n.s.
Dock7	-0.00291288	n.s.	0.185428	n.s.
Dock8	0.798424	Upreg	0.979267	Upreg
Dolpp1	0.18545	n.s.	0.0896185	n.s.
Dop1a	-0.174175	n.s.	-0.49368	n.s.
Dop1b	0.081988	n.s.	-0.0954317	n.s.
Dot1l	2.57538	Upreg	0.0882802	n.s.
Dpagt1	-0.0388665	n.s.	-0.0812061	n.s.
Dpf2	0.193851	n.s.	0.0979914	n.s.
Dpf3	0.314567	n.s.	-0.105992	n.s.
Dph1	0.394938	n.s.	0.254704	n.s.
Dph3	0.498382	n.s.	0.0679374	n.s.
Dph5	0.10162	n.s.	0.0457	n.s.
Dph6	-0.384402	n.s.	-0.120679	n.s.
Dph7	-0.407591	n.s.	0.0406107	n.s.
Dpm2	0.0847223	n.s.	0.0870735	n.s.
Dpp3	-0.0845192	n.s.	-0.00563159	n.s.
Dpp8	-0.0954341	n.s.	0.0967257	n.s.
Dpp9	-0.50249	n.s.	-0.252519	n.s.
Dpy19l3	0.0343535	n.s.	0.075613	n.s.
Dpy30	-0.112332	n.s.	-0.00878514	n.s.
Dpysl2	-0.0933316	n.s.	-0.0769251	n.s.
Dpysl3	-0.135314	n.s.	-0.0420611	n.s.
Dpysl5	-0.58	n.s.	0.00840793	n.s.
Dr1	-0.113617	n.s.	-0.01425	n.s.
Dram2	-0.190476	n.s.	0.0233088	n.s.
Drc1	-0.0423911	n.s.	-0.112841	n.s.
Drc3	-0.270949	n.s.	0.153252	n.s.
Drc7	-0.357582	n.s.	-0.158971	n.s.
Drd2	0.610132	n.s.	0.0485178	n.s.
Drg1	1.23245	Upreg	1.00623	Upreg
Drg2	-0.0758148	n.s.	-0.0661704	n.s.
Drosha	0.270538	n.s.	-0.018419	n.s.
Dscam	-0.166994	n.s.	-0.103073	n.s.
Dscaml1	-0.0803208	n.s.	-0.049994	n.s.
Dsp	0.00724504	n.s.	-0.050556	n.s.
Dst	-0.449667	n.s.	-0.207972	n.s.
Dstn	0.0473941	n.s.	-0.214363	n.s.
Dstyk	-0.0272169	n.s.	0.0634041	n.s.
Dtd1	-0.186959	n.s.	-0.114149	n.s.
Dtd2	-0.159843	n.s.	-0.031938	n.s.
Dtna	0.131183	n.s.	0.225746	n.s.
Dtnb	0.0200022	n.s.	0.128701	n.s.
Dtwd1	0.11084	n.s.	0.0914223	n.s.
Dtx1	-0.0713451	n.s.	0.580688	n.s.
Dtx3	0.0539203	n.s.	0.0019405	n.s.
Dtx3l	-0.51747	n.s.	-0.204037	n.s.
Dtx4	0.506886	n.s.	0.107305	n.s.
Dtymk	-0.00868903	n.s.	-0.0732753	n.s.
Dusp11	0.210412	n.s.	0.0216388	n.s.
Dusp12	0.0350039	n.s.	-0.190903	n.s.
Dusp14	1.05911	Upreg	-0.159193	n.s.
Dusp16	-0.206674	n.s.	-0.842791	n.s.
Dusp8	-0.327585	n.s.	-0.0897957	n.s.
Dut	-0.0948028	n.s.	-0.1731	n.s.
Dvl3	-0.0122078	n.s.	0.038682	n.s.
Dydc2	0.108571	n.s.	-0.0917456	n.s.
Dym	-0.00755263	n.s.	0.0096247	n.s.
Dync1h1	0.0949835	n.s.	-0.0454428	n.s.
Dync1i1	-0.0518362	n.s.	-0.0614009	n.s.
Dync1i2	0.0611037	n.s.	0.0463319	n.s.
Dync1li1	0.195066	n.s.	0.363791	n.s.
Dync1li2	-0.361514	n.s.	0.0196895	n.s.
Dync2h1	-0.0493969	n.s.	-0.0154035	n.s.
Dync2li1	-0.230843	n.s.	-0.0907508	n.s.
Dynll2	0.0345444	n.s.	-0.0123454	n.s.
Dynlrb1	0.0590268	n.s.	0.0427208	n.s.
Dynlrb2	-0.722861	Downreg	-0.288425	n.s.
Dynlt1a	-0.0278307	n.s.	0.2257	n.s.
Dynlt1b	0.366059	n.s.	0.117433	n.s.
Dynlt1f	0.00176312	n.s.	0.212173	n.s.
Dyrk1a	-0.00368968	n.s.	0.0313285	n.s.
Dyrk2	-0.219432	n.s.	-0.0796169	n.s.
Dyrk3	0.00515805	n.s.	0.0877549	n.s.
Dyrk4	0.211829	n.s.	0.145143	n.s.
Dzank1	0.266732	n.s.	0.360299	n.s.
Dzip1l	0.153826	n.s.	0.065313	n.s.
Dzip3	-0.29247	n.s.	-0.0755996	n.s.
E130309D02Rik	0.0304613	n.s.	0.0205332	n.s.
E2f1	-1.75133	Downreg	-0.0804476	n.s.
E2f4	-0.1044	n.s.	0.0434172	n.s.
E330009J07Rik	0.0664655	n.s.	0.0263548	n.s.
E4f1	0.0798716	n.s.	-0.134129	n.s.
Eaf1	-0.077221	n.s.	-0.0197069	n.s.
Eapp	0.225169	n.s.	-0.121201	n.s.
Ebag9	-0.132073	n.s.	7.00907e-05	n.s.
Ebf1	0.0500927	n.s.	0.307147	n.s.
Ebf2	0.0257011	n.s.	0.11449	n.s.
Ebf3	-0.0558069	n.s.	0.161239	n.s.
Ebf4	-0.802901	Downreg	-0.748324	Downreg
Ebp	-0.233276	n.s.	0.0289718	n.s.
Ecd	0.0963391	n.s.	-0.0487427	n.s.
Ece1	0.590186	Upreg	0.0276596	n.s.
Ech1	-0.206948	n.s.	0.00872162	n.s.
Echdc1	-0.00621525	n.s.	0.138982	n.s.
Eci1	-0.640947	n.s.	-0.0601118	n.s.
Eci2	0.263542	n.s.	0.045314	n.s.
Ecpas	-0.27916	n.s.	-0.128096	n.s.
Ecsit	0.355123	n.s.	0.0225358	n.s.
Ect2	-0.295853	n.s.	-0.0188688	n.s.
Edc3	-0.00139945	n.s.	-0.318611	n.s.
Edc4	0.0350509	n.s.	-0.0964466	n.s.
Edem2	0.365528	n.s.	-0.0786003	n.s.
Edem3	0.077918	n.s.	0.030562	n.s.
Edf1	-0.156816	n.s.	-0.0192967	n.s.
Edrf1	0.485728	n.s.	-0.158709	n.s.
Eea1	0.209898	n.s.	-0.19385	n.s.
Eed	-0.0474573	n.s.	0.333016	n.s.
Eef1a2	-0.0212791	n.s.	-0.04196	n.s.
Eef1akmt1	-0.0501038	n.s.	-0.0948172	n.s.
Eef1d	0.106394	n.s.	-0.0325196	n.s.
Eef2	0.20296	n.s.	0.0676862	n.s.
Eef2k	-0.28651	n.s.	-0.149391	n.s.
Eef2kmt	-0.372617	n.s.	-1.9153	Downreg
Eefsec	0.226726	n.s.	0.0995157	n.s.
Efcab10	0.269421	n.s.	-0.125216	n.s.
Efcab11	-0.101901	n.s.	-0.0696834	n.s.
Efcab12	0.00510706	n.s.	-0.00117668	n.s.
Efcab14	0.19799	n.s.	0.0710026	n.s.
Efcab2	-0.0667761	n.s.	-0.0799442	n.s.
Efcab6	0.0714898	n.s.	1.44668	Upreg
Efhb	-0.0235364	n.s.	0.146038	n.s.
Efhc1	0.0783345	n.s.	0.0423811	n.s.
Efhc2	1.1342	Upreg	0.419852	n.s.
Efl1	0.037338	n.s.	-0.286748	n.s.
Efna3	-1.20128	Downreg	-0.248851	n.s.
Efna5	-0.869612	Downreg	-1.04331	Downreg
Efr3a	0.0049196	n.s.	-0.100064	n.s.
Efr3b	2.04401	Upreg	2.09747	Upreg
Eftud2	-0.135042	n.s.	-0.125183	n.s.
Egln1	-0.13328	n.s.	-0.207337	n.s.
Egln2	0.173825	n.s.	-0.015976	n.s.
Ehbp1	0.104078	n.s.	0.22793	n.s.
Ehd1	1.69175	Upreg	0.0406308	n.s.
Ehd3	0.114886	n.s.	0.176706	n.s.
Ehd4	0.0674105	n.s.	-0.0276359	n.s.
Ehmt1	-0.00151852	n.s.	-0.103508	n.s.
Ehmt2	0.0114862	n.s.	-0.0230555	n.s.
Ei24	-0.030832	n.s.	-0.0854722	n.s.
Eif1a	0.20868	n.s.	-0.0767242	n.s.
Eif1ax	-0.135272	n.s.	-0.0144484	n.s.
Eif1b	0.370686	n.s.	-0.0594229	n.s.
Eif2a	-0.0292981	n.s.	-0.172954	n.s.
Eif2b1	0.0816694	n.s.	0.0775103	n.s.
Eif2b2	0.0137778	n.s.	-0.0358709	n.s.
Eif2b3	0.30599	n.s.	0.00846205	n.s.
Eif2b4	0.367959	n.s.	0.0235171	n.s.
Eif2b5	-0.00289526	n.s.	0.0323285	n.s.
Eif2d	0.127858	n.s.	0.0072526	n.s.
Eif2s1	0.0685302	n.s.	0.164696	n.s.
Eif2s3y	-0.135237	n.s.	0.0893795	n.s.
Eif3a	0.252717	n.s.	-0.0143362	n.s.
Eif3b	0.0652522	n.s.	-0.178291	n.s.
Eif3c	0.216039	n.s.	0.0207413	n.s.
Eif3d	0.191963	n.s.	0.148292	n.s.
Eif3e	0.0926155	n.s.	0.0185856	n.s.
Eif3h	0.0821541	n.s.	-0.111828	n.s.
Eif3l	0.0768986	n.s.	0.0529012	n.s.
Eif4a1	0.0663444	n.s.	-0.0408523	n.s.
Eif4a3	0.162364	n.s.	0.0694162	n.s.
Eif4b	0.266815	n.s.	-0.0317744	n.s.
Eif4e	-0.0237338	n.s.	-0.204607	n.s.
Eif4e2	-0.123026	n.s.	0.000300096	n.s.
Eif4ebp2	0.501562	n.s.	0.236752	n.s.
Eif4g1	-0.00842253	n.s.	-0.064795	n.s.
Eif4g2	-0.159531	n.s.	0.0584708	n.s.
Eif4g3	0.0158868	n.s.	0.197342	n.s.
Eif4h	0.0740998	n.s.	-0.157062	n.s.
Eif5	0.0507214	n.s.	-0.0176388	n.s.
Eif5a	-0.00270944	n.s.	-0.0799457	n.s.
Eif5a2	-0.0596921	n.s.	0.149762	n.s.
Eif5b	0.295932	n.s.	0.204732	n.s.
Eif6	0.374473	n.s.	-0.0532619	n.s.
Eipr1	0.024994	n.s.	0.069176	n.s.
Elac1	-0.0458743	n.s.	-0.0400477	n.s.
Elac2	0.0513658	n.s.	0.106271	n.s.
Elavl1	-0.140339	n.s.	-0.0317978	n.s.
Elavl2	-0.313403	n.s.	-0.0241705	n.s.
Elavl3	-0.133938	n.s.	0.0273567	n.s.
Elavl4	-0.380348	n.s.	-0.839626	Downreg
Elf1	-0.0408999	n.s.	0.0829201	n.s.
Elf2	0.0455282	n.s.	-0.093715	n.s.
Ell	-0.0281301	n.s.	-0.222516	n.s.
Ell2	-0.993444	Downreg	-0.210351	n.s.
Elmo1	0.183801	n.s.	-0.0708753	n.s.
Elmo2	-0.109602	n.s.	-0.127078	n.s.
Elmod1	0.0476796	n.s.	-0.0983077	n.s.
Elmod3	-0.00853095	n.s.	-0.137032	n.s.
Elmsan1	0.214278	n.s.	-0.0575617	n.s.
Eloa	0.03979	n.s.	-0.0174746	n.s.
Elof1	0.869645	Upreg	0.0406627	n.s.
Elovl4	0.393997	n.s.	0.226935	n.s.
Elp1	0.0529504	n.s.	-0.0457078	n.s.
Elp2	-0.0552913	n.s.	-0.0608232	n.s.
Elp3	-0.00392139	n.s.	-0.0227594	n.s.
Elp4	-0.176401	n.s.	-0.00995516	n.s.
Elp5	0.350593	n.s.	0.117564	n.s.
Elp6	0.00677622	n.s.	-0.0319865	n.s.
Emb	0.357789	n.s.	-0.202858	n.s.
Emc10	-0.0516664	n.s.	0.0824654	n.s.
Emc2	-0.197672	n.s.	-0.037107	n.s.
Emc3	-0.182307	n.s.	0.043978	n.s.
Emc7	0.153833	n.s.	-0.0353661	n.s.
Emd	0.822869	Upreg	0.120333	n.s.
Emg1	0.0561829	n.s.	0.0164784	n.s.
Eml1	-0.145784	n.s.	0.201149	n.s.
Eml2	-0.0631885	n.s.	1.17092	Upreg
Eml4	-0.0633051	n.s.	-0.0959335	n.s.
Eml5	0.0580201	n.s.	0.176969	n.s.
Eml6	0.0285909	n.s.	0.127466	n.s.
Emsy	-0.0211086	n.s.	-0.00151446	n.s.
Emx2	-0.259756	n.s.	-0.054437	n.s.
Enah	0.442088	n.s.	1.12854	Upreg
Endod1	-0.0763837	n.s.	-0.00842978	n.s.
Endov	0.079963	n.s.	-0.157751	n.s.
Enkur	0.213138	n.s.	0.0746283	n.s.
Eno1	0.532981	Upreg	2.14264	Upreg
Eno1b	0.381949	n.s.	-0.0061853	n.s.
Eno2	0.239512	n.s.	0.105548	n.s.
Eno4	0.124787	n.s.	-0.18436	n.s.
Enoph1	0.0136626	n.s.	-0.235506	n.s.
Enox1	-0.139426	n.s.	0.462538	n.s.
Enox2	-0.276003	n.s.	-0.252047	n.s.
Enpp1	-0.920939	Downreg	0.025116	n.s.
Ensa	0.129907	n.s.	-0.0669412	n.s.
Entpd5	-0.0604048	n.s.	0.0885506	n.s.
Entpd6	0.229193	n.s.	0.179694	n.s.
Entpd7	-0.112475	n.s.	-0.0329972	n.s.
Entr1	0.00935063	n.s.	0.011992	n.s.
Eogt	-0.0628891	n.s.	-0.110577	n.s.
Eomes	-0.0383233	n.s.	-0.0603478	n.s.
Ep300	0.141419	n.s.	-0.114874	n.s.
Ep400	0.198771	n.s.	-0.198884	n.s.
Epb41	-0.153492	n.s.	-1.93067	Downreg
Epb41l1	0.857892	Upreg	0.33212	n.s.
Epb41l2	-0.120059	n.s.	-0.904013	n.s.
Epb41l3	-0.0740298	n.s.	-0.114587	n.s.
Epb41l4b	-1.40503	Downreg	-0.401832	n.s.
Epb41l5	-0.229851	n.s.	-0.0887023	n.s.
Epc1	1.55463	Upreg	1.33711	Upreg
Epc2	0.649783	n.s.	-0.0739787	n.s.
Epcam	0.0213221	n.s.	-0.0135681	n.s.
Epg5	-0.0134205	n.s.	-0.0789445	n.s.
Epha5	0.248273	n.s.	1.53285	Upreg
Epha7	1.94982	Upreg	1.22371	Upreg
Ephx1	-0.0411341	n.s.	-0.0783804	n.s.
Ephx4	0.681875	Upreg	1.62903	Upreg
Epn2	0.163277	n.s.	0.313694	n.s.
Eprs	0.150151	n.s.	0.144819	n.s.
Eps15	-0.136168	n.s.	0.187201	n.s.
Eps15l1	0.0264417	n.s.	-0.0819385	n.s.
Eps8l1	-0.257933	n.s.	0.118378	n.s.
Eral1	0.0705194	n.s.	0.0182528	n.s.
Erap1	0.0230701	n.s.	-0.191206	n.s.
Erbin	0.995746	Upreg	0.166101	n.s.
Erc1	-0.131035	n.s.	-0.0205474	n.s.
Ercc1	-0.0468015	n.s.	-0.0235255	n.s.
Ercc2	-0.0844747	n.s.	-0.176268	n.s.
Ercc3	0.493031	n.s.	-0.0786229	n.s.
Ercc4	0.0559124	n.s.	-0.040531	n.s.
Ercc5	0.192129	n.s.	-0.0619593	n.s.
Ercc6	0.0998925	n.s.	-0.040056	n.s.
Ercc6l2	0.0492034	n.s.	0.340396	n.s.
Ercc8	-0.181227	n.s.	-0.157385	n.s.
Erg28	0.00115361	n.s.	0.154134	n.s.
Ergic1	-0.201292	n.s.	-0.0815648	n.s.
Ergic3	-0.390627	n.s.	0.0523439	n.s.
Eri1	0.047545	n.s.	-1.71175	Downreg
Eri3	0.315036	n.s.	0.257093	n.s.
Erich1	0.251197	n.s.	-0.0370442	n.s.
Erich3	0.219186	n.s.	-0.0170806	n.s.
Erlin1	-0.362763	n.s.	0.0440163	n.s.
Erlin2	-0.161101	n.s.	0.0735407	n.s.
Ermp1	-0.0621076	n.s.	-0.0723781	n.s.
Ern1	-0.210411	n.s.	0.125802	n.s.
Ero1l	-0.0336432	n.s.	0.00619077	n.s.
Ero1lb	-0.065896	n.s.	0.0726899	n.s.
Erp44	-0.0560384	n.s.	0.105341	n.s.
Errfi1	0.193266	n.s.	-0.0444809	n.s.
Esco1	0.208592	n.s.	-0.224674	n.s.
Esd	-0.113507	n.s.	0.0153093	n.s.
Esf1	0.021906	n.s.	0.0813091	n.s.
Esrp1	-0.21541	n.s.	-0.172667	n.s.
Esyt1	-0.227746	n.s.	0.0291175	n.s.
Esyt2	0.0202425	n.s.	0.799165	n.s.
Etf1	1.35057	Upreg	0.171278	n.s.
Etfa	-0.068711	n.s.	-0.0894328	n.s.
Etfbkmt	-0.470721	n.s.	-0.214317	n.s.
Etfdh	-0.143223	n.s.	0.163558	n.s.
Etfrf1	-0.142052	n.s.	-0.0893442	n.s.
Etl4	-0.0785632	n.s.	-0.093666	n.s.
Etnk1	-0.122796	n.s.	-0.0447691	n.s.
Etnk2	1.92898	Upreg	3.2466	Upreg
Ets2	-0.203573	n.s.	0.0205871	n.s.
Etv3	-1.1258	Downreg	-0.0246064	n.s.
Etv5	1.78486	Upreg	0.518665	n.s.
Etv6	-0.605865	n.s.	-0.903344	n.s.
Evi5	-0.045231	n.s.	-0.208541	n.s.
Evi5l	0.107544	n.s.	0.150823	n.s.
Ewsr1	-0.114583	n.s.	-0.0359279	n.s.
Exd2	-0.0761581	n.s.	0.00474712	n.s.
Exo5	0.369883	n.s.	0.0251444	n.s.
Exoc1	0.0293608	n.s.	0.0616491	n.s.
Exoc2	-0.552346	Downreg	0.117976	n.s.
Exoc3	0.106918	n.s.	0.168658	n.s.
Exoc4	-0.1818	n.s.	0.0184063	n.s.
Exoc5	0.106807	n.s.	-0.116508	n.s.
Exoc6	-0.354131	n.s.	-0.275869	n.s.
Exoc6b	0.961289	Upreg	0.127631	n.s.
Exoc7	-0.208712	n.s.	-0.0630439	n.s.
Exosc1	0.00976531	n.s.	0.106567	n.s.
Exosc10	0.0773377	n.s.	0.0126993	n.s.
Exosc2	0.22184	n.s.	0.120954	n.s.
Exosc3	0.26075	n.s.	0.0246195	n.s.
Exosc4	0.0671588	n.s.	-0.0275979	n.s.
Exosc7	0.00969733	n.s.	-0.0433108	n.s.
Exosc9	-0.12592	n.s.	-0.0393651	n.s.
Exph5	-0.203522	n.s.	-0.214562	n.s.
Ext2	-0.12346	n.s.	-0.0643827	n.s.
Extl1	-2.60856	Downreg	-0.0480914	n.s.
Extl3	0.132474	n.s.	-0.0500909	n.s.
Eya3	0.63724	n.s.	0.264874	n.s.
Ezh1	-0.0516185	n.s.	0.0218333	n.s.
Ezr	-0.227062	n.s.	-0.0809998	n.s.
F11r	-0.180869	n.s.	0.0294782	n.s.
F8	-0.54041	n.s.	0.00343979	n.s.
Faah	-0.358329	n.s.	-0.0322057	n.s.
Fads1	-0.0573569	n.s.	0.0853425	n.s.
Fads6	-0.152538	n.s.	-0.0157466	n.s.
Faf2	0.171647	n.s.	-0.0830933	n.s.
Faim	-0.0260927	n.s.	-0.255403	n.s.
Faim2	-0.105674	n.s.	-0.0608121	n.s.
Fam102a	-0.140929	n.s.	-0.01687	n.s.
Fam107b	0.0748496	n.s.	-0.543319	Downreg
Fam110b	-0.189057	n.s.	-0.0858078	n.s.
Fam114a2	-0.190436	n.s.	0.0599515	n.s.
Fam118a	0.0311076	n.s.	0.018484	n.s.
Fam120a	0.101727	n.s.	0.159942	n.s.
Fam120b	-0.0959333	n.s.	-0.0537027	n.s.
Fam124a	0.405796	n.s.	0.11196	n.s.
Fam126b	0.0174088	n.s.	-0.0760849	n.s.
Fam129b	-0.0555473	n.s.	-0.0997612	n.s.
Fam131a	0.117481	n.s.	-0.0453277	n.s.
Fam131c	0.128113	n.s.	0.405374	n.s.
Fam133b	0.146496	n.s.	-0.0685183	n.s.
Fam135a	-0.228884	n.s.	-0.103757	n.s.
Fam136a	-0.125232	n.s.	0.039163	n.s.
Fam13a	-0.191587	n.s.	0.0800531	n.s.
Fam13b	-0.0504989	n.s.	-0.0254277	n.s.
Fam13c	-0.238784	n.s.	0.109334	n.s.
Fam149a	0.130694	n.s.	0.942071	Upreg
Fam149b	-0.326323	n.s.	-0.0664824	n.s.
Fam151b	-0.0452363	n.s.	-0.0230688	n.s.
Fam160a2	-0.0663741	n.s.	0.00882286	n.s.
Fam160b2	0.0657089	n.s.	0.0504982	n.s.
Fam161a	-0.310265	n.s.	-0.0335878	n.s.
Fam161b	-0.121528	n.s.	0.0599028	n.s.
Fam162a	-0.0893982	n.s.	0.172883	n.s.
Fam168a	0.142619	n.s.	-0.0533593	n.s.
Fam168b	-0.0471083	n.s.	0.0576666	n.s.
Fam169b	-0.315415	n.s.	-0.0932877	n.s.
Fam171a1	0.00352818	n.s.	-0.0665241	n.s.
Fam171b	-0.0793222	n.s.	-0.0823238	n.s.
Fam174a	0.0038382	n.s.	-0.0463876	n.s.
Fam178b	0.483088	n.s.	0.302507	n.s.
Fam185a	0.00388762	n.s.	-0.11305	n.s.
Fam187b	0.327819	n.s.	-0.0247505	n.s.
Fam192a	-0.021183	n.s.	0.0854315	n.s.
Fam193a	-0.117448	n.s.	-0.038717	n.s.
Fam193b	-0.10972	n.s.	-0.0236938	n.s.
Fam199x	0.00740625	n.s.	0.0296965	n.s.
Fam204a	0.0700749	n.s.	0.170526	n.s.
Fam207a	0.16783	n.s.	0.142052	n.s.
Fam20b	-0.0550411	n.s.	-0.046812	n.s.
Fam20c	-0.30267	n.s.	0.00910758	n.s.
Fam210b	-0.0149011	n.s.	0.0458534	n.s.
Fam214a	0.732524	Upreg	-0.0882801	n.s.
Fam216a	0.26605	n.s.	0.00950859	n.s.
Fam217a	-0.38689	n.s.	-0.201973	n.s.
Fam219a	1.95373	Upreg	0.396475	n.s.
Fam221a	0.0112345	n.s.	-0.0773224	n.s.
Fam222b	0.87745	Upreg	0.102635	n.s.
Fam229b	-0.215691	n.s.	-0.000221781	n.s.
Fam234a	-0.555071	n.s.	-0.00487891	n.s.
Fam234b	-0.351381	n.s.	-0.0829673	n.s.
Fam241b	0.18616	n.s.	0.0924185	n.s.
Fam32a	-0.0841917	n.s.	0.000653665	n.s.
Fam3a	-0.280648	n.s.	-0.610274	n.s.
Fam3c	-0.436846	n.s.	-0.123614	n.s.
Fam45a	0.0736203	n.s.	-0.0206591	n.s.
Fam53a	0.0239874	n.s.	0.0592702	n.s.
Fam53c	-0.586826	Downreg	-0.968362	n.s.
Fam76a	0.120726	n.s.	-0.292748	n.s.
Fam76b	-0.625153	Downreg	-0.0940394	n.s.
Fam81a	-0.0052296	n.s.	0.0868713	n.s.
Fam81b	-0.255632	n.s.	-0.122186	n.s.
Fam83h	0.175055	n.s.	-0.0109457	n.s.
Fam91a1	-0.230577	n.s.	0.0214965	n.s.
Fam92a	-0.108171	n.s.	-0.0498568	n.s.
Fam98a	0.0389572	n.s.	0.191876	n.s.
Fam98b	0.0957712	n.s.	0.00303147	n.s.
Fancl	-0.0198734	n.s.	0.249116	n.s.
Fancm	0.0816705	n.s.	0.0968078	n.s.
Fank1	-0.30408	n.s.	-0.151163	n.s.
Far1	-0.0424846	n.s.	0.181116	n.s.
Farp2	0.0952342	n.s.	0.00330562	n.s.
Fars2	-0.343488	n.s.	-0.10578	n.s.
Farsa	-0.0342746	n.s.	-0.0170359	n.s.
Farsb	-0.0170193	n.s.	-1.85264	Downreg
Fastk	0.0358091	n.s.	9.34313e-05	n.s.
Fastkd1	0.0826801	n.s.	0.169315	n.s.
Fastkd2	0.101819	n.s.	0.0156608	n.s.
Fat1	0.0143197	n.s.	-0.00846463	n.s.
Faxc	-0.116462	n.s.	0.448589	n.s.
Fbf1	-0.139489	n.s.	0.0688466	n.s.
Fbh1	-0.143659	n.s.	0.0487046	n.s.
Fbxl12	0.0665584	n.s.	0.157425	n.s.
Fbxl16	-0.0119331	n.s.	0.0612786	n.s.
Fbxl17	0.0107601	n.s.	0.0592421	n.s.
Fbxl2	0.371741	n.s.	0.43859	n.s.
Fbxl20	-0.0980666	n.s.	-0.039257	n.s.
Fbxl3	0.116645	n.s.	-0.13264	n.s.
Fbxl4	-0.000466358	n.s.	0.115819	n.s.
Fbxl5	-0.126833	n.s.	-0.287598	n.s.
Fbxo11	-0.0535791	n.s.	-0.144995	n.s.
Fbxo16	0.0799034	n.s.	0.152387	n.s.
Fbxo21	-0.0972749	n.s.	-0.0363088	n.s.
Fbxo25	-0.0923671	n.s.	0.234214	n.s.
Fbxo28	0.0974669	n.s.	-0.0326244	n.s.
Fbxo3	-0.162237	n.s.	-0.155752	n.s.
[truncated: 4,617 more rows]

## Sheet: Figure 5f
Figure 5f
Exonic	Gene	control 1	control 2	control 3	Mean.control	exposed 1	exposed 2	exposed 3	exposed1_Rel.FC	exposed2_Rel.FC	exposed3_Rel.FC
	Ebf4	5473.06	6265.5	3954.97	5231.17	3756.15	1248.98	1885.26	0.718031	0.238758	0.36039
	Lingo2	6372.32	8972.58	8617.48	7987.46	3883.78	3008.43	2985.41	0.486234	0.376645	0.373762
	Tom1	976.727	1686.05	1367.39	1343.39	624.718	670.1	582.069	0.465032	0.498814	0.433285
Intronic	Gene	control 1	control 2	control 3	Mean.control	exposed 1	exposed 2	exposed 3	exposed1_Rel.FC	exposed2_Rel.FC	exposed3_Rel.FC
	Ebf4	1466.31	2451.79	1611.67	1843.26	1145.7	1094.15	694.207	0.62156	0.593594	0.37662
	Lingo2	1926.33	1954.89	1580.03	1820.41	728.783	944.742	887.628	0.400339	0.518971	0.487597
	Tom1	1485.79	1895.46	1879.09	1753.45	737.447	856.172	644.416	0.420569	0.488279	0.367514

## Sheet: Figure 5g
Figure 5g
Exonic	Gene	control 1	control 2	control 3	Mean.control	exposed 1	exposed 2	exposed 3	exposed1_Rel.FC	exposed2_Rel.FC	exposed3_Rel.FC
	Cidea	1167.26	230.586	299.465	565.772	5925.87	7248.31	9786.88	10.4739	12.8114	17.2983
	S100a5	59895.6	15755.5	99496.4	58382.5	494697	449583	767224	8.47339	7.70065	13.1413
	Srxn1	2656.84	2304.94	3253.51	2738.43	21049	18033.9	19759.6	7.68651	6.5855	7.21566
Intronic	Gene	control 1	control 2	control 3	Mean.control	exposed 1	exposed 2	exposed 3	exposed1_Rel.FC	exposed2_Rel.FC	exposed3_Rel.FC
	Cidea	38.0257	0	5.10345	14.3764	126.698	197.716	196.293	8.81291	13.7528	13.6539
	S100a5	549.054	566.659	662.428	592.714	5885.49	5559.3	3897.14	9.92974	9.37941	6.57507
	Srxn1	73.2691	88.7019	76.5518	79.5076	513.289	571.676	578.346	6.45584	7.19021	7.2741

## Sheet: Figure 5i
Figure 5i																																									All data for intronic reads Figure 5i:
														All data for exonic reads Figure 5i:																			Raw exonic counts Figure 5i:
Exonic	GeneName	control1	control2	control3	Mean.control	exposed1	exposed2	exposed3	exposed1_Rel.FC	exposed2_Rel.FC	exposed3_Rel.FC																							control1	control2	control3	exposed1	exposed2	exposed3		GeneName	baseMean	log2FoldChange	lfcSE	stat	pvalue	padj	control1	control2
	Olfr741	357.983	646.756	750.118	584.952	412.61	661.009	764.119	0.705373	1.13002	1.30629			GeneName	baseMean	log2FoldChange	lfcSE	stat	pvalue	padj	control1	control2	control3	exposed1	exposed2	exposed3	control_log2mean	exposed_log2mean	significance	state_flag	color_flag		0610009B22Rik	519	527	496	366	495	520		0610009B22Rik	46.7609	-0.119712	0.288374	-0.415128	0.678048	0.999969	60.2052	48.947
	Olfr1364	538.47	473.484	540.675	517.543	486.336	564.591	486.176	0.939701	1.09091	0.939391			Olfr1	344.422	-0.0780836	0.137876	-0.566331	0.571169	0.999666	358.98	347.469	355.222	309.134	400.582	295.146	8.47123	8.39212	Not significant	n.s.	grey		0610010F05Rik	963	1105	979	805	1086	1050		0610010F05Rik	97.4764	-0.0485653	0.200191	-0.242595	0.808319	0.999969	112.106	94.2
	Olfr15	1254.44	1224.02	1242.82	1240.42	1020.53	1269.34	1329.06	0.822727	1.02331	1.07146			Olfr1000	36.1579	-0.0486052	0.350422	-0.138705	0.889683	0.999666	40.8838	37.9899	31.3702	37.51	34.79	34.4035	5.23833	5.1925	Not significant	n.s.	grey		0610010K14Rik	29	38	27	31	25	28		0610040J01Rik	30.6551	0.253069	0.325918	0.776481	0.437465	0.999969	26.9885	28.6294
	Olfr60	495.592	490.163	547.134	510.963	164.268	209.734	185.598	0.321487	0.410468	0.363231			Olfr1006	116.71	-0.0322007	0.204533	-0.157435	0.874902	0.999666	136.612	112.117	105.183	121.584	114.31	110.453	6.89446	6.86356	Not significant	n.s.	grey		0610012G03Rik	497	538	481	333	528	523		1110004F10Rik	136.508	0.282542	0.171283	1.64956	0.0990327	0.999969	128.714	105.282
	Olfr166	932.351	1048.89	1062.9	1014.71	315.601	392.63	384.776	0.311025	0.386936	0.379196			Olfr1009	106.928	-0.23843	0.29654	-0.804043	0.421372	0.999666	161.541	106.557	78.4256	122.877	113.316	58.8481	6.86428	6.63441	Not significant	n.s.	grey		0610030E20Rik	846	822	908	763	722	946		1110012L19Rik	2.82547	-0.0821881	1.14115	-0.0720219	0.942584	0.999969	4.15208	3.69412
	Olfr169	303.139	409.55	371.83	361.506	34.9231	76.5379	67.9016	0.0966043	0.21172	0.18783			Olfr101	95.4405	-0.126751	0.252492	-0.502	0.615667	0.999666	114.674	86.1723	98.724	71.1396	122.262	79.6712	6.65616	6.52394	Not significant	n.s.	grey		0610040J01Rik	216	249	307	210	247	296		1110017D15Rik	51.7917	0.177216	0.258822	0.684704	0.49353	0.999969	57.0911	47.1
	Olfr171	55.8413	98.2179	114.409	89.4895	16.8148	32.802	28.066	0.187897	0.366546	0.313624			Olfr1012	144.679	-0.226867	0.195516	-1.16035	0.245907	0.999666	179.49	125.089	164.232	121.584	139.16	138.519	7.2971	7.06703	Not significant	n.s.	grey		1110002E22Rik	9	9	9	10	11	11		1110032A03Rik	46.2568	-0.0470167	0.278213	-0.168995	0.865801	0.999969	45.6729	51.7176
														Olfr1013	94.1247	-0.182199	0.224111	-0.812986	0.416226	0.999666	106.697	106.557	86.7295	91.8347	91.4479	81.4819	6.65813	6.47986	Not significant	n.s.	grey		1110004F10Rik	1686	1705	1725	1202	1658	1897		1110038F14Rik	0.173003	-0.852439	4.08047	-0.208907	0.834521	0.999969	1.03802	0
														Olfr1014	72.8128	-0.242333	0.253744	-0.95503	0.339562	0.999666	86.7535	71.347	78.4256	69.8461	72.5619	57.9427	6.31908	6.08286	Not significant	n.s.	grey		1110008P14Rik	769	842	846	577	690	806		1110051M20Rik	330.811	-0.232511	0.125672	-1.85014	0.0642929	0.999969	331.128	338.935
Intronic	GeneName	control1	control2	control3	Mean.control	exposed1	exposed2	exposed3	exposed1_Rel.FC	exposed2_Rel.FC	exposed3_Rel.FC			Olfr1015	221.384	-0.0769031	0.161104	-0.47735	0.633113	0.999666	230.345	218.674	232.509	232.82	174.944	239.014	7.834	7.75884	Not significant	n.s.	grey		1110012L19Rik	344	396	363	294	378	409		1110059E24Rik	27.5569	0.123587	0.350199	0.352904	0.72416	0.999969	25.9505	30.4765
	Olfr741	14.5323	42.4823	47.3927	34.8024	30.9782	40.0999	44.7572	0.890116	1.15222	1.28604			Olfr1016	127.15	0.0524493	0.194467	0.269708	0.787385	0.999666	121.654	113.043	139.321	139.692	124.25	124.939	6.97353	7.02931	Not significant	n.s.	grey		1110017D15Rik	952	864	902	544	823	889		1110059G10Rik	0.1519	-0.852439	4.08047	-0.208907	0.834521	0.999969	0	0
	Olfr1364	20.7604	12.0059	17.3165	16.6943	20.2961	18.9947	13.6218	1.21575	1.1378	0.815954			Olfr1018	281.089	-0.0985524	0.146079	-0.674651	0.499897	0.999666	329.065	284.461	260.189	241.875	270.368	300.578	8.191	8.08714	Not significant	n.s.	grey		1110025L11Rik	0	0	0	0	0	0		1190007I07Rik	79.0029	-0.0586538	0.219841	-0.266802	0.789622	0.999969	92.3838	86.8117
	Olfr15	233.555	255.818	246.989	245.454	233.939	252.207	249.084	0.953088	1.02752	1.01479			Olfr1019	197.101	-0.0652245	0.425943	-0.15313	0.878296	0.999666	260.26	172.345	171.614	253.516	221.662	103.21	7.66111	7.59839	Not significant	n.s.	grey		1110032A03Rik	1839	1879	1980	1288	1772	1956		1500011B03Rik	145.757	-0.0867985	0.172312	-0.503729	0.614452	0.999969	169.197	147.765
	Olfr60	114.182	133.912	131.241	126.445	73.7067	68.5919	55.4601	0.582915	0.542464	0.43861			Olfr102	54.273	-0.108566	0.303705	-0.357473	0.720738	0.999666	70.7988	44.476	53.514	56.9117	54.6699	45.2677	5.83953	5.73561	Not significant	n.s.	grey		1110032F04Rik	10	24	21	17	21	21		1600014C10Rik	31.5195	0.131776	0.327468	0.402407	0.687384	0.999969	36.3307	26.7823
	Olfr166	38.4067	70.1882	53.7724	54.1225	12.8186	28.492	21.4056	0.236844	0.526436	0.395504			Olfr1020	170.163	-0.338696	0.226205	-1.49729	0.134317	0.999666	256.272	185.317	128.249	164.268	161.028	125.844	7.57702	7.24203	Not significant	n.s.	grey		1110038F14Rik	604	548	585	393	565	692		1700001K19Rik	584.149	-0.130216	0.105943	-1.22912	0.219028	0.999969	670.561	602.141
	Olfr169	26.9885	25.8588	35.5445	29.4639	4.27285	7.38682	3.89193	0.14502	0.250707	0.132091			Olfr1023	44.1012	0.0775536	0.406736	0.190673	0.848782	0.999666	57.8357	37.9899	32.2929	65.9658	49.7	20.8232	5.44976	5.53904	Not significant	n.s.	grey		1110051M20Rik	1339	1410	1401	943	1340	1366		1700001L19Rik	19.2688	-0.110105	0.433239	-0.254143	0.799385	0.999969	29.0646	16.6235
	Olfr171	5.1901	12.0059	10.0254	9.07378	2.13643	2.11052	6.81088	0.235451	0.232595	0.750611			Olfr1025-ps1	252.99	-0.128639	0.385531	-0.333666	0.738632	0.999666	365.96	249.251	177.15	313.014	240.548	172.017	8.0505	7.92398	Not significant	n.s.	grey		1110057P08Rik	0	0	0	0	0	0		1700001O22Rik	27.2235	-0.538916	0.360802	-1.49366	0.135264	0.999969	37.3687	30.4765
														Olfr1026	66.6517	-0.373798	0.320695	-1.16559	0.243781	0.999666	105.7	63.9343	55.3593	77.6068	55.6639	41.6463	6.24788	5.8901	Not significant	n.s.	grey		1110059E24Rik	422	431	499	360	479	512		1700003E16Rik	60.7745	0.234408	0.246145	0.952317	0.340936	0.999969	62.2812	42.4823
														Olfr1028	77.1057	-0.348868	0.336238	-1.03756	0.299473	0.999666	97.7223	100.998	59.9725	75.0199	95.4239	33.4981	6.44677	6.10812	Not significant	n.s.	grey		1110059G10Rik	348	326	360	245	298	364		1700007K13Rik	96.7969	-0.153074	0.198475	-0.77125	0.440559	0.999969	102.764	107.129
														Olfr1029	48.0173	-0.424479	0.34239	-1.23975	0.215067	0.999666	63.8187	65.7875	35.0609	50.4444	36.778	36.2142	5.80449	5.39731	Not significant	n.s.	grey		1110065P20Rik	53	65	58	34	78	59		1700010I14Rik	35.3931	-0.140771	0.307144	-0.458323	0.646721	0.999969	33.2166	42.4823
														Olfr103	50.8829	-0.0313508	0.299705	-0.104606	0.916689	0.999666	51.8527	47.2558	55.3593	49.151	43.736	57.9427	5.71395	5.68023	Not significant	n.s.	grey		1190005I06Rik	5	5	6	1	6	12		1700012B09Rik	644.979	-0.121484	0.117065	-1.03775	0.299387	0.999969	718.31	650.165
														Olfr1030	167.568	-0.183032	0.620006	-0.29521	0.767833	0.999666	263.252	176.978	94.1107	204.365	198.8	67.9016	7.48473	7.30398	Not significant	n.s.	grey		1190007I07Rik	96	93	75	72	72	98		1700013F07Rik	36.2503	0.0977728	0.301642	0.324135	0.745836	0.999969	35.2927	37.8647
														Olfr1031	66.2004	-0.102066	0.311691	-0.32746	0.74332	0.999666	87.7507	64.8609	52.5913	73.7265	77.5319	40.741	6.11688	6.02236	Not significant	n.s.	grey		1300017J02Rik	17	15	15	21	8	14		1700016C15Rik	8.1111	-0.601221	0.645973	-0.930722	0.351997	0.999969	8.30416	9.23529
														Olfr1032	128.041	-0.00368018	0.256826	-0.0143295	0.988567	0.999666	166.527	126.015	91.3428	155.214	143.136	86.0087	7.0108	7.01256	Not significant	n.s.	grey		1500009C09Rik	6	1	4	3	3	9		1700016K19Rik	2.55096	1.08719	1.18099	0.920573	0.357273	0.999969	3.11406	1.84706
														Olfr1033	157.932	-0.157399	0.257866	-0.61039	0.541603	0.999666	213.394	155.666	129.172	205.658	154.07	89.6301	7.38437	7.23636	Not significant	n.s.	grey		1500009L16Rik	16	31	25	16	11	26		1700017B05Rik	36.3868	-0.0687075	0.316832	-0.216858	0.828319	0.999969	46.7109	38.7882
														Olfr1034	180.044	0.00069162	0.431748	0.0016019	0.998722	0.999666	247.297	177.904	114.409	241.875	182.896	115.885	7.49881	7.50159	Not significant	n.s.	grey		1500011B03Rik	1975	1921	1814	1244	1898	1948		1700019D03Rik	8.59425	-0.111062	0.611494	-0.181624	0.855877	0.999969	9.34218	8.31176
														Olfr1036	108.366	-0.292191	0.294661	-0.991618	0.321384	0.999666	158.549	130.648	68.2764	111.236	116.298	65.1855	6.90879	6.62312	Not significant	n.s.	grey		1520401A03Rik	14	9	14	7	14	14		1700024G13Rik	12.9137	-0.12123	0.51442	-0.235664	0.813693	0.999969	16.6083	11.0824
														Olfr1037	74.6401	-0.346173	0.380085	-0.910778	0.362413	0.999666	114.674	81.5394	53.514	98.302	73.5559	26.2553	6.39648	6.0669	Not significant	n.s.	grey		1600012H06Rik	1100	1135	1170	926	1136	1162		1700025G04Rik	16.7721	0.198329	0.443233	0.447461	0.654543	0.999969	16.6083	12.0059
														Olfr1039	63.4058	0.0803201	0.407401	0.197153	0.843708	0.999666	79.7733	58.3748	46.1327	91.8347	83.4959	20.8232	5.9641	6.05278	Not significant	n.s.	grey		1600014C10Rik	533	585	606	413	498	596		1700028P14Rik	41.749	-0.307499	0.292556	-1.05108	0.293223	0.999969	49.825	37.8647
														Olfr104-ps	65.8355	-0.298646	0.356231	-0.83835	0.401834	0.999666	100.714	67.6406	48.9007	76.3134	71.5679	29.8767	6.19807	5.91295	Not significant	n.s.	grey		1600014C23Rik	0	0	0	0	0	0		1700029J07Rik	46.0694	-0.333956	0.274973	-1.2145	0.224555	0.999969	46.7109	60.0294
														Olfr1042	95.2676	-0.334764	0.638211	-0.524535	0.599906	0.999666	169.518	96.3647	52.5913	133.225	75.5439	44.3624	6.7436	6.41578	Not significant	n.s.	grey		1700001C19Rik	6	8	1	3	6	12		1700030J22Rik	28.3032	0.129516	0.368784	0.351197	0.72544	0.999969	37.3687	18.4706
														Olfr1043	78.769	-0.258488	0.777502	-0.332459	0.739542	0.999666	127.637	97.2913	32.2929	103.476	87.4719	24.4446	6.43863	6.18582	Not significant	n.s.	grey		1700001F09Rik	0	0	0	0	0	1		1700030K09Rik	89.6212	-0.196182	0.206679	-0.94921	0.342514	0.999969	106.916	84.9647
														Olfr1044	239.056	-0.0988969	0.442901	-0.223293	0.823307	0.999666	325.076	276.122	140.243	287.145	255.458	150.289	7.95505	7.85776	Not significant	n.s.	grey		1700001J03Rik	3	8	8	7	7	4		1700037H04Rik	90.8644	-0.00584233	0.200072	-0.0292012	0.976704	0.999969	103.802	82.1941
														Olfr1045	129.712	-0.21836	0.290589	-0.75144	0.452388	0.999666	201.428	123.236	93.1881	148.746	140.154	71.523	7.1322	6.92054	Not significant	n.s.	grey		1700001K19Rik	225	205	182	171	204	188		1700066B19Rik	1.46346	-1.67683	1.5989	-1.04874	0.294297	0.999969	2.07604	1.84706
														Olfr1046	190.628	-0.119702	0.467175	-0.256226	0.797776	0.999666	275.218	186.243	133.785	239.288	208.74	100.494	7.63963	7.52231	Not significant	n.s.	grey		1700001L19Rik	467	435	490	271	456	482		1700066M21Rik	17.5267	-0.366228	0.455442	-0.804116	0.42133	0.999969	11.4182	25.8588
														Olfr1047	49.2572	-0.120441	0.406894	-0.296	0.76723	0.999666	74.7875	41.6963	36.9062	64.6723	56.6579	20.8232	5.70404	5.59647	Not significant	n.s.	grey		1700001O22Rik	124	145	167	95	132	147		1700067K01Rik	139.743	-0.00231823	0.188026	-0.0123293	0.990163	0.999969	164.007	126.524
														Olfr1048	68.1888	-0.09349	0.324559	-0.288052	0.773307	0.999666	83.762	77.8331	48.9007	84.074	76.5379	38.0249	6.1531	6.07065	Not significant	n.s.	grey		1700001P01Rik	3	0	3	5	2	4		1700088E04Rik	141.775	-0.254336	0.177731	-1.43102	0.152425	0.999969	178.539	155.153
														Olfr105-ps	89.4927	-0.192153	0.35988	-0.533937	0.593385	0.999666	126.64	100.071	59.0499	103.476	113.316	34.4035	6.58877	6.40483	Not significant	n.s.	grey		1700003E16Rik	1362	1400	1350	835	1278	1387		1700102P08Rik	32.4875	-0.405336	0.339178	-1.19505	0.232066	0.999969	42.5588	36.0176
														Olfr1052	68.7219	-0.28082	0.286006	-0.981867	0.326165	0.999666	79.7733	78.7596	67.3538	63.3789	80.5139	42.5517	6.25353	5.98067	Not significant	n.s.	grey		1700003F12Rik	8	5	3	2	2	4		1700109H08Rik	103.47	-0.0760457	0.19171	-0.396672	0.69161	0.999969	93.4218	111.747
														Olfr1054	36.7775	-0.610788	0.374752	-1.62985	0.103134	0.999666	49.8583	53.7419	29.5249	33.6296	25.844	28.066	5.50383	4.91551	Not significant	n.s.	grey		1700003H04Rik	0	0	0	0	0	0		1700123O20Rik	10.8769	-0.029159	0.682271	-0.0427381	0.96591	0.999969	24.9125	3.69412
														Olfr1056	75.5779	-0.221558	0.29402	-0.753548	0.451121	0.999666	102.708	78.7596	61.8178	90.5413	72.5619	47.0784	6.35923	6.15098	Not significant	n.s.	grey		1700006A11Rik	0	0	0	0	0	0		1810010H24Rik	93.9777	-0.00883206	0.202583	-0.0435972	0.965225	0.999969	100.688	89.5823
														Olfr1057	39.4405	-0.126429	0.3414	-0.370324	0.711141	0.999666	46.8668	44.476	32.2929	36.2165	38.766	38.0249	5.39958	5.27311	Not significant	n.s.	grey		1700007K13Rik	486	486	459	367	465	510		1810013L24Rik	2568.45	0.0446664	0.103844	0.430131	0.667101	0.999969	2744.53	2520.31
														Olfr1062	36.1592	-0.0735574	0.369791	-0.198916	0.842329	0.999666	33.9037	41.6963	35.0609	47.8575	25.844	32.5928	5.24363	5.18711	Not significant	n.s.	grey		1700008O03Rik	3	4	9	7	2	7		1810020O05Rik	139.916	-0.141041	0.164477	-0.857513	0.391162	0.999969	158.817	137.606
														Olfr1065	83.5468	-0.362936	0.254233	-1.42757	0.153415	0.999666	117.666	92.6584	71.967	69.8461	78.5259	70.6177	6.57133	6.20939	Not significant	n.s.	grey		1700008P02Rik	0	0	0	0	0	0		1810024B03Rik	31.2028	0.355376	0.341255	1.04138	0.2977	0.999969	28.0265	27.7059
														Olfr107	109.769	-0.125877	0.249589	-0.504335	0.614026	0.999666	129.632	96.3647	117.177	112.53	133.196	69.7123	6.85039	6.72991	Not significant	n.s.	grey		1700009N14Rik	0	0	0	0	0	0		1810030O07Rik	67.0248	0.173001	0.249668	0.692924	0.488357	0.999969	66.4333	58.1823
														Olfr1079	92.1808	-0.147502	0.265712	-0.555118	0.578814	0.999666	110.685	113.97	65.5085	99.5954	95.4239	67.9016	6.6106	6.46989	Not significant	n.s.	grey		1700010B08Rik	0	0	2	0	1	2		1810037I17Rik	5.46547	-0.51796	0.77821	-0.665578	0.505681	0.999969	8.30416	6.4647
														Olfr1080	109.084	0.217318	0.204288	1.06378	0.287428	0.999666	93.7337	100.071	108.873	115.117	116.298	120.412	6.67091	6.88601	Not significant	n.s.	grey		1700010I14Rik	156	179	152	131	144	144		1810046K07Rik	813.135	-0.0810188	0.121338	-0.66771	0.504319	0.999969	868.823	731.435
														Olfr1085	67.2442	-0.0594107	0.278409	-0.213394	0.83102	0.999666	68.8045	86.1723	50.746	69.8461	63.6159	64.2802	6.12048	6.06424	Not significant	n.s.	grey		1700011L22Rik	0	1	2	1	1	2		1810055G02Rik	82.2782	0.0398306	0.216548	0.183934	0.854065	0.999969	71.6234	87.7353
														Olfr1086	34.2827	0.0459259	0.393035	0.116849	0.906979	0.999666	41.881	37.0634	22.1437	37.51	41.748	25.3499	5.1167	5.16468	Not significant	n.s.	grey		1700011M02Rik	0	0	0	0	0	0		1810058I24Rik	61.8889	0.0612136	0.252004	0.242908	0.808077	0.999969	51.901	67.4176
														Olfr1087	48.9136	-0.121429	0.342696	-0.354334	0.723089	0.999666	46.8668	69.4938	35.9835	58.2051	46.718	36.2142	5.69436	5.58634	Not significant	n.s.	grey		1700012A03Rik	0	0	0	0	0	0		1810062G17Rik	47.4129	-0.168471	0.270188	-0.623531	0.532935	0.999969	58.1291	43.4059
														Olfr109	276.686	-0.129257	0.185323	-0.697467	0.485511	0.999666	292.17	318.745	253.73	360.872	223.65	210.948	8.176	8.05613	Not significant	n.s.	grey		1700012B07Rik	0	0	0	0	0	0		2010300C02Rik	214.41	0.0206392	0.1562	0.132133	0.894879	0.999969	206.566	205.023
														Olfr1090	71.0459	0.0999755	0.265914	0.375969	0.70694	0.999666	79.7733	63.9343	62.7405	58.2051	86.4779	75.1444	6.12549	6.21482	Not significant	n.s.	grey		1700012B09Rik	2203	2184	2232	1271	1968	2045		2010315B03Rik	226.456	0.0902134	0.137994	0.653747	0.513275	0.999969	195.148	234.576
														Olfr1093	121.784	0.132491	0.194613	0.680794	0.496002	0.999666	122.651	113.043	113.486	116.41	130.214	134.898	6.87521	7.00196	Not significant	n.s.	grey		1700012P22Rik	8	6	6	4	8	8		2210016F16Rik	3.51952	-0.695092	0.994193	-0.699152	0.484457	0.999969	2.07604	4.61765
														Olfr1094	45.5459	-0.461749	0.333616	-1.38407	0.166336	0.999666	61.8243	58.3748	37.8288	43.9772	37.772	33.4981	5.7462	5.3007	Not significant	n.s.	grey		1700013F07Rik	167	192	218	169	209	237		2210016L21Rik	29.7232	0.17177	0.357153	0.480941	0.630558	0.999969	35.2927	26.7823
														Olfr1097	218.552	-0.0247233	0.176898	-0.13976	0.88885	0.999666	258.266	198.289	206.675	168.148	234.584	245.351	7.79491	7.76174	Not significant	n.s.	grey		1700013G24Rik	0	0	0	0	0	0		2210408I21Rik	328.471	0.109772	0.123615	0.888017	0.374532	0.999969	332.166	330.623
														Olfr1098	36.4969	0.269386	0.34999	0.769695	0.441481	0.999666	32.9065	28.7241	37.8288	36.2165	40.754	42.5517	5.09395	5.35194	Not significant	n.s.	grey		1700013H16Rik	5	2	0	1	3	1		2300009A05Rik	136.369	-0.0902946	0.176064	-0.51285	0.608056	0.999969	151.551	139.453
														Olfr1099	254.472	0.257516	0.160199	1.60748	0.10795	0.999666	194.447	239.059	262.957	234.114	290.248	306.01	7.86514	8.11785	Not significant	n.s.	grey		1700014D04Rik	1	2	1	1	3	2		2310009B15Rik	25.346	0.169851	0.36583	0.46429	0.64244	0.999969	22.8364	28.6294
														Olfr11	140.537	-0.0480953	0.190144	-0.252941	0.800314	0.999666	149.575	153.813	125.481	130.638	156.058	127.655	7.16949	7.12015	Not significant	n.s.	grey		1700015F17Rik	3	3	2	3	2	3		2310011J03Rik	3.63196	-0.459225	1.04976	-0.437457	0.66178	0.999969	6.22812	6.4647
														Olfr110	176.268	-0.244729	0.165674	-1.47717	0.13963	0.999666	194.447	183.464	194.68	178.496	158.046	148.478	7.58394	7.34583	Not significant	n.s.	grey		1700015G11Rik	0	1	0	0	2	0		2310022A10Rik	32.573	0.00132153	0.320854	0.0041188	0.996714	0.999969	36.3307	33.2471
														Olfr1100	90.165	-0.105306	0.22774	-0.462395	0.643798	0.999666	100.714	88.0255	92.2654	75.0199	94.4299	90.5355	6.56481	6.45388	Not significant	n.s.	grey		1700016C15Rik	70	66	64	50	67	81		2310022B05Rik	18.2171	0.123962	0.431128	0.287529	0.773707	0.999969	14.5323	17.5471
														Olfr1101	33.7143	-0.206774	0.364136	-0.567849	0.570137	0.999666	40.8838	35.2102	32.2929	31.0427	34.79	28.066	5.21447	5.01344	Not significant	n.s.	grey		1700016D06Rik	23	29	19	14	30	21		2310030G06Rik	30.2882	-0.0117161	0.331445	-0.0353484	0.971802	0.999969	26.9885	28.6294
														Olfr1102	54.6225	0.00818563	0.377607	0.0216776	0.982705	0.999666	69.8017	58.3748	35.0609	56.9117	79.5199	28.066	5.79214	5.80303	Not significant	n.s.	grey		1700016H13Rik	1	1	3	1	3	3		2310033P09Rik	3.78811	-0.000275494	0.961472	-0.000286533	0.999771	0.999969	3.11406	0.923529
														Olfr1104	146.071	-0.297493	0.204137	-1.45732	0.145028	0.999666	165.53	177.904	138.398	159.094	133.196	102.305	7.33638	7.05019	Not significant	n.s.	grey		1700016K19Rik	762	774	801	458	745	764		2310057J18Rik	77.0918	-0.25345	0.221043	-1.14661	0.251544	0.999969	76.8135	89.5823
														Olfr1105	30.6152	-0.494919	0.390339	-1.26792	0.204826	0.999666	39.8867	32.4304	35.0609	28.4558	18.886	28.9714	5.20135	4.72453	Not significant	n.s.	grey		1700017B05Rik	3680	3947	3748	2299	3296	3347		2310061I04Rik	25.422	-0.348679	0.366917	-0.950294	0.341963	0.999969	33.2166	27.7059
														Olfr1106	70.6133	0.0707549	0.265955	0.266041	0.790208	0.999666	77.779	69.4938	59.0499	78.9003	80.5139	57.9427	6.12462	6.19874	Not significant	n.s.	grey		1700017N19Rik	0	0	0	0	0	0		2410002F23Rik	2.47629	0.677555	1.14058	0.594042	0.552484	0.999969	2.07604	1.84706
														Olfr1107	60.6817	0.00610181	0.272759	0.0223707	0.982152	0.999666	54.8442	58.3748	68.2764	63.3789	57.6519	61.5641	5.94248	5.95105	Not significant	n.s.	grey		1700018B08Rik	1	0	0	0	1	0		2410004B18Rik	29.2335	0.274767	0.3384	0.811961	0.416814	0.999969	28.0265	24.0118
														Olfr111	32.9417	-0.582388	0.365557	-1.59315	0.111126	0.999666	39.8867	38.9165	39.6741	27.1624	24.85	27.1606	5.33958	4.77563	Not significant	n.s.	grey		1700018F24Rik	0	1	0	0	0	0		2410004P03Rik	31.0488	0.123787	0.349116	0.354572	0.722911	0.999969	43.5968	24.9353
														Olfr1110	435.66	-0.0970098	0.138396	-0.700957	0.48333	0.999666	539.467	389.165	423.498	385.447	477.12	399.261	8.81925	8.71976	Not significant	n.s.	grey		1700018G05Rik	6	3	7	3	3	2		2410131K14Rik	16.4011	0.0936117	0.462092	0.202582	0.839461	0.999969	13.4943	19.3941
														Olfr1111	33.8689	-0.196574	0.391787	-0.501737	0.615853	0.999666	31.9093	50.0355	26.757	25.8689	38.766	29.8767	5.21855	5.02254	Not significant	n.s.	grey		1700019A02Rik	4	5	5	2	2	11		2510009E07Rik	98.0475	0.0250146	0.195855	0.12772	0.89837	0.999969	92.3838	100.665
														Olfr1112	130.256	-0.0769166	0.194545	-0.395367	0.692572	0.999666	142.595	120.456	137.476	143.573	114.31	123.128	7.07156	7.00004	Not significant	n.s.	grey		1700019D03Rik	139	135	155	159	162	151		2510039O18Rik	78.0586	-0.300606	0.215429	-1.39539	0.162899	0.999969	95.4978	83.1176
														Olfr1115	39.0559	0.264194	0.35145	0.751725	0.452216	0.999666	32.9065	40.7697	32.2929	53.0313	42.742	32.5928	5.18281	5.45249	Not significant	n.s.	grey		1700019N19Rik	1	1	1	0	0	1		2610008E11Rik	41.5497	-0.302112	0.292365	-1.03334	0.301446	0.999969	40.4828	47.1
														Olfr1116	106.478	-0.0971564	0.207704	-0.467764	0.639953	0.999666	113.677	109.337	107.028	108.65	92.4419	107.737	6.7946	6.69965	Not significant	n.s.	grey		1700020A23Rik	0	4	3	5	3	2		2610021A01Rik	22.4522	-0.0563799	0.380806	-0.148054	0.8823	0.999969	21.7984	25.8588
														Olfr1118	102.064	0.200015	0.227151	0.880537	0.378569	0.999666	114.674	94.5116	75.6577	117.704	109.34	100.494	6.58418	6.78371	Not significant	n.s.	grey		1700020D05Rik	25	23	20	14	14	18		2610028H24Rik	39.1328	0.557558	0.300085	1.858	0.0631686	0.999969	38.4067	29.5529
														Olfr112	73.1542	0.244753	0.25542	0.958239	0.337942	0.999666	64.8158	75.0533	60.8952	78.9003	90.4539	68.807	6.0858	6.32889	Not significant	n.s.	grey		1700020L24Rik	21	20	16	15	13	18		2610044O15Rik8	61.7601	0.194306	0.254245	0.76425	0.444718	0.999969	40.4828	62.8
														Olfr1120	46.865	-0.223355	0.360424	-0.619701	0.535455	0.999666	71.796	34.2836	46.1327	29.7493	46.718	52.5106	5.69314	5.45919	Not significant	n.s.	grey		1700020N01Rik	0	0	1	0	0	0		2610301B20Rik	314.262	0.0276174	0.121658	0.227008	0.820418	0.999969	295.836	338.012
														Olfr1121	30.8414	0.26044	0.418258	0.622677	0.533497	0.999666	31.9093	25.9444	25.8343	46.5641	35.784	19.0125	4.8528	5.12047	Not significant	n.s.	grey		1700020N15Rik	1	2	0	0	1	0		2610507B11Rik	68.7811	-0.104333	0.222152	-0.469647	0.638608	0.999969	71.6234	69.2647
														Olfr1122	116.756	-0.0455395	0.215736	-0.211088	0.832818	0.999666	139.603	113.97	101.492	135.812	107.352	102.305	6.89912	6.85992	Not significant	n.s.	grey		1700021F07Rik	0	0	0	0	0	0		2610528J11Rik	4.84266	0.211146	0.82107	0.25716	0.797056	0.999969	5.1901	5.54118
														Olfr1123	143.708	-0.155887	0.193438	-0.805877	0.420314	0.999666	175.501	151.033	127.326	151.333	131.208	125.844	7.25065	7.09938	Not significant	n.s.	grey		1700022I11Rik	3	3	2	2	1	1		2700049A03Rik	69.924	0.216899	0.235061	0.922735	0.356145	0.999969	47.7489	68.3412
														Olfr1124	57.655	-0.340921	0.311636	-1.09397	0.273967	0.999666	78.7762	60.228	54.4366	54.3248	34.79	63.3748	6.03299	5.69571	Not significant	n.s.	grey		1700024B05Rik	1	1	0	0	0	0		2700062C07Rik	52.5875	0.199253	0.260837	0.7639	0.444927	0.999969	49.825	39.7118
														Olfr1126	89.7567	-0.069509	0.235729	-0.294868	0.768094	0.999666	105.7	73.2001	96.8787	90.5413	83.4959	88.7248	6.53801	6.46903	Not significant	n.s.	grey		1700024G13Rik	300	295	323	257	342	341		2700081O15Rik	8.31781	-0.510361	0.638681	-0.799085	0.424241	0.999969	7.26614	9.23529
														Olfr1129	101.762	-0.346414	0.235961	-1.4681	0.142078	0.999666	147.581	100.998	93.1881	94.4216	87.4719	86.9141	6.84451	6.50148	Not significant	n.s.	grey		1700025B11Rik	0	0	0	0	0	0		2700097O09Rik	49.2413	-0.374737	0.261142	-1.43499	0.151289	0.999969	53.977	55.4118
														Olfr113	31.3094	-0.532391	0.399062	-1.33411	0.182169	0.999666	46.8668	31.5039	32.2929	32.3362	25.844	19.0125	5.24366	4.74043	Not significant	n.s.	grey		1700025C18Rik	0	0	0	0	0	0		2810004N23Rik	144.904	0.204388	0.165807	1.23269	0.217692	0.999969	137.019	143.147
														Olfr1130	38.3398	-0.0409605	0.347029	-0.118032	0.906042	0.999666	40.8838	39.8431	35.9835	34.9231	46.718	31.6874	5.31844	5.2771	Not significant	n.s.	grey		1700025G04Rik	754	784	767	618	781	810		2810006K23Rik	8.1507	0.286106	0.637194	0.449008	0.653426	0.999969	8.30416	5.54118
														Olfr1132	50.0917	0.292408	0.344506	0.848773	0.396008	0.999666	64.8158	37.0634	33.2156	58.2051	65.6039	41.6463	5.52455	5.81126	Not significant	n.s.	grey		1700028J19Rik	8	5	21	8	15	12		2810021J22Rik	15.1122	0.142204	0.47093	0.301964	0.76268	0.999969	15.5703	14.7765
														Olfr1134	50.3857	-0.242964	0.321335	-0.75611	0.449583	0.999666	61.8243	49.1089	52.5913	50.4444	56.6579	31.6874	5.79463	5.56265	Not significant	n.s.	grey		1700028K03Rik	5	5	7	4	5	4		2810408A11Rik	12.9601	-0.16823	0.563576	-0.298505	0.765318	0.999969	22.8364	12.9294
														Olfr1135	46.6356	0.0306297	0.313708	0.0976378	0.92222	0.999666	44.8725	40.7697	52.5913	49.151	51.688	40.741	5.55698	5.59076	Not significant	n.s.	grey		1700028P14Rik	443	460	501	317	423	445		2810459M11Rik	1.11981	-2.37254	1.84412	-1.28654	0.198253	0.999969	2.07604	1.84706
														Olfr1137	53.3314	-0.113358	0.373293	-0.30367	0.761379	0.999666	78.7762	50.0355	36.9062	68.5527	57.6519	28.066	5.81351	5.71214	Not significant	n.s.	grey		1700029F12Rik	0	0	0	0	0	0		2900026A02Rik	61.5711	0.099907	0.239233	0.417613	0.67623	0.999969	59.1671	60.0294
														Olfr114	24.6134	-0.45533	0.42893	-1.06155	0.28844	0.999666	25.9263	33.357	25.8343	24.5755	19.88	18.1071	4.8764	4.44984	Not significant	n.s.	grey		1700029H14Rik	0	0	0	1	1	1		3110009E18Rik	65.1319	-0.00118655	0.229438	-0.00517155	0.995874	0.999969	64.3572	67.4176
														Olfr1140	111.049	0.0465203	0.246827	0.188473	0.850506	0.999666	119.66	88.9521	118.1	151.333	80.5139	107.737	6.7801	6.83535	Not significant	n.s.	grey		1700029I15Rik	86	73	71	50	67	87		3110040N11Rik	40.7652	-0.121406	0.317219	-0.38272	0.701928	0.999969	56.0531	34.1706
														Olfr1143	83.1121	-0.0121605	0.237827	-0.0511316	0.959221	0.999666	76.7818	76.9065	96.8787	77.6068	84.4899	86.0087	6.40126	6.38719	Not significant	n.s.	grey		1700029J07Rik	326	342	325	242	293	323		3110082I17Rik	86.7799	-0.107892	0.225205	-0.479084	0.631879	0.999969	94.4598	108.053
														Olfr1148	57.5473	0.230632	0.312796	0.737323	0.460926	0.999666	65.813	45.4026	47.0554	84.074	47.712	55.2266	5.74838	5.98499	Not significant	n.s.	grey		1700029P11Rik	0	0	0	0	0	0		4430402I18Rik	103.042	-0.143309	0.185367	-0.773113	0.439456	0.999969	107.954	104.359
														Olfr115	82.0782	-0.0970558	0.33629	-0.288608	0.772882	0.999666	78.7762	114.896	59.9725	103.476	96.4179	38.9303	6.41867	6.33285	Not significant	n.s.	grey		1700030J22Rik	448	494	483	337	464	509		4833420G17Rik	266.466	0.0660621	0.144348	0.457658	0.647198	0.999969	312.444	215.182
														Olfr1151	44.8582	0.159756	0.326413	0.489427	0.624539	0.999666	49.8583	36.1368	41.5194	38.8034	56.6579	46.1731	5.4431	5.5913	Not significant	n.s.	grey		1700030K09Rik	198	215	253	178	187	237		4833439L19Rik	121.007	0.193954	0.172111	1.12691	0.259779	0.999969	111.068	115.441
														Olfr1152	41.4768	-0.38143	0.336658	-1.13299	0.257219	0.999666	51.8527	48.1824	40.5968	37.51	41.748	28.9714	5.58127	5.21243	Not significant	n.s.	grey		1700031F05Rik	0	0	0	1	0	0		4921507P07Rik	82.6659	-0.0065828	0.207232	-0.0317654	0.974659	0.999969	87.1937	80.347
														Olfr1154	114.754	0.205794	0.860045	0.239282	0.810887	0.999666	185.473	102.851	31.3702	151.333	174.944	42.5517	6.74906	6.95353	Not significant	n.s.	grey		1700031L13Rik	0	0	0	0	0	0		4921524J17Rik	12.4046	0.162719	0.521357	0.312106	0.75496	0.999969	9.34218	10.1588
														Olfr1155	102.646	-0.121541	0.313722	-0.387416	0.698448	0.999666	143.592	100.998	75.6577	121.584	124.25	49.7945	6.75153	6.63725	Not significant	n.s.	grey		1700034E13Rik	3	2	2	1	2	4		4921536K21Rik	32.9799	-0.396398	0.354263	-1.11894	0.263167	0.999969	44.6349	42.4823
														Olfr1156	138.861	-0.330727	0.243372	-1.35894	0.174167	0.999666	195.445	151.96	116.254	133.225	152.082	84.198	7.28126	6.95615	Not significant	n.s.	grey		1700034I23Rik	2	4	2	3	3	0		4930402H24Rik	1297.82	-0.0745506	0.0906324	-0.82256	0.410758	0.999969	1375.38	1322.49
														Olfr1157	136.532	-0.0993483	0.27685	-0.358852	0.719706	0.999666	195.445	138.988	88.5748	162.974	148.106	85.1033	7.14977	7.05595	Not significant	n.s.	grey		1700034J05Rik	0	0	1	0	0	0		4930430F08Rik	17.4016	-0.527257	0.855123	-0.616587	0.537507	0.999969	9.34218	18.4706
														Olfr116	96.5302	-0.321724	0.244897	-1.31371	0.188944	0.999666	105.7	112.117	102.415	116.41	75.5439	66.9963	6.75146	6.44819	Not significant	n.s.	grey		1700037C18Rik	217	220	220	158	226	261		4930432K21Rik	38.0166	-0.0457693	0.302748	-0.15118	0.879834	0.999969	42.5588	40.6353
														Olfr1160	61.0642	-0.126525	0.436891	-0.289604	0.772119	0.999666	91.7393	74.1267	24.9117	77.6068	73.5559	24.4446	6.0133	5.89568	Not significant	n.s.	grey		1700037H04Rik	1066	964	998	712	1039	859		4930444P10Rik	63.3397	0.302617	0.234266	1.29176	0.196439	0.999969	61.2432	50.7941
														Olfr1161	32.7779	-0.016046	0.411008	-0.0390407	0.968858	0.999666	44.8725	22.238	31.3702	45.2706	24.85	28.066	5.0801	5.07591	Not significant	n.s.	grey		1700040F15Rik	0	0	0	0	0	0		4930452B06Rik	328.461	0.0763553	0.11605	0.65795	0.51057	0.999969	331.128	321.388
														Olfr1162	233.22	-0.16758	0.220735	-0.759194	0.447737	0.999666	292.17	244.618	202.061	272.917	254.464	133.087	7.95002	7.78892	Not significant	n.s.	grey		1700042G07Rik	0	0	0	0	0	0		4930453N24Rik	23.4746	-0.0130456	0.405099	-0.0322035	0.97431	0.999969	25.9505	12.0059
														Olfr1168	67.6703	-0.198341	0.266289	-0.744832	0.456373	0.999666	80.7705	63.9343	71.967	67.2592	69.5799	52.5106	6.19424	6.00263	Not significant	n.s.	grey		1700049E17Rik1	0	0	0	0	0	0		4930469K13Rik	440.618	0.0147737	0.113772	0.129854	0.896682	0.999969	454.653	396.194
														Olfr117	376.669	-0.106312	0.122151	-0.870333	0.384119	0.999666	426.787	388.239	357.99	338.883	368.774	379.344	8.61473	8.50515	Not significant	n.s.	grey		1700049E17Rik2	0	0	0	0	0	0		4930503L19Rik	32.3756	0.0112844	0.334499	0.0337353	0.973088	0.999969	34.2547	32.3235
														Olfr1170	98.9723	-0.187496	0.594204	-0.315542	0.75235	0.999666	160.544	106.557	48.9007	117.704	110.334	49.7945	6.73246	6.5486	Not significant	n.s.	grey		1700056E22Rik	6	14	8	7	13	11		4930505A04Rik	38.749	0.0922978	0.304911	0.302704	0.762115	0.999969	35.2927	39.7118
														Olfr1173	85.8936	0.302907	0.373089	0.811888	0.416856	0.999666	97.7223	84.3191	47.978	135.812	113.316	36.2142	6.27934	6.58667	Not significant	n.s.	grey		1700057G04Rik	0	0	0	0	1	2		4930522L14Rik	8.28235	0.227514	0.62009	0.366906	0.713689	0.999969	7.26614	9.23529
														Olfr1174	63.293	-0.160859	0.382323	-0.42074	0.673945	0.999666	103.705	55.595	40.5968	81.4872	67.5919	30.7821	6.07964	5.92964	Not significant	n.s.	grey		1700064H15Rik	2	2	3	1	1	3		4930523C07Rik	9.09899	0.176103	0.620027	0.284025	0.776391	0.999969	6.22812	13.8529
														Olfr1175	44.8875	-0.327914	0.386851	-0.84765	0.396633	0.999666	65.813	42.6229	40.5968	60.792	37.772	21.7285	5.66327	5.36098	Not significant	n.s.	grey		1700066B19Rik	30	28	29	32	32	39		4930550C14Rik	12.5031	-0.344323	0.508513	-0.677117	0.498332	0.999969	13.4943	12.9294
														Olfr1176	220.457	-0.0788189	0.424991	-0.18546	0.852868	0.999666	309.122	227.94	142.089	261.276	246.512	135.803	7.82898	7.75175	Not significant	n.s.	grey		1700066M21Rik	189	247	215	152	171	204		4930579G24Rik	0.48372	-0.75176	2.72919	-0.275452	0.782969	0.999969	0	1.84706
														Olfr1177-ps	102.047	0.137276	0.341115	0.402435	0.687364	0.999666	148.578	91.7318	50.746	142.279	118.286	60.6588	6.61498	6.75588	Not significant	n.s.	grey		1700067K01Rik	241	292	278	161	281	230		4931406C07Rik	198.149	-0.0988124	0.149414	-0.661335	0.508397	0.999969	222.136	189.323
														Olfr1178	237.136	0.185514	0.14283	1.29884	0.193998	0.999666	208.408	228.866	228.818	241.875	250.488	264.364	7.8011	7.98437	Not significant	n.s.	grey		1700067P10Rik	0	2	1	0	0	1		4931406P16Rik	117.459	-0.249064	0.194522	-1.28039	0.200408	0.999969	152.589	115.441
														Olfr1179	35.0109	0.278274	0.460571	0.604195	0.545714	0.999666	11.966	39.8431	43.3648	25.8689	33.796	55.2266	5.0323	5.29635	Not significant	n.s.	grey		1700069L16Rik	0	1	0	0	0	0		4931414P19Rik	29.896	0.397055	0.334145	1.18827	0.234726	0.999969	26.9885	28.6294
														Olfr1180	65.8444	0.633149	0.377161	1.67872	0.093206	0.999666	23.932	73.2001	58.1272	43.9772	94.4299	101.4	5.72118	6.3387	Not significant	n.s.	grey		1700074P13Rik	0	0	0	0	0	0		4931428F04Rik	37.7008	0.0427841	0.300942	0.142167	0.886948	0.999969	36.3307	36.9412
														Olfr1182	100.582	-0.684289	0.241522	-2.83323	0.00460801	0.529435	98.7195	131.575	142.089	72.433	63.6159	95.0623	6.96726	6.28609	Not significant	n.s.	grey		1700080O16Rik	0	0	0	0	0	0		4932438A13Rik	55.9977	0.0301017	0.268691	0.112031	0.910799	0.999969	37.3687	67.4176
														Olfr1183	210.321	-0.0339694	0.57699	-0.0588735	0.953053	0.999666	108.691	305.773	224.205	103.476	275.338	244.446	7.74072	7.70565	Not significant	n.s.	grey		1700084M14Rik	0	0	0	0	0	0		4933407L21Rik	1.29771	-1.48901	1.67401	-0.88949	0.37374	0.999969	2.07604	2.77059
														Olfr1184	67.7314	-0.133123	0.281876	-0.472277	0.636729	0.999666	79.7733	83.3926	49.8233	56.9117	68.5859	67.9016	6.16985	6.03268	Not significant	n.s.	grey		1700086D15Rik	0	2	3	0	3	2		5031439G07Rik	23.4651	0.0136022	0.384289	0.0353957	0.971764	0.999969	17.6463	30.4765
														Olfr1189	54.1286	0.165223	0.302983	0.545322	0.585532	0.999666	54.8442	46.3292	51.6686	60.792	68.5859	42.5517	5.69898	5.86567	Not significant	n.s.	grey		1700088E04Rik	365	357	316	245	308	317		5330417C22Rik	138.56	-0.0372549	0.168306	-0.221352	0.824818	0.999969	149.475	132.988
														Olfr119	64.1945	-0.152189	0.27186	-0.559806	0.575612	0.999666	76.7818	69.4938	56.2819	64.6723	63.6159	54.3213	6.09844	5.95116	Not significant	n.s.	grey		1700092M07Rik	10	4	6	3	6	7		5430401F13Rik	14.7391	3.3928	1.3252	2.56022	0.0104607	0.999969	3.11406	1.84706
														Olfr1191-ps1	218.944	0.181384	0.158432	1.14487	0.252263	0.999666	173.507	222.38	219.592	231.527	217.686	248.973	7.68762	7.86869	Not significant	n.s.	grey		1700093K21Rik	9	3	8	7	4	5		5430402E10Rik	145.124	0.105096	0.478334	0.219712	0.826095	0.999969	155.703	101.588
														Olfr1192-ps1	563.568	0.440416	0.414888	1.06153	0.288449	0.999666	263.252	598.573	572.968	469.521	756.433	720.662	8.90468	9.34401	Not significant	n.s.	grey		1700094D03Rik	213	231	239	194	228	242		5430403G16Rik	8.72903	0.104024	0.626596	0.166015	0.868145	0.999969	12.4562	5.54118
														Olfr1193	380.838	-0.0807154	0.176399	-0.457572	0.64726	0.999666	390.889	391.018	394.896	243.168	482.09	382.965	8.61937	8.53297	Not significant	n.s.	grey		1700102P08Rik	42	32	36	24	34	22		5730409E04Rik	2.63164	0.115363	1.09059	0.105781	0.915756	0.999969	2.07604	1.84706
														Olfr1195	285.572	0.0603123	0.384726	0.156767	0.875429	0.999666	199.433	340.056	299.863	174.615	340.942	358.52	8.13332	8.1916	Not significant	n.s.	grey		1700109H08Rik	41	35	67	59	43	56		5730455P16Rik	25.9991	0.0137146	0.382788	0.035828	0.971419	0.999969	39.4448	19.3941
														Olfr1196	165.031	0.132105	0.173662	0.760702	0.446835	0.999666	136.612	170.491	165.155	169.442	181.902	166.585	7.30761	7.43998	Not significant	n.s.	grey		1700113H08Rik	1	1	1	2	3	0		6030458C11Rik	74.5523	0.0243941	0.224907	0.108463	0.913628	0.999969	88.2317	67.4176
														Olfr1197	231.155	-0.079997	0.145856	-0.548465	0.583373	0.999666	251.286	235.352	226.973	210.832	221.662	240.824	7.90008	7.8166	Not significant	n.s.	grey		1700122O11Rik	0	0	0	0	0	0		6430550D23Rik	15.2337	-0.354074	0.461237	-0.767663	0.442688	0.999969	14.5323	18.4706
														Olfr1198	110.332	0.0271331	0.208045	0.13042	0.896234	0.999666	97.7223	107.484	122.713	106.063	120.274	107.737	6.78537	6.81196	Not significant	n.s.	grey		1700123K08Rik	0	0	1	1	0	0		6430571L13Rik	2.72475	-0.391647	1.13416	-0.34532	0.729854	0.999969	1.03802	1.84706
														Olfr1199	133.229	0.179414	0.285745	0.627883	0.530081	0.999666	81.7677	166.785	127.326	84.074	141.148	198.273	6.98063	7.15142	Not significant	n.s.	grey		1700123L14Rik	0	0	0	0	0	0		6720489N17Rik	4.13534	-1.05159	0.946647	-1.11086	0.26663	0.999969	2.07604	7.38823
														Olfr12	247.616	-0.165309	0.174701	-0.946238	0.344027	0.999666	266.243	254.811	266.647	173.322	228.62	296.051	8.04203	7.86829	Not significant	n.s.	grey		1700123O20Rik	1034	1033	1010	772	1002	1025		6820408C15Rik	110.601	-0.0376146	0.183365	-0.205135	0.837467	0.999969	103.802	120.059
														Olfr120	51.0254	-0.573206	0.306999	-1.86713	0.0618835	0.999666	57.8357	58.3748	66.4311	49.151	31.808	42.5517	5.95141	5.39815	Not significant	n.s.	grey		1700125H20Rik	2	3	3	2	1	6		8030462N17Rik	159.562	0.0190411	0.162531	0.117154	0.906738	0.999969	131.829	173.623
														Olfr1200	277.118	-0.0634155	0.186816	-0.339454	0.734268	0.999666	289.178	215.894	344.15	271.624	330.008	211.853	8.15012	8.08832	Not significant	n.s.	grey		1700129C05Rik	0	0	0	0	0	0		9030025P20Rik	13.2172	-0.551517	0.507981	-1.08571	0.277609	0.999969	18.6844	14.7765
														Olfr1202	48.689	0.316583	0.838773	0.377436	0.70585	0.999666	24.9292	44.476	60.8952	10.3476	84.4899	66.9963	5.47357	5.77991	Not significant	n.s.	grey		1810009A15Rik	2	4	4	4	1	5		9130008F23Rik	21.9094	0.106398	0.399079	0.266609	0.78977	0.999969	24.9125	13.8529
														Olfr1204	112.31	0.350639	0.561612	0.624343	0.532402	0.999666	45.8697	109.337	141.166	71.1396	156.058	150.289	6.64084	6.98674	Not significant	n.s.	grey		1810009J06Rik	0	0	0	0	1	0		9130019O22Rik	0.683847	1.6216	2.28194	0.710624	0.477317	0.999969	0	0
														Olfr1205	202.064	0.459857	0.714447	0.643655	0.519799	0.999666	66.8102	209.408	234.354	95.7151	258.44	347.656	7.41946	7.87613	Not significant	n.s.	grey		1810010H24Rik	306	316	384	203	376	398		9130230L23Rik	64.8914	0.362028	0.249387	1.45167	0.146593	0.999969	51.901	48.947
														Olfr1206	247.037	0.0394835	0.542667	0.0727581	0.941999	0.999666	127.637	266.856	336.769	131.932	312.116	306.915	7.93519	7.97339	Not significant	n.s.	grey		1810013L24Rik	1453	1610	1567	1275	1630	1567		9130401M01Rik	11.1786	-0.287632	1.42674	-0.201601	0.840228	0.999969	18.6844	0
														Olfr1208	59.5709	-0.24893	0.305884	-0.813806	0.415756	0.999666	71.796	53.7419	68.2764	56.9117	69.5799	37.1195	6.03573	5.79538	Not significant	n.s.	grey		1810020O05Rik	273	259	240	211	253	265		9330159F19Rik	1.59915	-1.05115	1.54697	-0.679487	0.496829	0.999969	0	2.77059
														Olfr1209	133.202	0.0212475	0.193057	0.110058	0.912364	0.999666	125.643	142.694	129.172	116.41	133.196	152.1	7.06073	7.07577	Not significant	n.s.	grey		1810024B03Rik	49	56	59	33	45	55		9330182L06Rik	119.172	-0.0152363	0.181343	-0.0840191	0.933041	0.999969	112.106	129.294
														Olfr121	119.87	-0.131371	0.205566	-0.639069	0.522778	0.999666	124.646	117.676	133.785	116.41	95.4239	131.276	6.9815	6.85013	Not significant	n.s.	grey		1810030O07Rik	761	815	835	613	810	871		9430015G10Rik	122.806	0.0499959	0.176009	0.284054	0.776369	0.999969	103.802	132.065
														Olfr1211	155.7	0.266554	0.266361	1.00073	0.316959	0.999666	81.7677	171.418	171.614	117.704	168.98	222.717	7.15583	7.41617	Not significant	n.s.	grey		1810037I17Rik	1057	1158	1126	745	1146	1272		9430038I01Rik	13.6564	-0.059166	0.490507	-0.120622	0.90399	0.999969	12.4562	11.0824
														Olfr1212	191.124	0.095983	0.215255	0.445904	0.655667	0.999666	154.561	215.894	185.454	131.932	201.782	257.121	7.54151	7.62895	Not significant	n.s.	grey		1810046K07Rik	86	92	103	74	82	121		9530053A07Rik	14.9539	-0.241845	0.473728	-0.510515	0.609691	0.999969	15.5703	19.3941
														Olfr1213	308.849	0.056992	0.376592	0.151336	0.879711	0.999666	230.345	302.066	376.443	188.843	348.894	406.504	8.2477	8.30263	Not significant	n.s.	grey		1810049J17Rik	0	0	0	0	0	0		9530068E07Rik	29.2244	-0.17726	0.364029	-0.48694	0.626301	0.999969	36.3307	28.6294
														Olfr1214	71.0629	0.113012	0.269747	0.418953	0.67525	0.999666	80.7705	70.4204	53.514	77.6068	82.5019	61.5641	6.11343	6.22672	Not significant	n.s.	grey		1810055G02Rik	1126	1116	1158	719	972	1033		9930012K11Rik	17.9546	-0.296875	0.434403	-0.683409	0.494349	0.999969	22.8364	14.7765
														Olfr1215	53.3925	-0.00257616	0.307754	-0.00837082	0.993321	0.999666	50.8555	62.0811	47.0554	56.9117	63.6159	39.8356	5.76369	5.76698	Not significant	n.s.	grey		1810058I24Rik	730	744	804	550	711	811		9930021J03Rik	74.7544	0.279778	0.216708	1.29104	0.196691	0.999969	68.5093	69.2647
														Olfr1216	125.288	-0.0778523	0.206355	-0.377273	0.705971	0.999666	134.617	142.694	107.951	137.105	125.244	104.116	7.01592	6.94433	Not significant	n.s.	grey		1810062G17Rik	57	54	49	55	68	50		A2m	0.984061	1.12399	1.83438	0.612735	0.540052	0.999969	0	0.923529
														Olfr1217	134.913	-0.293421	0.192051	-1.52783	0.126555	0.999666	158.549	157.519	129.172	133.225	113.316	117.696	7.22317	6.93561	Not significant	n.s.	grey		1810065E05Rik	0	1	1	0	1	0		A2ml1	216.471	0.307797	0.353172	0.871521	0.38347	0.999969	213.832	152.382
														Olfr1218	37.413	-0.303843	0.359718	-0.844669	0.398295	0.999666	36.8952	39.8431	47.0554	38.8034	23.856	38.0249	5.40138	5.11109	Not significant	n.s.	grey		2010003K11Rik	1	1	2	2	1	2		A430005L14Rik	23.177	0.0130969	0.385667	0.0339589	0.97291	0.999969	29.0646	22.1647
														Olfr1219	162.918	-0.0813564	0.180684	-0.45027	0.652516	0.999666	179.49	161.226	160.542	187.55	151.088	137.614	7.39305	7.31968	Not significant	n.s.	grey		2010106E10Rik	0	0	0	0	0	0		A430033K04Rik	174.351	-0.0628266	0.164498	-0.381929	0.702514	0.999969	199.3	156.076
														Olfr122	81.4346	-0.122531	0.243567	-0.50307	0.614915	0.999666	84.7592	78.7596	91.3428	77.6068	65.6039	90.5355	6.42549	6.30224	Not significant	n.s.	grey		2010109A12Rik	13	17	25	14	10	12		A4galt	60.0023	-0.00495224	0.254727	-0.0194414	0.984489	0.999969	78.8895	49.8706
														Olfr1221	42.0276	0.189362	0.356169	0.531664	0.594959	0.999666	48.8612	37.9899	30.4476	60.792	38.766	35.3088	5.32551	5.52217	Not significant	n.s.	grey		2010300C02Rik	1605	1689	1895	1352	1560	2032		A4gnt	3.27451	-0.184364	0.997592	-0.184809	0.853379	0.999969	3.11406	4.61765
														Olfr1222	351.423	0.0710276	0.140628	0.505074	0.613507	0.999666	350.005	344.689	331.233	439.772	315.098	327.738	8.42196	8.49933	Not significant	n.s.	grey		2010315B03Rik	651	760	778	640	742	801		A630001G21Rik	110.176	-0.082632	0.180571	-0.457614	0.647229	0.999969	117.296	108.976
														Olfr1224-ps1	320.184	0.0483767	0.12654	0.382305	0.702235	0.999666	325.076	317.818	300.785	349.231	303.17	325.022	8.30177	8.3523	Not significant	n.s.	grey		2200002D01Rik	32	37	21	18	41	48		A630073D07Rik	2.42571	1.44912	1.30417	1.11115	0.266504	0.999969	2.07604	0.923529
														Olfr1225	67.7799	0.148048	0.274261	0.539809	0.589329	0.999666	78.7762	58.3748	55.3593	85.3675	63.6159	65.1855	6.02614	6.17771	Not significant	n.s.	grey		2200002J24Rik	1	1	0	0	0	0		A630089N07Rik	251.438	-0.153915	0.130938	-1.17548	0.239801	0.999969	289.608	245.659
														Olfr1226	588.457	0.115395	0.135396	0.852273	0.394063	0.999666	490.606	611.545	595.112	478.575	645.105	709.798	9.14658	9.25776	Not significant	n.s.	grey		2210010C04Rik	0	0	0	0	0	0		A730046J19Rik	3.45959	0.280479	1.0362	0.270679	0.786638	0.999969	1.03802	4.61765
														Olfr1228	655.716	0.0754472	0.523071	0.144239	0.885312	0.999666	344.022	827.439	744.582	360.872	788.241	869.141	9.32121	9.39607	Not significant	n.s.	grey		2210016F16Rik	652	760	731	462	663	728		A830018L16Rik	235.238	-0.0470371	0.135996	-0.34587	0.72944	0.999969	242.897	251.2
														Olfr1229	243.306	0.181044	0.156087	1.15989	0.246092	0.999666	210.402	239.985	235.277	214.712	263.41	296.051	7.84269	8.01713	Not significant	n.s.	grey		2210016L21Rik	1527	1393	1406	930	1304	1426		A930004D18Rik	56.9544	0.177052	0.269333	0.657373	0.510941	0.999969	66.4333	46.1765
														Olfr123	77.9314	0.16356	0.243722	0.671093	0.502162	0.999666	77.779	66.714	75.6577	93.1282	75.5439	78.7659	6.21691	6.38335	Not significant	n.s.	grey		2210017I01Rik	0	1	0	0	2	2		AA986860	12.9548	0.0683665	0.510994	0.133791	0.893568	0.999969	11.4182	11.0824
														Olfr1231	95.0902	-0.211785	0.225362	-0.939754	0.347344	0.999666	111.683	88.9521	105.183	94.4216	92.4419	77.8605	6.68565	6.47964	Not significant	n.s.	grey		2210407C18Rik	7	5	5	2	7	10		Aaas	44.7907	0.0101196	0.29489	0.0343165	0.972625	0.999969	47.7489	45.2529
														Olfr1232	208.137	0.0952437	0.154791	0.615306	0.538352	0.999666	201.428	202.922	198.371	241.875	197.806	206.421	7.65755	7.75734	Not significant	n.s.	grey		2210408I21Rik	598	630	614	430	629	619		Aacs	46.3936	-0.0946559	0.27061	-0.349787	0.726499	0.999969	44.6349	52.6412
														Olfr1233	51.2184	0.00340486	0.29536	0.0115278	0.990802	0.999666	54.8442	49.1089	49.8233	45.2706	56.6579	51.6052	5.7076	5.70537	Not significant	n.s.	grey		2210418O10Rik	0	0	0	0	0	0		Aagab	74.1536	-0.0619419	0.218207	-0.283868	0.776512	0.999969	86.1557	72.9588
														Olfr1234	108.673	-0.0335245	0.236984	-0.141463	0.887504	0.999666	119.66	113.043	95.9561	142.279	81.5079	99.589	6.7886	6.76543	Not significant	n.s.	grey		2300002M23Rik	0	122	0	0	161	138		Aak1	63.208	0.00892803	0.238372	0.0374543	0.970123	0.999969	62.2812	61.8765
														Olfr1238	171.368	-0.152265	0.187636	-0.811493	0.417083	0.999666	178.493	194.583	167	195.31	126.238	166.585	7.50005	7.35501	Not significant	n.s.	grey		2300003K06Rik	0	0	0	0	0	0		Aamdc	81.7239	0.00336487	0.206033	0.0163317	0.98697	0.999969	87.1937	79.4235
														Olfr1239	90.2661	-0.278945	0.230418	-1.2106	0.226049	0.999666	105.7	99.1445	91.3428	95.7151	74.5499	75.1444	6.63994	6.37161	Not significant	n.s.	grey		2300009A05Rik	216	254	208	159	220	233		Aamp	26.1826	-0.270033	0.354438	-0.761861	0.446143	0.999969	28.0265	28.6294
														Olfr124	723.006	0.182664	0.258136	0.707628	0.479176	0.999666	552.43	715.323	764.881	552.302	917.461	835.642	9.4063	9.58772	Not significant	n.s.	grey		2310002L09Rik	0	0	0	0	0	0		Aar2	23.0439	-0.142429	0.376725	-0.378073	0.705377	0.999969	24.9125	24.9353
														Olfr1240	427.646	-0.0639817	0.110888	-0.576995	0.563943	0.999666	415.818	430.862	465.018	408.729	414.498	430.949	8.77555	8.71101	Not significant	n.s.	grey		2310003L06Rik	1733	728	1356	9021	2602	1813		Aard	6.91394	-0.178869	0.694221	-0.257654	0.796674	0.999969	8.30416	9.23529
														Olfr1241	237.416	-0.0716994	0.170978	-0.419348	0.674962	0.999666	278.209	240.912	212.211	190.137	280.308	222.717	7.93533	7.85832	Not significant	n.s.	grey		2310009B15Rik	90	91	81	58	82	101		Aars	52.1903	-0.0111188	0.256364	-0.0433714	0.965406	0.999969	58.1291	53.5647
														Olfr1242	135.576	0.0781063	0.194628	0.40131	0.688192	0.999666	147.581	138.061	110.719	126.758	149.1	141.235	7.05658	7.1296	Not significant	n.s.	grey		2310011J03Rik	817	870	828	585	776	879		Aars2	55.9579	-0.321111	0.257084	-1.24905	0.211646	0.999969	63.3192	60.9529
														Olfr1243	145.33	0.0822517	0.188048	0.437397	0.661824	0.999666	119.66	144.547	159.619	137.105	158.046	153.005	7.15254	7.23252	Not significant	n.s.	grey		2310022A10Rik	523	501	490	324	436	456		Aasdh	111.626	0.00221814	0.18154	0.0122185	0.990251	0.999969	118.334	98.8176
														Olfr1246	161.737	0.0732515	0.193237	0.379076	0.704632	0.999666	156.555	187.17	128.249	192.724	149.1	156.626	7.30674	7.385	Not significant	n.s.	grey		2310022B05Rik	963	1017	1036	690	1031	1054		Aasdhppt	28.5867	0.317207	0.36204	0.876166	0.38094	0.999969	24.9125	25.8588
														Olfr1247	280.618	-0.0393278	0.13848	-0.283997	0.776413	0.999666	291.173	258.517	302.631	297.493	281.302	252.594	8.15536	8.11961	Not significant	n.s.	grey		2310030G06Rik	328	318	343	229	278	367		Aass	28.3165	-0.151259	0.344524	-0.439038	0.660634	0.999969	36.3307	27.7059
														Olfr125	142.43	-0.059396	0.221068	-0.268678	0.788178	0.999666	152.566	160.299	121.79	177.202	143.136	99.589	7.18869	7.1393	Not significant	n.s.	grey		2310033P09Rik	250	266	252	164	265	258		Aatf	116.553	-0.021363	0.179366	-0.119103	0.905194	0.999969	115.22	125.6
														Olfr1250	126.186	-0.0437802	0.197265	-0.221936	0.824364	0.999666	137.609	124.162	122.713	126.758	107.352	138.519	7.01303	6.9682	Not significant	n.s.	grey		2310034C09Rik	0	0	0	0	0	0		Aatk	62.742	-0.084028	0.235549	-0.356732	0.721293	0.999969	73.6994	59.1059
														Olfr1251	196.493	0.0422435	0.158092	0.267209	0.789308	0.999666	181.484	201.069	197.448	212.125	205.758	181.071	7.60239	7.64855	Not significant	n.s.	grey		2310034G01Rik	140	147	168	90	178	195		AB124611	39.1286	0.0562248	0.294741	0.19076	0.848714	0.999969	33.2166	44.3294
														Olfr1252	222.302	-0.0233853	0.155067	-0.150808	0.880127	0.999666	248.294	215.894	208.52	222.473	197.806	240.824	7.81529	7.7903	Not significant	n.s.	grey		2310039H08Rik	355	292	333	210	296	356		Abat	37.637	0.00331294	0.315175	0.0105114	0.991613	0.999969	39.4448	42.4823
														Olfr1253	206.228	0.0941697	0.155782	0.604496	0.545514	0.999666	190.459	204.775	202.061	239.288	199.794	200.989	7.64457	7.74387	Not significant	n.s.	grey		2310046K23Rik	0	13	0	0	1	14		Abca1	21.7519	-0.161416	0.398253	-0.40531	0.68525	0.999969	15.5703	24.0118
														Olfr1254	177.944	0.0759609	0.198622	0.382439	0.702136	0.999666	225.36	145.474	148.547	209.538	164.01	174.733	7.444	7.52168	Not significant	n.s.	grey		2310050C09Rik	0	0	0	0	0	0		Abca13	179.918	0.0114724	0.147692	0.077678	0.938084	0.999969	172.311	182.859
														Olfr1255	46.5324	0.0487062	0.315745	0.154258	0.877406	0.999666	41.881	50.9621	44.2874	46.5641	55.6639	39.8356	5.54566	5.59558	Not significant	n.s.	grey		2310057J18Rik	9522	11809	14677	6095	11695	11077		Abca14	36.5246	-0.0181109	0.317713	-0.0570038	0.954542	0.999969	43.5968	29.5529
														Olfr1256	113.226	-0.0418624	0.259109	-0.161563	0.87165	0.999666	86.7535	136.208	122.713	69.8461	136.178	127.655	6.86077	6.81027	Not significant	n.s.	grey		2310057M21Rik	269	296	301	209	272	301		Abca2	251.314	-0.03704	0.137543	-0.269298	0.787701	0.999969	227.326	276.135
														Olfr1257	501.614	-0.134555	0.128754	-1.04506	0.295997	0.999666	513.541	567.069	497.311	386.741	490.042	554.982	9.04159	8.90164	Not significant	n.s.	grey		2310057N15Rik	0	0	0	0	0	0		Abca3	340.931	-0.172417	0.113721	-1.51614	0.129484	0.999969	358.117	352.788
														Olfr1258	274.716	0.0239062	0.160878	0.148598	0.881871	0.999666	272.226	260.37	282.332	351.818	242.536	239.014	8.09087	8.12303	Not significant	n.s.	grey		2310061I04Rik	987	870	956	604	900	903		Abca4	10.3142	0.678105	0.562379	1.20578	0.227903	0.999969	7.26614	8.31176
														Olfr1259	270.206	0.0763685	0.139581	0.547126	0.584292	0.999666	241.314	274.269	272.183	305.253	268.38	259.837	8.04214	8.12321	Not significant	n.s.	grey		2310061N02Rik	0	0	0	0	0	0		Abca5	73.5047	0.239426	0.221468	1.08109	0.279658	0.999969	64.3572	72.9588
														Olfr126	31.2357	-0.196844	0.399939	-0.492185	0.622589	0.999666	24.9292	28.7241	46.1327	33.6296	26.838	27.1606	5.09854	4.91693	Not significant	n.s.	grey		2310079G19Rik	0	0	0	0	0	0		Abca6	9.71947	-0.0226804	0.578021	-0.0392379	0.968701	0.999969	7.26614	11.0824
														Olfr1260	377.153	0.314412	0.461707	0.680977	0.495886	0.999666	193.45	408.624	406.891	249.635	470.162	534.159	8.39798	8.71076	Not significant	n.s.	grey		2410002F23Rik	755	754	805	613	666	917		Abca7	78.6851	-0.172905	0.216945	-0.796996	0.425453	0.999969	93.4218	82.1941
														Olfr1261	267.759	0.107344	0.196815	0.545407	0.585474	0.999666	305.133	267.783	202.061	201.778	361.816	267.985	8.01862	8.11994	Not significant	n.s.	grey		2410004B18Rik	248	306	271	192	266	273		Abca8a	51.1209	0.131259	0.26022	0.504417	0.613969	0.999969	50.863	51.7176
														Olfr1262	539.435	-0.196232	0.114167	-1.71882	0.0856469	0.999666	597.303	605.986	526.836	444.946	563.597	497.945	9.1742	8.97488	Not significant	n.s.	grey		2410004P03Rik	2180	2113	2185	1356	1834	2124		Abca8b	25.1498	0.0354728	0.364996	0.0971869	0.922578	0.999969	24.9125	28.6294
														Olfr1263	365.851	0.236728	0.152636	1.55093	0.120918	0.999666	267.241	385.459	356.145	331.122	411.516	443.624	8.39781	8.63089	Not significant	n.s.	grey		2410131K14Rik	1282	1356	1259	933	1193	1194		Abca9	21.273	0.240648	0.393907	0.610925	0.541249	0.999969	22.8364	16.6235
														Olfr1264	934.944	0.247224	0.337156	0.733263	0.463398	0.999666	668.102	799.642	1097.96	677.766	1020.84	1345.36	9.74186	9.98819	Not significant	n.s.	grey		2410137M14Rik	1	0	0	0	0	0		Abcb1a	7.59392	0.384704	0.666087	0.577559	0.563562	0.999969	3.11406	8.31176
														Olfr1265	120.619	-0.0751557	0.227653	-0.330133	0.741299	0.999666	122.651	127.869	121.79	84.074	155.064	112.264	6.96698	6.88428	Not significant	n.s.	grey		2410141K09Rik	0	0	0	0	0	0		Abcb1b	9.14837	0.470577	0.607306	0.77486	0.438422	0.999969	9.34218	4.61765
														Olfr1269	38.4746	-0.416488	0.35061	-1.1879	0.234875	0.999666	43.8753	45.4026	42.4421	34.9231	39.76	24.4446	5.48886	5.08927	Not significant	n.s.	grey		2510002D24Rik	357	296	333	203	278	321		Abcb4	12.6184	0.0071404	0.511463	0.0139607	0.988861	0.999969	8.30416	15.7
														Olfr127	51.0021	-0.0887748	0.345292	-0.257101	0.797101	0.999666	41.881	52.8153	63.6632	28.4558	67.5919	51.6052	5.74917	5.65012	Not significant	n.s.	grey		2510009E07Rik	2921	3222	3053	2001	2955	3052		Abcb6	10.1589	0.320573	0.598012	0.536065	0.591913	0.999969	13.4943	9.23529
														Olfr1270	118.651	-0.286561	0.20958	-1.36731	0.171528	0.999666	116.668	143.621	130.094	116.41	117.292	87.8194	7.03483	6.75721	Not significant	n.s.	grey		2510039O18Rik	1457	1664	1546	1078	1517	1629		Abcb7	113.874	-0.150091	0.188225	-0.797399	0.425219	0.999969	110.03	122.829
														Olfr1271	204.215	-0.137313	0.16225	-0.846303	0.397384	0.999666	231.343	225.16	184.531	213.419	188.86	181.976	7.74603	7.61288	Not significant	n.s.	grey		2610001J05Rik	644	646	658	484	665	782		Abcb8	64.74	0.0477789	0.233136	0.20494	0.837619	0.999969	66.4333	60.0294
														Olfr1274	118.713	0.0258483	0.204235	0.126561	0.899288	0.999666	127.637	111.19	114.409	111.236	139.16	108.643	6.89173	6.91504	Not significant	n.s.	grey		2610002M06Rik	1117	1214	1173	919	1097	1117		Abcb9	35.0692	0.250669	0.310012	0.808578	0.418758	0.999969	29.0646	29.5529
														Olfr1275	51.2499	0.441437	0.335908	1.31416	0.188793	0.999666	33.9037	42.6229	54.4366	37.51	66.5979	72.4284	5.48073	5.90317	Not significant	n.s.	grey		2610008E11Rik	947	1030	953	778	989	938		Abcc1	203.417	0.0297525	0.146131	0.203601	0.838665	0.999969	187.882	217.953
														Olfr1276	88.5987	0.541271	0.350085	1.54611	0.122077	0.999666	34.9008	82.466	99.6467	62.0854	100.394	152.1	6.19649	6.72601	Not significant	n.s.	grey		2610021A01Rik	436	452	443	303	402	472		Abcc10	207.317	-0.119897	0.149818	-0.800284	0.423546	0.999969	209.68	194.865
														Olfr1277	90.2912	0.451291	0.338348	1.33381	0.182268	0.999666	39.8867	94.5116	95.0334	55.6182	127.232	129.466	6.2757	6.71569	Not significant	n.s.	grey		2610028H24Rik	199	219	254	176	248	329		Abcc3	122.961	0.0601084	0.17987	0.334176	0.738247	0.999969	127.676	105.282
														Olfr1278	155.115	0.0732066	0.682456	0.107269	0.914575	0.999666	60.8272	192.729	200.216	69.8461	178.92	228.149	7.25037	7.32167	Not significant	n.s.	grey		2610042L04Rik	9	14	24	7	6	5		Abcc4	503.694	-0.00868481	0.108645	-0.0799379	0.936287	0.999969	477.489	538.418
														Olfr1280	368.552	0.18156	0.59746	0.303887	0.761214	0.999666	167.524	380.826	488.084	191.43	449.288	534.159	8.43662	8.61701	Not significant	n.s.	grey		2610044O15Rik8	344	375	368	291	384	418		Abcc5	246.582	-0.187713	0.130903	-1.43398	0.151577	0.999969	265.733	265.976
														Olfr1281	286.101	0.455114	0.54942	0.828354	0.40747	0.999666	118.663	292.801	312.78	178.496	405.552	408.315	7.92133	8.37412	Not significant	n.s.	grey		2610301B20Rik	827	846	867	645	741	829		Abcc9	3.35952	-0.151811	1.10424	-0.13748	0.890651	0.999969	4.15208	1.84706
														Olfr1284	21.6923	1.39583	0.499561	2.79411	0.00520423	0.565801	10.9688	6.48609	18.4531	25.8689	35.784	32.5928	3.69703	5.0186	Not significant	n.s.	grey		2610318N02Rik	17	16	21	14	15	20		Abcd1	114.406	-0.0465752	0.184576	-0.252336	0.800781	0.999969	120.41	121.906
														Olfr1286	72.9974	0.000897565	0.271908	0.00330099	0.997366	0.999666	63.8187	59.3014	95.9561	65.9658	80.5139	72.4284	6.20995	6.20886	Not significant	n.s.	grey		2610507B11Rik	9213	10553	10840	7838	9804	10578		Abcd2	80.7484	0.37291	0.213081	1.75008	0.0801037	0.999969	71.6234	72.0353
														Olfr1288	41.7734	-0.0616819	0.334476	-0.184413	0.853689	0.999666	47.864	34.2836	46.1327	37.51	37.772	47.0784	5.45154	5.38498	Not significant	n.s.	grey		2610528A11Rik	1	1	1	0	1	6		Abcd3	117.626	0.0961839	0.179612	0.535508	0.592299	0.999969	97.5739	121.906
														Olfr129	174.866	-0.420282	0.162319	-2.58924	0.00961893	0.710296	198.436	198.289	203.907	147.453	148.106	153.005	7.65256	7.23382	Not significant	n.s.	grey		2610528J11Rik	173	180	200	126	148	198		Abcd4	31.103	0.0137249	0.327269	0.0419377	0.966548	0.999969	34.2547	29.5529
														Olfr1290	131.607	0.0360608	0.190348	0.189447	0.849742	0.999666	123.649	125.089	141.166	134.518	121.268	143.951	7.03307	7.06873	Not significant	n.s.	grey		2700049A03Rik	490	546	552	411	503	529		Abce1	22.6275	0.274619	0.386481	0.710563	0.477355	0.999969	23.8745	23.0882
														Olfr1291-ps1	59.8526	0.0643507	0.295812	0.217539	0.827788	0.999666	64.8158	63.0077	47.0554	77.6068	58.6459	47.9838	5.88979	5.96376	Not significant	n.s.	grey		2700062C07Rik	311	316	287	208	314	291		Abcf1	17.4202	0.319221	0.466042	0.684962	0.493368	0.999969	22.8364	10.1588
														Olfr1294	220.738	-0.187017	0.14699	-1.27231	0.203264	0.999666	241.314	242.765	221.437	200.484	204.764	213.664	7.88369	7.6956	Not significant	n.s.	grey		2700081O15Rik	620	748	756	500	669	798		Abcf2	48.6939	-0.237694	0.263396	-0.902421	0.366833	0.999969	48.7869	52.6412
														Olfr1295	86.1892	0.060233	0.232695	0.25885	0.795751	0.999666	80.7705	87.0989	84.8842	98.302	75.5439	90.5355	6.41365	6.47779	Not significant	n.s.	grey		2700097O09Rik	224	211	227	187	202	242		Abcf3	28.1061	-0.033621	0.346252	-0.0970998	0.922647	0.999969	33.2166	23.0882
														Olfr1297	229.273	-0.123733	0.156603	-0.790104	0.429467	0.999666	262.255	246.471	209.443	199.191	245.518	212.758	7.90923	7.78238	Not significant	n.s.	grey		2810004N23Rik	521	524	580	433	501	593		Abcg1	99.2835	0.203234	0.209225	0.971368	0.331365	0.999969	77.8515	88.6588
														Olfr1298	33.9412	-0.185369	0.36425	-0.508906	0.610818	0.999666	34.9008	37.9899	35.0609	38.8034	28.826	28.066	5.20882	5.03995	Not significant	n.s.	grey		2810006K23Rik	273	295	299	186	237	266		Abcg2	36.9649	0.348048	0.306662	1.13496	0.256393	0.999969	36.3307	31.4
														Olfr1299	84.6757	-0.196808	0.287555	-0.684418	0.493711	0.999666	76.7818	117.676	77.503	54.3248	109.34	72.4284	6.51812	6.31647	Not significant	n.s.	grey		2810021J22Rik	279	290	352	222	244	283		Abcg4	9.1515	-0.171499	0.624019	-0.274829	0.783447	0.999969	4.15208	12.0059
														Olfr13	70.9624	0.0402469	0.250271	0.160813	0.872241	0.999666	67.8073	72.2735	70.1217	65.9658	73.5559	76.0498	6.15112	6.187	Not significant	n.s.	grey		2810408A11Rik	165	188	162	128	181	185		Abhd10	96.6353	-0.154641	0.192905	-0.801641	0.422761	0.999969	111.068	100.665
														Olfr130	219.152	-0.0926617	0.147527	-0.6281	0.529939	0.999666	213.394	226.086	238.967	213.419	205.758	217.285	7.8275	7.73575	Not significant	n.s.	grey		2810459M11Rik	85	101	127	60	79	97		Abhd11	0.775828	-1.74698	2.18374	-0.799995	0.423714	0.999969	0	2.77059
														Olfr1301	532.936	0.091784	0.121551	0.755109	0.450184	0.999666	495.592	495.722	559.129	452.706	602.363	592.102	9.01629	9.10344	Not significant	n.s.	grey		2900026A02Rik	1048	1217	1255	779	1197	1349		Abhd12	191.853	-0.0374685	0.145926	-0.256763	0.797362	0.999969	199.3	199.482
														Olfr1302	37.5026	-0.611598	0.356896	-1.71366	0.0865913	0.999666	45.8697	37.9899	51.6686	36.2165	28.826	24.4446	5.52907	4.94622	Not significant	n.s.	grey		2900092C05Rik	0	0	0	0	0	0		Abhd13	13.7719	0.166312	0.52187	0.318685	0.749966	0.999969	9.34218	19.3941
														Olfr1303	75.424	-0.15754	0.253491	-0.621482	0.534282	0.999666	85.7563	74.1267	79.3483	58.2051	84.4899	70.6177	6.33528	6.17201	Not significant	n.s.	grey		3110001I22Rik	39	54	44	34	43	48		Abhd14a	130.85	-0.0403315	0.180546	-0.223386	0.823235	0.999969	151.551	122.829
														Olfr1305	64.3023	0.0864589	0.273636	0.315963	0.752031	0.999666	51.8527	59.3014	75.6577	69.8461	67.5919	61.5641	5.98346	6.07326	Not significant	n.s.	grey		3110009E18Rik	39	41	42	32	40	37		Abhd14b	91.8792	-0.0145677	0.198757	-0.0732942	0.941572	0.999969	104.84	88.6588
														Olfr1307	69.9639	0.352538	0.261191	1.34974	0.177101	0.999666	64.8158	56.5216	63.6632	63.3789	84.4899	86.9141	5.96963	6.30854	Not significant	n.s.	grey		3110021N24Rik	11	7	7	3	6	6		Abhd16a	352.322	-0.0675562	0.117346	-0.575703	0.564816	0.999969	369.535	348.171
														Olfr1308	66.4285	-0.276448	0.272424	-1.01477	0.310216	0.999666	85.7563	62.0811	71.0444	50.4444	68.5859	60.6588	6.20869	5.92828	Not significant	n.s.	grey		3110040M04Rik	0	5	1	0	0	2		Abhd17a	257.984	-0.0398304	0.127465	-0.312481	0.754675	0.999969	260.543	267.823
														Olfr1309	77.7485	0.198909	0.288755	0.68885	0.490918	0.999666	63.8187	80.6128	73.8124	49.151	90.4539	108.643	6.20453	6.388	Not significant	n.s.	grey		3110040N11Rik	198	258	259	171	211	247		Abhd17b	33.9478	-0.0983718	0.316975	-0.310346	0.756298	0.999969	30.1026	36.0176
														Olfr131	209.785	-0.189976	0.152975	-1.24187	0.214283	0.999666	211.399	231.646	227.896	194.017	181.902	211.853	7.81152	7.62149	Not significant	n.s.	grey		3110082I17Rik	231	242	244	153	218	282		Abhd17c	12.7057	-0.226338	0.519931	-0.435322	0.663328	0.999969	13.4943	18.4706
														Olfr1311	64.0205	0.305645	0.31937	0.957026	0.338554	0.999666	85.7563	37.9899	47.978	82.7806	62.6219	66.9963	5.86397	6.1659	Not significant	n.s.	grey		3110082J24Rik	0	0	0	0	0	0		Abhd18	979.471	0.0405649	0.092156	0.440176	0.65981	0.999969	1022.45	967.859
														Olfr1312	147.028	-0.110575	0.213664	-0.517518	0.604794	0.999666	180.487	131.575	147.625	102.182	150.094	170.207	7.26893	7.14799	Not significant	n.s.	grey		3300002I08Rik	18	17	25	20	20	17		Abhd2	57.0888	0.0466771	0.255687	0.182555	0.855147	0.999969	41.5208	61.8765
														Olfr1313	46.4044	0.0994107	0.311562	0.319072	0.749672	0.999666	43.8753	48.1824	42.4421	47.8575	41.748	54.3213	5.51832	5.61399	Not significant	n.s.	grey		3425401B19Rik	24	26	23	21	21	23		Abhd3	261.103	-0.106763	0.12576	-0.84894	0.395915	0.999969	270.923	276.135
														Olfr1316	60.5381	-0.247769	0.277235	-0.893717	0.371473	0.999666	68.8045	54.6685	73.8124	54.3248	53.6759	57.9427	6.06095	5.81543	Not significant	n.s.	grey		3830403N18Rik	3	2	0	3	1	0		Abhd4	55.8999	-0.0935556	0.256758	-0.364372	0.71558	0.999969	64.3572	46.1765
														Olfr1317	32.335	0.324885	0.375121	0.866082	0.386445	0.999666	27.9207	24.0912	34.1382	36.2165	31.808	39.8356	4.8932	5.20763	Not significant	n.s.	grey		3830406C13Rik	488	534	478	372	484	507		Abhd5	27.5907	0.457404	0.348812	1.31132	0.18975	0.999969	24.9125	18.4706
														Olfr1318	101.773	-0.136967	0.2114	-0.647902	0.517048	0.999666	100.714	102.851	116.254	95.7151	96.4179	98.6837	6.74962	6.61381	Not significant	n.s.	grey		3830417A13Rik	1	1	3	3	1	4		Abhd6	73.3224	-0.118729	0.216298	-0.548915	0.583064	0.999969	76.8135	76.6529
														Olfr132	114.823	-0.110708	0.199833	-0.554004	0.579576	0.999666	121.654	113.97	121.79	113.823	116.298	101.4	6.90855	6.80099	Not significant	n.s.	grey		4430402I18Rik	650	700	646	428	577	669		Abhd8	16.8638	0.134149	0.460368	0.291395	0.77075	0.999969	12.4562	21.2412
														Olfr1320	86.5033	0.0607488	0.238133	0.255104	0.798643	0.999666	90.7422	80.6128	82.1162	99.5954	94.4299	71.523	6.41769	6.48408	Not significant	n.s.	grey		4632433K11Rik	0	0	0	0	0	0		Abi1	348.579	0.147544	0.115835	1.27374	0.202757	0.999969	316.596	342.629
														Olfr1321	256.901	0.267471	0.571924	0.467669	0.640022	0.999666	126.64	244.618	328.465	133.225	370.762	337.697	7.87185	8.13731	Not significant	n.s.	grey		4833420G17Rik	1251	1280	1315	1067	1190	1331		Abi2	55.6556	0.16082	0.253384	0.634688	0.525632	0.999969	44.6349	49.8706
														Olfr1322	103.478	-0.137615	0.330336	-0.416592	0.676977	0.999666	79.7733	178.831	67.3538	62.0854	113.316	119.507	6.7768	6.63376	Not significant	n.s.	grey		4833427G06Rik	253	251	299	234	299	329		Abi3bp	92.7431	0.247608	0.19541	1.26712	0.205111	0.999969	79.9275	85.8882
														Olfr1323	115.704	-0.114494	0.206323	-0.554928	0.578944	0.999666	115.671	118.603	127.326	93.1282	127.232	112.264	6.92521	6.80574	Not significant	n.s.	grey		4833439L19Rik	4842	4898	5200	3541	4717	5190		Abitram	3.49713	1.12512	0.988915	1.13773	0.255232	0.999969	1.03802	2.77059
														Olfr1324	172.16	-0.0938257	0.179748	-0.521985	0.601681	0.999666	198.436	158.446	175.304	192.724	165.004	143.046	7.47893	7.39167	Not significant	n.s.	grey		4921504E06Rik	3	1	3	1	1	4		Abl1	220.998	0.0897482	0.140493	0.638809	0.522947	0.999969	198.262	204.1
														Olfr1325	206.14	-0.0478031	0.167942	-0.284641	0.775919	0.999666	218.379	191.803	216.824	243.168	192.836	173.828	7.71426	7.67439	Not significant	n.s.	grey		4921507P07Rik	47	41	34	22	37	37		Abl2	22.4288	-0.00175814	0.394226	-0.00445972	0.996442	0.999969	28.0265	14.7765
														Olfr1326-ps1	311.324	0.100993	0.129497	0.779892	0.435455	0.999666	308.124	307.626	286.946	291.026	331.996	342.224	8.23792	8.33427	Not significant	n.s.	grey		4921509C19Rik	0	0	0	0	0	0		Ablim1	198.397	-0.0551936	0.15399	-0.358423	0.720027	0.999969	210.718	227.188
														Olfr1328	121.65	-0.226998	0.268355	-0.845886	0.397616	0.999666	149.575	159.372	83.9616	130.638	131.208	75.1444	7.04406	6.82439	Not significant	n.s.	grey		4921511C20Rik	0	0	0	0	0	0		Ablim2	362.001	-0.106776	0.119966	-0.890056	0.373436	0.999969	410.018	350.941
														Olfr133	94.0105	-0.0728053	0.27881	-0.261129	0.793993	0.999666	127.637	98.2179	62.7405	111.236	95.4239	68.807	6.60286	6.5364	Not significant	n.s.	grey		4921517D22Rik	0	0	0	0	0	0		Ablim3	18.5168	-0.0409595	0.421818	-0.0971023	0.922645	0.999969	18.6844	18.4706
														Olfr1330	164.967	-0.109484	0.172654	-0.63412	0.526002	0.999666	153.564	180.684	179.918	144.866	165.998	164.775	7.42952	7.31783	Not significant	n.s.	grey		4921524J17Rik	237	249	208	162	232	220		Abo	4.16102	-1.0325	0.950169	-1.08665	0.277194	0.999969	2.07604	4.61765
														Olfr1331	55.825	-0.632186	0.364704	-1.73342	0.0830204	0.999666	65.813	79.6862	58.1272	36.2165	71.5679	23.5392	6.10592	5.48461	Not significant	n.s.	grey		4921524L21Rik	0	0	0	0	0	0		Abr	551.537	-0.101883	0.0984104	-1.03529	0.300534	0.999969	550.151	576.282
														Olfr1336	218.8	-0.165326	0.168868	-0.979023	0.327569	0.999666	271.229	220.527	203.907	172.028	219.674	225.433	7.86349	7.69148	Not significant	n.s.	grey		4921536K21Rik	64	60	56	39	69	70		Abracl	17.4003	-0.156762	0.437538	-0.358282	0.720132	0.999969	15.5703	15.7
														Olfr1338	43.2403	-0.120535	0.356119	-0.338468	0.735011	0.999666	48.8612	58.3748	27.6796	46.5641	41.748	36.2142	5.52268	5.40969	Not significant	n.s.	grey		4921539E11Rik	0	0	1	1	1	0		Abraxas1	93.4541	-0.0847698	0.213025	-0.397934	0.690679	0.999969	118.334	74.8059
														Olfr1339	95.8672	-0.125295	0.611803	-0.204797	0.837731	0.999666	141.598	109.337	48.9007	125.464	107.352	42.5517	6.65743	6.53589	Not significant	n.s.	grey		4930402F06Rik	0	0	0	0	0	0		Abt1	2.11026	-3.38295	1.57535	-2.14742	0.0317598	0.999969	5.1901	2.77059
														Olfr134	91.4178	-0.260879	0.301048	-0.866568	0.386179	0.999666	128.634	99.1445	70.1217	116.41	83.4959	50.6999	6.64818	6.40148	Not significant	n.s.	grey		4930402H24Rik	2026	2266	2149	1673	1942	2156		Abtb1	10.0814	0.50068	0.588931	0.850151	0.395241	0.999969	10.3802	6.4647
														Olfr1340	247.988	-0.0787579	0.531176	-0.148271	0.882129	0.999666	357.983	251.104	155.006	283.265	321.062	119.507	7.9983	7.92052	Not significant	n.s.	grey		4930402K13Rik	1	0	0	0	0	0		Abtb2	16.2077	0.0072735	0.458774	0.0158542	0.987351	0.999969	13.4943	15.7
														Olfr1341	163.175	0.028055	0.171342	0.163737	0.869939	0.999666	161.541	148.253	175.304	159.094	161.028	173.828	7.34607	7.37199	Not significant	n.s.	grey		4930404H24Rik	1	1	0	0	1	1		AC149090.1	35.6132	-0.25106	0.319261	-0.78638	0.431645	0.999969	45.6729	41.5588
														Olfr1342	134.567	-0.0952938	0.207989	-0.458167	0.646833	0.999666	126.64	113.97	176.227	133.225	124.25	133.087	7.12872	7.03548	Not significant	n.s.	grey		4930404N11Rik	20	14	10	8	11	14		Acaa1b	15.4067	-0.128158	0.488033	-0.262601	0.792858	0.999969	21.7984	18.4706
														Olfr1346	273.752	0.270927	0.539294	0.502372	0.615406	0.999666	105.7	295.58	343.227	205.658	322.056	370.29	7.96098	8.23043	Not significant	n.s.	grey		4930407I10Rik	5	4	2	1	1	1		Acaa2	29.9007	0.133148	0.337803	0.394158	0.693464	0.999969	35.2927	26.7823
														Olfr1347	215.853	-0.159	0.197651	-0.804447	0.421139	0.999666	205.416	240.912	238.967	133.225	227.626	248.973	7.84192	7.67437	Not significant	n.s.	grey		4930412O13Rik	0	0	0	0	1	0		Acaca	73.3767	-0.349836	0.220952	-1.58331	0.113351	0.999969	76.8135	90.5059
														Olfr1348	642.306	-0.0527072	0.106377	-0.495476	0.620264	0.999666	703.002	618.958	643.09	548.421	674.925	665.436	9.35759	9.30057	Not significant	n.s.	grey		4930415L06Rik	0	0	0	0	0	0		Acacb	20.1219	0.318326	0.419085	0.759574	0.447509	0.999969	20.7604	20.3176
														Olfr1349	442.756	-0.167326	0.11637	-1.43788	0.150467	0.999666	417.813	479.044	508.383	412.61	399.588	439.097	8.87471	8.7077	Not significant	n.s.	grey		4930415O20Rik	24	25	24	16	37	34		Acad10	133.736	-0.214866	0.174104	-1.23412	0.217157	0.999969	168.159	132.988
														Olfr135	26.6353	-0.135857	0.410188	-0.331206	0.740489	0.999666	31.9093	25.9444	25.8343	24.5755	29.82	21.7285	4.8528	4.72108	Not significant	n.s.	grey		4930430F08Rik	211	237	244	201	236	253		Acad12	30.0915	-0.126771	0.335454	-0.377908	0.705499	0.999969	29.0646	36.0176
														Olfr1350	72.5374	-0.206656	0.254987	-0.810459	0.417676	0.999666	70.7988	77.8331	83.9616	75.0199	70.5739	57.0374	6.29519	6.09895	Not significant	n.s.	grey		4930432K21Rik	37	38	28	23	36	28		Acad8	143.633	-0.05174	0.167159	-0.309525	0.756922	0.999969	154.665	126.524
														Olfr1352	199.991	-0.135038	0.160336	-0.842219	0.399665	0.999666	216.385	189.95	222.36	182.376	177.926	210.948	7.71812	7.58057	Not significant	n.s.	grey		4930432M17Rik	0	0	1	0	0	2		Acad9	109.056	-0.0590137	0.184022	-0.320687	0.748447	0.999969	112.106	110.824
														Olfr1353	57.6646	-0.312647	0.3074	-1.01707	0.309122	0.999666	68.8045	56.5216	67.3538	33.6296	52.682	66.9963	6.02739	5.70328	Not significant	n.s.	grey		4930433I11Rik	0	0	0	0	0	0		Acadl	61.7713	-0.147565	0.240702	-0.613062	0.539835	0.999969	66.4333	68.3412
														Olfr1354	141.204	-0.0321308	0.210495	-0.152644	0.878679	0.999666	173.507	118.603	137.476	109.943	161.028	146.667	7.17188	7.13147	Not significant	n.s.	grey		4930438A08Rik	2	3	3	9	10	11		Acadm	187.32	0.281837	0.148147	1.90241	0.0571179	0.999969	167.121	166.235
														Olfr1356	30.7286	-0.0154814	0.388549	-0.0398441	0.968217	0.999666	23.932	32.4304	35.9835	36.2165	26.838	28.9714	4.99014	4.98529	Not significant	n.s.	grey		4930444G20Rik	0	0	0	0	0	0		Acads	6.44244	-0.458566	0.758927	-0.604229	0.545691	0.999969	12.4562	5.54118
														Olfr1357	249.915	-0.476664	0.199202	-2.39286	0.0167174	0.865184	384.906	263.15	223.282	250.929	209.734	167.491	8.18709	7.71688	Not significant	n.s.	grey		4930444P10Rik	52	51	53	37	46	75		Acadvl	23.2908	-0.0362978	0.381302	-0.0951944	0.92416	0.999969	24.9125	24.9353
														Olfr1358	46.864	-0.359828	0.366335	-0.982238	0.325983	0.999666	47.864	63.0077	46.1327	60.792	40.754	22.6339	5.73701	5.40576	Not significant	n.s.	grey		4930447A16Rik	0	0	0	0	0	0		Acan	4.12481	0.0226007	0.916999	0.0246463	0.980337	0.999969	2.07604	7.38823
														Olfr1359	176.757	0.0303349	0.190152	0.15953	0.873252	0.999666	168.521	161.226	196.525	135.812	183.89	214.569	7.4629	7.48454	Not significant	n.s.	grey		4930447C04Rik	15	12	19	14	16	12		Acap1	131.741	-0.238445	0.183449	-1.29979	0.193673	0.999969	148.437	153.306
														Olfr136	174.323	-0.0790189	0.168886	-0.467884	0.639868	0.999666	196.442	165.859	174.382	186.256	160.034	162.964	7.491	7.41575	Not significant	n.s.	grey		4930447F04Rik	0	0	0	0	0	0		Acap2	186.942	-0.070223	0.151148	-0.464596	0.642221	0.999969	164.007	201.329
														Olfr1361	158.849	-0.187154	0.268651	-0.696644	0.486026	0.999666	221.371	168.638	116.254	197.897	162.022	86.9141	7.40731	7.22828	Not significant	n.s.	grey		4930449I24Rik	0	0	0	0	0	0		Acap3	74.6856	0.0820752	0.220852	0.37163	0.710169	0.999969	71.6234	74.8059
														Olfr1362	137.373	-0.0743162	0.263699	-0.281823	0.77808	0.999666	165.53	172.345	83.9616	169.442	135.184	97.7783	7.1458	7.07825	Not significant	n.s.	grey		4930451I11Rik	0	0	0	1	0	0		Acat1	117.994	0.0359122	0.186951	0.192094	0.847668	0.999969	135.981	120.982
														Olfr1364	514.955	-0.0131824	0.110968	-0.118794	0.905439	0.999666	538.47	473.484	540.675	486.336	564.591	486.176	9.01832	9.00385	Not significant	n.s.	grey		4930452B06Rik	984	980	1020	592	952	1016		Acat2	29.2567	0.559843	0.349917	1.59993	0.109614	0.999969	16.6083	31.4
														Olfr1366	102.685	-0.146003	0.253809	-0.575247	0.565124	0.999666	145.586	97.2913	80.2709	116.41	91.4479	85.1033	6.76442	6.6243	Not significant	n.s.	grey		4930453N24Rik	980	1059	1047	783	1009	1075		Acbd3	38.5479	0.15057	0.297902	0.505435	0.613254	0.999969	34.2547	41.5588
														Olfr1368	106.115	0.0134147	0.22267	0.0602447	0.951961	0.999666	116.668	82.466	118.1	102.182	101.388	115.885	6.73802	6.74799	Not significant	n.s.	grey		4930455H04Rik	1	1	0	0	1	2		Acbd4	73.2365	0.0122653	0.223823	0.0547989	0.956299	0.999969	74.7374	73.8823
														Olfr1369-ps1	175.613	0.133857	0.51418	0.260331	0.794609	0.999666	85.7563	188.097	228.818	107.356	223.65	220.001	7.39709	7.5288	Not significant	n.s.	grey		4930467E23Rik	0	0	0	0	1	0		Acbd5	88.2367	-0.0443544	0.217353	-0.204066	0.838302	0.999969	86.1557	89.5823
														Olfr137	28.7784	0.100651	0.406695	0.247485	0.804533	0.999666	20.9405	29.6507	32.2929	37.51	27.832	24.4446	4.83936	4.95088	Not significant	n.s.	grey		4930469K13Rik	143	164	181	113	136	172		Acbd6	72.5657	0.112831	0.218783	0.515722	0.606049	0.999969	70.5854	66.4941
														Olfr1370	278.177	-0.055017	0.134035	-0.410467	0.681463	0.999666	285.19	264.076	300.785	283.265	261.422	274.322	8.15153	8.09805	Not significant	n.s.	grey		4930470P17Rik	0	1	0	0	0	0		Acbd7	52.9433	-0.295223	0.260093	-1.13507	0.256346	0.999969	60.2052	62.8
														Olfr1377	74.9098	-0.126075	0.32587	-0.386888	0.698839	0.999666	106.697	77.8331	49.8233	76.3134	94.4299	44.3624	6.30593	6.18392	Not significant	n.s.	grey		4930474N05Rik	0	0	0	0	0	0		Accs	26.52	0.331709	0.374677	0.88532	0.375984	0.999969	23.8745	21.2412
														Olfr1378	34.1152	0.334286	0.368083	0.90818	0.363783	0.999666	26.9235	30.5773	33.2156	31.0427	46.718	36.2142	4.96527	5.28509	Not significant	n.s.	grey		4930480E11Rik	0	0	0	0	0	0		Acd	1.19769	-1.25792	1.88488	-0.667378	0.504531	0.999969	4.15208	0.923529
														Olfr138	59.9089	-0.295119	0.281174	-1.0496	0.293904	0.999666	73.7903	56.5216	68.2764	45.2706	57.6519	57.9427	6.07031	5.7714	Not significant	n.s.	grey		4930486L24Rik	0	0	0	0	0	0		Ace	5.70941	-0.281685	0.766868	-0.367319	0.713381	0.999969	3.11406	7.38823
														Olfr1380	136.265	-0.0837086	0.186473	-0.448904	0.653501	0.999666	151.569	144.547	124.558	134.518	130.214	132.182	7.14185	7.05858	Not significant	n.s.	grey		4930503B20Rik	0	0	0	1	0	1		Ace2	9.71661	-0.13187	0.597801	-0.220592	0.82541	0.999969	9.34218	12.0059
														Olfr1381	104.342	-0.15066	0.2306	-0.653339	0.513538	0.999666	137.609	101.924	89.4975	111.236	93.4359	92.3462	6.79021	6.64395	Not significant	n.s.	grey		4930503E14Rik	1	1	2	3	1	2		Acer2	17.3228	-0.386204	0.437518	-0.882717	0.377389	0.999969	17.6463	20.3176
														Olfr1382	389.648	-0.151784	0.131394	-1.15518	0.248016	0.999666	454.708	414.183	360.758	404.849	324.044	379.344	8.68258	8.53299	Not significant	n.s.	grey		4930503L19Rik	167	219	194	155	195	207		Acer3	44.446	0.213491	0.277366	0.769709	0.441473	0.999969	34.2547	47.1
														Olfr1383	114.18	0.150354	0.230995	0.650898	0.515113	0.999666	137.609	78.7596	108.873	109.943	132.202	117.696	6.77365	6.91823	Not significant	n.s.	grey		4930505A04Rik	81	92	106	72	97	76		Ache	67.7914	-0.00722932	0.236706	-0.0305414	0.975635	0.999969	85.1176	58.1823
														Olfr1384	700.338	0.102743	0.102617	1.00123	0.316715	0.999666	701.008	664.361	663.389	663.538	685.859	823.873	9.40355	9.50268	Not significant	n.s.	grey		4930512M02Rik	0	0	0	0	0	0		Ackr1	11.7581	0.221654	0.53007	0.418159	0.675831	0.999969	12.4562	12.0059
														Olfr1385	110.888	-0.171522	0.213202	-0.804502	0.421107	0.999666	110.685	134.355	107.951	94.4216	98.4059	119.507	6.89073	6.71578	Not significant	n.s.	grey		4930513O06Rik	0	0	0	0	0	0		Ackr2	0.491962	0.988824	2.56219	0.385929	0.699549	0.999969	0	0.923529
														Olfr1386	305.79	-0.107524	0.140787	-0.763734	0.445026	0.999666	315.105	353.028	282.332	314.308	310.128	259.837	8.31207	8.20827	Not significant	n.s.	grey		4930516K23Rik	131	115	86	77	98	65		Ackr3	15.6408	-0.0689788	0.481786	-0.143173	0.886154	0.999969	10.3802	22.1647
														Olfr1387	188.387	-0.0819963	0.159751	-0.513277	0.607758	0.999666	211.399	183.464	186.376	187.55	175.938	185.598	7.60545	7.52379	Not significant	n.s.	grey		4930519G04Rik	3	9	4	2	4	3		Acly	165.473	-0.0317174	0.15479	-0.204906	0.837646	0.999969	158.817	157
														Olfr1388	64.1277	-0.107128	0.292356	-0.366429	0.714045	0.999666	67.8073	84.3191	47.0554	68.5527	63.6159	53.4159	6.07455	5.97411	Not significant	n.s.	grey		4930522H14Rik	0	0	0	0	0	0		Acnat1	100.415	0.184766	0.193178	0.956453	0.338843	0.999969	99.6499	83.1176
														Olfr1389	297.512	-0.225208	0.499608	-0.450769	0.652156	0.999666	455.705	305.773	200.216	373.806	300.188	149.384	8.32896	8.10569	Not significant	n.s.	grey		4930522L14Rik	47	54	44	66	50	75		Aco1	180.82	-0.185411	0.159685	-1.1611	0.2456	0.999969	224.212	187.476
														Olfr139	77.8364	0.00484049	0.320523	0.0151018	0.987951	0.999666	106.697	72.2735	53.514	100.889	87.4719	46.1731	6.29452	6.30703	Not significant	n.s.	grey		4930523C07Rik	218	212	262	177	210	289		Acot1	3.21147	-0.0667997	1.04391	-0.0639898	0.948978	0.999969	6.22812	2.77059
														Olfr1391	134.223	-0.150988	0.186359	-0.810199	0.417826	0.999666	148.578	128.795	146.702	121.584	130.214	129.466	7.15338	7.00099	Not significant	n.s.	grey		4930524B15Rik	1	1	0	0	0	0		Acot12	15.8066	0.115444	0.453672	0.254465	0.799136	0.999969	12.4562	14.7765
														Olfr1392	311.493	-0.190171	0.131424	-1.44701	0.147895	0.999666	333.054	328.011	334.001	302.667	314.104	257.121	8.37803	8.19129	Not significant	n.s.	grey		4930544D05Rik	0	0	0	0	0	1		Acot13	27.982	0.658976	0.347899	1.89416	0.0582041	0.999969	24.9125	19.3941
														Olfr1393	56.0268	0.268568	0.314262	0.8546	0.392773	0.999666	59.83	37.9899	55.3593	46.5641	57.6519	78.7659	5.7021	5.95406	Not significant	n.s.	grey		4930544G11Rik	0	0	0	0	0	0		Acot2	1.00776	-0.893541	1.88368	-0.474361	0.635243	0.999969	2.07604	1.84706
														Olfr1394	49.9295	-0.270936	0.336176	-0.805937	0.420279	0.999666	59.83	58.3748	45.2101	50.4444	57.6519	28.066	5.79368	5.53566	Not significant	n.s.	grey		4930548H24Rik	1	1	1	2	1	1		Acot6	3.35823	1.01058	1.01258	0.998027	0.318266	0.999969	2.07604	2.77059
														Olfr1395	430.568	-0.132829	0.113419	-1.17113	0.241547	0.999666	435.762	443.834	469.631	448.826	400.582	384.776	8.81616	8.68788	Not significant	n.s.	grey		4930550C14Rik	27	30	31	26	32	32		Acot7	47.7936	0.232208	0.270707	0.857785	0.391011	0.999969	36.3307	49.8706
														Olfr1396	326.005	-0.163236	0.142591	-1.14479	0.252298	0.999666	327.071	330.79	377.366	261.276	299.194	360.331	8.43494	8.26648	Not significant	n.s.	grey		4930550L24Rik	1	0	0	0	0	0		Acot8	177.496	-0.210796	0.156711	-1.34513	0.178585	0.999969	216.946	164.388
														Olfr140	417.699	-0.017278	0.132504	-0.130397	0.896253	0.999666	471.66	421.596	367.216	416.49	466.186	363.047	8.71822	8.70127	Not significant	n.s.	grey		4930555G01Rik	0	0	0	0	0	1		Acot9	24.7412	-0.223852	0.3757	-0.595826	0.551292	0.999969	33.2166	24.0118
														Olfr1404	134.344	-0.115928	0.259047	-0.447519	0.654501	0.999666	169.518	159.372	89.4975	157.801	141.148	88.7248	7.13404	7.02486	Not significant	n.s.	grey		4930556J24Rik	0	0	0	2	0	1		Acox1	197.787	-0.0540408	0.144093	-0.375042	0.707629	0.999969	206.566	184.706
														Olfr1406	283.108	-0.267447	0.43718	-0.611756	0.540699	0.999666	429.779	271.489	226.05	356.991	260.428	153.91	8.27662	8.01184	Not significant	n.s.	grey		4930558C23Rik	9	8	10	2	6	11		Acox2	37.0538	-0.0494265	0.32415	-0.15248	0.878808	0.999969	42.5588	33.2471
														Olfr1408	164.032	-0.122309	0.451238	-0.271052	0.786351	0.999666	207.411	186.243	119.022	182.376	206.752	82.3873	7.42536	7.30535	Not significant	n.s.	grey		4930558K02Rik	0	0	1	1	0	2		Acox3	50.4863	0.00628114	0.308806	0.0203401	0.983772	0.999969	60.2052	51.7176
														Olfr141	49.8083	-0.493141	0.331218	-1.48887	0.136521	0.999666	76.7818	57.4482	40.5968	40.0969	47.712	36.2142	5.88937	5.40398	Not significant	n.s.	grey		4930562C15Rik	18	19	22	18	12	16		Acp1	43.9648	0.504612	0.281195	1.79453	0.0727293	0.999969	38.4067	41.5588
														Olfr1410	156.793	0.00603484	0.173316	0.0348199	0.972223	0.999666	154.561	167.712	146.702	164.268	159.04	148.478	7.2976	7.30617	Not significant	n.s.	grey		4930563E22Rik	49	54	47	35	40	38		Acp5	8.82983	0.0476409	0.610225	0.078071	0.937772	0.999969	11.4182	8.31176
														Olfr1411	99.0779	0.0704178	0.216522	0.325222	0.745013	0.999666	100.714	93.585	95.9561	99.5954	91.4479	113.169	6.61105	6.67813	Not significant	n.s.	grey		4930563M21Rik	7	2	10	4	3	4		Acp6	42.8868	-0.147608	0.314891	-0.468758	0.639242	0.999969	52.939	42.4823
														Olfr1412	249.675	-0.043777	0.154925	-0.282569	0.777507	0.999666	292.17	212.188	255.575	265.157	237.566	235.392	7.99045	7.94859	Not significant	n.s.	grey		4930564D02Rik	0	0	0	0	0	0		Acpp	23.4786	-0.386794	0.383915	-1.0075	0.313695	0.999969	21.7984	30.4765
														Olfr1414	197.166	0.169898	0.199863	0.85007	0.395286	0.999666	145.586	192.729	219.592	153.92	227.626	243.54	7.54666	7.70986	Not significant	n.s.	grey		4930568D16Rik	0	0	0	0	0	0		Acrbp	107.386	-0.151002	0.185482	-0.814106	0.415584	0.999969	104.84	109.9
														Olfr1415	166.881	0.0522508	0.189139	0.276256	0.782351	0.999666	132.623	175.124	184.531	147.453	165.998	195.557	7.36713	7.41506	Not significant	n.s.	grey		4930572O03Rik	0	0	0	0	0	0		Acsbg1	39.7433	-0.109376	0.29661	-0.368752	0.712312	0.999969	39.4448	45.2529
														Olfr1416	151.83	0.108592	0.232037	0.467994	0.639789	0.999666	102.708	151.033	185.454	118.997	159.04	193.746	7.20358	7.30616	Not significant	n.s.	grey		4930578G10Rik	0	0	0	0	0	0		Acsf2	19.89	0.16005	0.406113	0.394102	0.693506	0.999969	18.6844	22.1647
														Olfr1417	186.031	0.0563807	0.170549	0.330583	0.740959	0.999666	173.507	176.978	196.525	199.191	159.04	210.948	7.51835	7.57536	Not significant	n.s.	grey		4930578I06Rik	0	0	0	0	0	0		Acsl1	104.757	0.238627	0.186871	1.27696	0.201615	0.999969	99.6499	92.3529
														Olfr1418	111.303	0.109339	0.238069	0.459276	0.646036	0.999666	137.609	100.998	82.1162	139.692	102.382	105.021	6.75365	6.86664	Not significant	n.s.	grey		4930579F01Rik	15	10	11	8	13	15		Acsl3	85.273	-0.0264002	0.20356	-0.129693	0.89681	0.999969	80.9656	86.8117
														Olfr1419	129.318	-0.181313	0.204328	-0.887362	0.374884	0.999666	164.532	127.869	120.868	104.769	130.214	127.655	7.11641	6.92931	Not significant	n.s.	grey		4930579G24Rik	84	76	82	52	72	103		Acsl4	45.9861	-0.186998	0.271903	-0.687739	0.491617	0.999969	46.7109	54.4882
														Olfr142	89.3389	-0.464117	0.28693	-1.61753	0.105764	0.999666	118.663	117.676	73.8124	85.3675	93.4359	47.0784	6.70575	6.2535	Not significant	n.s.	grey		4930583I09Rik	0	0	0	0	0	0		Acsl6	345.428	-0.0563215	0.116236	-0.484546	0.627998	0.999969	366.421	352.788
														Olfr1420	275.795	-0.0892404	0.142915	-0.624429	0.532346	0.999666	298.153	264.076	290.636	280.678	230.608	290.619	8.15628	8.06771	Not significant	n.s.	grey		4930590J08Rik	18	18	20	12	14	13		Acsm1	33.0099	0.187505	0.33112	0.566274	0.571208	0.999969	21.7984	37.8647
														Olfr1423	246.604	-0.192367	0.153858	-1.25029	0.211193	0.999666	254.277	291.874	244.503	194.017	240.548	254.405	8.04741	7.8496	Not significant	n.s.	grey		4930595D18Rik	1	1	0	2	0	2		Acsm4	237.874	-0.133762	0.157458	-0.849508	0.395598	0.999969	295.836	220.723
														Olfr1424	41.7907	-0.131712	0.360703	-0.365154	0.714997	0.999666	38.8895	49.1089	42.4421	55.6182	24.85	39.8356	5.47509	5.36111	Not significant	n.s.	grey		4930595M18Rik	0	0	0	0	0	1		Acss1	474.037	-0.0457867	0.104122	-0.43974	0.660126	0.999969	465.033	510.712
														Olfr1425	75.8946	0.0680844	0.265152	0.256775	0.797353	0.999666	76.7818	73.2001	71.967	91.8347	54.6699	86.9141	6.22849	6.30024	Not significant	n.s.	grey		4930596D02Rik	0	0	0	0	0	0		Acss2	48.5892	0.0471319	0.272553	0.172928	0.862708	0.999969	39.4448	60.0294
														Olfr1426	380.424	0.00702475	0.149893	0.046865	0.962621	0.999666	455.705	353.955	327.542	450.12	333.984	361.237	8.57011	8.58037	Not significant	n.s.	grey		4931400O07Rik	0	0	0	0	0	0		Acss3	197.614	-0.0160147	0.151116	-0.105976	0.915601	0.999969	172.311	220.723
														Olfr1427	470.598	-0.0266379	0.128612	-0.207118	0.835918	0.999666	480.634	460.512	481.626	548.421	380.702	471.69	8.89257	8.87017	Not significant	n.s.	grey		4931406B18Rik	0	0	0	0	0	1		Acta2	100.388	-0.0643813	0.433959	-0.148358	0.88206	0.999969	78.8895	84.9647
														Olfr1428	407.104	-0.17897	0.118806	-1.5064	0.131965	0.999666	438.753	395.651	461.327	406.142	387.66	353.088	8.75793	8.58232	Not significant	n.s.	grey		4931406C07Rik	6007	5856	6425	4783	5365	6539		Actb	5.08344	0.359593	0.847443	0.424327	0.671327	0.999969	5.1901	4.61765
														Olfr143	91.3732	-0.0962824	0.279947	-0.34393	0.730899	0.999666	103.705	100.998	77.503	115.117	98.4059	52.5106	6.5709	6.48668	Not significant	n.s.	grey		4931406P16Rik	1243	1324	1409	1055	1210	1329		Actg2	8.2759	0.476999	0.666201	0.715998	0.473993	0.999969	4.15208	7.38823
														Olfr1431	80.2267	0.0899927	0.248182	0.362608	0.716898	0.999666	91.7393	77.8331	63.6632	86.6609	74.5499	86.9141	6.29912	6.3873	Not significant	n.s.	grey		4931408C20Rik	0	0	0	0	0	0		Actl6a	76.9794	0.137805	0.224052	0.615057	0.538517	0.999969	87.1937	58.1823
														Olfr1437	224.765	-0.0568977	0.148205	-0.383911	0.701044	0.999666	220.374	239.059	228.818	201.778	238.56	220.001	7.8481	7.78864	Not significant	n.s.	grey		4931414P19Rik	143	153	140	95	119	136		Actl6b	16.5309	-0.418469	0.455099	-0.919512	0.357828	0.999969	22.8364	15.7
														Olfr1438-ps1	153.522	-0.14406	0.181159	-0.795213	0.42649	0.999666	159.547	179.757	143.934	148.746	156.058	133.087	7.34056	7.19932	Not significant	n.s.	grey		4931417E11Rik	0	0	0	0	0	0		Actn1	188.335	0.143237	0.148864	0.962203	0.335948	0.999969	166.083	169.006
														Olfr1440	286.769	-0.021577	0.138296	-0.156021	0.876017	0.999666	293.167	310.406	263.879	275.504	264.404	313.253	8.18066	8.15678	Not significant	n.s.	grey		4931422A03Rik	10	13	15	12	12	11		Actn3	2.77993	-0.746281	1.14884	-0.649595	0.515954	0.999969	3.11406	0.923529
														Olfr1442	114.549	-0.323789	0.252895	-1.28033	0.20043	0.999666	140.6	124.162	119.022	58.2051	121.268	124.034	7.01043	6.67481	Not significant	n.s.	grey		4931428F04Rik	138	164	167	113	164	158		Actn4	102.37	0.0462778	0.199024	0.232524	0.816131	0.999969	77.8515	106.206
														Olfr1443	185.475	-0.0721927	0.219931	-0.328251	0.742722	0.999666	145.586	206.628	219.592	118.997	204.764	217.285	7.58197	7.50262	Not significant	n.s.	grey		4931428L18Rik	17	14	14	19	20	10		Actr10	24.5345	-0.138825	0.367735	-0.377513	0.705792	0.999969	23.8745	26.7823
														Olfr1444	59.0591	-0.563648	0.393669	-1.43178	0.152206	0.999666	105.7	75.0533	30.4476	51.7379	60.6339	30.7821	6.15786	5.60638	Not significant	n.s.	grey		4931429L15Rik	0	1	0	1	2	0		Actr1a	50.4155	0.177346	0.263481	0.673089	0.500891	0.999969	56.0531	42.4823
														Olfr1446	75.7858	-0.205247	0.256015	-0.801697	0.422728	0.999666	79.7733	98.2179	65.5085	69.8461	72.5619	68.807	6.36048	6.15795	Not significant	n.s.	grey		4932411N23Rik	0	0	0	0	0	0		Actr1b	93.2496	-0.0999667	0.211194	-0.473341	0.63597	0.999969	94.4598	115.441
														Olfr1447	86.2362	0.158054	0.266054	0.594067	0.552468	0.999666	101.711	67.6406	74.735	104.769	103.376	65.1855	6.36391	6.52529	Not significant	n.s.	grey		4932414N04Rik	0	0	0	0	0	0		Actr2	36.9203	-0.0184637	0.299118	-0.0617272	0.95078	0.999969	35.2927	40.6353
														Olfr1448	207.483	-0.341065	0.223243	-1.52778	0.126568	0.999666	290.175	238.132	166.078	228.94	194.824	126.75	7.86085	7.52751	Not significant	n.s.	grey		4932415D10Rik	0	5	1	2	2	2		Actr3	163.647	0.0509212	0.166811	0.305264	0.760165	0.999969	149.475	193.018
														Olfr145	412.338	-0.0642163	0.420138	-0.152846	0.87852	0.999666	544.453	458.659	261.111	494.097	462.21	253.499	8.72249	8.65917	Not significant	n.s.	grey		4932429P05Rik	0	0	0	0	0	0		Actr3b	117.534	-0.0115985	0.177098	-0.0654922	0.947782	0.999969	106.916	128.371
														Olfr1450	57.7233	-0.343594	0.299093	-1.14879	0.250644	0.999666	48.8612	79.6862	64.5858	59.4986	45.724	47.9838	6.03073	5.70235	Not significant	n.s.	grey		4932438A13Rik	2428	3309	3092	2525	2878	2861		Actr5	44.8308	-0.111893	0.282275	-0.396399	0.691811	0.999969	49.825	38.7882
														Olfr1454	69.7559	-0.180804	0.259909	-0.695644	0.486652	0.999666	82.7648	65.7875	73.8124	64.6723	73.5559	57.9427	6.23115	6.0529	Not significant	n.s.	grey		4932438H23Rik	10	7	5	4	1	3		Actr6	46.0917	-0.208728	0.29606	-0.705017	0.4808	0.999969	63.3192	48.0235
														Olfr1459	81.6914	-0.208908	0.245449	-0.851128	0.394698	0.999666	86.7535	99.1445	76.5803	78.9003	84.4899	64.2802	6.46749	6.26473	Not significant	n.s.	grey		4933400A11Rik	0	0	0	0	0	1		Actr8	28.8925	0.280971	0.35017	0.802386	0.42233	0.999969	28.0265	24.0118
														Olfr146	99.6199	-0.222427	0.253556	-0.877228	0.380363	0.999666	120.657	111.19	89.4975	99.5954	114.31	62.4695	6.75642	6.5411	Not significant	n.s.	grey		4933402D24Rik	4	5	3	5	10	4		Acvr1	54.3256	0.37896	0.253335	1.49588	0.134684	0.999969	52.939	44.3294
														Olfr1461	68.8003	0.169317	0.253952	0.666728	0.504946	0.999666	65.813	63.0077	65.5085	71.1396	78.5259	68.807	6.0395	6.20602	Not significant	n.s.	grey		4933402E13Rik	0	1	0	0	0	0		Acvr1b	222.814	-0.00594622	0.146454	-0.0406012	0.967614	0.999969	199.3	256.741
														Olfr1463	489.568	-0.0963122	0.107544	-0.895561	0.370487	0.999666	524.51	479.044	514.841	452.706	510.916	455.393	8.98622	8.88876	Not significant	n.s.	grey		4933402J07Rik	0	0	0	0	0	1		Acvr2a	132.249	0.0554045	0.174386	0.317712	0.750703	0.999969	108.992	131.141
														Olfr1466	78.4888	-0.00308455	0.254415	-0.0121241	0.990327	0.999666	88.7478	88.0255	59.0499	78.9003	76.5379	79.6712	6.31484	6.31052	Not significant	n.s.	grey		4933402N03Rik	0	0	0	0	0	1		Acvr2b	49.7823	-0.142219	0.28147	-0.505274	0.613367	0.999969	50.863	62.8
														Olfr1467	34.4044	0.156513	0.410506	0.381268	0.703004	0.999666	48.8612	28.7241	20.2984	31.0427	46.718	30.7821	5.07159	5.21649	Not significant	n.s.	grey		4933402N22Rik	0	0	0	0	0	0		Acvrl1	18.1019	-0.212944	0.431322	-0.493701	0.621517	0.999969	20.7604	21.2412
														Olfr147	106.825	-0.316789	0.311583	-1.01671	0.309293	0.999666	160.544	113.043	81.1936	118.997	118.286	48.8892	6.89797	6.59082	Not significant	n.s.	grey		4933403O08Rik	0	0	0	0	0	0		Acy1	40.113	-0.453977	0.340508	-1.33323	0.182455	0.999969	48.7869	36.9412
														Olfr1471	111.523	-0.0281323	0.24605	-0.114336	0.908972	0.999666	117.666	101.924	117.177	134.518	127.232	70.6177	6.82344	6.80464	Not significant	n.s.	grey		4933405L10Rik	4	3	13	0	8	6		Acy3	0.651253	0.0362312	2.32898	0.0155567	0.987588	0.999969	1.03802	0.923529
														Olfr1474	66.0035	-0.0212734	0.29339	-0.0725092	0.942197	0.999666	81.7677	57.4482	59.9725	71.1396	79.5199	46.1731	6.07459	6.05769	Not significant	n.s.	grey		4933405O20Rik	0	0	0	0	0	0		Acyp2	42.5608	-0.23031	0.283431	-0.812578	0.41646	0.999969	40.4828	44.3294
														Olfr1477	126.189	-0.617594	0.204052	-3.02665	0.00247284	0.426364	158.549	128.795	171.614	89.2478	109.34	99.589	7.26666	6.6495	Not significant	n.s.	grey		4933407L21Rik	66	74	73	45	79	75		Ada	54.0427	-0.184839	0.260739	-0.708906	0.478383	0.999969	65.3953	43.4059
														Olfr1480	19.0859	-1.05893	0.512154	-2.06761	0.0386771	0.999666	28.9178	25.0178	23.989	6.46723	12.922	17.2017	4.75354	3.72214	Not significant	n.s.	grey		4933409G03Rik	0	0	0	0	0	0		Adal	24.3402	-0.165888	0.373626	-0.443996	0.657045	0.999969	24.9125	30.4765
														Olfr1484	156.054	-0.630083	0.192656	-3.27051	0.00107352	0.289698	201.428	164.932	201.139	148.746	102.382	117.696	7.57112	6.95352	Not significant	n.s.	grey		4933409K07Rik	0	0	0	0	0	0		Adam10	92.9277	0.113499	0.198194	0.572667	0.56687	0.999969	88.2317	82.1941
														Olfr1487	38.705	0.135564	0.371213	0.365191	0.714969	0.999666	35.898	38.9165	35.0609	59.4986	34.79	28.066	5.23362	5.38491	Not significant	n.s.	grey		4933411K16Rik	2	3	1	1	3	1		Adam11	2.69725	0.0778357	1.12817	0.0689928	0.944995	0.999969	5.1901	0.923529
														Olfr1489	87.9753	-0.364909	0.232803	-1.56746	0.117008	0.999666	108.691	98.2179	90.4201	72.433	87.4719	70.6177	6.64544	6.28246	Not significant	n.s.	grey		4933412E24Rik	0	0	0	0	0	0		Adam12	86.0979	-0.0489765	0.208464	-0.234939	0.814256	0.999969	82.0036	84.0412
														Olfr1490	48.0925	0.166376	0.369561	0.4502	0.652566	0.999666	56.8385	53.7419	24.9117	69.8461	39.76	43.457	5.5287	5.70102	Not significant	n.s.	grey		4933414I15Rik	0	0	0	0	0	0		Adam15	40.5211	-0.595738	0.292234	-2.03857	0.0414933	0.999969	51.901	48.0235
														Olfr1491	113.456	-0.700897	0.23369	-2.99926	0.0027064	0.439055	154.561	147.327	118.1	115.117	69.5799	76.0498	7.13951	6.45805	Not significant	n.s.	grey		4933417A18Rik	1	1	1	0	1	0		Adam17	49.7919	-0.311214	0.267614	-1.16292	0.244861	0.999969	58.1291	45.2529
														Olfr1493-ps1	32.0686	-0.195428	0.378096	-0.516875	0.605244	0.999666	31.9093	33.357	37.8288	23.282	29.82	36.2142	5.14425	4.94355	Not significant	n.s.	grey		4933421I07Rik	0	0	0	0	0	0		Adam19	34.0663	0.153303	0.328426	0.466781	0.640656	0.999969	36.3307	22.1647
														Olfr1494	124.634	-0.197026	0.208305	-0.945852	0.344224	0.999666	139.603	115.823	143.011	139.692	97.4119	112.264	7.06407	6.87598	Not significant	n.s.	grey		4933424G06Rik	16	17	23	22	25	18		Adam22	132.917	0.0423545	0.173024	0.24479	0.806619	0.999969	127.676	139.453
														Olfr1495	74.1385	-0.216119	0.27287	-0.792022	0.428348	0.999666	100.714	74.1267	63.6632	82.7806	65.6039	57.9427	6.33094	6.12465	Not significant	n.s.	grey		4933427D14Rik	6	9	3	8	1	9		Adam23	184.732	0.0497366	0.156338	0.318134	0.750383	0.999969	149.475	192.094
														Olfr1496	82.1776	-0.0111988	0.27481	-0.040751	0.967494	0.999666	100.714	71.347	74.735	99.5954	91.4479	55.2266	6.37964	6.3766	Not significant	n.s.	grey		4933428G20Rik	3	1	4	4	4	2		Adam28	448.757	-0.125016	0.119864	-1.04298	0.296957	0.999969	451.539	477.465
														Olfr1497	32.1134	-0.513619	0.441028	-1.1646	0.244183	0.999666	52.8498	34.2836	25.8343	32.3362	33.796	13.5803	5.27262	4.78507	Not significant	n.s.	grey		4933428M09Rik	0	0	0	0	0	0		Adam33	5.21682	-0.267823	0.825114	-0.324589	0.745492	0.999969	5.1901	9.23529
														Olfr15	1223.37	-0.0367657	0.0932843	-0.394125	0.693489	0.999666	1254.44	1224.02	1242.82	1020.53	1269.34	1329.06	10.2778	10.2376	Not significant	n.s.	grey		4933430I17Rik	8	11	11	11	8	12		Adam8	41.7874	-0.0352627	0.283433	-0.124413	0.900988	0.999969	41.5208	40.6353
														Olfr150	65.1579	-0.311819	0.306555	-1.01717	0.309072	0.999666	94.7308	58.3748	62.7405	73.7265	60.6339	40.741	6.18881	5.89159	Not significant	n.s.	grey		4933434E20Rik	357	406	397	327	444	465		Adam9	96.5781	-0.0852435	0.191685	-0.444707	0.656532	0.999969	94.4598	107.129
														Olfr1500	105.623	-0.0502852	0.283639	-0.177286	0.859284	0.999666	145.586	95.4381	80.2709	148.746	89.4599	74.2391	6.7562	6.71628	Not significant	n.s.	grey		4933436I01Rik	0	0	0	0	0	0		Adamdec1	125.618	0.0667301	0.176185	0.378749	0.704874	0.999969	113.144	114.518
														Olfr1501	129.307	-0.10531	0.191943	-0.548652	0.583244	0.999666	121.654	149.18	131.017	128.051	118.286	127.655	7.07629	6.97343	Not significant	n.s.	grey		5031410I06Rik	0	0	0	0	0	0		Adamts1	2.13217	1.28461	1.38375	0.928353	0.353224	0.999969	0	3.69412
														Olfr1505	61.935	-0.320459	0.281945	-1.1366	0.255705	0.999666	80.7705	70.4204	55.3593	51.7379	62.6219	50.6999	6.12619	5.80787	Not significant	n.s.	grey		5031439G07Rik	2993	3299	3161	2143	2936	3175		Adamts10	38.5821	-0.160281	0.292008	-0.548893	0.583079	0.999969	40.4828	40.6353
														Olfr1507	4190.85	0.274677	0.490774	0.559681	0.575697	0.999666	2132.94	4083.46	5163.17	2639.93	5732.39	5393.2	11.8896	12.1641	Not significant	n.s.	grey		5330417C22Rik	3438	3664	3957	2898	3666	3746		Adamts12	15.5439	-0.202795	0.468778	-0.432604	0.665302	0.999969	19.7224	12.0059
														Olfr1508	691.83	0.35552	0.508894	0.698612	0.484794	0.999666	272.226	822.807	726.129	549.715	905.533	874.573	9.24806	9.6029	Not significant	n.s.	grey		5430401F13Rik	93	41	296	2164	2837	101		Adamts14	7.24138	-0.0188801	0.668514	-0.0282419	0.977469	0.999969	6.22812	10.1588
														Olfr1509	142.524	0.287865	0.28826	0.99863	0.317974	0.999666	77.779	189.023	119.022	97.0085	174.944	197.367	7.01801	7.29866	Not significant	n.s.	grey		5430402E10Rik	68503	93229	128951	53838	153096	94644		Adamts15	9.59085	-0.30195	0.638188	-0.473136	0.636116	0.999969	3.11406	18.4706
														Olfr1510	82.0178	-0.230054	0.282084	-0.815553	0.414756	0.999666	109.688	89.8786	65.5085	87.9544	87.4719	51.6052	6.48153	6.26073	Not significant	n.s.	grey		5430403G16Rik	51	59	52	37	49	63		Adamts17	44.2725	-0.020266	0.277529	-0.0730229	0.941788	0.999969	45.6729	48.0235
														Olfr1511	149.99	-0.218701	0.511529	-0.427543	0.668984	0.999666	242.311	153.813	87.6522	175.909	156.058	84.198	7.34215	7.12641	Not significant	n.s.	grey		5430427O19Rik	24	28	15	13	11	19		Adamts18	24.2282	0.199014	0.374117	0.531957	0.594756	0.999969	20.7604	21.2412
														Olfr1512	58.2939	-0.469696	0.293918	-1.59805	0.110031	0.999666	78.7762	70.4204	53.514	55.6182	50.694	40.741	6.09951	5.64437	Not significant	n.s.	grey		5530400C23Rik	0	0	0	0	0	0		Adamts2	18.401	-0.136808	0.425054	-0.32186	0.747559	0.999969	14.5323	23.0882
														Olfr1513	168.012	-0.283163	0.48669	-0.581815	0.560692	0.999666	266.243	180.684	106.105	196.604	166.992	91.4408	7.53406	7.25436	Not significant	n.s.	grey		5530401A14Rik	6	20	8	4	16	26		Adamts20	15.5632	0.115136	0.46586	0.247147	0.804795	0.999969	14.5323	12.9294
														Olfr152	115.824	-0.0484827	0.2607	-0.185971	0.852467	0.999666	160.544	106.557	85.8069	129.345	131.208	81.4819	6.8904	6.84563	Not significant	n.s.	grey		5730409E04Rik	317	336	350	251	308	375		Adamts5	6.31743	0.59947	0.76244	0.786252	0.43172	0.999969	2.07604	8.31176
														Olfr1532-ps1	65.6942	-0.35931	0.278718	-1.28915	0.197346	0.999666	76.7818	68.5672	75.6577	69.8461	41.748	61.5641	6.22244	5.87577	Not significant	n.s.	grey		5730455P16Rik	862	1007	969	752	952	919		Adamts6	13.6264	0.590068	0.515892	1.14378	0.252714	0.999969	13.4943	12.0059
														Olfr1535	35.3088	-0.35733	0.360641	-0.990819	0.321774	0.999666	42.8782	36.1368	39.6741	34.9231	33.796	24.4446	5.34209	5.00246	Not significant	n.s.	grey		5730480H06Rik	500	490	485	363	460	517		Adamts7	4.47971	-0.443442	0.932718	-0.47543	0.634481	0.999969	7.26614	3.69412
														Olfr1537	75.3076	0.0456452	0.253916	0.179765	0.857337	0.999666	69.8017	67.6406	84.8842	78.9003	64.6099	86.0087	6.23091	6.27624	Not significant	n.s.	grey		5730507C01Rik	2	3	2	1	7	3		Adamts9	5.65276	0.726706	3.18348	0.228274	0.819433	0.999969	0	0
														Olfr155	71.0604	0.0983157	0.279831	0.351339	0.725334	0.999666	62.8215	67.6406	74.735	94.4216	50.694	76.0498	6.11684	6.22346	Not significant	n.s.	grey		5730522E02Rik	11	12	13	7	9	16		Adamtsl1	43.778	-0.0376929	0.281838	-0.13374	0.893608	0.999969	39.4448	40.6353
														Olfr156	39.9446	-0.168927	0.357121	-0.473023	0.636196	0.999666	31.9093	43.5494	50.746	49.151	30.814	33.4981	5.42855	5.27877	Not significant	n.s.	grey		5830411N06Rik	7	7	8	3	2	4		Adamtsl2	10.5683	0.0179964	0.571427	0.0314938	0.974876	0.999969	10.3802	13.8529
														Olfr1564	247.421	-0.122798	0.152151	-0.807079	0.419621	0.999666	239.32	260.37	272.183	276.798	227.626	208.232	8.01285	7.89816	Not significant	n.s.	grey		6030458C11Rik	1116	1227	1193	835	1116	1176		Adamtsl3	31.0812	0.278699	0.326821	0.852757	0.393794	0.999969	31.1406	24.0118
														Olfr157	37.6507	0.0574735	0.355628	0.161611	0.871612	0.999666	28.9178	37.0634	44.2874	45.2706	37.772	32.5928	5.23864	5.30543	Not significant	n.s.	grey		6030468B19Rik	5	2	2	8	1	6		Adamtsl4	8.37862	-0.27032	0.655882	-0.412147	0.680231	0.999969	7.26614	5.54118
														Olfr16	135.263	-0.220666	0.23694	-0.931313	0.351692	0.999666	182.481	146.4	107.028	150.04	134.19	91.4408	7.19282	6.97984	Not significant	n.s.	grey		6030498E09Rik	0	0	0	1	0	0		Adamtsl5	8.76848	0.179982	0.60928	0.295401	0.767687	0.999969	6.22812	8.31176
														Olfr160	131.075	-0.449649	0.263411	-1.70703	0.0878172	0.999666	205.416	147.327	100.569	131.932	124.25	76.9552	7.24892	6.80794	Not significant	n.s.	grey		6330403K07Rik	160	144	140	97	131	159		Adap1	16.5234	-0.171225	0.447633	-0.382513	0.702081	0.999969	16.6083	19.3941
														Olfr164	103.87	-0.188244	0.219635	-0.857076	0.391403	0.999666	111.683	113.043	106.105	118.997	86.4779	86.9141	6.79801	6.62151	Not significant	n.s.	grey		6330409D20Rik	47	35	37	28	52	46		Adap2	27.7776	-0.356248	0.359381	-0.991282	0.321548	0.999969	31.1406	36.9412
														Olfr165	50.5613	-0.326351	0.312774	-1.04341	0.296759	0.999666	41.881	57.4482	69.1991	46.5641	45.724	42.5517	5.83734	5.52189	Not significant	n.s.	grey		6330411D24Rik	0	0	0	0	0	0		Adarb1	57.4133	0.142257	0.246435	0.577259	0.563765	0.999969	48.7869	59.1059
														Olfr166	689.525	-1.47192	0.106693	-13.7958	2.69963e-43	4.07969e-39	932.351	1048.89	1062.9	315.601	392.63	384.776	9.98828	8.51308	padj<0.1	Downreg	blue		6430548M08Rik	2020	2222	2263	1804	2173	2294		Adat1	55.2207	-0.284266	0.24761	-1.14804	0.250951	0.999969	57.0911	60.0294
														Olfr167	303.098	-0.979046	0.145978	-6.70682	1.98909e-11	6.01182e-08	377.926	412.33	418.885	162.974	214.704	231.771	8.65838	7.67348	padj<0.1	Downreg	blue		6430550D23Rik	29	31	33	30	27	29		Adat2	4.47896	0.20341	0.842983	0.241297	0.809325	0.999969	5.1901	4.61765
														Olfr168	299.584	-0.493666	0.145205	-3.39979	0.000674374	0.212315	316.102	352.102	383.824	217.299	288.26	239.919	8.4581	7.96285	Not significant	n.s.	grey		6430571L13Rik	37	32	33	17	33	42		Adck1	76.1351	0.140268	0.218859	0.640905	0.521585	0.999969	68.5093	71.1118
														Olfr169	210.647	-2.57143	0.213183	-12.0621	1.6745e-33	1.26525e-29	303.139	409.55	371.83	34.9231	76.5379	67.9016	8.50186	5.9257	padj<0.1	Downreg	blue		6430628N08Rik	0	0	0	0	0	0		Adck2	47.7093	-0.120181	0.278907	-0.430899	0.666542	0.999969	53.977	50.7941
														Olfr17	384.096	-0.111671	0.121655	-0.917928	0.358657	0.999666	393.881	434.568	367.216	393.208	370.762	344.94	8.64225	8.53386	Not significant	n.s.	grey		6720489N17Rik	46	40	38	35	39	44		Adck5	42.2295	-0.520505	0.285794	-1.82126	0.0685672	0.999969	44.6349	47.1
														Olfr170	84.1212	-1.92236	0.257655	-7.46099	8.58727e-14	3.24427e-10	147.581	117.676	134.708	31.0427	34.79	38.9303	7.06955	5.16675	padj<0.1	Downreg	blue		6820408C15Rik	381	402	404	330	365	458		Adcy1	6.04548	-0.435266	0.769771	-0.565449	0.571768	0.999969	5.1901	11.0824
														Olfr171	57.6919	-1.77242	0.352462	-5.02868	4.93877e-07	0.000746347	55.8413	98.2179	114.409	16.8148	32.802	28.066	6.49968	4.74923	padj<0.1	Downreg	blue		7420426K07Rik	0	0	0	0	0	0		Adcy2	56.3946	0.476665	0.261846	1.8204	0.0686974	0.999969	40.4828	52.6412
														Olfr173	136.579	-0.0458443	0.184212	-0.248867	0.803464	0.999666	140.6	131.575	143.934	139.692	124.25	139.425	7.12622	7.08168	Not significant	n.s.	grey		7530416G11Rik	0	0	0	0	0	0		Adcy4	9.29042	-0.304636	0.594613	-0.512327	0.608422	0.999969	12.4562	8.31176
														Olfr175	129.085	-0.305503	0.214052	-1.42724	0.153511	0.999666	167.524	119.529	142.089	93.1282	138.166	114.075	7.1704	6.85951	Not significant	n.s.	grey		8030462N17Rik	750	907	893	646	848	872		Adcy5	97.8849	-0.210144	0.208909	-1.00591	0.314459	0.999969	90.3077	113.594
														Olfr177	139.27	-0.192349	0.186398	-1.03193	0.302106	0.999666	140.6	152.886	152.238	130.638	115.304	143.951	7.22472	7.03303	Not significant	n.s.	grey		8030474K03Rik	0	0	0	0	0	1		Adcy6	127.946	-0.0179587	0.168949	-0.106296	0.915347	0.999969	125.6	124.676
														Olfr180	167.96	-0.18263	0.168159	-1.08605	0.277455	0.999666	192.453	170.491	173.459	147.453	160.034	163.869	7.49026	7.30486	Not significant	n.s.	grey		9030025P20Rik	89	60	64	52	66	73		Adcy7	147.476	-0.156519	0.161453	-0.969438	0.332327	0.999969	172.311	145.918
														Olfr181	165.391	-0.160098	0.187441	-0.854125	0.393036	0.999666	207.411	148.253	167.923	159.094	172.956	136.709	7.45557	7.29694	Not significant	n.s.	grey		9030624G23Rik	4	6	10	4	7	8		Adcy9	36.1446	0.374426	0.304481	1.22972	0.218804	0.999969	31.1406	34.1706
														Olfr183	227.279	0.0631974	0.443041	0.142645	0.886571	0.999666	162.538	249.251	255.575	120.291	317.086	258.931	7.80384	7.86482	Not significant	n.s.	grey		9130008F23Rik	128	98	121	94	109	123		Adcyap1r1	2.47994	-0.121866	1.18409	-0.102919	0.918027	0.999969	4.15208	1.84706
														Olfr186	138.988	-0.242364	0.206937	-1.1712	0.24152	0.999666	163.535	122.309	165.155	152.627	105.364	124.939	7.24158	7.00723	Not significant	n.s.	grey		9130019O22Rik	127	150	141	110	165	135		Add1	385.151	-0.013412	0.112212	-0.119524	0.904861	0.999969	376.801	388.806
														Olfr187	140.601	-0.0604588	0.191891	-0.315068	0.75271	0.999666	157.552	119.529	153.161	147.453	139.16	126.75	7.17407	7.11673	Not significant	n.s.	grey		9130023H24Rik	220	216	267	155	243	223		Add2	83.9877	-0.0799704	0.220276	-0.363047	0.71657	0.999969	70.5854	91.4294
														Olfr19	127.427	-0.118822	0.672634	-0.176652	0.859782	0.999666	217.382	112.117	68.2764	181.083	133.196	52.5106	7.06169	6.9456	Not significant	n.s.	grey		9130230L23Rik	130	160	145	170	160	173		Add3	55.1069	0.253644	0.269094	0.942585	0.345893	0.999969	43.5968	50.7941
														Olfr190	201.921	-0.03455	0.231001	-0.149567	0.881106	0.999666	123.649	220.527	269.415	157.801	214.704	225.433	7.68321	7.64611	Not significant	n.s.	grey		9130401M01Rik	146	133	151	115	152	173		Adgb	248.774	0.136916	0.131771	1.03904	0.298785	0.999969	243.935	224.418
														Olfr191	199.82	-0.0574749	0.16679	-0.344595	0.730399	0.999666	202.425	201.995	208.52	164.268	190.848	230.865	7.68168	7.61711	Not significant	n.s.	grey		9130409I23Rik	5	4	4	9	5	8		Adgra2	47.9114	0.235973	0.275548	0.856376	0.39179	0.999969	48.7869	32.3235
														Olfr193	149.969	-0.467644	0.197474	-2.36812	0.0178786	0.887353	205.416	161.226	156.851	108.65	118.286	149.384	7.45531	6.98231	Not significant	n.s.	grey		9230102O04Rik	0	0	0	0	0	0		Adgra3	90.1495	-0.116973	0.201058	-0.581786	0.560711	0.999969	99.6499	95.1235
														Olfr194	27.4475	-0.127515	0.435028	-0.29312	0.769431	0.999666	34.9008	24.0912	26.757	29.7493	33.796	15.391	4.8867	4.77147	Not significant	n.s.	grey		9230112D13Rik	0	0	1	0	0	0		Adgrb1	63.1889	0.0782145	0.239312	0.326831	0.743796	0.999969	65.3953	48.947
														Olfr195	312.067	-1.07279	0.3584	-2.99327	0.00276007	0.439055	353.994	418.816	497.311	124.171	193.83	284.281	8.72919	7.6565	Not significant	n.s.	grey		9330159F19Rik	476	479	473	396	466	373		Adgrb2	40.0114	0.111257	0.291786	0.381295	0.702984	0.999969	38.4067	32.3235
														Olfr196	64.9069	-0.750622	0.283073	-2.65169	0.00800899	0.682843	95.728	68.5672	80.2709	42.6837	59.6399	42.5517	6.36671	5.62328	Not significant	n.s.	grey		9330182L06Rik	1350	1622	1469	999	1527	1479		Adgrb3	49.7428	0.0199	0.268713	0.0740568	0.940965	0.999969	42.5588	50.7941
														Olfr199	29.5265	0.211936	0.410921	0.515758	0.606023	0.999666	27.9207	25.9444	27.6796	43.9772	30.814	20.8232	4.81668	5.03876	Not significant	n.s.	grey		9330182O14Rik	3	0	1	4	1	2		Adgrd1	57.8414	0.182233	0.27199	0.669999	0.502858	0.999969	60.2052	46.1765
														Olfr2	206.885	-0.0263457	0.1598	-0.164867	0.869049	0.999666	198.436	201.069	227.896	181.083	203.77	229.055	7.71516	7.68395	Not significant	n.s.	grey		9430015G10Rik	391	401	448	316	348	413		Adgre1	7.19451	0.475788	0.71175	0.668476	0.50383	0.999969	4.15208	8.31176
														Olfr201	64.6262	0.0593156	0.28898	0.205258	0.83737	0.999666	81.7677	51.8887	56.2819	65.9658	77.5319	54.3213	6.00703	6.06479	Not significant	n.s.	grey		9430038I01Rik	60	77	72	56	73	97		Adgrf1	14.7508	-0.0240391	0.48027	-0.0500532	0.96008	0.999969	13.4943	15.7
														Olfr204	64.2431	-0.173757	0.267537	-0.649468	0.516036	0.999666	69.8017	62.0811	71.967	68.5527	59.6399	53.4159	6.10748	5.94336	Not significant	n.s.	grey		9430069I07Rik	3	5	6	12	1	6		Adgrf5	17.2048	-0.215793	0.442834	-0.487298	0.626047	0.999969	18.6844	16.6235
														Olfr205	47.3039	-0.477128	0.319587	-1.49295	0.13545	0.999666	58.8328	49.1089	57.2046	42.6837	29.82	46.1731	5.80861	5.34195	Not significant	n.s.	grey		9530002B09Rik	0	0	0	0	0	0		Adgrg1	11.472	-0.630317	0.552462	-1.14092	0.253901	0.999969	11.4182	12.9294
														Olfr206	33.8452	-0.216525	0.384251	-0.563499	0.573095	0.999666	29.915	35.2102	44.2874	27.1624	24.85	41.6463	5.2277	5.00986	Not significant	n.s.	grey		9530003J23Rik	5	1	1	1	2	5		Adgrg2	28.7524	0.11723	0.346748	0.338084	0.7353	0.999969	24.9125	22.1647
														Olfr209	74.5867	-0.493914	0.247755	-1.99356	0.0462003	0.999666	91.7393	88.0255	82.1162	58.2051	68.5859	58.8481	6.46424	5.97452	Not significant	n.s.	grey		9530053A07Rik	54	76	66	45	60	75		Adgrg3	12.1093	0.474188	0.520503	0.911018	0.362286	0.999969	8.30416	12.9294
														Olfr211	580.08	-0.0937118	0.11482	-0.816159	0.414409	0.999666	500.578	643.976	651.394	571.704	539.741	573.09	9.22797	9.13574	Not significant	n.s.	grey		9530068E07Rik	5285	5622	5558	4023	5374	5871		Adgrg6	35.0849	-0.099272	0.326762	-0.303806	0.761276	0.999969	26.9885	48.947
														Olfr212	273.49	0.056221	0.162253	0.346502	0.728965	0.999666	286.187	273.342	247.271	210.832	299.194	324.117	8.07646	8.12437	Not significant	n.s.	grey		9530077C05Rik	521	496	500	338	470	492		Adgrl1	417.392	-0.0862189	0.110273	-0.781871	0.43429	0.999969	411.056	427.594
														Olfr213	352.487	-0.00402568	0.128384	-0.0313564	0.974985	0.999666	398.867	333.57	327.542	340.177	339.948	374.817	8.46894	8.46208	Not significant	n.s.	grey		9630041A04Rik	0	1	3	0	0	1		Adgrl2	106.201	-0.187959	0.189959	-0.989472	0.322432	0.999969	106.916	128.371
														Olfr214	161.855	-0.135089	0.182982	-0.738264	0.460354	0.999666	143.592	170.491	194.68	140.986	152.082	169.301	7.41437	7.27727	Not significant	n.s.	grey		9830107B12Rik	4	3	3	1	6	4		Adgrl3	603.135	-0.0112085	0.115093	-0.0973863	0.92242	0.999969	566.759	631.694
														Olfr215	94.1259	-0.0264481	0.23122	-0.114385	0.908933	0.999666	111.683	95.4381	78.4256	85.3675	92.4419	101.4	6.5877	6.55566	Not significant	n.s.	grey		9930012K11Rik	71	117	101	62	81	104		Adgrl4	7.73811	0.297673	0.654495	0.454813	0.649244	0.999969	5.1901	9.23529
														Olfr218	69.685	-0.357974	0.3262	-1.09741	0.272463	0.999666	100.714	77.8331	55.3593	85.3675	62.6219	36.2142	6.30321	5.9635	Not significant	n.s.	grey		9930021J03Rik	1919	2250	2150	1684	2163	2043		Adgrv1	164.143	-0.0906464	0.153211	-0.591645	0.554089	0.999969	181.654	160.694
														Olfr220	448.7	0.0846333	0.111231	0.76088	0.446729	0.999666	457.699	424.375	426.266	421.664	485.072	477.122	8.77186	8.85264	Not significant	n.s.	grey		9930022D16Rik	0	0	0	1	0	2		Adh1	173.239	0.169265	0.164312	1.03015	0.302941	0.999969	186.844	142.224
														Olfr221	58.2799	-0.0938948	0.325691	-0.288295	0.773121	0.999666	65.813	75.0533	39.6741	53.0313	73.5559	42.5517	5.93499	5.84247	Not significant	n.s.	grey		9930104L06Rik	454	435	405	352	389	393		Adh5	62.6976	0.154774	0.237572	0.651483	0.514735	0.999969	64.3572	54.4882
														Olfr222	296.048	-0.104157	0.131259	-0.793529	0.42747	0.999666	297.156	290.021	333.078	284.558	276.332	295.146	8.26562	8.16161	Not significant	n.s.	grey		9930111J21Rik1	5	13	7	4	13	12		Adhfe1	128.671	0.152526	0.171191	0.890971	0.372945	0.999969	113.144	132.065
														Olfr224	337.394	0.121258	0.132695	0.91381	0.360817	0.999666	312.113	353.028	305.399	316.894	395.612	341.319	8.34213	8.46056	Not significant	n.s.	grey		9930111J21Rik2	27	37	27	27	33	35		Adi1	38.4739	-0.0671556	0.318761	-0.210677	0.833139	0.999969	56.0531	30.4765
														Olfr228	57.3041	0.467402	0.302371	1.54579	0.122155	0.999666	57.8357	45.4026	40.5968	82.7806	65.6039	51.6052	5.61309	6.0803	Not significant	n.s.	grey		a	1	12	5	1	8	3		Adig	11.4395	0.411048	0.538109	0.763874	0.444942	0.999969	8.30416	10.1588
														Olfr229	50.9722	-0.488126	0.353867	-1.37941	0.167769	0.999666	79.7733	56.5216	41.5194	58.2051	41.748	28.066	5.9134	5.44867	Not significant	n.s.	grey		A030003K21Rik	0	0	0	0	0	0		Adipoq	0.329798	0.109348	3.11868	0.0350624	0.97203	0.999969	0	0.923529
														Olfr23	39.9731	-0.544455	0.359685	-1.5137	0.130102	0.999666	56.8385	47.2558	37.8288	37.51	37.772	22.6339	5.59418	5.07205	Not significant	n.s.	grey		A030005K14Rik	0	0	0	0	0	0		Adipor1	174.379	-0.0913042	0.14937	-0.61126	0.541027	0.999969	172.311	189.323
														Olfr231	130.926	-0.102928	0.245714	-0.418891	0.675295	0.999666	178.493	126.942	100.569	153.92	134.19	91.4408	7.09101	6.99455	Not significant	n.s.	grey		A030005L19Rik	19	15	17	11	11	16		Adipor2	132.862	-0.0786598	0.165459	-0.475403	0.634499	0.999969	135.981	135.759
														Olfr235	232.579	-0.227109	0.154486	-1.4701	0.141535	0.999666	238.323	226.086	288.791	197.897	221.662	222.717	7.97766	7.74881	Not significant	n.s.	grey		A030014E15Rik	0	0	0	0	0	0		Adk	196.147	-0.190743	0.141375	-1.3492	0.177271	0.999969	213.832	203.176
														Olfr237	238.814	0.0832208	0.455731	0.182609	0.855104	0.999666	304.136	218.674	172.536	342.763	264.404	130.371	7.86284	7.94747	Not significant	n.s.	grey		A130010J15Rik	257	270	252	217	240	251		Adm	0.173003	-0.852439	4.08047	-0.208907	0.834521	0.999969	1.03802	0
														Olfr239	200.514	-0.127205	0.155959	-0.81563	0.414712	0.999666	225.36	193.656	209.443	188.843	183.89	201.894	7.71758	7.58903	Not significant	n.s.	grey		A1bg	0	0	1	0	0	1		Adnp2	25.0536	-0.102956	0.373407	-0.27572	0.782763	0.999969	30.1026	29.5529
														Olfr24	463.765	-0.0354058	0.164335	-0.215449	0.829417	0.999666	570.379	465.145	371.83	509.618	518.868	346.751	8.87688	8.84365	Not significant	n.s.	grey		A1cf	0	1	0	0	1	1		Adora2b	10.9194	-0.353227	0.561048	-0.629584	0.528967	0.999969	7.26614	16.6235
														Olfr25	107.931	-0.164683	0.210208	-0.783428	0.433376	0.999666	107.694	124.162	109.796	109.943	106.358	89.6301	6.84403	6.68618	Not significant	n.s.	grey		A230072I06Rik	0	0	0	0	0	0		Adpgk	44.6836	-0.0332248	0.276858	-0.120007	0.904478	0.999969	46.7109	48.947
														Olfr250	169.435	-0.110499	0.47419	-0.233028	0.81574	0.999666	246.3	189.023	92.2654	191.43	189.854	107.737	7.46649	7.35761	Not significant	n.s.	grey		A26c2	0	0	0	0	0	0		Adprh	16.8662	-0.371402	0.447356	-0.830216	0.406417	0.999969	17.6463	20.3176
														Olfr251	39.757	-0.0727688	0.380672	-0.191159	0.848401	0.999666	48.8612	42.6229	30.4476	45.2706	48.706	22.6339	5.38003	5.31724	Not significant	n.s.	grey		A26c3	1	5	5	5	9	9		Adprhl2	24.2703	-0.24732	0.374358	-0.660652	0.508835	0.999969	25.9505	24.9353
														Olfr259	50.0382	-0.0123815	0.300375	-0.0412201	0.96712	0.999666	48.8612	57.4482	44.2874	53.0313	47.712	48.8892	5.67804	5.66896	Not significant	n.s.	grey		A2m	34	63	82	29	60	99		Adprm	98.0438	-0.128786	0.200616	-0.641955	0.520903	0.999969	96.5359	93.2765
														Olfr263	157.619	0.376134	0.513678	0.732237	0.464024	0.999666	67.8073	176.978	167	109.943	185.878	238.108	7.11126	7.48363	Not significant	n.s.	grey		A2ml1	27019	18223	31766	43293	29063	45582		Adrb1	14.7631	-0.0802735	0.511807	-0.156843	0.875368	0.999969	12.4562	18.4706
														Olfr266	36.5895	0.439156	0.352339	1.2464	0.212617	0.999666	32.9065	25.9444	34.1382	47.8575	39.76	38.9303	4.99984	5.43238	Not significant	n.s.	grey		A330070K13Rik	0	0	0	0	0	0		Adsl	95.9493	-0.275894	0.210116	-1.31306	0.189164	0.999969	128.714	91.4294
														Olfr267	86.2743	0.154169	0.248421	0.620597	0.534865	0.999666	73.7903	90.8052	79.3483	116.41	78.5259	78.7659	6.36308	6.52723	Not significant	n.s.	grey		A3galt2	22	43	41	22	23	27		Adss	99.7371	0.204954	0.205503	0.997329	0.318605	0.999969	89.2697	77.5765
														Olfr270	33.4096	0.279252	0.435769	0.640827	0.521635	0.999666	12.9632	43.5494	34.1382	29.7493	34.79	45.2677	4.96426	5.23275	Not significant	n.s.	grey		A430005L14Rik	344	300	378	254	288	371		Adssl1	11.6321	-0.10196	0.540041	-0.188801	0.850249	0.999969	11.4182	13.8529
														Olfr272	47.0809	0.103589	0.368083	0.281429	0.778382	0.999666	42.8782	50.9621	41.5194	75.0199	26.838	45.2677	5.52732	5.64506	Not significant	n.s.	grey		A430033K04Rik	393	435	407	275	379	414		Adtrp	33.79	0.762288	0.362731	2.10152	0.0355951	0.999969	31.1406	23.0882
														Olfr273	115.643	-0.189387	0.199794	-0.947913	0.343174	0.999666	122.651	114.896	131.94	112.53	101.388	110.453	6.95609	6.76982	Not significant	n.s.	grey		A430089I19Rik	0	0	0	0	0	0		Aebp1	21.1194	0.242181	0.43794	0.553	0.580263	0.999969	29.0646	11.0824
														Olfr279	239.62	-0.0238434	0.191606	-0.12444	0.900967	0.999666	245.303	252.031	229.741	153.92	273.35	283.376	7.92694	7.8941	Not significant	n.s.	grey		A4galt	138	131	123	92	126	124		Aebp2	70.0421	-0.222901	0.22616	-0.985589	0.324335	0.999969	66.4333	76.6529
														Olfr281	654.38	0.168353	0.501233	0.335878	0.736963	0.999666	340.034	760.725	748.273	382.86	847.881	846.507	9.26993	9.43758	Not significant	n.s.	grey		A4gnt	76	76	144	69	122	98		Aen	21.8782	0.193645	0.392297	0.493618	0.621576	0.999969	22.8364	14.7765
														Olfr285	343.155	-0.0492334	0.130658	-0.376812	0.706314	0.999666	328.068	376.193	344.15	294.906	369.768	345.846	8.45315	8.4002	Not significant	n.s.	grey		A530016L24Rik	4	4	2	2	1	0		Afap1	74.3414	0.06264	0.22683	0.276154	0.78243	0.999969	76.8135	65.5706
														Olfr286	426.053	0.14049	0.447232	0.314131	0.753421	0.999666	275.218	443.834	497.311	244.461	609.321	486.176	8.66695	8.80624	Not significant	n.s.	grey		A530032D15Rik	39	37	30	36	42	42		Afap1l1	9.79233	-0.0390124	0.580509	-0.0672038	0.946419	0.999969	11.4182	11.0824
														Olfr287	109.161	0.348088	0.661241	0.526416	0.598599	0.999666	36.8952	113.97	137.476	60.792	140.154	165.68	6.6016	6.94496	Not significant	n.s.	grey		A530064D06Rik	3	11	5	7	9	8		Afap1l2	39.4757	0.334177	0.292753	1.1415	0.253664	0.999969	32.1786	34.1706
														Olfr290	140.19	-0.105344	0.183869	-0.572931	0.566692	0.999666	155.558	147.327	132.862	138.399	141.148	125.844	7.19228	7.08884	Not significant	n.s.	grey		A530084C06Rik	0	0	0	0	0	0		Afdn	625.326	0.0975435	0.0931952	1.04666	0.295258	0.999969	616.584	600.294
														Olfr291	431.883	-0.13208	0.124585	-1.06016	0.289071	0.999666	448.725	491.089	417.04	354.404	457.24	422.801	8.82427	8.68819	Not significant	n.s.	grey		A630001G21Rik	47	46	51	50	41	51		Aff1	76.4814	-0.11292	0.233624	-0.483341	0.628853	0.999969	76.8135	68.3412
														Olfr292	40.8824	-0.00142434	0.344765	-0.00413134	0.996704	0.999666	33.9037	49.1089	39.6741	37.51	50.694	34.4035	5.38873	5.38782	Not significant	n.s.	grey		A630010A05Rik	0	0	0	0	0	0		Aff3	522.411	0.00352767	0.106758	0.0330436	0.97364	0.999969	517.972	568.894
														Olfr293	62.5242	-0.000551504	0.276969	-0.00199121	0.998411	0.999666	61.8243	67.6406	58.1272	59.4986	75.5439	52.5106	5.98938	5.98909	Not significant	n.s.	grey		A630023A22Rik	21	21	17	11	13	27		Aff4	84.731	-0.145466	0.214701	-0.677527	0.498072	0.999969	68.5093	99.7412
														Olfr295	147.492	-0.0153653	0.208135	-0.0738237	0.941151	0.999666	160.544	154.74	128.249	179.789	152.082	109.548	7.21766	7.21081	Not significant	n.s.	grey		A630073D07Rik	13	9	22	129	55	28		Afg1l	49.0472	0.0730321	0.264898	0.275698	0.78278	0.999969	49.825	44.3294
														Olfr297	115.991	-0.44347	0.208679	-2.12513	0.033576	0.999666	136.612	118.603	145.779	95.7151	112.322	86.9141	7.07323	6.63397	Not significant	n.s.	grey		A630076J17Rik	0	0	0	0	0	0		Afg3l2	70.8701	0.224537	0.225301	0.996607	0.318955	0.999969	59.1671	64.647
														Olfr298	29.4714	0.110263	0.384249	0.286956	0.774146	0.999666	26.9235	29.6507	28.6023	27.1624	32.802	31.6874	4.87736	4.9796	Not significant	n.s.	grey		A630089N07Rik	36	38	29	35	28	43		Aftph	180.012	-0.161282	0.147889	-1.09056	0.275467	0.999969	201.376	191.171
														Olfr299	28.392	0.0261658	0.423424	0.0617957	0.950726	0.999666	27.9207	29.6507	26.757	27.1624	40.754	18.1071	4.86342	4.89115	Not significant	n.s.	grey		A630095N17Rik	5	9	8	2	9	8		Aga	77.2661	0.0432287	0.217033	0.19918	0.842122	0.999969	78.8895	64.647
														Olfr3	64.0122	-0.130447	0.338094	-0.385832	0.699621	0.999666	95.728	60.228	44.2874	76.3134	68.5859	38.9303	6.0821	5.96062	Not significant	n.s.	grey		A730009L09Rik	0	0	0	0	0	0		Agap1	137.857	0.00921551	0.173856	0.0530065	0.957727	0.999969	125.6	143.147
														Olfr30	192.293	-0.524724	0.192295	-2.72875	0.00635758	0.619844	289.178	213.114	178.072	168.148	164.01	141.235	7.83155	7.31105	Not significant	n.s.	grey		A730046J19Rik	2337	2420	2371	1550	2161	2414		Agap2	8.93988	-0.12102	0.607147	-0.199326	0.842008	0.999969	12.4562	8.31176
														Olfr301	49.6303	-0.183536	0.311514	-0.589173	0.555745	0.999666	57.8357	58.3748	42.4421	40.0969	54.6699	44.3624	5.75179	5.5661	Not significant	n.s.	grey		A730049H05Rik	11	20	5	6	2	12		Agap3	244.736	0.0939064	0.132179	0.710449	0.477426	0.999969	226.288	256.741
														Olfr303	116.681	-0.0532358	0.205258	-0.259361	0.795357	0.999666	125.643	126.015	104.26	129.345	104.37	110.453	6.90255	6.85453	Not significant	n.s.	grey		A730071L15Rik	15	7	16	8	10	11		Agbl2	83.6817	-0.0303113	0.210299	-0.144134	0.885394	0.999969	72.6614	84.9647
														Olfr305	63.7075	0.00434535	0.270791	0.0160469	0.987197	0.999666	69.8017	65.7875	55.3593	60.792	72.5619	57.9427	6.01457	6.01715	Not significant	n.s.	grey		A830005F24Rik	0	4	4	4	5	4		Agbl3	248.83	-0.0490984	0.131678	-0.372869	0.709246	0.999969	276.113	249.353
														Olfr307	50.3217	-0.189858	0.331534	-0.572666	0.566871	0.999666	74.7875	40.7697	45.2101	54.3248	39.76	47.0784	5.77054	5.5866	Not significant	n.s.	grey		A830018L16Rik	1066	1085	1008	753	1091	989		Agbl4	488.76	-0.088638	0.113818	-0.778772	0.436114	0.999969	452.577	532.876
														Olfr308	193.706	-0.015844	0.172459	-0.0918711	0.9268	0.999666	206.413	181.61	194.68	234.114	177.926	167.491	7.60907	7.60123	Not significant	n.s.	grey		A830031A19Rik	19	11	6	5	5	9		Agbl5	322.883	-0.10266	0.118951	-0.863046	0.388112	0.999969	324.9	348.171
														Olfr309	633.921	0.0118147	0.0994116	0.118846	0.905397	0.999666	680.068	593.014	620.024	663.538	652.063	594.818	9.30386	9.31698	Not significant	n.s.	grey		A930002H24Rik	7	13	7	5	9	14		Ager	0.483857	-0.747311	2.57535	-0.290178	0.77168	0.999969	0	0.923529
														Olfr31	455.537	-0.064424	0.130053	-0.495367	0.620341	0.999666	426.787	453.1	519.454	369.926	464.198	499.756	8.86866	8.79969	Not significant	n.s.	grey		A930003A15Rik	0	0	1	0	1	1		Agfg1	92.1946	0.384469	0.197214	1.94951	0.051235	0.999969	73.6994	81.2706
														Olfr312	30.3458	-0.198618	0.390461	-0.508676	0.610979	0.999666	28.9178	36.1368	32.2929	28.4558	21.868	34.4035	5.0639	4.86999	Not significant	n.s.	grey		A930004D18Rik	115	104	99	67	96	108		Agfg2	47.9256	0.10978	0.287186	0.382261	0.702268	0.999969	56.0531	39.7118
														Olfr314	264.814	0.0136658	0.211643	0.0645697	0.948517	0.999666	203.422	248.324	340.459	175.909	301.182	319.59	8.05022	8.05832	Not significant	n.s.	grey		A930007A09Rik	190	189	197	153	181	210		Aggf1	49.702	0.13935	0.264891	0.526067	0.598842	0.999969	52.939	44.3294
														Olfr315	110.876	0.213563	0.280549	0.761233	0.446518	0.999666	62.8215	122.309	123.636	81.4872	119.28	155.721	6.69936	6.90484	Not significant	n.s.	grey		A930009A15Rik	7	3	3	3	7	1		Agk	44.211	-0.0563373	0.294221	-0.19148	0.84815	0.999969	40.4828	54.4882
														Olfr316	81.9407	-0.166695	0.257287	-0.647895	0.517053	0.999666	94.7308	62.0811	103.337	75.0199	79.5199	76.9552	6.45477	6.28845	Not significant	n.s.	grey		A930017K11Rik	5	1	3	3	0	3		Agl	35.4677	-0.218959	0.314432	-0.696365	0.4862	0.999969	36.3307	36.0176
														Olfr317	57.613	0.10615	0.42696	0.248619	0.803656	0.999666	86.7535	61.1545	18.4531	68.5527	74.5499	36.2142	5.819	5.92534	Not significant	n.s.	grey		A930018P22Rik	0	1	0	1	3	1		Agmo	35.0629	0.120826	0.321788	0.375483	0.707301	0.999969	39.4448	27.7059
														Olfr318	189.107	0.0752465	0.169197	0.444726	0.656518	0.999666	178.493	176.978	198.371	160.387	206.752	213.664	7.53616	7.60438	Not significant	n.s.	grey		A930033H14Rik	29	33	37	30	31	41		Ago1	76.937	0.0222197	0.238184	0.093288	0.925675	0.999969	68.5093	84.0412
														Olfr319	71.145	-0.265464	0.254736	-1.04212	0.297358	0.999666	81.7677	77.8331	72.8897	73.7265	63.6159	57.0374	6.29456	6.03987	Not significant	n.s.	grey		AA467197	35	13	12	17	15	29		Ago3	47.631	0.0433316	0.280007	0.154752	0.877017	0.999969	41.5208	54.4882
														Olfr32	240.044	-0.140638	0.151895	-0.92589	0.354503	0.999666	251.286	252.031	250.962	240.581	253.47	191.935	7.97972	7.84337	Not significant	n.s.	grey		AA792892	0	0	0	0	0	0		Ago4	59.3402	0.0736518	0.263038	0.280004	0.779474	0.999969	46.7109	67.4176
														Olfr322	122.575	-0.212442	0.212723	-0.99868	0.31795	0.999666	154.561	125.089	114.409	134.518	96.4179	110.453	7.04825	6.84294	Not significant	n.s.	grey		AA986860	74	74	105	69	88	103		Agpat1	35.7341	-0.112519	0.308427	-0.364814	0.71525	0.999969	44.6349	33.2471
														Olfr324	100.569	-0.109399	0.226536	-0.482923	0.62915	0.999666	95.728	99.1445	117.177	117.704	89.4599	84.198	6.71447	6.61648	Not significant	n.s.	grey		Aaas	365	332	397	290	351	404		Agpat3	303.066	-0.0129677	0.127939	-0.101358	0.919266	0.999969	297.912	322.312
														Olfr325	133.815	0.0181384	0.225509	0.0804333	0.935893	0.999666	142.595	128.795	129.172	86.6609	159.04	156.626	7.07168	7.07798	Not significant	n.s.	grey		Aacs	1330	1440	1240	1002	1243	1339		Agpat4	92.3419	0.0838573	0.200378	0.418495	0.675585	0.999969	95.4978	96.9706
														Olfr328	273.365	0.402356	0.204067	1.97168	0.0486461	0.999666	186.47	252.957	268.492	199.191	372.75	360.331	7.88858	8.28428	Not significant	n.s.	grey		Aadac	1	0	1	0	1	1		Agpat5	33.6628	0.109634	0.313275	0.349962	0.726367	0.999969	31.1406	31.4
														Olfr329	542.434	0.250405	0.477953	0.523911	0.60034	0.999666	240.317	599.5	646.781	412.61	670.949	684.448	8.95574	9.20539	Not significant	n.s.	grey		Aadacl2	0	4	0	0	3	3		Agps	74.8803	0.336506	0.230755	1.45828	0.144763	0.999969	46.7109	77.5765
														Olfr33	73.4658	-0.236979	0.289644	-0.818173	0.413258	0.999666	87.7507	88.9521	60.8952	85.3675	72.5619	45.2677	6.32552	6.10292	Not significant	n.s.	grey		Aadacl2fm1	0	0	1	0	0	1		Agr2	147.569	-0.346952	0.162509	-2.13496	0.0327641	0.999969	176.463	172.7
														Olfr330	277.577	-0.159998	0.143746	-1.11307	0.26568	0.999666	311.116	258.517	309.089	261.276	288.26	237.203	8.19922	8.04027	Not significant	n.s.	grey		Aadacl2fm2	0	0	0	0	0	0		Agr3	15.3744	0.132795	0.475996	0.278983	0.780258	0.999969	16.6083	11.0824
														Olfr332	489.761	-0.026475	0.13202	-0.200538	0.84106	0.999666	552.43	498.502	431.802	517.379	401.576	536.875	8.952	8.92563	Not significant	n.s.	grey		Aadacl2fm3	0	0	0	0	0	0		Agrn	228.173	0.0343402	0.142374	0.241196	0.809403	0.999969	229.402	243.812
														Olfr338	38.1185	-0.522474	0.455728	-1.14646	0.251605	0.999666	52.8498	44.476	36.9062	42.6837	42.742	9.05355	5.51551	5.02206	Not significant	n.s.	grey		Aadacl3	0	0	0	0	1	0		Agrp	509.524	-0.156777	0.116766	-1.34266	0.179384	0.999969	617.622	511.635
														Olfr339	156.046	-0.227815	0.174822	-1.30313	0.192532	0.999666	177.496	151.96	175.304	150.04	141.148	140.33	7.40304	7.17831	Not significant	n.s.	grey		Aadacl4	0	0	0	0	0	0		Agt	2.25447	-0.294388	1.25003	-0.235504	0.813817	0.999969	1.03802	1.84706
														Olfr341	42.7853	-0.141037	0.436922	-0.322797	0.746849	0.999666	61.8243	46.3292	25.8343	60.792	44.73	17.2017	5.51294	5.38915	Not significant	n.s.	grey		Aadacl4fm1	0	0	0	0	0	0		Agtpbp1	1308.85	-0.00900209	0.0882231	-0.102038	0.918727	0.999969	1330.74	1335.42
														Olfr342	251.597	-0.209192	0.149651	-1.39786	0.162154	0.999666	281.201	254.811	274.951	208.245	219.674	270.701	8.08386	7.86958	Not significant	n.s.	grey		Aadacl4fm2	0	0	1	0	1	0		Agtr1a	3.08996	-0.0457282	1.02205	-0.0447418	0.964313	0.999969	2.07604	4.61765
														Olfr346	99.822	0.0115593	0.226573	0.051018	0.959311	0.999666	116.668	100.071	82.1162	89.2478	110.334	100.494	6.65275	6.65857	Not significant	n.s.	grey		AAdacl4fm3	0	0	0	0	0	0		Agtrap	18.1912	-0.162363	0.433535	-0.374509	0.708025	0.999969	23.8745	12.9294
														Olfr347	65.9031	0.0621343	0.293871	0.211433	0.832549	0.999666	52.8498	50.0355	90.4201	67.2592	70.5739	64.2802	6.03199	6.09532	Not significant	n.s.	grey		Aadacl4fm4	0	0	0	0	0	0		Ahctf1	71.8165	0.0716403	0.218273	0.328214	0.74275	0.999969	70.5854	71.1118
														Olfr348	46.7973	-0.293323	0.321301	-0.912924	0.361283	0.999666	63.8187	49.1089	41.5194	46.5641	41.748	38.0249	5.71376	5.43003	Not significant	n.s.	grey		Aadacl4fm5	0	0	0	0	0	0		Ahcy	12.3637	0.729832	0.528166	1.38182	0.167025	0.999969	12.4562	7.38823
														Olfr350	43.101	-0.166534	0.337674	-0.49318	0.621886	0.999666	53.847	44.476	38.7515	33.6296	51.688	36.2142	5.54509	5.37541	Not significant	n.s.	grey		Aadat	0	0	0	2	0	0		Ahcyl1	95.7592	0.05371	0.195688	0.274468	0.783725	0.999969	95.4978	94.2
														Olfr351	85.9844	-0.146243	0.31592	-0.462913	0.643427	0.999666	120.657	92.6584	57.2046	97.0085	100.394	47.9838	6.51054	6.37148	Not significant	n.s.	grey		Aagab	1716	1939	1828	1387	1774	1848		Ahcyl2	91.6476	0.188236	0.215251	0.874496	0.381848	0.999969	74.7374	105.282
														Olfr353	62.241	-0.340546	0.274759	-1.23943	0.215185	0.999666	71.796	60.228	76.5803	54.3248	61.6279	48.8892	6.14026	5.806	Not significant	n.s.	grey		Aak1	2172	2582	2548	2052	2396	2621		Ahdc1	94.1784	-0.0560457	0.202712	-0.27648	0.78218	0.999969	95.4978	107.129
														Olfr354	121.804	0.0427921	0.229448	0.1865	0.852053	0.999666	107.694	130.648	120.868	134.518	151.088	86.0087	6.91572	6.9643	Not significant	n.s.	grey		Aamdc	747	717	783	479	719	787		Ahi1	402.532	0.0212762	0.117741	0.180704	0.8566	0.999969	374.725	419.282
														Olfr355	29.6691	-0.462625	0.396895	-1.16561	0.243772	0.999666	42.8782	30.5773	29.5249	28.4558	24.85	21.7285	5.14269	4.70107	Not significant	n.s.	grey		Aamp	3017	3146	3169	2319	2970	3433		Ahnak	7.4273	-0.37945	0.701056	-0.541255	0.588332	0.999969	3.11406	11.0824
														Olfr357	74.4256	0.122677	0.263938	0.464796	0.642078	0.999666	66.8102	81.5394	64.5858	98.302	65.6039	69.7123	6.16949	6.30145	Not significant	n.s.	grey		Aanat	28	19	28	16	25	18		Ahnak2	1.81294	-0.724448	1.40122	-0.517014	0.605147	0.999969	3.11406	3.69412
														Olfr358	123.387	-0.188267	0.221709	-0.849163	0.39579	0.999666	141.598	147.327	106.105	94.4216	143.136	107.737	7.05177	6.8592	Not significant	n.s.	grey		Aar2	870	940	942	656	885	965		Ahr	26.6915	0.398873	0.362949	1.09898	0.271778	0.999969	26.9885	15.7
														Olfr360	164.435	0.00138852	0.176306	0.00787561	0.993716	0.999666	164.532	169.565	157.774	192.724	148.106	153.91	7.36595	7.37429	Not significant	n.s.	grey		Aard	196	172	192	171	192	197		Ahsa1	18.737	-0.232605	0.425286	-0.546939	0.584421	0.999969	25.9505	20.3176
														Olfr361	70.4393	0.214941	0.254118	0.845834	0.397645	0.999666	64.8158	69.4938	60.8952	84.074	74.5499	68.807	6.04589	6.26323	Not significant	n.s.	grey		Aars	4645	4645	4786	3317	4478	4617		Ahsa2	136.823	0.0548495	0.166128	0.330165	0.741275	0.999969	144.285	125.6
														Olfr362	122.127	-0.232635	0.210056	-1.10749	0.268082	0.999666	146.583	109.337	139.321	124.171	118.286	95.0623	7.05254	6.82663	Not significant	n.s.	grey		Aars2	506	557	518	410	446	563		Ahsg	6.0494	0.49553	0.766865	0.646176	0.518165	0.999969	3.11406	8.31176
														Olfr364-ps1	129.067	-0.3397	0.227294	-1.49454	0.135034	0.999666	177.496	150.107	104.26	134.518	109.34	98.6837	7.17945	6.84775	Not significant	n.s.	grey		Aarsd1	15	5	11	9	10	13		AI413582	2.09851	-0.551894	1.24159	-0.444507	0.656676	0.999969	1.03802	3.69412
														Olfr365	209.762	-0.108144	0.158761	-0.681177	0.49576	0.999666	186.47	227.94	238.045	206.951	191.842	207.326	7.77139	7.66562	Not significant	n.s.	grey		Aasdh	373	431	418	306	359	420		AI467606	0.303799	-1.69261	3.41526	-0.495601	0.620176	0.999969	0	0
														Olfr366	56.1531	-0.383733	0.291844	-1.31486	0.188558	0.999666	68.8045	67.6406	54.4366	49.151	40.754	56.132	6.01407	5.63456	Not significant	n.s.	grey		Aasdhppt	624	705	680	519	655	765		AI597479	24.7747	0.126407	0.365221	0.346112	0.729259	0.999969	28.0265	21.2412
														Olfr368	64.4135	0.0542923	0.289612	0.187466	0.851296	0.999666	76.7818	60.228	52.5913	64.6723	81.5079	50.6999	6.00451	6.05803	Not significant	n.s.	grey		Aass	473	538	584	522	566	626		AI837181	16.4049	-0.000242454	0.478839	-0.000506336	0.999596	0.999969	22.8364	13.8529
														Olfr370	286.065	-0.155518	0.138145	-1.12576	0.260267	0.999666	293.167	306.699	305.399	258.689	245.518	306.915	8.24201	8.08414	Not significant	n.s.	grey		Aatf	318	335	339	252	342	352		AI854703	3.99375	-0.365098	0.924399	-0.394957	0.692875	0.999969	5.1901	4.61765
														Olfr374	402.48	-0.151501	0.136664	-1.10857	0.267617	0.999666	437.756	404.917	425.344	457.88	375.732	313.253	8.72681	8.58229	Not significant	n.s.	grey		Aatk	1791	1921	2043	1364	1694	1972		AI987944	23.1725	0.171893	0.381935	0.450058	0.652669	0.999969	25.9505	20.3176
														Olfr376	115.985	-0.303336	0.248225	-1.22202	0.221699	0.999666	156.555	139.914	87.6522	109.943	121.268	80.5766	7.01168	6.71327	Not significant	n.s.	grey		AB124611	86	73	75	61	68	83		Aida	77.1427	0.0106371	0.230166	0.0462147	0.963139	0.999969	69.5473	80.347
														Olfr378	67.6767	-0.000797801	0.405394	-0.00196796	0.99843	0.999666	36.8952	48.1824	117.177	103.476	38.766	61.5641	6.09631	6.10717	Not significant	n.s.	grey		Abat	782	854	842	619	749	779		Aif1	1.55188	1.87171	1.64058	1.14089	0.253917	0.999969	2.07604	0
														Olfr380	78.9684	-0.210355	0.25218	-0.834144	0.4042	0.999666	102.708	67.6406	83.9616	72.433	75.5439	71.523	6.4224	6.2127	Not significant	n.s.	grey		Abca1	1033	1359	1383	863	1116	1436		Aif1l	0.970787	-0.895192	1.8385	-0.486915	0.626319	0.999969	1.03802	1.84706
														Olfr381	33.5126	-0.0172214	0.392198	-0.0439099	0.964976	0.999666	23.932	35.2102	41.5194	40.0969	36.778	23.5392	5.11078	5.10733	Not significant	n.s.	grey		Abca12	23	30	24	18	29	25		Aifm1	81.7985	-0.112202	0.210875	-0.532079	0.594671	0.999969	87.1937	77.5765
														Olfr389	186.398	0.0712503	0.170666	0.417483	0.676325	0.999666	194.447	179.757	171.614	175.909	224.644	172.017	7.51522	7.58389	Not significant	n.s.	grey		Abca13	6138	8783	8931	5747	7531	8092		Aifm2	20.7387	-0.279942	0.411947	-0.679559	0.496784	0.999969	19.7224	19.3941
														Olfr390	317.828	0.00417738	0.135155	0.0309081	0.975343	0.999666	353.994	291.874	305.399	342.763	325.038	287.903	8.31329	8.31998	Not significant	n.s.	grey		Abca14	33	30	33	21	30	43		Aifm3	123.719	-0.0343437	0.177059	-0.193968	0.846201	0.999969	132.867	124.676
														Olfr391	126.303	-0.191661	0.21197	-0.904188	0.365896	0.999666	121.654	126.942	155.006	118.997	140.154	95.0623	7.08251	6.89568	Not significant	n.s.	grey		Abca15	1	0	3	0	0	1		Aig1	131.142	0.138428	0.179209	0.77244	0.439854	0.999969	115.22	146.841
														Olfr392	102.475	-0.283106	0.231283	-1.22407	0.220926	0.999666	100.714	140.841	95.9561	87.9544	103.376	86.0087	6.82659	6.54607	Not significant	n.s.	grey		Abca16	0	0	0	0	0	0		Aim2	24.8092	-0.177133	0.377028	-0.469813	0.638488	0.999969	23.8745	33.2471
														Olfr393	148.309	0.1141	0.20669	0.552034	0.580925	0.999666	124.646	129.722	171.614	191.43	131.208	141.235	7.15981	7.28192	Not significant	n.s.	grey		Abca17	3	4	5	3	1	3		Aimp1	64.9266	0.082233	0.230231	0.357177	0.72096	0.999969	64.3572	66.4941
														Olfr394	91.0756	-0.0630317	0.226126	-0.278746	0.78044	0.999666	95.728	88.9521	94.1107	99.5954	77.5319	90.5355	6.55352	6.49539	Not significant	n.s.	grey		Abca2	4517	5117	4838	3481	4115	4482		Aimp2	30.5468	-0.228894	0.337002	-0.679206	0.497008	0.999969	39.4448	32.3235
														Olfr397	59.0339	0.271947	0.343355	0.792028	0.428344	0.999666	67.8073	66.714	25.8343	73.7265	57.6519	62.4695	5.76691	6.03597	Not significant	n.s.	grey		Abca3	6262	6791	6493	4442	6111	6342		Aip	36.4243	0.19015	0.301026	0.631675	0.527599	0.999969	33.2166	36.9412
														Olfr398	156.092	0.0453243	0.197073	0.229987	0.818102	0.999666	140.6	162.152	159.619	117.704	169.974	186.503	7.27728	7.31343	Not significant	n.s.	grey		Abca4	83	94	128	57	94	105		Ajm1	0.1519	-0.852439	4.08047	-0.208907	0.834521	0.999969	0	0
														Olfr399	62.0024	0.0332384	0.351172	0.0946499	0.924593	0.999666	79.7733	63.0077	40.5968	77.6068	77.5319	33.4981	5.95712	5.99727	Not significant	n.s.	grey		Abca5	4132	5012	4770	3211	4559	4785		Ajuba	27.1579	0.0862631	0.38169	0.226003	0.821199	0.999969	36.3307	18.4706
														Olfr403	74.6223	-0.169898	0.250833	-0.677334	0.498194	0.999666	71.796	78.7596	85.8069	81.4872	65.6039	64.2802	6.31809	6.15901	Not significant	n.s.	grey		Abca6	107	109	154	123	133	130		Ak1	179.489	-0.191581	0.155788	-1.22976	0.218788	0.999969	212.794	193.941
														Olfr406	79.7584	-0.013614	0.250325	-0.0543852	0.956628	0.999666	66.8102	87.0989	85.8069	89.2478	83.4959	66.0909	6.33816	6.33291	Not significant	n.s.	grey		Abca7	2362	2279	2265	1621	2032	2253		Ak2	303.147	-0.119321	0.122767	-0.971929	0.331086	0.999969	312.444	320.465
														Olfr410	84.9381	-0.0681513	0.288445	-0.236272	0.813222	0.999666	100.714	100.071	59.0499	115.117	68.5859	66.0909	6.45305	6.39685	Not significant	n.s.	grey		Abca8a	770	854	937	750	793	907		Ak4	7.03502	0.815577	0.691723	1.17905	0.238378	0.999969	5.1901	4.61765
														Olfr411	140.048	-0.119958	0.293265	-0.409042	0.682509	0.999666	211.399	144.547	81.1936	159.094	158.046	86.0087	7.19686	7.0809	Not significant	n.s.	grey		Abca8b	140	187	199	161	151	163		Ak5	16.9702	-0.201116	0.435565	-0.461737	0.64427	0.999969	18.6844	19.3941
														Olfr412	55.6581	-0.538265	0.357612	-1.50516	0.132282	0.999666	87.7507	61.1545	48.9007	41.3903	67.5919	27.1606	6.0647	5.53546	Not significant	n.s.	grey		Abca9	433	568	511	371	469	492		Ak6	40.0476	0.0119476	0.288246	0.0414494	0.966938	0.999969	43.5968	37.8647
														Olfr414	202.038	-0.13192	0.170388	-0.77423	0.438795	0.999666	192.453	223.307	219.592	153.92	204.764	218.191	7.73324	7.59463	Not significant	n.s.	grey		Abcb10	970	1003	997	718	915	1004		Ak7	77.4953	0.0271478	0.222318	0.122113	0.90281	0.999969	60.2052	83.1176
														Olfr417	123.811	0.0461764	0.210493	0.219372	0.82636	0.999666	106.697	125.089	132.862	147.453	100.394	130.371	6.93722	6.98951	Not significant	n.s.	grey		Abcb11	19	31	19	27	23	31		Ak8	112.833	0.163494	0.190841	0.856702	0.39161	0.999969	90.3077	110.824
														Olfr418	150.793	-0.20182	0.265344	-0.7606	0.446896	0.999666	220.374	161.226	101.492	178.496	148.106	95.0623	7.34012	7.14521	Not significant	n.s.	grey		Abcb1a	505	531	582	413	503	555		Ak9	265.919	-0.0544533	0.127317	-0.427699	0.66887	0.999969	274.037	267.823
														Olfr419	206.615	-0.224917	0.230696	-0.97495	0.329585	0.999666	270.232	228.866	167.923	226.353	228.62	117.696	7.8031	7.58413	Not significant	n.s.	grey		Abcb1b	38	42	51	41	42	51		Akap1	85.703	-0.0121984	0.207077	-0.0589076	0.953026	0.999969	82.0036	94.2
														Olfr424	92.2067	-0.312592	0.360301	-0.867587	0.385621	0.999666	148.578	102.851	54.4366	106.063	102.382	38.9303	6.68587	6.38298	Not significant	n.s.	grey		Abcb4	48	48	34	37	55	49		Akap10	86.843	-0.0817656	0.209404	-0.390468	0.69619	0.999969	95.4978	79.4235
														Olfr429	62.484	-0.114079	0.285863	-0.399068	0.689843	0.999666	63.8187	66.714	63.6632	76.3134	43.736	60.6588	6.03852	5.93631	Not significant	n.s.	grey		Abcb5	4	1	6	6	3	5		Akap11	77.55	0.231089	0.214218	1.07876	0.280695	0.999969	63.3192	81.2706
														Olfr43	210.361	-0.0875781	0.165309	-0.529784	0.596262	0.999666	234.334	179.757	237.122	183.669	212.716	214.569	7.76866	7.67703	Not significant	n.s.	grey		Abcb6	976	1079	1120	822	1040	1039		Akap12	9.6036	-0.744402	0.62156	-1.19763	0.231059	0.999969	10.3802	14.7765
														Olfr430	80.6095	-0.266006	0.319793	-0.831807	0.405518	0.999666	113.677	102.851	47.0554	87.9544	80.5139	51.6052	6.47348	6.21641	Not significant	n.s.	grey		Abcb7	827	1034	1032	764	953	1039		Akap13	122.984	0.0869063	0.191277	0.454349	0.649578	0.999969	101.726	108.053
														Olfr432	93.0916	-0.0248321	0.337717	-0.0735294	0.941385	0.999666	137.609	88.9521	54.4366	125.464	101.388	50.6999	6.56477	6.54716	Not significant	n.s.	grey		Abcb8	839	957	939	622	852	921		Akap14	13.9074	0.822132	0.518723	1.58492	0.112985	0.999969	6.22812	6.4647
														Olfr433	100.748	-0.355412	0.278965	-1.27404	0.202651	0.999666	146.583	114.896	77.503	94.4216	111.328	59.7534	6.83282	6.48383	Not significant	n.s.	grey		Abcb9	353	376	347	263	332	362		Akap17b	181.675	0.0564216	0.151322	0.372857	0.709255	0.999969	164.007	188.4
														Olfr434	25.6472	-0.739142	0.445741	-1.65823	0.097271	0.999666	33.9037	24.0912	38.7515	11.641	22.862	22.6339	5.05523	4.32522	Not significant	n.s.	grey		Abcc1	5334	6234	5849	3843	5890	5949		Akap3	20.215	-0.165651	0.438926	-0.3774	0.705877	0.999969	21.7984	22.1647
														Olfr435	34.3036	-0.168765	0.406032	-0.415645	0.67767	0.999666	43.8753	40.7697	23.989	37.51	39.76	19.9178	5.21767	5.0616	Not significant	n.s.	grey		Abcc10	972	969	1071	770	838	953		Akap5	1.01888	1.09932	1.81613	0.605312	0.544972	0.999969	1.03802	0.923529
														Olfr437	95.0996	-0.280398	0.271919	-1.03118	0.302456	0.999666	133.62	102.851	75.6577	107.356	90.4539	60.6588	6.71484	6.44553	Not significant	n.s.	grey		Abcc12	9	12	5	5	5	7		Akap6	178.334	0.0681142	0.164942	0.412959	0.679637	0.999969	176.463	189.323
														Olfr44	72.4617	0.0826638	0.26425	0.312825	0.754414	0.999666	68.8045	66.714	74.735	95.7151	63.6159	65.1855	6.15146	6.24487	Not significant	n.s.	grey		Abcc2	3	5	2	0	1	2		Akap7	342.812	0.0855314	0.115069	0.743303	0.457298	0.999969	345.661	326.929
														Olfr441	51.3392	-0.136406	0.413213	-0.330111	0.741316	0.999666	75.7847	55.595	29.5249	60.792	64.6099	21.7285	5.77175	5.64511	Not significant	n.s.	grey		Abcc3	2247	2445	2489	1634	2251	2391		Akap8	149.775	0.0122813	0.162875	0.0754032	0.939894	0.999969	146.361	137.606
														Olfr446	240.664	-0.234225	0.403729	-0.580155	0.56181	0.999666	335.048	267.783	177.15	289.732	237.566	136.709	8.02787	7.79659	Not significant	n.s.	grey		Abcc4	3020	3364	3366	2219	3042	3322		Akap8l	404.648	-0.128981	0.112529	-1.14621	0.25171	0.999969	453.615	406.353
														Olfr447	38.8151	-0.129054	0.400068	-0.32258	0.747013	0.999666	57.8357	42.6229	21.2211	37.51	44.73	28.9714	5.37712	5.2506	Not significant	n.s.	grey		Abcc5	5850	5763	6207	4863	5252	5663		Akap9	187.976	-0.0190448	0.146796	-0.129736	0.896775	0.999969	206.566	170.853
														Olfr448	108.211	-0.351066	0.258764	-1.3567	0.174876	0.999666	168.521	94.5116	100.569	106.063	105.364	74.2391	6.93311	6.58829	Not significant	n.s.	grey		Abcc6	14	16	29	11	20	21		Akip1	27.2357	0.320291	0.376482	0.850747	0.39491	0.999969	36.3307	18.4706
														Olfr449	407.031	-0.0877539	0.121047	-0.724958	0.468478	0.999666	381.915	418.816	458.559	364.752	392.63	425.517	8.71687	8.6268	Not significant	n.s.	grey		Abcc8	18	19	26	21	22	24		Akirin1	62.7073	0.199447	0.248264	0.803369	0.421761	0.999969	42.5588	64.647
														Olfr45	131.485	-0.403683	0.195321	-2.06677	0.0387556	0.999666	171.513	138.988	138.398	121.584	114.31	104.116	7.23489	6.83714	Not significant	n.s.	grey		Abcc9	144	187	162	133	172	165		Akirin2	59.2353	-0.13756	0.253008	-0.543697	0.58665	0.999969	63.3192	50.7941
														Olfr452	116.215	-0.296101	0.229172	-1.29205	0.196341	0.999666	157.552	130.648	95.9561	115.117	88.4659	109.548	7.01181	6.71941	Not significant	n.s.	grey		Abcd1	633	681	715	484	611	706		Akna	112.49	-0.268411	0.184064	-1.45824	0.144773	0.999969	125.6	129.294
														Olfr453	40.3774	-0.52572	0.339718	-1.54752	0.121739	0.999666	52.8498	44.476	46.1327	27.1624	31.808	39.8356	5.60939	5.08472	Not significant	n.s.	grey		Abcd2	1800	2057	1789	1369	1824	1891		Akr1a1	149.787	-0.0402624	0.162061	-0.24844	0.803794	0.999969	149.475	143.147
														Olfr455	806.956	-0.0715601	0.0919855	-0.77795	0.436598	0.999666	769.813	873.769	838.693	746.319	769.355	843.791	9.69423	9.62111	Not significant	n.s.	grey		Abcd3	3252	3645	3875	2717	3458	3863		Akr1b10	14.0909	0.27904	0.502738	0.55504	0.578867	0.999969	13.4943	8.31176
														Olfr457	60.1221	0.136078	0.317385	0.428747	0.668107	0.999666	53.847	39.8431	77.503	80.1937	58.6459	50.6999	5.85958	6.00405	Not significant	n.s.	grey		Abcd4	217	248	231	169	238	237		Akr1b3	2.652	-0.605316	1.16271	-0.520607	0.602641	0.999969	3.11406	4.61765
														Olfr459	56.367	0.116296	0.304466	0.381967	0.702486	0.999666	48.8612	60.228	52.5913	75.0199	41.748	59.7534	5.77856	5.90305	Not significant	n.s.	grey		Abce1	1890	2067	2023	1498	1994	2065		Akr1b8	12.2604	0.0872095	0.531019	0.16423	0.86955	0.999969	16.6083	9.23529
														Olfr46	167.299	-0.202512	0.18531	-1.09283	0.274468	0.999666	171.513	167.712	199.293	124.171	160.034	181.071	7.4959	7.28625	Not significant	n.s.	grey		Abcf1	2216	2309	2315	1662	2140	2467		Akr1c13	4.17078	0.697085	0.875082	0.796594	0.425687	0.999969	3.11406	3.69412
														Olfr460	108.632	0.186201	0.211043	0.882291	0.37762	0.999666	90.7422	100.071	113.486	128.051	105.364	114.075	6.67854	6.86827	Not significant	n.s.	grey		Abcf2	1556	1669	1770	1229	1429	1651		Akr1c14	2.45372	-0.4642	1.15516	-0.401849	0.687795	0.999969	2.07604	4.61765
														Olfr461	74.6674	-0.232512	0.253966	-0.915525	0.359916	0.999666	93.7337	76.9065	71.0444	77.6068	62.6219	66.0909	6.34982	6.1246	Not significant	n.s.	grey		Abcf3	1416	1466	1359	1027	1313	1492		Akr1c18	1.83746	1.51299	1.39194	1.08696	0.277053	0.999969	1.03802	0.923529
														Olfr462	68.7974	-0.233819	0.270054	-0.865824	0.386586	0.999666	87.7507	60.228	74.735	71.1396	64.6099	54.3213	6.23339	6.00802	Not significant	n.s.	grey		Abcg1	3536	3901	4114	2442	3502	4142		Akr1e1	64.2391	-0.0195738	0.23505	-0.0832749	0.933633	0.999969	67.4713	72.0353
														Olfr463	80.5896	0.0854599	0.240319	0.355611	0.722132	0.999666	79.7733	73.2001	81.1936	94.4216	72.5619	82.3873	6.3048	6.39444	Not significant	n.s.	grey		Abcg2	359	306	381	265	358	362		Akr7a5	40.5587	0.0944338	0.292326	0.323043	0.746663	0.999969	43.5968	30.4765
														Olfr464	141.083	-0.054301	0.182154	-0.298106	0.765622	0.999666	155.558	137.134	138.398	144.866	130.214	140.33	7.17689	7.12381	Not significant	n.s.	grey		Abcg3	20	33	27	23	13	27		Akt1	43.4792	-0.157587	0.281142	-0.560524	0.575122	0.999969	48.7869	39.7118
														Olfr465-ps1	191.864	-0.0341018	0.237793	-0.143409	0.885967	0.999666	268.238	113.043	202.061	162.974	194.824	210.042	7.61064	7.57198	Not significant	n.s.	grey		Abcg4	145	130	127	102	116	138		Akt1s1	106.147	0.0225104	0.187095	0.120315	0.904233	0.999969	107.954	98.8176
														Olfr466	99.7638	0.00158389	0.211438	0.00749104	0.994023	0.999666	98.7195	98.2179	102.415	95.7151	99.3999	104.116	6.65512	6.65454	Not significant	n.s.	grey		Abcg5	3	11	5	4	2	5		Akt2	576.921	-0.000581467	0.104208	-0.00557986	0.995548	0.999969	517.972	596.6
														Olfr467	45.137	-0.135676	0.486538	-0.278861	0.780352	0.999666	71.796	45.4026	23.989	67.2592	49.7	12.675	5.58684	5.46635	Not significant	n.s.	grey		Abcg8	1	4	4	5	4	5		Akt3	534.111	0.0209433	0.110895	0.188857	0.850205	0.999969	528.352	543.959
														Olfr469	87.2011	-0.0219607	0.239591	-0.0916591	0.926969	0.999666	100.714	82.466	81.1936	75.0199	81.5079	102.305	6.47775	6.44754	Not significant	n.s.	grey		Abhd10	406	468	461	329	443	473		Alad	41.5702	-0.291803	0.283316	-1.02996	0.303031	0.999969	44.6349	47.1
														Olfr47	53.1574	-0.361655	0.301601	-1.19912	0.230483	0.999666	73.7903	52.8153	52.5913	51.7379	42.742	45.2677	5.92439	5.57236	Not significant	n.s.	grey		Abhd11	519	540	587	416	537	590		Alas1	379.969	-0.121511	0.119564	-1.01629	0.309492	0.999969	434.93	349.094
														Olfr472	177.879	-0.198392	0.165539	-1.19846	0.230739	0.999666	196.442	183.464	190.989	151.333	183.89	161.153	7.57968	7.37902	Not significant	n.s.	grey		Abhd12	3608	3738	3606	2319	3391	3583		Alcam	105.36	0.192228	0.194572	0.987953	0.323176	0.999969	79.9275	98.8176
														Olfr476	38.0056	-0.411316	0.347891	-1.18231	0.237082	0.999666	47.864	47.2558	35.0609	33.6296	29.82	34.4035	5.47228	5.07115	Not significant	n.s.	grey		Abhd12b	2	8	3	3	4	1		Aldh16a1	21.4175	-0.0918186	0.412772	-0.222444	0.823968	0.999969	18.6844	21.2412
														Olfr477	106.231	0.126919	0.207467	0.611757	0.540699	0.999666	94.7308	100.998	108.873	112.53	104.37	115.885	6.67996	6.80643	Not significant	n.s.	grey		Abhd13	1055	1186	1210	890	1152	1263		Aldh18a1	106.232	-0.0403836	0.190482	-0.212007	0.832101	0.999969	120.41	110.824
														Olfr478	58.1508	-0.195964	0.375231	-0.52225	0.601496	0.999666	81.7677	63.9343	39.6741	82.7806	52.682	28.066	5.97251	5.79466	Not significant	n.s.	grey		Abhd14a	689	664	711	451	577	675		Aldh1a1	125.983	0.31674	0.174488	1.81525	0.0694857	0.999969	99.6499	109.9
														Olfr479	101.738	-0.080303	0.214175	-0.374942	0.707704	0.999666	97.7223	110.263	105.183	106.063	103.376	87.8194	6.71959	6.6451	Not significant	n.s.	grey		Abhd14b	5021	4713	5306	3569	4448	5113		Aldh1a2	115.928	0.225042	0.179823	1.25146	0.210767	0.999969	106.916	114.518
														Olfr48	220.038	0.0937323	0.1901	0.493068	0.621965	0.999666	167.524	232.573	239.89	173.322	232.596	274.322	7.74368	7.83129	Not significant	n.s.	grey		Abhd15	24	39	21	18	35	30		Aldh1a3	30.8888	-0.12966	0.334151	-0.388026	0.697997	0.999969	26.9885	34.1706
														Olfr481	71.0387	0.0344436	0.336314	0.102415	0.918427	0.999666	88.7478	78.7596	42.4421	93.1282	81.5079	41.6463	6.14941	6.19168	Not significant	n.s.	grey		Abhd16a	6714	6757	6916	4325	6117	6786		Aldh1a7	39.7595	-0.240489	0.309787	-0.776303	0.43757	0.999969	38.4067	53.5647
														Olfr483	34.368	0.40223	0.387053	1.03921	0.298706	0.999666	31.9093	33.357	23.0664	53.0313	36.778	28.066	4.9281	5.33241	Not significant	n.s.	grey		Abhd16b	37	59	60	47	60	50		Aldh1b1	0.340199	1.95518	3.03328	0.644574	0.519203	0.999969	0	0
														Olfr484	35.3332	0.0272656	0.376287	0.0724597	0.942236	0.999666	26.9235	31.5039	46.1327	42.6837	35.784	28.9714	5.16404	5.20214	Not significant	n.s.	grey		Abhd17a	1966	2125	1917	1175	1911	1926		Aldh1l1	67.0423	-0.0606593	0.233334	-0.259968	0.794888	0.999969	80.9656	56.3353
														Olfr487	26.0121	-0.180227	0.422096	-0.426981	0.669393	0.999666	29.915	23.1646	29.5249	31.0427	18.886	23.5392	4.83465	4.67182	Not significant	n.s.	grey		Abhd17b	675	714	720	540	714	704		Aldh1l2	12.0022	0.749805	0.602538	1.24441	0.213349	0.999969	9.34218	8.31176
														Olfr488	178.391	-0.341141	0.255756	-1.33385	0.182252	0.999666	283.195	169.565	144.857	178.496	192.836	101.4	7.64534	7.30904	Not significant	n.s.	grey		Abhd17c	680	748	740	525	688	792		Aldh2	156.118	0.044135	0.161795	0.272784	0.785019	0.999969	158.817	137.606
														Olfr49	144.127	0.148275	0.204104	0.726466	0.467553	0.999666	119.66	162.152	127.326	181.083	124.25	150.289	7.10202	7.2562	Not significant	n.s.	grey		Abhd18	260	279	267	244	230	274		Aldh3a1	65.6238	0.242248	0.242873	0.997425	0.318558	0.999969	51.901	61.8765
														Olfr491	87.7813	-0.39639	0.243721	-1.62641	0.103862	0.999666	120.657	91.7318	87.6522	67.2592	71.5679	87.8194	6.65841	6.25831	Not significant	n.s.	grey		Abhd2	4646	4972	5287	3657	5040	5039		Aldh3a2	206.43	-0.0117182	0.139041	-0.0842792	0.932834	0.999969	193.072	217.029
														Olfr494	29.0851	-0.339233	0.417195	-0.813128	0.416145	0.999666	37.8923	25.9444	33.2156	32.3362	28.826	16.2964	5.05965	4.74521	Not significant	n.s.	grey		Abhd3	1879	1976	2004	1381	1807	1988		Aldh3b1	189.711	-0.0234931	0.150479	-0.156122	0.875937	0.999969	203.452	202.253
														Olfr495	50.376	-0.0107763	0.311139	-0.0346351	0.972371	0.999666	64.8158	40.7697	46.1327	53.0313	47.712	49.7945	5.68854	5.67749	Not significant	n.s.	grey		Abhd4	1791	1846	2006	1370	1715	1974		Aldh3b2	0.987271	1.06085	1.9102	0.555359	0.578649	0.999969	1.03802	0
														Olfr5	74.5263	0.0312476	0.254005	0.12302	0.902092	0.999666	75.7847	75.9799	70.1217	62.0854	73.5559	89.6301	6.22809	6.24964	Not significant	n.s.	grey		Abhd5	691	777	738	559	813	720		Aldh5a1	28.2456	0.0238198	0.339756	0.0701085	0.944107	0.999969	29.0646	25.8588
														Olfr502	88.09	-0.147145	0.234921	-0.626358	0.53108	0.999666	93.7337	102.851	81.1936	80.1937	95.4239	75.1444	6.54832	6.40237	Not significant	n.s.	grey		Abhd6	886	836	807	616	810	830		Aldh7a1	110.557	0.0229883	0.186072	0.123545	0.901676	0.999969	105.878	112.671
														Olfr506	154.381	0.0960056	0.272496	0.352319	0.724599	0.999666	206.413	131.575	108.873	208.245	177.926	93.2515	7.22837	7.32919	Not significant	n.s.	grey		Abhd8	1079	1187	1057	610	995	1125		Aldh9a1	34.5522	0.0899929	0.314251	0.286373	0.774593	0.999969	36.3307	35.0941
														Olfr509	78.6926	-0.0816046	0.255584	-0.319287	0.749509	0.999666	86.7535	90.8052	64.5858	90.5413	71.5679	67.9016	6.35253	6.27929	Not significant	n.s.	grey		Abi1	1985	2220	2251	1537	1941	2248		Aldoc	2.15876	1.27533	1.3268	0.961208	0.336447	0.999969	1.03802	0.923529
														Olfr51	47.566	-0.107716	0.377078	-0.285661	0.775138	0.999666	56.8385	63.0077	27.6796	58.2051	50.694	28.9714	5.6489	5.55326	Not significant	n.s.	grey		Abi2	646	723	720	509	624	738		Alg1	42.5849	0.174427	0.284491	0.613119	0.539798	0.999969	36.3307	41.5588
														Olfr510	49.5674	-0.282335	0.349999	-0.806674	0.419855	0.999666	77.779	47.2558	37.8288	54.3248	46.718	33.4981	5.78889	5.51875	Not significant	n.s.	grey		Abi3	14	33	24	10	28	19		Alg10b	2.44594	-1.3259	1.23423	-1.07427	0.282702	0.999969	3.11406	2.77059
														Olfr516	41.1739	-0.0975292	0.376519	-0.259029	0.795613	0.999666	45.8697	54.6685	26.757	47.8575	44.73	27.1606	5.44068	5.35459	Not significant	n.s.	grey		Abi3bp	1531	1620	1770	1205	1664	1629		Alg11	3.55011	0.388727	1.02025	0.38101	0.703196	0.999969	0	4.61765
														Olfr518	80.8804	-0.152634	0.311742	-0.489615	0.624406	0.999666	105.7	91.7318	57.2046	100.889	84.4899	45.2677	6.42423	6.28322	Not significant	n.s.	grey		Abitram	372	405	415	299	353	378		Alg12	220.656	-0.211675	0.135286	-1.56465	0.117666	0.999969	250.163	224.418
														Olfr52	107.155	-0.118209	0.300016	-0.394008	0.693575	0.999666	140.6	114.896	78.4256	125.464	129.22	54.3213	6.81131	6.70047	Not significant	n.s.	grey		Abl1	2390	2611	2787	1930	2283	2755		Alg13	161.721	0.0263438	0.163237	0.161384	0.871791	0.999969	173.349	147.765
														Olfr521	49.124	-0.112971	0.415794	-0.271699	0.785854	0.999666	81.7677	47.2558	23.989	53.0313	60.6339	28.066	5.70055	5.59227	Not significant	n.s.	grey		Abl2	904	1067	1110	866	1051	1141		Alg14	137.121	0.0612099	0.169345	0.361451	0.717762	0.999969	143.247	115.441
														Olfr522	296.051	-0.182985	0.172618	-1.06006	0.289118	0.999666	359.977	289.094	293.404	338.883	291.242	203.705	8.29993	8.12383	Not significant	n.s.	grey		Ablim1	1395	1632	1544	1047	1580	1730		Alg2	26.1473	-0.100116	0.365784	-0.273703	0.784313	0.999969	25.9505	27.7059
														Olfr523	564.72	-0.152058	0.0966321	-1.57358	0.115584	0.999666	576.362	615.252	591.421	538.074	535.765	531.443	9.21758	9.06634	Not significant	n.s.	grey		Ablim2	636	594	547	413	488	556		Alg3	11.0456	-0.367256	0.543441	-0.675797	0.499169	0.999969	13.4943	10.1588
														Olfr524	416.181	0.217803	0.153459	1.41929	0.155814	0.999666	328.068	402.137	426.266	337.59	486.066	516.958	8.59429	8.80694	Not significant	n.s.	grey		Ablim3	158	194	210	111	218	213		Alg5	60.4041	-0.159263	0.241174	-0.660363	0.509021	0.999969	57.0911	60.9529
														Olfr525	158.773	-0.294032	0.171851	-1.71096	0.0870877	0.999666	169.518	180.684	174.382	140.986	153.076	133.993	7.45829	7.16676	Not significant	n.s.	grey		Abo	23	19	32	23	34	35		Alg6	152.424	-0.0540059	0.164287	-0.328729	0.742361	0.999969	159.855	152.382
														Olfr527	403.243	-0.21404	0.110561	-1.93595	0.0528743	0.999666	432.77	438.274	428.112	375.1	376.726	368.479	8.76172	8.54857	Not significant	n.s.	grey		Abr	6722	7323	7130	4940	6438	6985		Alg8	53.384	-0.105837	0.267969	-0.394959	0.692873	0.999969	63.3192	48.947
														Olfr53	304.098	-0.166313	0.133851	-1.24252	0.214044	0.999666	340.034	290.021	334.924	280.678	309.134	269.796	8.33387	8.1676	Not significant	n.s.	grey		Abra	0	1	1	0	0	0		Alg9	11.3466	-0.0151922	0.533225	-0.0284911	0.97727	0.999969	10.3802	11.0824
														Olfr530	81.3205	-0.587442	0.25215	-2.32973	0.0198205	0.893258	86.7535	96.3647	110.719	50.4444	67.5919	76.0498	6.62856	6.03772	Not significant	n.s.	grey		Abracl	266	256	278	227	324	319		Alkbh1	52.931	-0.159527	0.258321	-0.617552	0.536871	0.999969	51.901	64.647
														Olfr531	495.477	-0.109078	0.115535	-0.944117	0.34511	0.999666	498.583	512.401	528.681	549.715	455.252	428.233	9.00625	8.90308	Not significant	n.s.	grey		Abraxas1	340	352	361	281	342	368		Alkbh2	16.2508	0.30145	0.455611	0.66164	0.508202	0.999969	11.4182	14.7765
														Olfr532	386.742	-0.171714	0.115532	-1.48629	0.137202	0.999666	417.813	403.991	408.736	336.296	379.708	373.912	8.68363	8.509	Not significant	n.s.	grey		Abraxas2	1070	1210	1205	936	1185	1194		Alkbh3	1.24625	3.82313	3.9434	0.969499	0.332296	0.999969	0	0
														Olfr533	2034.56	-0.00774292	0.081918	-0.0945203	0.924696	0.999666	2167.84	1995.86	1960.64	1786.25	2222.58	2074.17	10.9961	10.9863	Not significant	n.s.	grey		Abt1	268	310	285	185	264	322		Alkbh4	11.1936	-0.0650813	0.549294	-0.118482	0.905686	0.999969	11.4182	13.8529
														Olfr535	370.031	-0.194426	0.119503	-1.62696	0.103745	0.999666	382.912	381.753	418.885	369.926	329.014	337.697	8.62759	8.4369	Not significant	n.s.	grey		Abtb1	809	785	829	653	820	858		Alkbh5	60.9631	0.0328777	0.23974	0.137139	0.890921	0.999969	56.0531	60.0294
														Olfr536	3447.63	0.0301065	0.253244	0.118884	0.905368	0.999666	2849.9	3519.17	3866.84	2486	3943.19	4020.68	11.7368	11.7667	Not significant	n.s.	grey		Abtb2	267	251	297	220	255	258		Alkbh6	19.4471	0.132019	0.40994	0.322045	0.747419	0.999969	21.7984	15.7
														Olfr538	39.7431	-0.320159	0.376586	-0.850162	0.395235	0.999666	50.8555	32.4304	49.8233	20.6951	45.724	38.9303	5.50366	5.17458	Not significant	n.s.	grey		AC087559.2	0	0	0	0	0	0		Alkbh7	5.78455	1.05164	0.773989	1.35873	0.174232	0.999969	2.07604	4.61765
														Olfr539	110.072	-0.0305997	0.215606	-0.141924	0.88714	0.999666	113.677	115.823	103.337	125.464	114.31	87.8194	6.80666	6.78395	Not significant	n.s.	grey		AC087559.3	0	0	0	0	0	0		Alkbh8	31.2436	-0.161565	0.33237	-0.486099	0.626897	0.999969	31.1406	26.7823
														Olfr54	142.243	-0.272929	0.258684	-1.05507	0.291393	0.999666	204.419	159.372	102.415	155.214	145.124	86.9141	7.28912	7.0233	Not significant	n.s.	grey		AC102264.1	0	0	0	0	0	0		Alms1	442.257	0.0556072	0.110492	0.503271	0.614774	0.999969	462.957	448.835
														Olfr541	286.764	-0.294482	0.14284	-2.06161	0.0392446	0.999666	299.15	302.993	345.995	256.102	226.632	289.714	8.30855	8.01392	Not significant	n.s.	grey		AC123873.1	0	0	0	0	0	0		Alox12	41.3053	-0.249154	0.312521	-0.797239	0.425312	0.999969	47.7489	46.1765
														Olfr544	221.612	-0.254077	0.223095	-1.13888	0.254755	0.999666	316.102	202.922	202.984	250.929	223.65	133.087	7.91689	7.66928	Not significant	n.s.	grey		AC123873.2	0	0	0	0	0	0		Alox12e	1.11589	-0.299409	1.87502	-0.159683	0.873131	0.999969	0	3.69412
														Olfr545	74.0429	-0.142567	0.312767	-0.455825	0.648516	0.999666	102.708	73.2001	56.2819	98.302	67.5919	46.1731	6.29272	6.16368	Not significant	n.s.	grey		AC123873.3	0	0	0	0	0	0		Alox15	27.1768	-0.113353	0.355422	-0.318925	0.749784	0.999969	36.3307	24.9353
														Olfr548-ps1	83.0672	-0.264235	0.277609	-0.951826	0.341185	0.999666	115.671	80.6128	74.735	99.5954	72.5619	55.2266	6.51317	6.26293	Not significant	n.s.	grey		AC124606.1	0	0	0	0	0	0		Alox5	17.0535	0.0507419	0.481462	0.105391	0.916065	0.999969	21.7984	18.4706
														Olfr549	230.918	-0.24167	0.409899	-0.589586	0.555469	0.999666	346.017	225.16	178.995	280.678	220.668	133.993	7.97187	7.73321	Not significant	n.s.	grey		AC124606.2	0	0	0	0	0	0		Alox5ap	4.14163	0.219409	0.875176	0.250703	0.802044	0.999969	4.15208	4.61765
														Olfr55	308.491	-0.218062	0.129223	-1.68748	0.0915105	0.999666	346.017	328.937	321.084	267.743	310.128	277.039	8.37943	8.15972	Not significant	n.s.	grey		AC124742.1	0	0	0	0	0	0		Aloxe3	5.07366	0.920812	0.849642	1.08376	0.278469	0.999969	3.11406	4.61765
														Olfr550	94.2735	-0.201882	0.240175	-0.840564	0.400592	0.999666	88.7478	86.1723	127.326	94.4216	77.5319	91.4408	6.66887	6.47246	Not significant	n.s.	grey		AC124764.1	0	0	0	0	0	0		Alpk1	26.7899	0.301888	0.359939	0.838718	0.401628	0.999969	29.0646	16.6235
														Olfr551	42.1185	0.38124	0.336857	1.13176	0.257737	0.999666	45.8697	35.2102	28.6023	53.0313	44.73	45.2677	5.23115	5.60515	Not significant	n.s.	grey		AC125149.1	0	0	0	0	0	0		Alpl	25.1822	-0.241965	0.390273	-0.619987	0.535266	0.999969	28.0265	22.1647
														Olfr552	284.155	-0.339986	0.216613	-1.56956	0.116518	0.999666	424.793	290.021	236.2	319.481	262.416	172.017	8.3129	7.97902	Not significant	n.s.	grey		AC125149.2	0	0	0	0	0	1		Als2	67.3917	0.0149604	0.228025	0.0656087	0.947689	0.999969	73.6994	68.3412
														Olfr553	183.199	-0.154826	0.228593	-0.677299	0.498216	0.999666	241.314	204.775	131.94	213.419	181.902	125.844	7.5975	7.44891	Not significant	n.s.	grey		AC125149.3	2	1	1	2	3	5		Als2cl	26.9736	-0.270455	0.354254	-0.763447	0.445197	0.999969	36.3307	24.9353
														Olfr554	64.6117	-0.0101619	0.357756	-0.0284046	0.977339	0.999666	85.7563	64.8609	43.3648	81.4872	80.5139	31.6874	6.03696	6.03481	Not significant	n.s.	grey		AC125149.4	0	1	1	0	0	0		Alx1	16.7682	-0.229726	0.44793	-0.512861	0.608048	0.999969	17.6463	14.7765
														Olfr556	53.5665	-0.124266	0.288319	-0.431002	0.666467	0.999666	54.8442	51.8887	60.8952	51.7379	47.712	54.3213	5.82975	5.70755	Not significant	n.s.	grey		AC125149.5	0	0	0	0	0	0		Alx3	43.6283	0.113791	0.281313	0.4045	0.685845	0.999969	39.4448	38.7882
														Olfr557	102.545	-0.277314	0.267118	-1.03817	0.299189	0.999666	135.615	126.942	74.735	85.3675	119.28	73.3337	6.82567	6.54937	Not significant	n.s.	grey		AC125178.1	0	0	0	0	0	0		Alyref	3.25486	-0.477133	1.00046	-0.476912	0.633425	0.999969	3.11406	4.61765
														Olfr558	99.5815	-0.23953	0.300482	-0.797152	0.425363	0.999666	139.603	116.75	67.3538	80.1937	130.214	63.3748	6.76689	6.52765	Not significant	n.s.	grey		AC125178.2	0	0	0	0	0	0		Amacr	25.5027	-0.448952	0.382971	-1.17229	0.241082	0.999969	36.3307	18.4706
														Olfr56	100.329	-0.16362	0.21326	-0.767234	0.442943	0.999666	96.7252	111.19	109.796	98.302	95.4239	90.5355	6.74017	6.58126	Not significant	n.s.	grey		AC125178.3	0	0	0	0	0	0		Ambra1	219.152	0.0328331	0.134783	0.243601	0.80754	0.999969	217.984	221.647
														Olfr560	64.6691	-0.085715	0.322223	-0.266011	0.79023	0.999666	97.7223	58.3748	43.3648	76.3134	60.6339	51.6052	6.07654	5.99663	Not significant	n.s.	grey		AC126035.1	0	0	0	0	0	0		Amd1	48.1557	0.0158276	0.265188	0.0596844	0.952407	0.999969	53.977	43.4059
														Olfr561	72.493	-0.150423	0.343257	-0.438223	0.661225	0.999666	93.7337	85.2457	48.9007	98.302	72.5619	36.2142	6.26604	6.12982	Not significant	n.s.	grey		AC132407.1	0	0	0	0	0	0		Amdhd2	24.2971	0.383108	0.372215	1.02926	0.303355	0.999969	23.8745	23.0882
														Olfr566	261.762	-0.255143	0.200733	-1.27106	0.203708	0.999666	359.977	280.755	213.133	262.57	280.308	173.828	8.15796	7.9063	Not significant	n.s.	grey		AC132444.1	2	1	1	1	6	0		Amer1	2.0878	-0.0866616	1.28049	-0.0676784	0.946042	0.999969	0	2.77059
														Olfr569	97.5033	-0.217434	0.319589	-0.680354	0.49628	0.999666	141.598	113.043	59.0499	121.584	95.4239	54.3213	6.72197	6.5148	Not significant	n.s.	grey		AC132444.2	0	0	0	0	0	0		Amer2	12.2384	0.559277	0.534628	1.0461	0.295513	0.999969	10.3802	7.38823
														Olfr57	87.8941	-0.173064	0.268164	-0.645367	0.51869	0.999666	127.637	70.4204	81.1936	91.8347	87.4719	68.807	6.55587	6.38723	Not significant	n.s.	grey		AC132444.3	0	0	0	0	0	0		Amfr	84.5549	-0.137438	0.207013	-0.663912	0.506747	0.999969	101.726	84.0412
														Olfr570	156.766	-0.237559	0.280911	-0.845673	0.397735	0.999666	230.345	174.198	103.337	192.724	153.076	86.9141	7.41188	7.18227	Not significant	n.s.	grey		AC132444.4	0	0	0	0	0	0		Amigo1	15.6968	-0.554332	0.481651	-1.1509	0.249774	0.999969	15.5703	21.2412
														Olfr571	122.385	0.017581	0.197587	0.0889786	0.929099	0.999666	115.671	125.089	123.636	135.812	107.352	126.75	6.93623	6.95773	Not significant	n.s.	grey		AC132444.5	0	0	0	0	0	0		Ammecr1	109.174	0.0317098	0.18338	0.172918	0.862716	0.999969	114.182	102.512
														Olfr572	45.7095	-0.33596	0.428246	-0.784502	0.432746	0.999666	81.7677	50.0355	21.2211	41.3903	52.682	27.1606	5.70066	5.37194	Not significant	n.s.	grey		AC132444.6	0	0	0	0	0	0		Ammecr1l	84.1281	0.234918	0.216266	1.08625	0.27737	0.999969	73.6994	91.4294
														Olfr575	99.8589	-0.0720588	0.692483	-0.104059	0.917123	0.999666	148.578	112.117	46.1327	140.986	113.316	38.0249	6.69036	6.6212	Not significant	n.s.	grey		AC133095.1	0	0	0	0	0	0		Amn1	47.2977	0.397567	0.272643	1.4582	0.144786	0.999969	42.5588	44.3294
														Olfr576	76.4035	-0.185862	0.293624	-0.632992	0.526739	0.999666	108.691	76.9065	58.1272	77.6068	85.4839	51.6052	6.3618	6.18121	Not significant	n.s.	grey		AC133095.2	0	0	0	0	0	0		Amot	6.93159	0.685233	0.701169	0.977271	0.328435	0.999969	2.07604	6.4647
														Olfr577	77.0501	0.127009	0.334615	0.379567	0.704267	0.999666	88.7478	75.9799	55.3593	113.823	89.4599	38.9303	6.2165	6.35293	Not significant	n.s.	grey		AC133103.1	3	2	2	2	4	4		Amotl1	25.3296	0.133349	0.361003	0.369384	0.711842	0.999969	22.8364	26.7823
														Olfr578	237.864	-0.277436	0.227679	-1.21854	0.22302	0.999666	352.997	240.912	187.299	249.635	251.482	144.857	8.03013	7.75705	Not significant	n.s.	grey		AC133103.3	0	0	1	0	0	0		Amotl2	31.2206	-0.264994	0.336749	-0.786919	0.431329	0.999969	26.9885	34.1706
														Olfr582	75.8993	0.104589	0.297876	0.351116	0.725501	0.999666	95.728	57.4482	65.5085	104.769	78.5259	53.4159	6.2074	6.32019	Not significant	n.s.	grey		AC133103.4	0	0	0	0	0	0		Ampd1	4.29273	0.143967	0.900333	0.159904	0.872957	0.999969	2.07604	2.77059
														Olfr584	109.59	-0.195421	0.276958	-0.705597	0.480439	0.999666	162.538	100.071	87.6522	128.051	111.328	67.9016	6.87963	6.69247	Not significant	n.s.	grey		AC133103.5	0	0	0	0	0	0		Ampd2	13.1487	-0.174697	0.499071	-0.350045	0.726305	0.999969	12.4562	12.9294
														Olfr586	185.111	-0.230068	0.222285	-1.03501	0.300663	0.999666	246.3	200.142	152.238	195.31	200.788	115.885	7.64789	7.42342	Not significant	n.s.	grey		AC133103.6	1	0	0	0	1	0		Amph	105.852	0.0105439	0.193302	0.0545461	0.9565	0.999969	97.5739	108.053
														Olfr588-ps1	99.337	-0.345158	0.284929	-1.21138	0.22575	0.999666	149.575	106.557	76.5803	109.943	95.4239	57.9427	6.80612	6.472	Not significant	n.s.	grey		AC133103.7	0	0	0	0	0	0		Amt	102.864	-0.121976	0.19632	-0.62131	0.534396	0.999969	127.676	96.047
														Olfr59	207.929	-0.101741	0.15472	-0.657579	0.510809	0.999666	218.379	230.719	197.448	184.963	208.74	207.326	7.75833	7.65351	Not significant	n.s.	grey		AC140267.1	0	0	0	0	0	0		Amy1	106.818	0.172882	0.198592	0.870538	0.384007	0.999969	93.4218	108.053
														Olfr591	149.617	-0.0652669	0.223944	-0.291443	0.770713	0.999666	193.45	148.253	116.254	184.963	136.178	118.601	7.26353	7.20536	Not significant	n.s.	grey		AC140325.1	0	0	0	0	0	0		Amz1	19.8243	-0.197362	0.407786	-0.483984	0.628397	0.999969	17.6463	21.2412
														Olfr592	364.924	-0.147472	0.420859	-0.350408	0.726033	0.999666	518.527	370.634	261.111	447.533	381.696	210.042	8.58655	8.44055	Not significant	n.s.	grey		AC140325.2	0	0	0	0	0	0		Amz2	97.2095	0.064181	0.192616	0.333207	0.738978	0.999969	101.726	96.9706
														Olfr594	154.752	-0.527537	0.213999	-2.46513	0.0136963	0.808511	227.354	170.491	149.47	146.159	138.166	96.873	7.51915	7.00074	Not significant	n.s.	grey		AC140325.3	0	0	0	0	0	0		Anapc1	122.965	-0.0129229	0.17745	-0.0728256	0.941945	0.999969	126.638	130.218
														Olfr596	90.0157	-0.116492	0.338977	-0.343659	0.731103	0.999666	126.64	99.1445	54.4366	115.117	100.394	44.3624	6.56082	6.45326	Not significant	n.s.	grey		AC140325.4	0	0	0	0	0	0		Anapc10	24.1069	-0.517958	0.379355	-1.36537	0.172138	0.999969	32.1786	24.0118
														Olfr597	75.081	-0.0849664	0.372218	-0.22827	0.819436	0.999666	116.668	72.2735	42.4421	94.4216	88.4659	36.2142	6.28777	6.21011	Not significant	n.s.	grey		AC140365.1	0	0	0	0	0	0		Anapc11	55.2975	-0.116565	0.25434	-0.458305	0.646733	0.999969	47.7489	56.3353
														Olfr598	260.208	-0.0476555	0.407253	-0.117017	0.906847	0.999666	338.039	274.269	180.84	316.894	298.2	153.005	8.05193	8.00581	Not significant	n.s.	grey		AC141477.1	0	0	0	0	0	0		Anapc13	32.2411	0.00310361	0.341516	0.00908773	0.992749	0.999969	44.6349	29.5529
														Olfr599	125.923	0.031856	0.30045	0.106028	0.91556	0.999666	166.527	122.309	83.9616	165.561	151.088	66.0909	6.96885	7.00652	Not significant	n.s.	grey		AC147806.1	2	2	1	1	1	2		Anapc16	1.56709	-1.76776	3.89361	-0.454017	0.649817	0.999969	7.26614	0
														Olfr6	672.887	0.181378	0.0950751	1.90773	0.0564262	0.999666	635.195	640.27	618.178	658.364	767.367	717.946	9.30427	9.48293	Not significant	n.s.	grey		AC147806.2	2	3	2	0	0	1		Anapc2	96.8769	0.0719005	0.204198	0.352112	0.724754	0.999969	96.5359	87.7353
														Olfr60	348.748	-1.44819	0.132959	-10.892	1.25872e-27	6.3406e-24	495.592	490.163	547.134	164.268	209.734	185.598	8.9999	7.551	padj<0.1	Downreg	blue		AC149090.1	4916	4791	4324	3174	4040	4328		Anapc4	133.348	0.0374647	0.171265	0.218753	0.826842	0.999969	128.714	127.447
														Olfr600	79.2066	-0.376047	0.335975	-1.11927	0.263024	0.999666	123.649	75.0533	69.1991	81.4872	91.4479	34.4035	6.49666	6.13161	Not significant	n.s.	grey		AC151602.1	192	192	198	147	174	237		Anapc5	222.708	0.0531332	0.136037	0.39058	0.696108	0.999969	210.718	211.488
														Olfr601	127.535	-0.148956	0.254279	-0.585799	0.558011	0.999666	162.538	132.502	106.105	157.801	130.214	76.0498	7.07377	6.93493	Not significant	n.s.	grey		AC159819.1	19	26	15	17	30	22		Anapc7	25.9994	-0.108776	0.360833	-0.301457	0.763066	0.999969	25.9505	23.0882
														Olfr605	77.3834	-0.0484032	0.312005	-0.155136	0.876714	0.999666	91.7393	89.8786	53.514	103.476	79.5199	46.1731	6.31065	6.27407	Not significant	n.s.	grey		AC160405.1	0	0	0	0	0	0		Angel1	31.2711	0.136517	0.332382	0.410722	0.681277	0.999969	28.0265	28.6294
														Olfr607	84.3903	-0.0954999	0.269076	-0.354918	0.722651	0.999666	104.702	96.3647	59.9725	95.7151	83.4959	66.0909	6.45965	6.37099	Not significant	n.s.	grey		AC163611.1	0	0	0	0	0	0		Angel2	111.67	0.145237	0.179224	0.810364	0.417731	0.999969	108.992	102.512
														Olfr608	69.9105	-0.371246	0.355878	-1.04318	0.296864	0.999666	97.7223	83.3926	54.4366	89.2478	66.5979	28.066	6.31319	5.96125	Not significant	n.s.	grey		AC163611.2	0	0	0	0	0	0		Angpt1	13.0949	-0.324192	0.507585	-0.638695	0.523022	0.999969	12.4562	17.5471
														Olfr609	162.684	-0.259373	0.232654	-1.11485	0.264916	0.999666	218.379	183.464	129.172	170.735	172.956	101.4	7.47577	7.22268	Not significant	n.s.	grey		AC164084.1	0	0	0	0	0	0		Angpt4	7.56511	-0.00992275	0.646122	-0.0153574	0.987747	0.999969	6.22812	8.31176
														Olfr61	119.584	-0.10772	0.198557	-0.542514	0.587464	0.999666	111.683	126.942	133.785	108.65	113.316	123.128	6.96736	6.85837	Not significant	n.s.	grey		AC164084.2	0	0	0	0	0	0		Angptl4	2.27732	-1.77282	1.30843	-1.35493	0.175441	0.999969	4.15208	3.69412
														Olfr610	151.477	-0.275021	0.467641	-0.588103	0.556463	0.999666	222.368	166.785	107.951	197.897	134.19	79.6712	7.38112	7.11117	Not significant	n.s.	grey		AC164084.3	0	0	0	0	0	0		Angptl6	22.3095	-0.0668069	0.394053	-0.169538	0.865373	0.999969	29.0646	22.1647
														Olfr611	66.3986	-0.0653117	0.704144	-0.0927533	0.9261	0.999666	101.711	69.4938	32.2929	91.8347	79.5199	23.5392	6.10502	6.04362	Not significant	n.s.	grey		AC165294.1	0	0	0	0	0	0		Ank1	98.59	0.24843	0.203174	1.22274	0.221426	0.999969	112.106	82.1941
														Olfr612	46.7231	-0.388586	0.388902	-0.999186	0.317704	0.999666	81.7677	40.7697	35.9835	51.7379	44.73	25.3499	5.75061	5.37872	Not significant	n.s.	grey		AC165294.2	0	0	0	0	0	0		Ank2	270.819	-0.188902	0.132928	-1.42108	0.155293	0.999969	285.456	313.076
														Olfr615	146.721	-0.381265	0.256194	-1.48819	0.1367	0.999666	221.371	165.859	109.796	160.387	134.19	88.7248	7.38089	7.00862	Not significant	n.s.	grey		AC165294.3	0	0	0	0	0	0		Ank3	482.225	-0.0459937	0.13563	-0.33911	0.734527	0.999969	483.717	488.547
														Olfr616	56.8815	-0.252254	0.354274	-0.71203	0.476446	0.999666	76.7818	55.595	52.5913	63.3789	67.5919	25.3499	5.96938	5.73083	Not significant	n.s.	grey		AC166256.1	0	0	0	0	0	0		Ankdd1a	125.01	-0.0224113	0.192496	-0.116425	0.907316	0.999969	147.399	95.1235
														Olfr617	65.2307	-0.205348	0.383003	-0.536151	0.591854	0.999666	89.745	86.1723	33.2156	75.0199	75.5439	31.6874	6.14386	5.94838	Not significant	n.s.	grey		AC167036.1	2	6	8	2	8	6		Ankef1	130.372	0.0440739	0.171353	0.257211	0.797016	0.999969	132.867	128.371
														Olfr618	85.5845	-0.0292207	0.273721	-0.106753	0.914985	0.999666	100.714	98.2179	59.9725	95.7151	96.4179	62.4695	6.44793	6.42404	Not significant	n.s.	grey		AC167036.2	0	0	0	0	1	1		Ankfn1	29.1535	0.054655	0.348127	0.156997	0.875247	0.999969	25.9505	32.3235
														Olfr62	126.937	-0.355953	0.223423	-1.59318	0.111119	0.999666	173.507	137.134	116.254	125.464	123.256	86.0087	7.16288	6.81476	Not significant	n.s.	grey		AC168977.1	3	2	4	1	1	6		Ankfy1	91.9313	0.105772	0.202485	0.522371	0.601412	0.999969	72.6614	99.7412
														Olfr620	133.695	0.012286	0.287241	0.0427723	0.965883	0.999666	193.45	115.823	89.4975	166.855	155.064	81.4819	7.06527	7.0818	Not significant	n.s.	grey		AC168977.2	0	1	1	1	1	2		Ankhd1	25.7813	1.50765	0.427069	3.53023	0.000415195	0.999969	15.5703	12.0059
														Olfr622	115.016	-0.409163	0.227701	-1.79693	0.072347	0.999666	142.595	140.841	108.873	126.758	90.4539	80.5766	7.04187	6.64764	Not significant	n.s.	grey		AC234645.1	0	0	0	0	0	0		Ankib1	93.7315	0.246595	0.203216	1.21346	0.224953	0.999969	69.5473	95.1235
														Olfr623	65.6237	0.180399	0.311325	0.579457	0.562281	0.999666	81.7677	60.228	42.4421	75.0199	84.4899	49.7945	5.9653	6.14503	Not significant	n.s.	grey		Acaa1a	1839	1788	1897	1353	1758	1925		Ankle1	0.335167	0.109348	3.10179	0.0352534	0.971878	0.999969	1.03802	0
														Olfr629	59.2259	-0.266608	0.384828	-0.692799	0.488436	0.999666	89.745	64.8609	38.7515	75.0199	61.6279	25.3499	6.03238	5.78134	Not significant	n.s.	grey		Acaa1b	41	37	44	28	43	51		Ankle2	127.91	-0.0280082	0.179101	-0.156382	0.875732	0.999969	111.068	144.071
														Olfr63	165.363	-0.128259	0.172387	-0.744021	0.456864	0.999666	159.547	178.831	178.995	173.322	142.142	159.342	7.43844	7.31532	Not significant	n.s.	grey		Acaa2	1332	1273	1376	1063	1273	1449		Ankmy1	33.2484	-0.300012	0.336735	-0.890944	0.372959	0.999969	37.3687	38.7882
														Olfr632	205.189	-0.125581	0.410081	-0.306235	0.759426	0.999666	296.158	189.023	156.851	237.994	231.602	119.507	7.74827	7.62474	Not significant	n.s.	grey		Acaca	671	691	724	486	630	702		Ankmy2	69.7163	0.238792	0.231754	1.03037	0.302836	0.999969	75.7755	58.1823
														Olfr633	130.271	-0.0958407	0.305171	-0.314055	0.753479	0.999666	189.462	130.648	83.0389	156.507	154.07	67.9016	7.0809	6.9905	Not significant	n.s.	grey		Acacb	223	263	322	214	241	304		Ankra2	24.179	-0.167625	0.371556	-0.451143	0.651886	0.999969	29.0646	22.1647
														Olfr635	98.3977	0.0358298	0.347437	0.103126	0.917863	0.999666	135.615	97.2913	58.1272	122.877	131.208	45.2677	6.61487	6.65513	Not significant	n.s.	grey		Acad10	404	341	389	316	322	347		Ankrd10	1565.23	0.0579362	0.0792545	0.731014	0.464771	0.999969	1436.62	1589.39
														Olfr639	159.828	-0.168761	0.206438	-0.817489	0.413649	0.999666	191.456	182.537	132.862	164.268	171.962	115.885	7.40898	7.24512	Not significant	n.s.	grey		Acad11	2750	2809	2890	2052	2640	2847		Ankrd12	189.985	0.121263	0.155597	0.779337	0.435781	0.999969	171.273	183.782
														Olfr64	112.156	-0.286665	0.321263	-0.892306	0.372229	0.999666	167.524	138.061	63.6632	121.584	123.256	58.8481	6.95516	6.67567	Not significant	n.s.	grey		Acad12	412	421	464	334	381	433		Ankrd13a	20.3199	-0.172992	1.89183	-0.0914416	0.927142	0.999969	29.0646	0
														Olfr640	263.189	-0.163301	0.467768	-0.349106	0.72701	0.999666	363.966	267.783	202.061	327.242	292.236	125.844	8.12379	7.96255	Not significant	n.s.	grey		Acad8	1398	1473	1540	1156	1453	1570		Ankrd13b	132.072	0.0501855	0.176	0.285145	0.775533	0.999969	123.524	128.371
														Olfr641	50.4074	-0.26566	0.314186	-0.845551	0.397803	0.999666	69.8017	50.9621	44.2874	47.8575	49.7	39.8356	5.80779	5.54837	Not significant	n.s.	grey		Acad9	1286	1391	1396	1004	1315	1309		Ankrd13c	61.4645	0.0682527	0.243393	0.280422	0.779154	0.999969	56.0531	59.1059
														Olfr642	122.684	-0.240094	0.307751	-0.780155	0.4353	0.999666	208.408	110.263	79.3483	143.573	120.274	74.2391	7.06257	6.82903	Not significant	n.s.	grey		Acadl	1498	1618	1773	1196	1503	1785		Ankrd13d	48.3323	0.203815	0.277412	0.734702	0.462521	0.999969	45.6729	44.3294
														Olfr644	160.716	-0.27457	0.230555	-1.19091	0.233689	0.999666	225.36	174.198	127.326	178.496	152.082	106.832	7.46457	7.19774	Not significant	n.s.	grey		Acadm	3643	3853	4258	2855	3467	4135		Ankrd16	94.2037	0.112993	0.194347	0.581397	0.560973	0.999969	96.5359	84.0412
														Olfr646	93.645	0.0515893	0.292521	0.176361	0.86001	0.999666	128.634	87.0989	59.9725	104.769	115.304	66.0909	6.53764	6.59078	Not significant	n.s.	grey		Acads	539	620	612	435	567	638		Ankrd17	73.8451	0.0946323	0.227599	0.415784	0.677568	0.999969	59.1671	70.1882
														Olfr648	85.5006	-0.100511	0.314252	-0.319844	0.749087	0.999666	121.654	84.3191	59.0499	95.7151	103.376	48.8892	6.48125	6.38647	Not significant	n.s.	grey		Acadsb	1835	1879	1998	1491	1799	2069		Ankrd22	8.20587	0.59554	0.670511	0.888189	0.374439	0.999969	2.07604	6.4647
														Olfr649	89.4684	-0.269214	0.700111	-0.38453	0.700586	0.999666	150.572	95.4381	47.0554	130.638	80.5139	32.5928	6.62481	6.36191	Not significant	n.s.	grey		Acadvl	1060	1188	1073	858	1102	1055		Ankrd24	29.4066	-0.439557	0.343001	-1.2815	0.200018	0.999969	29.0646	36.9412
														Olfr65	293.912	-0.0825862	0.361324	-0.228565	0.819207	0.999666	382.912	295.58	227.896	375.1	298.2	183.787	8.24379	8.16338	Not significant	n.s.	grey		Acan	132	293	183	89	197	175		Ankrd26	31.826	0.51533	0.33771	1.52595	0.127022	0.999969	18.6844	31.4
														Olfr651	131.095	-0.120966	0.241964	-0.499936	0.61712	0.999666	170.515	138.061	100.569	143.573	145.124	88.7248	7.10205	6.98649	Not significant	n.s.	grey		Acap1	239	279	219	216	199	207		Ankrd27	95.8938	0.0444851	0.195633	0.227391	0.82012	0.999969	91.3458	91.4294
														Olfr652	206.036	-0.301881	0.237234	-1.2725	0.203195	0.999666	304.136	215.894	161.465	227.647	205.758	121.318	7.83393	7.53844	Not significant	n.s.	grey		Acap2	2143	2397	2275	1718	2185	2335		Ankrd28	120.432	0.203547	0.175127	1.16228	0.24512	0.999969	112.106	115.441
														Olfr653	370.852	-0.0501513	0.340033	-0.14749	0.882746	0.999666	448.725	419.743	262.957	441.065	404.558	248.067	8.56278	8.51398	Not significant	n.s.	grey		Acap3	1070	1053	1043	734	978	1027		Ankrd29	23.1116	-0.165621	0.391139	-0.423433	0.671979	0.999969	20.7604	29.5529
														Olfr654	98.8764	-0.0894554	0.226917	-0.39422	0.693418	0.999666	114.674	96.3647	94.1107	109.943	99.3999	78.7659	6.68252	6.60045	Not significant	n.s.	grey		Acat1	2283	2423	2389	1749	2303	2408		Ankrd33b	106.626	-0.105177	0.186784	-0.563097	0.573369	0.999969	123.524	109.9
														Olfr655	153.764	-0.117156	0.207965	-0.563346	0.573199	0.999666	196.442	151.033	131.94	164.268	163.016	115.885	7.32917	7.21648	Not significant	n.s.	grey		Acat2	456	463	429	316	433	501		Ankrd35	3.44486	0.541166	0.977103	0.553848	0.579683	0.999969	1.03802	2.77059
														Olfr656	105.238	0.0104079	0.251704	0.0413499	0.967017	0.999666	133.62	101.924	78.4256	125.464	112.322	79.6712	6.72324	6.73903	Not significant	n.s.	grey		Acat3	1	1	3	7	8	7		Ankrd37	13.1597	0.291746	0.495485	0.588808	0.55599	0.999969	13.4943	12.0059
														Olfr657	71.9849	-0.238321	0.320148	-0.744408	0.45663	0.999666	109.688	77.8331	46.1327	69.8461	79.5199	48.8892	6.30167	6.06792	Not significant	n.s.	grey		Acbd3	1176	1302	1273	915	1137	1271		Ankrd40	92.2852	0.194486	0.19938	0.975453	0.329336	0.999969	90.3077	83.1176
														Olfr658	66.5295	-0.0660068	0.284817	-0.231752	0.816731	0.999666	75.7847	75.0533	52.5913	82.7806	58.6459	54.3213	6.10454	6.04983	Not significant	n.s.	grey		Acbd4	499	577	544	364	516	583		Ankrd42	472.37	-0.0312115	0.10573	-0.2952	0.767841	0.999969	508.63	448.835
														Olfr659	81.736	-0.16041	0.319833	-0.501543	0.615989	0.999666	116.668	95.4381	46.1327	99.5954	75.5439	57.0374	6.44427	6.29264	Not significant	n.s.	grey		Acbd5	3416	3812	3795	2745	3582	3685		Ankrd44	89.6648	-0.0222885	0.200393	-0.111224	0.911439	0.999969	79.9275	96.9706
														Olfr66	45.5949	-0.242027	0.344854	-0.701824	0.482789	0.999666	68.8045	44.476	35.0609	41.3903	46.718	37.1195	5.6567	5.4176	Not significant	n.s.	grey		Acbd6	741	795	758	472	739	777		Ankrd45	83.3355	-0.323551	0.214886	-1.50568	0.132148	0.999969	93.4218	88.6588
														Olfr661	191.324	-0.155215	0.240609	-0.645091	0.518868	0.999666	234.334	208.481	160.542	236.701	203.77	104.116	7.65906	7.51198	Not significant	n.s.	grey		Acbd7	1386	1365	1295	937	1321	1326		Ankrd46	80.645	-0.033721	0.22071	-0.152784	0.878568	0.999969	92.3838	87.7353
														Olfr665	337.678	-0.052573	0.176976	-0.297062	0.766419	0.999666	411.83	349.322	269.415	368.632	379.708	247.162	8.42845	8.37866	Not significant	n.s.	grey		Accs	205	193	217	177	221	222		Ankrd50	17.9692	0.17327	0.434397	0.398874	0.689986	0.999969	16.6083	17.5471
														Olfr666	60.3946	-0.0269487	0.314228	-0.0857614	0.931656	0.999666	83.762	56.5216	42.4421	65.9658	66.5979	47.0784	5.95207	5.92791	Not significant	n.s.	grey		Accsl	4	3	2	2	1	1		Ankrd52	625.819	-0.0696979	0.130446	-0.534304	0.593131	0.999969	723.5	572.588
														Olfr667	90.7076	-0.0154674	0.280523	-0.0551379	0.956029	0.999666	123.649	87.0989	62.7405	94.4216	109.34	66.9963	6.52611	6.51179	Not significant	n.s.	grey		Acd	496	470	496	356	432	497		Ankrd54	37.2816	-0.246137	0.303021	-0.812277	0.416633	0.999969	41.5208	36.0176
														Olfr668	91.9259	0.0423018	0.290361	0.145687	0.884168	0.999666	119.66	86.1723	65.5085	106.063	115.304	58.8481	6.51486	6.56079	Not significant	n.s.	grey		Ace	766	928	879	618	717	931		Ankrd6	113.053	-0.129745	0.186059	-0.697329	0.485597	0.999969	130.791	109.9
														Olfr669	159.882	-0.292182	0.481089	-0.607336	0.543628	0.999666	236.328	163.079	128.249	190.137	169.974	71.523	7.46667	7.17869	Not significant	n.s.	grey		Ace2	215	239	288	183	246	282		Ankrd65	415.119	0.023264	0.128145	0.181544	0.855941	0.999969	448.425	440.523
														Olfr67	208.949	-0.0485053	0.413014	-0.117442	0.90651	0.999666	293.167	208.481	135.63	221.179	259.434	135.803	7.73759	7.6898	Not significant	n.s.	grey		Ace3	5	5	9	6	7	3		Ankrd66	44.9228	0.423357	0.282942	1.49627	0.134583	0.999969	43.5968	36.0176
														Olfr670	52.4381	-0.0623262	0.823901	-0.0756478	0.939699	0.999666	83.762	48.1824	28.6023	73.7265	68.5859	11.7696	5.7686	5.71041	Not significant	n.s.	grey		Acer1	0	5	0	0	5	9		Ankrd9	0.331957	0.109348	3.11183	0.0351395	0.971968	0.999969	0	0.923529
														Olfr671	79.0141	0.0612461	0.356597	0.171751	0.863633	0.999666	102.708	80.6128	47.978	111.236	94.4299	37.1195	6.28724	6.3563	Not significant	n.s.	grey		Acer2	345	393	373	252	361	329		Anks1	214.829	-0.0283666	0.13733	-0.206558	0.836355	0.999969	207.604	223.494
														Olfr672	281.262	-0.0803861	0.169908	-0.473115	0.636131	0.999666	329.065	307.626	229.741	298.786	304.164	218.191	8.17897	8.10178	Not significant	n.s.	grey		Acer3	362	385	389	327	362	423		Anks1b	263.405	0.135615	0.142725	0.950185	0.342018	0.999969	211.756	279.829
														Olfr675	101.682	-0.224589	0.625787	-0.35889	0.719677	0.999666	154.561	102.851	71.0444	131.932	115.304	34.4035	6.78771	6.56803	Not significant	n.s.	grey		Ache	439	363	343	272	315	449		Anks3	279.209	-0.102825	0.122518	-0.839264	0.401321	0.999969	298.95	278.906
														Olfr676	75.4835	0.174945	0.308658	0.566791	0.570856	0.999666	88.7478	83.3926	40.5968	80.1937	98.4059	61.5641	6.16817	6.34082	Not significant	n.s.	grey		Acin1	4368	4592	4579	3052	3987	4521		Anks4b	26.6373	-0.190921	0.360996	-0.528872	0.596894	0.999969	30.1026	24.0118
														Olfr677	129.477	-0.16966	0.633694	-0.267732	0.788906	0.999666	181.484	151.96	77.503	174.615	145.124	46.1731	7.10834	6.94217	Not significant	n.s.	grey		Ackr1	112	107	125	80	114	127		Anks6	335.422	-0.18549	0.126286	-1.46881	0.141883	0.999969	395.486	343.553
														Olfr678	40.4245	-0.0516657	0.388617	-0.132948	0.894235	0.999666	45.8697	45.4026	31.3702	59.4986	37.772	22.6339	5.38822	5.35643	Not significant	n.s.	grey		Ackr2	24	27	31	22	33	22		Ankub1	15.5708	-0.106825	0.461612	-0.231417	0.816991	0.999969	14.5323	18.4706
														Olfr679	86.0706	-0.331425	0.317664	-1.04332	0.296801	0.999666	108.691	105.631	71.967	118.997	68.5859	42.5517	6.5914	6.28006	Not significant	n.s.	grey		Ackr3	969	1093	1127	603	1088	1134		Anln	16.9034	-0.598576	0.443253	-1.35042	0.176882	0.999969	19.7224	20.3176
														Olfr68	149.341	-0.0901717	0.25365	-0.355497	0.722217	0.999666	197.439	148.253	115.332	182.376	163.016	89.6301	7.27309	7.1899	Not significant	n.s.	grey		Ackr4	310	403	441	263	396	502		Ano1	189.516	0.121251	0.157195	0.771339	0.440506	0.999969	159.855	171.776
														Olfr681	152.568	-0.162307	0.521405	-0.311288	0.755582	0.999666	233.337	153.813	95.9561	195.31	160.034	76.9552	7.34016	7.1809	Not significant	n.s.	grey		Acly	4036	4469	4411	3282	4170	4689		Ano10	94.8722	0.0872673	0.195471	0.446447	0.655274	0.999969	102.764	90.5059
														Olfr683	127.505	-0.136588	0.293606	-0.465206	0.641784	0.999666	167.524	131.575	100.569	156.507	149.1	59.7534	7.06849	6.94001	Not significant	n.s.	grey		Acmsd	8	12	10	7	14	10		Ano2	416.67	-0.0555385	0.122626	-0.452909	0.650615	0.999969	381.991	458.994
														Olfr684	54.3791	-0.576269	0.295287	-1.95156	0.0509907	0.999666	76.7818	62.0811	56.2819	46.5641	44.73	39.8356	6.04545	5.48252	Not significant	n.s.	grey		Acnat1	215	233	269	206	234	228		Ano4	19.662	0.709276	0.410977	1.72583	0.0843779	0.999969	13.4943	17.5471
														Olfr685	229.689	-0.0592994	0.199995	-0.296504	0.766845	0.999666	299.15	203.848	199.293	262.57	248.5	164.775	7.87711	7.82197	Not significant	n.s.	grey		Acnat2	0	0	0	0	1	1		Ano6	307.281	0.048171	0.122397	0.393564	0.693903	0.999969	305.178	278.906
														Olfr686	109.119	-0.287747	0.232082	-1.23985	0.21503	0.999666	122.651	129.722	107.951	82.7806	129.22	82.3873	6.92015	6.63124	Not significant	n.s.	grey		Aco1	1680	1806	1869	1322	1695	1789		Ano8	25.2826	-0.347552	0.363949	-0.954947	0.339605	0.999969	29.0646	28.6294
														Olfr689	227.931	-0.222894	0.23086	-0.965492	0.334298	0.999666	325.076	243.692	167	243.168	246.512	142.141	7.94402	7.72524	Not significant	n.s.	grey		Aco2	6813	7439	7607	5003	6941	7323		Ano9	13.8291	0.266956	0.49516	0.539131	0.589796	0.999969	17.6463	11.0824
														Olfr69	76.9306	-0.188044	0.279981	-0.671632	0.501818	0.999666	101.711	80.6128	62.7405	90.5413	72.5619	53.4159	6.36961	6.19324	Not significant	n.s.	grey		Acod1	2	9	1	1	5	11		Anp32a	245.69	-0.125139	0.146811	-0.852381	0.394003	0.999969	278.189	238.271
														Olfr690	173.233	-0.156311	0.483697	-0.323159	0.746575	0.999666	267.241	166.785	113.486	216.006	179.914	95.9676	7.51967	7.36599	Not significant	n.s.	grey		Acot1	121	153	174	107	120	145		Anp32b	85.5696	-0.100134	0.219184	-0.456849	0.64778	0.999969	74.7374	101.588
														Olfr691	119.725	-0.299312	0.29935	-0.999874	0.317372	0.999666	186.47	125.089	83.9616	137.105	123.256	62.4695	7.05355	6.76302	Not significant	n.s.	grey		Acot10	1	1	0	0	0	0		Anp32e	42.0104	0.112762	0.303198	0.37191	0.70996	0.999969	31.1406	44.3294
														Olfr692	73.2217	-0.0986984	0.352988	-0.279608	0.779778	0.999666	106.697	83.3926	36.9062	77.6068	89.4599	45.2677	6.2605	6.16547	Not significant	n.s.	grey		Acot11	312	357	341	264	312	370		Anpep	48.3432	-0.016951	0.281513	-0.060214	0.951985	0.999969	47.7489	45.2529
														Olfr693	227.971	-0.15922	0.187983	-0.846993	0.396999	0.999666	257.269	252.031	211.288	236.701	258.44	152.1	7.91406	7.75987	Not significant	n.s.	grey		Acot12	73	95	98	66	83	87		Antxr1	77.1045	-0.0337492	0.220559	-0.153017	0.878385	0.999969	73.6994	72.9588
														Olfr694	101.658	-0.162359	0.233132	-0.696426	0.486162	0.999666	118.663	110.263	92.2654	115.117	99.3999	74.2391	6.75574	6.60365	Not significant	n.s.	grey		Acot13	553	557	601	408	577	629		Antxr2	3.66928	0.636647	0.951961	0.668774	0.50364	0.999969	3.11406	3.69412
														Olfr695	196.893	-0.219412	0.184237	-1.19092	0.233684	0.999666	209.405	261.297	164.232	195.31	180.908	170.207	7.7323	7.51682	Not significant	n.s.	grey		Acot2	77	77	90	68	87	97		Anxa1	68.7526	0.120133	0.227999	0.526901	0.598263	0.999969	57.0911	76.6529
														Olfr698	78.692	0.163636	0.239641	0.682839	0.494708	0.999666	71.796	81.5394	69.1991	85.3675	85.4839	78.7659	6.23224	6.39585	Not significant	n.s.	grey		Acot3	1	2	0	0	0	0		Anxa11	74.3332	-0.0375019	0.22104	-0.169661	0.865277	0.999969	79.9275	80.347
														Olfr699	57.1643	-0.215011	0.336157	-0.639614	0.522424	0.999666	88.7478	45.4026	50.746	38.8034	68.5859	50.6999	5.96883	5.74675	Not significant	n.s.	grey		Acot4	3	10	8	4	4	5		Anxa2	56.5776	0.0077018	0.249921	0.0308169	0.975416	0.999969	51.901	60.9529
														Olfr70	76.6935	0.283422	0.299771	0.945462	0.344423	0.999666	64.8158	80.6128	60.8952	126.758	64.6099	62.4695	6.12463	6.41975	Not significant	n.s.	grey		Acot5	0	0	1	0	0	0		Anxa3	122.574	0.105477	0.191577	0.550575	0.581925	0.999969	95.4978	121.906
														Olfr701	278.331	-0.0171936	0.135346	-0.127034	0.898913	0.999666	304.136	280.755	255.575	271.624	276.332	281.565	8.13522	8.11638	Not significant	n.s.	grey		Acot6	176	200	192	136	190	187		Anxa4	46.4023	-0.215343	0.271108	-0.794307	0.427017	0.999969	57.0911	48.0235
														Olfr702	119.888	0.0965635	0.204063	0.473204	0.636068	0.999666	123.649	101.924	121.79	128.051	136.178	107.737	6.86775	6.96565	Not significant	n.s.	grey		Acot7	274	280	279	203	264	350		Anxa5	89.4254	0.0676674	0.205751	0.32888	0.742246	0.999969	93.4218	88.6588
														Olfr703	37.4433	-0.205386	0.421934	-0.486774	0.626419	0.999666	48.8612	38.9165	32.2929	37.51	51.688	15.391	5.35838	5.16442	Not significant	n.s.	grey		Acot8	293	287	310	230	269	305		Anxa6	99.1883	-0.0577068	0.197568	-0.292085	0.770221	0.999969	104.84	91.4294
														Olfr704	142.57	0.119022	0.190672	0.624222	0.532482	0.999666	128.634	143.621	136.553	175.909	142.142	128.56	7.10086	7.22757	Not significant	n.s.	grey		Acot9	291	348	293	256	338	316		Anxa7	119.803	0.0443339	0.180984	0.24496	0.806487	0.999969	133.905	107.129
														Olfr705	454.032	0.0413811	0.108993	0.379667	0.704193	0.999666	476.646	421.596	443.797	478.575	457.24	446.34	8.80847	8.85087	Not significant	n.s.	grey		Acox1	4998	5054	5464	4121	4638	5533		Anxa9	2.83379	0.633759	1.07428	0.589936	0.555234	0.999969	2.07604	0.923529
														Olfr706	276.868	-0.209905	0.150246	-1.39708	0.162391	0.999666	339.037	297.433	254.653	252.222	284.284	233.582	8.21937	8.00953	Not significant	n.s.	grey		Acox2	899	1089	1133	860	977	1195		Aoah	13.3053	-0.276042	0.518303	-0.532588	0.594319	0.999969	22.8364	9.23529
														Olfr709-ps1	51.0803	-0.35651	0.303654	-1.17406	0.24037	0.999666	53.847	64.8609	53.514	43.9772	37.772	52.5106	5.86808	5.5158	Not significant	n.s.	grey		Acox3	990	1037	1114	847	989	1155		Aoc1	25.8382	0.116342	0.366264	0.317644	0.750755	0.999969	22.8364	31.4
														Olfr71	107.725	0.205872	0.235625	0.873727	0.382267	0.999666	91.7393	103.777	103.337	153.92	89.4599	104.116	6.65274	6.86829	Not significant	n.s.	grey		Acoxl	9	10	13	10	15	7		Aoc2	34.4616	-0.214398	0.316445	-0.677521	0.498075	0.999969	41.5208	31.4
														Olfr711	329.615	0.0709239	0.157181	0.451225	0.651828	0.999666	265.246	328.937	371.83	274.211	350.882	386.586	8.33541	8.40185	Not significant	n.s.	grey		Acp1	848	839	829	664	820	869		Aoc3	16.2871	0.763652	0.466032	1.63863	0.101291	0.999969	12.4562	9.23529
														Olfr713	95.9406	-0.112221	0.216872	-0.517454	0.604839	0.999666	104.702	100.071	94.1107	94.4216	95.4239	86.9141	6.65289	6.54308	Not significant	n.s.	grey		Acp2	3512	3401	3591	2227	3155	3398		Aox1	44.0904	0.260998	0.290999	0.896905	0.36977	0.999969	31.1406	38.7882
														Olfr714	50.9962	-0.136012	0.302057	-0.450285	0.652505	0.999666	53.847	59.3014	47.0554	46.5641	56.6579	42.5517	5.76557	5.63201	Not significant	n.s.	grey		Acp4	0	0	0	0	1	1		Aox2	2361.25	-0.158229	0.0722935	-2.18871	0.0286181	0.999969	2469.45	2393.79
														Olfr715	70.1287	-0.0676252	0.266344	-0.253902	0.799571	0.999666	88.7478	58.3748	68.2764	71.1396	63.6159	70.6177	6.18586	6.11806	Not significant	n.s.	grey		Acp5	3009	3929	3394	2310	2873	3985		Aox3	465.417	0.291519	0.112779	2.58487	0.00974158	0.999969	390.296	391.576
														Olfr715b	37.848	0.06062	0.358763	0.16897	0.865821	0.999666	33.9037	45.4026	31.3702	47.8575	37.772	30.7821	5.24383	5.31484	Not significant	n.s.	grey		Acp6	312	272	283	221	287	332		Aox4	37.9661	0.055894	0.302927	0.184513	0.853611	0.999969	28.0265	39.7118
														Olfr716	166.807	-0.272256	0.178748	-1.52312	0.127728	0.999666	206.413	176.051	164.232	172.028	138.166	143.951	7.51753	7.25155	Not significant	n.s.	grey		Acp7	3	10	9	6	8	6		Ap1b1	130.137	-0.0118643	0.17564	-0.0675492	0.946145	0.999969	121.448	120.059
														Olfr718-ps1	254.664	-0.287343	0.170994	-1.68042	0.0928747	0.999666	342.028	246.471	250.039	270.33	222.656	196.462	8.13192	7.8506	Not significant	n.s.	grey		Acpp	1524	1538	1636	1393	1637	1712		Ap1g1	164.389	0.0942475	0.157317	0.599094	0.54911	0.999969	178.539	139.453
														Olfr720	140.839	0.204466	0.279673	0.731088	0.464725	0.999666	80.7705	124.162	188.221	100.889	199.794	151.194	7.04496	7.24437	Not significant	n.s.	grey		Acr	21	25	22	14	22	19		Ap1g2	17.3378	-0.150898	0.469617	-0.321322	0.747966	0.999969	22.8364	10.1588
														Olfr721-ps1	223.866	0.04079	0.16926	0.240991	0.809562	0.999666	242.311	172.345	248.194	213.419	220.668	246.256	7.79409	7.8315	Not significant	n.s.	grey		Acrbp	164	181	180	140	133	156		Ap1m1	298.419	-0.00258221	0.121648	-0.0212269	0.983065	0.999969	288.57	295.529
														Olfr722	263.94	0.175041	0.141672	1.23554	0.21663	0.999666	233.337	245.545	265.724	252.222	306.152	280.66	7.96117	8.13277	Not significant	n.s.	grey		Acrv1	0	3	0	0	3	1		Ap1m2	263.415	-0.0748696	0.132151	-0.566544	0.571024	0.999969	302.064	268.747
														Olfr723	50.8327	0.106035	0.300228	0.35318	0.723953	0.999666	42.8782	50.9621	52.5913	60.792	50.694	47.0784	5.63838	5.751	Not significant	n.s.	grey		Acsbg1	1238	1193	1280	857	1075	1180		Ap1s1	120.035	-0.00652041	0.204242	-0.031925	0.974532	0.999969	132.867	90.5059
														Olfr725	48.7685	0.739437	0.463558	1.59514	0.110682	0.999666	7.97733	51.8887	49.8233	40.0969	68.5859	74.2391	5.23125	5.95359	Not significant	n.s.	grey		Acsbg2	1	0	0	3	0	0		Ap1s2	136.915	0.140768	0.186024	0.756721	0.449217	0.999969	104.84	127.447
														Olfr726	574.474	0.428034	0.603474	0.709282	0.478149	0.999666	245.303	695.865	528.681	305.253	807.127	864.614	8.93943	9.36632	Not significant	n.s.	grey		Acsbg3	3	7	5	5	3	6		Ap1s3	42.5077	0.0531657	0.297932	0.178449	0.85837	0.999969	32.1786	52.6412
														Olfr727	1709.91	0.340359	0.556465	0.611644	0.540773	0.999666	770.81	1915.25	1841.62	973.965	2286.2	2471.62	10.5605	10.9006	Not significant	n.s.	grey		Acsf2	978	1016	1144	864	997	1102		Ap2a2	105.407	0.0618203	0.193003	0.320308	0.748735	0.999969	101.726	107.129
														Olfr728	928.982	0.038087	0.0966698	0.393991	0.693588	0.999666	886.481	970.133	896.82	814.872	977.101	1028.48	9.84363	9.87828	Not significant	n.s.	grey		Acsf3	588	652	654	480	651	642		Ap2b1	64.5386	-0.0513919	0.240088	-0.214054	0.830505	0.999969	51.901	67.4176
														Olfr729	327.009	0.285103	0.474633	0.60068	0.548053	0.999666	164.532	332.644	387.515	214.712	414.498	448.151	8.20895	8.49233	Not significant	n.s.	grey		Acsl1	2395	2574	2879	1965	2776	3141		Ap2m1	16.6479	-0.448106	0.456872	-0.980813	0.326685	0.999969	13.4943	18.4706
														Olfr73	105.531	-0.411218	0.27044	-1.52055	0.128372	0.999666	146.583	106.557	107.028	120.291	98.4059	54.3213	6.91953	6.52365	Not significant	n.s.	grey		Acsl3	1986	2303	2406	1712	2159	2721		Ap2s1	149.932	-0.033169	0.183783	-0.180479	0.856776	0.999969	156.741	125.6
														Olfr730	479.828	0.0557753	0.108387	0.514595	0.606836	0.999666	485.62	473.484	451.178	531.607	457.24	479.838	8.87987	8.93829	Not significant	n.s.	grey		Acsl4	1308	1512	1411	1067	1477	1524		Ap3b1	93.2214	-0.154015	0.20229	-0.761357	0.446444	0.999969	84.0796	111.747
														Olfr731	174.603	0.109137	0.165456	0.659616	0.5095	0.999666	152.566	170.491	180.84	178.496	186.872	178.355	7.40059	7.5097	Not significant	n.s.	grey		Acsl5	2021	2247	2172	1614	1940	2161		Ap3b2	316.851	-0.115367	0.121367	-0.950566	0.341825	0.999969	352.927	333.394
														Olfr732	99.5758	0.0164817	0.224196	0.0735146	0.941397	0.999666	101.711	88.0255	107.028	102.182	114.31	84.198	6.64272	6.66149	Not significant	n.s.	grey		Acsl6	9829	10425	10076	6131	8789	9261		Ap3d1	115.497	-0.0908223	0.196319	-0.462626	0.643633	0.999969	140.133	102.512
														Olfr733	259.41	0.163422	0.142218	1.1491	0.250515	0.999666	269.235	216.821	248.194	280.678	265.398	276.133	7.94105	8.10365	Not significant	n.s.	grey		Acsm1	145	223	302	122	298	294		Ap3m1	12.8695	0.516926	0.520469	0.993191	0.320617	0.999969	13.4943	10.1588
														Olfr734	77.4857	-0.00578386	0.24304	-0.0237979	0.981014	0.999666	86.7535	69.4938	76.5803	81.4872	74.5499	76.0498	6.29663	6.29209	Not significant	n.s.	grey		Acsm2	0	0	2	1	0	1		Ap3m2	66.9938	-0.00338357	0.23328	-0.0145043	0.988428	0.999969	76.8135	57.2588
														Olfr735	64.4187	-0.0796319	0.266403	-0.298915	0.765005	0.999666	60.8272	63.9343	73.8124	63.3789	56.6579	67.9016	6.0702	5.992	Not significant	n.s.	grey		Acsm3	1561	1582	1763	1336	1420	1579		Ap3s1	152.657	0.0270659	0.174351	0.155238	0.876634	0.999969	159.855	143.147
														Olfr736	51.6806	-0.245489	0.293723	-0.835783	0.403277	0.999666	57.8357	56.5216	53.514	53.0313	45.724	43.457	5.8318	5.59706	Not significant	n.s.	grey		Acsm4	16653	13988	15515	11205	12486	13801		Ap3s2	24.9224	-0.157024	0.369175	-0.425337	0.670591	0.999969	23.8745	23.0882
														Olfr738	57.3975	-0.301904	0.333019	-0.906568	0.364635	0.999666	83.762	63.0077	43.3648	50.4444	67.5919	36.2142	6.0085	5.71196	Not significant	n.s.	grey		Acsm5	0	0	0	1	0	0		Ap4e1	63.6783	0.0652823	0.233332	0.279783	0.779644	0.999969	60.2052	57.2588
														Olfr739	133.035	-0.0301555	0.507798	-0.0593849	0.952646	0.999666	201.428	137.134	64.5858	156.507	147.112	91.4408	7.0809	7.05188	Not significant	n.s.	grey		Acss1	5894	6180	6575	4508	5742	6392		Ap4s1	309.11	0.0136781	0.151991	0.0899927	0.928293	0.999969	336.319	249.353
														Olfr740	318.285	0.0543011	0.13788	0.393829	0.693708	0.999666	290.175	298.36	349.686	285.852	328.02	357.615	8.29343	8.34354	Not significant	n.s.	grey		Acss2	4515	4296	4161	3176	3913	3784		Ap5m1	23.3506	0.257235	0.37218	0.691159	0.489465	0.999969	19.7224	22.1647
														Olfr741	598.766	0.0671834	0.401733	0.167234	0.867186	0.999666	357.983	646.756	750.118	412.61	661.009	764.119	9.19464	9.26111	Not significant	n.s.	grey		Acss3	705	855	850	625	702	815		Ap5s1	29.6097	-0.150994	0.342224	-0.441213	0.659059	0.999969	32.1786	24.9353
														Olfr742	188.311	0.295725	0.424896	0.695994	0.486432	0.999666	114.674	201.995	190.989	116.41	250.488	255.31	7.41125	7.70323	Not significant	n.s.	grey		Acta1	11	15	32	16	13	9		Ap5z1	43.6067	-0.354293	0.282703	-1.25323	0.210121	0.999969	48.7869	51.7176
														Olfr743	363.517	0.241307	0.517047	0.466702	0.640713	0.999666	158.549	374.34	466.863	252.222	449.288	479.838	8.38479	8.62491	Not significant	n.s.	grey		Acta2	6730	7483	7613	4626	7395	8500		Apaf1	59.8271	-0.0319172	0.250825	-0.127249	0.898744	0.999969	49.825	75.7294
														Olfr744	85.1629	-0.124995	0.358065	-0.349085	0.727025	0.999666	119.66	100.071	46.1327	109.943	94.4299	40.741	6.48577	6.3699	Not significant	n.s.	grey		Actb	23800	24880	25268	14391	23227	26081		Apba1	172.991	0.0998075	0.16425	0.607657	0.543415	0.999969	161.931	194.865
														Olfr745	132.147	-0.118378	0.573629	-0.206368	0.836504	0.999666	201.428	140.841	70.1217	182.376	130.214	67.9016	7.11336	6.99809	Not significant	n.s.	grey		Actbl2	2	1	0	0	0	0		Apba2	492.637	-0.0550628	0.112564	-0.48917	0.624721	0.999969	493.06	546.729
														Olfr748	74.2882	-0.144954	0.350379	-0.413707	0.679088	0.999666	105.7	90.8052	36.9062	97.0085	64.6099	50.6999	6.30019	6.16536	Not significant	n.s.	grey		Actc1	0	1	0	0	3	5		Apba3	16.6136	-0.405385	0.456684	-0.887671	0.374718	0.999969	15.5703	19.3941
														Olfr749	61.0674	-0.199652	0.360321	-0.554095	0.579514	0.999666	96.7252	63.9343	35.0609	62.0854	70.5739	38.0249	6.04963	5.85536	Not significant	n.s.	grey		Acte1	1	0	1	0	0	0		Apbb1	174.732	0.0197045	0.149973	0.131387	0.895469	0.999969	160.893	173.623
														Olfr750	115.84	-0.209695	0.204393	-1.02594	0.304921	0.999666	132.623	127.869	112.564	106.063	96.4179	119.507	6.96984	6.75928	Not significant	n.s.	grey		Actg1	4992	5352	5465	3300	5161	5700		Apbb1ip	33.776	0.462783	0.323794	1.42925	0.152932	0.999969	20.7604	28.6294
														Olfr76	110.01	-0.333612	0.205655	-1.62219	0.104762	0.999666	122.651	128.795	117.177	86.6609	103.376	101.4	6.95274	6.61685	Not significant	n.s.	grey		Actg2	307	353	326	220	363	410		Apbb2	113.349	-0.0708997	0.189696	-0.373753	0.708588	0.999969	96.5359	130.218
														Olfr763	38.7992	-0.221821	0.377193	-0.588084	0.556476	0.999666	46.8668	39.8431	37.8288	51.7379	34.79	21.7285	5.40983	5.21278	Not significant	n.s.	grey		Actl10	3	7	11	1	4	5		Apbb3	133.713	-0.0367046	0.175946	-0.208612	0.834751	0.999969	159.855	132.988
														Olfr765	30.9283	-0.332579	0.386304	-0.860925	0.38928	0.999666	32.9065	37.9899	32.2929	29.7493	31.808	20.8232	5.14553	4.83087	Not significant	n.s.	grey		Actl11	0	1	2	0	0	3		Apc	360.005	-0.0269303	0.111939	-0.24058	0.809881	0.999969	366.421	362.947
														Olfr766-ps1	37.7861	-0.571299	0.381912	-1.49589	0.134682	0.999666	52.8498	51.8887	30.4476	34.9231	35.784	20.8232	5.52551	4.97774	Not significant	n.s.	grey		Actl6a	930	1085	1040	699	963	1095		Apc2	40.825	-0.16554	0.294986	-0.56118	0.574675	0.999969	50.863	32.3235
														Olfr767	49.1269	0.0245199	0.3213	0.0763147	0.939169	0.999666	52.8498	50.0355	43.3648	43.9772	65.6039	38.9303	5.63663	5.65832	Not significant	n.s.	grey		Actl6b	108	102	94	65	73	102		Apcdd1	33.3346	-0.201203	0.316343	-0.636029	0.524758	0.999969	35.2927	36.9412
														Olfr768	33.5487	0.433642	0.36896	1.17531	0.239871	0.999666	33.9037	29.6507	22.1437	38.8034	38.766	38.0249	4.88587	5.30493	Not significant	n.s.	grey		Actl7a	1	1	0	0	1	0		Apeh	6.67416	-0.199357	0.71987	-0.276935	0.78183	0.999969	11.4182	3.69412
														Olfr769	96.191	-0.0353236	0.223938	-0.157738	0.874663	0.999666	93.7337	111.19	86.7295	104.769	87.4719	93.2515	6.61791	6.58743	Not significant	n.s.	grey		Actl7b	0	0	0	0	0	0		Apex1	1.66072	0.701479	1.38818	0.505324	0.613331	0.999969	1.03802	0.923529
														Olfr77	189.542	-0.12582	0.439707	-0.286146	0.774767	0.999666	284.192	173.271	135.63	228.94	204.764	110.453	7.63443	7.51085	Not significant	n.s.	grey		Actl9	1	0	1	0	0	1		Apex2	12.9531	-1.02451	2.16236	-0.473792	0.635648	0.999969	14.5323	13.8529
														Olfr771	82.3561	-0.193487	0.242932	-0.796462	0.425763	0.999666	83.762	88.0255	92.2654	71.1396	66.5979	92.3462	6.47602	6.27974	Not significant	n.s.	grey		Actn1	3451	3856	3673	2720	3455	4112		Aph1b	11.6926	0.101588	0.543637	0.186868	0.851764	0.999969	15.5703	9.23529
														Olfr772	34.6071	0.147489	0.393961	0.374374	0.708126	0.999666	42.8782	31.5039	23.989	40.0969	44.73	24.4446	5.07854	5.22588	Not significant	n.s.	grey		Actn2	16	20	14	11	23	21		Aph1c	60.851	0.0718835	0.253297	0.283791	0.77657	0.999969	57.0911	65.5706
														Olfr775	96.1781	-0.161523	0.334032	-0.483554	0.628703	0.999666	158.549	103.777	42.4421	97.0085	87.4719	87.8194	6.68074	6.5199	Not significant	n.s.	grey		Actn3	46	49	39	30	49	50		Api5	246.309	-0.0635362	0.132006	-0.481314	0.630293	0.999969	253.277	236.423
														Olfr776	231.282	-0.131845	0.145535	-0.905931	0.364972	0.999666	255.275	226.086	243.581	234.114	217.686	210.948	7.92272	7.79387	Not significant	n.s.	grey		Actn4	6158	6876	7079	4544	6489	6949		Apip	51.8709	-0.163388	0.257844	-0.633669	0.526297	0.999969	48.7869	59.1059
														Olfr777	195.463	-0.151548	0.158453	-0.956422	0.338859	0.999666	188.464	203.848	224.205	194.017	183.89	178.355	7.69004	7.54242	Not significant	n.s.	grey		Actr10	2167	2220	2163	1617	2106	2295		Aplf	22.8576	0.176042	0.390947	0.450295	0.652498	0.999969	24.9125	20.3176
														Olfr78	102.991	-0.108705	0.337975	-0.321635	0.747729	0.999666	146.583	120.456	53.514	98.302	141.148	57.9427	6.7529	6.64574	Not significant	n.s.	grey		Actr1a	2533	2920	2756	1907	2604	2819		Apln	1.02104	1.10211	1.81533	0.607113	0.543776	0.999969	1.03802	0.923529
														Olfr784	81.9181	-0.233383	0.262706	-0.888379	0.374337	0.999666	112.68	66.714	85.8069	86.6609	73.5559	66.0909	6.48221	6.25618	Not significant	n.s.	grey		Actr1b	8015	8546	7676	5535	7923	7652		Aplp1	87.1879	-0.0491247	0.223188	-0.220105	0.82579	0.999969	79.9275	70.1882
														Olfr786	144.618	-0.0749988	0.186744	-0.401613	0.687969	0.999666	142.595	153.813	148.547	148.746	118.286	155.721	7.22225	7.14891	Not significant	n.s.	grey		Actr2	3672	4201	4056	3106	4136	4396		Aplp2	638.129	-0.0408301	0.105774	-0.386013	0.699487	0.999969	639.42	675.1
														Olfr787	174.591	0.0512227	0.178324	0.287245	0.773925	0.999666	195.445	163.079	155.006	206.951	165.004	162.059	7.42774	7.48385	Not significant	n.s.	grey		Actr3	3021	3506	3330	2358	3249	3642		Apmap	32.4147	0.288768	0.322608	0.895105	0.370731	0.999969	26.9885	27.7059
														Olfr788	324.017	0.0271511	0.137741	0.197117	0.843736	0.999666	324.079	331.717	308.167	311.721	287.266	381.154	8.33235	8.35629	Not significant	n.s.	grey		Actr3b	1079	1143	949	704	1059	970		Apobec1	116.354	-0.0329061	0.181284	-0.181516	0.855962	0.999969	120.41	109.9
														Olfr789	360.293	-0.186806	0.119891	-1.55814	0.119201	0.999666	386.901	399.358	364.448	333.709	356.846	320.496	8.5871	8.40095	Not significant	n.s.	grey		Actr5	276	336	284	210	297	301		Apobec2	50.9862	-0.0477229	0.274499	-0.173854	0.86198	0.999969	60.2052	56.3353
														Olfr790	35.4211	0.18167	0.38259	0.474842	0.6349	0.999666	29.915	33.357	35.9835	47.8575	22.862	42.5517	5.09107	5.27639	Not significant	n.s.	grey		Actr6	321	317	294	250	280	321		Apobec3	333.858	-0.124462	0.244733	-0.508562	0.611059	0.999969	346.699	293.682
														Olfr791	133.48	-0.173317	0.2186	-0.792853	0.427863	0.999666	180.487	141.767	102.415	126.758	127.232	122.223	7.15539	6.9819	Not significant	n.s.	grey		Actr8	1030	1033	1134	759	989	1086		Apoc1	1.95994	-1.50698	1.37893	-1.09286	0.274455	0.999969	4.15208	2.77059
														Olfr792	34.2967	-0.155039	0.394237	-0.393263	0.694125	0.999666	48.8612	32.4304	26.757	41.3903	32.802	23.5392	5.21008	5.06941	Not significant	n.s.	grey		Actrt1	0	0	0	0	0	0		Apod	633.595	-0.277787	0.109874	-2.52824	0.0114637	0.999969	706.892	772.07
														Olfr794	179.883	-0.16138	0.184283	-0.875718	0.381183	0.999666	209.405	207.555	153.161	172.028	146.118	191.03	7.57773	7.41553	Not significant	n.s.	grey		Actrt2	0	0	0	0	0	0		Apoe	16.867	-0.367606	0.459659	-0.799737	0.423863	0.999969	26.9885	13.8529
														Olfr796	191.872	-0.0388788	0.165416	-0.235037	0.81418	0.999666	216.385	181.61	184.531	213.419	176.932	178.355	7.60863	7.57417	Not significant	n.s.	grey		Actrt3	1	2	2	0	0	0		Apol10a	11.0631	-0.313813	0.584215	-0.537152	0.591162	0.999969	9.34218	7.38823
														Olfr798	59.4575	-0.159937	0.287614	-0.556082	0.578155	0.999666	72.7932	65.7875	49.8233	53.0313	64.6099	50.6999	5.99551	5.83577	Not significant	n.s.	grey		Acvr1	613	720	694	499	636	735		Apol6	16.4556	-0.130844	0.452871	-0.288921	0.772642	0.999969	18.6844	17.5471
														Olfr799	39.3258	0.286151	0.377021	0.75898	0.447865	0.999666	44.8725	37.9899	23.0664	58.2051	33.796	38.0249	5.18228	5.4706	Not significant	n.s.	grey		Acvr1b	2084	2316	2236	1806	2216	2310		Apol7a	4.93192	0.810961	0.84714	0.957292	0.33842	0.999969	6.22812	1.84706
														Olfr8	48.1663	-0.0904068	0.405501	-0.222951	0.823573	0.999666	66.8102	34.2836	48.9007	23.282	38.766	76.9552	5.67237	5.56482	Not significant	n.s.	grey		Acvr1c	14	13	22	6	22	13		Apol8	2.4517	-0.463063	1.14404	-0.40476	0.685654	0.999969	2.07604	3.69412
														Olfr800	38.9901	-0.173161	0.349839	-0.494974	0.620618	0.999666	43.8753	42.6229	36.9062	47.8575	32.802	29.8767	5.39694	5.24205	Not significant	n.s.	grey		Acvr2a	1060	1228	1239	919	1186	1343		Apold1	1.37796	2.8319	1.77514	1.59531	0.110642	0.999969	0	0
														Olfr801	252.798	-0.200997	0.167892	-1.19718	0.231238	0.999666	285.19	284.461	239.89	271.624	255.458	180.166	8.08133	7.88721	Not significant	n.s.	grey		Acvr2b	158	210	211	136	200	203		Apoo	57.6207	-0.265152	0.272578	-0.972757	0.330674	0.999969	88.2317	48.947
														Olfr802	81.1725	-0.246567	0.241454	-1.02118	0.30717	0.999666	96.7252	81.5394	85.8069	81.4872	63.6159	77.8605	6.47612	6.23498	Not significant	n.s.	grey		Acvrl1	308	452	360	232	308	366		Apool	15.3504	0.0742061	0.459246	0.161582	0.871635	0.999969	15.5703	14.7765
														Olfr804	76.2858	-0.0495424	0.255939	-0.193571	0.846512	0.999666	86.7535	84.3191	61.8178	72.433	84.4899	67.9016	6.29701	6.24682	Not significant	n.s.	grey		Acy1	2361	2009	2760	1654	1778	2653		Apopt1	582.75	-0.219574	0.119491	-1.83757	0.0661252	0.999969	710.006	535.647
														Olfr805	214.255	-0.0863255	0.150167	-0.574863	0.565384	0.999666	212.396	219.6	230.664	191.43	218.68	212.758	7.79368	7.70475	Not significant	n.s.	grey		Acy3	174	173	193	131	162	167		App	472.95	0.102134	0.110836	0.921487	0.356796	0.999969	407.942	494.088
														Olfr806	82.7811	-0.32566	0.235265	-1.38423	0.166289	0.999666	100.714	90.8052	84.8842	71.1396	78.5259	70.6177	6.54124	6.21777	Not significant	n.s.	grey		Acyp1	297	297	320	240	247	360		Appbp2	94.9163	-0.0640442	0.193518	-0.330948	0.740684	0.999969	96.5359	94.2
														Olfr807	32.6583	-0.153821	0.416568	-0.369258	0.711935	0.999666	38.8895	32.4304	31.3702	40.0969	37.772	15.391	5.13874	5.0039	Not significant	n.s.	grey		Acyp2	207	211	227	160	202	221		Appl1	117.832	0.120933	0.179954	0.672021	0.50157	0.999969	108.992	128.371
														Olfr808	70.7434	-0.10967	0.321637	-0.340975	0.733123	0.999666	97.7223	72.2735	49.8233	81.4872	81.5079	41.6463	6.21477	6.11299	Not significant	n.s.	grey		Ada	88	84	106	69	77	113		Appl2	168.626	0.141445	0.16024	0.882708	0.377394	0.999969	140.133	180.088
														Olfr809	42.9061	0.0675056	0.375823	0.17962	0.857451	0.999666	52.8498	41.6963	30.4476	65.9658	34.79	31.6874	5.41497	5.49658	Not significant	n.s.	grey		Adad1	1	0	0	0	1	0		Aptx	67.0112	0.196891	0.239338	0.822647	0.410709	0.999969	55.0151	77.5765
														Olfr810	209.479	-0.00747336	0.220609	-0.033876	0.972976	0.999666	251.286	216.821	160.542	269.037	220.668	138.519	7.71802	7.71705	Not significant	n.s.	grey		Adad2	0	0	2	0	1	0		Aqp1	100.833	-0.203248	0.198675	-1.02302	0.306301	0.999969	116.258	116.365
														Olfr811	94.9229	0.0787291	0.240197	0.327769	0.743086	0.999666	106.697	94.5116	75.6577	99.5954	114.31	78.7659	6.54363	6.62289	Not significant	n.s.	grey		Adal	286	347	339	277	290	291		Aqp11	10.1344	-0.124346	0.572939	-0.217032	0.828183	0.999969	12.4562	7.38823
														Olfr812	63.5628	-0.117429	0.367928	-0.319163	0.749603	0.999666	68.8045	77.8331	50.746	93.1282	64.6099	26.2553	6.06166	5.96188	Not significant	n.s.	grey		Adam10	2144	2502	2405	1769	2347	2548		Aqp2	37.7358	0.0694712	0.303785	0.228685	0.819113	0.999969	36.3307	31.4
														Olfr813	96.3463	-0.299768	0.319272	-0.938909	0.347778	0.999666	144.589	113.97	59.9725	99.5954	108.346	51.6052	6.74385	6.45147	Not significant	n.s.	grey		Adam11	133	123	163	95	122	163		Aqp3	68.4156	0.265619	0.228553	1.16218	0.245164	0.999969	66.4333	63.7235
														Olfr816	54.9566	0.0313323	0.30628	0.1023	0.918519	0.999666	58.8328	55.595	47.978	69.8461	57.6519	39.8356	5.7849	5.82726	Not significant	n.s.	grey		Adam12	279	374	345	283	257	273		Aqp4	221.682	0.0372938	0.151836	0.245619	0.805977	0.999969	211.756	243.812
														Olfr818	57.6384	0.217305	0.280477	0.774771	0.438475	0.999666	49.8583	61.1545	48.9007	62.0854	58.6459	65.1855	5.763	5.97665	Not significant	n.s.	grey		Adam15	1391	1433	1383	1045	1275	1360		Aqp5	80.6822	-0.0656026	0.224168	-0.292649	0.76979	0.999969	95.4978	71.1118
														Olfr819	49.0055	-0.0327937	0.409285	-0.0801244	0.936138	0.999666	69.8017	53.7419	24.9117	55.6182	64.6099	25.3499	5.65778	5.63012	Not significant	n.s.	grey		Adam17	936	992	996	682	907	1004		Aqr	45.8768	-0.152747	0.274974	-0.555495	0.578556	0.999969	55.0151	48.0235
														Olfr820	326.644	-0.155696	0.129801	-1.1995	0.230334	0.999666	331.059	320.598	380.134	329.829	292.236	306.01	8.43016	8.27779	Not significant	n.s.	grey		Adam18	0	1	0	0	0	0		Ar	10.8518	-0.709995	0.577376	-1.22969	0.218812	0.999969	7.26614	15.7
														Olfr821	92.7036	-0.205496	0.22144	-0.927997	0.353409	0.999666	107.694	91.7318	98.724	82.7806	87.4719	87.8194	6.64938	6.44334	Not significant	n.s.	grey		Adam19	975	1154	1023	735	1007	983		Araf	299.921	-0.0205679	0.130052	-0.158152	0.874337	0.999969	338.395	268.747
														Olfr822	38.1911	-0.0831335	0.386035	-0.215352	0.829493	0.999666	48.8612	38.9165	29.5249	50.4444	38.766	22.6339	5.32556	5.25857	Not significant	n.s.	grey		Adam1a	139	120	163	133	117	129		Arap2	57.8203	0.313595	0.256503	1.22258	0.221489	0.999969	40.4828	56.3353
														Olfr824	69.8384	0.00106853	0.252734	0.00422788	0.996627	0.999666	71.796	74.1267	63.6632	67.2592	71.5679	70.6177	6.14694	6.14598	Not significant	n.s.	grey		Adam1b	7	2	4	1	4	1		Arap3	14.6046	-0.725852	0.481766	-1.50665	0.1319	0.999969	19.7224	21.2412
														Olfr825	57.7289	0.114895	0.278724	0.412218	0.68018	0.999666	53.847	56.5216	56.2819	51.7379	64.6099	63.3748	5.82146	5.92855	Not significant	n.s.	grey		Adam2	0	0	0	0	1	0		Arc	0.483857	-0.747311	2.57535	-0.290178	0.77168	0.999969	0	0.923529
														Olfr826	41.4055	0.0128026	0.34198	0.0374366	0.970137	0.999666	49.8583	31.5039	42.4421	38.8034	48.706	37.1195	5.4015	5.41085	Not significant	n.s.	grey		Adam20	0	0	0	0	0	0		Arcn1	44.0057	0.0806802	0.27747	0.290771	0.771226	0.999969	37.3687	48.947
														Olfr827	109.868	-0.0363356	0.276573	-0.131378	0.895476	0.999666	71.796	146.4	114.409	144.866	78.5259	103.21	6.80566	6.77962	Not significant	n.s.	grey		Adam21	4	7	6	6	4	9		Arel1	132.149	-0.0677853	0.166687	-0.406663	0.684255	0.999969	137.019	139.453
														Olfr835	157.254	-0.102169	0.184788	-0.5529	0.580332	0.999666	132.623	181.61	174.382	143.573	151.088	160.248	7.35642	7.25395	Not significant	n.s.	grey		Adam22	2032	2245	2127	1439	2085	2041		Arf1	128.394	-0.0280513	0.175184	-0.160125	0.872783	0.999969	122.486	127.447
														Olfr836	60.6659	0.00575324	0.276757	0.0207881	0.983415	0.999666	64.8158	59.3014	58.1272	49.151	65.6039	66.9963	5.94832	5.94448	Not significant	n.s.	grey		Adam23	895	1000	1057	634	912	899		Arf2	16.5594	-0.430591	0.451346	-0.954015	0.340076	0.999969	16.6083	17.5471
														Olfr839-ps1	87.4783	-0.284018	0.231226	-1.22831	0.21933	0.999666	106.697	95.4381	85.8069	84.074	79.5199	73.3337	6.59962	6.32149	Not significant	n.s.	grey		Adam24	0	0	0	0	0	0		Arf3	45.2883	-0.0319179	0.275085	-0.116029	0.907629	0.999969	43.5968	48.947
														Olfr843	135.563	-0.17912	0.202749	-0.883455	0.37699	0.999666	147.581	159.372	124.558	130.638	147.112	104.116	7.17829	7.00325	Not significant	n.s.	grey		Adam25	0	0	0	0	0	0		Arf4	136.155	0.0929011	0.176122	0.527482	0.597859	0.999969	137.019	134.835
														Olfr845	33.1441	-0.415969	0.434308	-0.957773	0.338177	0.999666	41.881	37.0634	34.1382	43.9772	11.928	29.8767	5.27404	4.88723	Not significant	n.s.	grey		Adam26a	0	0	0	0	0	1		Arf6	0.162164	1.07111	4.08047	0.262498	0.792938	0.999969	0	0
														Olfr846	38.3086	-0.433081	0.350358	-1.23611	0.216419	0.999666	44.8725	48.1824	38.7515	34.9231	37.772	25.3499	5.48978	5.07389	Not significant	n.s.	grey		Adam26b	0	0	0	0	0	0		Arfgap1	71.0291	0.0847339	0.221975	0.381726	0.702664	0.999969	76.8135	66.4941
														Olfr847	60.8524	-0.380528	0.347456	-1.09518	0.273437	0.999666	95.728	66.714	43.3648	71.1396	54.6699	33.4981	6.12106	5.75762	Not significant	n.s.	grey		Adam28	4437	5012	4816	3277	4358	4746		Arfgap2	57.2457	0.0197312	0.250814	0.0786687	0.937296	0.999969	62.2812	52.6412
														Olfr849	191.183	-0.407727	0.176665	-2.30791	0.0210042	0.906902	226.357	201.069	225.128	190.137	174.944	129.466	7.77161	7.37372	Not significant	n.s.	grey		Adam29	0	0	0	0	0	0		Arfgap3	138.435	-0.0285018	0.181466	-0.157064	0.875195	0.999969	150.513	127.447
														Olfr851	218.983	0.0261516	0.163059	0.160382	0.87258	0.999666	215.388	245.545	189.144	239.288	232.596	191.935	7.76615	7.79619	Not significant	n.s.	grey		Adam3	1	0	0	0	0	1		Arfgef1	133.678	0.156862	0.167079	0.938845	0.34781	0.999969	128.714	132.988
														Olfr855	102.554	-0.0125722	0.215032	-0.0584666	0.953377	0.999666	96.7252	96.3647	115.332	112.53	98.4059	95.9676	6.69776	6.69071	Not significant	n.s.	grey		Adam30	0	0	0	0	0	1		Arfgef2	102.131	0.0460694	0.1894	0.243238	0.807821	0.999969	91.3458	106.206
														Olfr859	137.49	-0.313753	0.194111	-1.61636	0.106016	0.999666	134.617	174.198	147.625	130.638	129.22	108.643	7.25877	6.95226	Not significant	n.s.	grey		Adam32	4	3	4	0	3	4		Arfgef3	32.5339	-0.0160633	0.321381	-0.0499821	0.960137	0.999969	30.1026	36.0176
														Olfr860	31.1687	-0.0825579	0.398369	-0.20724	0.835823	0.999666	35.898	28.7241	31.3702	32.3362	38.766	19.9178	5.04428	4.96993	Not significant	n.s.	grey		Adam33	44	47	53	45	46	60		Arfip2	79.6167	-0.175168	0.219044	-0.799693	0.423889	0.999969	98.6119	85.8882
														Olfr867	103.679	-0.157688	0.208505	-0.756281	0.449481	0.999666	112.68	109.337	106.105	98.302	92.4419	103.21	6.78626	6.62913	Not significant	n.s.	grey		Adam34	0	0	0	0	0	0		Arfrp1	65.0726	-0.0582552	0.24023	-0.242498	0.808394	0.999969	60.2052	79.4235
														Olfr868	243.548	-0.0033862	0.151854	-0.022299	0.982209	0.999666	273.224	221.454	237.122	235.407	271.362	222.717	7.93624	7.9317	Not significant	n.s.	grey		Adam34l	0	0	0	0	0	0		Arg2	128.073	0.0863846	0.183947	0.469616	0.63863	0.999969	128.714	110.824
														Olfr869	42.3802	0.125266	0.370543	0.338061	0.735317	0.999666	47.864	37.0634	35.9835	63.3789	43.736	26.2553	5.3682	5.50642	Not significant	n.s.	grey		Adam39	0	0	0	0	0	0		Arglu1	32.3207	-0.141847	0.324142	-0.437609	0.66167	0.999969	38.4067	32.3235
														Olfr870	93.0652	-0.126629	0.22809	-0.55517	0.578779	0.999666	86.7535	106.557	98.724	76.3134	90.4539	99.589	6.61978	6.48841	Not significant	n.s.	grey		Adam4	24	23	20	8	16	16		Arhgap1	87.4848	-0.0965901	0.203745	-0.474074	0.635447	0.999969	80.9656	100.665
														Olfr873	178.655	0.173214	0.180979	0.957094	0.33852	0.999666	151.569	152.886	198.371	208.245	198.8	162.059	7.39754	7.57517	Not significant	n.s.	grey		Adam5	17	12	34	6	27	33		Arhgap10	40.0667	0.160442	0.289898	0.553445	0.579959	0.999969	36.3307	43.4059
														Olfr874	141.902	-0.158742	0.267578	-0.593257	0.553009	0.999666	212.396	127.869	107.951	173.322	141.148	88.7248	7.23271	7.08106	Not significant	n.s.	grey		Adam6a	0	0	0	0	0	0		Arhgap11a	7.58588	-0.0963872	0.691117	-0.139466	0.889082	0.999969	13.4943	4.61765
														Olfr875	52.3851	0.173729	0.424997	0.408777	0.682703	0.999666	65.813	58.3748	23.0664	75.0199	67.5919	24.4446	5.6463	5.82491	Not significant	n.s.	grey		Adam6b	0	0	1	0	0	0		Arhgap12	197.122	-0.0250221	0.142585	-0.175489	0.860695	0.999969	187.882	213.335
														Olfr876	117.353	-0.245427	0.252754	-0.971012	0.331542	0.999666	142.595	125.089	113.486	121.584	136.178	65.1855	7.00064	6.76353	Not significant	n.s.	grey		Adam7	2	4	3	1	0	3		Arhgap15	54.2694	-0.0789664	0.271703	-0.290635	0.77133	0.999969	45.6729	69.2647
														Olfr878	178.373	-0.0387686	0.238368	-0.162642	0.8708	0.999666	231.343	172.345	137.476	225.06	190.848	113.169	7.50293	7.47053	Not significant	n.s.	grey		Adam8	1071	1245	992	734	1189	1307		Arhgap17	491.424	-0.08853	0.10707	-0.826845	0.408325	0.999969	537.694	508.865
														Olfr881	36.599	-0.236501	0.512637	-0.461342	0.644554	0.999666	42.8782	50.0355	24.9117	65.9658	25.844	9.9589	5.33182	5.1261	Not significant	n.s.	grey		Adam9	2458	2804	2864	2157	2640	2900		Arhgap18	77.0444	0.36111	0.221443	1.63071	0.102951	0.999969	57.0911	66.4941
														Olfr884	154.446	-0.312716	0.222366	-1.40631	0.159632	0.999666	201.428	188.097	123.636	139.692	166.992	106.832	7.42671	7.11727	Not significant	n.s.	grey		Adamdec1	1138	1196	1256	847	1173	1326		Arhgap19	23.0923	0.123451	0.385368	0.320345	0.748707	0.999969	16.6083	21.2412
														Olfr887	65.0593	-0.307973	0.282208	-1.0913	0.275142	0.999666	77.779	65.7875	72.8897	53.0313	45.724	75.1444	6.19283	5.88183	Not significant	n.s.	grey		Adamts1	265	312	312	210	328	352		Arhgap20	5.80981	1.05749	0.764469	1.3833	0.166572	0.999969	2.07604	4.61765
														Olfr889	41.2686	-0.214077	0.344217	-0.621923	0.533993	0.999666	51.8527	37.0634	44.2874	37.51	29.82	47.0784	5.50466	5.29043	Not significant	n.s.	grey		Adamts10	528	579	543	378	475	548		Arhgap21	309.502	-0.128439	0.258583	-0.496702	0.619399	0.999969	394.448	239.194
														Olfr893	90.8454	-0.0871785	0.260734	-0.334358	0.73811	0.999666	64.8158	96.3647	119.945	73.7265	92.4419	97.7783	6.56542	6.47545	Not significant	n.s.	grey		Adamts12	94	99	105	84	104	118		Arhgap22	65.9072	-0.0450564	0.233442	-0.193009	0.846952	0.999969	61.2432	68.3412
														Olfr895	56.9098	-0.773391	0.3196	-2.41987	0.0155262	0.839694	82.7648	61.1545	71.0444	46.5641	53.6759	26.2553	6.18298	5.43179	Not significant	n.s.	grey		Adamts13	8	10	12	7	6	6		Arhgap23	23.0598	-0.116545	0.404365	-0.288218	0.77318	0.999969	16.6083	29.5529
														Olfr896-ps1	44.133	-0.00116357	0.331157	-0.00351365	0.997197	0.999666	45.8697	42.6229	43.3648	55.6182	44.73	32.5928	5.49033	5.50187	Not significant	n.s.	grey		Adamts14	30	45	52	37	34	61		Arhgap24	66.3564	-0.0882387	0.229982	-0.383676	0.701219	0.999969	77.8515	60.9529
														Olfr9	52.1885	-0.00394597	0.318662	-0.0123829	0.99012	0.999666	64.8158	48.1824	43.3648	62.0854	56.6579	38.0249	5.73121	5.73487	Not significant	n.s.	grey		Adamts15	332	426	447	263	388	460		Arhgap25	8.4621	0.220897	0.649761	0.339966	0.733882	0.999969	4.15208	11.0824
														Olfr90	102.433	-0.138784	0.215007	-0.645487	0.518612	0.999666	116.668	93.585	111.641	103.476	91.4479	97.7783	6.75887	6.62304	Not significant	n.s.	grey		Adamts16	11	16	20	19	15	17		Arhgap26	109.198	0.0576435	0.182639	0.315615	0.752295	0.999969	100.688	103.435
														Olfr901	33.3424	-0.0986785	0.395797	-0.249316	0.803117	0.999666	27.9207	43.5494	31.3702	42.6837	32.802	21.7285	5.14078	5.06198	Not significant	n.s.	grey		Adamts17	101	99	115	66	90	121		Arhgap27	34.7479	0.132843	0.311978	0.425808	0.670248	0.999969	35.2927	36.9412
														Olfr904	54.1423	-0.188346	0.314099	-0.599639	0.548747	0.999666	68.8045	45.4026	58.1272	65.9658	46.718	39.8356	5.869	5.69599	Not significant	n.s.	grey		Adamts18	65	107	62	53	70	62		Arhgap28	23.3851	0.261311	0.381001	0.685852	0.492806	0.999969	18.6844	26.7823
														Olfr91	62.1129	-0.189842	0.276221	-0.687283	0.491905	0.999666	69.8017	63.9343	65.5085	45.2706	66.5979	61.5641	6.07499	5.87801	Not significant	n.s.	grey		Adamts19	0	1	0	1	1	1		Arhgap29	49.4689	0.123386	0.261794	0.471311	0.637419	0.999969	45.6729	44.3294
														Olfr910	55.7521	-0.234175	0.303555	-0.771442	0.440445	0.999666	56.8385	75.9799	47.978	53.0313	42.742	57.9427	5.937	5.70705	Not significant	n.s.	grey		Adamts2	896	1073	1021	675	849	1055		Arhgap30	7.29295	0.23719	0.664351	0.357026	0.721073	0.999969	7.26614	6.4647
														Olfr911-ps1	34.1925	-0.14011	0.382531	-0.36627	0.714163	0.999666	36.8952	44.476	25.8343	38.8034	33.796	25.3499	5.19909	5.07252	Not significant	n.s.	grey		Adamts20	52	55	46	58	51	51		Arhgap31	37.0975	-0.13295	0.300574	-0.442319	0.658259	0.999969	38.4067	39.7118
														Olfr912	88.0281	0.00643587	0.226804	0.0283764	0.977362	0.999666	83.762	87.0989	92.2654	95.7151	81.5079	87.8194	6.471	6.48135	Not significant	n.s.	grey		Adamts3	19	20	25	18	21	43		Arhgap32	61.067	0.050087	0.247736	0.20218	0.839776	0.999969	45.6729	70.1882
														Olfr913	52.3658	-0.157103	0.293604	-0.535085	0.592591	0.999666	48.8612	62.0811	54.4366	53.0313	48.706	47.0784	5.8106	5.66121	Not significant	n.s.	grey		Adamts4	63	74	74	50	64	53		Arhgap33	85.3277	-0.183293	0.202754	-0.904017	0.365986	0.999969	94.4598	86.8117
														Olfr914	113.579	-0.31689	0.207779	-1.52513	0.127228	0.999666	141.598	115.823	120.868	95.7151	113.316	94.1569	6.98978	6.67331	Not significant	n.s.	grey		Adamts5	259	328	287	208	246	266		Arhgap35	96.8377	-0.00457904	0.223893	-0.0204519	0.983683	0.999969	66.4333	111.747
														Olfr916	36.8966	-0.372158	0.411183	-0.90509	0.365418	0.999666	55.8413	41.6963	26.757	45.2706	32.802	19.0125	5.40706	5.06012	Not significant	n.s.	grey		Adamts6	96	106	97	99	96	109		Arhgap39	418.78	-0.0331091	0.11095	-0.298414	0.765388	0.999969	394.448	415.588
														Olfr918	112.51	-0.453554	0.264673	-1.71364	0.086595	0.999666	167.524	129.722	92.2654	109.943	111.328	64.2802	7.03163	6.58772	Not significant	n.s.	grey		Adamts7	55	65	63	47	51	74		Arhgap4	10.2623	0.236571	0.590921	0.400343	0.688904	0.999969	15.5703	4.61765
														Olfr919	33.8557	0.0110372	0.400328	0.0275703	0.978005	0.999666	42.8782	33.357	24.9117	33.6296	45.724	22.6339	5.11751	5.12911	Not significant	n.s.	grey		Adamts8	10	14	8	6	6	10		Arhgap40	498.593	-0.0495663	0.125232	-0.395797	0.692255	0.999969	563.645	420.206
														Olfr92	75.3629	-0.0245725	0.255855	-0.096041	0.923488	0.999666	74.7875	78.7596	73.8124	85.3675	81.5079	57.9427	6.26278	6.24678	Not significant	n.s.	grey		Adamts9	370	434	421	369	375	434		Arhgap42	152.954	0.0691215	0.162218	0.426103	0.670033	0.999969	132.867	168.082
														Olfr920	60.3502	0.0384934	0.276676	0.139128	0.889349	0.999666	56.8385	65.7875	56.2819	56.9117	55.6639	70.6177	5.9221	5.95569	Not significant	n.s.	grey		Adamtsl1	300	335	333	231	287	324		Arhgap44	232.086	0.0453667	0.149844	0.30276	0.762073	0.999969	213.832	240.118
														Olfr921	107.46	-0.110768	0.237218	-0.466945	0.640539	0.999666	112.68	106.557	116.254	93.1282	78.5259	137.614	6.81801	6.70168	Not significant	n.s.	grey		Adamtsl2	176	228	170	137	145	194		Arhgap45	24.4582	-0.0580305	0.373783	-0.155252	0.876623	0.999969	30.1026	23.0882
														Olfr922	64.1192	-0.126056	0.361971	-0.348249	0.727653	0.999666	95.728	70.4204	34.1382	78.9003	66.5979	38.9303	6.08241	5.96523	Not significant	n.s.	grey		Adamtsl3	168	240	209	193	212	245		Arhgap5	35.7903	0.476494	0.320216	1.48804	0.136741	0.999969	30.1026	32.3235
														Olfr923	115.206	-0.461641	0.550875	-0.838014	0.402023	0.999666	200.43	126.942	72.8897	115.117	124.25	51.6052	7.07061	6.61457	Not significant	n.s.	grey		Adamtsl4	159	177	236	130	183	240		Arhgap8	20.8466	0.300302	0.419655	0.715593	0.474243	0.999969	15.5703	22.1647
														Olfr924	119.118	-0.244202	0.28025	-0.871373	0.383551	0.999666	177.496	117.676	91.3428	146.159	112.322	69.7123	7.02057	6.78657	Not significant	n.s.	grey		Adamtsl5	235	281	283	230	227	299		Arhgap9	4.70009	-0.5841	0.836818	-0.698001	0.485176	0.999969	3.11406	6.4647
														Olfr93	124.922	-0.0338119	0.199939	-0.169111	0.865709	0.999666	115.671	123.236	139.321	142.279	111.328	117.696	6.98955	6.9631	Not significant	n.s.	grey		Adap1	210	216	213	156	197	229		Arhgdia	9.52902	-0.608307	0.609892	-0.997402	0.318569	0.999969	13.4943	9.23529
														Olfr933	81.3642	-0.399776	0.315323	-1.26783	0.204858	0.999666	118.663	89.8786	68.2764	91.8347	81.5079	38.0249	6.54338	6.15898	Not significant	n.s.	grey		Adap2	43	50	59	33	52	60		Arhgdig	24.5585	0.00103937	0.37523	0.00276995	0.99779	0.999969	24.9125	23.0882
														Olfr934	58.4438	-0.305805	0.387108	-0.789975	0.429542	0.999666	94.7308	63.0077	35.9835	54.3248	74.5499	28.066	6.03505	5.73643	Not significant	n.s.	grey		Adar	1075	1234	1194	884	1097	1249		Arhgef1	154.525	-0.200814	0.163002	-1.23198	0.217958	0.999969	154.665	164.388
														Olfr935	60.0312	-0.251956	0.295132	-0.853707	0.393268	0.999666	66.8102	78.7596	49.8233	60.792	59.6399	44.3624	6.04726	5.80559	Not significant	n.s.	grey		Adarb1	992	1155	1125	809	1023	1108		Arhgef10	61.5517	-0.204566	0.237351	-0.861872	0.388758	0.999969	59.1671	67.4176
														Olfr937	58.3492	-0.0838561	0.410982	-0.204038	0.838324	0.999666	91.7393	57.4482	30.4476	77.6068	66.5979	26.2553	5.92786	5.8535	Not significant	n.s.	grey		Adarb2	2	0	0	0	3	2		Arhgef10l	117.808	0.00394015	0.175307	0.0224757	0.982068	0.999969	124.562	116.365
														Olfr94	66.4363	-0.209221	0.261824	-0.79909	0.424238	0.999666	69.8017	75.0533	69.1991	54.3248	69.5799	60.6588	6.17695	5.96627	Not significant	n.s.	grey		Adat1	152	179	171	126	140	170		Arhgef11	115.911	0.0033556	0.179161	0.0187295	0.985057	0.999969	104.84	122.829
														Olfr943	78.0546	-0.398144	0.261826	-1.52064	0.128349	0.999666	95.728	91.7318	78.4256	71.1396	81.5079	49.7945	6.48589	6.09762	Not significant	n.s.	grey		Adat2	118	125	102	71	117	119		Arhgef12	123.456	0.159434	0.193033	0.825939	0.408839	0.999969	91.3458	128.371
														Olfr948	42.9772	-0.0346494	0.352863	-0.0981949	0.921778	0.999666	49.8583	48.1824	32.2929	43.9772	53.6759	29.8767	5.47393	5.44327	Not significant	n.s.	grey		Adat3	0	0	0	0	0	0		Arhgef15	10.3451	-0.210899	0.558512	-0.377608	0.705722	0.999969	10.3802	10.1588
														Olfr95	166.861	-0.211572	0.174485	-1.21255	0.225302	0.999666	165.53	172.345	198.371	169.442	156.058	139.425	7.48983	7.28517	Not significant	n.s.	grey		Adck1	347	386	385	274	325	462		Arhgef16	24.1727	0.257743	0.38538	0.6688	0.503623	0.999969	24.9125	23.0882
														Olfr954	27.2301	0.162843	0.404245	0.402832	0.687072	0.999666	27.9207	24.0912	24.9117	33.6296	23.856	28.9714	4.73559	4.89816	Not significant	n.s.	grey		Adck2	452	496	499	313	438	527		Arhgef17	60.5065	-0.0130278	0.24563	-0.0530382	0.957701	0.999969	60.2052	61.8765
														Olfr957	102.151	-0.12707	0.317595	-0.400101	0.689082	0.999666	141.598	102.851	74.735	125.464	120.274	47.9838	6.74678	6.62801	Not significant	n.s.	grey		Adck5	441	465	444	338	416	507		Arhgef18	45.7114	-0.253101	0.273682	-0.924798	0.355071	0.999969	50.863	48.947
														Olfr958	126.37	-0.137879	0.242266	-0.569122	0.569273	0.999666	161.541	123.236	111.641	140.986	141.148	79.6712	7.05679	6.92602	Not significant	n.s.	grey		Adcy1	207	277	305	169	218	265		Arhgef19	88.7931	-0.106269	0.198555	-0.53521	0.592505	0.999969	96.5359	85.8882
														Olfr959	198.187	0.0889285	0.552943	0.160828	0.872229	0.999666	276.215	185.317	114.409	291.026	221.662	100.494	7.59231	7.68225	Not significant	n.s.	grey		Adcy10	9	9	11	6	5	6		Arhgef2	106.802	-0.0743346	0.19002	-0.391193	0.695655	0.999969	116.258	104.359
														Olfr96	87.4266	-0.139139	0.234002	-0.594605	0.552107	0.999666	94.7308	83.3926	96.8787	78.9003	96.4179	74.2391	6.53399	6.3955	Not significant	n.s.	grey		Adcy2	251	343	321	193	283	323		Arhgef25	16.4693	0.255664	0.450731	0.567221	0.570564	0.999969	16.6083	14.7765
														Olfr960	46.5829	-0.54236	0.346	-1.56751	0.116995	0.999666	68.8045	54.6685	41.5194	51.7379	33.796	28.9714	5.80729	5.29162	Not significant	n.s.	grey		Adcy3	21233	24055	24329	14611	21081	22897		Arhgef26	35.1164	0.306228	0.311578	0.982829	0.325692	0.999969	28.0265	33.2471
														Olfr961	110.037	-0.0291848	0.602898	-0.0484076	0.961391	0.999666	168.521	108.41	56.2819	151.333	122.262	53.4159	6.80827	6.78141	Not significant	n.s.	grey		Adcy4	120	117	129	95	127	153		Arhgef28	598.682	-0.0953341	0.104843	-0.909303	0.36319	0.999969	640.458	658.476
														Olfr963	47.3559	-0.130173	0.380427	-0.342175	0.732219	0.999666	53.847	61.1545	33.2156	47.8575	63.6159	24.4446	5.65551	5.53313	Not significant	n.s.	grey		Adcy5	622	739	775	501	662	729		Arhgef3	177.103	0.0452387	0.165031	0.274122	0.783991	0.999969	157.779	177.318
														Olfr965	88.6827	-0.206791	0.270684	-0.763957	0.444893	0.999666	129.632	86.1723	69.1991	86.6609	93.4359	66.9963	6.58498	6.38136	Not significant	n.s.	grey		Adcy6	1885	2089	2231	1759	1895	2207		Arhgef33	115.503	-0.13213	0.188615	-0.700524	0.4836	0.999969	117.296	128.371
														Olfr968	87.4833	-0.143987	0.270765	-0.531779	0.594879	0.999666	117.666	87.0989	70.1217	100.889	88.4659	60.6588	6.53339	6.39811	Not significant	n.s.	grey		Adcy7	405	491	479	392	384	487		Arhgef37	17.7037	0.132303	0.448487	0.294999	0.767995	0.999969	18.6844	12.0059
														Olfr969	369.18	-0.245073	0.326862	-0.749775	0.45339	0.999666	530.493	347.469	322.929	410.023	368.774	235.392	8.64853	8.40541	Not significant	n.s.	grey		Adcy8	7	5	10	8	12	12		Arhgef38	91.1774	0.0600214	0.2107	0.284867	0.775746	0.999969	84.0796	86.8117
														Olfr97	88.2069	-0.170734	0.237426	-0.719105	0.472076	0.999666	85.7563	82.466	111.641	90.5413	75.5439	83.2926	6.559	6.39448	Not significant	n.s.	grey		Adcy9	152	193	211	197	174	196		Arhgef39	0.989868	-0.921961	1.83102	-0.503522	0.614597	0.999969	2.07604	0.923529
														Olfr970	66.3843	0.138971	0.296821	0.468197	0.639644	0.999666	82.7648	60.228	46.1327	85.3675	68.5859	55.2266	6.00094	6.14418	Not significant	n.s.	grey		Adcyap1	12	21	24	8	20	16		Arhgef4	99.8386	-0.24044	0.194876	-1.23381	0.217273	0.999969	118.334	107.129
														Olfr971	32.1679	-0.150777	0.380879	-0.395865	0.692205	0.999666	32.9065	38.9165	29.5249	32.3362	35.784	23.5392	5.1203	4.97971	Not significant	n.s.	grey		Adcyap1r1	41	39	38	36	39	80		Arhgef40	40.3822	-0.0443349	0.290779	-0.152469	0.878817	0.999969	40.4828	41.5588
														Olfr972	85.3287	-0.508194	0.234075	-2.17108	0.0299254	0.996107	107.694	101.924	91.3428	64.6723	77.5319	68.807	6.66278	6.15658	Not significant	n.s.	grey		Add1	7375	7873	7643	5525	7162	7659		Arhgef5	19.3777	0.0622506	0.456446	0.136381	0.89152	0.999969	23.8745	13.8529
														Olfr974	92.7518	-0.114212	0.226359	-0.50456	0.613868	0.999666	89.745	106.557	92.2654	100.889	86.4779	80.5766	6.60272	6.49688	Not significant	n.s.	grey		Add2	4860	5806	5114	3946	5032	4809		Arhgef6	79.7774	0.230379	0.210866	1.09254	0.274596	0.999969	72.6614	65.5706
														Olfr976	63.7896	-0.287021	0.377495	-0.76033	0.447058	0.999666	107.694	66.714	35.9835	55.6182	80.5139	36.2142	6.1524	5.8691	Not significant	n.s.	grey		Add3	1262	1374	1598	1027	1366	1596		Arhgef7	103.765	0.0200251	0.187968	0.106535	0.915158	0.999969	94.4598	101.588
														Olfr981	176.002	-0.190821	0.490747	-0.388838	0.697396	0.999666	232.34	209.408	120.868	195.31	215.698	82.3873	7.55872	7.37038	Not significant	n.s.	grey		Adgb	713	754	739	643	683	854		Arhgef9	137.856	0.014539	0.181666	0.0800318	0.936212	0.999969	154.665	151.459
														Olfr982	104.576	-0.24202	0.292111	-0.828522	0.407375	0.999666	147.581	123.236	68.2764	126.758	96.4179	65.1855	6.83328	6.6017	Not significant	n.s.	grey		Adgra1	4	2	7	3	8	4		Arid1a	190.246	-0.107709	0.146024	-0.737613	0.46075	0.999969	206.566	200.406
														Olfr983	63.3533	-0.425198	0.271757	-1.56463	0.11767	0.999666	77.779	71.347	68.2764	60.792	56.6579	45.2677	6.19903	5.78762	Not significant	n.s.	grey		Adgra2	1500	1753	1664	1137	1495	1801		Arid1b	139.619	-0.00980775	0.172608	-0.056821	0.954688	0.999969	125.6	149.612
														Olfr984	177.728	-0.167644	0.161016	-1.04116	0.297802	0.999666	186.47	185.317	191.912	174.615	165.998	162.059	7.56148	7.39709	Not significant	n.s.	grey		Adgra3	1650	1695	1734	1246	1519	1696		Arid2	266.686	-0.0100266	0.133057	-0.075356	0.939931	0.999969	241.859	259.512
														Olfr985	55.6707	-0.0783401	0.280117	-0.279669	0.779732	0.999666	56.8385	57.4482	57.2046	55.6182	51.688	55.2266	5.86205	5.78601	Not significant	n.s.	grey		Adgrb1	138	182	164	112	110	167		Arid3a	120.543	-0.313923	0.17388	-1.8054	0.0710117	0.999969	132.867	140.376
														Olfr987	76.3736	-0.395897	0.2989	-1.32451	0.185333	0.999666	108.691	86.1723	64.5858	86.6609	69.5799	42.5517	6.45093	6.07177	Not significant	n.s.	grey		Adgrb2	415	476	489	259	332	444		Arid3b	29.3082	0.0742427	0.352921	0.210366	0.833382	0.999969	24.9125	27.7059
														Olfr988	85.5693	-0.329918	0.622019	-0.530399	0.595835	0.999666	139.603	105.631	40.5968	85.3675	102.382	39.8356	6.58912	6.26419	Not significant	n.s.	grey		Adgrb3	132	167	117	116	167	148		Arid4a	51.1477	0.410699	0.28646	1.4337	0.151657	0.999969	32.1786	49.8706
														Olfr99	71.2489	-0.0757868	0.268546	-0.282211	0.777781	0.999666	89.745	58.3748	71.0444	75.0199	73.5559	59.7534	6.21052	6.13839	Not significant	n.s.	grey		Adgrd1	95	111	96	61	78	91		Arid4b	50.2063	0.0109679	0.274386	0.0399726	0.968115	0.999969	43.5968	45.2529
														Olfr992	39.4772	-0.0112088	0.337145	-0.0332461	0.973478	0.999666	41.881	40.7697	35.9835	43.9772	40.754	33.4981	5.34144	5.33663	Not significant	n.s.	grey		Adgre1	257	363	284	201	263	301		Arid5a	9.43363	-0.36916	0.626516	-0.589227	0.555709	0.999969	5.1901	12.0059
														Olfr994	131.041	-0.0976067	0.584609	-0.166961	0.867401	0.999666	219.377	124.162	62.7405	157.801	146.118	76.0498	7.09198	6.99612	Not significant	n.s.	grey		Adgre4	18	22	8	11	14	14		Arid5b	71.7448	0.192213	0.228669	0.840574	0.400587	0.999969	51.901	73.8823
														Olfr996	27.9345	0.152754	0.423283	0.360879	0.71819	0.999666	23.932	17.6051	37.8288	28.4558	30.814	28.9714	4.77901	4.92665	Not significant	n.s.	grey		Adgre5	478	453	529	361	467	612		Arih1	179.901	-0.042105	0.147406	-0.28564	0.775154	0.999969	169.197	192.094
																																	Adgrf1	188	229	212	151	192	228		Arih2	108.755	-0.156554	0.183562	-0.852867	0.393733	0.999969	106.916	119.135
																																	Adgrf2	5	6	11	3	6	7		Arl1	39.9372	0.06644	0.293307	0.22652	0.820797	0.999969	45.6729	39.7118
																																	Adgrf3	0	3	3	0	0	0		Arl10	51.9403	0.103686	0.261922	0.395867	0.692203	0.999969	45.6729	43.4059
																																	Adgrf4	4	4	6	2	2	7		Arl13b	210.48	0.0559939	0.143492	0.390224	0.696371	0.999969	199.3	222.571
																																	Adgrf5	670	741	895	525	818	882		Arl14ep	77.5124	-0.494963	0.216386	-2.28741	0.0221721	0.999969	84.0796	90.5059
																																	Adgrg1	1418	1513	1611	1110	1607	1688		Arl14epl	68.0426	0.220389	0.227934	0.966897	0.333595	0.999969	57.0911	71.1118
																																	Adgrg2	327	332	382	225	319	436		Arl15	30.1978	0.175299	0.371352	0.472057	0.636886	0.999969	19.7224	29.5529
																																	Adgrg3	48	53	49	55	45	54		Arl2	45.2281	-0.180134	0.276745	-0.650902	0.51511	0.999969	49.825	49.8706
																																	Adgrg4	1	0	0	0	1	0		Arl2bp	47.9488	0.258334	0.267975	0.964021	0.335036	0.999969	45.6729	48.947
																																	Adgrg5	9	30	21	11	7	16		Arl3	219.142	-0.0251721	0.139194	-0.180842	0.856492	0.999969	248.087	208.718
																																	Adgrg6	437	523	471	409	463	522		Arl4a	34.2376	0.0136118	0.312389	0.0435733	0.965245	0.999969	35.2927	29.5529
																																	Adgrg7	1	1	1	0	1	2		Arl4c	0.867115	2.01429	2.0221	0.99614	0.319182	0.999969	1.03802	0
																																	Adgrl1	4922	4969	4566	3665	4379	4440		Arl5a	50.9971	0.118246	0.264635	0.446828	0.654999	0.999969	44.6349	50.7941
																																	Adgrl2	1234	1296	1391	1052	1312	1336		Arl5b	16.5911	-0.0751387	0.466112	-0.161203	0.871933	0.999969	11.4182	23.0882
																																	Adgrl3	2395	2910	2723	1945	2532	2595		Arl5c	11.2051	-0.63073	0.59095	-1.06731	0.28583	0.999969	12.4562	20.3176
																																	Adgrl4	170	187	222	166	192	191		Arl6	81.0486	-0.0969904	0.21902	-0.442838	0.657883	0.999969	83.0416	95.1235
																																	Adgrv1	177	185	203	174	188	182		Arl6ip1	26.9065	0.373962	0.378635	0.987656	0.323321	0.999969	21.7984	18.4706
																																	Adh1	11481	10985	13552	8339	11623	12807		Arl6ip4	6.13147	0.807457	0.747386	1.08037	0.279976	0.999969	5.1901	4.61765
																																	Adh4	0	0	0	0	0	0		Arl6ip5	65.3138	0.0220971	0.234774	0.0941204	0.925014	0.999969	71.6234	54.4882
																																	Adh5	3601	3471	3716	2322	3464	3653		Arl6ip6	37.8216	0.188179	0.297316	0.632927	0.526781	0.999969	36.3307	33.2471
																																	Adh6a	3	5	4	2	9	4		Arl8a	117.253	0.0595481	0.176799	0.336813	0.736258	0.999969	114.182	108.053
																																	Adh6b	2	2	5	1	3	4		Arl8b	32.9955	0.401245	0.3379	1.18747	0.235043	0.999969	21.7984	24.9353
																																	Adh7	1603	2152	2212	1520	2722	3247		Armc1	69.8991	-0.0894	0.232618	-0.384321	0.700741	0.999969	87.1937	62.8
																																	Adhfe1	710	723	806	553	612	766		Armc10	63.1202	-0.0967338	0.253986	-0.380862	0.703306	0.999969	60.2052	60.0294
																																	Adi1	2650	2813	2780	2009	2863	2907		Armc2	292.821	-0.105619	0.129903	-0.813058	0.416185	0.999969	317.634	260.435
																																	Adig	97	81	102	63	105	142		Armc3	143.102	0.0607561	0.183702	0.330733	0.740847	0.999969	126.638	134.835
																																	Adipoq	52	33	34	44	36	22		Armc4	124.062	-0.261074	0.177103	-1.47414	0.140444	0.999969	129.753	123.753
																																	Adipor1	13099	13590	13773	9091	12263	13548		Armc5	21.0581	-0.238187	0.435793	-0.54656	0.584681	0.999969	20.7604	28.6294
																																	Adipor2	3639	3815	4107	3011	3738	4115		Armc6	22.0453	-0.03219	0.406554	-0.0791775	0.936891	0.999969	32.1786	16.6235
																																	Adk	598	655	674	464	681	700		Armc7	36.0851	-0.138202	0.31083	-0.444624	0.656591	0.999969	35.2927	47.1
																																	Adm	47	51	65	23	35	53		Armc8	140.784	-0.0143085	0.174336	-0.0820741	0.934588	0.999969	137.019	143.147
																																	Adm2	6	11	8	22	8	8		Armc9	200.363	-0.0158322	0.14343	-0.110382	0.912106	0.999969	200.338	212.412
																																	Adnp	6	14	14	12	6	24		Armcx1	0.173003	-0.852439	4.08047	-0.208907	0.834521	0.999969	1.03802	0
																																	Adnp2	665	703	737	538	699	770		Armcx2	0.316085	0.109348	3.16385	0.0345617	0.972429	0.999969	0	0.923529
																																	Ado	1048	1211	1115	795	1174	1170		Armcx3	5.47416	-0.163069	0.786568	-0.207318	0.835762	0.999969	7.26614	7.38823
																																	Adora1	63	93	131	65	117	111		Armcx4	0.457721	-2.28444	2.69733	-0.846928	0.397035	0.999969	0	0.923529
																																	Adora2a	15	25	21	9	20	23		Armh1	110.088	-0.1934	0.189804	-1.01894	0.308229	0.999969	138.057	116.365
																																	Adora2b	327	346	330	221	330	370		Armh3	76.0511	-0.0605551	0.225046	-0.269078	0.787869	0.999969	80.9656	81.2706
																																	Adora3	1	3	3	0	1	1		Armh4	126.859	0.0747837	0.173367	0.431362	0.666205	0.999969	139.095	111.747
[truncated: 21,025 more rows]
[truncated: 16 more columns]

## Sheet: Figure 5j
Figure 5j
[truncated: 129 more rows]

[truncated: 1 more sheets: Figure 5 raw data]
