# Supplementary material for: Transcriptional adaptation of olfactory sensory neurons to GPCR identity and activity
Source: Nat Commun. 2022 May 25;13:2929. doi: 10.1038/s41467-022-30511-4 (PMC9132991; doi:10.1038/s41467-022-30511-4)
Supplement: Supplementary file 7 — Source Data [file 41467_2022_30511_MOESM7_ESM.zip › SupplementaryFigure10_SourceData.xlsx]

## Sheet: Supplementary Figure 10d-f
Supplementary Figure 10d				Supplementary Figure 10e				Supplementary Figure 10f
# puncta per OSN				# pixels per OSN				total pixel intensity in OSN
control	acetophenone			control	acetophenone			control	acetophenone
1	0			367	565			77.2771	126.586
8	2			431	1038			94.5373	312.699
1	0			414	630			121.773	157.337
1	3			463	326			139.86	72.8392
1	4			578	802			193.001	217.621
0	3			725	618			151.003	196.212
1	0			608	500			182.048	108.578
0	0			340	489			69.8889	95.4954
3	1			487	564			111.2	125.775
1	0			246	486			35.7843	105.559
2	4			466	556			140.561	177.328
2	4			311	800			46.3373	233.475
0	4			383	628			83.3974	168.084
0	1			383	512			83.3974	96.9608
1	2			329	498			93.4327	93.0392
0	6			468	765			116.695	176.591
2	8			611	616			128.06	168.691
2	2			470	1053			103.532	252.624
14	2			873	465			178.307	130.544
7	2			560	639			140.695	175.587
3	8			963	749			277.058	172.949
7	4			760	367			196.614	55.1386
6	3			760	895			196.614	173.395
0	5			166	858			18.5582	268.15
7	19			908	942			250.43	278.493
1	6			642	379			167.74	91.5137
2	10			536	908			116.796	279.991
0	2			326	835			56.7098	225.265
6	0			935	425			249.204	130.157
1	0			579	821			69.1516	235.817
6	6			561	1264			120.324	329.295
4	13			753	727			222.286	200.618
2	0			577	773			100.494	204.868
0	1			311	779			88.6039	174.188
4	1			753	485			223.024	164.62
3	5			646	938			188.586	212.461
3	3			721	667			178.439	140.125
4	12			1125	1253			279.484	316.825
3	0			502	943			108.408	259.471
8	3			1409	1054			361.658	282.958
3	0			1172	524			287.456	91.8497
3	3			867	522			229.078	127.548
3	0			863	330			228.809	68.5699
1	0			815	408			220.05	92.3569
8	2			1127	619			340.22	140.303
4	4			393	535			99.0484	173.535
2	0			1047	850			253.107	196.805
4	1			1473	542			429.76	116.886
2	0			942	566			276.68	157.095
2	2			750	728			229.26	171.442
1	3			912	554			277.982	158.531
6	0			1106	966			336.933	273.416
1	4			635	1097			197.458	271.257
3	1			826	344			240.387	93.9373
5	1			595	612			180.982	163.888
4	1			1254	448			305.353	79.0327
14	2			703	271			129.873	54.4484
2	0			607	266			194.254	52.3882
6	10			1766	1381			460.315	399.898
5	4			1151	1380			335.047	275.336
5	4			1454	940			422.544	281.365
9	4			836	620			267.488	128.746
5	1			728	511			194.493	153.77
4	5			815	453			253.88	77.2275
1	1			1486	772			368.987	227.762
7	1			632	752			217.796	172.081
4	8			473	1262			139.806	298.929
5	0			611	572			168.784	165.464
4	0			401	552			120.137	130.698
1	1			535	185			104.68	27.5399
2				1009				336.024
1				870				286.255
6				704				164.792
7				1011				238.102
1				586				150.875
4				1215				359.323
3				1171				287.392
