# Supplementary material for: Transcriptional adaptation of olfactory sensory neurons to GPCR identity and activity
Source: Nat Commun. 2022 May 25;13:2929. doi: 10.1038/s41467-022-30511-4 (PMC9132991; doi:10.1038/s41467-022-30511-4)
Supplement: Supplementary file 7 — Source Data [file 41467_2022_30511_MOESM7_ESM.zip › SupplementaryFigure11_SourceData.xlsx]

## Sheet: Supplementary Figure 11a
Supplemetary Figure 11a
			Olfr151 Downregulated							Olfr151 Upregulated											Olfr16 Downregulated					Olfr16 Upregulated
			Dispersion							Dispersion											Dispersion					Dispersion
		gene	control	exposed					gene	control	exposed									gene	control	exposed			gene	control	exposed
		1700013F07Rik	4.04115	4.1644					1700013A02Rik	1.96362	5.81808									0610010F05Rik	5.95454	4.30027			1110018N20Rik	2.4639	2.71255
		1700017B05Rik	4.20621	4.20915					1700016P03Rik	0.701223	4.11449									1700017B05Rik	5.41912	1.91934			1500012K07Rik	1.59392	0.591293
		2410004P03Rik	1.33935	3.4312					1810058I24Rik	4.85466	2.51625									4933404O12Rik	2.24581	1.96199			1700003E16Rik	4.26035	4.1087
		2510039O18Rik	7.99906	0.802126					2610001J05Rik	3.43016	5.4823									5530601H04Rik	3.91476	3.84507			1700013A02Rik	1.95523	5.43483
		4930483P17Rik	2.69104	1.95301					2810001G20Rik	6.27671	6.35424									Abca2	4.17523	3.56308			1810058I24Rik	3.21162	5.35335
		A430035B10Rik	2.81248	3.85792					5033430I15Rik	4.57749	4.64869									Abcc1	6.83809	5.22292			2010204K13Rik	3.21875	4.06759
		Aacs	5.16466	3.2492					5730403I07Rik	5.31268	5.84394									Abcd3	5.83477	2.38455			3110056K07Rik	3.27216	1.48564
		Aatk	6.34767	5.15406					6430548M08Rik	4.46708	6.8837									Acaa2	6.28923	3.33833			3300002A11Rik	1.05007	1.30788
		Abca2	6.82827	2.47784					9530034E10Rik	3.10097	3.54579									Acss3	4.43805	4.40059			4833417C18Rik	4.11151	3.57594
		Abcc1	5.52637	5.31532					9930012K11Rik	1.80052	4.48079									Adgrl2	3.01698	2.60991			4933425M03Rik	0.620605	4.43828
		Abhd17a	5.37691	0.387619					AA465934	5.62458	5.61164									Adh5	2.81319	2.11346			5033430I15Rik	3.51758	2.4872
		Abraxas2	3.57644	3.70553					Abcg1	5.2652	3.2772									Aga	2.68069	3.17343			5730403I07Rik	7.86126	4.27124
		Acaa2	2.22138	4.75461					Abhd16b	3.54884	2.70329									Ago4	4.39156	1.87513			6430548M08Rik	3.81144	5.90651
		Acad11	0.921884	5.10473					Abhd2	5.46487	6.03032									Agtrap	4.04881	4.86311			9530034E10Rik	3.77065	4.78174
		Aco1	3.53671	2.042					Acin1	4.1818	3.16605									Ak1	7.55507	2.15615			A730046J19Rik	6.66906	4.66463
		Acsl6	3.8752	4.98146					Acly	4.81143	7.11458									Ak3	4.96251	3.52813			Abcc10	1.79864	3.28339
		Acss2	4.39667	5.3312					Acot13	5.80506	4.15898									Aldh1a1	6.86292	5.27753			Abhd16b	4.19862	3.09107
		Actn1	4.69529	3.29379					Acsl4	4.21201	6.10635									Aldh4a1	3.41599	2.93554			Abhd2	3.90668	6.03764
		Actr3b	2.56317	1.70248					Adss	3.54929	5.17346									Aldh9a1	6.87695	2.20121			Acly	4.8693	5.15776
		Adam23	6.31263	3.90726					Afap1	2.77021	5.57419									Ankef1	3.33623	3.61665			Acot13	5.43864	3.83975
		Adgrl2	6.37359	3.67948					Aff1	4.92102	3.62043									Arap2	3.69222	3.46477			Adss	4.67815	4.1865
		Adh5	5.18167	3.58803					Agpat4	3.99946	6.74728									Arhgef1	3.49461	3.07924			Aff3	4.54164	4.98341
		Adi1	4.13653	3.60312					Agpat5	3.86677	3.6214									Arid1b	3.35941	2.69452			Ago2	4.45066	3.53854
		Agap3	7.06109	3.85283					Agrn	4.13505	3.82663									Arl14ep	3.80267	4.84547			Agpat4	3.92552	6.42345
		Agfg1	6.4546	5.76579					Ahctf1	3.86708	5.64713									Armc3	0.219142	2.78414			Agpat5	4.69386	5.6412
		Aggf1	5.87755	5.42638					Ahcyl2	5.14266	7.28472									Armc4	3.25993	2.84158			Amz2	1.43051	1.42972
		Ago4	5.82162	4.71452					Ak2	4.77884	2.72131									Armh4	2.63469	5.08726			Angptl2	2.38357	3.65267
		Agpat3	6.96571	5.81285					Ak6	2.83268	2.76181									Arrdc4	5.36464	4.11174			Ankfy1	4.10424	6.24329
		Agtrap	5.2704	2.71441					Akap13	6.06806	5.72156									Arsb	4.78118	3.44919			Anxa5	4.8363	3.23368
		Ak1	6.69951	4.69034					Akt2	1.42608	5.66818									Arsk	0.358273	2.40846			Apbb1	5.98361	2.654
		Akirin2	6.93589	2.54873					Amz2	4.79189	3.22454									Aspg	4.44476	2.51921			Apol6	3.0945	2.31238
		Aldh4a1	1.69191	0.913778					Ano6	5.58562	4.6407									Atg10	2.14757	2.46665			Arfgef3	6.022	2.84162
		Alkbh5	5.86945	5.85116					Ap2a2	2.0197	5.39619									Atp2c2	5.83126	5.13623			Arhgap17	4.46576	5.1388
		Alyref	7.32279	2.98155					Ap5b1	5.31961	4.37076									Atp7a	3.1226	4.30971			Arhgap44	6.29336	7.40402
		Amfr	8.07963	5.07311					Ap5s1	3.47656	5.5931									Atp8b2	4.21746	2.02646			Arid5a	4.79777	2.78613
		Amph	4.88976	4.34767					Arfgef3	5.28047	5.53275									Atr	3.38213	1.76166			Armcx5	1.80693	2.10851
		Anapc11	3.40635	2.48225					Arhgap17	2.30028	5.41024									B3gnt8	3.59937	1.46861			Asah1	4.9842	4.96422
		Ank	7.27667	5.31947					Arhgap19	3.36707	4.57491									B4galt4	5.33357	4.91139			Atg16l2	4.12845	1.67988
		Ankrd13b	6.13762	5.36972					Arhgap35	6.68283	6.46247									B830017H08Rik	0.583183	2.28144			Atl3	3.65369	3.71117
		Anks6	4.91339	3.48117					Arhgap42	5.77861	5.44179									Babam1	3.22259	1.88918			Atp2b1	4.73226	3.35372
		Anxa7	3.47386	2.41326					Arhgap44	5.06218	5.62864									BC004004	3.85232	2.63323			Atp2b4	1.58499	4.08816
		Ap1ar	6.89754	5.90368					Arhgef3	5.121	5.87315									Bcas3	2.19389	3.6797			Atxn1	2.61659	2.91745
		Aph1b	4.92474	1.92291					Arid5a	2.83576	7.06149									Bckdk	4.68572	4.20257			Auts2	3.02141	5.91865
		Aph1c	1.45675	1.59384					Asah1	3.26586	2.92977									Bcs1l	1.9259	2.0957			Azin1	2.99532	4.07257
		Arap2	5.15236	4.73496					Asns	3.97535	2.33543									Bod1l	4.37277	0.327931			B230110C06Rik	2.26041	1.33116
		Arf6	6.92873	3.65421					Atcay	6.02019	5.9698									Borcs5	1.92883	1.58299			B230216N24Rik	2.47644	3.54163
		Arfgef1	6.91947	2.5708					Atf2	4.6785	6.17131									Bphl	3.64775	0.55638			B430212C06Rik	3.80041	4.50484
		Arhgdig	8.87845	2.93367					Atg16l2	5.15771	5.40659									C1qtnf12	4.33058	2.45104			Baiap2	3.60242	3.94923
		Arhgef11	6.20119	5.30487					Atl3	3.96725	3.83981									C77080	2.00324	3.1477			BB365896	2.29278	1.53471
		Arid1b	5.829	5.50886					Atp2b1	5.6781	2.1588									Cabp4	2.05262	1.67712			BC049352	5.20734	4.51865
		Arih1	6.73827	5.19223					Atp2b4	3.26619	4.11773									Cacnb3	6.88352	6.3084			Bcl6	5.13899	5.84764
		Arl14epl	2.42569	2.95931					Atp9b	4.5785	1.7582									Cad	5.53414	4.24811			Bclaf1	5.27564	2.31828
		Arl8a	7.12707	5.84504					Auts2	6.4944	5.14367									Camkmt	1.6982	2.99685			Bex3	2.88902	5.91487
		Armc3	3.59345	5.65497					Avl9	5.9861	5.72795									Casd1	4.89034	4.8404			Bicdl1	3.80418	5.16796
		Armc4	5.37357	3.94627					Avp	5.32216	7.11673									Casp3	6.35913	4.813			Bmpr2	4.93764	2.76612
		Armh4	6.07046	6.06356					B230216N24Rik	4.37768	6.17208									Cat	5.90981	3.6042			Bpifb9b	5.03277	7.28152
		Arsb	4.27626	3.8124					B430212C06Rik	4.67843	5.39794									Cbx2	1.98289	1.76709			Brd1	2.84641	1.88243
		Ascc1	4.48398	4.83232					Babam2	3.92315	4.90241									Cbx4	8.42409	4.82055			Brdt	3.28484	3.30217
		Asphd2	5.43846	2.72261					Baiap2	4.05149	6.23636									Ccdc60	3.54247	2.47747			Brinp2	6.17299	4.45545
		Astn2	6.66441	3.35064					Bcl6	5.38558	6.49149									Ccng1	4.87342	4.72491			Brms1l	2.32466	3.10896
		Atl1	4.94548	3.85407					Bclaf1	5.08694	4.81772									Cdh26	7.03972	5.08575			Bsn	3.11429	3.31532
		Atp2a2	9.21282	6.31085					Bhlhe40	6.43535	6.04608									Cecr2	0.878288	2.52394			Btbd9	4.52619	3.57662
		Atp2c2	3.01803	4.90286					Bmpr2	3.97583	5.79993									Cep250	1.98455	3.5093			Card19	4.13379	3.42881
		Atrn	7.12035	5.46834					Brat1	4.36803	4.95337									Cerox1	1.79123	0.0905636			Cartpt	7.71398	7.35324
		Axin1	5.75349	5.26743					Brinp2	4.48454	6.1495									Cfap52	3.33655	2.36323			Cbwd1	1.12819	1.27438
		Azin2	3.39524	1.37181					Bsn	4.34797	3.79092									Cfap57	0.752993	2.54933			Ccdc174	0.145981	2.65378
		B230118H07Rik	6.18714	3.84268					Btg2	6.08089	8.19903									Cfap61	4.90771	3.05129			Ccser2	3.20607	3.6628
		B3galt6	4.52779	4.1296					C1qtnf1	1.24472	5.53668									Cfap97d2	2.34652	0.149884			Cd274	3.81053	4.63541
		B3gnt8	3.00278	4.89058					Camsap3	4.29079	4.85572									Chaf1a	1.09888	2.11987			Cdc14a	4.16253	3.45446
		B4galt2	4.32274	5.58765					Carhsp1	3.27545	4.03523									Chd3	3.39559	1.01131			Cdc7	1.78321	1.07539
		B4galt4	4.96276	4.94825					Cars	0.625485	4.0521									Chst12	3.24502	1.77529			Cdkn1a	5.43272	6.79783
		B9d2	5.41788	1.79529					Casp8ap2	1.86468	4.19102									Clcn5	3.93171	3.26719			Celf3	3.63103	4.19294
		Babam1	4.70942	2.77735					Casp9	5.58961	4.62191									Cnga2	8.59683	7.18456			Cend1	3.36352	2.68883
		Bag1	5.68884	6.38301					Cav2	1.93822	5.52183									Cnksr3	4.36586	2.80604			Cep95	2.79645	3.31898
		Baiap2l1	3.55097	1.00568					Cbwd1	1.76704	4.72882									Coil	3.05915	2.0037			Cfl1	5.2065	2.44073
		Baz1b	6.26093	5.8455					Cbx5	3.30417	2.87176									Comt	5.00634	1.20168			Chst11	4.19444	3.30822
		BC017158	1.96938	4.19999					Ccdc6	1.18002	4.72365									Coq8a	4.90602	3.77584			Chst8	3.95154	4.62972
		BC025920	3.06429	3.37353					Ccdc66	1.7722	3.81383									Crip3	3.19314	1.30943			Cidea	6.18505	6.22153
		Bcar3	4.80745	1.31054					Ccnl2	2.67897	4.45014									Crmp1	4.83748	3.76624			Clic1	4.47817	4.37229
		Bcl11b	5.81258	5.32753					Ccno	0.606983	0.556644									Ctbp2	3.69072	2.12934			Clk4	3.01166	3.09751
		Bcl2	4.1513	5.06327					Ccsap	0.278371	4.45977									Ctsf	2.5588	3.36367			Cln8	3.32127	5.24508
		Bin1	1.5499	3.18344					Cd274	5.36078	5.22287									Cttnbp2	4.52403	2.66875			Cnksr1	1.8699	3.40428
		Bloc1s3	5.45129	4.74783					Cd36	5.94846	6.341									Cul4a	3.1443	1.18528			Cnmd	1.58965	3.759
		Bod1	7.12515	4.72164					Cd9	7.24142	7.18851									Cx3cl1	2.00239	2.80325			Copa	5.58345	3.37286
		Bod1l	5.57719	3.7056					Cdc14a	4.3522	4.18717									Cyld	1.74724	2.36516			Coq8b	2.59912	2.3302
		Bphl	2.1036	2.33145					Cdc37l1	4.21282	3.80736									Cyp2s1	0.817375	3.77077			Cpeb2	3.36781	2.62533
		Brap	4.9199	5.25831					Cdkn1a	6.15677	7.60177									Cyp2u1	3.6485	3.16089			Cpeb4	4.52477	5.18676
		Brsk2	4.53677	3.58546					Cdon	4.07976	4.88523									Cyth3	2.10144	2.71201			Cramp1l	0.70636	3.42347
		Btbd2	6.93569	3.46635					Cebpz	3.18404	5.25202									D930020B18Rik	4.37229	3.5201			Creb3	2.32799	3.05765
		Btbd8	4.34665	4.15213					Celf3	5.59297	5.35663									Dab2ip	2.65348	2.54496			Creb3l2	3.14901	5.87045
		C2cd3	3.94919	3.74396					Cemip2	4.08533	3.36736									Dcdc2a	8.41581	7.52814			Cyp51	4.40347	2.73021
		C530005A16Rik	1.18817	3.45474					Cfap69	7.05214	5.03358									Def8	3.82542	0.4198			D430020J02Rik	0.269858	6.09684
		Cables1	3.93311	2.80161					Cfap74	3.68492	3.85443									Dglucy	4.69596	3.36513			D730003I15Rik	2.37056	0.576567
		Cacnb3	2.91775	5.86924					Chaf1b	2.17359	1.98287									Dnajb13	3.619	3.13027			Daam1	4.03233	4.81193
		Cad	5.47693	0.954537					Chd1l	3.06314	5.4214									Dnali1	3.77506	1.21926			Dcaf1	3.48131	4.01394
		Calcoco1	4.8915	4.81445					Chp1	3.63093	1.00134									Dynlrb2	2.32271	3.65379			Ddx3x	3.68561	5.92873
		Camsap1	6.50029	5.02846					Chpf2	4.2671	2.31328									E2f1	4.78621	4.51608			Dgkd	4.09712	5.42946
		Capn2	5.08288	3.63071					Chst8	4.82263	5.68162									Ebf4	5.57282	6.60493			Dgkg	4.28338	5.96067
		Capsl	3.5831	3.35433					Cic	5.5081	5.44807									Ebpl	3.58789	2.32025			Dhx33	5.13267	5.2797
		Car2	2.80207	5.77745					Cidea	5.59949	6.94814									Eci1	4.99666	2.8012			Dipk1a	0.589725	3.55714
		Cbfa2t3	3.85365	3.34015					Cinp	3.39137	5.75631									Efna3	7.66082	7.15126			Dipk2a	5.99566	4.59431
		Cbs	2.33169	3.35852					Cisd2	2.60056	5.79407									Efna5	7.02042	5.66906			Dleu2	3.61822	4.08397
		Cbx4	7.52471	6.44358					Clasp1	5.34578	3.82894									Ell2	5.08525	4.45649			Dlg2	5.48473	9.64712
		Cbx7	3.59077	4.16341					Cldn3	3.40593	5.93444									Enpp1	4.53267	2.36132			Dnaja1	2.43362	2.52274
		Ccdc117	3.5161	5.09927					Clic4	3.63185	4.42177									Epb41l4b	3.93675	0.307862			Dnajb14	4.95948	4.60508
		Ccdc126	3.31455	3.52763					Clp1	4.44996	3.92386									Ethe1	2.56428	3.51761			Dnajb2	3.66484	2.62173
		Ccdc146	3.72013	3.74699					Cltc	6.49619	6.03492									Etv3	5.04457	4.33362			Dnajb9	1.45115	3.65173
		Ccdc151	4.95889	2.70307					Cmah	3.77766	4.50107									Exoc2	4.18574	2.32037			Dnajc12	4.38186	3.00336
		Ccdc74a	4.3133	3.90223					Cnih4	5.01117	5.07407									Extl1	4.0697	2.67669			Dock8	6.38459	5.03688
		Ccdc89	3.87317	2.61406					Cnot1	4.346	2.05875									Fam53c	6.96948	3.84304			Dot1l	2.43444	3.69827
		Ccdc92b	7.16957	4.00151					Cox10	2.57691	4.70221									Fam76b	3.71967	1.67195			Drg1	4.73272	5.82484
		Ccdc96	3.6231	3.06622					Cox5a	5.95166	6.08041									Fanca	3.55112	4.40937			Dusp14	6.43195	6.12661
		Ccser1	5.66044	4.28574					Cpeb4	5.96065	4.42589									Fn3k	1.50413	3.59529			Dusp3	0.40351	2.33225
		Cd276	4.29398	4.2605					Cplx2	4.59175	3.51319									Frmd3	4.68398	0.87622			E130215H24Rik	1.17842	2.72226
		Cdc73	6.18516	3.75625					Crb3	3.28243	4.79969									Fut10	5.67799	3.89481			Ece1	6.14598	2.44025
		Cdh15	4.61573	3.91799					Creb3l2	2.84127	6.12271									Fut8	3.94083	5.0496			Efhc2	2.06659	4.70322
		Cdh4	6.06527	4.60268					Crocc	5.26763	5.98638									Gas2	3.25005	1.90294			Efr3b	5.7074	8.58103
		Cdk16	6.40517	6.66837					Cry1	3.2531	6.49314									Gatad2a	5.42651	5.00893			Ehd1	3.02426	5.83986
		Cdk17	6.34081	5.72518					Cry2	6.44439	6.64164									Gcdh	2.00945	2.45616			Eif1	3.73317	4.21887
		Cdk5r2	6.40583	3.27797					Csnk1d	5.06733	3.68925									Ggh	0.00239446	3.0828			Elof1	0.301942	5.40503
		Cfap100	4.65649	3.38677					Cspp1	2.06099	4.34795									Gipc1	3.83607	3.83462			Emd	4.43981	3.37493
		Cfap126	5.58998	4.0467					Csrnp1	3.71515	5.87473									Glb1l2	7.50483	6.55186			Eno1	5.07698	2.49666
		Cfap57	4.30925	4.56679					Ctnna1	3.69405	5.46948									Glo1	4.63722	3.02955			Epb41l1	0.926016	3.19074
		Cfap97d2	3.30525	3.06228					Cyp51	2.84761	3.60324									Glrx2	1.87156	3.43219			Epc1	3.66332	4.83266
		Chchd6	6.36553	5.46086					D230025D16Rik	5.08584	4.64684									Gm13185	3.43244	1.72984			Epc2	2.43109	2.10306
		Chd8	2.77283	3.08488					D430020J02Rik	3.76424	4.84382									Gm20632	0.745318	2.4164			Epha7	1.64831	5.94997
		Chic2	5.0717	5.88548					D8Ertd738e	4.18449	6.16912									Gm20700	3.21073	1.81517			Ephx4	5.32902	6.31814
		Clasp2	6.3945	3.32889					Daam1	2.39926	4.41301									Gm31938	4.38614	4.7984			Erbin	4.5987	5.29222
		Cldn9	7.16531	4.67929					Dagla	3.25434	4.65206									Gm38250	2.41299	3.22661			Etf1	0.625136	5.4582
		Clic3	2.728	3.48311					Dapk1	6.01574	4.86735									Gm3896	4.89666	4.81131			Etnk2	3.12884	2.78986
		Clptm1l	6.53268	3.34442					Dclk1	2.26669	6.6121									Gm4925	2.69688	2.33745			Etv5	3.84086	3.65683
		Clstn1	10.5064	3.16662					Dclk2	6.0724	4.67675									Gm8234	2.95032	2.67154			Exoc6b	6.86581	6.64103
		Clstn2	8.73619	8.27763					Ddr1	3.8961	5.12767									Gprc5c	6.82815	5.36034			Fahd1	5.61848	4.48918
		Clybl	3.60207	1.04167					Ddx3y	4.43994	3.79285									Gramd1c	7.47058	6.44834			Fam214a	2.9911	4.51503
		Cmpk2	6.86003	4.71379					Ddx41	4.22504	4.96998									Gse1	2.23826	1.30895			Fam219a	3.91949	5.73996
		Cnga2	6.91509	7.7614					Dek	3.20507	4.41278									Gstk1	4.0844	2.56658			Fam222b	3.02802	4.56281
		Cngb1	7.32035	6.83095					Desi2	4.94375	4.99576									Gstm4	4.21474	2.34476			Fhad1	3.82402	2.14636
		Cnih2	0.70895	4.1471					Dgkd	5.6639	3.13842									Gsto2	0.450506	2.53246			Fhl1	1.18637	2.80038
		Cnksr3	2.6292	3.20347					Dgkg	5.12592	5.63172									Gtf2e1	4.09165	3.18667			Fnbp1	4.82234	0.745776
		Cnot6	5.84613	4.24095					Dgkk	5.03472	6.09959									H1f0	4.87264	4.98089			Fndc3b	4.38972	2.09023
		Commd4	5.43468	3.10204					Dhdds	0.949395	2.77787									H2az2	5.29746	4.43072			Fpgt	3.47447	2.1266
		Coq10a	7.4273	4.18115					Dhrs3	3.74879	5.01886									Hadh	7.35278	3.44704			Fzd3	4.58848	5.23869
		Coq2	6.90915	5.08923					Dhx40	4.19281	5.29847									Haus4	1.79233	1.99829			G6pdx	3.19954	5.89397
		Coro2a	4.61821	3.98731					Dipk1a	4.06925	3.29222									Hdac9	4.17202	3.62926			Gabarapl2	4.393	3.34371
		Coro6	1.51793	1.5681					Dleu2	3.41761	5.59041									Hdc	0.583952	3.96035			Gcnt7	4.77777	4.18098
		Coro7	3.4609	4.62784					Dlg2	4.66804	6.25042									Hes6	5.71427	2.30211			Gid8	1.78651	2.87925
		Cpd	6.64371	3.53406					Dmkn	4.70559	6.03694									Hint2	4.74648	3.534			Glul	3.23305	3.5295
		Cpeb1	3.70211	3.68876					Dnajb2	2.68986	4.05751									Hjurp	7.12016	4.52092			Gm10369	1.1859	3.72082
		Cpox	4.77199	5.26578					Dnajc12	2.77236	3.17578									Hltf	2.45543	3.53516			Gm15912	2.41565	0.698953
		Creb3l1	5.91352	5.75048					Dner	6.48023	7.53687									Hnrnpm	5.28803	4.09476			Gm16150	2.86963	0.376183
		Crmp1	3.12732	3.34095					Dock11	6.09891	4.50072									Hpcal4	3.62505	3.46693			Gm17733	2.77288	1.83052
		Crym	4.27119	6.22973					Dock8	4.04834	6.96717									Hsd17b11	3.22248	2.66077			Gm35082	2.45897	3.79435
		Csad	4.13457	0.894672					Dot1l	3.95331	5.64303									Hsdl2	4.24281	3.04664			Gm42858	2.11512	3.04987
		Csnk1g3	6.21563	0.572666					Dpysl3	5.47491	7.3066									Hyal3	3.61085	3.04124			Gm43011	4.28162	4.46763
		Ctbp1	8.29908	4.51894					Dusp14	6.03185	6.55232									Ifit2	3.34601	4.41984			Gm43175	2.53379	3.74934
		Ctdp1	6.52187	4.08276					Dusp4	3.41749	5.06024									Inpp5b	4.28297	2.37582			Gm45902	3.34742	4.80295
		Cuedc1	4.59824	3.30349					Eapp	3.30495	4.95468									Inpp5k	6.54796	6.58805			Gm47874	1.11928	1.19636
		Cx3cl1	4.39983	3.96172					Ece1	7.1701	6.27584									Irak2	3.35854	3.23823			Gm4869	4.32904	4.71371
		Cyhr1	6.61589	3.02775					Ecsit	4.59617	2.94693									Irf9	4.98995	2.3478			Gm48968	0.490053	3.48732
		Cyp20a1	3.94344	5.23544					Edem2	4.05128	5.63251									Itgal	4.56001	0.233442			Gm49937	2.62573	2.89519
		D3Ertd751e	4.71929	5.13233					Eea1	3.83667	3.95807									Jph3	6.27383	4.79441			Gm49975	0.0452285	3.43248
		D930020B18Rik	3.91886	4.95675					Eepd1	2.8078	3.91781									Katnal2	1.90246	3.0503			Gm50169	1.73789	2.57815
		Dab2ip	3.61935	3.74483					Efr3b	7.77192	7.96431									Kcnip4	3.36422	3.16079			Gm5069	2.65522	1.78482
		Dcaf4	2.38406	4.55715					Egr1	5.8003	7.58477									Kcnk10	5.88019	4.80901			Gm7160	0.635483	1.61607
		Dcdc2a	6.86788	6.28676					Ehd1	4.33117	4.16361									Kdsr	4.91322	4.12617			Gmip	4.42287	4.161
		Dck	3.54627	2.77065					Eif1	4.64686	6.91362									Kif6	1.85651	3.14924			Golga4	6.63656	6.03599
		Dcx	5.38759	5.47257					Eif1a	3.30522	5.15453									Klf3	6.49039	4.04056			Gpat3	5.18439	5.49616
		Dennd2a	4.04867	2.91416					Eif3b	5.53721	5.49314									Kmt5a	4.11131	3.04253			Gpd1l	2.95832	5.45413
		Dhcr24	3.87616	4.70561					Eif4b	4.00527	5.38944									Ldlrad3	4.86197	2.09622			Gpr137b	0.676641	3.21855
		Dhx29	1.94798	0.740885					Eif5	4.20808	2.51994									Ldlrap1	3.54648	2.97289			Gpr137b-ps	0.50043	0.654507
		Dhx36	5.18163	5.00305					Elac2	2.72921	4.19905									Lgals3	5.85349	4.21086			Gpr158	3.4653	4.24009
		Dnajb12	3.09915	3.70323					Elof1	6.14358	5.46522									Lgmn	5.74444	4.52192			Gpr37	3.85487	5.895
		Dnajb13	5.63321	2.56985					Emp3	4.70602	1.82382									Limk2	6.23409	3.345			Hagh	4.29376	6.49765
		Dnajb3	3.68921	4.21058					Endov	4.02013	2.97194									Lingo1	5.5033	5.0881			Heg1	5.49701	5.12403
		Dnal4	4.10642	5.82759					Eno1	6.3638	6.0262									Lingo2	5.48289	4.40339			Hexim1	2.37707	2.46103
		Dnali1	5.23547	3.81614					Eny2	1.32508	4.11458									Lrch2	3.15452	2.40262			Hivep2	1.5483	2.16213
		Donson	4.54333	4.66706					Epb41	3.63571	5.52748									Lrp1	3.71499	3.16167			Hmgn3	2.08892	4.72798
		Dpysl5	4.26595	4.74098					Epc1	4.19151	3.59319									Lrp6	5.87111	3.14028			Hnrnph2	2.51732	1.19258
		Dtx1	8.01673	7.57837					Epcam	5.97827	7.9268									Lrrc45	5.04238	3.15549			Hpcal1	3.80767	3.12965
		Dtx3l	1.43983	1.67747					Epha7	4.66453	7.29938									Lrrc8d	6.06835	4.371			Hrk	3.8418	3.37762
		Dusp5	7.01644	4.32369					Eps15l1	3.51834	2.34147									Lrrn2	4.28144	4.5803			Hsf2	3.32719	4.97386
		Dusp8	4.71877	4.28391					Erbin	6.72091	3.19552									Lrrn3	2.09988	1.16893			Hspa14	3.24267	3.80403
		Dvl1	7.15758	5.09705					Etf1	3.89847	6.2358									Lurap1l	1.8913	2.25478			Hspa4l	5.14282	3.99967
		Dync2li1	3.55006	4.80464					Etv5	4.47884	1.68394									Lyrm7	3.59852	0.82989			Hspa5	4.56332	6.68101
		Dynlrb2	4.83021	4.37035					Exoc6b	6.76341	5.79758									Mad2l2	1.78525	4.21343			Hspbp1	0.374866	0.875622
		Dyrk2	6.22814	4.66887					Fahd1	1.96308	2.48611									Maf1	4.17557	4.8977			Hsph1	4.16311	3.39526
		E130308A19Rik	5.49864	4.32821					Fam124a	5.57002	4.96714									Maoa	7.61116	1.49028			Htt	3.56702	3.39793
		Ebf3	7.13714	4.58894					Fam133b	3.45342	2.16884									Map2	4.73267	2.39345			Igfals	2.3723	3.20112
		Ebf4	5.41192	4.72674					Fam135a	5.16474	5.86209									Mapkap1	5.7533	5.70704			Il10rb	3.35164	4.24022
		Ebpl	1.15434	3.0974					Fam219a	3.90113	4.13403									Mast1	4.60774	0.143873			Inpp4a	2.95083	0.996624
		Edem1	5.41947	4.80119					Fam222b	4.69546	5.28892									Mbnl3	3.92711	4.29098			Inpp5f	5.14411	3.49065
		Eed	6.30315	2.03972					Fam83h	1.81299	4.503									Mbtps1	5.74086	4.21178			Iqsec1	2.14389	2.74568
		Eef1a2	4.54369	2.59364					Fbxo10	5.61045	3.8924									Mccc2	3.14707	2.82487			Irs1	2.05611	4.52359
		Eef1akmt2	5.82489	4.72598					Fbxo34	4.3177	4.353									Mcm5	3.21379	2.90257			Ist1	3.95641	5.19544
		Eef2kmt	3.95341	2.59122					Fbxw11	5.5429	4.32548									Mcm9	5.4513	4.11661			Jup	3.37893	5.77104
		Efna3	6.16699	4.16993					Fetub	7.09031	7.4829									Mef2b	5.44727	4.10618			Kat2b	3.99427	4.08917
		Efna5	3.13761	2.53674					Fgf12	2.86712	4.72184									Memo1	2.06803	1.23511			Kcng1	3.54788	6.80774
		Eif2ak3	6.22444	4.09253					Fhad1	5.47325	5.38458									Mettl8	1.84545	3.47717			Kcnh6	2.71071	5.34296
		Eif4e3	0.361141	2.30605					Flcn	6.00455	2.88276									Mgat4b	8.20207	4.91227			Kctd9	2.00539	3.36582
		Ell3	1.72768	4.18759					Flnb	4.76266	2.79197									Miga1	5.03303	1.66811			Kif2a	3.25654	3.35581
		Emx2	4.7555	4.73599					Fnbp1	4.70637	4.06572									Mmab	2.84008	3.63982			Kirrel	6.53695	6.02434
		Entpd2	3.75568	1.14726					Fnip1	1.9815	4.63292									Mmp16	4.69894	3.6511			Kirrel2	8.3209	6.55207
		Eomes	1.92362	5.24394					Fos	5.65267	7.39903									Mpig6b	4.10257	2.78432			Ksr2	5.95677	5.2322
		Epb41l4b	3.60116	4.66882					Fosb	5.44404	6.52947									Mpv17	1.72876	3.74594			Ktn1	1.94602	1.80728
		Ephx4	5.8635	4.38608					Frmd4b	4.75742	5.46979									Msh3	3.57475	2.89132			Lancl2	4.62058	4.35959
		Erich3	1.08727	3.19644					Fzd3	2.48091	4.49967									Msl3	2.08155	2.41112			Lias	4.4565	2.73705
		Erlin1	2.2931	5.08239					Gak	3.37904	2.58044									Mslnl	6.38431	5.15147			Lifr	3.73225	4.7976
		Etfbkmt	4.7539	4.30037					Galnt16	4.85971	5.46625									Msra	5.26894	1.57781			Lin37	2.15183	3.00654
		Etv3	4.27869	4.33127					Gap43	4.62781	6.96877									Mtg1	1.89105	1.13034			Lmna	5.31036	3.56344
		F8	4.55654	2.42089					Gas5	2.35929	0.410579									Mttp	8.50899	4.42346			Lncbate10	2.61413	6.10898
		Faf1	6.45143	5.31434					Glce	4.3113	5.88912									Muc13	7.71148	0.601862			Lrrc3b	5.99679	6.7905
		Fam102a	6.20844	4.70344					Gm3375	2.53604	1.50772									Mvk	3.19876	3.38508			M6pr	3.30129	1.35934
		Fam13a	5.11496	4.72269					Gm43011	3.10428	2.88383									Myo1e	0.50801	1.58772			Map1s	4.49607	4.63804
		Fam168b	6.45705	2.83456					Gm4869	4.07358	6.49101									Nadk	1.13998	4.69117			Map9	3.83102	3.61225
		Fam171b	6.61821	5.2415					Gm49759	4.34447	4.54962									Nek3	2.54872	3.13944			Mapk6	2.83958	4.3649
		Fam172a	2.62496	5.32916					Gm49937	3.68502	3.29785									Nt5c2	4.1858	2.91608			2003-03-01	2.51558	3.03833
		Fam185a	3.211	5.33613					Gna13	4.15162	5.07193									Nt5c3b	2.57935	3.76764			2007-03-01	3.62837	2.43556
		Fam193b	3.6195	1.77394					Gng4	4.9495	6.3097									Nuak2	3.8331	1.73351			Mast4	5.09103	6.11573
		Fam217a	1.64468	3.22219					Gng8	4.70116	2.31183									Nudt14	0.439475	2.46439			Metap1	1.31869	3.12902
		Fam234a	5.28976	5.48382					Gnl3	4.41723	5.09144									Nudt2	3.70088	0.509323			Mfge8	4.59084	6.86016
		Fam53c	6.52182	4.37555					Golga4	6.74034	7.56882									Nup210	3.45815	4.20501			Mfn2	5.34154	5.89464
		Fam91a1	6.9139	4.42164					Gorab	4.41232	4.48703									Nup214	5.2268	2.77811			Mir22hg	3.01906	1.52914
		Fam92b	6.19736	3.0272					Gpat3	3.13446	6.02457									Oat	8.3289	4.29837			Mkln1	3.91697	4.30385
		Fbxl14	5.22071	2.88205					Gpatch11	5.37159	4.43949									Obsl1	2.19868	1.57327			Mlip	5.41166	5.03936
		Fbxw8	6.88971	6.60036					Gpbp1	4.08019	3.80739									Ormdl3	6.05953	4.95385			Morf4l2	3.22785	0.983628
		Fgf9	4.25917	3.72471					Gpd1l	6.19447	7.88523									Otulinl	4.41826	3.17099			Mpp3	1.49314	1.05013
		Fgfbp3	4.42405	4.39161					Gpr137b	3.37988	3.42579									Parn	3.991	1.60291			Mrpl17	2.73411	4.78595
		Fkbp4	4.54657	4.68794					Gpr137b-ps	3.47067	0.319049									Parp14	0.713844	3.319			Mtcl1	2.66403	2.92002
		Fkbp9	4.73902	1.99634					Gpr158	6.72557	3.87561									Pcca	4.64801	3.89392			Mtf1	2.92134	2.01382
		Flrt1	6.45786	4.50108					Gpr162	4.45438	3.15389									Pcdhb20	4.23031	2.87905			Mthfd1l	3.47786	2.92223
		Fmn2	3.84674	2.05495					Gpr37	4.83868	6.37582									Pcdhb7	2.76753	2.11078			Mustn1	0.912199	7.70871
		Fmr1	6.34707	4.46205					Gramd1b	0.774494	2.87588									Pcyox1	5.3472	4.13123			Naa25	1.51771	4.41313
		Foxj1	4.82931	2.96833					H2-DMa	2.50666	3.53185									Pcyox1l	3.5164	0.908658			Napepld	3.35947	3.61561
		Foxp1	4.56092	5.25206					H2-M10.2	3.84239	5.37107									Pdk2	3.35172	4.49437			Natd1	4.35405	2.43707
		Fubp1	4.35183	4.57293					Hagh	4.22976	6.56082									Pdxk	0.609831	3.45585			Ncor2	2.43963	3.45443
		Fut8	5.40437	6.33633					Hap1	4.57578	7.44069									Pepd	6.58008	4.02362			Neat1	0.964007	1.22108
		Fxr2	6.7282	4.24585					Haus2	2.80311	3.42059									Pex5	2.32533	0.359917			Nedd9	5.29166	2.18588
		Gas1	7.23711	1.98267					Hcfc1	2.69502	4.63629									Pfkm	4.76364	4.42727			Nf1	2.66154	4.38789
		Gas6	4.09326	5.58094					Hdac5	3.4611	5.12782									Phactr1	5.70909	4.42466			Nfkbia	4.77739	5.44933
		Gatad2a	7.95358	4.37344					Heg1	3.4862	4.47117									Phka1	5.80753	4.59129			Nfu1	3.50272	4.86381
		Gcdh	3.7267	3.5549					Herc4	2.49829	3.61122									Phyh	4.47492	3.87831			Nfx1	3.83456	2.57843
		Gclm	7.36799	5.60963					Hif1an	4.23289	4.65499									Pifo	4.74708	1.15886			Nmt2	1.85505	0.723494
		Ggh	4.38171	1.45247					Hivep2	4.93445	5.23888									Pik3ip1	4.15713	1.88606			Nppc	5.19963	7.57908
		Gipc1	3.68984	4.36933					Hmces	2.67383	3.23659									Pkp2	4.44278	2.17047			Nr4a1	7.73489	6.86302
		Git1	4.93073	3.75254					Hook2	4.17253	4.61123									Plaat1	2.74754	3.55029			Nrde2	4.48218	4.85498
		Glb1l2	6.66981	5.29448					Hook3	3.75178	4.19159									Plekha7	2.23465	3.82171			Nt5dc1	4.09071	4.55774
		Gldc	0.530644	5.1702					Hopx	3.4666	2.59348									Pllp	4.38908	0.625901			Nubp2	3.05911	2.76888
		Glo1	6.01188	4.76108					Hpcal1	5.32238	5.42006									Plscr1	5.60962	3.66742			Nxpe3	3.59483	3.98839
		Glrx5	5.57494	6.18983					Hs3st1	5.34611	5.35479									Plxnb2	6.24482	4.28567			Oaz2	4.67766	2.45982
		Gm10101	4.88002	3.32949					Hsd17b12	5.37398	4.70278									Pon2	4.3508	3.84969			Oaz2-ps	1.39286	2.89442
		Gm10134	1.27154	0.660794					Hspa14	4.76213	1.93067									Ppp1r1a	1.27646	4.54385			Ocln	3.3195	2.63295
		Gm11992	6.15501	4.10947					Hspa4l	4.5685	6.07682									Ppp1r3b	5.40505	2.80535			Osbpl9	4.40919	3.15564
		Gm19500	0.373119	2.84603					Hspa9	3.13981	2.27119									Ppp3ca	7.1853	4.82391			Oxnad1	3.2906	2.67469
		Gm31938	4.46345	4.89389					Hsph1	6.57431	5.9976									Prkaca	4.40349	2.34343			Pafah1b3	3.86641	3.0507
		Gm4969	0.835355	4.84683					Idh1	4.55082	4.04565									Prr15l	5.06106	3.57463			Pak3	5.39214	2.99612
		Gm6201	1.95247	2.90836					Idh3a	3.72399	4.67654									Psmb10	5.97452	3.67727			Pak6	3.89677	3.40032
		Gm6658	2.70618	4.21795					Ids	4.07134	3.36799									Ptp4a3	5.83215	5.01939			Paqr9	1.51322	3.71241
		Gnaz	0.126358	3.92666					Ifi30	4.86467	5.60292									Pygl	6.2708	2.16194			Parp16	2.4754	0.79288
		Gnb1	11.437	5.36571					Ifrd1	1.7581	4.8485									Pygo1	5.8319	5.30858			Patl1	1.44939	3.6556
		Gnpda2	4.34744	3.28302					Igf2r	1.80325	4.98722									Qdpr	4.67842	4.19758			Pbx3	4.07025	2.09769
		Gprc5c	4.66471	6.2731					Igfbp5	2.8933	6.67544									Rab3d	2.52741	2.34779			Pcbp3	3.29927	4.08332
		Gramd1c	6.65122	4.93939					Ik	2.74224	4.68308									Racgap1	3.20534	4.97821			Pcdh10	5.37099	6.83925
		Gramd4	5.42908	2.6084					Impa2	4.6475	4.55751									Rad51d	4.04392	2.10963			Pcp4l1	8.96032	10.3289
		Grb2	5.38094	4.76824					Inpp4a	5.1481	6.31952									Rassf4	6.81938	4.44787			Pcsk1	4.57186	6.92967
		Grik5	6.34163	4.13026					Inpp5f	6.18506	4.37993									Rbm11	1.00783	2.32017			Pdcd6	4.68889	2.92339
		Grsf1	8.14745	5.46189					Inppl1	4.60448	3.86538									Rdm1	3.24957	2.90947			Per1	2.87905	3.01615
		Gsk3a	6.40944	4.35024					Iqsec1	3.72406	2.35845									Reep6	5.61998	3.57032			Pfkfb2	2.79257	2.38685
		Gsn	4.50657	5.08664					Ist1	5.51609	3.66326									Reg3g	8.03582	6.30962			Pfkp	4.99751	4.13346
		Habp4	5.74426	5.36203					Itpkb	2.19007	4.55691									Retsat	5.78327	3.162			Phf2	2.11964	3.73329
		Hcn4	6.29983	2.26892					Itprip	3.5631	4.00676									Rfxank	1.12954	1.09396			Phtf2	5.19485	5.55167
		Hdac11	5.0983	2.12337					Jarid2	4.55652	5.6016									Rhbdf2	4.34268	2.87309			Pkib	5.13505	0.64005
		Hdc	3.75708	4.18185					Junb	6.10577	6.81708									Rnaseh2a	3.36265	2.65515			Plcxd3	3.75444	4.89304
		Hdgf	7.78898	4.87552					Jup	5.96821	7.22382									Rnf185	6.16092	3.61361			Plekhm2	2.08242	4.19844
		Heatr5a	4.14953	3.56439					Kalrn	3.25627	4.07345									Rnf20	5.2243	0.904857			Plod1	2.75352	5.37241
		Herpud2	6.71225	6.50663					Kansl3	3.81094	5.3702									Rpap1	4.32234	3.14221			Plp2	2.65046	2.54335
		Hexdc	3.17243	2.28703					Kat2b	3.64481	4.16017									Rpe	2.33068	1.52372			Plppr1	4.1244	3.35547
		Heyl	5.51053	4.06794					Kat7	4.11767	4.80067									Rps6kl1	4.08421	3.82379			Pmm1	1.88958	3.77822
		Hip1	5.81164	5.50748					Kcng1	5.75521	4.87909									Rtel1	1.84259	2.93221			Pofut2	4.10791	2.60341
		Hjurp	5.66484	3.41127					Kcnh6	2.07899	4.80738									Rtp1	7.29584	3.75828			Pole4	2.36821	2.35305
		Hlcs	4.61519	3.82001					Kcnmb3	4.19036	5.64037									Rufy1	5.41258	2.80965			Pop4	4.44201	4.6951
		Hmox2	3.63097	4.1882					Kctd1	4.77349	4.88148									Scaper	4.72163	3.67285			Ppcs	1.97949	1.91578
		Hnrnpd	6.66425	3.50687					Kctd9	2.21134	3.36127									Sema4g	4.67926	2.69608			Ppp1r14b	2.6654	3.23206
		Homer2	4.07205	5.5552					Kdm6b	2.2683	2.65061									Sephs1	2.09037	1.95218			Ppp2r2c	3.84473	5.20967
		Hras	6.53771	4.79744					Kif1a	7.02839	6.35759									Sgpp1	7.51822	3.49036			Prkar1a	5.39888	6.53931
		Hsd17b7	3.91391	4.7286					Kif5c	1.59496	3.23066									Sh2d3c	4.60723	2.40453			Prxl2a	6.03476	5.33091
		Hsdl2	3.6426	4.89831					Kirrel2	6.53515	7.90918									Sh3bgrl3	2.55034	3.48735			Psma5	3.8106	3.08271
		Hspb11	4.38397	2.46485					Klf10	4.61327	4.39664									Sirt5	2.41053	3.16969			Psmc1	2.07051	3.45739
		Hus1	3.12934	5.25663					Klf6	3.44385	5.92769									Skap2	2.98843	0.713715			Psmd11	1.77339	2.91648
		Hyal3	2.04351	4.1299					Klhl24	5.71346	2.59564									Slc25a10	5.59196	4.70842			Psmd12	2.18472	2.01667
		Icmt	6.55704	6.75435					Krba1	5.67394	2.83919									Slc29a3	3.19619	3.94062			Psme4	1.41871	3.72599
		Ier5	5.00586	5.02065					Ksr2	3.90643	4.33071									Slc39a11	3.72626	3.72563			Ptar1	4.2934	4.5388
		Ifit1	4.01913	3.06515					Lclat1	6.05157	4.41252									Slc50a1	3.61539	3.322			Ptpn2	4.58001	2.73851
		Ifit2	4.56232	2.42367					Ldha	4.13796	4.83546									Smarca2	5.27827	3.71354			Purb	4.61135	3.31267
		Ikzf2	3.12186	3.59277					Leng8	3.76983	5.81979									Smim5	0.150615	3.53988			Pvr	3.42402	4.43142
		Inpp5k	4.83372	3.16442					Limk1	3.577	5.95248									Sorbs1	1.36677	3.30281			Rab30	0.951874	4.47977
		Ipmk	7.17706	5.87009					Lmna	5.43573	4.33358									Spag16	2.3432	1.26331			Rab33b	4.39423	3.57738
		Isoc1	3.90835	5.10883					Lmo2	4.98199	3.69534									Spag8	2.53664	0.906743			Ran	4.32923	3.73174
		Jag1	6.81898	4.09705					Lncbate10	3.94447	3.89009									Spats2	4.01804	3.90357			Rasl11a	3.54791	1.66556
		Jakmip1	3.88353	3.43805					Lnpep	5.53144	4.12313									Spsb1	4.51431	4.73748			Rbm14	3.54536	2.50078
		Jdp2	4.05736	4.69909					Lnx1	0.669227	3.47712									Srd5a1	3.40184	1.93424			Rbm27	4.67084	4.02883
		Josd2	3.10418	2.68904					Lor	2.22137	4.89056									Sri	4.18785	3.58391			Rbm43	1.28173	7.89861
		Jph3	5.9054	4.1528					Lratd2	5.0541	3.02571									St3gal4	6.5712	3.89081			Rc3h1	0.968917	4.4414
		Jund	6.75908	4.58865					Lrig2	5.52265	1.38602									St6galnac2	5.22492	2.52387			Repin1	3.35229	3.54713
		Kat14	4.3273	4.50669					Lrpprc	5.66037	5.17102									St6galnac4	1.19592	2.6299			Rfx4	4.97138	5.50986
		Kcnh3	8.69335	5.76516					Lrrc1	4.13324	5.88498									Stbd1	4.59737	5.79864			Ric8b	7.30737	5.74905
		Kcnip4	3.78116	5.03689					Lrrc3b	4.4593	5.38324									Stox1	3.11133	3.96858			Rnd2	4.50821	4.99182
		Kcnk10	6.50302	5.85172					Lrrfip2	0.882922	4.19833									Svbp	2.17192	1.50948			Rnf113a2	2.07553	1.89735
		Kcnq1	4.98095	4.90279					M6pr	3.07836	7.03505									Syt16	3.91281	1.54989			Rnf150	1.13049	4.20712
		Kdm1a	6.9534	4.15612					Maff	2.39745	5.18916									Syt3	3.25735	0.910102			Rnf19b	5.88971	5.39724
		Kdsr	5.78816	2.06312					Mafk	4.87967	0.680794									Tada3	5.47017	0.460411			Rnh1	5.29044	4.92255
		Khdrbs3	5.22561	2.97534					Malat1	6.72462	7.27979									Taz	4.32861	2.47414			Rnpep	7.03237	8.9555
		Khsrp	5.65353	5.15259					Map1s	2.62014	5.42667									Tbc1d14	4.01488	1.92354			S100a3	4.2429	5.75514
		Kif17	5.42245	0.452817					Map2k3	3.83606	5.88059									Tbcd	4.52522	3.21316			S100a5	10.3136	10.8519
		Kif1bp	3.65855	7.42023					Map3k2	1.56131	3.94695									Tcp11l2	5.0895	3.6777			Sccpdh	4.87204	3.22057
		Kif3c	6.02172	4.62248					Mapk11	2.87403	5.61668									Tdrp	5.0379	3.51293			Scgn	6.22577	5.19976
		Klc4	5.4415	4.11404					Mapk6	3.97136	4.30422									Tet1	1.99826	3.41816			Schip1	3.95997	3.52116
		Klf13	7.26402	0.924244					2007-03-01	4.88025	3.06786									Tkfc	5.32964	2.76639			Scml4	2.45348	2.47818
		Klf3	3.42243	4.6631					Marcksl1	4.05734	5.55094									Tm7sf3	6.9776	3.42464			Scn3a	1.90152	3.65769
		Klhdc2	6.00438	4.82548					Mavs	5.14519	5.59164									Tmcc1	5.92465	4.06776			Scn3b	7.67501	3.99527
		Klhl2	4.83797	2.30494					Mcph1	2.48897	5.77016									Tmem106b	3.53977	1.99518			Sdc2	5.88656	4.74278
		Klhl5	6.51381	3.9462					Mcu	3.62565	3.03172									Tmem151a	5.84402	5.69946			Sdcbp	5.96272	6.97603
		Kmt5a	7.70802	2.3961					Med15	2.88463	5.7343									Tmem161a	3.17313	3.09636			Selenok	4.60436	3.98763
		Kras	7.48645	7.10091					Med22	5.26419	5.85976									Tmem164	4.16007	3.94191			Selenom	5.22523	6.94857
		Lamp1	9.75043	6.50506					Metap1	2.01651	3.11775									Tmem269	1.26346	1.21318			Selenos	4.23316	3.58524
		Ldb1	6.67658	3.08372					Mfap3	4.00137	4.89374									Tmem50b	4.88456	2.9362			Sema3e	4.46628	2.99994
		Ldlr	4.61202	3.03842					Mfap3l	5.36211	5.96505									Tmem9	3.06235	4.63327			Sema6a	3.96299	3.86946
		Ldlrad3	5.88366	4.17074					Mfge8	4.26305	5.27663									Tmem94	6.02615	4.85285			Sema7a	3.63529	8.25172
		Lemd2	7.58885	4.47084					Mfn2	5.58447	6.09321									Tom1	4.77492	1.17343			Serinc2	6.72929	3.67842
		Lgals3bp	5.95508	4.0301					Mib2	5.52944	5.65621									Tpo	3.22872	2.75475			Sertad1	3.9907	3.22697
		Lgmn	4.16336	4.59156					Micu1	5.91704	6.01641									Trarg1	5.92686	5.00799			Sgsm2	0.219567	4.92977
		Lhx2	8.2995	5.67786					Mid1ip1	5.49342	4.58323									Trim25	3.18573	1.89969			Shank2	5.12325	4.01237
		Lima1	3.98031	5.02929					Mir22hg	4.8281	4.06269									Triqk	4.87564	3.7604			Siah3	4.8838	2.13123
		Limd1	4.90324	4.34977					Mkln1	3.47064	4.68907									Trmt2b	4.59115	3.99192			Sin3b	1.37584	5.07639
		Lingo1	5.99722	6.15989					Mmaa	4.05385	4.25972									Trpm1	3.67835	4.49612			Sirt1	1.81565	2.92766
		Lingo2	4.90114	5.20839					Mpzl3	4.05709	3.37321									Tsnaxip1	2.11237	3.58964			Slc22a23	4.9303	3.26104
		Lpcat1	6.29529	5.11255					Mrpl42	4.68044	4.73353									Tspan14	3.62291	2.08811			Slc25a22	5.3933	4.69554
		Lpcat4	6.47237	0.325838					Mt1	6.30546	6.53765									Tspan15	5.50779	3.51283			Slc37a2	2.96012	5.73595
		Lrguk	6.55979	5.74258					Mtcl1	5.57824	4.93395									Ttc37	3.02426	3.74982			Slc38a2	5.08408	4.40069
		Lrp11	4.79268	7.87086					Mterf3	3.37461	2.78027									Tubb3	5.86348	4.59013			Slc39a6	3.8307	4.97222
		Lrp6	5.85311	3.75277					Mthfd2	3.08905	5.47911									Ubtf	3.79846	1.48604			Slc6a17	3.42133	5.74526
		Lrp8	6.0288	4.31943					Mtmr6	4.34779	4.59293									Ubxn11	4.64497	3.16978			Slc6a6	5.90737	7.09435
		Lrrc10b	7.8321	4.44077					Mustn1	3.1724	6.19999									Unc5b	1.43864	2.50198			Slco5a1	1.90862	4.19557
		Lrrc43	4.82767	3.08374					Myo1c	6.1079	3.71354									Uros	2.2225	3.00094			Snap25	5.78639	5.19298
		Lrrc59	5.03426	4.09952					Myo1d	3.7841	5.73722									Usp24	6.23744	3.77005			Snrk	4.74701	1.07564
		Lrrc8d	6.25937	4.63535					Myo9b	2.96116	4.32477									Vars	4.96192	2.34476			Sod1	3.99833	3.44767
		Lrriq4	3.97869	1.21315					Naa25	5.26131	5.28927									Vps33b	5.17406	3.99346			Sorbs2	3.695	1.12319
		Lrrn1	6.3495	6.28469					Natd1	3.29998	4.67254									Vps52	4.2679	2.87973			Spag6l	2.4026	1.94962
		Lrrn2	3.42146	2.4977					Nbr1	6.11305	4.36959									Vwa3b	5.57258	3.14257			Spata7	4.30912	4.62236
		Lsm14b	5.20241	3.69597					Ncam2	2.21781	3.58861									Wdr45	3.35376	2.14782			Specc1	2.92092	2.28801
		Ltbp2	2.24949	3.35474					Ndfip1	5.60739	7.15314									Xylt2	4.59997	4.84665			Spock2	5.41088	4.3678
		Ltk	4.42529	2.31623					Ndrg4	5.25406	6.56671									Zbtb7b	3.71241	1.66144			Srrm4	2.58572	3.67286
		Magi2	7.03981	4.06672					Neat1	3.72292	6.17716									Zc2hc1c	2.90495	3.32489			Srxn1	4.44336	4.77935
		Man2a2	6.34422	1.4691					Nedd9	3.59115	5.77516									Zfp362	1.50259	2.21888			Ssh1	3.98809	4.6689
		Manea	7.19296	4.69563					Nfat5	6.25473	3.05147									Zfp704	2.9511	2.97245			St6gal1	5.72075	3.389
		Maneal	6.61846	4.31815					Nfatc2	4.51835	5.99455									Zfp78	5.49123	3.52816			Stk38l	4.44064	3.57672
		Map10	4.83286	4.54903					Nfkbia	4.74319	6.17253									Zmat1	4.13821	3.64057			Stmnd1	3.32981	4.76579
		Map3k5	3.90636	2.05245					Nfkbid	4.12998	6.47465														Sugt1	3.25674	4.10632
		Map3k7	6.43944	4.2371					Nfkbiz	5.0917	4.27611														Sult4a1	5.20711	4.50405
		Map4k2	1.51383	4.23377					Nfu1	5.69052	4.71444														Sv2c	5.4763	2.79445
		Map4k3	7.28836	2.49349					Nipbl	5.01024	4.81875														Syt4	2.94172	4.21766
		Mapk1	5.90552	5.68497					Nlk	3.80327	4.87375														Taf7	4.13769	3.73537
		Mapkap1	4.01862	2.74935					Nmnat3	3.07918	2.34758														Tcaf1	3.72237	3.42639
		Mapkapk2	5.45658	4.55569					Nop10	3.75687	4.8953														Tceal9	4.27124	5.71085
		Mark1	4.97818	3.57309					Nop53	4.31582	5.27428														Tet3	2.47336	4.74866
		Mark3	6.3306	2.91573					Npepps	4.40402	5.42265														Timm17a	4.83612	4.88517
		Mast2	6.83001	5.05054					Nploc4	6.02018	6.71442														Tkt	5.32849	4.49563
		Mat2b	0.777586	5.46117					Nppc	2.50705	5.27738														Tle3	2.65486	6.50371
		Mbd3	4.99382	4.26869					Nr4a1	5.1147	8.74192														Tmem109	1.34135	5.07693
		Mbnl3	3.34333	4.85134					Nrde2	4.77832	6.18203														Tmem132a	1.21419	4.97235
		Mcl1	7.4523	0.570998					Nrg1	2.30991	4.42931														Tmem150c	3.6226	5.03353
		Mcm4	4.73987	3.4482					Nrp2	5.45975	3.84189														Tmem150cos	0.537019	5.3755
		Mcm9	6.75632	2.21049					Nt5dc1	4.99787	5.59356														Tmem251	4.10008	5.53793
		Mcmbp	5.18459	2.21443					Ntf3	4.6886	4.22337														Tmem43	2.33124	4.95958
		Mcur1	6.82589	4.5834					Nubp2	4.00225	3.64024														Tmem74bos	6.51178	5.24612
		Mdh1b	1.28953	2.34551					Nxpe3	3.73352	4.98601														Tppp	3.95812	6.80557
		Mef2b	4.78966	5.52979					Oaz2	4.77629	6.43613														Trafd1	3.08139	4.21667
		Memo1	5.63867	4.15858					Oaz2-ps	2.20328	3.58631														Trim45	3.20156	5.29146
		Mex3c	7.43393	3.82715					Ocrl	5.62812	2.92278														Trit1	0.795249	4.04268
		Mfhas1	7.03192	2.71863					Ogt	4.31528	5.57189														Trmt10a	2.9308	3.18902
		Mfsd4a	2.48473	4.4604					Oxnad1	4.38169	2.54926														Trp53inp2	3.99662	5.95099
		Mfsd8	3.41842	5.53613					Pak3	3.84423	6.10323														Tsc22d1	7.46794	7.56013
		Mgat4b	7.70472	5.56682					Pak6	4.59767	3.80907														Ttll1	4.5924	2.56528
		Mgst3	7.75063	6.54062					Pakap	2.43102	4.03522														Ttll12	3.69163	2.00588
		Mib1	5.84913	2.11497					Pappa	5.58077	4.63364														Ubap1	1.98409	3.75784
		Mindy2	6.59094	5.96704					Paqr4	3.76839	2.64119														Ubc	4.79246	6.00223
		Mir6236	7.52809	3.91266					Parp16	4.00114	4.11851														Ube2g1	4.52006	5.44236
		Mitf	2.73136	3.50539					Pcbp3	4.29694	3.94774														Ubl3	6.64988	6.99779
		Mlf1	5.70261	4.61626					Pcdh10	4.72145	7.68923														Ublcp1	3.49946	3.53291
		Mmp15	6.49626	4.93416					Pcp4l1	6.70146	6.30251														Ubxn4	3.79552	4.67821
		Mmp16	5.84332	4.81384					Pcsk1	6.20843	6.95317														Ubxn7	0.687355	5.59991
		Mob3b	5.94583	5.29095					Pcsk2	3.33426	6.19996														Ucp2	6.55678	6.99606
		Morn5	3.88353	2.25002					Pdcd6	4.64641	4.73994														Uhrf1bp1l	3.48207	5.96967
		Msh2	5.206	4.35305					Pde10a	4.59409	4.57697														Urb1	1.31103	3.04584
		Msi1	2.84867	1.96858					Pde4dip	6.04913	3.05548														Usp21	5.3308	4.1037
		Mslnl	6.88569	5.05702					Pde7b	4.05647	5.98506														Usp37	3.37381	3.53402
		Mtch1	8.61651	4.08664					Pdlim2	4.01526	4.74606														Utp3	1.70925	1.11845
		Mvk	3.82179	3.67676					Per1	3.25662	5.37263														Vgll4	3.67311	4.51736
		Mxd4	2.91009	2.8315					Per2	4.43692	4.85004														Vps18	3.85259	2.07529
		Mxi1	7.30948	4.25612					Pex5	4.00931	4.7187														Vps37a	2.52942	3.28379
		Mxra7	5.59927	4.05655					Pfkp	4.80194	6.3891														Vti1b	4.00204	4.17614
		Naa30	6.64388	4.94156					Pgs1	4.45429	5.84757														Xkr5	1.85147	5.21109
		Naglu	2.48514	2.36122					Phactr2	1.98827	5.26957														Ypel4	3.31122	3.22525
		Nbas	5.461	3.74131					Phtf2	4.16387	3.17694														Ywhag	0.668824	2.76678
		Nckap1	6.8671	5.91988					Pias2	3.1504	1.35823														Zbtb33	4.07462	3.40609
		Ncoa1	8.53802	5.61389					Pigx	4.77741	4.64202														Zc3h13	2.71656	3.35091
		Ncoa6	6.38876	5.94029					Pim3	5.39316	5.38079														Zcchc12	3.97278	5.04381
		Ncor1	6.55429	4.99193					Pitpnc1	0.685353	6.84898														Zdhhc8	3.96936	1.16659
		Necab1	3.91725	5.95222					Pkib	3.81685	4.76863														Zfand3	2.79918	3.22894
		Necab3	3.34656	4.80047					Plaat3	2.6236	4.17914														Zfp180	3.82218	5.12079
		Neo1	6.99151	4.60652					Plagl1	4.15684	4.73793														Zfp248	3.11463	3.91437
		Neto2	5.23523	3.11745					Plcxd3	3.06219	2.20919														Zfp418	1.54062	3.4452
		Neurl1a	6.96017	4.5364					Plekhm3	6.23201	5.03069														Zfp608	3.1279	1.81996
		Nfatc3	6.41097	4.68118					Plod1	4.12132	4.95797														Zfp655	2.19401	3.96313
		Nfyb	4.35581	2.4063					Plod3	3.71741	3.54504														Zfp69	2.27935	2.40479
		Nipal2	4.0613	2.3537					Pmm1	5.04028	6.3533														Zfp940	2.39788	4.61639
		Noct	7.51674	2.40658					Pofut2	1.64905	4.44572														Zfp948	1.11721	1.21959
		Nol4l	6.07052	4.74897					Polg	5.02687	5.69889														Zfp954	2.85264	3.25949
		Nptxr	7.62606	5.01383					Polg2	4.38855	5.14433														Zmat3	2.98662	2.77325
		Nqo1	7.25758	4.50714					Polr1a	3.54918	6.16871														Zmiz1	2.92121	4.06738
		Nrm	4.68242	2.5182					Pop5	5.93037	5.50257
		Nrp1	4.23864	5.22937					Ppa1	7.8865	5.87144
		Nsmce4a	7.23328	5.90822					Ppan	3.59008	4.34109
		Nt5c2	2.43847	5.81442					Ppat	1.5073	4.1776
		Nudt3	3.76617	5.70998					Ppcs	2.98199	0.932414
		Nudt4	6.17489	5.25268					Ppfibp1	4.15676	5.17294
		Nup210	5.81653	3.39176					Ppip5k1	4.352	5.71564
		Ormdl3	5.45207	4.87639					Ppp1cb	3.33669	5.87389
		Osbpl1a	1.22337	2.98169					Pqlc2	4.01192	4.82302
		Oscp1	1.67914	4.4652					Prkar1a	3.22964	6.70659
		Otud3	5.85229	4.0844					Prkcd	3.57706	6.51648
		Otud4	6.46761	4.83928					Prkcsh	3.09818	4.43943
		P2rx4	3.08718	5.26651					Prkrip1	3.89253	3.57172
		P4htm	2.78394	3.78756					Prr15	4.75267	3.94359
		Pacs2	6.42579	4.51714					Prrc2c	4.69401	4.3674
		Padi2	3.20883	1.99439					Prxl2a	6.39653	5.14531
		Paip1	4.91355	5.26298					Psen2	5.27964	3.82064
		Palm	6.2932	6.05187					Psmc1	4.40933	4.23358
		Panx1	0.105586	5.71419					Ptdss1	1.65098	5.40567
		Papss1	3.67786	5.89923					Ptpn1	5.29495	4.18175
		Paqr8	4.67379	4.59262					Ptpn6	1.91037	2.74638
		Pard3	6.91083	4.21453					Ptprn	3.94434	6.88194
		Pard6b	7.43076	4.2195					Rab11fip1	6.18781	7.17711
		Parp12	5.90375	3.21138					Rab39b	5.20429	4.0114
		Parp14	4.77521	4.53099					Rab3gap1	5.12914	3.90129
		Patj	5.31432	3.42835					Rad51c	4.05133	3.834
		Pcbp1	7.3707	4.13453					Ralgps2	4.68743	5.03077
		Pcbp4	2.5408	2.64052					Rapgef6	5.08912	5.11707
		Pcca	5.64856	4.63392					Rasgrp4	5.00682	5.32978
		Pcdh19	6.42499	2.00612					Rbm19	3.07571	4.70257
		Pcx	5.10181	3.07142					Rcan1	2.28634	6.51936
		Pcyox1l	5.11826	2.84399					Rdh13	4.61225	5.48902
		Peli1	2.78912	5.76984					Rell1	2.4826	4.23584
		Pex5l	7.72836	4.61527					Rgs20	4.14532	4.14398
		Pex6	6.83204	4.4658					Rhov	4.92058	5.7103
		Pfkm	5.71355	3.5622					Rlim	6.46966	3.55008
		Pgap2	3.05564	2.29602					Rnf216	4.86555	3.92398
		Phc2	7.0258	3.2628					Rnpep	3.99673	7.01865
		Phyh	2.49364	4.64728					Rptor	4.65505	4.39183
		Pi4k2a	6.99803	2.78502					Rrp12	4.65991	2.68424
		Pifo	5.93941	4.96224					S100a3	3.48026	4.58266
		Pik3ip1	2.99298	3.72769					S100a5	9.45029	10.5792
		Pink1	0.983428	6.37634					S100a6	5.34138	3.54381
		Pkn1	6.17895	1.89438					Safb2	4.59185	2.95632
		Pknox1	5.59176	3.83347					Sap30bp	3.44261	4.26772
		Pla2g12a	5.20474	4.7821					Saysd1	3.90672	3.49461
		Plaat1	4.01504	5.52308					Sccpdh	3.54085	4.16237
		Plcb3	4.26205	5.23334					Scg3	3.52238	5.2909
		Plekha5	5.54021	4.96767					Scgn	3.59366	4.72722
		Plekha7	4.35828	4.54276					Scn3a	5.22244	2.77376
		Plekhh3	5.1002	3.57542					Scn3b	6.44947	4.96688
		Pllp	3.69421	2.1106					Scn8a	0.0784121	4.05623
		Plpp6	7.00802	4.91191					Scyl3	5.6288	4.19119
		Plxna1	6.45254	3.58285					Sdcbp	5.96773	6.87322
		Plxna4	8.16526	5.54767					Sec14l1	4.95882	6.19136
		Pmepa1	5.34704	3.8736					Selenok	6.09804	5.33851
		Pnpla3	1.59261	3.02741					Selenom	5.2181	7.05749
		Pnrc1	7.09229	6.84203					Sema3e	3.26005	6.75383
		Pom121	6.63215	4.86335					Sema4d	4.1003	4.36473
		Pomgnt1	5.57703	4.79529					Sema6a	5.95095	6.10911
		Pon2	4.29981	3.78057					Sema7a	6.55194	8.23309
		Pou2f1	3.77844	3.65498					Serinc2	4.33452	5.92678
		Ppa2	3.50105	4.17968					Sertad1	5.39151	3.81747
		Ppfia1	6.77988	3.86716					Sesn2	2.34	5.99588
		Ppp1r13b	6.02483	3.18626					Sestd1	5.04934	4.56719
		Ppp1r16b	5.30311	1.59952					Setdb1	3.26133	4.2161
		Ppp1r1a	4.4326	6.09031					Sgsm3	4.48402	5.03233
		Ppp2ca	7.43194	5.12258					Shank2	6.12045	2.11838
		Ppp2r2d	6.72651	2.75348					Sik1	4.16252	6.8556
		Ppp3ca	6.50009	2.86599					Sike1	5.50877	4.08383
		Ppp3cc	5.55364	5.25748					Sin3b	4.40336	4.34771
		Ppp3r1	4.96787	1.50446					Slc14a2	4.39249	6.37087
		Ppp6r1	8.1118	1.1247					Slc1a1	2.89539	4.42747
		Pptc7	6.98005	2.45976					Slc25a44	4.35637	4.99818
		Prdx4	4.94494	3.38867					Slc29a4	3.48647	5.0148
		Prkaca	6.47385	3.87805					Slc2a4	3.66696	4.01923
		Prkar2a	7.04567	5.26836					Slc36a4	3.30391	3.58399
		Prkci	4.85349	5.23412					Slc37a2	1.15689	5.03206
		Prrc2b	7.84311	6.07815					Slc38a1	2.22646	6.75365
		Psip1	6.7801	6.86744					Slc38a2	6.31198	6.70292
		Psmg2	4.63512	3.38305					Slc39a6	3.39969	3.5911
		Ptov1	7.84878	3.41479					Slc41a1	4.37652	3.60185
		Ptp4a3	5.83013	2.33617					Slc6a17	4.86466	4.9911
		Ptpn13	6.60255	3.12495					Slc6a6	5.65727	2.95263
		Ptpn9	6.36541	4.67921					Slc7a1	2.65222	5.59557
		Pycr2	5.70119	2.78388					Slc7a6	3.64336	4.90949
		Pygo1	6.21658	6.26039					Slc9a9	4.91025	4.99534
		Rab11fip3	6.9742	1.40155					Smap2	5.02648	5.39443
		Rab21	7.18412	4.46071					Smc6	3.11689	0.86294
		Rab3b	4.74699	3.89025					Smg7	3.55775	4.03939
		Rab40b	3.50792	2.27529					Snap25	4.19474	6.83833
		Rab6b	7.3849	5.73778					Snhg17	0.946371	1.5539
		Rac1	6.8076	4.98276					Snrk	6.0213	4.55605
		Ralgapa1	7.25306	3.89807					Socs2	3.24541	7.26084
		Rap1gap2	5.21241	4.85633					Socs3	4.32177	3.64257
		Rap2a	6.56529	3.82603					Socs4	0.877067	2.82578
		Rapgef2	6.55976	5.47299					Sod1	6.00662	4.7833
		Rasa1	6.81339	5.44714					Sorbs2	5.39352	5.66821
		Rassf4	5.30206	5.74661					Specc1	0.42644	4.44627
		Rbm15b	8.16414	5.93403					Spint1	4.84849	5.22136
		Rcbtb1	5.79174	6.11422					Sprr1a	2.51767	3.36755
		Rdm1	3.16728	3.15315					Spsb3	2.39724	4.04615
		Reps1	6.64869	4.26081					Spty2d1	5.1174	5.33855
		Retreg2	5.91156	7.54614					Srpk1	4.29619	5.90505
		Rfc1	4.9355	5.05681					Srrm4	5.50539	5.78053
		Rfx2	2.24936	5.05927					Srsf10	3.15157	4.43057
		Rgmb	6.82939	4.65854					Srsf5	4.2314	5.43822
		Rhbdf2	3.03678	1.80329					Srsf6	0.230151	3.42382
		Rhob	3.2385	2.9215					Srxn1	5.0642	6.51594
		Rhoq	6.9407	4.37739					Ssh2	5.17472	6.79414
		Rhpn1	1.09874	3.81648					St14	1.85443	5.66877
		Rims3	6.3793	2.52986					St6gal1	4.54097	4.24465
		Rmnd5a	5.95258	4.39704					Steap2	0.120395	6.44684
		Rnf103	7.6085	4.47678					Stk38l	5.63037	4.8803
		Rnf11	8.39398	6.21736					Stk40	5.10909	5.29608
		Rnf139	5.65861	5.07626					Stmn1	3.86762	4.52337
		Rnf149	6.89574	4.52112					Stom	7.88522	8.2763
		Rnf157	7.88807	4.08472					Susd6	6.28047	5.96293
		Rnf185	5.57179	4.94439					Sv2c	7.10817	4.16323
		Rnf187	7.12741	3.83475					Syn1	5.3128	5.89991
		Rnf220	6.71221	2.4943					Syt4	5.21488	8.01702
		Rnpepl1	7.75858	3.68641					Syt5	1.38083	4.99131
		Rp2	6.65215	5.94627					Sytl2	4.78393	6.00049
		Rpa2	3.73661	3.15456					Tab2	2.93469	2.66748
		Rpe	3.06486	4.81178					Tacc2	4.94308	5.40489
		Rps6kl1	1.82922	4.1644					Taf7	3.88041	3.69993
		Rrm2b	5.35099	4.60917					Tbcc	2.79669	2.35482
		Rtp1	6.15744	6.17097					Tceal9	5.06824	4.61892
		Rufy1	2.53327	3.73312					Tdp2	1.83206	4.82515
		Samd4b	7.00772	3.55387					Tecpr2	5.81418	5.42278
		Sbk1	6.76217	5.29257					Tenm2	6.20046	4.51147
		Scaf8	5.23804	4.78323					Tent5a	3.58921	5.54983
		Scfd2	4.28447	3.26183					Tent5c	3.23663	6.69134
		Sclt1	5.57291	2.16159					Tfe3	4.73666	4.56903
		Scn5a	7.165	6.58703					Tgfb2	3.74879	5.72418
		Sdc3	9.6795	5.27079					Thoc2	2.88869	4.48559
		Sdf2l1	4.81668	1.3501					Tinf2	1.27266	2.82881
		Sec14l4	4.62185	4.4659					Tiparp	3.72911	5.27001
		Sec14l5	5.09531	6.37188					Tjp2	4.52743	4.85693
		Selenoo	5.31309	4.64782					Tkt	4.15431	3.40078
		Selenot	0.540917	3.56064					Tmem132a	3.83503	5.59306
		Sema3f	6.78169	4.49824					Tmem150c	4.96779	6.42106
		Sema6c	5.51559	6.32276					Tmem150cos	3.50675	6.30842
		Senp6	3.31089	5.03979					Tmem178b	3.82656	4.25899
		Senp8	4.40068	4.13965					Tmem218	2.04389	4.85486
		2003-09-01	7.85802	4.39397					Tmem251	3.41395	3.2478
		Sertad2	4.35038	1.47192					Tmem43	0.897373	6.20171
		Setdb2	4.30539	4.91694					Tnfaip1	5.33886	4.94905
		Sfpq	5.8654	5.34926					Tnrc18	4.82391	3.64436
		Sfxn4	2.8504	4.43201					Tob2	4.60683	5.89223
		Sgpl1	6.41379	5.42172					Tox4	2.97839	4.35925
		Sgpp1	7.15855	4.92089					Tra2b	3.82967	4.4062
		Sh2d3c	5.56157	2.3197					Trafd1	4.84626	4.55636
		Sh3glb2	5.8033	4.55912					Trak2	4.96594	5.75349
		Sh3kbp1	5.46225	3.15428					Trim36	3.78063	4.0651
		Shroom3	7.09816	3.40548					Trim45	5.89051	6.39757
		Siah1a	5.60673	4.59791					Trp53	4.18264	3.18716
		Siah2	8.19445	4.30432					Trp53inp2	6.50371	6.71774
		Sigirr	3.68275	3.75883					Trpm7	4.18799	3.64676
		Sik3	6.63407	3.21918					Tsc22d1	5.02637	7.51676
		Sil1	0.612001	2.8392					Tspyl2	3.03645	4.80208
		Skor1	4.1777	2.40048					Ttc3	3.99261	4.42924
		Slc12a2	9.18403	3.99185					Ttpal	4.9841	4.03501
		Slc16a6	2.87197	3.05611					Tuba4a	6.4623	4.98764
		Slc1a2	4.15997	5.65452					Tut7	6.52001	4.5327
		Slc25a33	7.35208	5.62348					Twsg1	3.99186	4.88653
		Slc25a35	3.74997	4.48204					Txnrd3	3.54446	3.47366
		Slc35b4	3.76028	4.54974					Tyrobp	5.67675	2.77149
		Slc35e1	7.86313	3.25035					Ubap1	0.170055	5.04344
		Slc46a3	3.23154	4.26222					Ubc	4.30649	2.79571
		Slc49a4	6.39806	7.00386					Ube2n	3.08589	4.53118
		Slc7a4	6.29681	5.87099					Ube4b	3.71928	4.83169
		Slc7a5	5.52794	7.6309					Ubl3	8.50977	8.58093
		Slc9b2	4.20178	4.08535					Ublcp1	2.53922	5.43781
		Slco3a1	3.54059	4.67259					Ubxn7	3.83498	4.46427
		Smarca2	1.96675	3.64596					Uhrf1bp1l	4.48655	4.90318
		Smkr-ps	4.37504	2.08504					Unc119b	3.50403	4.42836
		Snx10	4.62124	2.62636					Usp2	0.640189	4.73944
		Snx18	6.76325	4.08121					Usp37	3.88506	4.31762
		Snx19	4.83434	5.27883					Utp4	1.71294	3.37295
		Snx25	7.28164	2.72583					Vgf	2.5203	5.81182
		Sort1	7.56112	4.73274					Vgll4	5.62631	4.10615
		Sos1	5.51187	5.25595					Vps11	3.08955	4.5189
		Spast	5.59723	4.34412					Vps18	5.50771	4.53808
		Spats2	5.24502	3.34639					Vps37a	4.24818	3.60126
		Spcs3	4.82318	4.68344					Vti1b	4.11553	4.50809
		Spef1	5.02367	3.49151					Wasl	3.56402	2.99358
		Spire1	5.47707	3.81532					Wdfy2	5.53144	5.35183
		Spire2	6.07332	4.62939					Wdr1	4.33743	6.47753
		Sptbn4	7.35882	5.89065					Wdr78	3.20453	3.09965
		Sqor	5.66457	4.13228					Wdr90	3.49845	2.77234
		Srcin1	4.72078	4.63821					Wrnip1	2.80141	3.84735
		Srf	4.11174	2.15957					Wsb1	5.30672	5.67574
		Sri	3.32865	3.18461					Xbp1	5.68393	5.84528
		Srsf2	7.40191	1.54017					Yars	3.83195	4.7021
		Srsf9	6.67629	2.58643					Ypel4	2.9624	1.79314
		Ssbp3	6.72793	4.67344					Ywhag	2.6034	4.40615
		Ssbp4	4.27602	3.38456					Zbtb11	2.64736	0.282141
		St3gal2	5.76131	5.80443					Zbtb20	5.54124	4.59018
		St3gal4	2.74282	4.13138					Zbtb43	1.31329	4.34754
		St6galnac2	4.81136	1.59976					Zc3h13	4.92839	6.29866
		St6galnac6	4.95331	4.35918					Zcchc12	5.27902	5.81127
		Stim2	4.93722	4.13436					Zdhhc20	2.69973	3.82178
		Stk39	6.77166	4.17284					Zfp142	5.37996	3.7171
		Stmn4	5.56242	5.44516					Zfp180	5.61373	3.68044
		Stox1	5.93752	2.18					Zfp2	1.43828	5.61489
		Strbp	5.62418	7.17914					Zfp280b	4.26037	2.55536
		Strn3	6.44233	4.21502					Zfp397	2.78633	3.3248
		Stxbp5	5.47816	4.33084					Zfp407	4.77778	4.50098
		Suds3	6.6619	3.82313					Zfp423	3.40262	5.57484
		Sult1d1	6.22127	5.64364					Zfp574	2.60638	2.66869
		Suox	3.9903	2.89257					Zfp597	2.22049	4.31796
		Suz12	6.23918	3.7438					Zfp608	5.06136	4.51118
		Svip	5.85931	4.98612					Zfp61	3.62731	2.74929
		Syn2	8.21152	3.42913					Zfp612	4.28581	2.02836
		Syt16	4.42554	4.04207					Zfp655	3.66053	6.71932
		Tada3	3.40569	4.65514					Zfp68	6.27669	5.80897
		Taf10	5.54153	2.92512					Zfp687	4.73288	4.1904
		Tapt1	6.23281	6.03367					Zfp940	4.73667	4.10087
		Tbc1d10b	6.14928	4.29862					Zfp948	3.68209	3.81597
		Tbl1xr1	4.82798	3.57374					Zfp954	4.83999	5.09994
		Tcn2	4.01519	4.76277					Zfp956	3.70502	5.1969
		Tcp11l2	2.82943	2.56683					Zfyve1	3.95196	4.88157
		Tent4b	6.72176	2.45127					Zkscan1	2.50713	5.58989
		Tex52	4.2505	3.60141					Znhit1	4.24033	5.72168
		Them6	4.77526	4.57386					Zwint	5.34606	4.97123
		Timm29	6.81745	6.43585
		Timp2	8.1138	6.07893
		Tle5	6.94775	3.40599
		Tlk1	4.24148	2.93252
		Tlnrd1	5.04972	2.5661
		Tm7sf3	4.95432	4.69213
		Tmc7	4.89575	5.22916
		Tmcc1	1.10446	5.03161
		Tmed7	8.25335	4.11115
		Tmem106a	2.90918	3.34835
		Tmem131	6.44677	4.83347
		Tmem14a	5.00744	3.77754
		Tmem151a	4.88966	5.26079
		Tmem151b	4.52538	4.9802
		Tmem165	5.78424	3.42072
		Tmem17	3.411	3.74996
		Tmem170b	5.95956	5.10647
		Tmem178	3.64141	4.94178
		Tmem184b	4.49452	1.06454
		Tmem230	4.00043	3.57195
		Tmem231	4.59765	5.38056
		Tmem35b	2.88858	2.81122
		Tmem64	8.43189	7.56564
		Tmem65	7.69489	4.36772
		Tmem9	3.10356	3.1347
		Tmem94	6.03943	5.31153
		Tnks2	6.5829	3.52405
		Tnni3k	4.05401	4.29236
		Tom1	1.55566	2.81715
		Top2b	7.99145	6.67825
		Tpd52l2	5.44594	3.77686
		Tppp	6.04912	2.33358
		Tprgl	7.1551	7.24486
		Traf3ip1	6.2217	3.56989
		Trappc2l	5.86604	3.51837
		Trappc8	6.28423	3.96246
		Trarg1	4.05516	4.70693
		Trib3	5.83497	5.54983
		Trim3	5.25611	3.42632
		Trim44	7.29392	5.11172
		Trim8	7.29847	4.21596
		Triqk	2.55681	1.51909
		Trnp1	7.92725	2.28067
		Trpc1	7.2584	4.68433
		Tsc22d2	5.09518	2.46909
		Tsc22d3	2.34952	3.8439
		Tspan12	5.60433	1.31911
		Tspan5	6.24462	5.23732
		Ttc33	2.60093	2.12744
		Ttc38	5.61863	5.50461
		Ttc7	5.65484	3.20315
		Ttc8	3.8267	3.03005
		Ttc9	5.20739	7.29275
		Ttll10	4.05485	3.81804
		Ttll11	6.07151	2.88546
		Tubb3	5.81269	4.07988
		Tubgcp2	4.64874	3.68814
		Txndc11	3.9541	3.52691
		Tysnd1	6.46914	4.71844
		Uap1l1	1.29392	3.71264
		Ube2e2	6.21203	4.08201
		Ube2e3	5.03619	4.14531
		Ube2r2	6.14318	4.7048
		Ube2z	4.88941	5.5075
		Ube3c	7.0759	4.60529
		Ubp1	6.46533	3.80178
		Ubqln1	7.06578	7.03914
		Ubr3	7.71283	5.68846
		Ubtd1	1.12575	4.20684
		Uckl1	4.23847	2.28733
		Uckl1os	4.57467	5.32896
		Ugcg	5.86302	3.87571
		Uhmk1	7.30353	6.38486
		Ulk2	7.61291	3.98063
		Ulk3	1.92508	3.74543
		Unc5b	4.00734	5.52977
		Uncx	4.51706	7.69028
		Upf1	5.42317	5.12946
		Uri1	3.76542	6.2841
		Uros	2.69191	1.11105
		Usp12	4.98722	5.54289
		Usp21	4.36511	5.08801
		Vps33b	5.75347	3.81691
		Vps54	6.80929	5.3166
		Vwa3b	3.52972	4.09806
		Wdr11	4.56978	5.14165
		Wdr34	4.79286	4.54589
		Wee1	4.22116	4.67588
		Wfs1	4.1109	4.76927
		Wwc1	8.33611	3.809
		Xkr4	5.83885	2.34844
		Xrcc5	4.38195	5.43231
		Xylt2	5.90838	2.66429
		Yif1a	3.13662	3.4495
		Yrdc	7.11463	4.42596
		Ythdc1	5.82628	2.88426
		Zc3h14	6.58877	4.25523
		Zdhhc14	7.15635	4.8981
		Zdhhc18	7.78964	1.91447
		Zdhhc24	2.36703	4.03247
		Zfand5	6.94989	4.57763
		Zfp474	3.25719	4.85221
		Zfp523	6.95741	6.2055
		Zfp746	6.85451	3.72062
		Zfyve21	4.53645	4.5056
		Zmynd10	3.09688	0.993292
		Zxdc	6.57269	5.60592

## Sheet: Supplementary Figure 11b
Supplementary Figure 11b
	Olfr151 Downregulated				Olfr151 Upregulated				Olfr16 Downregulated					Olfr16 Upregulated
	Mean control	Mean exposed	Relative dispersion		Mean control	Mean exposed	Relative dispersion		Mean control	Mean exposed	Relative dispersion			Mean control	Mean exposed	Relative dispersion
	5.20448	4.14699	-20.3188		4.19519	4.80711	14.5863		4.09172	3.18078	-22.263			3.61075	4.01452	11.1824
