# Supplementary material for: Transcriptional adaptation of olfactory sensory neurons to GPCR identity and activity
Source: Nat Commun. 2022 May 25;13:2929. doi: 10.1038/s41467-022-30511-4 (PMC9132991; doi:10.1038/s41467-022-30511-4)
Supplement: Supplementary file 7 — Source Data [file 41467_2022_30511_MOESM7_ESM.zip › SupplementaryFigure13_SourceData.xlsx]

## Sheet: Supplementray Figure 13
Supplementary Figure 13
		Gene	Mean Exon	Mean Intron
		Olfr1507	4317.83	126
		Olfr536	3529.5	121.167
		Olfr533	2060.17	28.6667
		Olfr727	1769.83	67.5
		Olfr15	1243.33	247.833
		Olfr1264	960	8.16667
		Olfr728	942.833	10.1667
		Olfr455	817.833	30.1667
		Olfr124	738	44.3333
		Olfr166	713.833	38.8333
		Olfr1384	708.667	8
		Olfr1508	708.333	10.8333
		Olfr1228	679.5	2.66667
		Olfr6	678.667	34.3333
		Olfr281	676.167	17.5
		Olfr1348	651.333	10.5
		Olfr309	636.667	140.167
		Olfr741	616.333	37.5
		Olfr1226	600	4.16667
		Olfr726	595.5	25
		Olfr211	586.833	10.6667
		Olfr1192-ps1	575.167	6.5
		Olfr523	570.833	23.6667
		Olfr329	556.5	16.8333
		Olfr1262	547.5	7.5
		Olfr1301	541.333	0.333333
		Olfr1364	519.667	17.1667
		Olfr1257	511.833	0.833333
		Olfr1463	494.667	1.16667
		Olfr332	492.833	4.5
		Olfr1427	471.5	61.5
		Olfr31	464.167	15.3333
		Olfr24	462.667	18
		Olfr705	456.167	15
		Olfr220	453.333	16.8333
		Olfr1349	448.833	20
		Olfr1110	439.833	6.33333
		Olfr286	438.833	11.1667
		Olfr291	438.833	1.5
		Olfr1395	433.333	31.8333
		Olfr1240	432.5	0.333333
		Olfr524	424.333	2.16667
		Olfr140	419.667	62.5
		Olfr449	413.167	5.5
		Olfr1428	410.167	48.3333
		Olfr527	407.833	4.33333
		Olfr374	402.5	6.66667
		Olfr532	392.167	8.66667
		Olfr1382	392	21.3333
		Olfr1193	389.667	7.5
		Olfr1260	388.667	20.8333
		Olfr17	386.667	2
		Olfr1280	383	4.83333
		Olfr117	381.167	17.8333
		Olfr1426	379.5	3.5
		Olfr743	374.333	45
		Olfr535	373.333	20
		Olfr1263	371.667	11.5
		Olfr653	368.333	11.6667
		Olfr969	367.5	11
		Olfr789	364.167	1.16667
		Olfr592	360.833	2.83333
		Olfr60	360.333	98.3333
		Olfr213	355.667	7.5
		Olfr1222	350.167	18.3333
		Olfr285	348.333	7
		Olfr1	348	0.5
		Olfr224	340.833	14
		Olfr665	337	6.83333
		Olfr729	337	12
		Olfr711	336	2.83333
		Olfr820	329.5	15.1667
		Olfr788	328	0.166667
		Olfr195	325.167	0.666667
		Olfr740	323	2.83333
		Olfr1224-ps1	321.5	1.66667
		Olfr1213	318.5	40
		Olfr390	318.5	11.6667
		Olfr1326-ps1	314.833	7.33333
		Olfr1392	314	12.3333
		Olfr167	312.667	10.3333
		Olfr55	312.5	4
		Olfr1386	307.5	3.66667
		Olfr53	307.167	9.16667
		Olfr168	306	23.1667
		Olfr222	299.333	27
		Olfr1281	295.167	3.5
		Olfr1195	294.333	18.3333
		Olfr1389	293.333	11.1667
		Olfr541	291.333	29
		Olfr65	290.5	28.3333
		Olfr370	290.333	34.8333
		Olfr1440	290	38
		Olfr1018	285	8.16667
		Olfr552	282.667	6.33333
		Olfr1247	281.833	33.3333
		Olfr1346	281.5	7.16667
		Olfr672	281.5	14.1667
		Olfr701	280.667	1.5
		Olfr1370	280.333	2
		Olfr330	280	1.66667
		Olfr328	279.667	5.83333
		Olfr1406	279.5	8.66667
		Olfr706	279.333	2.16667
		Olfr1200	278.667	6.33333
		Olfr212	278.667	9.83333
		Olfr1420	278.167	20.3333
		Olfr109	274.833	9.66667
		Olfr1258	273.333	0.666667
		Olfr314	272.167	9
		Olfr1261	271.667	2.33333
		Olfr1259	271	24.5
		Olfr722	266.667	13.3333
		Olfr1321	266	49.1667
		Olfr566	262	1.16667
		Olfr733	260.333	2.5
		Olfr1099	258.167	2
		Olfr598	257.5	10
		Olfr1206	256	0.166667
		Olfr342	256	0.833333
		Olfr718-ps1	255	102.333
		Olfr12	253.667	4.16667
		Olfr801	253.167	38.3333
		Olfr1423	251.333	12.1667
		Olfr1412	250.5	6.33333
		Olfr1025-ps1	250.333	0.666667
		Olfr1357	250.333	9.66667
		Olfr1564	248.167	8.5
		Olfr1229	247.167	40.6667
		Olfr279	245.667	8.5
		Olfr1340	245.333	10
		Olfr868	245.167	4.16667
		Olfr32	241.5	10.3333
		Olfr1241	240.667	14.6667
		Olfr1178	239.167	23.6667
		Olfr446	238.5	5.33333
		Olfr578	237.167	1.33333
		Olfr1044	236.833	0.166667
		Olfr235	236.333	27.5
		Olfr183	234.5	5
		Olfr1197	234	4.16667
		Olfr237	233.833	0.666667
		Olfr776	232.833	9.5
		Olfr1297	232	2.33333
		Olfr549	228.5	9.33333
		Olfr685	228.5	26.6667
		Olfr693	228.333	0.666667
		Olfr1437	227.667	10.5
		Olfr689	227.167	0.333333
		Olfr721-ps1	226.167	2
		Olfr48	225	1.16667
		Olfr1252	224.167	23.5
		Olfr1294	223.5	1.66667
		Olfr1015	223.167	12.1667
		Olfr1097	222.333	0.166667
		Olfr1336	222.333	0.666667
		Olfr1347	222	12.1667
		Olfr130	221.5	3.83333
		Olfr169	221.333	18
		Olfr1191-ps1	220.833	2.5
		Olfr544	220.333	1.83333
		Olfr851	219.5	5.16667
		Olfr1176	218.333	6.5
		Olfr1183	218.167	12.1667
		Olfr805	217.167	22.8333
		Olfr43	213.167	10.6667
		Olfr131	212.667	26.8333
		Olfr365	212.167	36.3333
		Olfr1205	210.833	0.5
		Olfr59	210.667	3.5
		Olfr2	210.167	17.8333
		Olfr1232	208.333	2.5
		Olfr67	208	0.5
		Olfr810	207.167	7.5
		Olfr1448	206.833	0.5
		Olfr190	206.833	1
		Olfr1253	206.5	2.16667
		Olfr414	206.333	5.66667
		Olfr1325	205.833	8.33333
		Olfr419	205.833	0.166667
		Olfr1271	205.167	0.666667
		Olfr652	205	4
		Olfr191	203.5	0.666667
		Olfr632	203.333	2.66667
		Olfr1352	202.667	7.33333
		Olfr239	202.667	3.16667
		Olfr1414	201.5	9.16667
		Olfr695	198.5	3.16667
		Olfr1251	197.333	5.33333
		Olfr777	197.333	7.66667
		Olfr1212	196.333	27.6667
		Olfr1019	194.333	1
		Olfr30	194	5.66667
		Olfr465-ps1	194	18.8333
		Olfr742	194	14.1667
		Olfr959	193.333	0.166667
		Olfr308	193.167	3
		Olfr318	192.167	1.66667
		Olfr796	192.167	6.33333
		Olfr1443	190.833	0.333333
		Olfr1387	189.833	2.83333
		Olfr661	189.5	0.333333
		Olfr1046	188	0.5
		Olfr389	187.833	2.16667
		Olfr1417	187.5	7.5
		Olfr77	187.333	3
		Olfr586	184.833	0.166667
		Olfr553	182.167	1
		Olfr794	181.833	8.5
		Olfr1369-ps1	181.333	21.5
		Olfr1359	180.5	7.16667
		Olfr472	180.333	1.16667
		Olfr984	179.333	3.66667
		Olfr488	178	0.833333
		Olfr129	177.667	1.33333
		Olfr110	177.5	3.16667
		Olfr1254	177.333	36.5
		Olfr878	176.333	0.333333
		Olfr731	176	26.8333
		Olfr136	175	18.3333
		Olfr981	174.833	1.33333
		Olfr787	174.167	3.83333
		Olfr1324	172.167	0.5
		Olfr1238	172	0.333333
		Olfr46	171	25.5
		Olfr690	170.833	3.66667
		Olfr1020	170.667	1
		Olfr180	170.167	4.83333
		Olfr1415	169.833	10.8333
		Olfr250	168.167	0.333333
		Olfr716	167.667	12
		Olfr1330	167.5	20.8333
		Olfr63	166.667	40.8333
		Olfr1196	166.333	1.83333
		Olfr1513	166.333	0.333333
		Olfr1030	165	8
		Olfr1341	164.833	9
		Olfr214	164.667	2.83333
		Olfr360	164.5	8.33333
		Olfr1408	163	4
		Olfr1219	162.833	2.5
		Olfr263	162.5	2.5
		Olfr609	162.5	4.83333
		Olfr1278	162	2.33333
		Olfr1246	161.667	0.666667
		Olfr525	160.833	5.5
		Olfr1211	160	11.1667
		Olfr835	159.667	6.16667
		Olfr398	159.5	2.83333
		Olfr669	158.167	1.66667
		Olfr1410	157.667	0.5
		Olfr1484	157.667	3
		Olfr339	157.5	0.166667
		Olfr1361	157	3
		Olfr1033	155.833	60
		Olfr1416	155.5	12.6667
		Olfr594	155.5	5
		Olfr570	155	4.16667
		Olfr1438-ps1	154.833	1.83333
		Olfr655	153.667	19.8333
		Olfr193	153	0.833333
		Olfr506	151.667	0.333333
		Olfr1312	150.167	50.8333
		Olfr681	150.167	5.5
		Olfr418	149.5	1.16667
		Olfr610	149.333	21.5
		Olfr591	148.5	12.8333
		Olfr1511	148.333	8
		Olfr393	147.833	2.5
		Olfr68	147.833	1.5
		Olfr1243	147.167	2.16667
		Olfr1012	146.667	1.66667
		Olfr1509	146.667	23.6667
		Olfr295	146.667	0.166667
		Olfr1104	146.333	12.6667
		Olfr615	146.167	77.8333
		Olfr786	146	129.333
		Olfr1123	144.167	0.166667
		Olfr720	144.167	11.1667
		Olfr49	144	0.5
		Olfr1354	143.333	1.5
		Olfr704	142.167	0.666667
		Olfr464	142	14
		Olfr54	141.667	0.666667
		Olfr125	141.5	3.16667
		Olfr177	141.167	0.5
		Olfr187	141.167	2.33333
		Olfr290	141.167	5.66667
		Olfr874	140.333	0.666667
		Olfr186	139.5	1.16667
		Olfr1156	139.167	0.666667
		Olfr859	139	0.166667
		Olfr411	138.833	3.83333
		Olfr1199	137.667	0.833333
		Olfr173	137.667	0.166667
		Olfr1380	137.333	1.16667
		Olfr325	137	2
		Olfr1242	136.833	3.66667
		Olfr843	136.5	6.66667
		Olfr1217	136	7.83333
		Olfr1342	136	2.5
		Olfr1391	135.833	15.1667
		Olfr1209	135.333	0.333333
		Olfr1157	135.167	0.166667
		Olfr16	134.833	12.8333
		Olfr791	134.333	3.83333
		Olfr1404	133.5	9.16667
		Olfr1290	132.833	4.5
		Olfr45	132.667	3.16667
		Olfr739	131.667	0.833333
		Olfr175	131.333	1.5
		Olfr1419	131.167	3.33333
		Olfr160	131	4
		Olfr1112	130.667	10.1667
		Olfr1501	130.667	2
		Olfr651	130.667	11.6667
		Olfr231	130	1.83333
		Olfr745	129.5	11.8333
		Olfr364-ps1	129.333	14.8333
		Olfr994	129.167	10
		Olfr1477	128.833	0.333333
		Olfr1045	128.5	0.666667
		Olfr1016	127.667	1.16667
		Olfr391	127.5	1.5
		Olfr1250	127.333	24.8333
		Olfr62	127.333	1.83333
		Olfr677	127	2.16667
		Olfr1032	126.833	2
		Olfr601	126.333	14.6667
		Olfr683	126	1
		Olfr958	125.833	9.66667
		Olfr1216	125.5	13
		Olfr358	125.333	2.66667
		Olfr93	125.333	4.66667
		Olfr1494	125	41
		Olfr19	124.167	4.16667
		Olfr599	123.833	18.5
		Olfr1093	123	2.33333
		Olfr1265	123	0.166667
		Olfr571	123	23.3333
		Olfr322	122.833	8.83333
		Olfr362	122.667	5.33333
		Olfr354	121.833	2.33333
		Olfr1328	121.5	2.16667
		Olfr121	121.333	5.66667
		Olfr61	121.333	57.6667
		Olfr702	120.167	31
		Olfr1270	119.667	1.33333
		Olfr1274	119.667	0.5
		Olfr691	118.667	15.5
		Olfr1442	118	1.83333
		Olfr924	117.833	1.83333
		Olfr1323	117.667	10.3333
		Olfr297	117.667	3.33333
		Olfr750	117.333	5.16667
		Olfr1006	117.167	2.16667
		Olfr303	117	3.66667
		Olfr452	117	6.66667
		Olfr273	116.833	0.166667
		Olfr1122	116.5	2
		Olfr1256	116.5	22.6667
		Olfr376	116.5	1.5
		Olfr1204	115.833	0.333333
		Olfr132	115.667	35.8333
		Olfr152	115.167	7
		Olfr622	115.167	5.83333
		Olfr1383	114.833	1.5
		Olfr923	114.667	1.16667
		Olfr1491	114.167	8.33333
		Olfr315	114	3.83333
		Olfr1385	112.833	7.16667
		Olfr76	112	9.33333
		Olfr1154	111.833	0.166667
		Olfr1198	111.5	26.3333
		Olfr1471	110.833	1.33333
		Olfr686	110.833	7
		Olfr1418	110.5	15.8333
		Olfr1140	110.167	3.5
		Olfr539	110	21.1667
		Olfr107	109.833	4.33333
		Olfr1080	109.833	2.33333
		Olfr827	109.833	0.666667
		Olfr921	109.5	0.833333
		Olfr460	108.833	2
		Olfr584	108.667	18
		Olfr448	108.333	5.33333
		Olfr1234	108	0.166667
		Olfr961	107.667	4.66667
		Olfr1116	107.333	2.66667
		Olfr1368	107.167	3.5
		Olfr477	107	1.16667
		Olfr1322	106.667	7
		Olfr71	106.667	8
		Olfr52	106.167	3.16667
		Olfr1009	106	24
		Olfr147	106	0.166667
		Olfr73	105	3.33333
		Olfr867	104.833	10.5
		Olfr656	104.5	1.66667
		Olfr164	104	3.5
		Olfr392	104	0.833333
		Olfr1500	103.833	1.5
		Olfr557	103.5	6.16667
		Olfr1182	103.333	0.5
		Olfr90	103.167	0.166667
		Olfr1318	103	0.333333
		Olfr855	103	5.33333
		Olfr78	102.833	3.5
		Olfr1129	102.5	4.5
		Olfr1366	102.333	5
		Olfr479	102.333	1.5
		Olfr1118	101.833	2
		Olfr1155	101.5	3.83333
		Olfr694	101.5	0.5
		Olfr56	101.333	39.3333
		Olfr346	100.833	0.333333
		Olfr466	100.833	6.33333
		Olfr957	100.833	2
		Olfr324	100.667	0.166667
		Olfr558	100.333	2.66667
		Olfr1411	100	1
		Olfr732	100	3.16667
		Olfr1177-ps	99.8333	9.5
		Olfr146	99.8333	1.66667
		Olfr675	99.8333	0.5
		Olfr654	98.8333	0.166667
		Olfr1170	97.6667	1.83333
		Olfr575	97.5	2.33333
		Olfr101	96.8333	1.83333
		Olfr635	96.8333	1.5
		Olfr713	96.6667	2
		Olfr769	96.6667	0.5
		Olfr775	96.1667	21.8333
		Olfr813	96	0.333333
		Olfr1231	95.6667	1.66667
		Olfr550	95.3333	0.666667
		Olfr811	95	2.33333
		Olfr870	94.8333	2.33333
		Olfr437	94.6667	0.5
		Olfr1339	94.1667	7.33333
		Olfr821	93.8333	1.16667
		Olfr133	93.3333	6
		Olfr1277	93.1667	1.5
		Olfr974	93.1667	1.16667
		Olfr1079	92.1667	3.33333
		Olfr1100	91.5	0.5
		Olfr1276	91.5	1
		Olfr394	91.5	0.333333
		Olfr432	91.3333	0.166667
		Olfr424	91.1667	1.83333
		Olfr668	91.1667	0.333333
		Olfr1239	90.6667	16.6667
		Olfr667	90.5	1.16667
		Olfr1126	90.3333	1.33333
		Olfr134	90.3333	4.33333
		Olfr142	89.6667	1.66667
		Olfr491	89.3333	1.83333
		Olfr1489	89.1667	1
		Olfr502	89	0.166667
		Olfr97	89	14
		Olfr965	88.8333	21.3333
		Olfr596	88.6667	2.16667
		Olfr105-ps	88.5	2.33333
		Olfr469	88.5	0.333333
		Olfr912	88.5	0.166667
		Olfr96	88.3333	1.33333
		Olfr57	87.8333	7.33333
		Olfr170	87.1667	4.66667
		Olfr649	87.1667	0.666667
		Olfr968	87	9.5
		Olfr972	86.8333	1.16667
		Olfr1299	86.6667	0.833333
		Olfr1295	86.5	2.66667
		Olfr1320	86.3333	20.1667
		Olfr267	85.6667	0.666667
		Olfr1447	85.5	0.666667
		Olfr351	85.3333	0.666667
		Olfr618	85.3333	0.5
		Olfr988	85.1667	11
		Olfr648	84.8333	1
		Olfr679	84.8333	1
		Olfr1065	84.5	2.83333
		Olfr1143	84.1667	4
		Olfr607	84.1667	1.16667
		Olfr410	84	0.333333
		Olfr744	83.8333	0.666667
		Olfr771	83.8333	18.3333
		Olfr806	83.8333	1.5
		Olfr530	83.6667	22.5
		Olfr316	82.8333	1.5
		Olfr122	82.5	0.833333
		Olfr1459	82.3333	2.16667
		Olfr784	82	2.33333
		Olfr1510	81.8333	1.5
		Olfr802	81.8333	1.16667
		Olfr1496	81.5	0.5
		Olfr115	81.3333	4.5
		Olfr659	81	7.83333
		Olfr933	80.8333	1
		Olfr463	80.6667	7.33333
		Olfr1431	80.5	7.5
		Olfr430	80.3333	0.833333
		Olfr1309	80	3.16667
		Olfr406	80	3.33333
		Olfr518	80	4.5
		Olfr380	79.6667	4.16667
		Olfr1466	79	0.666667
		Olfr698	79	3.16667
		Olfr600	78.8333	0.166667
		Olfr509	78.6667	20.1667
		Olfr943	78.6667	3.33333
		Olfr123	77.8333	0.833333
		Olfr734	77.8333	3
		Olfr671	77.3333	4.16667
		Olfr1043	77.1667	9.66667
		Olfr804	76.8333	2.66667
		Olfr1303	76.6667	22
		Olfr139	76.6667	23.5
		Olfr1446	76.6667	6.83333
		Olfr69	76.5	0.333333
		Olfr576	76.3333	15
		Olfr1425	76	9.66667
		Olfr1537	76	1.16667
		Olfr987	76	4.83333
		Olfr209	75.8333	4.83333
		Olfr5	75.8333	19
		Olfr676	75.3333	0.5
		Olfr92	75.3333	2.16667
		Olfr1056	75	1.66667
		Olfr403	75	1.16667
		Olfr461	75	7.5
		Olfr70	75	17.1667
		Olfr582	74.6667	4
		Olfr1286	74	3.33333
		Olfr1495	74	0.833333
		Olfr357	74	0.333333
		Olfr597	73.8333	0.5
		Olfr1014	73.3333	2.83333
		Olfr1037	73.3333	0.166667
		Olfr112	73.3333	0.166667
		Olfr748	73.3333	0.166667
		Olfr33	73.1667	2.83333
		Olfr1350	73	2.83333
		Olfr545	73	0.5
		Olfr1090	72	3
		Olfr44	72	2
		Olfr657	72	3
		Olfr13	71.8333	0.5
		Olfr319	71.5	2
		Olfr561	71.3333	0.666667
		Olfr99	71.3333	7.33333
		Olfr1214	71	22.3333
		Olfr1307	70.8333	12.3333
		Olfr155	70.8333	2.33333
		Olfr1106	70.5	3
		Olfr715	70.5	1.66667
		Olfr824	70.5	3.66667
		Olfr1454	70.3333	6.83333
		Olfr361	70.3333	11
		Olfr808	70.1667	0.333333
		Olfr481	70	5.83333
		Olfr1052	69.1667	6
		Olfr1461	69.1667	0.333333
		Olfr218	69	2.33333
		Olfr462	69	6.33333
		Olfr1184	68.6667	1.5
		Olfr1168	68	8.66667
		Olfr1180	67.8333	6.16667
		Olfr1085	67.6667	1.5
		Olfr1048	67.5	0.833333
		Olfr1308	67.5	4.66667
		Olfr378	67.1667	2.16667
		Olfr347	66.5	0.333333
		Olfr1026	66.1667	2
		Olfr1532-ps1	66.1667	3
		Olfr196	66.1667	0.666667
		Olfr658	66.1667	0.333333
		Olfr1031	65.8333	0.5
		Olfr1474	65.8333	2.33333
		Olfr970	65.6667	9.16667
		Olfr623	65.1667	0.5
		Olfr735	65.1667	0.166667
		Olfr150	64.8333	2.83333
		Olfr611	64.8333	6.5
		Olfr1305	64.6667	12.5
		Olfr201	64.6667	0.833333
		Olfr617	64.6667	10.3333
		Olfr119	64.5	2.66667
		Olfr204	64.5	1
		Olfr368	64.5	1.66667
		Olfr1388	64.3333	1.5
		Olfr305	64.1667	2.16667
		Olfr976	63.8333	0.166667
		Olfr983	63.8333	0.166667
		Olfr554	63.6667	1.33333
		Olfr1311	63.3333	13.8333
		Olfr3	63.3333	2.16667
		Olfr91	63.3333	3.16667
		Olfr293	63	15.1667
		Olfr353	63	0.5
		Olfr1505	62.6667	7.33333
		Olfr429	62.5	0.666667
		Olfr812	62.3333	2.16667
		Olfr1174	62.1667	0.333333
		Olfr1039	61.8333	1.66667
		Olfr836	61.6667	1
		Olfr1316	61.3333	3.16667
		Olfr1107	61.1667	4.5
		Olfr920	61.1667	2.66667
		Olfr138	61	95.6667
		Olfr749	60.8333	15.3333
		Olfr171	60.5	6.66667
		Olfr847	60.3333	3
		Olfr935	60.3333	0.166667
		Olfr1160	60	0.166667
		Olfr798	60	0.5
		Olfr1208	59.8333	2.5
		Olfr457	59.6667	1.16667
		Olfr1291-ps1	59.3333	0.166667
		Olfr1353	59.3333	2.83333
		Olfr1444	59.1667	2.16667
		Olfr1512	58.6667	2.5
		Olfr221	58.6667	3
		Olfr397	58.6667	0.333333
		Olfr825	58.5	6
		Olfr1124	58.3333	3.33333
		Olfr1450	58.3333	0.666667
		Olfr629	58.3333	0.333333
		Olfr934	58.3333	5.33333
		Olfr699	58	0.166667
		Olfr818	58	1.16667
		Olfr738	57.6667	1.66667
		Olfr937	57.1667	0.833333
		Olfr1393	57	2.33333
		Olfr366	57	3.5
		Olfr1331	56.8333	0.833333
		Olfr317	56.8333	2.66667
		Olfr616	56.5	5.5
		Olfr910	56.5	0.833333
		Olfr228	56.3333	1.66667
		Olfr412	56.1667	2
		Olfr459	56.1667	1.16667
		Olfr985	56.1667	0.166667
		Olfr684	55	2.33333
		Olfr816	54.5	0.5
		Olfr102	54.3333	0.166667
		Olfr1102	54.3333	0.166667
		Olfr556	54.1667	1.66667
		Olfr1189	54	17.5
		Olfr1215	53.5	3.66667
		Olfr47	53.5	2.5
		Olfr1137	52.5	0.166667
		Olfr127	52.5	0.333333
		Olfr1275	52.5	0.5
		Olfr709-ps1	52	0.333333
		Olfr736	52	3.66667
		Olfr1233	51.8333	0.5
		Olfr120	51.6667	2.33333
		Olfr714	51.5	6
		Olfr165	51.3333	0.333333
		Olfr1202	51	1.16667
		Olfr670	51	0.666667
		Olfr723	50.8333	1
		Olfr229	50.6667	2.33333
		Olfr441	50.6667	25.5
		Olfr1134	50.5	1.66667
		Olfr495	50.5	0.833333
		Olfr141	50.3333	0.5
		Olfr259	50.3333	6.83333
		Olfr301	50.3333	1.5
		Olfr1394	50	0.333333
		Olfr725	50	0.833333
		Olfr8	49.8333	1
		Olfr1132	49.6667	0.333333
		Olfr420	49.6667	0.5
		Olfr767	49.5	0.833333
		Olfr1087	48.8333	1.16667
		Olfr521	48.6667	1.16667
		Olfr1047	48.3333	0.333333
		Olfr205	48	1.16667
		Olfr1120	47.8333	4.33333
		Olfr1490	47.3333	0.166667
		Olfr630	47.3333	4
		Olfr963	47.3333	0.666667
		Olfr51	47.1667	0.833333
		Olfr1135	46.8333	1.5
		Olfr1255	46.8333	1.16667
		Olfr1313	46.8333	1.5
		Olfr1358	46.5	28.5
		Olfr960	46.5	0.166667
		Olfr272	46.3333	43
		Olfr612	46.3333	3
		Olfr1094	45.8333	0.833333
		Olfr66	45.8333	1.83333
		Olfr572	45.6667	6.5
		Olfr1151	45.3333	0.5
		Olfr606	44.3333	0.166667
		Olfr1175	44.1667	0.166667
		Olfr467	43.8333	2.33333
		Olfr896-ps1	43.8333	0.333333
		Olfr350	43.6667	0.5
		Olfr1338	43.3333	5.16667
		Olfr1023	43	0.166667
		Olfr1220	43	13
		Olfr948	43	0.5
		Olfr1288	42.3333	1.16667
		Olfr1152	41.8333	0.166667
		Olfr341	41.8333	0.5
		Olfr551	41.8333	1
		Olfr1424	41.6667	0.666667
		Olfr826	41.6667	2.83333
		Olfr869	41.5	0.333333
		Olfr1221	41.3333	7.16667
		Olfr292	41.3333	0.833333
		Olfr453	41.3333	7.33333
		Olfr516	41	5.33333
		Olfr538	40.8333	11.3333
		Olfr23	40.1667	0.333333
		Olfr678	39.6667	1.83333
		Olfr251	39.5	0.333333
		Olfr992	39.5	5
		Olfr1269	38.8333	0.5
		Olfr447	38.8333	0.166667
		Olfr1115	38.6667	0.666667
		Olfr1130	38.6667	0.666667
		Olfr799	38.6667	2.16667
		Olfr846	38.6667	0.166667
		Olfr476	38.5	0.833333
		Olfr1487	38	0.5
		Olfr766-ps1	38	2.66667
		Olfr1218	37.8333	3.66667
		Olfr1302	37.8333	0.5
		Olfr338	37.8333	0.166667
		Olfr157	37.6667	1
		Olfr715b	37.6667	8
		Olfr822	37.6667	4.16667
		Olfr703	37.3333	2.5
		Olfr1054	37.1667	0.333333
		Olfr1098	36.8333	1.33333
		Olfr916	36.5	2.83333
		Olfr1000	36.3333	0.166667
		Olfr266	36.3333	3.66667
		Olfr1179	36.1667	3
		Olfr1062	36	0.333333
		Olfr1535	35.5	0.833333
		Olfr484	35.3333	0.333333
		Olfr790	35.3333	0.333333
		Olfr206	34.6667	0.5
		Olfr1111	34.5	4.16667
		Olfr1378	34.5	0.5
		Olfr1467	34.5	1.66667
		Olfr1086	34.1667	2
		Olfr270	34.1667	3.5
		Olfr435	34.1667	0.333333
		Olfr911-ps1	34.1667	1.16667
		Olfr1101	34	0.166667
		Olfr1298	34	0.666667
		Olfr792	34	0.166667
		Olfr919	33.8333	0.833333
		Olfr483	33.6667	0.166667
		Olfr111	33.5	3.16667
		Olfr381	33.5	2.16667
		Olfr768	33.5	1.33333
		Olfr845	33	0.833333
		Olfr1493-ps1	32.8333	1.16667
		Olfr1317	32.5	1.16667
		Olfr1449	32.3333	0.666667
		Olfr807	32.3333	0.833333
		Olfr971	32.3333	0.333333
		Olfr1497	32	0.5
		Olfr313	31.8333	0.333333
		Olfr402	31.6667	0.166667
		Olfr126	31.5	0.333333
		Olfr113	31.3333	0.833333
		Olfr765	31.1667	0.5
		Olfr860	31.1667	0.5
		Olfr1105	31	0.166667
		Olfr1356	30.8333	0.5
		Olfr312	30.8333	1
		Olfr815	30.5	0.5
		Olfr613	30	0.166667
		Olfr979	29.6667	2.16667
		Olfr199	29	0.666667
		Olfr137	28.6667	4.16667
		Olfr1458	28.5	2.5
		Olfr299	28.5	2
		Olfr243	28.1667	0.166667
		Olfr106-ps	28	6.83333
		Olfr1434	27.1667	4.83333
		Olfr954	27.1667	1
		Olfr1051	26.8333	0.5
		Olfr434	26.5	4.33333
		Olfr980	26.5	0.333333
		Olfr1283	26.3333	2.16667
		Olfr27	25.8333	9.66667
		Olfr1451	25.6667	0.833333
		Olfr161	25.6667	0.166667
		Olfr905	25.6667	0.166667
		Olfr986	25.6667	2
		Olfr1113	25.1667	0.666667
		Olfr18	25.1667	1.16667
		Olfr785	25.1667	1
		Olfr1201	25	0.166667
		Olfr372	25	8.66667
		Olfr114	24.8333	1.66667
		Olfr1469	24.3333	0.333333
		Olfr58	24.3333	0.666667
		Olfr707	24.3333	23
		Olfr975	24	3.16667
		Olfr450	23.8333	2.66667
		Olfr828	23.6667	2.66667
		Olfr890	23.5	0.166667
		Olfr967	23.3333	1.5
		Olfr724	22.6667	3.33333
		Olfr814	22.6667	3.5
		Olfr1133	22.3333	0.166667
		Olfr1279	22.1667	1.83333
		Olfr1360	22.1667	1.66667
		Olfr39	22	1.83333
		Olfr559	21.8333	0.666667
		Olfr1284	21.6667	0.333333
		Olfr1293-ps	21.5	2.33333
		Olfr198	21.5	0.166667
		Olfr517	21.5	17.1667
		Olfr1109	21.3333	0.333333
		Olfr149	21.3333	0.5
		Olfr373	21.3333	8.5
		Olfr764-ps1	21.3333	0.833333
		Olfr38	20.6667	2.5
		Olfr543	20.6667	5.33333
		Olfr1082	20.5	0.166667
		Olfr118	19.8333	1.16667
		Olfr1480	19.8333	0.333333
		Olfr1306	19.6667	1.16667
		Olfr1555-ps1	19.6667	0.166667
		Olfr1310	19.3333	1
		Olfr178	19.1667	0.333333
		Olfr458	18.6667	0.166667
		Olfr770	18.6667	0.5
		Olfr128	18.5	0.333333
		Olfr203	18.5	1
		Olfr1351	18.3333	1.16667
		Olfr473	18	0.166667
		Olfr781	18	0.333333
		Olfr1441	17.6667	0.833333
		Olfr747	17.5	2.83333
		Olfr344	17.1667	0.333333
		Olfr978	16.3333	0.166667
		Olfr619	16.1667	4
		Olfr944	16	2.33333
		Olfr995	16	1.5
		Olfr710	15.8333	3
		Olfr520	15.6667	0.666667
		Olfr1002	15.3333	0.333333
		Olfr1413	15.3333	4.16667
		Olfr1138	14.8333	0.166667
		Olfr282	14.5	1
		Olfr371	14.1667	0.5
		Olfr1223	14	0.5
		Olfr172	13.6667	0.166667
		Olfr1131	13.5	0.166667
		Olfr1249	13.5	2.16667
		Olfr774	13.5	0.5
		Olfr832	13.3333	0.833333
		Olfr955	13	2.66667
		Olfr202	12.5	0.5
		Olfr275	12.5	4.5
		Olfr1185-ps1	12.3333	0.333333
		Olfr50	12.3333	0.5
		Olfr872	12.3333	0.833333
		Olfr1058	12	0.166667
		Olfr1186	11.6667	0.666667
		Olfr1272	11.5	3.83333
		Olfr1289	11.1667	4.33333
		Olfr1390	11.1667	1.83333
		Olfr1049	10.3333	0.333333
		Olfr907	10.3333	0.833333
		Olfr951	9.83333	0.333333
		Olfr1402	9.5	0.166667
		Olfr1315-ps1	9.33333	1.16667
		Olfr1314	9.16667	1
		Olfr470	9.16667	0.666667
		Olfr223	8.5	0.166667
		Olfr1499	8.33333	0.166667
		Olfr1457	8.16667	0.5
		Olfr283	8	0.166667
		Olfr697	8	0.333333
		Olfr323	7.83333	1.16667
		Olfr945	7.5	2.33333
		Olfr1432	7	0.333333
		Olfr10	6.5	0.166667
		Olfr700	6.33333	0.333333
		Olfr782	5.83333	0.666667
		Olfr823	5.66667	1
		Olfr589	5.33333	0.5
		Olfr320	5.16667	0.166667
		Olfr401	4.83333	0.333333
		Olfr385	4.16667	0.5
		Olfr1465	4	0.166667
		Olfr746	3.83333	0.333333
		Olfr513	3.5	0.333333
		Olfr310	3.33333	0.833333
		Olfr862	2.66667	0.166667
		Olfr643	0.166667	7.83333
