# Supplementary material for: Transcriptional adaptation of olfactory sensory neurons to GPCR identity and activity
Source: Nat Commun. 2022 May 25;13:2929. doi: 10.1038/s41467-022-30511-4 (PMC9132991; doi:10.1038/s41467-022-30511-4)
Supplement: Supplementary file 7 — Source Data [file 41467_2022_30511_MOESM7_ESM.zip › SupplementaryFigure2_SourceData.xlsx]

## Sheet: Supplementary Figure 2a
Supplementary Figure 2a
cell	Ascl1	Kit	Neurod1	Gng8	Gap43	Omp	Adcy3	Trp63	Krt5	Trpm5	Ascl3	Cftr	Cyp2g1	Cyp1a2	cluster
AAACCCACACGCGTGT-1_1	0	0.697931	0	0	0	0	0	0	0	0	0	0.697931	4.68229	3.22804	Sus
AACAGGGGTGAATTGA-1_1	0	0	0	0	0	0	0	0	0	0	0	0	0	0	Sus
AATGCCAAGGAACGCT-1_1	0	0	0	0	0	0	0	0	0	0	0	0	4.47645	2.3867	Sus
ACATCGACATCTTTCA-1_1	0	1.48139	0	0	0	1.18358	0	0	0	0	0	0.757537	4.75847	2.89011	Sus
ACGTAGTTCCCGGTAG-1_1	0	0.862041	0	0	0.862041	0	0	0	0	0	0	0	4.23988	3.43707	Sus
AGAGAATGTAGCTTGT-1_1	0	0	0	0	0	0	0	0	0	0	0	1.26742	3.36965	3.06402	Sus
AGCATCATCCTAAGTG-1_1	0	0	0	0	0	0	0	0	0	0	0	0	4.48521	2.36007	Sus
AGGGAGTCAAGGGCAT-1_1	0	0	0	0	0	3.17183	2.12739	0	0	0	0	0.514073	4.02734	0.514073	Sus
AGGGTGAGTGACTATC-1_1	0	0	0	0	0	0.979893	0	0	0	0	0	0	5.50384	3.58206	Sus
ATACTTCTCCGAAGGA-1_1	0	0	0	0	0	0.550617	0	0	0	0	0	0	0.550617	0	Sus
ATCGGATAGGTAGACC-1_1	0	0	0	0	0	0	0	0	0	0	0	0	0	0	Sus
ATTCATCCACAACATC-1_1	0	0	0	0	0	0.78535	0	0	0	0	0	0.78535	4.10526	3.5724	Sus
CAAAGAAGTGCGGCTT-1_1	0	0	0	0	0	0	0	0	0	0	0	0	0.507725	0	Sus
CAATCGAAGTTTGGCT-1_1	0	1.23243	0	0	0	0	0	0	0	0	0	0	4.08276	0	Sus
CAGCGTGGTCGTCTCT-1_1	0	0	0	0	0	0	0	0	0	0	0	0.823565	4.74316	3.12397	Sus
CAGTTAGCAATACAGA-1_1	0	0	0	0	0	0	0	0	0	0	0	0	4.93952	3.26066	Sus
CATTGCCAGTCTAGAA-1_1	0	0	0	0	0	0	0	0	0	0	0	0	4.65334	1.5501	Sus
CATTGCCTCTAGAGCT-1_1	0	0	0	0	0	0	0	0	0	0	0	0	4.70185	3.3813	Sus
CCATAAGTCTCCAATT-1_1	0	0	0	0	0	0	0	0	0	0	0	0	4.10112	2.66135	Sus
CCCTAACGTACCTAAC-1_1	0	0	0	0	0	0	0	0	0	0	0	0	4.26977	3.02455	Sus
CCCTGATCACAAGTTC-1_1	0	0	0	0	0	3.50701	1.67018	0	0	0	0	0	3.85791	1.67018	Sus
CCTCAACCACCAGCGT-1_1	0	0	0	0	0	1.51997	0	0	0	0	0	0	5.34695	3.60334	Sus
CGAGGCTGTAACAAGT-1_1	0	0	0	0	0	0	0	0	0	0	0	0	0	0	Sus
CGAGTGCGTCGCAGTC-1_1	0	0	0	0	0	0	0	0	0	0	0	0	0	0	Sus
CGATCGGCAAGCGCAA-1_1	0	0	0	0	0	0	0	0	0	0	0	0	4.44767	0	Sus
CGGCAGTCAAGCGAGT-1_1	0	0	0	0	0	0.757718	0	0	0	0	0	1.18381	3.75971	2.75584	Sus
CGTCCATTCATGGATC-1_1	0	0	0	0	0	0	0	0	0	0	0	0	4.70277	2.05774	Sus
CTCACTGGTTAGGCTT-1_1	0	1.43698	0	0	0	0	0.588891	0	0	1.43698	0	0.588891	0.95704	2.28461	Sus
CTGCATCCATGGCCCA-1_1	0	0	0	0	0	0	0	0	0	0	0	0	3.8468	2.87188	Sus
CTGCGAGTCTCCAATT-1_1	0	0	0	0	0	0	0	0	0	0	0	0	3.75671	3.05538	Sus
CTTCCTTAGGCTGGAT-1_1	0	0	0	0	0	0	0	0	0	0	0	0.904719	3.93226	0	Sus
GAATCACTCGACCTAA-1_1	0	0	0	0	0	0	0	0	0	0	0	0	0	0	Sus
GACCCAGTCTCAGAAC-1_1	0	0	0	0	0	0	0	0	0	0	0	0	2.59692	2.76675	Sus
GAGAGGTGTGAAGCTG-1_1	0	0	0	0	0	0	0	0	0	0	0	0	0.684413	0.684413	Sus
GCATCGGCAGTTTGGT-1_1	0	0	0	0	0	0	0	0	0	0	0	0	3.04333	2.39676	Sus
GCATTAGTCATGTCAG-1_1	0	0.932959	0	0	0	0	0	0	0	0	0	0	3.97835	3.30374	Sus
GCTACAAGTGGAACCA-1_1	0	0	0	0	0	0	0	0	0	0	0	0	4.00878	2.7152	Sus
GGAGATGCAGCGGTCT-1_1	0	0	0	0	0	0	0	0	0	0	0	1.11639	4.6214	3.24438	Sus
GGAGGATTCTTAGGAC-1_1	0	0	0	0	0	0	0	0	0	0	0	0	3.25441	2.90369	Sus
GGCTTGGAGGGATCGT-1_1	0	1.17099	0	0	0	1.17099	0	0	0	0	0	0	4.57144	4.07508	Sus
GGGACCTGTCCCAAAT-1_1	0	0	0	0	0	0	0.708702	0	0	0	0	0	4.66531	2.66776	Sus
GGGAGTACACTTGAGT-1_1	0	0	0	0	0	0	0	0	0	0	0	0	5.19194	2.45946	Sus
GGGATGACAGAGGCAT-1_1	0	0	0	0	0	0	0	0	0	0	0	0	4.9111	0	Sus
GGTGAAGCATCGGAAG-1_1	0	0	0	0	0	0	0	0	0	0	0	0	4.553	2.73753	Sus
GGTTCTCTCCGGACTG-1_1	0	0	0	0	0	0	0	0	0	0	0	0	3.73071	1.75601	Sus
GTAGGTTTCTAGCAAC-1_1	0	0	0	0	0	0	0	0	0	0	0	0	5.23904	3.74865	Sus
GTCATTTAGAAGCGAA-1_1	0	0	0	0	0	0	0	0	0	0	0	0.901317	4.89873	3.66443	Sus
GTGACGCAGCGGATCA-1_1	0	0	0	0	0	0.746105	0	0	0	0	0	0	4.83859	3.39545	Sus
GTGTGGCAGCCGGAAT-1_1	0	0.636407	0	0	0	0.636407	0	0	0	0	1.51704	1.51704	3.35271	2.78034	Sus
GTTACAGTCGAGTGGA-1_1	0	0	0	0	0	0.94146	0	0	0	0	0	0	5.02835	3.13079	Sus
GTTCATTCACTAGGTT-1_1	0	0	0	0	0	0	0	0	0	0	0	0	4.82781	3.64986	Sus
TAACTTCAGAGTTGAT-1_1	0	0	0	0	0	0	0	0	0	0	0	0	4.15721	2.6561	Sus
TAAGCCAGTGGTCCGT-1_1	0	0	0	0	0	0	0	0	0	0	0	1.15392	3.21393	2.01648	Sus
TAAGCGTCAACTGCCG-1_1	0	0	0	0	0	0	0	0	0	0	0	0	5.08553	3.18754	Sus
TACAACGCACGGCGTT-1_1	0	0.820991	0	0	0	0	0.820991	0	0	0	0	0.820991	5.39323	3.5657	Sus
TATGTTCAGCACCCAC-1_1	0	0	0	0	0	0.840125	1.29014	0	0	0	0	0	3.70129	1.83524	Sus
TCACTCGTCTCAGTCC-1_1	0	0.991207	0	0	0	0	0	0	0	1.26461	0	0	4.01139	2.55423	Sus
TCAGTTTTCCTATGGA-1_1	0	0	0	0	0	0	0	0	0	0	0	0	3.201	2.344	Sus
TCATTCAAGTACTGTC-1_1	0	0.973544	0	0	0	0	0	0	0	0	0	0	4.67518	2.73527	Sus
TCCGATCAGGCAGGTT-1_1	0	0	0	0	0	0	0	0	0	0	0	0	0	0	Sus
TCGCTTGAGCAACTCT-1_1	0	0	0	0	0	0	0	0	0	0	0	0	4.67056	3.29034	Sus
TCGGGTGCAAACGTGG-1_1	0	0	0	0	0	0	0	0	0	1.93603	0	0	3.5997	3.5997	Sus
TCTATCACAGACTGCC-1_1	0	0	0	0	0	0.820208	0	0	0	0	0	0	4.78081	1.99536	Sus
TCTTAGTCAGCTACTA-1_1	0	0	0	0	0	0.950421	0	0	0	0	0	0	5.0531	3.43879	Sus
TGATTCTCACTACAGT-1_1	0	0	0	0	0	0	0	0	0	0	1.01927	0	4.64177	3.49289	Sus
TGGTTAGGTATACGGG-1_1	0	0	0	0	0	0	0	0	0	0	0	0	0.99126	0.99126	Sus
TTCACCGCACGTCGTG-1_1	0	0	0	0	0	0	1.24849	0	0	0	0	0	4.81031	2.59715	Sus
TTCACGCCAAATGGCG-1_1	0	0	0	0	0	0	0	0	0	0	0	0	4.87249	3.11829	Sus
TTGGGCGAGACTGTTC-1_1	0	0	0	0	0	0	0	0	0	0	0	0	4.57395	2.70152	Sus
TTGTGTTTCCCTTGTG-1_1	0	1.10831	0	0	0	0	0	0	0	0	0	0	5.04485	2.21013	Sus
TTTCAGTTCCGTAATG-1_1	0	0	0	0	0	0	0	0	0	0	0	0	0	0	Sus
AAATGGAGTGTTGATC-1_2	0	0.906123	0	0	0	0	0	0	0	0	0	0.906123	4.47743	3.50986	Sus
AACCTGAAGGGCAAGG-1_2	0	0	0	0	0	0	0	0	0	0	0	0	4.59477	3.91168	Sus
AAGTGAATCTCCAATT-1_2	0	0	0	0	0	0	0	0	0	0	0	0.701091	0	0	Sus
AATTTCCCAATAGTGA-1_2	0	0	0	0	0	0	0	0	0	0	0	0	0	0	Sus
ACATCCCCACCTCAGG-1_2	0	0	0	0	0	0	0.997591	0	0	0	0	0	4.26523	2.25745	Sus
ACCTGTCCAGTGGCTC-1_2	0	0	0	0	0	1.55938	0	0	0	0	0	1.05707	4.4486	1.05707	Sus
ACGGGTCTCGGACTGC-1_2	0	0	0	0	0	0	0	0	0	0	0	0	4.9632	3.706	Sus
ACTTCCGGTGGTCTAT-1_2	0	0	0	0	0	0	0	0	0	0	0	0	4.30427	3.84234	Sus
ACTTTCATCTATCACT-1_2	0	0	0	0	0	0	0	0	0	0	2.01244	1.67167	4.35284	3.11818	Sus
AGAAGCGAGGCCATAG-1_2	0	0	0	0	0	0.746105	0	0	0	0	0	0	4.70744	3.62672	Sus
AGACAAACAGGGAATC-1_2	0	0	0	0	0	0	0	0	0	0	0	1.17207	4.34087	2.66528	Sus
AGAGAGCGTACCCACG-1_2	0	0	0	0	0	0	0	0	0	0	0	1.09503	3.60568	2.70302	Sus
AGATCCACATATAGCC-1_2	0	0	0	0	0	0	0	0	0	0	0.677045	1.36204	0	0	Sus
AGCATCAGTGGGTATG-1_2	0	0	0	0	0	3.62395	2.38706	0	0	0	0	0	4.58796	2.78515	Sus
AGCCACGTCACGGGCT-1_2	0	0	0	0	0	0	0	0	0	0	0	1.07251	5.07882	2.36213	Sus
AGCGTATGTGCTAGCC-1_2	0	0	0	0	0	0	0	0	0	0	0	0	4.35852	4.18907	Sus
AGGAAATCAACCGTAT-1_2	0	0	0	0	1.13963	4.15428	2.62131	0	0	0	0	0	0	2.45343	Sus
AGTACTGGTCCTTAAG-1_2	0	0	0	0	0	0.95443	0	0	0	0	0	1.43375	4.50472	3.4948	Sus
AGTAGTCAGGGAGTGG-1_2	0	0	0	0	0	0	0	0	0	0	0	0	4.9535	4.14409	Sus
AGTAGTCTCTTCTGGC-1_2	0	0	0	0	0	0	0	0	0	0	0	0	4.64755	4.13087	Sus
AGTCATGTCACCTGGG-1_2	0	0	0	0	0	0	0	0	0	0	0	0	4.18548	3.20016	Sus
AGTTCCCCATCAGTCA-1_2	0	0	0	0	0	0	0	0	0	0	0	0	4.79626	3.59211	Sus
ATAGACCGTCTCTCAC-1_2	0	0	0	0	0	0	0	0	0	0	0	0	4.68824	1.02761	Sus
ATCGCCTCACCAACAT-1_2	0	0	0	0	0	0	0	0	0	0	0	0.989346	5.10521	3.87754	Sus
ATCGCCTGTCCAGCAC-1_2	0	0	0	0	0	1.3021	0	0	0	0	0	0	4.86366	3.94861	Sus
ATCGTAGTCGGTAAGG-1_2	0	0	0	0	0	2.28148	0	0	0	0	0	0	4.32711	2.28148	Sus
ATCTTCACAGCAGTTT-1_2	0	0	0	0	0	0	0	0	0	0	0	0	4.32519	3.05518	Sus
ATGCCTCCACGTAGTT-1_2	0	0	0	0	0	0	0	0	0	0	0	0	4.95378	2.00093	Sus
ATGGGAGAGGCAGGGA-1_2	0	0	0	0	0	0	0	0	0	0	0	0	4.65221	3.45108	Sus
CACACAAGTGGAACCA-1_2	0	0	0	0	0	0	0	0	0	0	0	0	4.54797	3.32133	Sus
CACATGATCTGCGAGC-1_2	0	0	0	0	0	0	0	0	0	0	0	0	3.26716	2.81976	Sus
CACTAAGAGAATCGTA-1_2	0	0	0	0	0	0	0	0	0	0	0	0	4.88539	3.50813	Sus
CACTAAGTCTCATGGA-1_2	0	0	0	0	0	0	0	0	0	0	0	0	4.22315	2.34725	Sus
CAGCAGCGTAGGAAAG-1_2	0	0	0	0	0	4.66905	2.0844	0	0	0	0	0	0	1.50849	Sus
CATGGATTCGCGATCG-1_2	0	0	0	0	0	0	0	0	0	0	0	0	4.50298	3.30544	Sus
CATTGCCGTCAGCGTC-1_2	0	0	0	0	0	0	0	0	0	0	0	0	2.3737	0	Sus
CCAAGCGAGTCGCCCA-1_2	0	0	0	0	0	0	0	0	0	0	0	0	4.69973	1.48244	Sus
CCCTCAAGTTGACGGA-1_2	0	0	0	0	0	1.05622	0	0	0	0	0	0	5.21925	0	Sus
CCGTAGGTCACCGGTG-1_2	0	0	0	0	0	0	0	0	0	0	0	0	3.70725	2.76652	Sus
CCTATCGAGCTCCCTT-1_2	0	0	0	0	0	0	0	0	0	0	0	0	3.81432	1.42733	Sus
CCTTTGGCAATCGCGC-1_2	0	0	0	0	0	0	0	0	0	0	1.07952	0	4.3154	0	Sus
CGAGTTACATCGAACT-1_2	0	0	0	0	0	0	0	0	0	0	0	0	5.15848	2.08656	Sus
CGTAAGTCAGGGACTA-1_2	0	0	0	0	0	0	0	0	0	0	0	0	0	0	Sus
CGTGCTTGTTGCCGAC-1_2	0	0	0	0	0	1.08209	0	0	0	0	0	0	4.89528	1.92462	Sus
CGTGTCTTCCATGAGT-1_2	0	0	0	0	1.91304	3.12022	1.3576	0	0	0	0	0	3.8231	2.52951	Sus
CTAACCCCACTGCGAC-1_2	0	0	0	0	0	0	0	0	0	0	0	1.73186	3.08787	2.33237	Sus
CTCAGTCCACCGTCGA-1_2	0	0	0	0	0	0	0	0	0	0	1.8833	1.55113	3.64199	2.49736	Sus
CTGCAGGTCTAACGCA-1_2	0	0	0	0	0	0	0	0	0	0	0	0	3.83961	2.44955	Sus
CTGCTCATCTAGAACC-1_2	0	0	0	0	0	0	0	0	0	0	0	0	4.60459	1.72311	Sus
CTGTATTGTCCACTTC-1_2	0	0	0	0	0	0	0	0	0	0	0	0	4.3968	3.57451	Sus
CTTCCTTCAATTCACG-1_2	0	0	0	0	0	0	0	0	0	0	0	0	4.68527	1.79051	Sus
GAAGCCCTCGTTCTAT-1_2	0	0	0	0	0	0	0	0	0	0	0	0	4.94437	2.25483	Sus
GAAGGACGTGCTGATT-1_2	0	1.01487	0	0	0	0	0	0	0	0	0	1.01487	5.08184	4.0481	Sus
GAATAGATCAAGCCTA-1_2	0	0	0	0	0	0	0	0	0	0	0	0	4.62681	2.42174	Sus
GACCGTGCAAATTGGA-1_2	0	0	0	0	0	0	0	0	0	0	0	0	4.48791	2.08378	Sus
GAGATGGCAATCGTCA-1_2	0	0	0	0	0	0	0	0	0	0	0	0.79937	4.90105	3.32974	Sus
GAGCCTGAGCCTCTTC-1_2	0	0	0	0	0	0	0	0	0	0	0	0	0	0	Sus
GAGGCAAGTGAGTGAC-1_2	0	0	0	0	0	0	0	0	0	0	0	0	0	3.34403	Sus
GAGTGAGTCGTGTGAT-1_2	0	0	0	0	0	0	0	0	0	0	0	0	4.86571	1.82779	Sus
GATAGCTTCACTTGGA-1_2	0	0	0	0	0	0	0	0	0	0	0	1.1464	4.38743	2.90003	Sus
GATCAGTCAACGATTC-1_2	0	1.40977	0	0	0	0.935116	0	0	0	0	0	0	4.58999	2.70321	Sus
GCAGCTGCATCATCCC-1_2	0	0	0	0	0	0	0	0	0	0	0	1.15915	4.32235	2.47957	Sus
GCATGATAGTCGAAGC-1_2	0	1.48879	0	0	0	1.48879	0	0	0	0	0	0	4.42318	3.21975	Sus
GCCCAGATCGCATTGA-1_2	0	0	0	0	0	0.790119	0	0	0	0	0	0	5.16781	2.88207	Sus
GCGTGCAGTGTTGAGG-1_2	0	0	0	0	0	0	0	0	0	0	0	0	4.7911	3.60631	Sus
GCTTGGGCAGTATACC-1_2	0	0	0	0	0	0	0	0	0	0	0	0.958079	4.43731	2.50526	Sus
GGCTTGGCACAAGTGG-1_2	0	0	0	0	0	4.60219	2.71472	0	0	0	0	0	0	2.88594	Sus
GGGTAGAAGATTAGCA-1_2	0	2.6755	0	0	0	0	0	0	0	0	0	1.70594	3.72711	3.83006	Sus
GTAGTACCATCAGTCA-1_2	0	0	0	0	0	2.02404	1.1599	0	0	0	0	0	4.50838	2.79284	Sus
GTCATGAGTCACAATC-1_2	0	0.745581	0	0	0	0	0	0	0	0	0	0.745581	3.97143	3.23351	Sus
GTCCACTCAGGACATG-1_2	0	0	0	0	0	0	0	0	0	0	0	0	5.19609	2.43592	Sus
GTCTGTCGTTGGTACT-1_2	0	0	0	0	0	0	0	0	0	0	0	0	3.22643	3.01317	Sus
GTCTGTCTCTGGTCAA-1_2	0	0	0	0	0	0	0	0	0	0	0	0	4.5293	0	Sus
GTGAGGAAGAGGGTAA-1_2	0	0	0	0	0	0	0	0	0	0	0	0	5.26349	3.42474	Sus
GTGAGTTCAAATGCTC-1_2	0	0	0	0	0	0	0	0	0	0	0	0	4.72189	3.55244	Sus
GTGCTGGCAGCCGTCA-1_2	0	0	0	0	0	1.53851	0	0	0	0	0	0	2.1181	2.1181	Sus
GTTTGGACACCCGTAG-1_2	0	0	0	0	0	0.824355	0	0	0	0	0	0.824355	4.61385	3.18003	Sus
GTTTGGATCGCTATTT-1_2	0	0	0	0	0	0	0	0	0	0	0	0	4.47329	3.43003	Sus
TAATTCCCATCATCTT-1_2	0	0	0	0	0	0	0	0	0	0	0	0	4.54683	3.71357	Sus
TACGGTAAGTGTTGAA-1_2	0	0	0	0	0	0	0	0	0	0	0	0	5.20159	3.39494	Sus
TAGGGTTGTCAGGCAA-1_2	0	0	0	0	0	0	0	0	0	0	0	0	5.31648	3.98803	Sus
TATCCTACACAGTATC-1_2	0	0	0	0	0	0	0.642969	0	0	0	0	0.642969	0.642969	0	Sus
TATGTTCAGCACCAGA-1_2	0	0	0	0	0	0	0	0	0	0	0	0	3.75824	2.78665	Sus
TCACATTAGTGCGACA-1_2	0	1.18279	0	0	0	0	0	0	0	0	0	1.70963	3.73152	0	Sus
TCAGGGCAGACTCAAA-1_2	0	0	0	0	0	1.81419	0	0	0	0	0	1.81419	3.07012	0	Sus
TCAGGGCTCCCTTGTG-1_2	0	1.07403	0	0	0	1.07403	0	0	0	0	0	0	3.97092	2.16431	Sus
TCAGGGCTCGGCTTCT-1_2	0	0	0	0	0	0	0	0	0	0	0	0	5.34277	3.34027	Sus
TCAGTCCAGGTCGTGA-1_2	0	0	0	0	0	0	0	0	0	0	0	1.00489	4.60218	3.41567	Sus
TCATTCAGTCTACACA-1_2	0	0	0	0	0	0	0	0	0	0	0	0	3.71566	3.77867	Sus
TCCATGCTCCGAGAAG-1_2	0	0	0	0	0	0	0	0	0	0	0	1.59833	4.92067	2.82013	Sus
TCCTTCTTCTGTCTCG-1_2	0	0	0	0	0	4.13962	2.33458	0	0	0	0	0.459207	3.0902	1.62526	Sus
TCGCAGGAGCGATTCT-1_2	0	1.83277	0	0	0	0	0	0	0	0	0	0	3.67652	2.70826	Sus
TCGCTCAGTTAGAAAC-1_2	0	0	0	0	0	0	0	0	0	0	0	0	0	1.19102	Sus
TCGGGACCATGACGGA-1_2	0	0	0	0.768907	1.49789	3.13509	0	0	0	0	0	0	4.18684	2.97136	Sus
TCGTCCATCAGATTGC-1_2	0	0	0	0	0	0	0	0	0	0	0	0	4.54317	3.54026	Sus
TCTCTGGTCGTAGAGG-1_2	0	0	0	0	0	0	0	0	0	0	0	0	2.22951	4.24041	Sus
TCTGCCATCGTTATCT-1_2	0	0	0	0	0	0.727206	0	0	0	0	0	0	0	0.727206	Sus
TGACAGTGTAGCTGCC-1_2	0	0	0	0	0	0	0	0	0	0	0	0	3.45108	3.1079	Sus
TGAGGTTTCGCATTAG-1_2	0	0	0	0	0	0	0	0	0	0	0	0	4.76754	2.14294	Sus
TGCATCCCAGGACATG-1_2	0	0	0	0	0	0	0	0	0	0	0	0	5.36149	3.30241	Sus
TGTGATGCAACCTATG-1_2	0	0	0	0	0	1.68953	0	0	0	0	0	0	4.38832	0	Sus
TTAGGCATCTTACCGC-1_2	0	0	0	0	0	0	0	0	0	0	0	0	4.62174	2.31766	Sus
TTCTAACAGATGTTAG-1_2	0	0	0	0	0	0	0	0	0	0	0	0	5.34921	4.21197	Sus
TTCTGTAAGTGAGTTA-1_2	0	0	0	0	0	0	0	0	0	0	0	0	5.08877	2.5952	Sus
TTGACCCGTTCCTTGC-1_2	0	0	0	0	0	0.653764	0	0	0	0	1.87742	1.72523	4.83289	2.49099	Sus
TTGCCTGTCCTAGCCT-1_2	0	0	0	0	0	0	0	0	0	0	0	0	0	0	Sus
TTGGATGCATGGATCT-1_2	0	0	0	0	0	0	1.3975	0	0	0	0	0	0	1.3975	Sus
TTGGATGTCCTCGATC-1_2	0	0	0	0	0	0	0	0	0	0	0	1.39055	3.61643	1.39055	Sus
TTGGTTTAGCACACAG-1_2	0	0	0	0	0	0	0	0	0	0	0	0	2.62268	1.31828	Sus
TTGGTTTGTGATTGGG-1_2	0	0	0	0	0	0	0	0	0	0	0	0	4.72569	3.20025	Sus
TTGTTGTGTGAATAAC-1_2	0	0	0	0	0	0	0	0	0	0	0	0	4.17244	4.0467	Sus
TTTCCTCGTTATGTCG-1_2	0	0	0	0	0	0	0	0	0	0	0	0	3.3586	0	Sus
TTTGACTGTATGTCTG-1_2	0	0	0	0	0	0	0	0	0	0	0	0	0	0	Sus
TTTGGTTAGCGCGTTC-1_2	0	0	0	0	0	0	0	0	0	0	0	1.19229	5.20552	3.63003	Sus
AAAGAACTCCTACCGT-1_3	0	0	0	0	0	0.810098	0	0	0	0	0	1.25169	4.00131	3.04309	Sus
AAGTCGTAGATGTTAG-1_3	0	0	0	0	0	0	0	0	0	0	0.626232	0	1.8283	2.64321	Sus
ACAGGGATCATTCACT-1_3	0	0	0	0	0	0	0	0	0	0	0	0	4.92364	3.02044	Sus
ACATCGAGTAATGCTC-1_3	0	0	0	0	0	0.971652	0.971652	0	0	0	0	0	4.51444	2.02409	Sus
ACATTTCCAAAGCAAT-1_3	0	0	0	0	0	0.929326	0	0	0	0	0	0	2.88261	3.23965	Sus
ACGTAGTAGCTGAAGC-1_3	0	0	0	0	0	0	0	0	0	0	0	0	5.24493	3.57935	Sus
AGAACAAAGCAATAGT-1_3	0	0	0	0	0	0	0	0	0	0	0	0	5.12419	2.87378	Sus
AGAAGTACACCTGCTT-1_3	0	0	0	0	0	0	0	0	0	0	0	0	4.00147	3.20606	Sus
AGGACGAAGCGTGAAC-1_3	0	0	0	0	0	0	0	0	0	0	0	0	4.92815	3.52723	Sus
AGTACCATCCAGTTCC-1_3	0	0	0	0	0	0	0	0	0	0	0	0	1.31114	1.62247	Sus
AGTAGTCGTTCGTTCC-1_3	0	0	0	0	0	0	0	0	0	0	0	0	0	2.34409	Sus
AGTCAACGTAGCGTAG-1_3	0	0	0	0	0	1.18752	0	0	0	0	0	0	4.82079	3.73817	Sus
ATCACTTTCTGCTTAT-1_3	0	0	0	0	0	0	0	0	0	0	0	0	5.01325	3.39959	Sus
ATCGGATCACCCTATC-1_3	0	0	0	0	0	0	0	0	0	0	0	0	4.87624	3.26248	Sus
ATGACCAAGTCCTGCG-1_3	0	0	0	0	0	0.637751	0	0	0	0	0	0.637751	5.26179	3.82015	Sus
ATGCGATGTAGTGCGA-1_3	0	0	0	0	0	0.906738	0	0	0	0	0	0	5.1659	3.0758	Sus
ATGTCTTGTGGTCAAG-1_3	0	1.0839	0	0	0	0	0	0	0	0	0	0	4.53196	2.37778	Sus
ATTCCCGTCTCAACGA-1_3	0	0	0	0	0	0.71133	0.71133	0	0	0	0	0	4.36631	3.21262	Sus
CAATACGGTACAGCGA-1_3	0	0	0	0	0	0.86212	0	0	0	0	0	0.86212	5.47673	4.29747	Sus
CAGCAGCAGCACCGAA-1_3	0	0	0	0	0	0	0	0	0	0	0	0	4.01602	0.905201	Sus
CATCGGGGTAACCAGG-1_3	0	0	0	0	0	0	0	0	0	0	0	0	0	0	Sus
CATTGCCGTAGATCGG-1_3	0	0	0	0	0	0.846309	0	0	0	0	0	0	5.20411	4.2324	Sus
CCACGTTAGGCGTCCT-1_3	0	0	0	0	0	0.65403	0	0	0	0	0	0	3.7931	3.18146	Sus
CGAATTGTCTGCGGAC-1_3	0	0	0	0	0	0	0	0	0	0	0	0.792295	4.77255	3.31731	Sus
CGAGTGCCAGCCTTCT-1_3	0	0	0	0	0	0.485124	0	0	0	0	0	0	0	0.810375	Sus
CGGGTGTGTACGACTT-1_3	0	0	0	0	0	0	0	0	0	0	0	0	4.16182	2.30527	Sus
CGTAATGCACGCCAGT-1_3	0	0	0	0	0	2.01291	0	0	0	0	0	0	3.90476	2.01291	Sus
CGTTAGATCCCGAGGT-1_3	0	0	0	0	0	0	0	0	0	0	0	1.30926	4.94326	4.03283	Sus
CTATAGGGTTTGGAAA-1_3	0	0	0	0	0	1.88504	0	0	0	0	0	0	4.92632	2.49924	Sus
CTGTACCGTTGGGTTT-1_3	0	1.1813	0	0	0	0.755796	0	0	0	0	0	0.755796	4.68476	3.00559	Sus
CTTCCTTTCATCTATC-1_3	0	0	0	0	0	0	0	0	0	0	0	0	0	0	Sus
CTTCTCTCAATTCACG-1_3	0	0	0	0	0	0	0	0	0	0	0	1.75245	4.51749	2.72825	Sus
GAGTCATAGAGCCGAT-1_3	0	0	0	0	0	1.1569	0	0	0	0	0	1.67899	3.6392	2.78874	Sus
GAGTCTAGTGACACAG-1_3	0	0	0	0	0	0	0	0	0	0	0	0	4.06207	2.35287	Sus
GATGTTGCAGAACTCT-1_3	0	0	0	0	0	0.627369	0	0	0	0	0	0	4.85523	3.45137	Sus
GCATCTCTCGAGTACT-1_3	0	0	0	0	0	0	0	0	0	0	0	0	4.80769	3.02133	Sus
GCATTAGGTATGGAAT-1_3	0	0	0	0	0	0	0	0	0	0	0	0	3.78654	3.47655	Sus
GCCCAGACAATCGCCG-1_3	0	0.565376	0	0	0	0.565376	0.565376	0	0	0	0	0	4.87503	2.31464	Sus
GCTGCAGAGAAACCAT-1_3	0	0.813718	0	0	0	0	0	0	0	0	0	0	4.70317	2.28177	Sus
GGAGATGTCTACAGGT-1_3	0	0	0	0	0	0	0	0	0	0	0	0	5.22116	3.6331	Sus
GGCGTCACAATCACGT-1_3	0	0	0	0	0	0	0	0	0	0	0	0	0	3.16922	Sus
GGGTAGAAGTCACGCC-1_3	0	0	0	0	0	0	0	0	0	0	0	0.644943	4.63826	1.31309	Sus
GGTGGCTTCTAGGCAT-1_3	0	0	0	0	0	0	0	0	0	0	0	0	4.49153	2.1604	Sus
GTAGGTTGTATCGTGT-1_3	0	0	0	0	0	0	0	0	0	0	0	1.34236	3.32743	0	Sus
GTGGGAAGTTACCTGA-1_3	0	0	0	0	0	4.05598	1.62821	0	0	0	0	0	4.27362	2.62967	Sus
GTTAGACCAAATGCTC-1_3	0	0	0	0	0	0	0	0	0	0	0	0	4.62823	2.72908	Sus
GTTCATTCAATAGTCC-1_3	0	0	0	0	0	0.637204	0	0	0	0	0	0	4.69797	2.72517	Sus
GTTGTCCAGTGCGTCC-1_3	0	1.27741	0	0	0	1.27741	0	0	0	0	0	0	4.66142	2.01067	Sus
GTTTGGACAACCCGCA-1_3	0	0	0	0	0	0.50259	0	0	0	0	0	0	0	0.50259	Sus
TAGATCGAGGATATAC-1_3	0	0	0	0	0	1.42878	0	0	0	0	0	0	4.34596	3.3865	Sus
TAGGAGGGTAACAGGC-1_3	0	0	0	0	0	0	0	0	0	0	0	0	4.164	2.54804	Sus
TAGGTACAGTGGATTA-1_3	0	0	0	0	0	0	0	0	0	0	0	0	4.58113	0	Sus
TCATATCTCTATTGTC-1_3	0	0	0	0	0	0	0	0	0	0	0	0	0	1.33067	Sus
TCATCCGCAATCGCAT-1_3	0	0	0	0	0	0	0	0	0	0	0	0	4.22649	3.58595	Sus
TCATTACCAGCGACAA-1_3	0	0	0	0	0	0	1.35099	0	0	0	0	0	3.04588	1.90545	Sus
TCCAGAAGTGAGTAAT-1_3	0	0	0	0	0	0.78861	0	0	0.78861	0	0	0.78861	4.49786	3.43426	Sus
TCGGGCATCGTGAGAG-1_3	0	0	0	0	0	0	0	0	0	0	0	0	4.36795	3.19313	Sus
TCTCTGGCAAGTGGTG-1_3	0	0	0	0	0	0	0	0	0	0	0	0.662246	0	0	Sus
TGCAGGCTCGGAAGGT-1_3	0	0.925723	0	0	0	0.925723	0	0	0	0	0	0	3.62617	3.34732	Sus
TGCTTCGCACACGTGC-1_3	0	0	0	0	0	0	0	0	0	0	0	0	4.66696	2.61337	Sus
TGGATGTCAGACATCT-1_3	0	0	0	0	0	0	0	0	0	0	0	0.806374	2.49798	3.20094	Sus
TGGGAAGTCCAAGCTA-1_3	0	0	0	0	0	0	0	0	0	0	0	0.864498	3.89352	3.74276	Sus
TGGGCTGGTGTGTCCG-1_3	0	0	0	0	0	2.51541	0	0	0	0	0	0.884372	4.4901	3.10557	Sus
TTACCATTCAAGCCCG-1_3	0	0	0	0	0	0	0	0	0	0	0	0	0	0	Sus
TTGAACGAGCGTTACT-1_3	0	0.506621	0	0	0	3.03448	1.72593	0	0	0	0	0	3.37984	2.69821	Sus
TTGGTTTCAAATCAGA-1_3	0	0	0	0	0	0	0	0	0	0	0	0.870667	4.40101	3.72005	Sus
TTGTTTGGTGGACCTC-1_3	0	0.716381	0	0	0	0	0	0	0	0	0	0	5.16366	3.44564	Sus
AAAGGATTCATGCCGG-1_4	0	0	0	0	0	0	0	0	0	0	0	1.61943	4.30277	1.61943	Sus
AACCTTTGTTAAACCC-1_4	0	0.854214	0	0	0	0.854214	0	0	0	0	0.854214	1.61911	4.14438	2.76284	Sus
AACGGGACATATGGCT-1_4	0	0	0	0	0	0	0	0	0	0	0	0	2.8768	2.23844	Sus
AACGTCATCTGCCCTA-1_4	0	0	0	0	0	0	0	0	0	0	0	0	4.02354	2.75877	Sus
AAGCATCGTATCTCGA-1_4	0	0	0	0	0	0	0	0	0	0	0	0	4.49341	2.38187	Sus
AATCACGCATATCTCT-1_4	0	0	0	0	0	0	0	0	0	0	0	0	0	0	Sus
ACAAAGACACACACGC-1_4	0	0	0	0	0	0	0	0	0	0	0	0	4.04253	2.66209	Sus
ACTTCCGAGGTCGCCT-1_4	0	0	0	0	0	0	0	0	0	0	0	0	4.30283	2.1604	Sus
ACTTTGTGTGTCATCA-1_4	0	0	0	0	0	0	0	0	0	2.08677	0	0	4.79579	0	Sus
AGACTCAGTGATAGAT-1_4	0	0	0	0	0	0	0	0	0	0	0	1.37412	4.91832	3.87589	Sus
AGCCACGGTAACATAG-1_4	0	0	0	0	0	1.30552	0	0	0	0	0	0	0	1.30552	Sus
AGCGATTTCAGCCTCT-1_4	0	1.73148	0	0	0	0	0	0	0	0	0	0	2.84906	1.73148	Sus
AGGCATTCATTGACAC-1_4	0	0	0	0	0	0	0	0	0	0	0	0	4.23591	3.607	Sus
AGGTTGTTCTACTATC-1_4	0	0	0	0	0	0	0	0	0	0	0	0	4.84359	2.8579	Sus
AGTCACAGTTATGACC-1_4	0	0	0	0	0	0	0	0	0	0	0	0	1.07365	0	Sus
ATACTTCAGGACTATA-1_4	0	0	0	0	0	0	0	0	0	0	0	0	4.28307	4.06337	Sus
ATCCATTTCGCGCCAA-1_4	0	0	0	0	0	0	0	0	0	0	0	0	4.29294	3.02083	Sus
ATCCCTGCAGAGGTAC-1_4	0	0	0	0	0	0	0	0	0	0	0	0	4.54962	3.03035	Sus
ATCCCTGCATGGAATA-1_4	0	0	0	0	0	0	0	0	0	0	0	0	2.69846	0	Sus
ATCCGTCGTGTCTTCC-1_4	0	0	0	0	0	0	0	0	0	0	0	0	4.10837	3.33945	Sus
ATCGTCCTCGAGATGG-1_4	0	0	0	0	0	0	0	0	0	0	0	1.20051	4.0783	1.20051	Sus
ATGGATCAGAGAGCAA-1_4	0	0	0	0	0	0	0	0	0	0	0	0	3.99802	1.30142	Sus
ATGGGAGGTTACGATC-1_4	0	0	0	0	0	0	0	0	0	0	0	0	4.79044	2.00843	Sus
ATGGTTGAGCAAATGT-1_4	0	0	0	0	0	0	0	0	0	0	0	0	1.17464	2.04264	Sus
ATTCGTTAGTACCCTA-1_4	0	0	0	0	0	0	0	0	0	0	0	0	2.88722	3.80784	Sus
CACTTCGGTCCTCATC-1_4	0	0	0	0	0	0	0	0	0	0	0	0.819284	4.69001	1.99393	Sus
CAGATCAGTGTTTACG-1_4	0	0	0	0	0	0	0	0	0	0	0	0.979166	5.27547	1.78954	Sus
CAGTTAGCAGTAGAGC-1_4	0	0	0	0	0	0	0	0	0	0	0	0	4.49734	2.4556	Sus
CATACCCGTAGGGTAC-1_4	0	0	0	0	0	1.27778	0	0	0	0	0	0	5.20514	3.07774	Sus
CATTTCATCATTTGTC-1_4	0	0	0	0	0	0	0	0	0	0	0	0	3.15914	2.96786	Sus
CATTTCATCCCTTGGT-1_4	0	0	0	0	0	0	0	0	0	0	0	0	4.75519	2.66988	Sus
CCGGGTAGTCAGTTTG-1_4	0	0	0	0	0	0.947317	0	0	0	0	0	0	2.91053	0	Sus
CCTGTTGTCTAACGGT-1_4	0	0	0	0	0	0	0	0	0	0	0	0	5.22042	3.61628	Sus
CGAAGGACAAGTATCC-1_4	0	1.40954	0	0	0	0	0	0	0	0	0	0	3.64097	0	Sus
CGAAGTTTCCTATTGT-1_4	0	0	0	0	0	0	0	0	0	0	0	0	5.3806	3.69636	Sus
CGGCAGTCAGTTGAAA-1_4	0	0	0	0	0	1.19166	0	0	0	0	0	0	4.14152	2.06402	Sus
CGTGAATTCAATGCAC-1_4	0	0	0	0	0	0	0	0	0	0	0	1.08688	5.15861	2.69159	Sus
CTGCATCCATTGACAC-1_4	0	0	0	0	0	0	0	0	0	0	0	0	4.89004	3.39672	Sus
CTGCTCATCTAGATCG-1_4	0	0	0	0	0	0	0	0	0	0	0	0	4.5366	0	Sus
GAAGCCCTCCCAACTC-1_4	0	0	0	0	0	0	0	0	0	0	0	1.48139	4.63445	4.0143	Sus
GACTGATCACTCAAGT-1_4	0	1.12672	0	0	0	0	0	0	0	1.9819	0	1.12672	3.33618	1.64307	Sus
GAGCTGCTCATGTCAG-1_4	0	0	0	0	0	0	0	0	0	0	0	0.936906	3.82886	0.936906	Sus
GAGTCTATCGGCTATA-1_4	0	0	0	0	0	0	0	0	0	0	0	0	2.27716	1.68166	Sus
GATCAGTTCTCCGTGT-1_4	0	0	0	0	0	0	0	0	0	0	0	0	4.15961	1.96028	Sus
GCAGCCAGTTTCGTTT-1_4	0	0.747741	0	0	0	0	0	0	0	0	0	0	4.52399	2.17311	Sus
GCAGTTAGTCCCACGA-1_4	0	0.534336	0	0	0.534336	4.01433	2.61839	0	0	0	0	0	0.534336	0.534336	Sus
GCCCGAACAAAGCTAA-1_4	0	0	0	0	0	0	0	0	0	0	0	0	0	0	Sus
GCGATCGCAACGTAAA-1_4	0	0	0	0	0	0	0	0	0	0	0	0	4.18145	0	Sus
GGAGCAAGTAGGTTTC-1_4	0	0	0	0	0	0	0	0	0	0	0	0	4.34796	2.40172	Sus
GGCGTCACACTAGGCC-1_4	0	0	0	0	0	3.79377	2.42343	0	0	0	0	0	1.48799	2.76351	Sus
GGCTGTGCATTCACCC-1_4	0	0	0	0	0	0.906299	0	0	0	0	0	0	4.68846	3.26107	Sus
GGGAGTAGTAGGATAT-1_4	0	0	0	0	0	0	0	0	0	0	0	0	4.54218	1.25581	Sus
GGGCGTTCAGAGATGC-1_4	0	1.69296	0	0	0	0	0	0	0	0	0	0	4.63491	2.66073	Sus
GGGCTACGTATTCCTT-1_4	0	0	0	0	0	0	0	0	0	0	0	0	4.70433	4.09126	Sus
GGGTGTCCAGACCTAT-1_4	0	0	0	0	0	0	0	0	0	0	1.26249	0	4.60351	1.26249	Sus
GTCATCCGTAGTGATA-1_4	0	0	0	0	0	0	0	0	0	0	0	0	4.40951	3.94146	Sus
GTGGCGTAGCAGATAT-1_4	0	0	0	0	0	0	0	0	0	0	0	0	3.76865	3.37466	Sus
GTGTTCCTCCGGCAGT-1_4	0	0	0	0	0	0	0	0	0	0	0	0	4.19034	2.51059	Sus
GTTCATTAGAAGCTGC-1_4	0	0	0	0	0.613189	0.613189	0	0	0	0	0	0	0	0	Sus
GTTGTCCGTTTCTTAC-1_4	0	0	0	0	0	0	0	0	0	0	0	1.19518	3.9889	0	Sus
TAAGCACTCGCACTCT-1_4	0	0	0	0	0	0	0	0	0	0	0	0	0	0	Sus
TATTCCATCAAACCTG-1_4	0	0	0	0	0	0	0	0	0	0	0	0	4.04232	2.86678	Sus
TATTGCTTCCAGCACG-1_4	0	0	0	0	0	0	0.98491	0	0	0	0	1.47136	4.42126	3.05073	Sus
TCAGCAAAGCGCCTTG-1_4	0	0	0	0	0	0	1.27128	0	0	0	0	0	3.60864	1.81333	Sus
TCAGGTACAATACAGA-1_4	0	0	0	0	0	0	0	0	0	0	0	0.481787	1.04974	0.481787	Sus
TCATGCCTCTCAACCC-1_4	0	0	0	0	0	0	0	0	0	0	0	0.895664	3.15525	2.47378	Sus
TCGACCTAGTGGTTCT-1_4	0	0	0	0	0	0	0	0	0	0	0	0	3.86284	3.35119	Sus
TCGCTCAAGATTAGCA-1_4	0	0	0	0	0	0	0	0	0	0	0	0	4.07023	2.16057	Sus
TCGTGGGTCTAGATCG-1_4	0	0	0	0	0	0	0	0	0	0	0	0	3.25065	3.44425	Sus
TGAACGTCATCCTTCG-1_4	0	0	0	0	0	0	0	0	0	0	0	0	3.54821	3.67814	Sus
TGAATCGTCAGTGATC-1_4	0	0	0	0	0	3.76151	2.64824	0	0	0	0	0	3.97999	2.76504	Sus
TGACAGTCATCGTGCG-1_4	0	0	0	0	0	0	0	0	0	0	0	0	4.22326	2.36161	Sus
TGGATCATCCTGGTCT-1_4	0	0	0	0	0	1.35588	0	0	0	0	0	0	3.72141	1.91108	Sus
TGGCGTGAGTCACGCC-1_4	0	0.844337	0	0	0	0	0	0	0	0	0	0.844337	4.5417	2.974	Sus
TGTGATGAGGAAAGTG-1_4	0	0	0	0	0	0	0	0	0	0	0	0	0	2.50417	Sus
TGTGGCGAGCAGCGAT-1_4	0	0	0	0	0	0	0	0	0	0	0	0	4.70426	1.85335	Sus
TTAGTCTAGAGTGAAG-1_4	0	0	0	1.39521	0	0	0	0	0	0	0	0	0	1.39521	Sus
TTCAATCAGTAGGGTC-1_4	0	1.22925	0	0	0	0	0	0	0	0	0	0	4.40703	3.44149	Sus
TTGCTGCAGCGCTGCT-1_4	0	0	0	0	0	0	0	0	0	0	0	0	3.89437	2.83566	Sus
TTGGGATAGCGAGTCA-1_4	0	0.788348	0	0	0	3.54366	1.5259	0	0	0	0	0	4.00714	2.56476	Sus
TTGGGATGTGGCTCTG-1_4	0	1.23363	0	0	0	0.796083	0	0	0	0	0	0.796083	4.16318	3.23226	Sus
TTGGGCGTCTACGGGC-1_4	0	0	0	0	0	0	0	0	0	0	0	0	4.48523	2.39994	Sus
TTGTGTTCAGGACTTT-1_4	0	0	0	0	0	0	0	0	0	0	0	0	2.83296	2.83296	Sus
TTTGACTTCCAGTTCC-1_4	0	0	0	0	0	1.00106	0	0	0	0	0	1.49118	5.17366	0	Sus
AAACCCATCGACGCGT-1_1	0	0	0	0	0	0	0	0	0	0	3.47527	0.973698	0	0	Mv2
AAACGAATCCGGACGT-1_1	0	0	0	0	0	0	0	0	0	0	2.55387	1.21531	0	0	Mv2
AAACGCTTCATTGCTT-1_1	0	0	0	0	0	0	0	0	0	0	2.1741	1.97898	0	0	Mv2
AACAAAGTCGCAATGT-1_1	0	0.890593	0	0	0	0	0	0	0	0	3.39221	1.90899	0	0	Mv2
AACAACCGTTACCTGA-1_1	0	0.790909	0	0.790909	0	0	0	0	0	0	3.31487	2.36492	0	0	Mv2
AACAACCTCCCATAGA-1_1	0	0.915991	0	0	0	0	0.915991	0	0	0	2.13963	2.67368	0	0	Mv2
AACCCAACACGTACTA-1_1	0	0	0	0	0	0	0	0	0	0	2.76303	1.93718	0	0	Mv2
AACCTGACATGTCAGT-1_1	0	0	0	0	0	0.782054	0	0	0	0	3.25444	2.09381	0	0	Mv2
AAGACTCAGTAGCAAT-1_1	0	1.27647	0	0	0	0.82942	0	0	0	0	2.72208	0.82942	0	0	Mv2
AAGATAGCATCCGGTG-1_1	0	0	0	0	0	0	0	0	0	0	1.50753	1.83631	0	0	Mv2
AAGTCGTAGACTCATC-1_1	0	0	0	0	0	0	0	0	0	0	3.27613	1.03656	0	0	Mv2
AATCACGAGGTTCAGG-1_1	0	0.951688	0	0	0	0	0	0	0	0	1.75271	1.9961	0	0	Mv2
AATCGTGCACGTTGGC-1_1	0	0	0	0	0	0	0	0	0	0	3.21309	2.93873	0	0	Mv2
AATGAAGAGGTTCCAT-1_1	0	1.86586	0	0	0	0	0	0	0	0	3.34313	1.86586	0	0	Mv2
AATGCCATCGAGATGG-1_1	0	1.31015	0	0	0	0	0	0	0	0	1.8584	2.34885	0	0	Mv2
AATGGAACAACAGCCC-1_1	0	0	0	0	0	0	0	0	0	0	3.05341	2.26714	0	0	Mv2
ACAACCAGTCTGTGCG-1_1	0	0	0	0	0	0	0	0	0	0	3.53563	2.77212	0	0	Mv2
ACAAGCTGTCCGACGT-1_1	0	0	0	0	0	0	0	0	0	0	2.99106	2.06372	0	0	Mv2
ACACAGTTCTCATTTG-1_1	0	0	0	0	0	0	0	0	0	0	3.18251	2.58273	0	0	Mv2
ACAGCCGGTACCTAGT-1_1	0	0	0	0	0	0	0	0	0	0	3.27525	0	0	0	Mv2
ACAGCCGTCACTTGGA-1_1	0	0	0	0	0	0	0	0	0	0	2.0801	1.01208	0	0	Mv2
ACAGGGACAGAATGTA-1_1	0	0	0	0	0	0	0	0	0	0	1.80366	1.47733	0	0	Mv2
ACATCCCGTAGAAACT-1_1	0	0	0	0	0	0	0	0	0	0	2.14665	2.14665	0	0	Mv2
ACATCGAGTCCCTCAT-1_1	0	1.43241	0	0	0	0	0	0	0	0	1.99844	1.43241	0	0	Mv2
ACATTTCGTTATCTTC-1_1	0	0	0	0	0	0	0	0	0	0	3.32661	2.79358	0	0	Mv2
ACCTACCCATGAAGCG-1_1	0	0	0	0	0	0	0	0	0	0	3.38976	2.15667	0	0	Mv2
ACCTGTCGTGACCGTC-1_1	0	1.72066	0	0	0	0	0	0	0	0	2.06462	2.06462	0	0	Mv2
ACGGGTCCACAAGCAG-1_1	0	0	0	0	0	0	0	0	0	0	2.46016	2.32014	0	0	Mv2
ACGGTCGAGCATATGA-1_1	0	0	0	0	0	1.75502	0	0	0	0	3.11467	2.10112	0	0	Mv2
ACGGTTAAGTGCGTCC-1_1	0	0	0	0	0	0	0	0	0	0	2.84764	2.01474	0	0	Mv2
ACGGTTACAGTTTCGA-1_1	0	0	0	0	0	0	0	0	0	0	3.15434	2.09669	0	0	Mv2
ACTACGATCATCGGGC-1_1	0	0	0	0	0	0	0	0	0	0	3.27407	1.70213	0	0	Mv2
ACTCCCAAGGCATGCA-1_1	0	0	0	0	0	0	0	0	0	0	3.64411	2.83108	0	0	Mv2
ACTGCAAGTGAAAGTT-1_1	0	1.39168	0	0	0	0	0	0	0	0	0.920602	1.71062	0	0	Mv2
ACTTAGGCAGCAGTAG-1_1	0	0	0	0	0	0	0	0	0	0	2.95271	1.78375	0	0	Mv2
ACTTAGGGTTGGGCCT-1_1	0	0	0	0	0	0	0	0	0	0	2.22692	1.63621	0	0	Mv2
ACTTTCATCATTCACT-1_1	0	0.932305	0	0	0	0	0	0	0	0	3.35782	2.69889	0	0	Mv2
ACTTTGTTCGTCTCAC-1_1	0	0.869377	0	0	0	0	0	0	0	0	3.01534	2.07029	0	0	Mv2
AGAACAATCGGACCAC-1_1	0	1.04199	0	0	0	0	0	0	0	0	2.48567	2.31987	0	0	Mv2
AGAACAATCGTTCTAT-1_1	0	0	0	0	0	0	0	0	0	0	3.46356	2.55694	0	0	Mv2
AGAAGCGAGCTTAGTC-1_1	0	0.874315	0	0	0	2.60824	1.88539	0	0	0	3.26386	2.37775	0	0	Mv2
AGAAGCGGTGGAGGTT-1_1	0	0	0	0	0	1.01454	0	0	0	0	2.28141	1.01454	0	0	Mv2
AGAAGTATCATAGGCT-1_1	0	0.9478	0	0	0	0	0	0	0	0	2.91128	2.18607	0	0	Mv2
AGACAAAGTCCGCAGT-1_1	0	0	0	0	0	0	0	0	0	0	3.07277	2.0627	0	0	Mv2
AGACAGGCATCAACCA-1_1	0	0	0	0	0	0	0	0	0	0	2.21126	2.43793	0	0	Mv2
AGACAGGTCTGAATCG-1_1	0	0	0	0	0	0	0	0	0	0	3.32797	1.74813	0	0	Mv2
AGACCATCATGTCAGT-1_1	0	0.799168	0	0	0	0	0	0	0	0	2.48601	1.77406	0	0	Mv2
AGACTCATCGCTTGAA-1_1	0	0	0	0	0	0.977818	0	0	0	0	3.03993	2.39351	0	0	Mv2
AGAGCCCAGAGCACTG-1_1	0	0	0	0	0	0	0	0	0	0	2.90581	2.43081	0	0	Mv2
AGATCCAAGTCGCCAC-1_1	0	0	0	0	0	0	0	0	0	0	3.47719	0.97493	0	0	Mv2
AGCATCATCTCTTAAC-1_1	0	0	0	0	0	0	0	0	0	0	1.58094	2.16551	0	0	Mv2
AGCCAATAGTTGCTCA-1_1	0	0.731039	0	0	0	0	0	0	0	0	1.44261	1.66939	0	0	Mv2
AGCCAGCAGATGCTGG-1_1	0	0	0	0	0	0	0	0	0	0	2.93459	1.76786	0	0	Mv2
AGCGATTCATCCTATT-1_1	0	0	0	0	0	0.920602	0	0	0	0	2.4489	1.71062	0	0	Mv2
AGCGATTTCGCCCAGA-1_1	0	0	0	0	0	0	0	0	0	0	2.60733	2.23807	0	0	Mv2
AGCGCCACATCAGCAT-1_1	0	0	0	0	0	0	0	0	0	0	3.00325	2.35854	0	0	Mv2
AGCGCTGCAGACAAAT-1_1	0	0	0	0	0	0	0	0	0	0	3.31823	2.55158	0	0	Mv2
AGCGTATAGCTCGCAC-1_1	0	0.970734	0	0	0	0	0	0	0	0	3.10541	1.4539	0	0	Mv2
AGCGTATCAAGAAACT-1_1	0	0	0	0	0.931092	0	0	0	0	0	3.04379	1.40476	0	0	Mv2
AGCGTATTCTTTCAGT-1_1	0	0	0	0	0	0	0	0	0	0	3.90631	2.24062	0	0	Mv2
AGCTCAAAGAATACAC-1_1	0	0.905684	0	0	0	0	0	0	0	0	2.54858	2.92764	0	0	Mv2
AGCTCAATCCGCCTAT-1_1	0	1.49038	0	0	0	0	0	0	0	0	2.90109	2.61072	0	0	Mv2
AGCTTCCCAAGTAGTA-1_1	0	0	0	0	0	0.654829	0.654829	0	0	0	3.68493	1.32825	0	0	Mv2
AGGAATAAGACCCTTA-1_1	0	0	0	0	1.22017	0	0	0	0	0	3.21397	1.75363	0	0	Mv2
AGGACGAGTTTGGAAA-1_1	0	1.58386	0	0	0	0	0	0	0	0	3.26496	2.80305	0	0	Mv2
AGGATAACAAGGATGC-1_1	0	0	0	0	0	0	0	0	0	0	3.39318	2.26469	0	0	Mv2
AGGCTGCGTGACTCTA-1_1	0	1.47603	0	0.98871	0	0	0	0	0	0	3.05651	0	0	0	Mv2
AGGGTGACAAGATGGC-1_1	0	0	0	0	0	0	0	0	0	0	2.53301	0.976785	0	0	Mv2
AGGTAGGCATGTTCGA-1_1	0	0	0	0	0	0	0	0	0	0	1.52825	1.85866	0	0	Mv2
AGGTAGGTCTCTCCGA-1_1	0	0	0	0	0	0.919785	0	0	0	0	3.16257	2.1452	0	0	Mv2
AGGTCATAGTACGTCT-1_1	0	0	0	0	0	0	0.781604	0	0	0	2.22946	0.781604	0	0	Mv2
AGGTGTTTCGCTGTTC-1_1	0	0	0	0	0	0	0	0	0	0	3.1162	2.20664	0	0	Mv2
AGGTTGTAGTCAGGGT-1_1	0	0	0	0	0	0	0	0	0	0	3.33532	1.43192	0	0	Mv2
AGTAACCTCAAGCTTG-1_1	0	0	0	0	0	0	0	0	0	0	1.51829	2.09542	0	0	Mv2
AGTAACCTCGACGTCG-1_1	0	1.71615	0	0	0	0	0	0	0	0	3.34563	2.68712	0	0	Mv2
AGTAGCTGTAGACTGG-1_1	0	0	0	0	0	0	0	0	0	0	3.32191	2.33132	0	0	Mv2
AGTAGCTGTTCTCGTC-1_1	0	0.825868	0	0	0	0.825868	0	0	0	0	2.71618	3.12788	0	0	Mv2
AGTGACTCAACTCCCT-1_1	0	1.14028	0	0	0	0	0	0	0	0	2.35844	1.84358	0	0	Mv2
AGTTCCCCATATGGCT-1_1	0	0	0	0	0	0	0	0	0	0	2.07877	1.73397	0	0	Mv2
ATAGGCTAGTCAAGCG-1_1	0	0	0	0	0	1.10681	1.10681	0	0	0	3.30766	2.20814	0	0	Mv2
ATATCCTAGTGCTACT-1_1	0	0	0	0	0	0	0	0	0	0	1.72085	2.69245	0	0	Mv2
ATCACTTCAACTGAAA-1_1	0	0.910451	0	0	0	0	0	0	0	0	2.76345	1.93756	0	0	Mv2
ATCAGGTAGTCATCGT-1_1	0	0	0	0	0	0	0	0	0	0	2.37318	0	0	0	Mv2
ATCAGGTAGTTGCGAG-1_1	0	0	0	0	0	1.48047	0	0	0	0	3.27573	2.24998	0	0	Mv2
ATCATTCGTTGGATCT-1_1	0	1.03445	0	0	0	0	0	0	0	0	2.47497	1.86264	0	0	Mv2
ATCCCTGAGTCACAGG-1_1	0	0	0	0	0	0	0	0	0	0	2.91963	2.76234	0	0	Mv2
ATCCCTGGTATCTTCT-1_1	0	1.32801	0	0	0	0	0	0	0	0	2.87024	2.60128	0	0	Mv2
ATCGCCTCACATAACC-1_1	0	0	0	0	0	0	0	0	0	0	3.01439	1.76545	0	0	Mv2
ATCGGCGGTAGAGATT-1_1	0	0.919331	0	0	0	0.919331	0	0	0	0	3.02524	0.919331	0.919331	0	Mv2
ATCGTAGCAACTCCCT-1_1	0	1.78833	0	0	0	0	0	0	0	0	2.13643	2.27357	0	0	Mv2
ATCGTAGCAATTTCCT-1_1	0	0	0	0	0	0	0	0	0	0	2.60009	1.97858	0	0	Mv2
ATCGTAGGTAAGATAC-1_1	0	0.980205	0	0	0	0	0	0	0	0	2.53805	2.53805	0	0	Mv2
ATCGTAGGTACGAGCA-1_1	0	0	0	0	0	0.958475	0	0	0	0	0.958475	1.43875	0	0	Mv2
ATGACCAAGATGAAGG-1_1	0	0.929512	0	0	0	0	0	0	0	0	2.69459	0.929512	0	0	Mv2
ATGAGGGCATCTGCGG-1_1	0	1.76048	0	0	0	0	0	0	0	0	3.51163	1.22601	0	0	Mv2
ATGAGTCGTTCGAACT-1_1	0	0	0	0	0	0	0	0	0	0	3.12591	2.05495	0	0	Mv2
ATGATCGGTCCTACAA-1_1	0	0.695505	0	0	0	0	0	0	0	0	2.48923	2.08356	0	0	Mv2
ATGCGATCAGCATACT-1_1	0	0.838035	0	0	0	0.838035	0	0	0	0	2.64746	2.18278	0	0	Mv2
ATGCGATGTCATCGGC-1_1	0	0	0	0	0	0	0	0	0	0	3.39745	2.19993	0	0.957386	Mv2
ATGGATCTCCGCTAGG-1_1	0	1.54457	0	0	0	0	0	0	0	0	1.54457	2.48972	0	0	Mv2
ATGGTTGGTCTTGCTC-1_1	0	0.738663	0	0	0	0	0	0	0	0	2.7914	2.27676	0	0	Mv2
ATGTCCCCAACACTAC-1_1	0	1.20156	0	0	0	0	0	0	0	0	2.70484	2.4392	0.771337	0	Mv2
ATTATCCAGATGAAGG-1_1	0	1.40164	0	0	0	0	0	0	0	0	3.45374	2.32097	0	0	Mv2
ATTCACTAGATACATG-1_1	0	0	0	0	0	0	0	0	0	0	3.39005	1.55588	0	0	Mv2
ATTCACTTCGGAGTAG-1_1	0	0	0	0	0	0	0	0	0	0	2.74462	1.86555	0	0	Mv2
ATTCCATAGTGAGCCA-1_1	0	0	0	0	0	0	0	0	0	0	2.43943	1.70213	0	0	Mv2
ATTCCATAGTGGTGGT-1_1	0	0	0	0	0	0	0	0	0	0	3.16425	1.11874	0	0	Mv2
ATTCCTAGTATACGGG-1_1	0	0	0	0	0	0	0	0	0	0	2.96829	2.06965	0	0	Mv2
ATTGTTCCATGAAAGT-1_1	0	0	0	0	0	0	1.03551	0	0	0	3.04366	2.31082	0	0	Mv2
ATTTACCAGCATGTTC-1_1	0	0	0	0	0	0	0.88806	0	0	0	3.5234	2.62999	0.88806	0	Mv2
ATTTCACGTCCTATAG-1_1	0	1.33272	0	0	0	0	0	0	0	0	1.64616	2.49859	0	0	Mv2
ATTTCTGTCAAGGACG-1_1	0	0.816174	0	0	0	0	0	0	0	0	3.40193	1.98913	0.816174	0	Mv2
CAACAGTTCCGCCTAT-1_1	0	0.689517	0	0	0	0.689517	0	0	0	0	2.8835	1.7857	0	0	Mv2
CAACGGCAGACATGCG-1_1	0	0	0	0	0	0	0	0	0	0	2.2337	2.937	0	0	Mv2
CAAGAGGTCTCTGCTG-1_1	0	1.13812	0	0	0	1.13812	0	0	0	0	1.99642	0	0	0	Mv2
CAAGGGATCATTTACC-1_1	0	0	0	0	0	0	0	0	0	0	2.37444	2.21056	0	0	Mv2
CAATACGCATAAGATG-1_1	0	0.992007	0	0	0	0	0	0	0	0	3.73097	2.0524	0	0	Mv2
CAATGACAGCTGAAGC-1_1	0	0	0	0	0	0	0	0	0	0	2.82422	1.09225	0	0	Mv2
CAATGACTCGAGAGAC-1_1	0	0	0	0	0	0	0	0	0	0	3.09595	0	0	0	Mv2
CAATTTCTCGCTCATC-1_1	0	1.09476	0	0	0	0	0	0	0	0	3.29027	2.19209	0	0	Mv2
CACATGACACAGTGAG-1_1	0	0	0	0	0	0	0	0	0	0	2.11906	1.87065	0	0	Mv2
CACCAAAAGGCAGCTA-1_1	0	0	0	0	0	0	0	0	0	0	1.68273	1.36613	0	0	Mv2
CACCAAATCTATTGTC-1_1	0	1.36385	0	0	0	0.898373	0	0	0	0	2.64621	2.27559	0	0	Mv2
CACCGTTAGTTAGTGA-1_1	0	0	0	0	0	0	0	0	0	0	2.92909	2.50718	0	0	Mv2
CACGGGTAGCTGTTAC-1_1	0	1.5388	0	0	0	0	0	0	0	0	3.52432	1.87003	0	0	Mv2
CACGGGTGTCCACACG-1_1	0	0	0	0	0	0	0	0	0	0	3.26144	1.64503	0	0	Mv2
CACTGAAAGACTTCGT-1_1	0	0.841925	0	0	0	0.841925	0.841925	0	0	0	2.89981	2.32687	0	0	Mv2
CACTGGGTCGCCATAA-1_1	0	0	0	0	0	0	0	0	0	0	3.46298	1.40884	0	0	Mv2
CAGAGCCCACTTGGCG-1_1	0	0	0	0	0	0	0	0	0	0	3.16271	3.16271	0	0	Mv2
CAGATACAGGCCCGTT-1_1	0	0.718583	0	0	0	1.13239	0	0	0	0	3.26716	1.42421	0	0	Mv2
CAGCAATGTGAAGCGT-1_1	0	1.8631	0	0	0	2.7419	0	0	0	0	3.04262	0	0	0	Mv2
CAGCAATGTTGGATCT-1_1	0	1.82273	0	0	0	0	0	0	0	0	3.1925	1.82273	0	0	Mv2
CAGCACGGTGCGGCTT-1_1	0	0	0	0	0	1.01085	1.01085	0	0	0	3.53255	0	1.01085	0	Mv2
CAGCGTGAGGGAGGCA-1_1	0	1.06635	0	0	0	0	0	0	0	0	3.08888	3.08888	0	0	Mv2
CATACTTTCACTTGTT-1_1	0	0	0	0	0	0	0	0	0	0	0.859834	3.06533	0	0	Mv2
CATAGACAGCGTCTCG-1_1	0	0	0	1.84835	1.14413	0	0	0	0	0	2.54698	2.00407	1.14413	0	Mv2
CATCAAGCAAGGATGC-1_1	0	0	0	0	0	0	0	0	0	0	2.94415	1.45202	0	0	Mv2
CATGCGGCAGAGTTCT-1_1	0	0	0	0	0	0	0	0	0	0	3.73187	2.27559	0	0	Mv2
CATGCGGTCATCACTT-1_1	0	0.79362	0	0	0	0	0	0	0	0	2.57367	1.76568	0	0	Mv2
CATTCCGGTATACCTG-1_1	0	0	0	0	0	0	0	0	0	0	2.36777	2.57199	0	0	Mv2
CATTGAGAGATGATTG-1_1	0	0	0	0	0	0	0	0	0	0	1.10263	1.10263	1.10263	0	Mv2
CATTGAGGTTAGGGAC-1_1	0	1.04941	0	0	0	0	0	0	0	0	0	2.13107	0	0	Mv2
CATTGTTCAGAATGTA-1_1	0	0	0	0	0	0	0	0	0	0	3.2323	2.2607	0	0	Mv2
CATTTCAGTACATACC-1_1	0	0	0	0	0	0	0	0	0	0	2.4241	2.00587	0	0	Mv2
CCACGAGAGCCGATAG-1_1	0	0	0	0	0.914106	0	0	0	0	0	1.94279	1.70177	0	0	Mv2
CCACTTGAGGCAGTCA-1_1	0	1.22567	0	0	0	0	0	0	0	0	2.88173	1.52816	0	0	Mv2
CCCGAAGCAAGGCGTA-1_1	0	0	0	0	0	0	0	0	0	0	2.12768	2.28995	0.907884	0	Mv2
CCCTCAATCCACTGGG-1_1	0	1.59124	0	0	0	0	0	0	0	0	3.24891	2.17698	0	0	Mv2
CCCTTAGCAACGACAG-1_1	0	0	0	0	0	0	0	0	0	0	3.40604	2.7936	0	0	Mv2
CCGAACGTCACTGGTA-1_1	0	0	0	0	0	0	0	0	0	0	2.74566	1.76786	0	0	Mv2
CCGCAAGCACAGTGAG-1_1	0	0	0	0	0	0	0.992648	0	0	0	2.97971	1.80749	0	0	Mv2
CCGTAGGCATAATGCC-1_1	0	0	0	0	0	0	0	0	0	0	2.93106	1.31651	0	0	Mv2
CCTAACCGTGATATAG-1_1	0	1.48008	0	0	0	0	0	0	0	0	2.67918	2.41411	0	0	Mv2
CCTCACAGTAGACGGT-1_1	0	0.915541	0	0	0	0	0	0	0	0	2.13896	2.44121	0	0	Mv2
CCTCCAACAGGAGGTT-1_1	0	1.12222	0	0	0	0	0	0	0	0	2.42996	1.12222	0	0	Mv2
CCTCTAGGTTCTTGCC-1_1	0	0	0	0	0	0	0	0	0	0	3.40544	2.32902	0	0	Mv2
CCTGCATGTGTCGATT-1_1	0	1.00588	0	0	0	0	1.00588	0	0	0	2.69964	1.49708	0	0	Mv2
CCTTCAGCAGCTCCTT-1_1	0	1.47174	0	0	0	0	0	0	0	0	2.66912	0.985225	0	0	Mv2
CCTTCAGGTTTCCCAC-1_1	0	1.60508	0	0	0	0.844186	0	0	0	0	2.97375	2.55992	0	0	Mv2
CCTTGTGAGACAAGCC-1_1	0	1.26547	0	0	0	0	0	0	0	0	3.06142	1.65656	0	0	Mv2
CCTTTGGAGCTAAATG-1_1	0	1.36136	0	0	0	0	0	0	0	0	1.67752	0.896393	0	0	Mv2
CCTTTGGGTTCTCGCT-1_1	0	0	0	0	0	0	0	0	0	0	1.07251	2.52862	0	0	Mv2
CGAAGGACATCGCTCT-1_1	0	0	0	0	0	1.58648	0	0	0	0	3.46861	2.17168	0	0	Mv2
CGACAGCAGAAACACT-1_1	0	0	0	0	0	0	0	0	0	0	2.76206	2.55458	0	0	Mv2
CGACAGCAGGAGGCAG-1_1	0	0	0	0	0	0	0	0	0	0	3.93576	1.61265	0	0	Mv2
CGAGTTAAGCACAAAT-1_1	0	0	0	0	0	0.980413	0	0	0	0	2.53836	1.7912	0	0	Mv2
CGATCGGTCAGGAAGC-1_1	0	0	0	0	0	0	0	0	0	0	3.26363	0	0	0	Mv2
CGATGCGCAGAATTCC-1_1	0	0.98818	0	0	0	0	0	0	0	0	0	1.47538	0	0	Mv2
CGATGGCTCTATGCCC-1_1	0	0	0	0	0	0	0	0	0	0	2.39608	1.90254	0	0	Mv2
CGCATAAAGTGAGTGC-1_1	0	0	0	0	0	0	0	0	0	0	2.68505	1.48494	0	0	Mv2
CGCCATTCACTCACTC-1_1	0	1.11336	0	0	0	1.11336	0	0	0	0	3.63237	2.21684	0	0	Mv2
CGGAATTTCGTAGGAG-1_1	0	0	0	0	0	0	0	0	0	0	3.29888	1.4991	0	0	Mv2
CGGGACTGTGCCAAGA-1_1	0	0.926276	0	0	0	0	0	0	0	0	2.15472	0.926276	0	0	Mv2
CGGGCATAGTTGCGAG-1_1	0	0	0	0	0	1.08261	0	0	0	0	3.02158	2.17582	0	0	Mv2
CGTCAAAAGATGACAT-1_1	0	0	0	0	0	0	0	0	0	0	2.6515	2.74978	0	0	Mv2
CGTGTCTGTAATTGGA-1_1	0	1.5712	0	0	1.06685	0	0	0	0	0	2.78808	2.35433	0	0	Mv2
CTAACCCCAGCTTCGG-1_1	0	0	0	0	0	0	0	0	0	0	2.7519	1.44939	0	0	Mv2
CTAACCCTCGGCTTGG-1_1	0	0	0	0	0	0	0	0	0	0	2.25546	1.53899	0.797489	0	Mv2
CTAAGTGAGAATTCAG-1_1	0	0	0	0	0	0	0	0	0	0	3.09789	1.95206	0	0.920602	Mv2
CTACATTTCCTTACCG-1_1	0	0.987651	0	0	0	0	0	0	0	0	2.7828	2.4078	0	0	Mv2
CTACCCATCCACAGCG-1_1	0	0.848595	0	0	0	0	0	0	0	0	3.32242	2.03886	0	0	Mv2
CTACCTGAGATGGTAT-1_1	0	0	0	2.40104	1.99955	0	0	0	0	0	2.48047	0	0	0	Mv2
CTAGGTATCAAAGAAC-1_1	0	1.01656	0	0	0	1.83912	0	0	0	0	2.92513	2.08625	0	0	Mv2
CTATCCGGTAACCAGG-1_1	0	0	0	0	0	0	0	0	0	0	3.40685	1.60497	0	0	Mv2
CTATCTAAGATTGGGC-1_1	0	0	0	0	0	0	0	0	0	0	2.67024	1.07175	0	0	Mv2
CTCACTGCATCGGATT-1_1	0	0	0	0	0	0	0	0	0	0	1.87796	1.04617	0	0	Mv2
CTCAGAAGTAAGCGGT-1_1	0	0	0	0	0	0	0	0	0	0	2.03804	2.66383	0	0	Mv2
CTCCCTCTCAAGTCTG-1_1	0	0.878572	0	0	0	0	0	0	0	0	3.58869	1.89158	0	0	Mv2
CTCCTCCAGGGAGTGG-1_1	0	0	0	0	0	0.935963	0	0	0	0	3.05144	0.935963	0	0	Mv2
CTCGAGGCATATTCGG-1_1	0	0	0	0	0	0	0	0	0	0	0	1.41825	0	0	Mv2
CTCTCAGGTAACCAGG-1_1	0	1.76739	0	0	0	0	0	0	0	0	3.07436	1.95578	0	0	Mv2
CTCTCAGTCCTACAAG-1_1	0	1.0753	0	0	0	1.0753	0	0	0	0	1.91584	2.53253	0	0	Mv2
CTCTCGAGTCCCTGAG-1_1	0	0	0	0	0	1.14801	0	0	0	0	2.00899	2.00899	0	0	Mv2
CTGATCCTCACTACGA-1_1	0	0	0	0	0	0	0	0	0	0	3.24972	1.01893	0	0	Mv2
CTGCCATCAACGGTAG-1_1	0	1.50602	0	0	0	0	0	0	0	0	2.71039	1.83468	1.01319	0	Mv2
CTGCCATCACAATGAA-1_1	0	1.03633	0	0	0	0	0	0	0	0	2.31196	0	0	0	Mv2
CTGCCTACAGATCATC-1_1	0	1.16367	0	0	0	0	0	0	0	0	2.92388	1.16367	0	0	Mv2
CTGGCAGGTTCAACGT-1_1	0	0	0	0	0	0	0	0	0	0	3.39566	2.06246	0	0	Mv2
CTGGTCTAGCACACAG-1_1	0	0	0	0	0	0	0	0	0	0	1.89722	1.65832	0	0	Mv2
CTGTAGACATGAAAGT-1_1	0	0	0	0	0	0	0	0	0	0	2.87011	1.97957	0	0	Mv2
CTGTAGATCAAGAGTA-1_1	0	0.881545	0	0	0	0	0	0	0	0	3.4245	1.65706	0	0	Mv2
CTGTGAACAATAGTGA-1_1	0	0	0	0	0	1.03445	0	0	0	0	3.0421	1.53194	0	0	Mv2
CTGTGGGTCGCCACTT-1_1	0	0	0	0	0	0	0	0	0	0	2.89379	0	0	0	Mv2
CTTAGGACATCTGGGC-1_1	0	1.05756	0	0	0	0	0	0	0	0	3.30728	2.6501	0	0	Mv2
CTTAGGAGTCTCAGGC-1_1	0	0.980933	0	0	0	0	0	0	0	0	2.39805	2.53913	0	0	Mv2
CTTCCGAGTGCCTATA-1_1	0	0.793487	0	0	0	0	0	0	0	0	0.793487	2.24894	0	0	Mv2
CTTCCTTCAGTGTGCC-1_1	0	0	0	0	0	0	0	0	0	0	0.923338	2.15041	0	0	Mv2
CTTCTAATCAGTCATG-1_1	0	0	0	0	0	0	0	0	1.00412	0	1.49493	2.57311	0	0	Mv2
CTTCTCTGTTAGGGTG-1_1	0	0	0	0	0	0	0	0	0	0	2.96917	1.40592	0	0	Mv2
CTTTCGGGTGTCTCCT-1_1	0	0.695556	0	0	0	0	0	1.61329	2.2015	0	3.04911	0.695556	0	0	Mv2
CTTTCGGTCGACCACG-1_1	0	1.25743	0	0	0	0	0	0	0	0	2.98935	1.5633	0	0	Mv2
GAAACCTCAAAGCAAT-1_1	0	0	0	1.5701	0	0	0	0	0	0	2.70534	2.93207	0	0	Mv2
GAACACTGTAGGGTAC-1_1	0	0	0	0	0	0	0	0	0	0	2.62794	2.50467	0	0	Mv2
GAACTGTGTCATGGCC-1_1	0	0	0	0	0	0.748914	0	0	0	0	3.32334	1.69723	0	0	Mv2
GAAGCGAGTAAGCGGT-1_1	0	0	0	0	0	0	0	0	0	0	2.74212	1.12306	0	0	Mv2
GAAGCGATCTCCAAGA-1_1	0	0	0	0	0	0	0	0	0	0	2.89558	1.90181	0	0	Mv2
GAAGGACAGACTAGAT-1_1	0	0.963058	0	0	0	1.44442	0	0	0	0	2.63602	2.63602	0	0	Mv2
GAAGGACGTTTGTTGG-1_1	0	0.929883	0	0	0	0	0	0	0	0	2.58578	1.72324	0	0	Mv2
GAATAGAGTTCTAAGC-1_1	0	0	0	0	0	0.838035	0	0	0	0	2.64746	2.02275	0	0	Mv2
GAATCGTAGAAATTCG-1_1	0	0	0	0	0	0	0	0	0	0	3.54602	1.68499	0	0	Mv2
GAATCGTTCATACGAC-1_1	0	0.887639	0	0	0	0	0	0	0	0	2.25929	1.66547	0	0	Mv2
GACATCAAGCCGGAAT-1_1	0	0	0	0.832564	0	0	0	0	0	0	1.58875	1.28049	0	0	Mv2
GACATCAGTAGGTACG-1_1	0	0	0	0	0	0	0	0	0	0	2.5248	2.29611	0	0	Mv2
GACCCAGTCTCCAAGA-1_1	0	1.47864	0	0	0	0	0	0	0	0	1.47864	2.24785	0	0	Mv2
GACCTTCGTTCTCCTG-1_1	0	1.22017	0	0	0	0	0	0	0	0	2.9396	1.22017	0	0	Mv2
GACCTTCTCATGCGGC-1_1	0	0	0	0	0	0.97155	0	0	0	0	3.56905	1.4549	0	0	Mv2
GACTATGGTCCACACG-1_1	0	0	0	0	0	0	0	0	0	0	3.53801	2.07417	0	0	Mv2
GACTGATCAACCAACT-1_1	0	0	0	0	0	1.02382	0	0	0	0	3.25707	1.84868	0	0	Mv2
GAGAAATCATGATCTG-1_1	0	0	0	0	0	0	0	0	0	0	3.73256	1.54923	0	0	Mv2
GAGAAATTCTACGGGC-1_1	0	0	1.0651	0	0	0	0	0	0	0	2.89648	1.90262	0	0	Mv2
GAGAAATTCTTCTAAC-1_1	0	0	0	0	0	0	0.940507	0	0	0	1.98033	1.98033	0	0	Mv2
GAGACTTGTGTTAACC-1_1	0	0	0	0	0	0	0	0	0	0	1.76799	0	0	0	Mv2
GAGGCAAGTCACTTAG-1_1	0	0	0	0	0	0.987017	0	0	0	0	2.40688	2.24242	0	0	Mv2
GAGGCCTCATGACAAA-1_1	0	0	0	0	0.937945	0	0	0	0	0	2.97842	1.9767	0	0	Mv2
GAGGCCTTCGTGAGAG-1_1	0	0.73758	0	0	0	0	0	0	0	0	3.30251	1.67961	0	0	Mv2
GAGGGATTCATACGAC-1_1	0	0	0	0	1.05904	0	0	0	0	0	2.34353	1.89473	0	0	Mv2
GAGGGTACATGAAGGC-1_1	0	0	0	0	0	0	0	0	0	0	3.35243	2.42829	0	0	Mv2
GAGTTACTCGAACCAT-1_1	0	1.59582	0	0	0	0	0	0	0	0	3.35084	2.54922	0	0	Mv2
GATAGCTGTGTGCTTA-1_1	0	0.889832	0	0	0	0	0	0	0	0	1.90789	0.889832	0	0	Mv2
GATCACATCGACCACG-1_1	0	0	0	0	0	0	0	0	0	0	2.56366	2.13883	0	0	Mv2
GATCATGGTTTCCCAC-1_1	0	0	0	0	0	0	0	0	0	0	2.67999	2.44807	0	0	Mv2
GATGCTACACAATGCT-1_1	0	0	0	0	0	0	0.791502	0	0	0	2.73958	2.3659	0	0	Mv2
GATGCTAGTGAAAGTT-1_1	0	0	0	0	0	2.59488	0.865932	0	0	0	3.24999	1.32294	0	0	Mv2
GATGGAGGTCTGATAC-1_1	0	0.979789	0	0	0	0	0	0	0	0	2.23211	2.53744	0	0	Mv2
GATGGAGTCCAGCACG-1_1	0	0.899756	0	0	0	0	0	0	0	0	1.9222	1.68213	0	0	Mv2
GATTTCTTCGCCAACG-1_1	0	0	0	2.42569	2.42569	2.35836	0	0	0	0	2.20836	0.551832	0	0	Mv2
GCAACATGTAGCACAG-1_1	0	0.96386	0	0	0	0.96386	0	0	0	0	2.93597	1.76907	0	0	Mv2
GCACGGTCACACCAGC-1_1	0	1.10415	0	0	0	0.514154	0	0	0	0	2.51994	1.47273	0	0	Mv2
GCACGGTCACCTGATA-1_1	0	0	0	0	0	0	0	0	0	0	2.51745	2.21273	0	0	Mv2
GCACGGTTCCCAAGTA-1_1	0	0	0	0	0	0	0	0	0	0	3.35722	2.46605	0	0	Mv2
GCAGGCTAGAACGCGT-1_1	0	1.32415	0	0	0	0	0	0	0	0	3.25158	1.87457	0	0	Mv2
GCAGTTATCCACTGGG-1_1	0	1.19937	0	0	1.19937	0	0	0	0	0	2.53292	2.53292	0	0	Mv2
GCATCGGAGCACCTGC-1_1	0	0	0	0	0	0	0	0	0	0	2.71674	2.18048	0	0	Mv2
GCATCGGTCTGTTGGA-1_1	0	0.817373	0	0	0	0.817373	0	0	0	0	2.40842	2.15028	0	0	Mv2
GCATGATCATACCACA-1_1	0	1.26158	0	1.26158	0	0	0	0	0	0	2.15095	1.99164	0	0	Mv2
GCCAACGCAAACGGCA-1_1	0	1.20132	0	0	0	0	0	0	0	0	2.33195	2.07612	0	0	Mv2
GCCAACGGTGTAGGAC-1_1	0	0	0	0	0	0	0	0	0	0	3.06678	1.5523	0	0	Mv2
GCCAGGTGTCACCCTT-1_1	0	1.18201	0	0	0	0	0	0	0	0	2.82295	1.70871	0	0	Mv2
GCCATGGGTGCACGCT-1_1	0	0.856079	0	0	0	0	0	0	0	0	3.12072	2.21085	0	0	Mv2
GCCATTCTCTACTATC-1_1	0	0	0	0	0	0	0	0	0	0	2.44223	1.83248	0	0	Mv2
GCCTGTTTCTCGGGAC-1_1	0	0	0	0	0	0	0	0	0	0	2.52368	1.66826	0	0	Mv2
GCGGAAACAGGCTATT-1_1	0	0.733056	0	0	0	0	0	0	0	0	3.2105	2.37331	0	0	Mv2
GCTACAACAAGTGACG-1_1	0	0	0	0	0	0	0	0	0	0	3.43876	2.32985	0	0	Mv2
GCTACAAGTCTACAAC-1_1	0	0	0	0	0	0	0	0	0	0	2.91492	1.30405	0	0	Mv2
GCTGCAGGTATCCCTC-1_1	0	0	0	0	0	0.8154	0	0	0	0	3.11001	2.4052	0	0	Mv2
GCTGGGTTCTGCGGGT-1_1	0	0	0	0	0	0	0	0	0	0	3.08521	3.18598	0	0	Mv2
GCTTGGGCACCGCTAG-1_1	0	0.951981	0	0	0	0	0	0	0	0	1.75311	2.49616	0	0	Mv2
GCTTGGGGTAACCAGG-1_1	0	0	0	1.04176	0	1.04176	0	0	0	0	3.05287	2.12067	0	0	Mv2
GCTTTCGGTTATCCAG-1_1	0	1.15259	0	0	0	0	0	0	0	0	3.29571	2.63893	0	0	Mv2
GCTTTCGGTTTGTTGG-1_1	0	0	0	0	0	0.688727	0	0	0	0	2.55677	1.60236	0	0	Mv2
GGAACCCAGGTCACCC-1_1	0	0	0	0	0	0	0	0	0	0	2.892	0	0	0	Mv2
GGAAGTGCAAATGAAC-1_1	0	0	0	0	0	0	0	0	0.938229	0	3.05499	2.17216	0	0	Mv2
GGAATCTCACGATAGG-1_1	0	1.52459	0	0	0	0	0	0	0	0	3.26395	2.46638	0	0	Mv2
GGAATCTGTTGTATGC-1_1	0	0	0	0	0	0.912319	0	0	0	0	3.78901	1.94023	0	0	Mv2
GGAGAACGTTGGCTAT-1_1	0	1.04557	0	0	0	0	0	0	0	0	3.21829	2.49073	0	0	Mv2
GGAGGTAGTACCGCGT-1_1	0	0	0	0	0	0	0	1.57423	2.29553	0	2.79166	1.57423	0	0	Mv2
GGATGTTAGTTGGCTT-1_1	0	0.948188	0	0	0	0	0	0	0	0	3.14132	2.49049	0	0	Mv2
GGCAGTCGTATGCAAA-1_1	0	0	0	2.64182	3.46201	0.522506	0.863942	0	0	0	2.73509	1.32042	0	0	Mv2
GGCTGTGAGAGATGCC-1_1	0	0	0	0	0	0.938229	0	0	0	0	2.80666	1.73455	0.938229	0	Mv2
GGCTGTGCAACTCCAA-1_1	0.644857	0	0	0	0	0	0	0	0	0	2.30828	1.86164	0	0	Mv2
GGCTTGGGTTGACTGT-1_1	0	1.58586	0	0	0	0	0	0	0	0	3.4054	1.92063	0	0	Mv2
GGCTTTCAGTTTGGCT-1_1	0	0	0	0	0	1.00588	0	0	0	0	2.57567	2.26919	0	0	Mv2
GGGACCTCATGACTCA-1_1	0	0	0	0	0	0	0	0	0	0	3.30313	2.1383	0	0	Mv2
GGGAGTAAGCTAGCCC-1_1	0	0.886212	0	0	0	0	0	0	0	0	2.81452	1.6635	0	0	Mv2
GGGATGAGTGCCAAGA-1_1	0	1.44084	0	0	0	0	0	0	0	0	3.01286	1.76411	0	0	Mv2
GGGCCATAGATTGCGG-1_1	0	0	0	0	0	0	0.799842	0	0	0	2.37969	1.96374	0	0	Mv2
GGGCCATGTCCAGAAG-1_1	0	0	0	0	0	0	0	0	0	0	3.60734	2.10091	0	0	Mv2
GGGCCATTCGGAATTC-1_1	0	0.920057	0	0	0	0	0	0	0	0	1.70988	0	0	0	Mv2
GGGCGTTGTCCTGAAT-1_1	0	1.49292	0	0	0	0	0	0	0	0	1.82052	1.49292	0	0	Mv2
GGGCTACTCTGGAAGG-1_1	0	0	0	0	0	0	0	0	0	0	0	0.985646	0	0	Mv2
GGGCTCACAACCGTAT-1_1	0	0	0	0	0	0	0	0	0	0	2.89115	2.71987	0	0	Mv2
GGGCTCACAGCACCCA-1_1	0	0.85569	0	0	0	0	0	0	0	0	2.76525	2.21025	0	0	Mv2
GGGTCACGTGTACAGG-1_1	0	0	0	0	0	0	0	0	0	0	2.73834	2.47199	0	0	Mv2
GGGTCTGCAGAAGCGT-1_1	0	0	0	0	0	1.20213	0	0	0	0	2.7056	0	0	0	Mv2
GGGTGTCGTGGTCTTA-1_1	0	0	0	0	0	0	0	0	0	0	3.30588	0	0	0	Mv2
GGGTTATAGAGGGTCT-1_1	0	0	0.612763	1.26316	0	0.612763	0	0	0	0	2.41111	1.65396	0	0	Mv2
GGGTTATTCTTTACAC-1_1	0	0.708022	0	0	0	0.708022	0	0	0	0	2.59224	2.51201	0	0	Mv2
GGGTTTACAAGGCGTA-1_1	0	0.980517	0	0	0	0	0	0	0	0	3.12042	1.79134	0	0	Mv2
GGTAACTCAACACACT-1_1	0	0	0	0	0	0	0	0	0	0	3.51443	1.5308	0	0	Mv2
GGTAACTCACGCAAAG-1_1	0	0.92279	0	0	0	0	0	0	0	0	3.10136	1.39441	0	0	Mv2
GGTAACTGTCTCGGGT-1_1	0	0	0	0	0	0	0	0	0	0	3.63822	1.83882	0	0	Mv2
GGTAATCGTCACCACG-1_1	0	1.91403	0	0	0	0.768287	0	0	0	0	3.66741	1.91403	0	0	Mv2
GGTAGAGAGCTACAAA-1_1	0	1.3529	0	0	0	0	0	0	0	0	1.90765	2.52368	0	0	Mv2
GGTCTGGAGATGAACT-1_1	0	1.19422	0	0	0	0	0	0	0	0	2.96567	1.72311	0	0	Mv2
GGTCTGGCAATGAGCG-1_1	0	0	0	0	0	3.8853	1.91024	0	0	0	0.972367	1.45591	0	0	Mv2
GGTGATTCAAGCTCTA-1_1	0	1.2533	0	0	0	0	0	0	0	0	3.47425	2.14073	0	0	Mv2
GGTTCTCAGAGGTCAC-1_1	0	0.877012	0	0	0	0	0	0	0	0	2.08175	2.08175	0	0	Mv2
GGTTCTCCAGCGTTTA-1_1	0	0	0	0	0	0	0	0	0	0	3.81071	3.09283	0	0	Mv2
GTAACACAGAAACACT-1_1	0	0	0	0	0	0	0	0	0	0	1.77082	0	0	0	Mv2
GTAATCGGTGTTGAGG-1_1	0	1.46276	0	0.977922	0	0	0	0	0	0	3.11645	0	0	0	Mv2
GTAATGCAGCATTTGC-1_1	0	0	0	0	0	0	0	0	0	0	2.32318	2.06763	0	0	Mv2
GTACAGTAGAAGGGAT-1_1	0	1.76398	0	0	0	0	0	0	0	0	3.01271	1.44072	0	0	Mv2
GTACAGTAGTAGAATC-1_1	0	1.28719	0	0	0	0	0	0	0	0	3.14812	2.18243	0	0	Mv2
GTACAGTCAATACCCA-1_1	0	0.97844	0	0	0	0	0	0	0	0	3.70984	2.03356	0	0	Mv2
GTACAGTCATAGGTTC-1_1	0	0	0	0	0	0	0	0	0	0	2.49744	2.07564	0	0	Mv2
GTAGGTTGTCCGATCG-1_1	0	0.983441	0	0	0	0	0	0	0	0	2.7765	2.23732	0	0	Mv2
GTATTGGTCCACGTAA-1_1	0	0.906914	0	0	0	0	0	0	0	0	3.26206	0.906914	0	0	Mv2
GTCCTCAGTCGATTTG-1_1	0	1.11226	0	0	0	1.11226	0	0	0	0	3.63078	1.6258	0	0	Mv2
GTCGCGACACTGCTTC-1_1	0	0	0	0	0	0	0	0	0	0	2.45576	1.29851	0	0	Mv2
GTCGTAATCCACTGGG-1_1	0	0	0	0	0	0	0	0	0	0	3.05564	2.2076	0	0	Mv2
GTCTAGAAGCTTTGTG-1_1	0	0.923613	0	0	0	0	0	0	0	0	3.23057	2.31355	0	0	Mv2
GTCTGTCTCATGGGAG-1_1	0	0	0	0	0	2.87807	2.32522	0	0	0.985068	2.23964	0.60922	0	0	Mv2
GTGAGGATCTCATTTG-1_1	0	0	0	0	0	0	1.01297	0	0	0	2.58599	1.01297	0	0	Mv2
GTGGAAGAGCAACTTC-1_1	0	0	0	0	0	0	0	0	0	0	2.70062	1.49789	0	0	Mv2
GTGGAAGCAGCGAACA-1_1	0	1.42793	0	0	0	1.42793	0	0	0	0	2.82437	1.99336	0	0	Mv2
GTGGAAGGTCATCAGT-1_1	0	1.68237	0	0	0	0	0	0	0	0	1.68237	0.899929	0	0	Mv2
GTGGAGACAAATACGA-1_1	0	0	0	0	0	1.00226	0	0	0	0	2.80457	2.42892	0	0	Mv2
GTGGCGTCACGTCATA-1_1	0	1.76867	0	0	0	0	0	0	0	0	1.76867	2.20883	0	0	Mv2
GTGGCGTGTCATGACT-1_1	0	0	0	0	0	0	0	0	0	0	2.26748	1.00467	0	0	Mv2
GTGTCCTTCTTGAACG-1_1	0	0	0	0	0	0	0	0	0	0	3.66533	1.00445	0	0	Mv2
GTGTGATAGCTGACAG-1_1	0	0	0	0	0	0	0	0	0	0	3.49806	2.4582	0	0	Mv2
GTGTGATCAGCATACT-1_1	0	0.980205	0	0	0	0	0	0	0	0	2.77165	1.79093	0	0	Mv2
GTGTTAGCAAATCGGG-1_1	0	0.905947	0	0	0	0	0	0	0	0	3.81172	2.42656	0	0	Mv2
GTGTTAGCAGATCCTA-1_1	0	0	0	0	0	0	0	0	0	0	3.49481	0.924713	0	0	Mv2
GTTACGAGTGATACCT-1_1	0	0	0	0	0	0	0	0	0	0	3.06134	2.78915	0	0	Mv2
GTTAGACCATAGGAGC-1_1	0	0	0	0	0	0	0	0	0	0	2.67962	2.05281	0	0	Mv2
GTTCATTAGCGCCTTG-1_1	0	0	0	0	0	0	0	0	0	0	0	2.34797	1.06225	0	Mv2
GTTCTATCACTCTGCT-1_1	0	0	0	0	0	0	0	1.06473	0	0	2.3514	1.56864	0	0	Mv2
GTTGTAGCATTCATCT-1_1	0	0	0	0	0	0	0	0	0	0	1.90798	1.90798	0	0	Mv2
GTTGTGAGTAGAATAC-1_1	0	0	0	0	0	0	0	0	0	0	2.88944	1.40802	0	0	Mv2
GTTTACTAGCTCGTGC-1_1	0	1.44207	0	0	0	0	0	0	0	0	1.76545	2.20537	0	0	Mv2
GTTTGGAAGGTCGACA-1_1	0	0	0	0	0	0	0	0	0	0	3.12601	2.40276	0	0	Mv2
TAACACGTCCCGAGGT-1_1	0	0	0	0	0	0	0	0	0	0	3.69686	2.34535	0	0	Mv2
TAACCAGCATGAGATA-1_1	0	0.923979	0	0	0	0	0	0	0	0	2.87426	1.3959	0	0	Mv2
TAAGCACCACTATCGA-1_1	0	1.39922	0	0	0	0	0	0	0	0	3.62765	1.96067	0	0	Mv2
TAAGCCATCTAGATCG-1_1	0	0	0	0	0	0	0	0	0	0	3.00789	2.73654	0	0	Mv2
TAATCTCTCTCAAAGC-1_1	0	0.994576	0	0	0	0	0	0	0	0	2.79314	1.81005	0	0	Mv2
TACACCCCAATTGCGT-1_1	0	0	0	0	0	0	0	0	0	0	2.46939	2.04892	0	0	Mv2
TACACCCCAGACCCGT-1_1	0	1.54786	0	0	0	0	0	0	0	0	3.03211	2.49356	0.803707	0	Mv2
TACTTACAGCGTGTCC-1_1	0	0	0	0	0	0	0	0	0	0	2.44736	1.50835	0	0	Mv2
TACTTACAGCTGCCAC-1_1	0	1.35724	0	0	0	0	0	0	0	0	3.22069	2.52907	0	0	Mv2
TAGGAGGCATCCGGCA-1_1	0	0.808025	0	0	0	0	0	0	0	0	2.84288	1.97649	0	0	Mv2
TAGGAGGTCTACCCAC-1_1	0	1.00008	0	0	0	0	0	0	0	0	3.34977	2.06357	1.00008	0	Mv2
TAGGGTTAGTTGGAAT-1_1	0	0	0	0	0	0	0	0	0	0	3.38681	2.28148	0	0	Mv2
TAGGTTGAGAGCGACT-1_1	0	0	0	0	0	0	0	0	0	0	0	1.21615	0	0	Mv2
TAGGTTGCACATGTTG-1_1	0	1.66826	0	0	0	0	0	0	0	0	2.26237	2.40154	0	0	Mv2
TAGTGCATCTAGGAAA-1_1	0	0.846993	0	0	0	0	0	0	0	0	2.75104	1.84538	0	0	Mv2
TATCAGGCATCCTGTC-1_1	0	0.773657	0	0	0	0	0	0	0	0	3.09187	1.73532	0	0	Mv2
TATCCTAGTGTAGTGG-1_1	0	0	0	0	0	0	0	0	0	0	2.23751	0	0	0	Mv2
TATCTTGAGAATAGTC-1_1	0	0.923064	0	0	0	0	0	0	0	0	2.87282	0	0	0	Mv2
TATCTTGTCCGGCAGT-1_1	0	0	0	0.889916	0	0	0	0	0	0	3.48334	1.66861	0	0	Mv2
TATTCCACATGAAGGC-1_1	0	0	0	0	0	0.916171	0	0	0	0	3.21868	2.13989	0	0	Mv2
TATTGGGGTATGTCCA-1_1	0	0.980413	0	0	0	0	0	0	0	0	2.39729	1.7912	0	0	Mv2
TATTTCGTCTTGATTC-1_1	0	0	0	0	0	0.913212	0	0	0	0	2.66937	1.38244	0	0	Mv2
TCAAGCAGTCGTCAGC-1_1	0	0	0	0	0	0	0	0	0	0	1.88693	2.50129	0	0	Mv2
TCAAGTGTCTCACGAA-1_1	0	0	0	0	0	0	0	0	0	0	2.50524	2.13979	0	0	Mv2
TCAATTCCAGAATGTA-1_1	0	0	0	0	0	0	0	0	0	0	2.85581	2.13409	0	0	Mv2
TCAATTCGTGGCTCTG-1_1	0	0	0	0	0	0	0	0	0	0	3.50776	1.48336	0	0	Mv2
TCACATTCAGCGATTT-1_1	0	0	0	0	0	0	0	0	0	0	2.93038	1.74558	0	0	Mv2
TCACATTCAGGCATGA-1_1	0	0.947994	0	0	0	0	0	0	0	0	2.34977	1.9909	0	0	Mv2
TCACTCGGTACGCTTA-1_1	0	0	0	0	0	0	0	0	0	0	2.40337	0	0	0	Mv2
TCAGCAAGTGCCTGCA-1_1	0	1.12195	0	0	0	0	1.12195	0	0	0	2.42958	2.42958	0	0	Mv2
TCAGCCTGTGGACCAA-1_1	0	0	0	0	0	0.822276	0	0	0	0	2.71021	1.99855	0	0	Mv2
TCAGTCCTCGAGTACT-1_1	0	0	0	0	0	0	0	0	0	0	2.51302	1.56459	0	0	Mv2
TCATGAGCAAATGATG-1_1	0	1.03317	0	0	0	0	0	0	0	0	2.61518	1.53038	0	0	Mv2
TCATGCCTCGTAACTG-1_1	0	1.33882	0	0	0	0	0	0	0	0	2.88408	2.08397	0	0	Mv2
TCATTCAAGTCATGAA-1_1	0	0	0	0	0	0	0	0	0	0	3.20859	1.03903	0	0	Mv2
TCATTGTGTGTTGACT-1_1	0	0	0	0	0	0	0	0	0	0	2.85826	2.64936	0	0	Mv2
TCCACCAGTGGTTCTA-1_1	0	0	0	0	0	0	0	0	0	0	3.44341	1.99844	0	0	Mv2
TCCACGTCACTGCATA-1_1	0	0.83088	0	0	0	0	0	0	0	0	2.17157	1.58638	0	0	Mv2
TCCAGAAGTGTTGAGG-1_1	0	1.06027	0	0	0	0	0	0	0	0	2.8895	2.51146	0	0	Mv2
TCCATGCGTTGCCGCA-1_1	0	0	0	0	0	0	0	0	0	0	3.67125	2.70321	0	0	Mv2
TCCCAGTAGAAAGCGA-1_1	0	0	0	0	0	1.72652	0	0	0	0	2.32651	1.72652	0	0	Mv2
TCCGAAACACCAATTG-1_1	0	0	0	0	0	1.71522	0	0	0	0	2.3141	2.05883	0	0	Mv2
TCCGGGACAAACCACT-1_1	0	0.937567	0	0	0	0	0	0	0	0	0.937567	1.73365	0	0	Mv2
TCCTAATGTACCGGCT-1_1	0	0	0	0	0	0	0	0	0	0	0.912498	1.38155	0	0	Mv2
TCCTCCCGTAACGGTG-1_1	0	0	0	0	0	0	0	0	0	0	3.36267	1.94181	0	0	Mv2
TCCTCGAAGCAATAAC-1_1	0	0	0	0	0	0	0	0	0	0	2.31987	1.5411	0	0	Mv2
TCCTCGACATTACTCT-1_1	0	0	0	0	0	0	0	0	0	0	3.8103	1.64983	0	0	Mv2
TCCTGCAAGCTAGAAT-1_1	0	0	0	0	0	0	0	0	0	0	2.79034	1.80756	0	0	Mv2
TCGAACAAGAAAGTCT-1_1	0	0.978751	0	0	0	0.978751	0	0	0	0	3.11771	2.23062	0	0	Mv2
TCGAACAAGGTAAGGA-1_1	0	0	0	0	0	0	0	0	0	0	3.01471	1.016	0	0	Mv2
TCGAACATCCGGGACT-1_1	0	1.43435	0	0	0	0	0	0	0	0	1.75706	2.00065	0	0	Mv2
TCGAAGTCAGATGCGA-1_1	0	0	0	0	0	0	0	0	0	0	2.57244	2.11126	0	0	Mv2
TCGCACTCACCACTGG-1_1	0	0.884122	0	1.34592	1.66062	0	0	0	0	0	3.5169	0.884122	0	0	Mv2
TCGCAGGTCCACGTGG-1_1	0	0	0	0	0	0	0	0	0.905859	0	3.00384	1.6905	0	0	Mv2
TCGCTTGGTAGTTAGA-1_1	0	0	0	0	0	1.34298	0	0	0	0	2.71815	1.89626	0	0	Mv2
TCGCTTGGTGCCCGTA-1_1	0	0	0	0	0	1.05256	0	0	0	0	2.13534	1.55391	1.55391	0	Mv2
TCTCCGAAGTCCCAGC-1_1	0	1.25045	0	0	0	0	0	0	0	0	2.76955	1.25045	0	0	Mv2
TCTGGCTTCGTAGTCA-1_1	0	0	0	0	0	0	0	0	0	0	3.15509	1.05475	0	0	Mv2
TCTTTGAAGCCATGCC-1_1	0	0	0	0	0	0	0	0	0	0	1.94061	2.13461	0	0	Mv2
TGAACGTCACTCCTTG-1_1	0	0	0	0	0	0	0	0	0	0	1.93891	0	1.09318	0	Mv2
TGACAGTCAGAGGCTA-1_1	0	0	0	0	0	0	0	0	0	0	1.75232	1.75232	0	0	Mv2
TGACCCTGTGTAGGAC-1_1	0	0	0	0	0	0	0	0	0	0	2.41591	2.41591	0	0	Mv2
TGACGCGCAGTTGTTG-1_1	0	0	0	0	0	0.990941	0	0	0	0	1.47877	2.05092	0	0	Mv2
TGACTCCAGCTCTATG-1_1	0	0	0	0	0	0	0	0	0	0	3.78534	1.62925	0	0	Mv2
TGACTCCCACAAGTTC-1_1	0	0.868092	0	0	0	0	0	0	0	0	2.69622	2.22939	0.868092	0	Mv2
TGACTCCCACAATGAA-1_1	0	0	0	0	0	0.809129	0	0	0	0	3.09924	2.39495	0	0	Mv2
TGAGCGCCATGAGATA-1_1	0	0	0	0	0	0	0	0	0	0	3.32837	1.63654	0	0	Mv2
TGAGGAGAGCCATTGT-1_1	0	0.885291	0	0	0	0	0	0	0	0	2.25572	2.09414	0	0	Mv2
TGAGGGAAGAGATTCA-1_1	0	0	0	0	0	0	0	0	0	0	2.26068	2.26068	0	0	Mv2
TGATCTTCACGTAGAG-1_1	0	0.973288	0	0	0	0	0	0	0	0	1.78169	2.02637	0	0	Mv2
TGATGGTAGTAGGGTC-1_1	0	1.41873	0	0	0	0	0	0	0	0	1.41873	2.98523	0	0	Mv2
TGCATCCTCGAGATAA-1_1	0	1.04845	0	0	0	0	0	0	0	0	1.88094	1.88094	0	0	Mv2
TGCATGATCCGACAGC-1_1	0	1.58422	0	0	0	0	0	0	0	0	2.30685	2.00944	0	0	Mv2
TGCGACGAGCAGCCTC-1_1	0	1.00808	0	0	0	1.00808	0	0	0	0	2.57888	2.0746	0	0	Mv2
TGCGACGGTTACCTGA-1_1	0	0	0	0	0	0	0	0	0	0	3.30814	0	0	0	Mv2
TGCGGCACAAGCGATG-1_1	0	0.962958	0	0	0	0	0	0	0	0	0.962958	2.20796	0	0	Mv2
TGCTGAACAACGATCT-1_1	0	0.738264	0	0	0	0	0	0	0	0	3.51954	2.38238	0	0	Mv2
TGCTTCGGTGCCTTCT-1_1	0	0	0	0	0	0	0	0	0	0	3.30591	1.61781	0	0	Mv2
TGGAACTGTGATGGCA-1_1	0	0.832344	0	0	0	0	0	0	0	0	2.31163	2.54068	0	0	Mv2
TGGATGTCAAGTTCCA-1_1	0	0	0	0	0	0	0	0	0	0	2.26688	1.67234	0	0	Mv2
TGGATGTCACAGGATG-1_1	0	1.06002	0	0	0	0	0	0	0	0	2.77829	1.06002	0	0	Mv2
TGGGAAGGTTAGGGTG-1_1	0	0	0	0	0	0	0	0	0	0	3.51548	1.47607	0	0	Mv2
TGGTGATAGTACGAGC-1_1	0	0	0	0	0	1.21116	0	0	0	0	3.29328	2.54842	0	0	Mv2
TGGTTAGCATCAACCA-1_1	0	0	0	0	0	0.982394	0	0	0	0	2.9642	0.982394	0	0	Mv2
TGTAACGTCACCCTGT-1_1	0	0	0	0	0	0	0	0	0	0	2.62378	1.66062	0	0	Mv2
TGTAAGCAGGTTACAA-1_1	0	1.24549	0	0	0	1.24549	0	0	0	0	3.14724	2.38863	0	0	Mv2
TGTAGACGTGATCGTT-1_1	0	1.02485	0	0	0	0	0	0	0	0	3.18746	2.09761	0	0	Mv2
TGTAGACGTTCGTACA-1_1	0	1.05353	0	0	0	1.05353	0	0	0	0	3.1533	0	0	0	Mv2
TGTCAGACACCGTCTT-1_1	0	0	0	0	0	0	0	1.28681	0	0	2.96262	1.83137	0	0	Mv2
TGTCCACAGGTGGGTT-1_1	0	0	0	0	0	0	0	0	0	0	2.37889	2.37889	0	0	Mv2
TGTCCACTCTTACCAT-1_1	0	0	0	0	0	0	0	0	0	0	0.943467	2.17978	0	0	Mv2
TGTGAGTAGCTACAAA-1_1	0	0.857483	0	0	0	0	0	0	0	0	3.55336	2.35143	0.857483	0	Mv2
TGTGAGTGTAGACTGG-1_1	0	1.77352	0	0	0	0	0	0	0	0	2.21404	2.64221	0	0	Mv2
TGTGCGGCACTTGGCG-1_1	0	0.944043	0	0	0	0	0	0	0	0	3.32129	2.34393	0	0	Mv2
TGTTACTAGCAAGTCG-1_1	0	0	0	0	0	0	0	0	0	0	2.98404	1.41778	0	0	Mv2
TGTTCATCAAGAATAC-1_1	0	0	0	0	0	0	0	0	0	0	3.256	1.97912	1.41541	0	Mv2
TGTTCTAGTAGCGAGT-1_1	0	0	0	0	0	1.41305	0	0	0	0	2.17148	1.97644	0	0	Mv2
TGTTCTAGTGGATCGA-1_1	0	0	0	0	0	0	0	0	0	0	3.20119	2.54795	0	0	Mv2
TTACGTTCACCCTTAC-1_1	0	0	0	1.56006	1.83462	0	0.560657	0	0	0	2.14221	1.83462	0	0	Mv2
TTACGTTTCTGCAGCG-1_1	0	0	0	0	0	0	0	0	0	0	1.96871	1.96871	0	0	Mv2
TTACTGTGTTGCGTAT-1_1	0	0.788021	0	0	0	0	0	0	0	0	3.21811	1.94522	0	0	Mv2
TTAGGCAGTCATCACA-1_1	0	0	0	0	0	0	0	0	0	0	2.95875	1.33799	0	0	Mv2
TTCAATCTCCGCTGTT-1_1	0	0.738264	0	0	0	0.738264	0	0	0	0	3.58223	1.86586	0	0	Mv2
TTCACGCTCCCTATTA-1_1	0	1.1943	0	0	0	0.765754	0	0	0	0	3.27008	2.32287	0	0	Mv2
TTCATGTGTGCATCTA-1_1	0	0	0	0	0	0.803911	0.803911	0	0	0	3.19667	0	0.803911	0	Mv2
TTCCACGGTCTGATCA-1_1	0	0.98449	0	0	0	0	0	0	0	0	2.96738	2.54436	0	0	Mv2
TTCCACGTCGTGTGGC-1_1	0	0	0	0	0	0	0	0	0	0	3.01917	1.76961	0	0	Mv2
TTCGATTAGGACGCAT-1_1	0	0	0	0	0	0	0	0	0	0	3.49254	2.37018	0	0	Mv2
TTCTAGTTCGTGCAGC-1_1	0	1.05891	0	0	0	0	0	0	0	0	2.88754	2.14394	0	0	Mv2
TTCTCTCCATCGGCCA-1_1	0	0	0	0.968803	0	0	0	0	0	0	2.21637	2.21637	0	0	Mv2
TTGAACGGTGCCTACG-1_1	0	0.564688	0	0	0	0.564688	0	0	0	0	3.1683	2.51636	0	0	Mv2
TTGCATTAGAGTATAC-1_1	0	0	0	0	0	0	0	0	0	0	2.40734	2.04592	0	0	Mv2
TTGCATTAGCGCCCAT-1_1	0	1.12672	0	0	0	1.12672	0	0	0	0	3.17557	1.9819	0	0	Mv2
TTGCATTTCTCAGAAC-1_1	0	0	0	0	0	0.856624	0	0	0	0	3.72944	2.35008	0	0	Mv2
TTGCGTCGTCCACGCA-1_1	0	0	0	0	0	0	0	0	0	0	3.47777	2.81503	0	0	Mv2
TTGGATGGTATCGCTA-1_1	0	1.2411	0	0	0	0.801871	0	0	0	0	2.9023	1.96691	0	0	Mv2
TTGGGATTCGAGCACC-1_1	0	0	0	0	0	0	0	0	0	0	3.88588	1.62716	0	0	Mv2
TTGGGCGGTATATGGA-1_1	0	1.83336	0	0	0	0	0	0	0	0	3.42679	2.08025	0	0	Mv2
TTGTGTTAGAGGTCAC-1_1	0	0	0	0	0	0.979581	0	0	0	0	3.3183	1.4648	0	0	Mv2
TTGTGTTCACCCTTAC-1_1	0	1.00577	0	0	0	0	0	0	0	0	2.43397	2.26903	0	0	Mv2
TTGTGTTGTCTGCAAT-1_1	0	0	0	0	0	0	0	0	0	0	1.60064	2.02732	0	0	Mv2
TTGTTGTCAGAGATTA-1_1	0	0	0	0	0	0	0	0	0	0	3.48571	2.9951	0	0	Mv2
TTGTTGTTCTCTGAGA-1_1	0	0	0	0	0	0	0	0	0	0	2.59972	2.72392	0	0	Mv2
TTTACTGAGCTAGAGC-1_1	0	0	0	0	0	0	0	0	0	0	1.87266	1.87266	0	0	Mv2
TTTATGCAGACCAAAT-1_1	0	0	0	0	0	1.03026	0	0	0	0	2.84585	2.46902	0	0	Mv2
TTTATGCAGCTCAGAG-1_1	0	0	0	0	0	0	0	0	0	0	3.3062	1.16005	0	0	Mv2
TTTATGCCAATCGCCG-1_1	0	1.08871	0	0	0	0	0	0	0	0	2.93034	1.08871	0	0	Mv2
TTTCACAAGCGCGTTC-1_1	0	0	0	0	0	0	0	0	0	0	3.10668	1.76671	0	0	Mv2
TTTCACAGTAACTAAG-1_1	0	1.21033	0	0	0	0	0	0	0	0	2.86118	2.34357	0	0	Mv2
TTTCACAGTTGTTTGG-1_1	0	1.15945	0	0	0	1.15945	0	0	0	0	2.47997	2.02347	0	0	Mv2
TTTCATGAGCGATGGT-1_1	0	0.943467	0	0	0	0	0	0	0	0	2.81473	2.34308	0	0	Mv2
TTTCATGGTTTGGGAG-1_1	0	0	0	0	0	0	0	0	0	0	2.74326	1.5335	0	0	Mv2
TTTGACTAGACACACG-1_1	0	0	0	0	0	0	0	0	0	0	2.88834	2.55525	0	0	Mv2
TTTGTTGGTTTGCCGG-1_1	0	1.80543	0	0	0	0	0	0	0	0	2.93328	1.80543	0	0	Mv2
AAACGCTGTCCACTCT-1_2	0	0	0	0	0	0	0	0	0	0	1.56999	1.56999	0	0	Mv2
AAAGGATCACTTCCTG-1_2	0	1.66235	0	0	0	0	0	0	0	0	3.67491	2.89518	0	0	Mv2
AAAGGGCAGGTAGCAC-1_2	0	0	0	0	0	0	1.1587	0	0	0	3.38151	2.02252	0	0	Mv2
AAATGGAGTATGTCAC-1_2	0	0	0	0	0	0	0	0	0	0	3.84275	1.56954	0	0	Mv2
AACAAAGAGGATATAC-1_2	0	1.33778	0	0	0	0	0	0	0	0	3.62534	2.71157	0	0	Mv2
AACAACCCATCCAATG-1_2	0	0	0	0	0	0	0	0	0	0	2.82671	2.82671	0	0	Mv2
AACAAGAAGTAGGAAG-1_2	0	0	0	0	0	0	0	0	0	0	1.82874	1.28454	0	0	Mv2
AACAGGGCAATGGCCC-1_2	0	1.64492	0	0	0	0	0	0	0	0	2.23657	3.08662	2.23657	0	Mv2
AACCCAAAGCTCTGTA-1_2	0	1.41518	0	0	0	0	0	0	0	0	2.70988	2.33714	0	0	Mv2
AACCCAACAAGGTCTT-1_2	0	2.68478	0	0	0	0	0	0	0	0	2.31286	2.31286	0	0	Mv2
AACCTTTCATTGCCTC-1_2	0	1.77964	0	0	0	0	0	0	0	0	2.02423	1.77964	0	0	Mv2
AACGTCACATGAGTAA-1_2	0	0	0	0	0	0	0	0	0	0	2.75459	2.28531	0	0	Mv2
AAGACTCTCGTTCTGC-1_2	0	0	0	0	0	0	0	0	0	0	2.27402	2.64458	0	0	Mv2
AAGATAGGTATCGCTA-1_2	0	0	0	0	0	3.33301	1.47655	0	0	0	2.24543	2.55119	0	0	Mv2
AAGCCATCAACCGTAT-1_2	0	0	0	0	0	0	0	0	0	0	0	3.11129	0	0	Mv2
AAGGAATAGTACTGTC-1_2	0	1.87656	0	0	0	0	0	0	0	0	3.35532	2.32418	0	0	Mv2
AAGGAATGTAGTTAGA-1_2	0	0	0	0	0	0	0	0	0	0	3.78443	2.10028	0	0	Mv2
AAGTTCGTCAGGACAG-1_2	0	0	0	0	0	0	0	0	0	0	2.61767	2.76134	0	0	Mv2
AATCGTGTCCCTCTCC-1_2	0	0	0	0	0	0	0	0	0	0	2.08133	2.71006	0	0	Mv2
AATGACCCACTAACGT-1_2	0	1.53479	0	0	0	0	0	0	0	0	2.74479	2.11392	0	0	Mv2
AATGACCTCCGGTAAT-1_2	0	1.16398	0	0	0	0	0	0	0	0	2.02919	1.68738	0	0	Mv2
AATGCCATCCAGCAAT-1_2	0	1.58958	0	0	0	0	0	0	0	0	3.58671	2.542	0	0	Mv2
AATGGAAGTCCGGTGT-1_2	0	0	0	0	0	1.90157	0	0	0	0	3.04153	2.25597	0	0	Mv2
AATTTCCGTGATGTAA-1_2	0	1.55539	0	0	0	0	0	0	0	0	3.59733	1.55539	0	0	Mv2
ACAAAGAGTAGAGTTA-1_2	0	1.77203	0	0	0	0	0	0	0	0	3.41104	1.77203	0	0	Mv2
ACAAAGATCTGGACTA-1_2	0	0	0	0	0	0	0	0	0	0	3.59607	1.01983	0	0	Mv2
ACACCAAGTTACAGCT-1_2	0	1.02108	0	0	0	0	0	0	0	0	3.18182	1.84508	0	0	Mv2
ACAGGGATCTGCTAGA-1_2	0	0	0	0	0	0	0	0	0	0	3.14087	1.54486	0	0	Mv2
ACCAAACAGTGGAAGA-1_2	0	0	0	0	0	0	0	0	0	0	0	2.55815	0	0	Mv2
ACCAACAAGGATTTGA-1_2	0	1.02154	0	0	0	1.02154	0	0	0	0	2.5984	2.93251	0	0	Mv2
ACCAACACAGCCGTTG-1_2	0	0	0	0	0	0	0	0	0	0	3.45142	2.08553	0	0	Mv2
ACCACAAAGGCGTTGA-1_2	0	0	0	0	0	1.62138	0	0	0	0	3.05873	1.62138	0	0	Mv2
ACCACAACACGCGCAT-1_2	0	0	0	0	0	0	0	0	0	0	3.28849	0.960362	0	0	Mv2
ACCCTCACAAACCATC-1_2	0	0.762262	0	0	0	0.762262	0	0	0	0	3.30658	2.31698	0	0	Mv2
ACCCTCATCTTGTTAC-1_2	0	0	0	0	0	0	0	0	0	0	2.46638	2.60833	0	0	Mv2
ACCCTTGTCAACTGAC-1_2	0	0	0	0	0	0	0	0	0	0	3.26096	0	0	0	Mv2
ACCCTTGTCCCAGGCA-1_2	0	1.78926	0	0	0	0	0	0	0	0	2.85529	1.34771	0	0	Mv2
ACCTACCCAATCAAGA-1_2	0	0	0	0	0	1.50821	0	0	0	0	3.37243	3.24378	0	0	Mv2
ACGATGTGTTCCAGGC-1_2	0	1.36287	0	0.897597	0	0	0	0	0	0	3.89125	2.41376	0	0	Mv2
ACGGTCGCACATATCG-1_2	0	0	0	0	0	0	0	0	0	0	3.02765	1.19743	0	0	Mv2
ACGTTCCGTGTTACAC-1_2	0	0	0	0	0	0	0	0	0	0	3.40272	2.22988	0	0	Mv2
ACTACGAGTCCACTCT-1_2	0	1.62008	0	0	0	1.10749	0	0	0	0	2.20904	2.20904	0	0	Mv2
ACTATGGTCTGCGATA-1_2	0	0	0	0	0	1.60944	0	0	0	0	0	0	0	0	Mv2
ACTATTCGTCATGACT-1_2	0	0	0	0	0	0	0	0	0	0	3.51965	2.47857	0	0	Mv2
ACTGTGAAGGTCCCGT-1_2	0	1.33654	0	0	0	1.33654	0	0	0	0	2.88116	1.88884	1.33654	0	Mv2
ACTGTGACATAGAGGC-1_2	0	0	0	0	0	0	0	0	0	0	3.18089	2.52845	0	0	Mv2
ACTTCCGAGTACAGAT-1_2	0	0	0	0	0	0	0	0	0	0	2.73767	1.35845	0	0	Mv2
ACTTCGCCAACTAGAA-1_2	0	0	0	0	0	0	0	0	0	0	2.54696	0	0	0	Mv2
ACTTTCAAGAGCGACT-1_2	0	1.70778	0	0	0	1.70778	1.70778	0	0	0	3.16055	1.70778	0	0	Mv2
ACTTTCAGTGTGGTCC-1_2	0	0	0	0	0	0	0	0	0	0	1.70189	0	0	0	Mv2
ACTTTCAGTTTGGAAA-1_2	0	0	0	0	0	0	0	0	0	0	2.49855	2.76547	0	0	Mv2
AGAAATGAGATGGTCG-1_2	0	0.988922	0	0	0	0	0.988922	0	0	0	3.94449	2.04812	0	0	Mv2
AGAAGCGGTAGAGATT-1_2	0	0	0	0	0	1.34173	0	0	0	0	3.16147	2.24886	0	0	Mv2
AGACAAAGTTAACAGA-1_2	0	0	0	0	0	0	0	0	0	0	3.25044	0	0	0	Mv2
AGAGCCCTCCCGTAAA-1_2	0	0.905596	0	0	0	0	0	0	0	0	3.25994	2.2865	0	0	Mv2
AGATGAAGTTCATCTT-1_2	0	1.66235	0	0	0	0	0	0	0	0	1.66235	3.1072	0	0	Mv2
AGCCACGGTGGTCCCA-1_2	0	1.81333	0	0	0	0	1.81333	0	0	0	2.79682	2.42141	0	0	Mv2
AGCCAGCCATGAGAAT-1_2	0	1.60625	0	0	0	0	0	0	0	0	3.04072	1.60625	0	0	Mv2
AGCGATTAGAAATTGC-1_2	0	0	0	0	0	0	0	0	0	0	2.69889	1.19711	0	0	Mv2
AGCGCCAAGACTCCGC-1_2	0	0	0	0	0	1.71784	0	0	0	0	3.68552	2.95958	0	0	Mv2
AGCGTATTCCTTCTAA-1_2	0	0	0	0	0	1.37943	0	0	0	0	2.5565	2.93577	0	0	Mv2
AGCTACAAGTTCATGC-1_2	0	0	0	0	0	0	0	0	0	0	3.50282	1.47942	0	0	Mv2
AGGAAATGTAGAGACC-1_2	0	1.69933	0	0	0	0	0	0	0	0	2.93816	2.49944	0	0	Mv2
AGGATAAAGGCACTCC-1_2	0	0	0	0	0	0	0	0	0	0	3.81891	1.78347	0	0	Mv2
AGGGAGTCACACGCCA-1_2	0	0	0	0	0	0	0	0	0	0	3.95549	3.03016	0	0	Mv2
AGGGAGTGTTTGATCG-1_2	0	1.41353	0	0	0	0	0	0	0	0	3.86401	1.41353	0	0	Mv2
AGGGAGTTCTGTCAGA-1_2	0	0	0	0	0	0	0	0	0	0	1.48481	1.48481	0	0	Mv2
AGGGCTCGTGCATGTT-1_2	0	0	0	0	0	0	0	0	0	0	3.68834	1.85259	0	0	Mv2
AGGGCTCTCAGAGCAG-1_2	0	0.991154	0	0	0	0	0	0	0	0	2.78804	1.47903	0	0	Mv2
AGGGCTCTCCACCTCA-1_2	0	0	0	0	0	0	1.05475	0	0	0	2.33759	2.50369	0	0	Mv2
AGGGTCCCACCGTACG-1_2	0	0	0	0	0	0	0	0	0	0	3.67533	2.5288	0	0	Mv2
AGGGTGAGTTTACCTT-1_2	0	0	0	0	0	0	0	0	0	0	2.74472	3.40521	0	0	Mv2
AGGTTACCACGCGTCA-1_2	0	1.47382	0	0	0	0	0	0	0	0	3.44339	2.67163	0	0	Mv2
AGGTTGTAGGCTTAGG-1_2	0	0	0	0	0	0	0	0	0	0	1.53194	0	0	0	Mv2
AGTACTGTCTCAGGCG-1_2	0	0	0	0	0	0	0	0	0	0	3.0614	1.70908	0	0	Mv2
AGTAGTCTCTGTCTCG-1_2	0	0	0	0	0	0	0	0	0	0	2.70875	1.50466	0	0	Mv2
AGTCAACCACCCTAGG-1_2	0	2.17358	0	0	0	0	0	0	0	0	1.92312	2.17358	0	0	Mv2
AGTCACACACCCTTAC-1_2	0	1.30985	0	0	0	0	0	0	0	0	1.30985	2.21013	0	0	Mv2
AGTCTCCAGTGCACAG-1_2	0	0.99522	0	0	0	0	0	0	0	0	2.05685	2.05685	0	0	Mv2
AGTGATCAGACGACGT-1_2	0	0	0	0	0	0	0	0	0	0	3.53759	2.78344	0	0	Mv2
ATAGAGAGTTTCACTT-1_2	0	0	0	0	0	1.41494	0	0	0	0	3.2554	2.33686	0	0	Mv2
ATCACAGTCACTCTTA-1_2	0	0	0	0	0	0	0	0	0	0	0	0	0	0	Mv2
ATCATTCTCAGGAACG-1_2	0	1.67722	0	0	0	0	0	0	0	0	3.97421	1.67722	1.15541	0	Mv2
ATCCCTGTCTTGTGCC-1_2	0	0	0	0	0	0	0	0	0	0	3.63904	2.59165	0	0	Mv2
ATCGTAGTCGACGACC-1_2	0	0	0	0	0	1.64729	0	0	0	0	3.4128	2.8776	0	0	Mv2
ATGACCAAGCACCAGA-1_2	0	0	0	0	0	0	0	0	0	0	2.44463	1.01319	0	0	Mv2
ATGAGGGCAGCAGACA-1_2	0	2.00397	0	0	0	0	0	0	0	0	3.00842	2.62734	0	0	Mv2
ATGGATCAGGAACTAT-1_2	0	0	0	0	0	0	0	0	0	0	3.27124	2.10914	0	0	Mv2
ATGGTTGTCGCCAGAC-1_2	0	2.00287	0	0	0	0	0	0	0	0	2.00287	1.4363	0	0	Mv2
ATGGTTGTCGTGCACG-1_2	0	0	0	0	0	1.56072	0	0	0	0	2.98624	2.98624	0	0	Mv2
ATTACCTGTCTGTTAG-1_2	0	1.1733	0	0	0	0	0	0	0	0	2.9371	2.04095	0	0	Mv2
ATTACTCTCAACCTTT-1_2	0	0	0	0	0	1.57393	0	0	0	0	3.17611	1.57393	0	0	Mv2
ATTCCTAGTCCCGGTA-1_2	0	1.91674	0	0	0	0	0	0	0	0	2.27194	1.36082	0	0	Mv2
ATTCGTTTCTTCCTAA-1_2	0	1.30887	0	0	0	0	0	0	0	0	2.99141	2.67483	0	0	Mv2
ATTGGGTTCCACAGCG-1_2	0	2.04329	0	0	0	0	0	0	0	0	3.44111	2.40459	0	0	Mv2
ATTTCTGAGACTAGAT-1_2	0	0	0	0	0	0	0	0	0	0	3.22504	2.95052	0	0	Mv2
CAAAGAAAGGAGCTGT-1_2	0	0	0	0	0	0	0	0	0	0	3.03373	2.18715	0	0	Mv2
CAACCAAAGATGACCG-1_2	0	0	0	0	0	0	0	0	0	0	2.66135	2.39668	0	0	Mv2
CAACCTCGTATTGACC-1_2	0	1.32914	0	0	0	0	0	0	0	0	2.23359	1.88031	0	0	Mv2
CAACCTCGTGCATACT-1_2	0	1.96712	0	0	0	0	0	0	0	0	3.4579	2.32484	0	0	Mv2
CAAGACTCATCTGGGC-1_2	0	0	0	0	0	0	0	0	0	0	2.07409	1.1997	0	0	Mv2
CAAGAGGAGTTGAAAC-1_2	0	0	0	0	0	0	0	0	0	0	2.75576	2.12423	0	0	Mv2
CAATCGAAGCATCCTA-1_2	0	0	0	0	0	0	0	0	0	0	3.53806	3.53806	0	0	Mv2
CAATTTCAGTGCTCGC-1_2	0	0	0	0	0	1.51068	0	0	0	0	3.37549	2.4501	0	0	Mv2
CACCAAACAGCAGGAT-1_2	0	0.935022	0	0	0	0	0	0	0	0	3.36214	1.97256	0	0	Mv2
CACCAAATCCGAGTGC-1_2	0	0	0	0	0	0	1.59082	0	0	0	3.34478	2.81127	0	0	Mv2
CACGTGGGTTTCGTTT-1_2	0	0	0	0	0	0	0	0	0	0	2.24307	3.02781	0	0	Mv2
CACTAAGGTTGAAGTA-1_2	0	0	0	0	0	0.942319	0	0	0	0	3.31857	2.17811	0	0	Mv2
CACTGAACAATCCTTT-1_2	0	1.24005	0	0	0	0	0	0	0	0	3.41673	2.58618	0	1.24005	Mv2
CACTGAACAGTCGCTG-1_2	0	0	0	0	0	0	0	0	0	0	3.22388	0	0	0	Mv2
CACTGAATCGTTGCCT-1_2	0	0	0	0	0	0	0	0	0	0	2.39767	0	0	0	Mv2
CAGCAATAGTGTAGAT-1_2	0	0	0	0	0	0	0	0	0	0	2.48854	2.48854	0	0	Mv2
CAGCAATGTAGACTGG-1_2	0	2.04974	0	0	0	0	0	0	0	0	2.67634	2.04974	0	0	Mv2
CAGCAATTCAACTGGT-1_2	0	0.835142	0	0	0	0.835142	0	0	0	0	3.47579	2.17825	0	0	Mv2
CAGTGCGAGCCTTTCC-1_2	0	0	0	0	0	1.39089	0	0	0	0	3.09688	1.95116	0	0	Mv2
CAGTGCGGTTACTCAG-1_2	0	0	0	0	0	1.74578	0	0	0	0	2.9918	0	0	0	Mv2
CAGTTCCAGTCTCCTC-1_2	0	0	0	0	0	1.50876	0	0	0	0	3.24446	3.09679	0	0	Mv2
CATAAGCGTTCTCAGA-1_2	0	0	0	0	0	0	0	0	0	0	3.69593	1.77671	0	0	Mv2
CATAAGCTCTTCGCTG-1_2	0	1.17888	0	0	0	0	0	0	0	0	3.15731	2.30288	0	0	Mv2
CATACAGAGTCCCTAA-1_2	0	0	0	0	0	0	0	0	0	0	3.72232	2.47369	0	0	Mv2
CATCCACGTAAGTTGA-1_2	0	0	0	0	0	0	0	0	0	0	3.0962	2.82348	0	0	Mv2
CATCCCAAGCAACTCT-1_2	0	1.55054	0	0	0	0	0	0	0	0	2.49668	2.974	0	0	Mv2
CATCCGTCATCTCCCA-1_2	0	0	0	0	0	0	0	0	0	0	3.14272	1.8782	0	0	Mv2
CATGCCTGTCCGACGT-1_2	0	0	0	0	0	0	0	0	0	0	2.78201	3.31474	0	0	Mv2
CATGGATTCGATTTCT-1_2	0	0	0	0	0	0	0	0	0	0	3.39726	1.80777	0	0	Mv2
CATGGTACAACAACAA-1_2	0	0	0	0	0	1.38077	0	0	0	0	3.08401	1.38077	0	0	Mv2
CATGGTACATTCCTAT-1_2	0	0	0	0	0	0.864657	0	0	0.864657	0	2.77982	2.48437	0	0	Mv2
CATGGTAGTTGCACGC-1_2	0	0	0	0	0	0	0	0	0	0	2.56817	2.06447	0	0	Mv2
CATTCCGCACCACATA-1_2	0	0	0	0	0	0	0	0	0	0	3.36383	2.82983	0	0	Mv2
CATTCTATCAGTCATG-1_2	0	0	0	0	0	0	0	0	0	0	2.48298	1.5388	0	0	Mv2
CATTGAGTCCTAGCTC-1_2	0	0	0	0	0	0	0	0	0	0	3.36229	2.59377	0	0	Mv2
CCAATTTGTCATCTAG-1_2	0	1.56819	0	0	0	0	0	0	0	0	2.5172	2.15129	1.56819	0	Mv2
CCACACTCATTCCTCG-1_2	0	0	0	0	0	0	0	0	0	0	2.67207	2.8428	0	0	Mv2
CCACGTTAGGCACTAG-1_2	0	0	0	0	0	0	0	0	0	0	3.09968	1.13754	0	0	Mv2
CCATAAGAGTCACGCC-1_2	0	0	0	0	0	0.938703	0	0	0	0	3.05573	1.97778	0	0	Mv2
CCATCACCATGGATCT-1_2	0	0	0	0	0	0	1.01746	0	0	0	3.17639	2.28552	0	0	Mv2
CCCAACTAGAAACTGT-1_2	0	1.51041	0	0	0	0	0	0	0	0	1.51041	2.71564	0	0	Mv2
CCCAACTGTGCTAGCC-1_2	0	0	0	0	0	1.34739	0	0	0	0	2.89504	1.90133	0	0	Mv2
CCCGAAGAGTACTGTC-1_2	0	0	0	0	0	0	0	0	0	0	2.99396	1.90052	0	0	Mv2
CCCGAAGGTTATAGAG-1_2	0	0	0	0	0	0	0	0	0	0	2.19297	2.56053	0	0	Mv2
CCCGGAATCTATCACT-1_2	0	0	0	0	0	0	0	0	0	0	3.5178	2.33658	0	0	Mv2
CCCTCAACATGTCAGT-1_2	0	1.19743	0	0	0	0	0	0	0	0	3.08211	1.19743	0	0	Mv2
CCGGACAAGCGCTGCT-1_2	0	0	0	0	0	0	0	0	0	0	3.0711	1.81505	0	0	Mv2
CCGGACACAGGACGAT-1_2	0	1.04223	0	0	0	0	0	0	0	0	3.21334	2.86333	0	0	Mv2
CCGGGTAAGAGAATCT-1_2	0	0.909298	0	0	0	0	0	0	0	0	3.63928	2.12977	0	0	Mv2
CCGGTGATCGCTTGAA-1_2	0	0	0	0	0	0.887471	0	0	0	0	2.81653	1.90448	0	0	Mv2
CCTCCTCCAGAAATCA-1_2	0	0	0	0	0	0	0	0	0	0	3.22438	0	0	0	Mv2
CCTGCATAGTTCCAGT-1_2	0	0	0	0	0	0	0	0	0	0	2.75238	2.54506	0	0	Mv2
CCTTCAGAGTTGCGAG-1_2	0	1.01308	0	0	0	1.01308	0	0	0	0	2.91997	2.27936	0	0	Mv2
CCTTCAGCAGTTAAAG-1_2	0	0	0	0	0	0	0	0	0	0	2.14012	1.8909	0	0	Mv2
CGAAGTTCAGTTAGGG-1_2	0	0	0	0	0	0	0	0	0	0	2.22339	2.38751	0	0	Mv2
CGAAGTTGTCCTGGTG-1_2	0	1.49091	0	0	0	0	0	0	0	0	2.42688	3.22239	0	0	Mv2
CGAGGCTTCAGTCCGG-1_2	0	0	0	0	0	0	0	0	0	0	3.45949	3.06963	0	0	Mv2
CGATGGCTCAAGCCTA-1_2	0	0	0	0	0	0	0	0	0	0	3.00851	1.32203	0	0	Mv2
CGCAGGTGTCACTCGG-1_2	0	0	0	0	0	1.56789	0	0	0	0	2.51685	0	0	0	Mv2
CGCATAAGTCAAGCCC-1_2	0	0	0	0	0	0	0	0	0	0	3.00642	2.223	0	0	Mv2
CGCATGGCACTGATTG-1_2	0	1.62925	0	0	0	0	0	0	0	0	3.91602	0	0	0	Mv2
CGCATGGTCCAAGGGA-1_2	0	1.78678	0	0	0	0	0	0	0	0	1.78678	0	0	0	Mv2
CGCCAGAGTGCAATAA-1_2	0	0	0	0	0	0	0	0	0	0	2.24899	2.88794	0	0	Mv2
CGCCAGAGTGGCGCTT-1_2	0	0	0	0	0	0	0	0	0	0	3.01578	2.01067	0	0	Mv2
CGCGTGACACTCCCTA-1_2	0	0	0	0	0	0	0	0	0	0	3.85085	1.85874	0	0	Mv2
CGGAATTAGCGAGTCA-1_2	0	0	0	0	0	0	0	0	0	0	2.8801	0	0	0	Mv2
CGGAATTAGTGCGTCC-1_2	0	0	0	0	0	0	0	0	0	0	2.13468	2.13468	0	0	Mv2
CGGAATTTCTATACGG-1_2	0	0	0	0	0	0	0	0	0	0	2.72447	2.55518	0	0	Mv2
CGGACACTCAGGTAAA-1_2	0	0	0	0	0	0	0	0	0	0	2.95224	3.16489	0	0	Mv2
CGGACACTCTGCTGAA-1_2	0	1.07926	0	0	0	0	0	0	0	0	3.86325	2.80578	0	0	Mv2
CGGGACTAGATAACGT-1_2	0	0	0	0	0	0	0	0	0	0	3.87634	2.22104	0	0	Mv2
CGGGACTTCTGCGATA-1_2	0	0	0	0	0	0	0	0	0	0	3.57672	2.07332	0	0	Mv2
CGTAAGTTCATGGATC-1_2	0	0	0	0	0	0	0	0	0	0	2.54452	0	0	0	Mv2
CGTAGTAGTTGCCGCA-1_2	0	0	0	0	0	0	0	0	0	0	3.32428	1.57393	0	0	Mv2
CGTCCATAGGCATCGA-1_2	0	0	0	0	0	1.71934	0	0	0	0	3.34938	2.31863	0	0	Mv2
CGTGAATAGAACAGGA-1_2	0	0	0	0	0	0	0	0	0	0	3.49238	2.82921	0	0	Mv2
CGTGATATCGGAAACG-1_2	0	1.99131	0	0	0	0	0	0	0	0	0	2.9945	0	0	Mv2
CGTGCTTTCATAGACC-1_2	0	0	0	0	0	0	0	0	0	0	2.60762	1.4211	0	0	Mv2
CTAACTTAGAGAGAAC-1_2	0	0	0	0	0	0	0	0	0	0	3.5896	2.08491	0	0	Mv2
CTACAGAAGATTGATG-1_2	0	0	0	0	0	1.16732	0	0	0	0	2.65887	2.03341	0	0	Mv2
CTACGGGGTACTCGCG-1_2	0	0	0	0	0	0	0	0	0	0	3.47617	1.59269	0	0	Mv2
CTACTATCATCCAACA-1_2	0	1.50876	0	0	0	0	0	0	0	0	3.24446	1.50876	0	0	Mv2
CTCACTGGTGGCATCC-1_2	0	1.6309	1.6309	0	0	0	0	0	0	0	3.07002	2.42225	0	0	Mv2
CTCATCGCAGCAGTGA-1_2	0	0	0	0	0	1.40837	0	0	0	0	3.3605	0	0	0	Mv2
CTCCATGGTCTCACGG-1_2	0	0	0	0	0	1.01678	0	0	0	0	3.6389	1.01678	0	0	Mv2
CTCCCAAAGAGTCAGC-1_2	0	0	0	0	0	0	0	0	0	0	3.78174	1.4021	0	0	Mv2
CTCCCAATCTTAAGGC-1_2	0	0	0	0	0	0	0	0	0	0	3.13454	2.48399	0	0	Mv2
CTCCGATTCCTCTTTC-1_2	0	0	0	0	0	0	0	0	0	0	3.00234	2.62141	0	0	Mv2
CTCTCGAAGACCAGAC-1_2	0	0	0	0	0	0	0	0	0	0	3.7172	2.26212	0	0	Mv2
CTGCCTAAGGACAGCT-1_2	0	0	0	0	0	0	0	0	0	0	3.90595	2.57827	0	0	Mv2
CTGCCTAGTAATCAGA-1_2	0	0	0	0	0	0	0	0	0	0	3.29654	2.63974	0	0	Mv2
CTGCCTAGTGCCCGTA-1_2	0	1.08793	0	0	0	0	0	0	0	0	3.02922	1.5966	0	0	Mv2
CTGGACGCAAGGCAAC-1_2	0	0.981663	0	0	0	0	0	0	0	0	3.63007	2.5402	0	0	Mv2
CTGGACGTCCGATCTC-1_2	0	0	0	0	0	0	0	0	0	0	2.74704	2.5398	0	0	Mv2
CTGGTCTAGCACTAGG-1_2	0	1.63024	0	0	0	0	0	0	0	0	2.22031	1.63024	0	0	Mv2
CTGTACCGTCCCTAAA-1_2	0	0	0	0	0	0	0	0	0	0	1.68237	1.68237	0	0	Mv2
CTGTATTCACAACGAG-1_2	0	0.992862	0	0	0	0	0	0	0	0	0.992862	1.80777	0	0	Mv2
CTGTATTTCTGAGATC-1_2	0	1.30946	0	0	0	0	0	0	0	0	3.84953	1.30946	0	0	Mv2
CTGTGAACAAGTGTCT-1_2	0	1.24867	0	0	0	0	0	0	0	0	1.78698	2.39268	0	0	Mv2
CTTCAATAGATTGAGT-1_2	0	0	0	0	0	0	0	0	0	0	1.54777	1.54777	0	0	Mv2
CTTTCGGGTATCGTGT-1_2	0	1.26779	0	0	0	0	0	0	0	0	3.53189	1.26779	0	0	Mv2
GAAACCTCAGTGTATC-1_2	0	0	0	0	0	0	0	0	0	0	3.11684	1.30749	0	0	Mv2
GAAACCTGTACAGCGA-1_2	0	0	0	0	0	0	0	0	0	0	3.46815	2.06763	0	0	Mv2
GAACGTTAGTGAGTGC-1_2	0	1.07087	0	0	0	0	0	0	0	0	3.51466	1.57605	0	0	Mv2
GAAGAATAGTCTCTGA-1_2	0	1.08248	0	0	0	0	0	0	0	0	3.27245	1.92512	0	0	Mv2
GAATAGACAGCTTCGG-1_2	0	0	0	0	0	1.6774	0	0	0	0	3.44876	3.44876	0	0	Mv2
GAATAGAGTGGTTTGT-1_2	0	0	0	0	0	0	0	0	0	0	3.43109	2.39517	0	0	Mv2
GACTATGGTGTAGCAG-1_2	0	0	0	0	0	0	0	0	0	0	1.46994	2.66694	0	0	Mv2
GACTCTCAGTGCACTT-1_2	0	0	0	0	0	0	0	0	0	0	3.55468	1.62476	0	0	Mv2
GACTCTCGTATCGGTT-1_2	0	0	0	0	0	0	0	0	0	0	2.31863	2.69074	0	0	Mv2
GACTGATCATTGCAAC-1_2	0	0	0	0	0	0	0	0	0	0	2.95819	2.21013	0	0	Mv2
GAGAAATCATATCTGG-1_2	0	0	0	0	0	0	0	0	0	0	2.83111	1.43338	0	0	Mv2
GAGAAATGTTTGTGGT-1_2	0	0.970429	0	0	0	0	0	0	0	0	2.85594	2.38273	0	0	Mv2
GAGACCCCATGGGATG-1_2	0	1.62204	0	0	0	0	0	0	0	0	3.51176	2.57947	0	0	Mv2
GAGGGATCATGCCGGT-1_2	0	0	0	0	0	0	0	0	0	0	2.43507	2.07247	0	0	Mv2
GAGGGTAGTGATACTC-1_2	0	0	0	0	0	1.18847	0	0	0	0	2.06003	0	0	0	Mv2
GAGTTACGTGTTCCTC-1_2	0	0	0	0	0	0	0	0	0	0	2.58739	2.58739	0	0	Mv2
GAGTTGTCACTGAGGA-1_2	0	0	0	0	0	0	0	0	0	0	3.0404	1.46301	0	0	Mv2
GATCACAAGCAACCAG-1_2	0	0	0	0	0	0	0	0	0	0	3.48061	2.96337	0	0	Mv2
GATCACATCCCGAAAT-1_2	0	2.20293	0	0	0	0	0	0	0	0	3.3735	3.3735	0	0	Mv2
GATCAGTGTTAGCGGA-1_2	0	0	0	0	0	1.41541	0	0	0	0	2.98108	1.41541	0	0	Mv2
GATCATGCAGTCGTTA-1_2	0	0	0	0	0	0	0	0	0	0	1.6483	3.09062	0	0	Mv2
GATCATGGTATCCTCC-1_2	0	1.39544	0	0	0	0	0	0	0	0	2.31355	3.34395	0	0	Mv2
GATCGTAAGGACGGAG-1_2	0	1.25384	0	0	0	0	0	0	0	0	3.65212	0	0	0	Mv2
GATCGTAAGGGAGTGG-1_2	0	0	0	0	0	0	0	0	0	0	2.83106	2.05943	0	0	Mv2
GATGAGGTCATGAGTC-1_2	0	1.39384	0	0	0	0	0	0	0	0	2.95396	2.78201	0	0	Mv2
GCACATACATACTGTG-1_2	0	1.63405	0	0	0	0	0	0	0	0	2.59329	2.7367	0	0	Mv2
GCACGTGTCCATCAGA-1_2	0	1.00577	0	0	0	1.49694	0	0	0	0	3.62205	2.26903	0	0	Mv2
GCACTAACACTGAGGA-1_2	0	0	0	0	0	0	0	0	0	0	2.7922	1.90863	0	0	Mv2
GCACTAATCTGGGAGA-1_2	0	1.67422	0	0	0	0	0	0	0	0	2.909	2.63934	0	0	Mv2
GCATCTCAGAACGTGC-1_2	0	0	0	0	0	0	0	0	0	0	3.14795	1.24602	0	0	Mv2
GCATCTCCACGTGAGA-1_2	0	0	0	0	0	0.984385	0	0	0	0	3.04994	3.04994	0.984385	0	Mv2
GCATGATAGGTAGGCT-1_2	0	0	0	0	0	1.99459	0	0	0	0	3.48878	2.61728	0	0	Mv2
GCCAGGTTCTAGCCAA-1_2	0	0	0	0	0	0.915901	0	0	0	0	3.33158	2.44175	0	0	Mv2
GCGTGCATCGGTAGGA-1_2	0	0	0	0	0	0	0	0	0	0	2.97049	2.79837	0	0	Mv2
GCTGAATGTTTCGTAG-1_2	0	1.03762	0	0	0	1.03762	0	0	0	0	3.12982	2.31377	0	0	Mv2
GCTGGGTGTCAACATC-1_2	0	0	0	0	0	0	0	0	0	0	2.93015	2.93015	0	0	Mv2
GGAACCCGTTGCCGCA-1_2	0	0	0	0	0	0	0	0	0	0	3.21669	1.54414	0	0	Mv2
GGAAGTGGTAGACACG-1_2	0	0	0	0	0	0	0	0	0	0	3.29487	2.4327	0	0	Mv2
GGAAGTGGTTCTCCTG-1_2	0	0	0	0	0	0	0	0	0	0	3.54769	0	0	0	Mv2
GGAATCTCATGTTCAG-1_2	0	1.69026	0	0	0	0	0	0	0	0	3.3151	2.28663	0	0	Mv2
GGCACGTCAAAGGCTG-1_2	0	1.54139	0	0	0	0	0	0	0	0	3.95881	0	0	0	Mv2
GGCAGTCGTCGGCACT-1_2	0	0	0	0	0	0	0	0	0	0	2.77776	2.40291	0	0	Mv2
GGCTTGGTCGCCGATG-1_2	0	0	0	0	0	0	0	0	0	0	2.69846	1.19679	0	0	Mv2
GGCTTTCTCGTGCAGC-1_2	0	1.00117	0	0	0	0	0	0	0	0	3.61499	2.69272	0	0	Mv2
GGGAAGTTCCAACTGA-1_2	0	0.873258	0	0	0	0	0	0	0	0	3.2072	2.37611	0	0	Mv2
GGGATCCGTAGTGCGA-1_2	0	0	0	0	0	1.65683	0	0	0	0	3.55367	2.61944	0	0	Mv2
GGGATGAGTCAAGCGA-1_2	0	0	0	0	0	0	0	0	0	0	3.3772	2.08842	0	0	Mv2
GGGCGTTAGAACTGAT-1_2	0	0	0	0	0	0	0	0	0	0	3.49469	1.8802	0	0	Mv2
GGGTATTAGCCTATTG-1_2	0	1.66478	0	0	0	0	0	0	0	0	0	1.66478	0	0	Mv2
GGGTGAAAGCGAGTCA-1_2	0	0	0	0	0	2.02025	0	0	0	0	3.30178	2.02025	0	0	Mv2
GGGTGTCCATACACCA-1_2	0	0	0	0	0	0	0	0	0	0	2.79682	2.42141	0	0	Mv2
GGTAATCCAGAGTGAC-1_2	0	0	0	0	0	1.88267	0	0	0	0	2.8743	3.14777	0	0	Mv2
GGTAGAGCACCCTGAG-1_2	0	1.47408	0	0	0	0	0	0	0	0	3.54588	2.40704	0	0	Mv2
GGTCACGAGGAACGAA-1_2	0	0	0	0	0	0	0	0	0	0	3.52646	2.65333	0	0	Mv2
GGTCTGGTCCATTGCC-1_2	0	0	0	0	0	1.83049	0	0	0	0	3.20138	2.73448	0.83692	0	Mv2
GGTGAAGCATGGCACC-1_2	0	0	0	0	0	0	0	0	0	0	1.92063	2.68049	0	0	Mv2
GGTGATTCAACTCGTA-1_2	0	0.756275	0	0	0	3.55277	1.47955	0	0	0	2.67855	2.41349	0	0	Mv2
GGTGTCGCATGCGGTC-1_2	0	1.72576	1.72576	0	0	0	0	0	0	0	3.75071	2.32568	0	0	Mv2
GGTTCTCTCTCCGAGG-1_2	0	0	0	0	0	0	0	0	0	0	2.59807	1.63821	0	0	Mv2
GTAACCATCCTACCAC-1_2	0	0	0	0	0	0	0	0	0	0	3.35871	1.40697	0	0	Mv2
GTAAGTCAGTAGGGTC-1_2	0	1.06262	0	0	0	1.06262	0	0	0	0	3.50246	1.89939	0	0	Mv2
GTAATGCCACACAGAG-1_2	0	1.58834	0	0	0	0	0	0	0	0	3.01935	3.01935	0	0	Mv2
GTACAACAGCGTTCCG-1_2	0	0	0	0	0	1.76317	0	0	0	0	0	2.36667	0	0	Mv2
GTAGAAATCAATGCAC-1_2	0	0	0	0	0	0	0	0	0	0	3.64975	2.47883	0	0	Mv2
GTAGATCCATAGATCC-1_2	0	1.48733	0	0	0	1.48733	0	0	0	0	3.40501	1.81448	0.997916	0	Mv2
GTAGATCGTTGTCAGT-1_2	0	0	0	0	0	0	0	0	0	0	2.70674	1.94471	0	0	Mv2
GTAGGTTTCTACTATC-1_2	0	0	0	0	1.03399	0	0	0	0	0	2.47431	1.53137	0	0	Mv2
GTAGTACGTTGAATCC-1_2	0	0	0	0	0	0	0	0	0	0	2.74809	2.74809	0	0	Mv2
GTCAAACAGATACGAT-1_2	0	0	0	0	0	0	0	0	0	0	1.94522	1.94522	0	0	Mv2
GTCACGGTCGTGGGTC-1_2	0	0	0	0	0	0	0	0	0	0	1.25563	2.1436	0	0	Mv2
GTCACTCCACAACGTT-1_2	0	1.51843	0	0	0	0	0	0	0	0	3.10863	2.9352	0	0	Mv2
GTCACTCTCGAGAAAT-1_2	0	0	0	0	0	0	0	0	0	0	2.53744	1.79037	0	0	Mv2
GTCATTTGTAGATTGA-1_2	0	0	0	0	0	1.92896	0	0	0	0	2.92569	1.92896	0	0	Mv2
GTCGTAAGTTTCTTAC-1_2	0	0	0	1.93705	0	1.93705	0	0	0	0	1.93705	0	1.93705	0	Mv2
GTCTACCAGCTCGTGC-1_2	0	0	0	0	0	0	0	0	0	0	2.62023	0	0	0	Mv2
GTCTCACAGATTAGTG-1_2	0	0	0	0	0	0	0	0	0	0	3.1404	2.75633	0	0	Mv2
GTCTCACCATGGAACG-1_2	0	0	0	0	0	0	0	0	0	0	2.26469	2.52606	0	0	Mv2
GTCTTTACACTTCCTG-1_2	0	1.33365	0	0	0	0	0	0	0	0	3.61988	2.23907	0	0	Mv2
GTGATGTTCGTGGCGT-1_2	0	1.57742	0	0	0	0	0	0	0	0	2.90641	1.57742	0	0	Mv2
GTGCACGAGCATGGGT-1_2	0	0	0	0	0	0	0	0	0	0	1.73148	0	0	0	Mv2
GTGCAGCAGCATGATA-1_2	0	0	0	0	0	0	0	0	0	0	0	2.65272	0	0	Mv2
GTGGAGAGTCTTAGTG-1_2	0	0	0	0	0	0	0	0	0	0	3.05685	1.91526	0	0	Mv2
GTGGTTAGTATCCTCC-1_2	0	0	0	0	0	0	0	0	0	0	3.70155	2.3867	0	0	Mv2
GTGTAACTCATGCCGG-1_2	0	0	0	0	0	0	0	0	0	0	3.17143	1.71709	0	0	Mv2
GTGTGATAGCTCGACC-1_2	0	0	0	0	0	0	0	0	0	0	2.86152	2.22398	0	0	Mv2
GTGTGATCACGTACAT-1_2	0	0.846461	0	0	0	0.846461	0	0	0	0	3.9937	1.84459	0	0	Mv2
GTTACAGAGAAATTCG-1_2	0	0	0	0	0	1.51955	0	0	0	0	2.09683	2.46048	0	0	Mv2
GTTCTATCACAGAGCA-1_2	0	0	0	0	0	0	0	0	0	0	3.20003	1.79888	0	0	Mv2
GTTCTATTCTACGGGC-1_2	0	0	0	0	0	0	1.51649	0	0	0	2.93284	2.72292	0	0	Mv2
GTTGCTCAGCCAACCC-1_2	0	0.873258	0	0	0	0	0	0	0	0	2.49795	2.07612	0	0	Mv2
GTTGTCCTCTATCACT-1_2	0	0	0	0	0	0	0	0	0	0	1.57271	1.57271	0	0	Mv2
GTTGTGAGTCCGACGT-1_2	0	0	0	0	0	0	0	0	0	0	3.19883	1.86004	0	0	Mv2
TAAGCACGTCCTACAA-1_2	0	0.986806	0	0	0	0.986806	0	0	0	0	2.24212	1.47369	0	0	Mv2
TACATTCGTCTACGAT-1_2	0	0	0	0	0	0	0	0	0	0	2.77882	2.77882	0	0	Mv2
TACCCGTGTGCGGCTT-1_2	0	0	0	0	0	2.39608	0	0	0	0	3.04262	3.25618	0	0	Mv2
TACCGGGTCACCACAA-1_2	0	1.05873	0	0	0	0	0	0	0	0	2.93841	2.58306	0	0	Mv2
TACCTGCAGAATGTTG-1_2	0	1.22576	0	0	0	2.1066	0	0	0	0	2.88185	1.76018	0	0	Mv2
TACCTGCAGGCACGAT-1_2	0	0	0	0	0	0	0	0	0	0	3.24663	2.12955	0	0	Mv2
TACCTGCCAGTTGGTT-1_2	0	0	0	0	0	0	0	0	0	0	2.97665	2.22748	0	0	Mv2
TACCTGCGTTCTCCAC-1_2	0	0	0	0	0	0	0	0	0	0	3.23086	2.31382	0	0	Mv2
TACGCTCGTGGGAGAG-1_2	0	1.23174	0	0	0	0	0	0	0	0	3.3214	2.11403	0	0	Mv2
TACGCTCGTGTCCCTT-1_2	0	0	0	0	0	0	0	0	0	0	3.65127	1.41754	0	0	Mv2
TACGGGCTCCCGATCT-1_2	0	0.890001	0	0	0	0	0	0	0	0	3.39124	1.90814	0	0	Mv2
TACTTACCACAAGGTG-1_2	0	1.59113	0	0	0	0	0	0	0	0	2.5438	2.81164	0	0	Mv2
TAGACTGAGTGATAAC-1_2	0	0	0	0	0	0	0	0	0	0	1.97925	1.97925	0	0	Mv2
TAGAGTCAGCTATCCA-1_2	0	0	0	0	0	0.926921	0	0	0	0	1.96106	1.39956	0	0	Mv2
TAGAGTCCAGTCCGTG-1_2	0	0	0	0	0	0	0	0	0	0	3.37379	2.24672	0	0	Mv2
TAGAGTCGTCGGAACA-1_2	0	0	0	0	0	0	0	0	0	0	3.37931	2.63092	0	0	Mv2
TAGAGTCTCGTAGTGT-1_2	0	1.96712	0	0	0	1.96712	0	0	0	0	0	0	0	0	Mv2
TAGATCGCACTCAGAT-1_2	0	0	0	0	0	0	0	0	0	0	2.61816	1.99542	0	0	Mv2
TAGATCGGTGAAGCGT-1_2	0	0	0	0	0	0	0	0	0	0	3.9617	1.27461	0	0	Mv2
TAGCACAAGCAGAAAG-1_2	0	0	0	0	0	0	0	0	0	0	3.22099	1.9478	0	0	Mv2
TAGGTTGCAGCGGTTC-1_2	0	1.71634	0	0	0	0	0	0	0	0	1.71634	2.95785	0	0	Mv2
TAGGTTGCAGGTAGTG-1_2	0	1.55627	0	0	0	0	0	0	0	0	3.30277	1.55627	0	0	Mv2
TAGGTTGGTCTGCATA-1_2	0	1.18547	0	0	0	0	0	0	0	0	3.62048	2.31143	0	0	Mv2
TAGTGCACATAATCCG-1_2	0	0	0	0	0	0	0	0	0	0	2.00416	2.25757	0	0	Mv2
TATCTGTCAGTGTATC-1_2	0	0	0	0	0	0	0	0	0	0	1.8316	2.44127	0	0	Mv2
TATTGCTCACACCGAC-1_2	0	1.27759	0	0	0	0	0	0	0	0	2.95052	2.95052	0	0	Mv2
TATTGGGCAGCTGAGA-1_2	0	0	0	0	0	0	0	0	0	0	3.86459	2.20265	0	0	Mv2
TCACACCAGCTGAAGC-1_2	0	0	0	0	0	0	0	0	0	0	3.98674	1.92796	0	0	Mv2
TCACATTAGCAATAGT-1_2	0	0.876684	0	0	0	0	0	0	0	0	3.21284	2.38144	0	0	Mv2
TCACATTGTCAGCGTC-1_2	0	1.70079	0	0	0	0	0	0	0	0	3.72097	1.70079	0	0	Mv2
TCACTATGTAATGTGA-1_2	0	0	0	0	0	0	0	0	0	0	0	2.37459	0	0	Mv2
TCACTCGCAGATTCGT-1_2	0	0	0	0	0	1.5176	0	0	0	0	2.09464	2.4582	0	0	Mv2
TCAGTCCCAGGTTCGC-1_2	0	0.993183	0	0	0	0	0	0	0	0	2.05403	2.55713	0	0	Mv2
TCAGTTTCAATACGCT-1_2	0	0	1.09463	0	0	0	0	0	0	0	3.65773	1.94078	0	0	Mv2
TCATGCCTCTTTCGAT-1_2	0	0	0	0	0	0.918969	0.918969	0	0	0	3.655	2.144	0	0	Mv2
TCATTCAGTTGGAGAC-1_2	0	0	0	0	0	0	0	0	0	0	3.39832	0	0	0	Mv2
TCATTTGAGCATCCCG-1_2	0	0	0	0	0	0	0	0	0	0	3.31803	2.35157	0	0	Mv2
TCCACGTAGGAATTAC-1_2	0	0	0	0	0	0	0	0	0	0	3.51058	2.98553	0.996512	0	Mv2
TCGAACAGTATTCCTT-1_2	0	0	0	0	0	0	0	0	0	0	2.94011	1.85244	0	0	Mv2
TCGAAGTCAAGACGAC-1_2	0	0	0	0	0	0	0	0	0	0	3.47568	2.29743	0	0	Mv2
TCGACCTGTGTCCACG-1_2	0	0	1.81355	0	0	0	0	0	0	0	2.79707	2.42164	0	0	Mv2
TCGACGGTCTACTCAT-1_2	0	0	0	0	0	1.21515	0	0	0	0	3.29875	1.21515	0	0	Mv2
TCGCAGGGTTCAGCTA-1_2	0	1.30006	0	0	0	0	0	0	0	0	3.83691	1.30006	0	0	Mv2
TCGCTTGAGTATGGCG-1_2	0	0	0	0	0	1.83468	0	0	0	0	3.63342	1.83468	0	0	Mv2
TCGCTTGCAATCCTTT-1_2	0	0	0	0	0	0	0	0	0	0	3.4234	2.90743	0	0	Mv2
TCGGATAAGCATGAAT-1_2	0	0	0	0	0	0	0	0	0	0	3.45453	1.80948	0	0	Mv2
TCGGATATCTTGGTGA-1_2	0	1.67422	0	0	0	0	0	0	0	0	3.57451	0	0	0	Mv2
TCGTCCACAATAACCC-1_2	0	1.52825	0	0	0	0	0	0	0	0	2.47067	2.73699	0	0	Mv2
TCGTGCTGTCAGGTAG-1_2	0	0	0	0	0	0	0	0	0	0	3.5345	0	0	0	Mv2
TCGTGCTTCACCGGGT-1_2	0	1.36515	0	0	0	1.36515	0	0	0	0	3.49891	1.36515	0	0	Mv2
TCGTGGGTCGTGACTA-1_2	0	0	0	0	0	0	0	0	0	0	3.02816	2.02196	0	0	Mv2
TCTATACGTGCTCGTG-1_2	0	0	0	0	0	0	0	0	0	0	2.89316	1.81076	0	0	Mv2
TGAATCGTCCTGTTGC-1_2	0	0	0	0	0	0	0	0	0	0	3.21479	2.65863	0	0	Mv2
TGACCCTAGAAGCTGC-1_2	0	0	0	0	0	0	0	0	0	0	2.98955	2.98955	1.74383	0	Mv2
TGACCCTCACCAGCGT-1_2	0	0	0	0	0	0	0	0	0	0	2.06733	1.49332	0	0	Mv2
TGAGACTGTTGGATCT-1_2	0	1.68023	0	0	0	0	0	0	0	0	2.27559	2.27559	0	0	Mv2
TGAGCATCAACTGCTA-1_2	0	0	0	0	0	0	0	0	0	0	3.31693	2.51685	0	0	Mv2
TGAGCGCCATACACCA-1_2	0	0	0	0	0	0	0	0	0	0	2.81828	2.04758	0	0	Mv2
TGAGCGCTCTAGACAC-1_2	0	0	0	0	0	0	0	0	0	0	3.80569	2.92222	0	0	Mv2
TGAGGAGAGATAGGGA-1_2	0	0	0	0	0	0	0	0	0	0	3.46198	0	0	0	Mv2
TGAGGGAGTGTCGCTG-1_2	0	0	0	0	0	0	0	0	0	0	3.4952	2.38258	0	0	Mv2
TGAGGTTAGACCAGAC-1_2	0	1.04785	0	0	0	0	0	0	0	0	2.63624	2.76077	0	0	Mv2
TGATCAGGTGGTCTGC-1_2	0	0	0	0	0	0	0	0	0	0	3.15597	2.26639	0	0	Mv2
TGATGCAAGGTTACAA-1_2	0	1.84105	0	0	0	0	0	0	0	0	3.37703	2.28631	0	0	Mv2
TGATGCACACTGGCCA-1_2	0	1.46429	0	0	0	0	0	0	0	0	2.03457	1.46429	0	0	Mv2
TGATTTCCAGACTCTA-1_2	0	0	0	0	0	0	0	0	0	0	2.90137	2.12477	0	0	Mv2
TGCAGATGTACGATCT-1_2	0	0	0	0	0	0	0	0	0	0	2.86598	1.94935	0	0	Mv2
TGCAGGCAGGGCTGAT-1_2	0	0	0	0	0	0	0	0	0	0	3.76788	1.17115	0	0	Mv2
TGCAGGCCAAAGGCAC-1_2	0	0	0	0	0	0	0	0	0	0	3.4563	2.00997	0	0	Mv2
TGCGATAGTCGCTGCA-1_2	0	0	0	0	0	0	0	0	0	0	3.62193	0	0	0	Mv2
TGCGGCATCGACCCAG-1_2	0	1.4995	0	0	0	0	0	0	0	0	2.91221	2.70256	0	0	Mv2
TGCGGCATCTGTGCAA-1_2	0	0	0	0	0	0.917703	0	0	0	0	3.15925	1.70667	0	0	Mv2
TGCTCCAGTACGTTCA-1_2	0	0	0	0	0	0	0	0	0	0	2.80651	2.08805	0	0	Mv2
TGCTGAAGTATGGTAA-1_2	0	0	0	0	0	0.977508	0	0	0	0	3.57835	2.86666	0	0	Mv2
TGCTTGCGTCGTAATC-1_2	0	2.07918	0	0	0	0	0	0	0	0	3.09076	0	0	0	Mv2
TGGAGAGGTGTATCCA-1_2	0	0	0	0	0	0	0	0	0	0	2.26237	1.90765	0	0	Mv2
TGGATCAAGAACAGGA-1_2	0	0	0	0	0	0	0	0	0	0	4.00707	2.35393	0	0	Mv2
TGGGCGTCATCTATCT-1_2	0	0	0	0	0	0	0	0	0	0	3.36965	0	0	0	Mv2
TGGTAGTAGAGAGCAA-1_2	0	0	0	0	0	1.07137	0	0	0	0	2.52703	1.57666	0	0	Mv2
TGGTAGTGTACCACGC-1_2	0	0	0	0	0	0	0	0	0	0	3.18365	1.91452	0	0	Mv2
TGTACAGAGCGCTGCT-1_2	0	2.26572	0	0	0	0	0	0	0	0	0	0	0	0	Mv2
TGTACAGTCTATACTC-1_2	0	0	0	0	0	0	0	0	0	0	2.49374	2.07211	0	0	Mv2
TGTAGACAGTGGTGGT-1_2	0	1.1321	0	0	0	0	0	0	0	0	2.88017	1.64949	0	0	Mv2
TGTGCGGAGGCATCTT-1_2	0	0	0	0	0	1.44964	0	0	0	0	2.64236	2.64236	0	0	Mv2
TGTGGCGAGGTAAAGG-1_2	0	0	0	0	1.47877	0	0	0	0	0	3.05989	1.47877	0	0	Mv2
TGTTACTGTAAGATTG-1_2	0	0	0	0	0	0	0	0	0	0	3.66302	1.78402	0	0	Mv2
TTACGCCTCGGTCATA-1_2	0	0	0	0	0	1.2227	0	0	0	0	1.7566	1.2227	0	0	Mv2
TTACTGTTCTGACGCG-1_2	0	0	0	0	0	0	0	0	0	0	0	2.42063	0	0	Mv2
TTAGGGTGTGGCAACA-1_2	0	0	0	0	0	0	0	0	0	0	2.98078	1.41518	0	0	Mv2
TTAGTCTGTACCGGAA-1_2	0	1.80141	0	0	0	0	0	0	0	0	3.05554	2.40842	0	0	Mv2
TTATTGCGTCGATTAC-1_2	0	0	0	0	0	0	0	0	0	0	2.60908	2.87819	0	0	Mv2
TTCACGCGTCCAGAAG-1_2	0	1.58155	0	0	0	0	0	0	0	0	3.4626	2.91133	0	0	Mv2
TTCATTGTCAACTGGT-1_2	0	0	0	0	0	1.08106	0	0	0	0	1.58834	2.80834	0	0	Mv2
TTCCAATGTCGTATGT-1_2	0	1.52938	0	0	0	0	0	0	0	0	2.10787	2.47199	0	0	Mv2
TTCCTAACATAACTCG-1_2	0	0	0	0	0	0	0	0	0	0	3.61873	2.4052	0	0	Mv2
TTCCTTCCAGTCCGTG-1_2	0	0	0	0	0	0	0	0	0	0	3.09948	2.61826	0	0	Mv2
TTCTTGAAGAACGTGC-1_2	0	0	0	0	0	0	0	0	0	0	3.40172	2.43034	0	0	Mv2
TTGACCCCATCGATCA-1_2	0	0	0	0	0	0	0	0	0	0	3.87789	3.28885	0	0	Mv2
TTGAGTGGTGGCCCAT-1_2	0	0	0	0	0	0	0	0	0	0	0	1.58094	0	0	Mv2
TTGCATTAGTTGTCGT-1_2	0	0	0	0	0	0	0	0	0	0	3.03731	1.60339	0	0	Mv2
TTGCATTTCGACATAC-1_2	0	0	0	0	0	3.74298	1.6751	0	0	0	2.0161	1.15363	0	0	Mv2
TTGCGTCTCTGGCCAG-1_2	0	1.39521	0	0	0	0	0	0	0	0	2.57591	1.39521	0	0	Mv2
TTGGATGAGGTTCACT-1_2	0	0	0	0	0	0	0	0	0	0	2.79511	1.68451	0	0	Mv2
TTGGGATGTTCTCCCA-1_2	0	0	0	0	0	3.61365	1.68687	0	0	0	2.82431	1.29241	0	0	Mv2
TTGTGTTGTCAGACTT-1_2	0	0	0	0	0	0	0	0	0	0	2.89849	2.42375	0	0	Mv2
TTGTTGTTCTCATGGA-1_2	0	1.75284	0	0	0	0	0	0	0	0	0	3.21306	0	0	Mv2
TTTACCAGTCACCGCA-1_2	0	1.54748	0	0	0	0	0	0	0	0	2.4931	2.12813	0	0	Mv2
TTTACGTTCGAGTTGT-1_2	0	0	0	0	0	1.79176	0	0	0	0	4.26268	1.79176	0	0	Mv2
TTTACTGAGTCTGGTT-1_2	0	1.77651	0	0	0	0	0	0	0	0	3.24048	0	0	0	Mv2
TTTAGTCCAATTTCCT-1_2	0	1.48653	0	0	0	0	0	0	0	0	3.34547	1.81362	0	0	Mv2
TTTAGTCCAGTTAGGG-1_2	0	0	0	0	0	0	0	0	0	0	3.53612	2.03688	0	0	Mv2
TTTGGTTCAGGCTACC-1_2	0	0.685486	0	0	0	0	0	0	0	0	2.92987	2.066	0	0	Mv2
TTTGGTTGTTGGGTAG-1_2	0	0	0	0	0	1.57819	1.57819	0	0	0	3.57278	1.57819	0	0	Mv2
AAACGCTAGGCACTAG-1_3	0	0.964161	0	0	0	0	0	0	0	0	3.64596	2.37356	0.964161	0	Mv2
AAAGGATGTGATCATC-1_3	0	0	0	0	0	0	0	0	0	0	3.04942	2.69603	0	0	Mv2
AAAGGGCCAGTCTTCC-1_3	0	0	0	0	0	0.915811	0	0	0	0	3.43321	1.70409	0	0	Mv2
AAAGGTACAATGGGTG-1_3	0	0	0	0	0	0	0	0	0	0	3.30012	3.10761	0	1.21615	Mv2
AACAAGACAATCGTCA-1_3	0	0	0	0	0	1.89377	0	0	0	0	2.77582	1.89377	0	0	Mv2
AACACACAGCACTCCG-1_3	0	1.01983	0	0	0	0.634653	0	0	0	0	3.31749	2.09075	0	0	Mv2
AACACACAGTTCTCTT-1_3	0	1.36634	0	0	0	0	0	0	0	0	2.83705	1.92308	0	0	Mv2
AACCATGCATGCGTGC-1_3	0	0	0	0	0	2.14782	0	0	0	0	2.92609	1.25905	0	0	Mv2
AACCCAAAGAAATCCA-1_3	0	0	0	0	0	0	0	0	0	0	2.12586	1.69158	0	0	Mv2
AACGGGACATAGAATG-1_3	0	0	0	0	0	0	0	0	0	0	3.01572	1.83927	0	0	Mv2
AACGGGATCGATCCCT-1_3	0	1.1413	0	0	0	1.1413	0	0	0	0	1.66045	1.66045	0	0	Mv2
AAGACAACACTGAGTT-1_3	0	0	0	0	0	0	0	0	0	0	3.65161	2.0842	0	0	Mv2
AAGACAACATCGATGT-1_3	0	0	0	0	0	0	0	0	0	0	2.90475	2.09277	0	0	Mv2
AAGACTCAGCTACTGT-1_3	0	1.39021	0	0	0	1.39021	0	0	0	0	0	2.30728	0	0	Mv2
AAGCCATTCACGGGCT-1_3	0	2.03779	0	0	0	0.669561	0	0	0	0	3.41952	2.1549	0	0	Mv2
AAGGTAAGTGGTCTGC-1_3	0	0.807956	0	0	0	0	0	0	0	0	3.09722	1.97638	0	0	Mv2
AAGTGAAAGCATCCTA-1_3	0	0.730872	0	0	0	0	0	0	0	0	3.11519	1.85387	0	0	Mv2
AATCACGTCGGCATAT-1_3	0	0.929512	0	0	0	0	0	0	0	0	3.23995	1.72273	0	0	Mv2
AATGAAGAGGCGATAC-1_3	0	0	0	0	0	0	0	0	0	0	3.4274	2.03096	0	0	Mv2
AATGAAGGTACTGCCG-1_3	0	0	0	0	0	0	0	0	0	0	3.00182	2.13801	0	0	Mv2
AATGCCACATCTGGGC-1_3	0	0	0	0	0	1.1608	0	0	0	0	3.0317	2.79408	0	0	Mv2
ACAAAGAGTCGGCACT-1_3	0	2.01761	0	0	0	0	0	0	0	0	1.67651	1.15482	0	0	Mv2
ACATCGAAGGTCTACT-1_3	0	0	0	0	0	0	0	0	0	0	2.49616	2.76303	0	0	Mv2
ACATGCAGTGTCCACG-1_3	0	0	0	0	0	0	0	0	0	0	2.99146	1.74549	0	0	Mv2
ACATTTCAGTAACCTC-1_3	0	0	0	0	0	0	0	0	0	0	3.18411	2.57078	0	0	Mv2
ACCAACACAAGCAGGT-1_3	0	0	0	0	0	0.85259	0	0	0	0	1.30601	2.34373	0	0	Mv2
ACCAACAGTGCAGATG-1_3	0	0	0	0	0	1.35695	0	0	0	0	2.26727	3.05355	0	0	Mv2
ACCATTTGTGCCTAAT-1_3	0	0	0	0	0	0	0	0	0	0	2.87599	2.40205	0	0	Mv2
ACCTACCGTCCGTTTC-1_3	0	1.56789	0	0	0	0	0	0	0	0	2.15095	2.51685	0	0	Mv2
ACGCACGTCCATTGGA-1_3	0	0	0	0	0	0	0	0	0	0	1.74637	2.34827	0	0	Mv2
ACGCACGTCCCTCTCC-1_3	0	0	0	0	0	0	0	0	0	0	1.96395	1.72198	0	0	Mv2
ACGGAAGTCTCTGAGA-1_3	0	0.818575	0	0	0	0	0	0	0	0	3.44727	1.56899	0	0	Mv2
ACGGGTCCAAACTCGT-1_3	0	0	0	0	0	0	0	0	0	0	3.92348	1.43472	0	0	Mv2
ACGTAACAGCAAATCA-1_3	0	1.23605	0	0	0	0	0	0	0	0	3.02218	2.58098	0	0	Mv2
ACTATCTGTAGGTTTC-1_3	0	0	0	0	0	0.818362	0	0	0	0	3.92008	1.99251	0	0	Mv2
ACTATCTTCACTACTT-1_3	0	1.35088	0	0	0	0	0	0	0	0	2.97529	1.66605	0	0	Mv2
ACTATTCAGAAACTAC-1_3	0	0	0	0	0	0	0	0	0	0	3.18654	2.33038	0	0	Mv2
ACTCTCGGTACCATAC-1_3	0	0	0	0	0	0	0	0	0	0	3.1856	1.91625	0	0	Mv2
ACTTCGCTCAAGAGGC-1_3	0	1.3022	0	0	0	0	0	0	0	0	2.75529	1.8492	0	0	Mv2
ACTTTGTTCGACGCGT-1_3	0	0	0	0	0	0	0	0	0	0	2.91226	0	0	0	Mv2
ACTTTGTTCTGTAAGC-1_3	0	2.25013	0	0	0	0	0	0	0	0	3.03532	2.71789	0	0	Mv2
AGAAATGGTGTTAGCT-1_3	0	0	0	0	0	0	0	0	0	0	2.82846	1.29561	0	0	Mv2
AGAAGCGCATGACTCA-1_3	0	1.46021	0	0	0	0	0	0	0	0	3.47863	2.53164	0	0	Mv2
AGAAGTACAAAGGCGT-1_3	0	0.970327	0	0	0	0	0	0	0	0	3.30399	1.4534	0	0	Mv2
AGACAAATCCATGAGT-1_3	0	0.910096	0	0	0	0	0	0	0	0	3.88169	1.93705	0	0	Mv2
AGACAGGCAGTAGATA-1_3	0	0	0	0	0	0	0	0	0	0	2.28346	1.9277	0	0	Mv2
AGACCCGAGTAGAATC-1_3	0	1.40627	0	0	0	0	0	0	0	0	2.16353	2.58948	0	0	Mv2
AGACCCGTCTCGTCAC-1_3	0	0	0	0	0	0	0	0	0	0	2.52981	3.11139	0	0	Mv2
AGACTCACAAAGGCTG-1_3	0	2.11771	0	0	0	0	0	0	0	0	3.80382	2.92042	0	0	Mv2
AGAGAGCCAGGACTAG-1_3	0	0	0	0	0	1.51815	1.51815	0	0	0	2.72492	0	0	0	Mv2
AGAGCAGAGTAACGAT-1_3	0	0	0	0	0	0	0	0	0	0	3.00286	2.5479	0	0	Mv2
AGATAGACAGTAGAGC-1_3	0	0	0	0	0	0	0	0	0	0	3.73574	1.98722	0	0	Mv2
AGATCCAGTGACCGTC-1_3	0	0.935398	0	0	0.935398	0.935398	0	0	0	0	2.97444	1.9731	0	0	Mv2
AGATCGTCAGGAATAT-1_3	0	0	0	0	0	0	0	0	0	0	3.1026	1.77583	0	0	Mv2
AGATGCTCACTCTAGA-1_3	0	0	0	0	0	0	0	0	0	0	2.32208	2.32208	0	0	Mv2
AGCATCAGTCGAACGA-1_3	0	0	0	0	0	0	0	0	0	0	3.24885	2.22501	0	0	Mv2
AGCCACGTCGGAACTT-1_3	0	1.3494	0	0	0	0	0	0	0	0	3.10965	1.90363	0	0	Mv2
AGCTTCCCACAGTACT-1_3	0	0	0	0	0	0.913569	0.913569	0	0	0	2.85792	2.4382	0	0	Mv2
AGGAAATCACGCCAGT-1_3	0	0	0	0	0	0	0	0	0	0	2.42986	1.27797	0	0	Mv2
AGGAAATCACTACAGT-1_3	0	0	0	0	0	1.4072	0	0	0	0	2.97078	0	0	0	Mv2
AGGAATAAGGAGGGTG-1_3	0	0.876193	0	0	0	0	0	0	0	0	2.79845	1.64966	0.876193	0	Mv2
AGGACGAAGTCATGAA-1_3	0	0	0	0	0	0.890593	0	0	0	0	3.68355	2.26379	0	0	Mv2
AGGACGAGTCTTCAAG-1_3	0	0	0	0	0	0	0	0	0	0	3.14693	2.82751	0	0	Mv2
AGGACTTGTCGCCTAG-1_3	0	0	0	0	0	1.26031	0	0	0	0	2.78249	0	0	0	Mv2
AGGATCTTCGTGTTCC-1_3	0	0.949837	0	0	0	0	0	0	0	0	2.91442	2.35249	0	0	Mv2
AGGGCCTAGAATCTAG-1_3	0	1.9735	0	0	0	0	0	0	0	0	1.9735	0	0	0	Mv2
AGGGCTCAGTGTTGAA-1_3	0	0.788479	0	0	0	0.788479	0	0	0	0	3.39455	2.24075	0	0	Mv2
AGGGCTCGTATCCCTC-1_3	0	1.39191	0	0	0	0.920784	0	0	0	0	2.86925	2.44918	0	0	Mv2
AGGGCTCTCACACCGG-1_3	0	0	0	0	0	0	0	0	0	0	1.28284	2.64151	0	0	Mv2
AGGGTGAGTTTCGTAG-1_3	0	0.94251	0	0	0	0	0	0	0	0	3.19852	1.41896	0	0	Mv2
AGGGTTTAGCTCCCTT-1_3	0	1.28577	0	0	0	0	0	0	0	0	2.89112	1.59457	0	0	Mv2
AGGGTTTGTATGGTTC-1_3	0	0.772526	0	0.772526	0	0	0	0	0	0	3.81284	2.33426	0	0	Mv2
AGGGTTTTCGCTAAAC-1_3	0	0	0	0	0	0	0	0	0	0	2.87378	0	0	0	Mv2
AGGTAGGAGTGGTTAA-1_3	0	1.60033	0	0	0	0	0	0	0	0	2.89794	0.840799	0	0	Mv2
AGGTCTAAGATACGAT-1_3	0	0	0	0	0	0	0	0	0	0	3.04777	2.20025	0	0	Mv2
AGTAACCAGTACTGTC-1_3	0	1.09357	0	0	0	0	0	0	0	0	2.55796	2.1905	0	0	Mv2
AGTACCAAGGTCGTAG-1_3	0	0	0	0	0	0	0	0	0	0	3.35903	1.93857	0	0	Mv2
AGTAGCTAGCGCACAA-1_3	0	1.26577	0	0	0	0	0	0	0	0	2.93496	1.26577	0	0	Mv2
AGTCAACCACACTGGC-1_3	0	0.909298	0	0	0	0	0	0	0	0	3.42268	1.37755	0	0	Mv2
AGTGTTGGTTCGGCCA-1_3	0	0	0	0	0	0	0	0	0	0	3.14058	1.93123	0	0	Mv2
AGTTAGCAGGCTGTAG-1_3	0	0	0	0	0	1.65718	0	0	0	0	3.27589	0	0	0	Mv2
ATACCGATCCTCTCGA-1_3	0	1.3069	0	0	0	0	0	0	0	0	3.11607	1.3069	0	0	Mv2
ATAGACCGTGTCTCCT-1_3	0	0	0	0	0	0	0	0	0	0	2.65733	2.39276	0	0	Mv2
ATAGAGAGTTCCTACC-1_3	0	0.951298	0	0	0	0	0	0	0	0	3.14617	2.49514	0	0	Mv2
ATCACAGAGTGGTCAG-1_3	0	0	0	0	0	0	0	0	0	0	2.35163	2.18817	0	0	Mv2
ATCAGGTGTAGAGTTA-1_3	0	0	0	0	0	0	0	0	0	0	1.52797	1.52797	0	0	Mv2
ATCAGGTGTCCAATCA-1_3	0	0	0	0	0	0.795083	0.474563	0	0	0	2.98703	2.1855	0	0	Mv2
ATCAGGTGTTTAAGGA-1_3	0	1.50357	0	0	0	0	0	0	0	0	3.53306	1.83204	0	0	Mv2
ATCATTCGTTGAAGTA-1_3	0	0	0	0	0	0	0	0	0	0	3.79275	1.31134	0	0	Mv2
ATCGCCTAGATGTAGT-1_3	0	0	0	0	0.797824	0	0	0	0	0	3.69044	2.11917	0.797824	0	Mv2
ATCGTAGCACGACGCT-1_3	0	1.08468	0	0	0	0	0	0	0	0	2.68848	1.08468	0	0	Mv2
ATCTTCACAGGCATGA-1_3	0	0	0	0	0	0	0	0	0	0	2.63954	1.6744	0	0	Mv2
ATCTTCAGTTAAGACA-1_3	0	1.49065	0	0	0	1.49065	0	0	0	0	3.07454	2.06432	0	0	Mv2
ATGAGGGGTAGGATAT-1_3	0	0	0	0	0	0	0	0	0	0	2.75431	1.92921	0	0	Mv2
ATGAGTCTCCTACGGG-1_3	0	0	0	0	0	0	0	0	0	0	3.11293	1.35194	0	0	Mv2
ATGAGTCTCTACTTCA-1_3	0	1.60354	0	0	0	0.689468	0	0	0	0	2.76568	2.3912	0	0	Mv2
ATGCCTCTCACTTGTT-1_3	0	0	0	0	0	1.09701	0	0	0	0	2.83096	1.60752	0	0	Mv2
ATGGAGGGTAGCGAGT-1_3	0	0	0	0	0	3.51712	1.39641	0	0	0	1.39641	1.8439	0	0	Mv2
ATGGGTTGTTAAGCAA-1_3	0	2.24429	0	0	0	0.790646	0	0	0	0	2.88298	2.10765	0	0	Mv2
ATTATCCCATCGATGT-1_3	0	0	0	0	0	0	0	0	0	0	3.4327	2.03572	0	0	Mv2
ATTATCCTCAGTCTTT-1_3	0	0	0	0	0	0	0	0	0	0	1.24198	2.38415	0	0	Mv2
ATTCACTAGCAACTTC-1_3	0	0	0	0	0	0	0	0	0	0	3.00053	2.13135	0	0	Mv2
ATTCTACCAGTTTCGA-1_3	0	0	0	0	0	0	0	0	0	0	2.67131	2.04504	0	0	Mv2
ATTGTTCAGCTGGCTC-1_3	0	1.44236	0	0	0	0	0	0	0	0	3.36727	2.3695	0	0	Mv2
CAACCAACAGTGAGCA-1_3	0	0	0	0	0	0	0	0	0	0	2.34013	2.98393	0	0	Mv2
CAAGAGGTCACGGGAA-1_3	0	1.33118	0	0	0	0	0	0	0	0	3.98759	1.88267	0	0	Mv2
CAATACGCAGAGAGGG-1_3	0	0	0	0	0	0	0	0	0	0	3.90507	1.49856	0	0	Mv2
CAATACGGTAAGGCTG-1_3	0	0.807474	0	0	0	0.807474	0	0	0	0	2.39223	1.24832	0	0	Mv2
CACAACAGTTCCGCGA-1_3	0	1.15355	0	0	0	0	0	0	0	0	2.90993	1.67501	0	0	Mv2
CACAGGCAGTCGTTAC-1_3	0	1.72605	0	0	0	0.767606	0	0	0	0	3.75105	1.72605	0	0	Mv2
CAGATACCAAGTAGTA-1_3	0	1.22542	0	0	0	1.22542	0	0	0	0	3.31278	3.00789	0	0	Mv2
CAGATACTCGCCTAGG-1_3	0	0	0	0	0	1.12672	0	0	0	0	2.74718	2.23452	0	0	Mv2
CAGATTGCACCACTGG-1_3	0	1.34236	0	0	0	0.881296	0	0	0	0	1.34236	1.65672	0	0	Mv2
CAGCAATTCCCGAAAT-1_3	0	0.721071	0	0	0	0	0	0	0	0	3.42054	2.82432	0	0	Mv2
CAGCAGCTCGAGGCAA-1_3	0	0	0	0	0	0	0	0	0	0	2.21448	2.01827	0	0	Mv2
CAGTGCGTCCTAGCGG-1_3	0	0	0	0	0	1.37854	0	0	0	0	1.93705	1.37854	0	0	Mv2
CAGTTCCTCTGTCGCT-1_3	0	0	0	0	0	1.17686	0	0	0	0	2.67173	2.30025	0	0	Mv2
CATACAGTCAAATGCC-1_3	0	1.49091	0	0	0	0	0	0	0	0	2.20048	0.764096	0	0	Mv2
CATACTTGTACTGGGA-1_3	0	0	0	0	0	0	0	0	0	0	2.71934	1.65844	0	0	Mv2
CATAGACGTTGGGCCT-1_3	0	0	0	0	0	0.968296	0	0	0	0	2.64388	2.0194	0	0	Mv2
CATCAAGGTCATCCCT-1_3	0	0.783666	0	0	0	0	0	0	0	0	3.055	2.35289	0	0	Mv2
CATCCGTGTGCACATT-1_3	0	0	0	0	0	0	0	0	0	0	2.0771	2.37712	0	0	Mv2
CATCCGTTCGCTAATG-1_3	0	0	0	0	0	0	0	0	0	0	3.2799	2.59119	0	0	Mv2
CATCGGGGTGAATTAG-1_3	0	0	0	0	0	1.01342	0	0	0	0	2.58664	2.08194	0	0	Mv2
CATGAGTAGCAGGTCA-1_3	0	0	0	0	0	0	0	0	0	0	2.78867	1.80607	0	0	Mv2
CATGGATCAGAGGCAT-1_3	0	1.28738	0	0	0	0	0	0	0	0	2.89322	2.02264	0	0	Mv2
CATTGAGCATGTGCCG-1_3	0	2.27846	0	0	0	0	0	0	0	0	2.27846	2.27846	0	0	Mv2
CATTGAGTCCGTCCTA-1_3	0	0	0	0	0	0	0	0	0	0	3.28344	1.81376	0	0	Mv2
CATTGTTTCTGCACCT-1_3	0	1.03317	0	0	0	0	0	0	0	0	3.27106	2.8501	0	0	Mv2
CCAAGCGGTATCCTTT-1_3	0	0	0	0	0	0	0	0	0	0	3.03009	1.98347	0.639438	0	Mv2
CCAATGAGTAACGATA-1_3	0	1.19301	0	0	0	0.76477	0	0	0	0	2.42803	2.32121	0	0	Mv2
CCAATTTGTTTGATCG-1_3	0	0	0	0	0	0.986489	0	0	0	0	3.49512	2.5473	0	0	Mv2
CCACAAACAGCTGTAT-1_3	0	1.85475	0	0	0	0	0	0	0	0	2.0461	1.85475	0	0	Mv2
CCACTTGGTGCGTCGT-1_3	0	1.16322	0	0	0	1.16322	0	0	0	0	3.22694	1.68648	1.16322	0	Mv2
CCACTTGGTGGATGAC-1_3	0	1.57803	0	0	0	0	0	0	0	0	2.16227	1.57803	0	0	Mv2
CCATCACAGAGTGAAG-1_3	0	1.52557	0	0	0	0	0	0	0	0	2.10359	1.52557	0	0	Mv2
CCATCACCAACCGTAT-1_3	0	1.0072	0	0	0	0	0	1.0072	0	0	3.29838	2.43603	0	0	Mv2
CCATCACTCCCATTCG-1_3	0	0.839004	0	0	0	0	0	0	0	0	1.83358	2.02423	0	0	Mv2
CCCAACTTCTGCTTAT-1_3	0	1.02485	0	0	0	0	0	0	0	0	2.83791	1.52024	0	0	Mv2
CCCTAACCATACATCG-1_3	0	0	0	0	0	0	0	0	0	0	2.68355	2.58575	0	0	Mv2
CCGAACGGTATGGAAT-1_3	0	0	0	0	0	0	0	0	0	0	2.76257	2.49571	0	0	Mv2
CCGGACAAGGGAGGTG-1_3	0	0	0	0	0	0	0	0	0	0	3.08593	2.43745	0	0	Mv2
CCGGGTAAGACTGAGC-1_3	0	0	0	0	0	0	0	0	0	0	1.69496	2.03727	0	0	Mv2
CCGGGTATCCCAGTGG-1_3	0	0.958079	0	0	0	0	0	0	0	0	2.00509	2.50526	0	0	Mv2
CCGGGTATCTTCTCAA-1_3	0	1.16458	0	0	0	0	0	0	0	0	3.38979	2.02996	0	0	Mv2
CCTACGTTCTTTGGAG-1_3	0	1.08273	0	0	0	1.08273	0	0	0	0	3.19593	1.92545	0	0	Mv2
CCTCAGTAGATAGTCA-1_3	0	0.984385	0	0	0	0	0	0	0	0	3.32571	2.04183	0	0	Mv2
CCTCATGGTGACTCGC-1_3	0	1.91749	0	0	0	1.07657	0	0	0	0	3.18699	1.91749	0	0	Mv2
CCTCTAGAGTCCCAGC-1_3	0	2.03428	0	0	0	0.978958	0	0	0	0	3.37583	2.95899	0	0	Mv2
CCTCTAGTCGGTAACT-1_3	0	0.856546	0	0	0	0	0	0	0	0	3.5899	1.62236	0	0	Mv2
CCTGCATCAAGCGAAC-1_3	0	0.888819	0	0	0	0	0	0	0	0	2.81868	2.72933	0.888819	0.888819	Mv2
CGAAGGAAGATCCGAG-1_3	0	1.2912	0	0	0	0	0	0	0	0	2.82273	1.83646	0	0	Mv2
CGAAGGAGTCGACTTA-1_3	0	0	0	0	0	0	0	0	0	0	3.36461	1.91354	0	0	Mv2
CGAAGGAGTTTCGTAG-1_3	0	0	0	0	0	0	0	0	0	0	3.91364	2.11745	0	0	Mv2
CGAAGTTTCACGATCA-1_3	0	0	0	0	0	0	0	0	0	0	2.44988	1.92886	0	0	Mv2
CGAAGTTTCGCCTAGG-1_3	0	0	0	0	0	0	0	0	0	0	2.18131	2.18131	0.944523	0	Mv2
CGACAGCAGGATACCG-1_3	0	0	0	0	0	0	0	0	0	0	2.72434	1.74899	0	0	Mv2
CGACAGCGTGTCCACG-1_3	0	1.01252	0	0	0	1.01252	1.01252	0	0	0	3.30645	2.44367	0	0	Mv2
CGAGAAGCACCGCTAG-1_3	0	1.88991	0	0	0	0.877422	0.877422	0	0	0	3.21405	2.08237	0	0	Mv2
CGAGGAAAGGATGTTA-1_3	0	1.28738	0	0	0	0	0	0	0	0	2.44175	2.44175	0	0	Mv2
CGAGGAAAGTGGTGAC-1_3	0	0	0	0	0	0	0	0	0	0	3.59452	1.26086	0	0	Mv2
CGAGGAACAAATAAGC-1_3	0	1.1899	0	0	0	0	0	0	0	0	2.83364	1.71803	0	0	Mv2
CGATGCGCACCAACAT-1_3	0	0	0	0	0	0	0	0	0	0	2.41802	1.81022	0	0	Mv2
CGCATAATCGGTCACG-1_3	0	1.31591	0	0	0	0.860385	0	0	0	0	3.47734	1.86505	0	0	Mv2
CGGAATTTCCCTCAAC-1_3	0	0	0	0	0	0	0	0	0	0	3.94139	0	0	0	Mv2
CGGAGAAGTGGGCTCT-1_3	0	0	0	0	0	0	0	0	0	0	3.06537	3.22522	1.05026	0	Mv2
CGGGACTAGCATTTCG-1_3	0	0	0	0	0	0	0	0	0	0	3.19668	2.37689	0	0	Mv2
CGGGACTGTCTCGCGA-1_3	0	0	0	0	0	0	0	0	0	0	2.40497	1.98771	0	0	Mv2
CGGGTCATCGATAACC-1_3	0	1.82502	0	0	0	1.00588	0	0	0	0	2.80993	2.43412	0	0	Mv2
CGTCAAACAACCGTAT-1_3	0	1.30867	0	0	0	1.85669	0	0	0	0	2.84534	1.85669	0	0	Mv2
CGTCAAACACAAATGA-1_3	0	0.775233	0	0	0	0	0	0	0	0	3.44835	1.50703	0	0	Mv2
CGTGAATGTACATTGC-1_3	0	0	0	0	0	0	0	0	0	0	3.24955	1.51289	0	0	Mv2
CGTTAGAGTATTCCGA-1_3	0	0	0	0	0	0.752873	0	0	0	0	3.82698	1.88941	0	0	Mv2
CTAACCCAGTTCCGGC-1_3	0	0	0	0	0	0	0	0	0	0	3.58074	2.84993	0	0	Mv2
CTACCCAGTCGTACTA-1_3	0	0.705886	0	0	0	0	0	0	0	0	3.76239	2.58834	0	0	Mv2
CTACTATCAGCAGGAT-1_3	0	0	0	0	0	0.942606	0	0	0	0	2.81341	0.942606	0	0	Mv2
CTACTATTCCACGTAA-1_3	0	1.35354	0	0	0	0	0	0	0	0	3.04916	2.52448	0	0	Mv2
CTATCCGAGTCTAGCT-1_3	0	0	0	0	0	1.14465	1.14465	0	0	0	2.25814	1.66443	0	0	Mv2
CTCAAGACAGTTCTAG-1_3	0	0.745523	0	0	0	0.745523	0	0	0	0	3.3565	2.57893	0	0	Mv2
CTCAGAATCTGCGGCA-1_3	0	1.45415	0	0	0	0	0	0	0	0	3.10573	2.21943	0	0	Mv2
CTCATGCAGTCGGGAT-1_3	0	0	0	0	0	3.26987	1.63002	0	0	0	2.77558	1.31801	0	0	Mv2
CTCATTAAGCGAATGC-1_3	0	0.762323	0	0	0	0	0	0	0	0	2.76394	2.31708	0	0	Mv2
CTCCCAATCAACGCTA-1_3	0	0.662292	0	0	0	0	0.662292	0	0	0	0.662292	2.0248	0	0	Mv2
CTCGAGGTCTACTGCC-1_3	0	0	0	0	0	0	0	0	0	0	2.4075	1.99011	0	0	Mv2
CTCTGGTTCCTCTCTT-1_3	0	0.875375	0	0	0	1.64853	0	0	0	0	2.50129	2.3794	0	0	Mv2
CTGGACGCAGTAGAGC-1_3	0	1.1831	0	0	0	0	0	0	0	0	3.06248	2.30837	0	0	Mv2
CTGTACCAGAAGTCCG-1_3	0	0	0	0	0	1.26559	0	0	0	0	2.41419	1.80671	0	0	Mv2
CTGTAGATCCTGCCAT-1_3	0	0	0	0	0	0	0	0	0	0	3.01713	1.58648	0	0	Mv2
CTGTATTGTCATTGCA-1_3	0	0.940127	0	0	0	0	0	0	0	0	1.73711	0.940127	0	0	Mv2
CTTAGGAAGAGGCTGT-1_3	0	1.53708	0	0	0	0	0	0	0	0	3.6246	2.25328	0.79615	0	Mv2
CTTAGGAAGTTGCCCG-1_3	0	0	0	0	0	0	0	0	0	0	3.77904	1.40002	0	0	Mv2
CTTCAATAGATACTGA-1_3	0	0.73076	0	0	0	0	0	0	0	0	3.24894	2.26314	0	0	Mv2
CTTCCTTCACTTCCTG-1_3	0	0	0	0	0	1.07314	0	0	0	0	1.91304	2.16312	0	0	Mv2
CTTCGGTGTGAACCGA-1_3	0	1.31501	0	0	0	0	0	0	0	0	2.85352	2.35487	0	0	Mv2
CTTCTCTGTCAAACGG-1_3	0	1.02726	0	0	0	0	0	0	0	0	2.73093	2.60667	0	0	Mv2
CTTGATTCACAAACGG-1_3	0	0	0	0	0	0	0	0	0	0	2.54356	1.28247	0	0	Mv2
CTTTCAAAGGTACTGG-1_3	0	0	0	0	0	0	0	0	0	0	2.98573	2.23601	0	0	Mv2
GAAACCTCAACAGAGC-1_3	0	0	0	0	0	0	0	0	0	0	3.09051	2.15549	0	0	Mv2
GAACGTTCAACTTGCA-1_3	0	0	0	0	0	0	0	0	0	0	3.29399	2.15553	0	0	Mv2
GAACGTTTCATGGTAC-1_3	0	0	0	0	0	1.6838	0	0	0	0	2.27951	0	0	0	Mv2
GAACTGTCATCATGAC-1_3	0	0.769778	0	0	0	0	0	0	0	0	3.7275	2.53313	0	0	Mv2
GAAGCCCCAGGACGAT-1_3	0	0	0	0	0	0	0	0	0	0	2.05092	2.41257	0	0	Mv2
GAATCACTCATTCACT-1_3	0	1.09635	0	0	0	0	0	0	0	0	2.39481	2.83002	0	0	Mv2
GACCCTTAGGGTTAAT-1_3	0	1.27666	0	0	0	0	0	0	0	0	3.58053	2.3072	0	0	Mv2
GACTATGGTTCTTGTT-1_3	0	0	0	0	0	0.751924	0	0	0	0	3.05303	1.17624	0	0	Mv2
GACTCTCTCCGTGGCA-1_3	0	1.24408	0	0	0	0	0	0	0	0	2.49435	1.24408	0	0	Mv2
GACTCTCTCTAGAACC-1_3	0	0	0	0	0	0.976785	0	0	0	0	2.39201	2.53301	0	0	Mv2
GACTGATCACGGGTAA-1_3	0	0	0	0	0	0.662019	0	0	0	0	3.34012	1.55916	0	0	Mv2
GACTTCCTCACTGGGC-1_3	0	0	0	0	0	0	0	0	0	0	2.97591	2.4727	0	0	Mv2
GAGACCCGTTCCGCAG-1_3	0	1.53194	0	0	0	0.79256	0	0	0	0	2.47497	2.57188	0	0	Mv2
GAGAGGTGTATGAAGT-1_3	0	0	0	0	0	0	0	0	0	0	3.7178	2.36478	0	0	Mv2
GAGCCTGAGTGATCGG-1_3	0	0	0	0	0	0	0	0	0	0	3.43302	2.66166	0	0	Mv2
GAGGCCTCACGTCTCT-1_3	0	0	0	0	0	2.09246	0	0	0	0	2.09246	2.09246	0	0	Mv2
GAGTGTTGTAAGGAGA-1_3	0	0	0	0	0	0	0	0	0	0	3.42006	2.02438	0	0	Mv2
GATCCCTCAACCAATC-1_3	0	0.747156	0	0	0	1.16999	0	0	0	0	3.23639	2.5818	0	0	Mv2
GATCGTACAGAGCTAG-1_3	0	0	0	0	0	0	0	0	0	0	3.10583	1.8456	0	0	Mv2
GATGACTCAGGTGTGA-1_3	0	0	0	0	0	0	0	0	0	0	3.35039	2.84828	0	0	Mv2
GATGACTTCCATAGAC-1_3	0	0	0	0	0	0	0	0	0	0	0	2.72692	0	0	Mv2
GATTCTTAGGTAACTA-1_3	0	0	0	0	0	0	0	0	0	0	3.11125	0.784637	0	0	Mv2
GATTTCTGTCGGATTT-1_3	0	0	0	0	0	0	0	0	0	0	2.52015	2.37932	0	0	Mv2
GCAACATTCTCGGTCT-1_3	0	0.90149	0	0	0	0	0	0	0	0	2.99686	3.06739	0	0	Mv2
GCACATAAGAATCGCG-1_3	0	0	0	0	0	0.904106	0	0	0	0	2.28425	2.28425	0	0	Mv2
GCACATATCGTAACCA-1_3	0	0.702476	0	0	0	0	0	0	0	0	3.41916	1.80726	0	0	Mv2
GCACGGTAGCGATGAC-1_3	0	1.19213	0	0	0	0.764096	0	0	0	0	2.90174	1.90736	0	0	Mv2
GCAGCTGAGCTAGAGC-1_3	0	0	0	0	0	0	0	0	0	0	2.18173	1.93097	0	0	Mv2
GCATCGGAGAGTAACT-1_3	0	0	0	0	0	0	1.1593	0	0	0	2.47977	1.68183	0	0	Mv2
GCATCGGCAATTGAAG-1_3	0	0.788414	0	0	0	0	0	0	0	0	3.50848	1.22372	0	0	Mv2
GCCAGGTCAATCAGCT-1_3	0	0	0	0	0	1.23277	0	0	0	0	2.11531	2.37238	1.23277	0	Mv2
GCCAGTGGTCTAGATC-1_3	0	0.98449	0	0	0	0	0	0	0	0	3.5418	1.47084	0	0	Mv2
GCGAGAACATGAAGCG-1_3	0	0.960462	0	0	0	0	0	0	0	0	3.28864	2.50881	0	0.960462	Mv2
GCGTGCAAGAGAGCGG-1_3	0	0	0	0	0	0	0	0	0	0	3.1498	2.13343	0	0	Mv2
GCTACCTAGCCATTGT-1_3	0	0	0	0	0	0	0	0	0	0	3.27999	2.67144	0	0	Mv2
GCTGGGTAGAGCCGAT-1_3	0	0.755078	0	0	0	0	0	0	0	0	3.67235	1.47781	0	0	Mv2
GCTTCACCATGACGGA-1_3	0	0	0	0	0	0	0	0	0	0	3.07841	0.953253	0	0	Mv2
GGAGAACCACCCAATA-1_3	0	0	0	0	0	0	0	0	0	0	2.7639	2.33103	0	0	Mv2
GGATGTTGTACTAACC-1_3	0	1.13668	0	0	0	0	0	0	0	0	1.13668	1.65495	0	0	Mv2
GGCTTGGGTTCAGCGC-1_3	0	1.32314	0	0	0	0	0	0	0	0	3.44385	1.8734	0	0	Mv2
GGCTTTCCAGAGAGGG-1_3	0	1.05438	0	0	1.05438	0	0	0	0	0	3.36913	2.33709	0	0	Mv2
GGCTTTCTCAATCTTC-1_3	0	0.744534	0	0	0	0.744534	0	0	0	0	2.57719	2.48945	0	0	Mv2
GGGATGAAGAAGCGCT-1_3	0	1.09503	1.09503	0	0	0	0	0	0	0	3.65831	2.55998	0	0	Mv2
GGGTAGAGTGTCATTG-1_3	0	0	0	0	0	1.35674	0	0	0	0	2.26701	1.35674	0	0	Mv2
GGGTGTCGTCATTGCA-1_3	0	0	0	0	0	0	0	0	0	0	3.41727	2.88196	0	0	Mv2
GGGTTATGTGGGATTG-1_3	0	0.901838	0	0	0	0	0	0	0	0	3.06795	1.9252	0	0	Mv2
GGTGATTTCCCTATTA-1_3	0	0	0	0	0	0	0	0	0	0	2.8025	2.53484	0	0	Mv2
GGTGTCGAGGTTATAG-1_3	0	1.40233	0	0	0	0	0	0	0	0	3.59026	1.72223	0	0	Mv2
GGTTGTAGTCACTGAT-1_3	0	0.917884	0	0	0	0	0	0	0	0	2.5674	1.70692	0	0	Mv2
GTAACCAGTTACCCAA-1_3	0	0	0	0	0	0	0	0	0	0	3.02102	2.2367	0	0	Mv2
GTAATCGTCACCCTTG-1_3	0	0	0	0	0	0	0.889747	0	0	0	3.3413	2.97801	0	0	Mv2
GTACAACGTGGATGAC-1_3	0	0	0	0	0	0	0	0	0	0	2.30349	2.10501	0	0	Mv2
GTAGATCGTTTGTTGG-1_3	0	0	0	0	0	0	0	0	0	0	2.29073	2.86194	0	0	Mv2
GTAGTACTCACCCTCA-1_3	0	0	0	0	0	1.02017	0	0	0	0	2.28934	2.45463	0	0	Mv2
GTCAGCGAGAAGGGAT-1_3	0	0.777514	0	1.51032	0	0.777514	0	0	0	0	2.92535	2.22272	0	0	Mv2
GTCATGAAGGTGGTTG-1_3	0	0	0	0	0	0	0	0	0	0	3.3743	1.83868	0	0	Mv2
GTCCTCAAGCGCCCAT-1_3	0	0	0	0	0	0	0	0	0	0	3.7862	2.26361	0	0	Mv2
GTCCTCACAGGTTACT-1_3	0	0.846385	0	0	0	0	0	0	0	0	3.16254	2.1958	0	0	Mv2
GTCCTCAGTGCGAACA-1_3	0	0	0	0	0	0	0	0	0	0	3.68544	2.72248	0	0	Mv2
GTCGTTCCATGGAAGC-1_3	0	2.01432	0	0	0	0	0	0	0	0	2.37429	1.4464	0	0	Mv2
GTCTACCCATGAGGGT-1_3	0	0	0	1.86817	1.63068	0.862516	0	0	0	0	2.05995	2.48097	0	0	Mv2
GTCTACCTCCACTAGA-1_3	0	0	0	0	0	0	0	0	0	0	3.56682	2.31987	0	0	Mv2
GTCTCACAGGAAGAAC-1_3	0	0.791173	0	0	0	1.22729	0	1.22729	1.76197	0	3.51338	0.791173	0	0	Mv2
GTCTTTACACCCTAAA-1_3	0	1.33778	0	0	0	0	0	0	0	0	2.50489	2.71157	0	0	Mv2
GTGCTGGCATTAGGCT-1_3	0	1.85487	0	0.731486	0	0	0	0	0.731486	0	3.163	1.44327	0	0	Mv2
GTGGGAACACCTGCAG-1_3	0	0	0	0	0	0	0	0	0	0	2.89731	1.96237	0	0	Mv2
GTGGGAATCCTGCCAT-1_3	0	1.48772	0	0	0	0	0	0	0	0	2.06102	2.42312	0	0	Mv2
GTGGGAATCTGCTTAT-1_3	0	1.4634	0	0	0	2.03356	1.4634	0	0	0	2.86807	1.4634	0	0	Mv2
GTGGTTATCTTTCTAG-1_3	0	0.684608	0	0	0	0	0	0	0	0	3.02819	1.77749	0	0	Mv2
GTGTGATTCAATCCGA-1_3	0	1.20409	0	0	0	0	0	0	1.20409	0	2.53913	2.53913	0	0	Mv2
GTGTGGCGTACTAACC-1_3	0	0.991047	0	0	0	0	0	0	0	0	3.13648	0.991047	0	0	Mv2
GTTAGACGTTCCGGTG-1_3	0	0	0	0	0	0	0.859913	0	0	0	3.23998	1.86436	0	0	Mv2
GTTAGTGTCTAGCCAA-1_3	0	1.80035	0	0	0	0	0	0	0	0	2.14916	1.26013	0	0	Mv2
GTTCATTGTTTGGAAA-1_3	0	0	0	0	0	1.58555	0	0	0	0	3.01602	0	0	0	Mv2
GTTCCGTCAAGGTCGA-1_3	0	0	0	0	0	0	0	0	0	0	4.14578	2.29061	0	0	Mv2
GTTGCGGCAAATCGTC-1_3	0	1.0681	0	0	0	1.57271	0	0	0	0	0	2.52245	0	0	Mv2
GTTGCGGCACTACCGG-1_3	0	0.840649	0	0	0	0	0	0	0	0	3.59957	2.44608	0	0	Mv2
GTTGTAGAGTTGCATC-1_3	0	0	0	0	0	1.02957	0	0	0	0	3.90391	2.30251	0	0	Mv2
GTTGTCCCATATACCG-1_3	0	0	0	0	0	0	0	0	0	0	4.07667	1.79825	0	0	Mv2
TAACCAGCACGCAGTC-1_3	0	1.2227	0	0	0	0	0	0	0	0	3.39304	1.7566	0	0	Mv2
TAAGCCACATTGTGCA-1_3	0	1.46672	0	0	0	0	0	0	0	0	3.71406	2.39835	0	0	Mv2
TAATTCCCAAGGCCTC-1_3	0	1.50371	0	0	0	0	0	0	0	0	2.27684	2.70761	0	0	Mv2
TACAACGAGAGAGCAA-1_3	0	0.922881	0	0	0	0	0	0	0	0	2.78287	1.39453	0	0	Mv2
TACACCCTCGGTCGAC-1_3	0	0.801668	0	0	0	0	0.801668	0	0	0	3.63436	2.38269	0	0	Mv2
TACAGGTAGAGTCACG-1_3	0	0	0	0	0	0	0	0	0	0	3.30842	2.22265	0	0	Mv2
TACAGGTCACAGAAGC-1_3	0	0	0	0	0	0	0	0	0	0	2.49327	1.87953	0	0	Mv2
TACAGGTTCACGGAGA-1_3	0	0	0	0	0	0	0	0	0	0	2.89296	3.10496	0	0	Mv2
TACCCACTCCACTGAA-1_3	0	0.836846	0	0	0	0	0	0	0	0	3.25318	2.02093	0	0	Mv2
TACCGAAGTGAGCAGT-1_3	0	0	0	0	0	0	0	0	0	0	1.34676	2.51607	0	0	Mv2
TACCGAATCTGAGTCA-1_3	0	1.56969	0	0	0	0	0	0	0	0	2.35261	2.35261	0	0	Mv2
TACCTCGGTATAGGGC-1_3	0	1.22017	0	0	0	1.75363	0	0	0	0	3.21397	2.09965	0	0	Mv2
TACCTGCTCTGTCTCG-1_3	0	0.655407	0	0	0	0	0.655407	0	0	0	3.29309	2.23359	0	0.655407	Mv2
TACGCTCGTTACCTTT-1_3	0	1.20327	0	0	0	1.20327	0	0	0	0	3.09009	2.53805	0	0	Mv2
TACGGTACATCGGAGA-1_3	0	0	0	0	0	0	0	0	0	0	2.36996	2.11296	0	0	Mv2
TACTTGTAGCGCTGAA-1_3	0	0.865294	0	0	0	0	0	0	0	0	2.86268	0.865294	0	0	Mv2
TAGACTGAGAGGTTAT-1_3	0	1.36787	0.901577	0	0	0	0	0	0	0	3.19523	2.11835	0	0	Mv2
TAGACTGAGTGCTCGC-1_3	0	0	0	0	0	0	0	0	0	0	2.19038	3.09872	0	0	Mv2
TAGAGTCAGCATGCAG-1_3	0	0	0	0	0	0	0	0	0	0	2.05045	2.34946	0	0	Mv2
TAGATCGCATGCGTGC-1_3	0	1.71915	0	0	0	0	0	0	0	0	3.26534	2.06302	0	0	Mv2
TAGCACACATAGACTC-1_3	0	1.36136	0	0	0	1.36136	0	0	0	0	1.67752	1.36136	0	0	Mv2
TAGCACAGTATGGTTC-1_3	0	0	0	0	0	0.691352	0	0	0	0	3.21543	2.0763	0	0	Mv2
TAGGAGGAGGATAATC-1_3	0	1.25473	0	0	0	0	0	0	0	0	1.79405	2.50806	0.812461	0	Mv2
TAGGAGGGTCGCTTGG-1_3	0	0	0	0	0	0	1.04128	0	0	0	2.12003	1.87158	0	0	Mv2
TAGGAGGGTTCTTCAT-1_3	0	0.876766	0	0	0	0	0	0	0	0	2.2427	2.61213	0	0	Mv2
TAGGTACTCGCCGAGT-1_3	0	0.6711	0	0	0	0	0	0	0	0	3.35813	1.57393	0	0	Mv2
TATACCTAGCCTCTCT-1_3	0	0.63378	0	0	0	0	0	0	0	0	2.19305	1.97311	0	0	Mv2
TATATCCGTCAGCGTC-1_3	0	1.14993	0	0	0	0	0	0	0	0	3.11705	2.63532	0	0	Mv2
TATCTTGAGCAGCGAT-1_3	0	1.41968	0	0	0	0	0	0	0	0	2.34251	2.81414	0	0	Mv2
TATTGCTCAGGCACTC-1_3	0	0	0	0	0	0	0	0	0	0	2.56374	1.27202	0	0	Mv2
TCAATCTGTGTGACCC-1_3	0	0	0	0	0	0	0	0	0	0	3.39715	2.07578	0	0	Mv2
TCACGGGAGCTCCGAC-1_3	0	0	0	0	0	0.826084	0	0	0	0	3.41904	2.30163	0	0	Mv2
TCACTATGTGCAGATG-1_3	0	0	0	0	0	0	0	0	0	0	2.57872	2.11724	0	0	Mv2
TCAGTCCTCCGGGACT-1_3	0	0	0	0	0	0.806511	0	0	0	0	1.78512	2.27012	0	0	Mv2
TCAGTTTTCGCATGAT-1_3	0	0	0	0	0	1.13068	0	0	0	0	2.87819	1.64779	0	0	Mv2
TCATCATCACGCGCTA-1_3	0	0	0	0	0	0	0	0	0	0	2.44598	2.9945	0	0	Mv2
TCATCCGTCCAAGCAT-1_3	0	0.702219	0	0	0	0	0	0	0	0	3.27547	2.2133	0	0	Mv2
TCATTACTCGCCGTGA-1_3	0	0	0	0	0	0	0	0	0	0	2.57157	1.95206	0.920602	0	Mv2
TCATTGTAGTAGCATA-1_3	0	0.909475	0	0	0	0.909475	0	0	0	0	3.63957	2.55444	0	0	Mv2
TCCACGTCATTCCTCG-1_3	0	0	0	0	0	0.863387	0	0	0	0	3.00551	1.86945	0	0	Mv2
TCCCACACATAGCTGT-1_3	0	1.10668	0	0	0	0	0	0	0	0	2.09001	2.40888	0	0	Mv2
TCCCAGTAGTGGGAAA-1_3	0	0	0	0	0	0	0	0	0	0	4.10912	2.47567	0	0	Mv2
TCCCAGTTCGGAATTC-1_3	0	0	0	0	0	0	0	0	0	0	2.72658	2.72658	0	0	Mv2
TCCGATCGTTGGATCT-1_3	0	0	0	0	0	0	0	0	0	0	3.00223	2.43666	0	0	Mv2
TCCTAATGTTGGGATG-1_3	0	1.20589	0	0	0	0	0	0	0	0	2.71061	2.33785	0	0	Mv2
TCGATTTAGCTGTGCC-1_3	0	1.01008	0	0	0	1.01008	0	0	0	0	3.42357	2.07734	1.01008	0	Mv2
TCGCACTGTTACGCCG-1_3	0	0	0	0	0	0	0	0	0	0	2.9311	1.46506	0	0	Mv2
TCGCTTGGTCACTCAA-1_3	0	0	0	0	0	1.86448	0	0	0	0	3.34155	2.85404	0	0	Mv2
TCGCTTGGTGGCTTGC-1_3	0	1.72785	0	0	0	0	0	0	0	0	2.7004	2.53142	0	0	Mv2
TCGGTCTAGAAGGTAG-1_3	0	0	0	0	0	0	0	0	0	0	2.53204	2.10863	0	0	Mv2
TCGGTCTGTTCACCGG-1_3	0	0	0	0	0	0	0	0	0	0	3.65861	2.53631	0	0	Mv2
TCTACATAGCGGTAGT-1_3	0	0	0	0	0	0	0	0	0	0	1.6899	2.28623	0	0	Mv2
TCTACCGTCCCTTGTG-1_3	0	0	0	0	0	0.606818	0	0	0	0	1.92309	2.03819	0	0	Mv2
TCTGCCACAGATTTCG-1_3	0	0	0	0	0	0	0	0	0	0	2.38124	2.64555	0	0	Mv2
TCTGTCGTCTTCTCAA-1_3	0	0	0	0	0	0.787499	0	0	0	0	3.30885	2.10259	0	0	Mv2
TCTTCCTAGTGGCCTC-1_3	0	1.27073	0	0	0	0	0	0	0	0	2.62592	1.27073	0	0	Mv2
TCTTCCTGTGCCGTAC-1_3	0	1.33255	0	0	0	0	0	0	0	0	3.10885	2.70494	0	0	Mv2
TCTTTGAAGCGATGAC-1_3	0	1.02473	0	0	0	0	0	0	0	0	2.72725	2.83774	0	0	Mv2
TGAACGTAGTGATAGT-1_3	0	0.774728	0	0	0	0	0	0	0	0	2.78563	2.08194	0	0	Mv2
TGAATCGTCACTGATG-1_3	0	1.01729	0	0	0	0	0	0	0	0	3.09957	1.29433	0.632785	0	Mv2
TGACGCGAGCTACTAC-1_3	0	0.705419	0	0	0	0.705419	0	0	0	0	3.15884	2.10082	0	0	Mv2
TGACTCCAGTACGAGC-1_3	0	0	0	0	0	0	0	0	0	0	3.67533	2.89558	0	0	Mv2
TGACTCCCAGAGTTCT-1_3	0	0	0	0	0	0	0.833446	0	0	0	3.14074	1.58999	0	0	Mv2
TGAGCATCACCTGATA-1_3	0	0	0	0	0	1.71168	0	0	0	0	2.82636	2.5133	0	0	Mv2
TGAGCGCGTCCGGATC-1_3	0	1.8227	0	0	0	1.00412	0	0	0	0	1.8227	2.57311	0	0	Mv2
TGAGCGCTCTGAATCG-1_3	0	0	0	0	0	0	0	0	0	0	3.13981	2.48904	0	0	Mv2
TGAGGAGAGGTAAGTT-1_3	0	0	0	0	0	0	0	0	0	0	3.00867	2.1638	0	0	Mv2
TGAGTCACACACCTGG-1_3	0	1.13096	0	0	0	0	0	0	0	0	3.09042	1.98731	0	0	Mv2
TGATCAGGTCATATGC-1_3	0	0	0	0	0	1.15392	0	0	0	0	3.12263	2.47259	1.15392	0	Mv2
TGATCTTCAGACACAG-1_3	0	0	0	0	0	0	0	0	0	0	3.54437	2.63404	0	0	Mv2
TGATCTTGTCACCACG-1_3	0	0	0	0	0	0	0	0	0	0	1.87422	1.63643	0	0	Mv2
TGATCTTGTCTCTCCA-1_3	0	1.39842	0	0	0	0	0	0	0	0	2.78772	2.15431	0	0	Mv2
TGATTCTGTTCCGCGA-1_3	0	0.725222	0	0	0	0.725222	0	0	0	0	2.83191	1.84466	0	0	Mv2
TGATTTCCAAGCCATT-1_3	0	0	0	0	0	0	0	0	0	0	3.00374	2.15921	0	0	Mv2
TGCAGGCTCCACTTCG-1_3	0	0	0	0	0	0	0	0	0	0	2.8741	2.16471	0	0	Mv2
TGCAGTATCAAGCTGT-1_3	0	0	0	0	0	1.38953	0	0	0	0	3.43816	2.30646	0	0	Mv2
TGCCGAGCATGCGGTC-1_3	0	0.705627	0	0	0	0	0	0	0	0	3.28196	2.10118	0	0	Mv2
TGCCGAGGTTAAGGAT-1_3	0	1.00182	0	0	0	0	0	0	0	0	2.99352	2.06597	0	0	Mv2
TGCGACGCACAAGTTC-1_3	0	0	0	0	0	0	0	0	0	0	3.28951	2.00921	0	0	Mv2
TGGAGGAAGGATGGCT-1_3	0	1.17531	0	0	0	0	1.17531	0	0	0	2.74434	1.17531	0	0	Mv2
TGGATCAGTCTCTCTG-1_3	0	0	0	0	0	0	0	0	0	0	3.57593	1.46034	0	0	Mv2
TGGATGTAGTCACGCC-1_3	0	0	0	0	0	0	0	0	0	0	0	2.22373	0	0	Mv2
TGGCGTGTCACCTGTC-1_3	0	1.12271	0	0	0	0	0	0	0	0	3.77277	1.97679	0.711278	0	Mv2
TGGGAGACATAATGAG-1_3	0	0	0	0	0	0	0	0	0	0	2.17987	1.28511	0	0	Mv2
TGGGCGTTCTGACCCT-1_3	0	0.811486	0	0	0	0	0	0	0	0	2.91872	2.3988	0	0	Mv2
TGGGCTGAGCTCCCTT-1_3	0	0.758803	0	0	0	0	0	0	0	0	3.45519	2.19166	0	0	Mv2
TGGGCTGCATGAGTAA-1_3	0	1.41364	0	0	0	0	0	0	0	0	2.5985	2.33531	0	0	Mv2
TGTAAGCAGGTCGTGA-1_3	0	1.01085	0	0	0	0	0	0	0	0	4.13	2.27621	0	0	Mv2
TGTACAGCAGCAGTGA-1_3	0	0	0	0	0	0	0	0	0	0	3.12793	2.40459	0	0	Mv2
TGTAGACCAACAGATA-1_3	0	1.30288	0	0	0	0	0	0	0	0	3.54092	1.84999	0.850127	0	Mv2
TGTCCCAGTTGTATGC-1_3	0	0	0	0	0	0	0	0	0	0	3.39672	2.06342	0	0	Mv2
TGTCCCATCTAGTCAG-1_3	0	0	0	0	0	0	0	0	0	0	2.59043	1.63156	0	0	Mv2
TGTGCGGGTGAATGAT-1_3	0	0	0	0	0	0	0	0	0	0	3.83144	2.4526	0	0	Mv2
TGTGTGAAGATGGCGT-1_3	0	0	0	0	0	0	0	0	0	0	3.51244	2.12742	0	0	Mv2
TGTTCCGTCTCTCAAT-1_3	0	0.887639	0	0	0	0.887639	0	0	0	0	1.66547	1.90472	0	0	Mv2
TGTTCTATCTTACGTT-1_3	0	0	0	0	0	0	0.916621	0	0	0	2.86272	1.94638	0	0	Mv2
TGTTGGACAGTCCGTG-1_3	0	1.54689	0	1.54689	0	1.54689	0	0	0	0	2.96961	1.54689	0	0	Mv2
TTAATCCGTGCTGATT-1_3	0	0	0	0	0	0	0	0	0	0	3.28889	1.8185	0	0	Mv2
TTACAGGAGTGCTCAT-1_3	0	1.23744	0	0	0	1.23744	0	0	0	0	2.37835	2.1211	0	0	Mv2
TTACCATAGGGTGGGA-1_3	0	1.68523	0	0	0	0	0	0	0	0	3.03358	2.28109	0	0	Mv2
TTAGGCAGTCAAAGTA-1_3	0	0	0	0	0.833226	0.833226	0	0	0	0	2.54212	2.01539	0	0	Mv2
TTAGGGTCACACGTGC-1_3	0	0.910362	0	0	0	0	0	0	0	0	3.20937	2.85287	0	0	Mv2
TTAGTCTCACGTTGGC-1_3	0	0	0	0	0	0	0	0	0	0	3.01639	1.76719	0	0	Mv2
TTCACCGCACCCAACG-1_3	0	0	0	0	0	0	0	0	0	0	3.40528	1.53479	0	0	Mv2
TTCATGTCAATACGAA-1_3	0	0	0	1.98154	0	1.98154	0	0	0	0	2.98375	0	0	0	Mv2
TTCATGTTCGGACCAC-1_3	0	0	0	0	0	0	0	0	0	0	3.60686	1.17577	0	0	Mv2
TTCCACGAGATTGGGC-1_3	0	0	0	0	0	0	0	0	0	0	2.756	2.61239	0	0	Mv2
TTCCACGCAAGTGGGT-1_3	0	0.731486	0	0	0	0	0	0	0	0	3.29123	2.1456	0	0	Mv2
TTCCACGTCATGCGGC-1_3	0	0	0	0	0	0	0	0	0	0	2.46081	0	0	0	Mv2
TTCCGGTTCTGGAGAG-1_3	0	0	0	0	0	0	0	0	0	0	2.67508	2.04856	0	0	Mv2
TTCCGTGTCTGGAGAG-1_3	0	1.06785	0	0	0	1.06785	0	0	0	0	3.2511	2.66472	0	0	Mv2
TTCGATTGTATGGTAA-1_3	0	1.31263	0	0	0	0.857796	0	0	0	0	3.69835	2.76868	0	0	Mv2
TTCTAGTTCACCCATC-1_3	0	1.17068	0	0	0	0	1.17068	0	0	0	3.39835	2.03766	0	0	Mv2
TTCTCTCGTACTTCCC-1_3	0	0	0	0	0	0	0	0	0	0	3.08787	2.07653	0	0	Mv2
TTCTGTAAGATCACCT-1_3	0	1.1543	0	0	0	0.735198	0	0	0	0	2.78517	1.6759	0	0	Mv2
TTCTGTACACAGCATT-1_3	0	1.032	0	0	0	0	0	0	0	0	3.12149	1.032	0	0	Mv2
TTGAGTGCACGTATAC-1_3	0	0.839302	0	0	0	0	0	0	0	0	3.20541	2.44391	0	0	Mv2
TTGATGGTCGACGACC-1_3	0	1.16352	0	0	0	0	0	0	0	0	3.13601	2.02862	0	0	Mv2
TTGCATTGTTATTCCT-1_3	0	1.26846	0	0	0	0	0	0	0	0	2.49099	2.15942	0	0	Mv2
TTGTGGAAGACGGTCA-1_3	0	0	0	0	0	0	0	0	0	0	2.75388	1.77515	0	0	Mv2
TTGTGTTCATCGAACT-1_3	0	0	0	0	0	0	0	0	0	0	2.75293	3.00048	0	0	Mv2
TTGTTGTTCCCTTCCC-1_3	0	2.40658	0	0	0	1.79972	0	0	0	0	2.97088	2.04519	0	0	Mv2
TTTATGCTCTTACCGC-1_3	0	0	0	0	0	0.959269	0	0	0	0	2.20265	2.74007	0	0	Mv2
TTTCGATTCGGTCTAA-1_3	0	0	0	0	0	0	0	0	0	0	2.90634	2.01273	0	0	Mv2
AAACCCACATAAGATG-1_4	0	1.31005	0	0	0	0	0	0	0	0	1.85828	2.21037	0	0	Mv2
AAACGAACAACTTCTT-1_4	0	0	0	0	0	0	0	0	0	0	2.59176	2.59176	0	0	Mv2
AAAGAACGTTCATCGA-1_4	0	1.23122	0	0	0	0	0	0	0	0	2.57468	1.23122	0	0	Mv2
AAAGGATCAACCTATG-1_4	0	1.3576	0	0	0	0	0	0	0	0	2.73658	2.90805	0	0	Mv2
AAAGGGCGTCTATGAC-1_4	0	0	0	0	0	0	0	0	0	0	2.55294	1.37655	0	0	Mv2
AAAGGGCTCGTAGGGA-1_4	0	0	0	0	0	1.27424	0	0	0	0	2.16653	2.16653	0	0	Mv2
AAAGGTAAGTCGAAAT-1_4	0	0	0	0	0	0	0	0	0	0	3.60346	1.38055	0	0	Mv2
AAAGTCCTCTCAGAAC-1_4	0	0	0	0	0	0	0	0	0	0	3.23671	3.02334	0	0	Mv2
AACAAAGTCGTCCTTG-1_4	0	0	0	0	0	0	0	0	0	0	3.17669	0	0	0	Mv2
AACACACAGCTCGCAC-1_4	0	0	0	0	0	0	0	0	0	0	2.7676	2.22884	0	0	Mv2
AACCATGAGGGCCCTT-1_4	0	0.962158	0	0	0	0	0	0	0	0	2.84336	2.01081	0	0	Mv2
AACCTTTTCTGAATCG-1_4	0	0	0	0	0	0	0	0	0	0	3.27441	2.07126	0	0	Mv2
AACGTCAAGCAACAGC-1_4	0	0	0	0	0	0	0	0	0	0	3.21949	1.75839	0	0	Mv2
AACTTCTTCCCGTTCA-1_4	0	0	0	0	0	0	0	0	0	0	0	1.40441	0	0	Mv2
AAGATAGTCTGGACTA-1_4	0	0	0	0	0	0	0	0	0	0	0	1.97296	0	0	Mv2
AAGGAATGTACAGAAT-1_4	0	0	0	0	0	0	0	0	0	0	2.28504	2.03072	0	0	Mv2
AAGGTAAAGGAGCTGT-1_4	0	0	0	0	0	0	0	0	0	0	3.73808	2.58815	0	0	Mv2
AAGTCGTAGGAAAGGT-1_4	0	0	0	0	0	0	0	0	0	0	2.61458	2.40957	0	0	Mv2
AAGTGAACAGCTCTGG-1_4	0	1.34529	0	0	0	0	0	0	0	0	3.16608	2.25317	0	0	Mv2
AAGTGAAGTGACGTCC-1_4	0	0	0	0	0	0	0	0	0	0	3.24168	2.21836	0	0	Mv2
AAGTTCGCACTTCCTG-1_4	0	1.24867	0	0	0	0	0	0	0	0	3.03906	0	0	0	Mv2
AATCGACGTTGGAGGT-1_4	0	0	0	0	0	0	0	0	0	0	2.56443	2.10364	0	0	Mv2
AATGACCTCGAAGGAC-1_4	0	1.00852	0	0	0	0	0	0	0	0	3.00356	2.27293	0	0	Mv2
AATGCCAGTTTAAGGA-1_4	0	0	0	0	0	1.28416	0	0	0	0	1.8283	1.8283	0	0	Mv2
AATTCCTCATGACGAG-1_4	0	0	0	0	0	0	0	0	0	0	2.73879	1.22712	0	0	Mv2
AATTCCTTCAACTGGT-1_4	0	1.2227	0	0	0	1.2227	0	0	0	0	3.21742	2.1028	0	0	Mv2
ACAACCACAGCTTTCC-1_4	0	1.18452	0	0	0	0	0	0	0	0	3.06442	2.68203	0	0	Mv2
ACAACCAGTTCGCGTG-1_4	0	1.72614	0	0	0	0	0	0	0	0	2.52951	2.69846	0	0	Mv2
ACACAGTCATCGGAAG-1_4	0	0	0	0	0	0	0	0	0	0	3.34246	2.39088	0	0	Mv2
ACAGCCGAGGCCCACT-1_4	0	0	0	0	0	0	0	0	0	0	1.75574	2.49909	0	0	Mv2
ACAGGGAGTGAGTAGC-1_4	0	1.16413	0	0	0	0	0	0	0	0	3.75793	1.68756	0	0	Mv2
ACAGGGAGTTGGGTTT-1_4	0	1.32102	0	0	0	0	0	0	0	0	2.86126	1.32102	0	0	Mv2
ACAGGGATCCGCATAA-1_4	0	0	0	0	0	0	0	0	0	0	3.24521	0	0	0	Mv2
ACATCGAGTTGCCATA-1_4	0	0	0	0	0	0	0	0	0	0	2.65231	2.02728	0	0	Mv2
ACATGCAGTCTTGCGG-1_4	0	0	0	0	0	0	0	0	0	0	3.12617	1.67846	0	0	Mv2
ACCAAACAGGGACCAT-1_4	0	1.96554	0	0	0	0	0	0	0	0	2.58607	1.96554	0	0	Mv2
ACCCTCACATCCTGTC-1_4	0	1.82023	0	0	0	0	0	0	0	0	2.17019	3.077	0	0	Mv2
ACCGTTCTCCTACACC-1_4	0	1.77427	0	0	0	0	0	0	0	0	2.75289	1.77427	0	0	Mv2
ACCGTTCTCTGGGAGA-1_4	0	0	0	0	0	0	0	0	0	0	3.02941	1.59676	0	0	Mv2
ACCTACCAGTTGCCTA-1_4	0	1.12714	0	0	0	0	0	0	0	0	2.60423	2.23508	0	0	Mv2
ACGCACGGTCCTACAA-1_4	0	1.16126	0	0	0	0	0	0	0	0	2.27991	1.16126	0	0	Mv2
ACGGGTCAGTCCCTAA-1_4	0	1.76578	0	0	0	0	0	0	0	0	3.55314	1.23054	0	0	Mv2
ACGGGTCGTAACATGA-1_4	0	1.65017	0	0	0	0	0	0	0	0	2.24238	2.44406	0	0	Mv2
ACGGTTATCTCCCTAG-1_4	0	0	0	0	0	0	0	0	0	0	1.19038	1.71859	0	0	Mv2
ACGTAGTGTTACGGAG-1_4	0	0	0	0	0	0	0	0	0	0	3.71301	0	0	0	Mv2
ACTACGACATCCTTGC-1_4	0	1.24408	0	0	0	0	0	0	0	0	1.24408	2.12933	0	0	Mv2
ACTATCTCAAATTGGA-1_4	0	0	0	0	0	1.29388	0	0	0	0	2.82621	2.19061	0	0	Mv2
ACTATCTGTATGTCCA-1_4	0	1.97688	0	0	0	0	0	0	0	0	2.97862	2.86717	0	0	Mv2
ACTATGGAGTCCTGCG-1_4	0	0	0	0	1.67704	0	0	0	0	0	2.64256	0	0	0	Mv2
ACTATGGCATTGACTG-1_4	0	0	0	0	0	0	0	0	0	0	2.44897	2.18968	0	0	Mv2
ACTATGGGTCGACTTA-1_4	0	0	0	0	0	0	0	0	0	0	3.07257	2.06252	0	0	Mv2
ACTGTCCGTAATGCTC-1_4	0	1.64021	0	0	0	0	0	0	0	0	2.60038	1.97885	0	0	Mv2
ACTTCCGTCAATGCAC-1_4	0	1.34361	0	0	0	1.34361	0	0	0	0	3.55519	2.89021	0	0	Mv2
ACTTCGCAGGTACTGG-1_4	0	1.20262	0	0	0	0	0	0	0	0	3.51463	2.5372	0	0	Mv2
ACTTTGTTCTAGTGTG-1_4	0	0	0	0	0	0	0	0	0	0	2.86988	1.21682	0	0	Mv2
AGACAGGGTTACACAC-1_4	0	1.62678	0	0	1.11309	1.11309	0	0	0	0	2.85359	2.41758	0	0	Mv2
AGACCCGTCTATGTGG-1_4	0	1.0817	0	0	0	0	0	0	0	0	2.37477	1.92412	0	0	Mv2
AGACTCAGTACAGAAT-1_4	0	1.83292	0	0	0	1.28814	0	0	0	0	2.18359	1.83292	0	0	Mv2
AGAGAGCCATGGCCAC-1_4	0	0.783214	0	0	0	0	0	1.21698	2.35213	0	0.783214	0.783214	0	0	Mv2
AGAGAGCTCACCTACC-1_4	0	1.22746	0	0	0	0	0	0	0	0	3.39955	1.76217	0	0	Mv2
AGAGCAGGTTGTAGCT-1_4	0	1.69514	0	0	0	0	0	0	0	0	2.29201	1.17053	0	0	Mv2
AGATAGAGTGATAGAT-1_4	0	0	0	0	0	1.1351	0	0	0	0	3.41972	0	0	0	Mv2
AGATCCATCCTTTAGT-1_4	0	1.55289	0	0	0	0	1.05171	0	0	0	2.64175	2.64175	0	0	Mv2
AGATGAAAGCGACAGT-1_4	0	0	0	0	0	0	0	0	0	0	3.62475	2.17756	0	0	Mv2
AGCATCACACAAGCCC-1_4	0	0	1.24938	0	0	0	0	0	0	0	2.91329	1.78781	0	0	Mv2
AGCATCATCTTCTAAC-1_4	0	0	0	0	0	0	0	0	0	0	3.33613	2.30625	0	0	Mv2
AGCCAATCAAGCCTGC-1_4	0	0	0	0	0	0	0	0	0	0	3.41625	0	0	0	Mv2
AGCCAATGTGGCAACA-1_4	0	1.22287	0	0	0	0	0	0	0	0	3.00447	2.3597	0	0	Mv2
AGCGATTCATTCACAG-1_4	0	0	0	0	0	0	0	0	0	0	3.56015	0	0	0	Mv2
AGCGATTTCCATTGTT-1_4	0	1.59035	0	0	0	0	0	0	0	0	2.9218	1.92545	0	0	Mv2
AGCGCCAAGACGGAAA-1_4	0	0	0	0	0	0	0	0	0	0	3.29989	2.27246	0	0	Mv2
AGCTTCCAGACATACA-1_4	0	0	0	0	0	0	0	0	0	0	2.69523	1.7233	0	0	Mv2
AGCTTCCCATGGGATG-1_4	0	0	0	0	0	0	0	0	0	0	3.19649	2.08368	0	0	Mv2
AGCTTCCTCGCAATTG-1_4	0	0	0	0	0	0	0	0	0	0	3.31453	3.07355	0	0	Mv2
AGGAATAAGTTAACAG-1_4	0	1.19502	0	0	0	0	0	0	0	0	3.17956	2.06824	0	0	Mv2
AGGAATATCGCGCCAA-1_4	0	1.27853	0	0	0	0	0	0	0	0	2.1718	1.82175	0	0	Mv2
AGGAGGTTCTAAGCCA-1_4	0	0	0	0	0	0	0	0	0	0	4.3332	2.95224	0	0	Mv2
AGGATAAGTCGAGTTT-1_4	0	0	0	0	0	0	0	0	0	0	3.04858	2.14383	0	0	Mv2
AGGCTGCGTACAATAG-1_4	0	1.9165	0	0	0	0	0	0	0	0	3.85813	0	0	0	Mv2
AGGGCCTAGGATGCGT-1_4	0	1.33385	0	0	0	0	0	0	0	0	3.45796	2.50001	0	0	Mv2
AGGGCCTCATCCGAAT-1_4	0	0	0	0	0	0	0	0	0	0	3.39235	2.24619	0	0	Mv2
AGGGTCCAGTTGCTGT-1_4	0	0	0	0	0	0	0	0	0	0	2.50997	1.18201	0	0	Mv2
AGGGTCCCACCAAAGG-1_4	0	0	0	0	0	0	0	0	0	0	1.90157	1.3476	0	0	Mv2
AGTACCACACTTTAGG-1_4	0	0	0	0	0	2.40355	1.10276	0	0	0	2.95033	1.61442	0	0	Mv2
AGTCAACTCTGGCCAG-1_4	0	1.26504	0	0	0	0	0	0	0	0	2.41349	1.26504	0	0	Mv2
AGTCACACAAGTGCAG-1_4	0	0	0	0	0	0	0	0	0	0	3.13394	1.74163	0	0	Mv2
AGTCACACACCCAACG-1_4	0	1.29196	0	0	0	0	0	0	1.29196	0	2.44752	2.44752	0	0	Mv2
AGTCTCCTCATACAGC-1_4	0	0	0	0	0	0	0	0	0	0	2.28782	1.69134	0	0	Mv2
AGTGATCAGAATTGCA-1_4	0	0	0	0	0	0	0	0	0	0	2.9909	1.56459	0	0	Mv2
AGTGTTGAGCACTCTA-1_4	0	0	0	0	0	0	0	0	0	0	3.33354	2.36615	0	0	Mv2
AGTGTTGCAAAGCTCT-1_4	0	0	0	0	0	0	0	0	0	0	2.99863	2.21569	0	0	Mv2
AGTTCCCTCCTGGGAC-1_4	0	0	0	0	0	0	0	0	0	0	2.89397	1.14202	0	0	Mv2
ATACTTCAGACATCCT-1_4	0	1.47123	0	0	0	0	0	0	0	0	2.04241	1.47123	0	0	Mv2
ATACTTCCAATCGCAT-1_4	0	0	0	0	0	0	0	0	0	0	3.40764	2.30085	1.17732	0	Mv2
ATAGAGAAGGTGATAT-1_4	0	0	0	0	0	0	0	0	0	0	2.41188	1.80458	0	0	Mv2
ATAGAGATCGTGGAAG-1_4	0	0	0	0	0	0	0	0	0	0	2.20198	1.85033	0	0	Mv2
ATCACGAGTACGCTAT-1_4	0	1.4211	0	0	0	1.4211	0	0	0	0	2.60762	1.4211	0	0	Mv2
ATCACTTGTTGCGAAG-1_4	0	0	0	0	0	1.08403	0	0	0	0	3.19781	2.5447	0	0	Mv2
ATCAGGTCACTGGACC-1_4	0	0	0	0	0	0	0	0	0	0	3.08344	2.34849	0	0	Mv2
ATCCACCTCTATTTCG-1_4	0	0.881296	0	0	0	0	0	0	0	0	2.61931	2.3886	0	0	Mv2
ATCCATTTCGTGTGGC-1_4	0	0	0	0	0	0	0	0	0	0	3.18967	1.65495	0	0	Mv2
ATCGATGCATACTGAC-1_4	0	0	0	0	0	0	0	0	0	0	3.13307	2.02595	0	0	Mv2
ATCGTGATCGACGATT-1_4	0	0	0	0	0	0	0	0	0	0	2.56178	2.10112	0	0	Mv2
ATGCATGTCTCCGATC-1_4	0	1.90246	0	0	0	0	0	0	0	0	0	2.15212	0	0	Mv2
ATGCGATCATGCTGCG-1_4	0	0	0	0	0	0	0	0	0	0	2.5319	0	0	0	Mv2
ATGGAGGAGCGTTCAT-1_4	0	0	0	0	0	2.15566	0	0	0	0	3.27508	1.26541	0	0	Mv2
ATGGAGGCACATTGTG-1_4	0	0	0	0	0	1.84965	1.30259	0	0	0	3.32461	2.83749	0	0	Mv2
ATGGAGGGTGTTCAGT-1_4	0	0	0	0	0	0	0	0	0	0	1.92595	2.28162	0	0	Mv2
ATGGGAGTCCCGAATA-1_4	0	0	0	0	0	0	0	0	0	0	2.73138	3.00265	0	0	Mv2
ATGGGTTCAAATACAG-1_4	0	0	0	0	0	0	0	0	0	0	1.76418	2.11084	0	0	Mv2
ATGTCCCAGAGAGGTA-1_4	0	0	0	0	0	0	0	0	0	0	3.5099	1.729	0	0	Mv2
ATGTCCCCAAGAGGCT-1_4	0	1.08937	0	0	0	0	0	0	0	0	3.35388	1.59833	0	0	Mv2
ATGTCCCGTGCTAGCC-1_4	0	1.75918	0	0	0	0	0	0	0	0	2.3623	0	0	0	Mv2
ATTACTCAGGCTCAAG-1_4	0	1.74305	0	0	0	0	0	0	0	0	2.08842	0	0	0	Mv2
ATTCATCTCGGAGATG-1_4	0	0	0	0	0	0	0	0	0	0	3.69668	2.42882	0	0	Mv2
ATTCCCGCAAGCCCAC-1_4	0	1.46813	0	0	0	0	0	0	0	0	2.66476	2.66476	0	1.46813	Mv2
ATTCCCGGTTGTGGCC-1_4	0	0.814418	0	0	0	0	0	0	0	0	2.69709	2.4036	0	0	Mv2
ATTCCCGTCGCTTGCT-1_4	0	1.11226	0	0	0	0	0	0	0	0	3.3155	2.21538	1.11226	0	Mv2
ATTCTACTCTACGGGC-1_4	0	0	0	0	0	0	0	0	0	0	2.79106	2.15746	0	0	Mv2
ATTGGGTCAACCGGAA-1_4	0	0	0	0	0	0	0	0	0	0	3.6123	2.23211	0	0	Mv2
ATTGGGTGTACGATTC-1_4	0	0	0	0	0.898891	0	0	0	0	0	2.41575	2.27637	0	0	Mv2
ATTGTTCCATGGAAGC-1_4	0	0	0	0	0	0	1.42254	0	0	0	2.81769	1.42254	0	0	Mv2
ATTTACCTCACCTGTC-1_4	0	0	0	0	0	0	0	0	0	0	1.74396	2.48601	0	0	Mv2
ATTTCTGTCTTACCGC-1_4	0	1.00128	0	0	0	0	0	0	0	0	2.26268	2.06522	0	0	Mv2
CAAAGAATCTTCCTAA-1_4	0	1.28814	0	0	0	1.83292	0	0	0	0	3.09142	0	0	0	Mv2
CAAAGAATCTTCGTGC-1_4	0	0	0	0	0	0	0	0	0	0	2.2832	1.37016	0	0	Mv2
CAACAGTCAAACCGGA-1_4	0	1.25653	0	0	0	0	0	0	0	0	2.60756	1.25653	0	0	Mv2
CAAGACTAGGCGACAT-1_4	0	0	0	0	0	0	0	0	0	0	2.34183	1.89314	0	0	Mv2
CAAGACTTCATCAGTG-1_4	0	1.61056	0	0	0	1.09955	0	0	0	0	3.13683	0	0	0	Mv2
CAAGCTACAAGCTGTT-1_4	0	0	0	0	0	0.994683	0	0	0	0	3.40006	0	0.994683	0	Mv2
CAATACGGTACTGAGG-1_4	0	0	0	0	0	0	0	0	0	0	2.78296	2.40796	0	0	Mv2
CAATCGAAGGATACGC-1_4	0	1.53995	0	0	0	0	0	0	0	0	3.72105	1.53995	0	0	Mv2
CAATGACCAGATCCAT-1_4	0	1.03551	0	0	0	0	0	0	0	0	2.9531	2.61854	0	0	Mv2
CACAGATTCTACGGTA-1_4	0	1.07543	0	1.07543	0	0	0	0	0	0	2.80032	2.16619	0	0	Mv2
CACATGATCGTTGTGA-1_4	0	0	0	0	0	0	0	0	0	0	2.26986	2.26986	0	0	Mv2
CACCAAATCCACACCT-1_4	0	1.08597	0	0	0	0	0	0	0	0	1.08597	2.18034	0	0	Mv2
CACCGTTAGCTGGCCT-1_4	0	0.952176	0	0	0	0	0	0	0	0	3.14754	2.35594	0	0	Mv2
CACGAATTCTTCACGC-1_4	0	0.946062	0	0	0	0	0	0	0	0	3.06722	1.98817	0	0	Mv2
CACGGGTGTATCGAGG-1_4	0	0	0	0	0	0	0	0	0	0	3.10024	2.19179	0	0	Mv2
CACTGAACATACAGCT-1_4	0	0	0	0	0	0	0	0	0	0	3.28856	2.06447	0	0	Mv2
CACTGGGCAGCGGATA-1_4	0	0	0	0	0	0	0	0	0	0	2.96019	2.62547	0	0	Mv2
CACTGGGGTATCAAGA-1_4	0	1.87468	0	0	0	2.22766	0	0	0	0	3.13875	2.22766	0	0	Mv2
CACTGTCAGCGCCGTT-1_4	0	0	0	0	0	0	0	0	0	0	2.80262	1.27573	0	0	Mv2
CACTGTCCAGCAATTC-1_4	0	1.04581	0	0	0	0	0	0	0	0	2.96821	2.75783	0	0	Mv2
CAGCAATAGATGTTAG-1_4	0	1.51815	0	1.51815	0	0	0	0	0	0	3.25604	2.45885	0	0	Mv2
CAGCAATTCACGGACC-1_4	0	0	1.11763	0	0	0	0	0	0	0	3.16268	2.22251	0	0	Mv2
CAGCGTGTCATACGAC-1_4	0	1.03317	0	0	0	1.03317	0	0	0	0	2.73953	2.47315	0	0	Mv2
CAGGGCTCAACGACTT-1_4	0	0	0	0	0	0	0	0	0	0	2.79895	2.3279	0	0	Mv2
CAGTTAGCATGCCATA-1_4	0	1.03868	0	0	0	2.31525	0	0	0	0	2.6231	1.86817	0	0	Mv2
CATAAGCAGCCATCCG-1_4	0	0	0	0	0	0	0	0	0	0	3.077	2.06658	0	0	Mv2
CATAAGCGTACCCAGC-1_4	0	0	0	0	0	0	0	0	1.02393	0	3.38595	1.84883	0	0	Mv2
CATAAGCTCAACGTGT-1_4	0	0	0	0	0	0	0	0	0	0	3.17428	2.5221	0	0	Mv2
CATACTTCATAGGTAA-1_4	0	0	0	0	0	0	0	0	0	0	2.58173	2.58173	0	0	Mv2
CATCAAGGTATGAGCG-1_4	0	0	0	0	0	1.17038	0	0	0	0	3.14554	1.17038	0	0	Mv2
CATCAAGGTCGGTAAG-1_4	0	1.80564	0	0	0	0	0	0	0	0	1.26468	2.15476	0	0	Mv2
CATCCCAAGTGGAAAG-1_4	0	0	0	0	0	0	0	0	0	0	2.80578	0	0	0	Mv2
CATCCGTCAGGTCCCA-1_4	0	0	0	0	0	0	0	0	0	0	3.09634	1.73917	0	0	Mv2
CATCGGGTCACTTTGT-1_4	0	0	0	0	0	0	0	0	0	0	1.16473	2.28445	0	0	Mv2
CATCGTCAGACTTGTC-1_4	0	0	0	0	0	0	0	0	0	0	3.60127	2.63632	0	0	Mv2
CATGCAATCTTGCAAG-1_4	0	1.17161	0	0	0	0	0	0	0	0	2.80881	2.29341	0	0	Mv2
CATGGTAGTATGCGTT-1_4	0	0	0	0	0	0	0	0	0	0	2.74554	1.92121	0	0	Mv2
CATTCATAGATCGCCC-1_4	0	1.81398	0	0	0	0	0	0	0	0	0	2.42211	0	0	Mv2
CATTCTAGTCAAGCCC-1_4	0	0	0	0	0	0	0	0	0	0	2.76908	2.39449	0	0	Mv2
CATTGAGAGGAGAGGC-1_4	0	0	0	0	0	1.25959	0	0	1.25959	0	3.26728	1.25959	0	0	Mv2
CATTGTTAGTTCTACG-1_4	0	1.21665	0	0	0	0	0	0	0	0	2.99608	2.09526	0	0	Mv2
CCACACTGTATTTCTC-1_4	0	0	0	0	0	0	0	0	0	0	2.65887	2.65887	0	0	Mv2
CCACGTTCACAATTCG-1_4	0	1.78409	0	0	0	0	0	0	0	0	2.90906	2.59417	0	0	Mv2
CCATAAGCAGATCACT-1_4	0	0	0	0	0	0	0	0	0	0	3.19837	2.17825	0	0	Mv2
CCATAAGGTCACTCAA-1_4	0	0	0	0	0	0	0	0	0	0	3.37066	1.89003	0	0	Mv2
CCCAACTCAGCTGTCG-1_4	0	0	0	0	0	0	0	0	0	0	3.18033	2.52792	0	0	Mv2
CCCATTGAGTGCAAAT-1_4	0	0	0	0	0	0	0	0	0	0	2.23769	2.23769	0	0	Mv2
CCCTAACAGGAACGCT-1_4	0	0	0	0	0	1.14202	0	0	0	0	3.10598	2.00139	0	0	Mv2
CCCTCAAAGCTCCGAC-1_4	0	1.05867	0	0	0	0	0	0	0	0	3.4966	1.89425	0	0	Mv2
CCGAACGCACTAGGTT-1_4	0	0	0	0	0	0	0	0	0	0	2.4301	2.17134	0	0	Mv2
CCGAACGGTAAGTTGA-1_4	0	0	0	0	0	0	0	0	0	0	2.18313	1.83248	0	0	Mv2
CCGATGGTCCATACTT-1_4	0	0	0	0	0	0	0	0	0	0	2.50831	2.05033	1.18075	0	Mv2
CCGGGTAGTCGTACAT-1_4	0	1.29177	0	0	0	0	0	0	0	0	3.93467	1.83712	0	0	Mv2
CCGTAGGTCCCACAGG-1_4	0	0	0	0	0	0	0	0	0	0	2.34763	2.34763	0	0	Mv2
CCGTGAGGTTGCCGCA-1_4	0	1.8736	0	0	0	0	0	0	0	0	4.12112	2.12213	0	0	Mv2
CCGTTCACATGAATAG-1_4	0	1.84068	0	0	0	0	0	0	0	0	2.19179	2.19179	0	0	Mv2
CCTCAGTCACAGTGAG-1_4	0	0	0	0	0	0	0	0	0	0	1.42685	0	0	0	Mv2
CCTGTTGGTCCATAGT-1_4	0	1.75759	0	0	0	0.955315	0	0	0	0	2.83291	2.83291	0	0	Mv2
CCTGTTGGTGAGAGGG-1_4	0	1.95531	0	0	0	1.39453	0	0	0	0	1.95531	1.39453	0	0	Mv2
CCTTTGGGTTCGAACT-1_4	0	0.721126	0	0	0	0	0	0	0	0	3.55007	2.4482	0	0	Mv2
CGAAGGATCACCCTTG-1_4	0	0	0	0	0	0	0	0	0	0	3.19912	2.81385	0	0	Mv2
CGAAGTTAGTCGCTAT-1_4	0	0	0	0	0	0	0	0	0	0	2.63452	2.2643	0	0	Mv2
CGAGGCTCAATGCTCA-1_4	0	0	0	0	0	0	0	0	0	0	3.15623	1.70409	0	0	Mv2
CGAGTGCAGCAAATGT-1_4	0	1.83823	0	0	0	0	0	0	0	0	1.83823	2.44849	0	0	Mv2
CGATGGCTCTGCGATA-1_4	0	1.15631	0	0	0	0	0	0	0	0	1.15631	2.0195	0	0	Mv2
CGCAGGTCAGACTGCC-1_4	0	0	0	0	0	0	0	0	0	0	1.58217	1.91666	0	0	Mv2
CGCATAAGTCCTGAAT-1_4	0	1.09915	0	0	0	0	0	0	0	0	3.55613	0	0	0	Mv2
CGCATGGAGACTCGAG-1_4	0	0	0	0	0	1.81204	0	0	0	0	4.28663	2.42	0	0	Mv2
CGCCATTTCCTGTAAG-1_4	0	0	0	0	0	0	0	0	0	0	3.29989	1.28398	0	0	Mv2
CGGCAGTCACTGGCGT-1_4	0	1.19502	0	0	0	0	0	0	0	0	2.32381	1.19502	0	0	Mv2
CGGGTCACAATACGCT-1_4	0	1.35067	0	0	0	0	0	0	0	0	2.25968	1.66582	0	0	Mv2
CGGGTGTCACCTGCGA-1_4	0	0	0	0	0	0	0	0	0	0	2.99992	2.2169	0	0	Mv2
CGTAAGTCACCTGAAT-1_4	0	0	0	0	0	1.16519	0	0	0	0	3.13833	1.68882	0	0	Mv2
CGTAAGTTCGATAACC-1_4	0	1.10722	0	0	0	0	0	0	0	0	2.95665	2.95665	0	0	Mv2
CGTAATGAGCCATCCG-1_4	0	0	0	0	0	0	0	0	0	0	2.61669	1.03422	0	0	Mv2
CGTAGTAGTAGGCAAC-1_4	0	1.04039	0	0	0	0	0	0	0	0	3.13393	2.80686	0	0	Mv2
CGTGCTTAGTAGCAAT-1_4	0	0	0	0	0	0	0	0	0	0	3.1828	3.09162	0	0	Mv2
CGTGCTTTCCAGTTCC-1_4	0	0	0	0	0	0	0	0	0	0	3.85032	2.21037	0	0	Mv2
CGTGTCTTCTGTCGCT-1_4	0	0	0	1.47903	0	0	0	0	0	0	2.88722	2.05122	0	0	Mv2
CGTTCTGTCAAGTGGG-1_4	0	1.21732	0	0	0	0	0	0	0	0	1.21732	1.75028	0	0	Mv2
CGTTCTGTCCGCTGTT-1_4	0	0	0	0	0	0	0	0	0	0	1.94334	1.94334	0	0	Mv2
CTAACTTGTTAGCGGA-1_4	0	1.2418	0	0	0	0	0	0	0	0	3.02988	1.77896	0	0	Mv2
CTAGGTATCCTGGTCT-1_4	0	0	0	0	0	0	0	0	0	0	2.67861	2.21254	0	0	Mv2
CTATCCGCAACTAGAA-1_4	0	0	0	0	0	0	0	0	0	0	3.51103	1.72995	0	0	Mv2
CTATCTACATAGGTAA-1_4	0	1.17453	0	0	0	0	0	0	0	0	2.9388	2.04251	0	0	Mv2
CTCACTGTCGGACTTA-1_4	0	0	0	0	0	0	0	0	0	0	2.70191	2.23483	0	0	Mv2
CTCAGAATCTCGAGTA-1_4	0	1.28171	0	0	0	0	0	0	0	0	2.64006	2.64006	0	0	Mv2
CTCAGTCGTCGCACAC-1_4	0	1.06573	0	0	0	0	0	0	0	0	3.17117	2.15313	0	0	Mv2
CTCATCGCATACTGAC-1_4	0	1.06848	0	0	0	0	0	0	0	0	2.7904	1.57317	0	0	Mv2
CTCATGCTCCCAGCGA-1_4	0	0	0	0	0	0	0	0	0	0	1.24619	2.76396	0	0	Mv2
CTCATTATCATGTCTT-1_4	0	0	0	0	0	0	1.85192	0	0	0	0	2.66931	0	0	Mv2
CTCCCTCAGACGGTCA-1_4	0	0	0	0	0	1.84515	0	0	0	0	2.97817	1.84515	0	0	Mv2
CTCCCTCCAGATAAAC-1_4	0	0	0	0	0	0	0	0	0	0	2.94181	2.1017	0	0	Mv2
CTCCTCCAGTAAGCAT-1_4	0	0	0	0	0	0	0	0	0	0	3.85256	1.45717	0	0	Mv2
CTCCTTTTCACTGTCC-1_4	0	0	0	0	0	0	0	0	0	0	2.64644	2.50403	0	0	Mv2
CTCTCAGGTAGAAACT-1_4	0	0	0	0	0	0	0	0	0	0	2.59302	1.78306	0	0	Mv2
CTCTCGAGTTGAGAGC-1_4	0	1.42158	0	0	0	0	0	0	0	0	2.34478	1.42158	0	0	Mv2
CTGATCCGTACGGTTT-1_4	0	0	0	0	0	0	0	0	0	0	2.56621	1.75898	0	0	Mv2
CTGCATCAGTTAGTGA-1_4	0	1.15022	0	0	0	0	0	0	0	0	2.01179	2.01179	0	0	Mv2
CTGCCATTCTAGCAAC-1_4	0	1.33385	0	0	0	0	0	0	0	0	2.50001	1.88575	0	0	Mv2
CTGCCTATCCATGAGT-1_4	0	0	0	0	0	1.1661	0	0	0	0	2.92722	2.28623	0	0	Mv2
CTGGTCTGTACTAAGA-1_4	0	0	0	0	0	0	0	0	0	0	3.17978	1.91108	0	0	Mv2
CTGTATTCAGGGTCTC-1_4	0	0	0	0	0	0	0	0	0	0	2.98494	2.98494	0	0	Mv2
CTGTATTGTGCTGATT-1_4	0	0	0	0	0	1.03294	0	0	0	0	2.47282	2.30722	0	0	Mv2
CTTACCGCAACAAAGT-1_4	0	0.907355	0	0	0.907355	0	0	0	0	0	3.00622	2.75859	0.907355	0	Mv2
CTTACCGCATTGGGAG-1_4	0	1.02177	0	0	0	1.02177	0	0	0	0	2.59873	2.09339	0	0	Mv2
CTTAGGACAACAAGTA-1_4	0	1.37721	0	0	0	0	0	0	0	0	2.55376	1.37721	0	0	Mv2
CTTCCGAGTAACATCC-1_4	0	0	0	0	0	0	0	0	0	0	1.77062	3.13267	0	0	Mv2
CTTCTCTAGTCGGCAA-1_4	0	0	0	0	0	0	0	0	0	0	1.77001	1.23415	0	0	Mv2
CTTCTCTCATGACAGG-1_4	0	0	0	0	0	0	0	0	0	0	3.09257	2.77409	0	0	Mv2
CTTGATTCACGCTATA-1_4	0	0	0	0	0	1.06311	0	0	0	0	2.51546	0	0	0	Mv2
GAACACTCAGGCATGA-1_4	0	0	0	0	0	0	0	0	0	0	0	2.62854	0	0	Mv2
GAACACTGTTGGGTTT-1_4	0	1.46378	0	0	0	0	0	0	0	0	2.03399	0	0	0	Mv2
GAACGTTCACAGCCTG-1_4	0	0	0	0	0	0	0	0	0	0	3.69689	1.77753	0	0	Mv2
GAAGTAAAGAATAGTC-1_4	0	1.97323	0	0	0	1.41024	0	0	0	0	2.97459	0	0	0	Mv2
GAAGTAACAGGTTCGC-1_4	0	0	0	0	0	0	0	0	0	0	2.17525	1.28134	0	0	Mv2
GAATAGAGTTCAGTAC-1_4	0	1.35588	0	0	0	0	0	0	0	0	1.35588	0	0	0	Mv2
GACAGCCCAGGTGAGT-1_4	0	0	0	0	0	0	0	0	0	0	2.30089	2.10249	0	0	Mv2
GACCAATTCACGAGGA-1_4	0	2.41721	0	0	0	0	0	0	0	0	2.05536	2.41721	0	0	Mv2
GACCCAGTCATTCGGA-1_4	0	1.08793	0	0	0	0	0	0	0	0	3.48093	2.3833	0	0	Mv2
GACTCAAAGGCGTCCT-1_4	0	0	0	0	0	0	0	0	0	0	2.63994	1.67475	0	0	Mv2
GACTCTCGTTCCAGGC-1_4	0	1.16915	0	0	0	1.16915	0	0	0	0	3.65655	1.69351	0	0	Mv2
GAGAGGTAGTTCTCTT-1_4	0	0	0	0	0	0	0	0	0	0	3.29599	0	0	0	Mv2
GAGGCCTGTCGACTGC-1_4	0	0	0	0	0	0	0	0	0	0	3.0122	2.44624	0	0	Mv2
GAGGCCTGTGGTACAG-1_4	0	1.14173	0	0	0	0	0	0	0	0	2.76791	2.25432	0	0	Mv2
GAGGGTAGTACTAACC-1_4	0	1.3476	0	0	0	0	0	0	0	0	2.51711	2.51711	0	0	Mv2
GAGGGTAGTCCGGACT-1_4	0	0	0	0	0	0	0	0	0	0	3.47473	2.98434	0	0	Mv2
GAGTCATTCTAGCAAC-1_4	0	0	0	0	0	0	0	0	0	0	3.46635	2.16962	0	0	Mv2
GAGTTACCACTCAAGT-1_4	0	0	0	0	0	0	0	0	0	0	3.35795	1.66131	0	0	Mv2
GATCATGAGCTGTTCA-1_4	0	0	0	0	0	0	0	0	0	0	2.9063	1.49466	0	0	Mv2
GATCATGCACGCGTCA-1_4	0	1.25348	0	0	0	0	0	0	0	0	3.04548	2.77353	0	0	Mv2
GATGACTGTAGACAAT-1_4	0	0	0	0	0	0	0	0	0	0	3.25378	2.13611	0	0	Mv2
GATGAGGCAACATACC-1_4	0	0	0	0	0	0	0	0	0	0	0	2.48778	0	0	Mv2
GATGATCAGCCAGAGT-1_4	0	1.34676	0	0	0	0	0	0	0	0	1.9006	2.72292	0	0	Mv2
GATGTTGGTGCCGTAC-1_4	0	1.58002	0	0	0	0	0	0	0	0	3.0094	1.58002	0	0	Mv2
GCACGGTAGGTCATCT-1_4	0	0	0	0	0	0	0	0	0	0	3.24972	1.41047	0	0	Mv2
GCAGTTAGTTGGCTAT-1_4	0	0	0	0	0	0	0	0	0	0	2.70062	2.27012	0	0	Mv2
GCATCGGCAGCTACTA-1_4	0	1.84046	0	0	0	0	0	0	0	0	2.59266	2.08764	0	0	Mv2
GCCAGTGAGGAATTAC-1_4	0	0	0	0	0	0	0	0	0	0	2.64075	1.67545	0	0	Mv2
GCCATTCAGGTGGCTA-1_4	0	0	0	0	0	0	0	0	0	0	2.5821	1.96185	0	0	Mv2
GCCATTCCAAGAGCTG-1_4	0	0	0	0	0	0	0	0	0	0	3.00652	2.36165	0	0	Mv2
GCCGATGAGATTACCC-1_4	0	0	0	0	0	0	0	0	0	0	2.27215	1.00797	0	0	Mv2
GCCGATGCATGGCGCT-1_4	0	0	0	0	0	0	0	0	0	0	1.54139	2.3202	0	0	Mv2
GCCTGTTTCGAACCAT-1_4	0	1.10926	0	0	0	0	0	0	0	0	3.23417	0	0	0	Mv2
GCGATCGCACGACGCT-1_4	0	0	0	0	0	1.93807	0	0	0	0	1.37943	2.29435	0	0	Mv2
GCGGAAACACGGTCTG-1_4	0	0	0	0	0	0	0	0	0	0	1.37236	2.28584	0	0	Mv2
GCGGATCGTGTCTTCC-1_4	0	1.32954	0	0	0	0	0	0	0	0	2.70113	2.23409	0	0	Mv2
GCGGATCTCAAATAGG-1_4	0	1.45256	0	0	0	0	0	0	0	0	2.97312	0	0	0	Mv2
GCGTTTCAGACTTCCA-1_4	0	0	0	0	0	0	0	0	0	0	2.57263	2.26624	0	0	Mv2
GCGTTTCGTGAAAGTT-1_4	0	0	0	0	0	0	0	0	0	0	3.56771	1.49145	0	0	Mv2
GCTACCTCATTAAGCC-1_4	0	1.10641	0	0	0	4.05452	1.10641	0	0	0	3.14666	1.95592	0	0	Mv2
GCTGAATAGATACTGA-1_4	0	0	0	0	0	0	0	0	0	0	2.51554	2.25444	0	0	Mv2
GCTGCAGGTCTGTAGT-1_4	0	0	0	0	0	0	0	0	0	0	2.78344	2.15028	0	0	Mv2
GCTTGGGCAACTACGT-1_4	0	0	0	1.95384	0	1.10478	0	0	0	0	1.10478	2.20544	0	0	Mv2
GGAACCCGTTCCATTT-1_4	0	0	0	0	0	0	0	0	0	0	3.49834	1.36471	0	0	Mv2
GGAACCCTCTTCCACG-1_4	0	1.4806	0	0	0	0	0	0	0	0	2.41473	1.4806	0	0	Mv2
GGAAGTGCACAGTGAG-1_4	0	1.25294	0	0	0	0	0	0	0	0	2.14029	2.14029	0	0	Mv2
GGAAGTGTCGATACAC-1_4	0	0	0	0	0	0	0	0	0	0	3.29738	1.09968	0	0	Mv2
GGAATCTAGCAAGTGC-1_4	0	0	0	0	0	0	0	0	0	0	2.80615	1.07952	0	0	Mv2
GGAATCTCACTTCAGA-1_4	0	0	0	0	0	0	0	0	0	0	1.95332	2.20491	0	0	Mv2
GGACGTCAGATGGCGT-1_4	0	0	0	0	0	0	0	0	0	0	3.65913	1.85691	0	0	Mv2
GGAGGATCACGATAGG-1_4	0	1.09463	0	0	0	0	0	0	0	0	2.70247	1.60466	0	0	Mv2
GGAGGTAGTCACGACC-1_4	0	0.900102	0	0	0	0	0	0	0	0	3.06516	2.2782	0	0	Mv2
GGATCTAAGCACGTCC-1_4	0	0	0	0	0	0	0	0	0	0	2.32291	1.96527	0	0	Mv2
GGCACGTAGTGCTAGG-1_4	0	0	0	0	0	0	0	0	0	0	3.31766	2.19486	0	0	Mv2
GGCGTCACATGGAATA-1_4	0	0	0	0	0	0	0	0	0	0	2.66135	2.29021	0	0	Mv2
GGCTGTGGTGACTATC-1_4	0	0	0	0	0	1.35652	0	0	0	0	2.26675	2.73524	0	0	Mv2
GGCTTTCTCGGTTAGT-1_4	0	0	0	0	0	0	0	0	0	0	3.16728	1.71354	0	0	Mv2
GGGACAATCCACCTGT-1_4	0	0	0	0	0	0	0	0	0	0	3.33643	2.05151	0	0	Mv2
GGGACCTTCGTCTAAG-1_4	0	0	0	0	0	0	0	0	0	0	3.46098	2.79875	0	0	Mv2
GGGACCTTCTCTTAAC-1_4	0	1.63871	0	0	0	0	0	0	0	0	3.07927	1.12306	0	0	Mv2
GGGACTCTCGTTCTAT-1_4	0	1.02668	0	0	0	0	0	0	0	0	3.11358	2.29847	0	0	Mv2
GGGAGATGTGACTGTT-1_4	0	1.88008	0	0	0	0	0	0	0	0	3.45148	0	0	0	Mv2
GGGTATTCATCGTGCG-1_4	0	0	0	0	0	0	0	0	0	0	3.10093	2.7823	0	0	Mv2
GGGTGTCTCAAGCTGT-1_4	0	0	0	0	0	0	1.56999	0	0	0	1.56999	1.56999	0	0	Mv2
GGGTTATGTGAGTGAC-1_4	0	1.09081	0	0	0	0	0	0	0	0	2.1868	1.60006	0	0	Mv2
GGGTTTACAGCGTTGC-1_4	0	0	0	0	0	0	0	0	0	0	3.15034	1.62187	0	0	Mv2
GGTAACTGTAGGGAGG-1_4	0	0	0	0	0	1.44343	0	0	0	0	2.01095	2.63482	0	0	Mv2
GGTAACTTCTATGCCC-1_4	0	0	0	0	0	1.57971	0	0	0	0	3.46036	2.16414	0	0	Mv2
GGTGATTAGCATGATA-1_4	0	1.6253	0	0	0	0	0	0	0	0	2.72654	1.6253	0	0	Mv2
GGTGATTGTTAATGAG-1_4	0	0	0	0	0	1.15497	0	0	0	0	2.47398	2.0178	0	0	Mv2
GGTGATTGTTGGACCC-1_4	0	1.26669	0	0	0	0	0	0	0	0	3.36867	2.15724	0	0	Mv2
GGTGGCTAGGACAGCT-1_4	0	0	0	0	0	1.22763	0	0	0	0	1.22763	2.10893	0	0	Mv2
GGTGTCGAGTTTGGCT-1_4	0	0	0	0	0	0	0	0	0	0	2.57356	0	0	0	Mv2
GGTTGTATCTCGCTTG-1_4	0	0	0	0	0	0	0	0	0	0	3.69298	1.45014	0	0	Mv2
GTAACACTCAGTCCGG-1_4	0	0	0	0	0	0	0	0	0	0	3.15243	0	0	0	Mv2
GTAATCGGTGCTTCAA-1_4	0	0	0	0	0	0	0	0	0	0	3.00174	1.75442	0	0	Mv2
GTAGAAACATGAAGGC-1_4	0	1.56999	0	0	0	1.56999	0	0	0	0	1.56999	0	0	0	Mv2
GTAGATCTCCATCAGA-1_4	0	0	0	0	0	0	0	0	0	0	3.59087	2.48661	0	0	Mv2
GTAGCTATCTCTCGCA-1_4	0	1.55701	0	0	0	0	0	0	0	0	3.69681	1.55701	0	0	Mv2
GTAGGTTAGGTGCAGT-1_4	0	0	0	0	0	0	0	0	0	0	3.33277	1.12432	0	0	Mv2
GTCAAACAGGGCAGAG-1_4	0	1.44504	0	0	0	0.963559	0	0	0	0	3.83705	2.20883	0	0	Mv2
GTCAAGTCATGTACGT-1_4	0	0	0	0	0	0	0	0	0	0	1.94189	1.38278	0	0	Mv2
GTCACTCTCAAATGCC-1_4	0	1.13841	0	0	0	1.13841	0	0	0	0	1.657	2.24994	1.13841	0	Mv2
GTCATCCGTCCACGCA-1_4	0	0	0	0	0	1.02086	0	0	0	0	2.9315	2.09214	0	0	Mv2
GTCATGAAGACGACGT-1_4	0	0	0	0	0	1.44541	0	0	0	0	3.29394	1.44541	0	0	Mv2
GTCATTTGTCATAAAG-1_4	0	1.74014	0	0	0	0	0	0	0	0	1.74014	1.74014	0	0	Mv2
GTCGAATGTACTCGCG-1_4	0	1.9222	0	0	0	1.36558	0	0	0	0	3.19229	1.9222	0	0	Mv2
GTCGAATTCTTCCCGA-1_4	0	1.77122	0	0	0	0	0	0	0	0	3.23437	2.11831	0	0	Mv2
GTCGCGACAGATTAAG-1_4	0	1.3781	0	0	0	0	0	0	0	0	2.93408	1.3781	0	0	Mv2
GTCTACCGTTAGGCCC-1_4	0	1.19245	0	0	0	1.19245	0	0	0	0	2.69266	1.72104	0	0	Mv2
GTCTAGACACCATATG-1_4	0	0	0	0	0	0	0	0	0	0	1.3591	1.91477	0	0	Mv2
GTCTGTCGTCGAAACG-1_4	0	0	0	0	0	0	0	0	0	0	3.1117	2.35493	0	0	Mv2
GTCTTTATCTCCTGCA-1_4	0	0	0	0	0	1.16246	0	0	0	0	2.92222	2.65231	0	0	Mv2
GTGAGCCAGGCCATAG-1_4	0	1.43655	0	0	0	0	0	0	0	0	3.75373	2.00314	0	0	Mv2
GTGAGCCGTGTTCGAT-1_4	0	0	0	0	0	0	0	0	0	0	3.26091	0	0	0	Mv2
GTGCACGGTAACACGG-1_4	0	0	0	0	0	1.33654	0	0	0	0	3.02727	0	0	0	Mv2
GTGCAGCGTCATCCGG-1_4	0	1.5201	0	0	0	1.5201	0	0	0	0	2.72725	2.09745	0	0	Mv2
GTGCGTGGTTGCGGAA-1_4	0	1.43777	0	0	0	0	0	0	0	0	2.36405	1.43777	0	0	Mv2
GTGCGTGTCAACCTTT-1_4	0	0	0	0	0	0	0	0	0	0	2.1066	2.1066	0	0	Mv2
GTGCGTGTCACACGAT-1_4	0	1.85487	0	0	0	0	0	0	0	0	1.85487	2.46655	0	0	Mv2
GTGCGTGTCCACGAAT-1_4	0	0	0	0	0	1.72179	0	0	0	0	2.69352	1.19309	0	0	Mv2
GTGCTGGAGAGAATCT-1_4	0	0	0	0	0	0	0	0	0	0	2.94113	0	0	0	Mv2
GTGCTGGGTCAAACGG-1_4	0	0	0	0	0	0	0	0	0	0	2.46882	2.46882	0	0	Mv2
GTGGAAGTCATCGCTC-1_4	0	1.07913	0	0	0	0	0	0	0	0	2.17117	2.17117	0	0	Mv2
GTGGAAGTCCTCACTG-1_4	0	0	0	0	0	0	0	0	0	0	2.87011	0	0	0	Mv2
GTGGTTAGTTCCGTTC-1_4	0	0	0	0	0	0	0	0	0	0	2.20796	2.46778	0	0	Mv2
GTGTGATCAATCACGT-1_4	0	1.29273	0	0	0	0	0	0	0	0	3.63753	2.65419	0	0	Mv2
GTGTTCCCATGACTCA-1_4	0	1.24708	0	0	0	0	0	0	0	0	1.78512	1.78512	0	0	Mv2
GTTACCCTCTATCGTT-1_4	0	1.14611	0	0	0	0	0	0	0	0	2.63013	2.89963	0	0	Mv2
GTTATGGCAGTTCCAA-1_4	0	1.23071	0	0	0	0	0	0	0	0	3.01501	2.36974	0	0	Mv2
GTTATGGCAGTTGCGC-1_4	0	0	0	0	0	0	0	0	0	0	3.32797	2.42826	0	0	Mv2
GTTCATTCAGGGACTA-1_4	0	1.229	0	0	0	0	0	0	0	0	2.36755	2.11062	0	0	Mv2
GTTCTATAGCCTGTGC-1_4	0	0	0	0	0	0	0	0	0	0	1.24443	1.24443	0	0	Mv2
GTTGCTCGTCCTACAA-1_4	0	1.17222	0	0	0	0	0	0	0	0	2.03959	1.17222	0	0	Mv2
TAACACGAGCCTTCTC-1_4	0	1.10505	0	0	0	1.10505	0	0	0	0	2.2058	2.57386	0	0	Mv2
TAACCAGGTAACTAAG-1_4	0	0	0	0	0	0	0	0	0	0	3.62887	2.12035	0	0	Mv2
TAACTTCTCAAGGAGC-1_4	0	1.2605	0	0	0	0	0	0	0	0	2.6127	2.6127	1.2605	0	Mv2
TAAGCGTGTTAAGACA-1_4	0	0	0	0	0	0	0	0	0	0	2.16676	0	0	0	Mv2
TAAGTCGTCTCTTAAC-1_4	0	1.82874	0	0	0	1.28454	0	0	0	0	1.82874	2.8141	0	0	Mv2
TACCTCGAGGCTTCCG-1_4	0	1.00259	0	0	0	0	0	0	0	0	3.61717	1.49305	0	0	Mv2
TACCTCGCATGTCTAG-1_4	0	1.16307	0	0	0	0	0	0	0	0	2.79717	2.4848	0	0	Mv2
TACCTGCCATCGTGGC-1_4	0	0	0	0	0	1.55805	0	0	0	0	2.98303	2.77247	0	0	Mv2
TACGGTAGTTTACCAG-1_4	0	0	0	0	0	0	0	0	0	0	3.53377	2.57199	0	0	Mv2
TAGACCAAGAACGTGC-1_4	0	0	0	0	0	0	0	0	0	0	1.98722	1.42254	0	0	Mv2
TAGCACACAACTGCCG-1_4	0	0	0	0	0	0	0	0	0	0	2.05151	2.67823	0	0	Mv2
TAGGGTTCAATGCAGG-1_4	0	1.63024	0	0	0	0	0	0	0	0	2.22031	1.63024	0	0	Mv2
TAGGTTGAGAAGGCTC-1_4	0	0	0	0	0	0	0	0	0	0	3.6278	1.23605	0	0	Mv2
TAGGTTGGTCAACACT-1_4	0	0	0	0	0	0	0	0	0	0	3.2316	2.28683	0	0	Mv2
TAGTGCACAAAGCTAA-1_4	0	1.1341	0	0	0	1.1341	0	0	0	0	1.99131	1.1341	0	0	Mv2
TATACCTTCCACAAGT-1_4	0	0	0	0	0	0	0	0	0	0	1.88031	0	0	0	Mv2
TATGTTCGTTAAGGAT-1_4	0	0	0	0	0	0	0	0	0	0	3.65939	2.46902	0	0	Mv2
TCAAGCACACGTAGAG-1_4	0	0	0	0	0	1.14919	0	0	0	0	3.56926	2.26411	0	0	Mv2
TCAAGCAGTTCATCGA-1_4	0	1.00709	0	0	0	0	0	0	0	0	3.29822	1.00709	0	0	Mv2
TCACACCGTGTCATCA-1_4	0	0	0	0	0	0	0	0	0	0	2.53537	0	0	0	Mv2
TCACATTCAGTCGCAC-1_4	0	0	0	0	0	1.49385	0	0	0	0	2.43034	2.90532	0	0	Mv2
TCACATTTCCAGTGCG-1_4	0	1.46916	0	0	0	0	0	0	0	0	2.66601	2.87515	0	0	Mv2
TCACGGGCAAGTGACG-1_4	0	0	0	0	0	0	0	0	0	0	3.01927	2.26759	0	0	Mv2
TCAGGTAGTAAGAACT-1_4	0	0	0	0	0	0	0	0	0	0	2.5165	2.5165	0	0	Mv2
TCAGTTTCACGCTGCA-1_4	0	0	0	0	0	0	0	0	0	0	2.73824	2.73824	0	0	Mv2
TCATACTAGAAGCCTG-1_4	0	0	0	0	0	0	1.00764	0	0	0	3.75511	2.57824	0	0	Mv2
TCATACTTCTCCGTGT-1_4	0	1.1578	0	0	0	0	0	0	0	0	2.646	1.68006	0	0	Mv2
TCATCATAGATGGGCT-1_4	0	0	0	0	0	0	0	0	0	0	0	2.11062	1.229	0	Mv2
TCATCATGTGTACATC-1_4	0	0	0	0	0	0	0	0	0	0	2.79982	2.32874	0	0	Mv2
TCATCATTCACCCTTG-1_4	0	2.11874	0	0	0	0	0	0	0	0	1.23553	1.23553	0	0	Mv2
TCATGAGGTTACCCTC-1_4	0	0	0	0	0	0	1.38975	0	0	0	2.94881	1.38975	0	0	Mv2
TCATGCCAGAACCCGA-1_4	0	0	0	0	0	0	0	0	0	0	2.65456	2.02938	2.02938	0	Mv2
TCATGTTCATCCAATG-1_4	0	0	0	0	0	0	0	0	0	0	2.9398	2.41907	0	0	Mv2
TCATTGTCACGACAAG-1_4	0	1.08675	0	0	0	0	0	0	0	0	3.20176	2.18138	1.08675	0	Mv2
TCATTTGTCGTTCGCT-1_4	0	1.22237	0	0	0	0	0	0	0	0	1.22237	1.7562	0	0	Mv2
[truncated: 13,861 more rows]

## Sheet: Supplementary Figure 2b
Supplementary Figure 2b
cell	Nfix	Ncam2	Nqo1	Acsm4	Calb2	Dlg2	Cd36	Tshz1	Cd55	cluster
AAACCCACACCGTACG-1_1	0	0	2.56016	2.82833	0	0	0	0	0	Dorsal
AAAGGGCTCGCGTGCA-1_1	0.947124	0	2.91023	0	0.947124	0	0	0	0	Dorsal
AAATGGACATAACGGG-1_1	0	0	2.87185	1.88047	0	0	0	0	1.5485	Dorsal
AACAAGATCACCTCGT-1_1	0	0	2.83185	2.11169	0	0.897081	0	0	0	Dorsal
AACCATGTCACTGAAC-1_1	1.33654	0	2.50335	2.24257	0	0	0	0	0	Dorsal
AACCCAATCTAAGCGT-1_1	0	0	3.47231	0	0	0	0	0	0	Dorsal
AACCTTTGTGCGAGTA-1_1	0	0	3.98314	1.68463	0	0.901577	0	0	0.901577	Dorsal
AACGGGAAGAATTCAG-1_1	0	0	4.29312	1.68183	1.1593	0	0	0	2.02328	Dorsal
AACGTCAGTGGTAACG-1_1	0	0	1.87305	1.32284	0	0	0	0	0	Dorsal
AAGAACATCACGACTA-1_1	0	0	3.88906	1.56419	0.81519	0	0	0	0	Dorsal
AAGAACATCTTCCTAA-1_1	1.03986	0	3.62638	1.53851	1.86972	0	0	0	0	Dorsal
AAGACAAAGGGTCACA-1_1	0	0	3.59294	1.93009	0	0.905245	0	0	0	Dorsal
AAGACTCAGAGTGTTA-1_1	0	0	2.39608	1.09728	1.9442	1.60784	0	0	0	Dorsal
AAGACTCTCCCTCGAT-1_1	0	0	2.9378	0	0	0.864976	0	0.864976	0.864976	Dorsal
AAGACTCTCTAGGAAA-1_1	0	0	2.26045	2.77433	0	0	0	0	0	Dorsal
AAGCCATAGGACTTCT-1_1	0	0	3.10197	0.968499	0	0	1.45114	0	0	Dorsal
AAGTACCAGCATCCTA-1_1	0	0	3.38445	1.31223	0	0.857483	0	0.857483	0	Dorsal
AAGTACCTCTCAGGCG-1_1	0	0	3.36976	1.67123	0	0	0	0	0	Dorsal
AATCACGAGGGTAGCT-1_1	0	0	3.48221	2.67508	0	1.70557	0	0	0	Dorsal
AATCACGTCAGCTGTA-1_1	0	0	2.08348	2.71235	0	0	0	0	0	Dorsal
AATCGTGCAGGTGTTT-1_1	0	0	3.23203	0	0	0	0	0	0	Dorsal
AATCGTGTCTGATGGT-1_1	0	0	3.7355	2.68351	0	1.18562	0	0	0	Dorsal
AATGACCAGAGCCTGA-1_1	0	0	3.86082	0.936151	0	0	0	1.41106	1.41106	Dorsal
AATGGAATCCACGGAC-1_1	0	0	3.02598	1.45139	1.45139	0	0	0	0	Dorsal
AATTCCTAGGGAGAAT-1_1	0	0	3.38927	1.99679	0	0	0	0	0	Dorsal
ACAAGCTTCCCAATAG-1_1	0	0	3.16149	2.73343	0	0	0	0	0	Dorsal
ACACAGTCAATAACCC-1_1	0	0	3.34415	0.996404	0	0.996404	0	0	0.996404	Dorsal
ACCAACAAGAGAATCT-1_1	0	0	3.42316	0	0	2.38773	0	0	0	Dorsal
ACCAACAGTGCGCTCA-1_1	0	0	1.00908	2.43873	0	1.00908	0	0	0	Dorsal
ACCATTTGTGAATTAG-1_1	0	0	3.74341	2.47259	0	0	0	0	1.15392	Dorsal
ACCATTTTCACTCACC-1_1	0	0	2.82889	2.19315	0	1.09555	0	0	0	Dorsal
ACCATTTTCCACTTCG-1_1	0	0	3.62021	0.812391	0	0	0	0	0	Dorsal
ACCTACCAGCTACTAC-1_1	0	0	3.49884	2.40008	0	1.10021	0	0	1.61136	Dorsal
ACCTACCGTTATCTGG-1_1	0	0	3.03254	1.68433	0	1.16141	0	0	0	Dorsal
ACCTGTCCAGAGATTA-1_1	1.06237	1.06237	0	1.89907	0	1.06237	0	0	0	Dorsal
ACGATCACAGGTGGAT-1_1	0	0	3.86002	0	0	0	0	0	1.23709	Dorsal
ACGATCAGTCCCAAAT-1_1	0	0	2.92973	1.16793	0	0	0	0	0	Dorsal
ACGGAAGAGTCGAAGC-1_1	0	0	3.6278	1.9608	2.31821	0	0	0	0	Dorsal
ACGGAAGCATTCTCTA-1_1	0	0	2.43355	2.43355	0	0	0	0	0	Dorsal
ACGGTTAAGTGAGTTA-1_1	0	0	1.95696	2.20868	0	0	0	0	0	Dorsal
ACTATCTAGAATCGAT-1_1	0	0	2.7469	1.92245	2.27794	0	0	0	0	Dorsal
ACTATCTTCCTTGGAA-1_1	0	0	3.17954	2.16085	0	0	0	0	0	Dorsal
ACTCCCAAGACGCATG-1_1	0	0	2.63428	1.27722	0	0	0	0	0	Dorsal
ACTCTCGCAGCTCATA-1_1	0	0	3.93733	1.95073	0	0	0	0	2.71329	Dorsal
ACTGATGTCGATTCCC-1_1	0	0	4.04423	1.94694	0	1.09941	0	0	0	Dorsal
ACTGCAACAAGCCCAC-1_1	0	0	3.68975	2.09152	0	0	0	0	0	Dorsal
ACTGTCCTCGACGATT-1_1	0	0	2.87011	0	0	0	0	0	0	Dorsal
ACTTAGGCAGAACTCT-1_1	0	0	3.31766	2.33297	0.845777	0.845777	0	0	1.29735	Dorsal
ACTTAGGGTGTCGCTG-1_1	0	0	3.38153	1.21431	0	0	0	0	0	Dorsal
ACTTTGTAGACCAGAC-1_1	0	0	3.28953	2.12586	0	0	0	0	0	Dorsal
ACTTTGTAGCAATTCC-1_1	0	0	2.96961	1.96871	0	0	0	0	0	Dorsal
AGAAATGGTGACTGAG-1_1	0	0	2.46526	2.00955	0	0	0	0	0	Dorsal
AGAAATGTCGTAACTG-1_1	0	0	3.79008	2.06959	0	1.00445	0	0	0	Dorsal
AGAAGCGTCGCTGCGA-1_1	0	0	2.09495	2.45853	0	0	0	0	0	Dorsal
AGACAAACATAGTCGT-1_1	0	1.10223	3.14067	2.20204	0	0	0	0	1.10223	Dorsal
AGACCATTCCCATAGA-1_1	0	0	3.17391	2.15566	0	0	0	0	0	Dorsal
AGAGAGCCACGCAGTC-1_1	2.28862	0	2.6597	1.16793	0	0	0	0	1.16793	Dorsal
AGAGCAGTCAGAGCAG-1_1	0	0	3.5888	1.36929	1.92645	0	0	0	0	Dorsal
AGATAGACAACATCGT-1_1	0	0	3.11307	1.52206	0	0	0	1.22017	1.75363	Dorsal
AGATCCACACAGCATT-1_1	0	0	3.60377	1.54689	1.54689	0	0	0	1.24259	Dorsal
AGCATCATCAACCGAT-1_1	0	0	2.5587	1.85906	2.14999	0	0	0	0	Dorsal
AGCCAGCAGGTACAAT-1_1	0	0	3.72742	1.58186	0	0	0	0	0	Dorsal
AGCCAGCGTGAATATG-1_1	0	0	3.88402	2.39065	0	0	0	0	0	Dorsal
AGCGCCACAAGCAATA-1_1	0	0	3.07468	2.28716	0	0	0	0	0.906035	Dorsal
AGCGTATTCAGTCCGG-1_1	0	0	2.81194	1.73917	0	0.941651	0	0	0	Dorsal
AGCTACACAGTTGAAA-1_1	0	0	3.34044	1.3927	1.95323	0	0	0	0	Dorsal
AGCTCAAAGACGAGCT-1_1	0	0	0.864976	2.69121	0	0.864976	0	0	0	Dorsal
AGGAAATCAGCTGAGA-1_1	0	0	3.45765	1.68487	0	0	0	0	0	Dorsal
AGGAATACACGTCTCT-1_1	0	0	3.42217	1.65512	0	0	0	0	0	Dorsal
AGGAATATCACGTCCT-1_1	0	0	0.864817	1.32153	2.06342	0	0	0.864817	0	Dorsal
AGGACTTGTCACTCTC-1_1	0	0	1.71897	1.71897	1.1907	0	0	0	0	Dorsal
AGGACTTTCTATTCGT-1_1	0	0	4.13667	2.74037	0	1.53108	0	1.53108	0	Dorsal
AGGAGGTAGCTTCATG-1_1	0.827169	0	2.00609	0.827169	0	0.827169	0	0	0	Dorsal
AGGATCTCAGGGATAC-1_1	0.961658	0	1.44269	1.44269	0	0	0	0	0	Dorsal
AGGATCTTCATGCAGT-1_1	0	0	3.49861	1.56295	1.06002	0	0	0	0	Dorsal
AGGGCTCCATAGAAAC-1_1	0	0	1.84748	2.60038	0	0	0	0	0	Dorsal
AGGGTGATCTAGGAAA-1_1	0	0	4.14549	0	0	1.37611	0	0	0	Dorsal
AGGTCATGTATCGCTA-1_1	0	0	3.52113	1.86725	1.86725	0	0	0	0	Dorsal
AGGTCATGTGAGATCG-1_1	0	0	3.13735	2.12197	0	0	0	0	0	Dorsal
AGGTGTTCATCCGTTC-1_1	0	0	2.82871	1.43144	0	0	0	0	0	Dorsal
AGTAACCCAAATGGAT-1_1	0	0	3.00492	1.07106	0	0	0	0	1.07106	Dorsal
AGTACCATCCTTCTTC-1_1	1.34792	0	3.33468	1.34792	0	0.88571	0	0	0	Dorsal
AGTCAACTCAAATAGG-1_1	0	0	2.85455	1.03621	1.86494	1.53407	0	0	0	Dorsal
AGTCACACAATACCCA-1_1	0	0	3.48746	1.71	0	0	0	0	0	Dorsal
AGTGCCGCAAGATGGC-1_1	0	0	3.9035	2.65661	0	0	0	0	0	Dorsal
AGTGCCGTCCGTATGA-1_1	0	0	4.04049	1.63654	0	0	0	0	1.97492	Dorsal
AGTTCGAGTGAGAACC-1_1	0	0	2.41211	1.80479	0	0	0	0	0	Dorsal
ATACCTTAGCCATTGT-1_1	0	0	2.76951	1.66235	0	0	0	0	0	Dorsal
ATACCTTTCTTGGTCC-1_1	0	0	2.96473	2.16825	0	0.67695	0	0.67695	0	Dorsal
ATCACGACACGTGAGA-1_1	0	0	3.04214	0	0	0	0	0	0	Dorsal
ATCATTCAGTTTCTTC-1_1	1.40014	0	2.69131	1.40014	0	0	0	0	0	Dorsal
ATCCATTAGGTTTACC-1_1	0	0	4.07055	1.63189	0	0	0	0	1.11736	Dorsal
ATCCATTAGTGAGTGC-1_1	0	0	3.33651	2.144	0.918969	0	0	0	0	Dorsal
ATCCATTCAAAGTGTA-1_1	0	0	3.40493	1.76679	0	0	0	0	0	Dorsal
ATCCCTGAGCCTCCAG-1_1	0	0	2.65746	1.06274	0	1.06274	0	0	0	Dorsal
ATCCCTGTCGAAGAAT-1_1	0	0	3.22339	1.49172	0	0	0	0	0	Dorsal
ATCGATGCAATCTCGA-1_1	0	0	2.52887	2.32547	0	0	0	0	0	Dorsal
ATCGCCTCAAAGCTAA-1_1	0	0	3.54554	1.20035	0	0	0	0	2.33069	Dorsal
ATCGCCTCATGATGCT-1_1	0	0	2.38276	1.93165	0	1.08754	0	0	0	Dorsal
ATCGGATGTGGTATGG-1_1	0	0	4.32999	2.1394	2.39721	0	0	0	0	Dorsal
ATCGTAGAGTCCTGCG-1_1	0	1.36667	3.19369	1.36667	0	0	0	0	0	Dorsal
ATCGTAGCAGCGTGAA-1_1	0	0	3.63939	1.90254	0	0	0	0	0	Dorsal
ATCGTCCAGAATTCAG-1_1	1.48719	0	3.81816	2.06043	0	0	0	0	0	Dorsal
ATCGTGAGTACCTGTA-1_1	0	0	2.68993	1.87061	0	0	0	0	0	Dorsal
ATGAGTCTCCTAGAGT-1_1	0	0	2.76373	1.93781	0	0	0	1.37921	1.37921	Dorsal
ATGCCTCCACAACATC-1_1	0	0	3.63106	2.00037	0	0.954724	0	0	0	Dorsal
ATGCCTCGTCACGACC-1_1	0	0	3.88105	1.14993	0	1.14993	0	0	2.01142	Dorsal
ATGGAGGAGGATATAC-1_1	0	0	3.52007	1.20655	2.08266	0	0	0	1.20655	Dorsal
ATGGTTGAGGAGATAG-1_1	0	0	3.32302	2.0394	1.17207	0	0	0	0	Dorsal
ATGGTTGTCGATACTG-1_1	1.18531	0	1.71261	1.48332	0	1.18531	0	0	0	Dorsal
ATGTCCCGTGTGATGG-1_1	0	0	3.05906	1.36125	0	0	0	0	0	Dorsal
ATTACTCCAGGGCTTC-1_1	0	0	1.6952	2.12977	3.14582	0	0	0	0	Dorsal
ATTATCCGTCAAACGG-1_1	0	0	3.37265	1.73917	1.73917	0	0	0	1.20786	Dorsal
ATTCACTAGGGTTGCA-1_1	0.749208	0	3.32388	1.69769	0	0	0	0	0	Dorsal
ATTCAGGCAGACTGCC-1_1	0	0	0	2.2625	0	0	0	0	0	Dorsal
ATTCCTAGTTTCACTT-1_1	0	0	3.19762	0	2.17756	0	0	0	0	Dorsal
ATTCTACCAACTCCAA-1_1	0	0	3.49972	2.45976	0	0	0	0	0	Dorsal
ATTCTACCATAGATGA-1_1	0	0	2.98197	2.68235	0	0.994147	0	0	0.994147	Dorsal
ATTTCACAGTGAGTGC-1_1	1.34319	0	3.55464	1.8965	2.51163	0	0	0	0	Dorsal
CAAAGAATCCTACTGC-1_1	2.2362	0	3.75627	0	0	1.98352	0	0	0	Dorsal
CAACAGTCAAGGTCGA-1_1	0	0	4.1093	1.09755	2.1958	0	0	0	1.09755	Dorsal
CAACAGTCACTTCATT-1_1	0	0	1.92595	2.54344	0	0	0	0	2.17652	Dorsal
CAACAGTTCTTGAGCA-1_1	0	0	3.28262	0.996836	0	0	0	0	0	Dorsal
CAACGATCACCTTCGT-1_1	0	0	2.55467	1.60054	0	0	0	0	0	Dorsal
CAACGGCAGCGCTGAA-1_1	0	0	3.26478	3.10465	0	0	0	0	0	Dorsal
CAATCGACATAACTCG-1_1	1.31941	0	3.43893	1.31941	0	0	0	0	0	Dorsal
CACAGATAGTCCTGCG-1_1	0	0	3.21123	2.26779	1.44615	0	0	0	0	Dorsal
CACAGATCATTGTAGC-1_1	1.287	0	3.30392	1.8316	0	1.287	0	1.287	0	Dorsal
CACAGGCCACAGGATG-1_1	0	0	2.35235	1.93786	0	0.783343	0	0	0	Dorsal
CACAGGCGTTGCTCAA-1_1	0	0	2.96895	2.07025	0	0	0	1.19663	0	Dorsal
CACATGAGTAAGTTAG-1_1	0	0	3.32723	0	0	0	0	0	0	Dorsal
CACCGTTGTCACAGAG-1_1	0	0	3.04672	1.40709	0	0	0	0	0	Dorsal
CAGATTGGTTGTGGAG-1_1	2.29971	0	1.94317	0	0	0	0	0	0	Dorsal
CAGCAGCAGTAGGGTC-1_1	0	0	2.55067	0	0	0	0	0	0	Dorsal
CAGGCCAAGAGTACCG-1_1	0	0	2.49739	1.88333	0	0.749091	0	0	0	Dorsal
CAGTTAGAGCGTTCAT-1_1	0	1.21133	0	1.21133	0	0	0	1.21133	0	Dorsal
CAGTTCCGTCATCAGT-1_1	0	0	2.87357	2.03862	0	0	0	0	1.46788	Dorsal
CATCCACAGCTTACGT-1_1	0	0	3.06642	2.54114	2.27938	1.68368	0	0.900882	0	Dorsal
CATCGTCGTTGCTCGG-1_1	0	0	3.50743	1.52515	2.46704	0	0	0	1.02887	Dorsal
CATGCGGCACACCGAC-1_1	0	0	3.46352	1.33809	0	0	0	0	0	Dorsal
CATGCGGGTACGATGG-1_1	0	0	3.01824	0	0	0	0	0	0	Dorsal
CATGCGGGTCACAGTT-1_1	0	0	2.51146	1.06027	0	0	0	0	0	Dorsal
CATTGAGAGGGACAGG-1_1	0	0	3.55684	2.20912	0	0	0	0	0	Dorsal
CCAATGATCACTGGTA-1_1	0	0	2.72647	2.55716	1.75087	0	0	0	0	Dorsal
CCAATTTGTTAACCTG-1_1	0	0	2.97815	1.90789	0	0	0	0	0	Dorsal
CCACAAACAATGTTGC-1_1	0	0	3.87867	1.39202	0	0.696969	0	0	2.20401	Dorsal
CCACACTGTTTAAGGA-1_1	0	0	3.58335	2.42412	1.97066	1.11791	0	0	0	Dorsal
CCACGTTCATACTTTC-1_1	0	0	3.34629	2.26714	1.35685	0	0	0	0	Dorsal
CCATCACAGTGAGTGC-1_1	1.10102	0	1.61232	2.71142	0	0	0	0	0	Dorsal
CCCAACTCAGAACCGA-1_1	0	0	2.54452	2.28267	0	0	0	0	0	Dorsal
CCCTTAGTCCTCAGAA-1_1	0	0	3.01578	2.63452	0	0.962058	0	0	0	Dorsal
CCGATGGTCCAACCGG-1_1	0	0	0	2.13086	2.3884	1.24531	0	0	0	Dorsal
CCGCAAGGTAGTCTGT-1_1	0	0	2.89812	1.77447	3.80832	0	0	0	0	Dorsal
CCGCAAGGTTGCAACT-1_1	1.0003	0	2.42609	1.0003	0	1.0003	0	0	0	Dorsal
CCGGGTAAGAGCATAT-1_1	0	0	1.67387	1.15259	1.67387	0	0	0	0	Dorsal
CCGGTAGGTTCGTGCG-1_1	0	0	2.87922	2.13616	0	0	0	0	0	Dorsal
CCGTAGGTCATTGGTG-1_1	0	0	3.92676	1.87593	0.652924	0	0	0	0	Dorsal
CCTAACCAGTAGATCA-1_1	0	0	3.08443	1.82677	0	0	0	0	0	Dorsal
CCTATCGGTGGACAGT-1_1	0	0	2.65887	2.03341	0	1.16732	0	1.16732	0	Dorsal
CCTCAACCACAAGCAG-1_1	0	0	3.61365	2.3514	0	0	0	1.06473	0	Dorsal
CCTCACAGTAACGTTC-1_1	0	0	3.22157	2.56754	2.40044	0	0	1.10048	0	Dorsal
CCTCACAGTCGCTTGG-1_1	0	0	3.26143	1.07492	1.58094	0	0	0	0	Dorsal
CCTCCTCTCCCTGGTT-1_1	0	0	3.76382	1.01331	0	0	0	0	0	Dorsal
CCTCTCCCATCTGTTT-1_1	0	0	3.31595	1.16702	0	0.744883	0	0	0	Dorsal
CCTCTCCGTCAAAGTA-1_1	1.36929	1.68618	0	0	0	1.68618	0	0	0	Dorsal
CCTGCATCATCAGCGC-1_1	0	0	3.87148	1.32588	0	0	0	0	1.87656	Dorsal
CCTGTTGAGAAGCGAA-1_1	0	0	2.86323	2.65426	2.65426	0	0	0	0	Dorsal
CCTTCAGAGTAGGGTC-1_1	0	0	3.57765	1.07594	0	0	0	0	1.58217	Dorsal
CGAAGTTAGATAGTCA-1_1	0	0	3.75023	2.40714	1.7029	0.752576	0	0	0.752576	Dorsal
CGAAGTTGTTGGGACA-1_1	0	0	3.86898	1.92595	0	0	0	0	0	Dorsal
CGAGAAGGTTTCCATT-1_1	0	0	3.16282	2.51111	0	2.25013	0	0	0	Dorsal
CGAGGAAAGAGGCGGA-1_1	0	0	2.82764	1.71279	0	0	0	0	0	Dorsal
CGAGTGCTCTGTCAGA-1_1	0	0	3.48856	2.05427	1.71093	0	0	0	0	Dorsal
CGAGTTAGTAACATGA-1_1	0	0	3.97827	1.68059	1.92059	0	0	0	1.68059	Dorsal
CGAGTTAGTGACACGA-1_1	0	0	2.0116	2.26527	0	1.15007	0	0	0	Dorsal
CGATCGGAGTAAGGGA-1_1	0	0	3.38283	1.42589	0	0	0	0	0	Dorsal
CGATCGGGTTGGAGAC-1_1	0	0	2.06282	2.26022	0	0	0	0	0	Dorsal
CGCATGGCAATAGGAT-1_1	0	0	0	1.5929	0	0	0	0	0	Dorsal
CGGAGAATCGCCACTT-1_1	0.965468	0	3.29644	2.21157	0	0	0	0	0	Dorsal
CGGCAGTTCTCTGCCA-1_1	0	0	2.63053	1.1464	0	0	0	0	0	Dorsal
CGGGTCATCCATTCGC-1_1	0	0	1.08636	1.93013	0	1.08636	0	0	0	Dorsal
CGGTCAGAGACATACA-1_1	0	0	2.65694	2.1486	0	0	0	0	0	Dorsal
CGGTCAGCAACGTTAC-1_1	0	0	3.40177	1.53194	0	1.53194	0	0	2.11073	Dorsal
CGTAATGCAGACACCC-1_1	0	0	0	1.96048	0	0.797757	0	0	0	Dorsal
CGTAGTAGTGGCTCTG-1_1	0	0	3.94807	1.53279	0	0	0	0	0	Dorsal
CGTCAAAGTCAGGCAA-1_1	0	0	1.78657	2.39223	0	1.24832	0	0	0	Dorsal
CGTCCATCACCCTAAA-1_1	0	0	3.50534	2.16203	0	0	0	0	0	Dorsal
CGTGATAGTCGTATTG-1_1	0	0	3.70022	0	0	0	0	0	2.27912	Dorsal
CGTGATATCTTCTGTA-1_1	0	0	3.53253	1.04557	2.12586	0	0	0	1.04557	Dorsal
CGTGCTTAGGCCTTGC-1_1	0	0	3.69617	0	0	0	0	0	0	Dorsal
CGTTAGAGTACTCAAC-1_1	0	0	2.46086	1.72135	0	0.928492	0	0	0	Dorsal
CGTTCTGGTGGTCCGT-1_1	0	0	3.50039	2.04037	0	1.3022	0	0	0.84959	Dorsal
CTACCCAAGAAACTAC-1_1	0	0	3.43496	2.52092	2.09802	0.887892	0	0	0	Dorsal
CTACCTGTCCATAGGT-1_1	0	0	3.07416	1.75114	0	0	0	0	0	Dorsal
CTACGGGAGGGACACT-1_1	0	0	2.96888	2.16285	0	0	0	0	0	Dorsal
CTACTATCAGAGATTA-1_1	0	0	2.70284	2.93915	0	0	0	0	0	Dorsal
CTAGACAAGTGAGTTA-1_1	0	0	1.76558	1.76558	0	1.76558	0	0	0	Dorsal
CTCAAGAGTGACTATC-1_1	0	0	1.53293	2.31049	0	1.03527	0	0	0	Dorsal
CTCAATTAGACTACGG-1_1	1.67528	2.27012	0	0	0	0	0	0	0	Dorsal
CTCAGGGAGGATACGC-1_1	1.22814	0	3.67979	2.10956	0	2.10956	0	0	0	Dorsal
CTCCATGGTAGGCTGA-1_1	0	0	3.86043	1.55157	0	0	0	0	2.76477	Dorsal
CTCCCAAGTTTCCATT-1_1	0	0	3.91476	1.90414	0	0	0	0	0	Dorsal
CTCCGATTCGTCAACA-1_1	0	0	3.15396	1.43606	1.75892	1.43606	0	0	0	Dorsal
CTCCGATTCTCAGTCC-1_1	0	0	3.32089	1.37751	0	0.687299	0	0	0	Dorsal
CTCCTTTAGCACAAAT-1_1	0.987968	0	0	2.54948	0	0	0	0	0	Dorsal
CTCGAGGGTAATGCTC-1_1	0	0	2.10575	2.36252	0	0	0	0	0	Dorsal
CTCTCAGCACCGCTAG-1_1	0	0	3.59199	2.43223	0	0	0	0	1.1239	Dorsal
CTGCAGGCACAAGGTG-1_1	0	0	1.46796	2.49606	0	1.17153	0	0	0.748327	Dorsal
CTGCCATTCCGCTAGG-1_1	0	0	3.25766	0	0	1.18531	0	1.18531	0	Dorsal
CTGCGAGAGAGATCGC-1_1	0	0	2.70437	1.73135	0.935869	0	0	0	0	Dorsal
CTGGTCTTCAAGAAAC-1_1	0	0	2.88914	1.53431	0	0	0	0	0	Dorsal
CTTACCGGTGGCTGCT-1_1	0	0	3.34418	1.86678	0	1.03762	0	1.03762	2.47947	Dorsal
CTTCCGAGTGTCATGT-1_1	0	0	3.20717	1.83557	0	0	0	0	0	Dorsal
CTTCCTTGTCCTGTTC-1_1	0	0	1.55391	0	0	0.807956	0	0	0	Dorsal
CTTCGGTTCGGCTTCT-1_1	0	0	3.15748	2.14051	0	0	0	0	0	Dorsal
CTTCTAACAGATCACT-1_1	0	0	1.36493	2.27689	0	1.36493	0	1.36493	0	Dorsal
CTTGAGAAGGTCACTT-1_1	0	0	3.19912	1.28435	1.28435	0	0	0	0	Dorsal
CTTGAGAGTCGCACGT-1_1	0	0	3.54066	1.46994	0	0	0	0	0	Dorsal
CTTGAGAGTTCCACGG-1_1	0	0	3.03397	0	2.50981	0	0	0	0	Dorsal
CTTTCGGGTATCTCTT-1_1	0	0	2.6356	1.27825	0	0	0	0	0	Dorsal
CTTTCGGTCAGAATAG-1_1	0	0	2.68533	3.12943	0	0.86133	0	0	0	Dorsal
GAACACTCAACCGCTG-1_1	0	0	1.88504	2.37737	2.23857	0	0	0	0	Dorsal
GAAGCCCCAAACCATC-1_1	0	0	1.26541	1.99624	0.820777	0	0	0	0	Dorsal
GAATAGAAGTCACTAC-1_1	0	0	2.5402	0	0	1.92295	0	0	0	Dorsal
GAATCACTCATTTGGG-1_1	0	0	3.67297	1.66074	0	0.884206	0	0.884206	0	Dorsal
GAATCGTAGTAGAGTT-1_1	0	0	2.49285	1.87914	0	0	0	0	0	Dorsal
GAATCGTTCATTCATC-1_1	0	0	2.93279	1.26413	1.26413	0	0	0	0	Dorsal
GACACGCTCGTGGGAA-1_1	0	0	3.34328	1.08209	1.08209	1.08209	0	0	0	Dorsal
GACCAATAGAATAACC-1_1	0	0	4.13239	1.56317	0	0.664483	0	0	1.06021	Dorsal
GACCAATAGGTATCTC-1_1	1.25419	0	3.26002	1.25419	0	0	0	0	0	Dorsal
GACGTTAGTCGAGTGA-1_1	0	0	3.20359	2.24453	0	0	0	0	0	Dorsal
GACTATGTCATAGAGA-1_1	0	0	3.69117	0	0	0	0	0	2.3047	Dorsal
GACTCAACATCTTAGG-1_1	0.98365	0	0	0	0	0.98365	0	0	0	Dorsal
GACTCAATCACGACTA-1_1	0	0	2.22751	2.03096	0	0	0	0	0	Dorsal
GACTCTCCACGGTGTC-1_1	0	0	2.87266	2.60365	0	0	0	0	0	Dorsal
GACTTCCGTGCATTAC-1_1	0	0	3.56452	2.40648	0	0	0	0	0	Dorsal
GAGACCCAGAGAGAAC-1_1	1.87796	0	1.04617	1.54617	0	0	0	0	0	Dorsal
GAGACTTAGCATCTTG-1_1	0	0	1.06225	2.34797	0	0	0	0	0	Dorsal
GAGACTTTCCATTGTT-1_1	0	0	3.51776	0	1.93832	1.37966	0	0	0	Dorsal
GAGACTTTCGTCTAAG-1_1	0	0	3.16156	1.56191	0	2.77705	0	1.56191	0	Dorsal
GAGAGGTGTCTACTGA-1_1	0	0	3.00428	1.57575	0	0	0	1.57575	0	Dorsal
GAGCCTGCATTCACAG-1_1	0	0	1.92312	1.08093	0	0	0	0	0	Dorsal
GAGGCCTGTGGGCTCT-1_1	0	0	3.42471	1.30867	0	0	0	0	0	Dorsal
GAGGGTAAGCATTGAA-1_1	0	0	3.54533	1.88836	0	0	0	0	0	Dorsal
GAGTCTACATAATCCG-1_1	0	0	2.6906	0.926921	0	0.926921	0	0	0	Dorsal
GAGTGAGCAATCTCGA-1_1	0	0	3.96289	0.92343	0	0	0	1.39521	0	Dorsal
GAGTGTTAGTGCGACA-1_1	0	0	3.52875	1.745	1.98804	0	0	0	0	Dorsal
GAGTTTGCAGTCTACA-1_1	0	0	3.24438	0	0	0	0	0	0	Dorsal
GATAGCTAGGGTGAGG-1_1	0	0	3.69826	2.25761	0	0	0	0	0	Dorsal
GCAACATGTCGTTATG-1_1	0	0	1.84247	0	0	0	0	0	0	Dorsal
GCAACCGAGCCGTAAG-1_1	0	0	3.37249	2.41919	0	0	0	0	0	Dorsal
GCAACCGTCGTTCTCG-1_1	0	0	3.33676	0	0	1.47955	0	0	0	Dorsal
GCACATAAGGAAGAAC-1_1	0	0	2.99682	1.86172	0	1.86172	0	0	0	Dorsal
GCACATAAGTAACCTC-1_1	0	0	3.24837	2.52966	0	0.974519	0	0	0	Dorsal
GCACATAAGTGGAAGA-1_1	0	0	3.59298	1.55186	0	0	0	0	1.05086	Dorsal
GCACGTGGTTAGGGTG-1_1	0	0	1.99771	2.45275	0	0	0	0	0	Dorsal
GCACTAATCACTCGAA-1_1	0	0	2.74663	1.36558	0	0	0	0	0	Dorsal
GCAGCCAAGCAAGGAA-1_1	0	0	3.58718	2.38297	1.6517	0	0	0	0	Dorsal
GCAGGCTCAGCTTTGA-1_1	0	0	3.1032	0	1.51399	0	0	1.01972	1.01972	Dorsal
GCATCGGGTGCCCGTA-1_1	0	0	0	0	0	0	0	0	0	Dorsal
GCATTAGAGCCGTCGT-1_1	0	0	3.1972	1.6863	1.6863	0.902796	0	0	0	Dorsal
GCCAGGTTCTCTCGAC-1_1	0	0	1.99295	0	0	1.99295	0	0	0	Dorsal
GCCATTCGTCACTAGT-1_1	0	0	3.52262	1.45566	0	0	0	0	0	Dorsal
GCGGAAAGTGGTTTAC-1_1	0	0	3.56938	2.06673	0	1.49278	0	0	0	Dorsal
GCGGATCAGACCAACG-1_1	0	0	0	1.86402	0	1.03551	0	0	0	Dorsal
GCGTGCATCCGTACGG-1_1	0	0	2.5554	1.7493	0	0	0	0	0	Dorsal
GCTACCTCACTAGAGG-1_1	0	0	3.5928	2.36434	0	2.00481	0	1.43802	0	Dorsal
GGAACCCTCAAGCTGT-1_1	0	0	2.85532	2.85532	0	0	0	0	0	Dorsal
GGAAGTGGTTCGAACT-1_1	0	0.712493	2.11306	1.12432	0	0.712493	0	0	0.712493	Dorsal
GGAATGGAGTGGCAGT-1_1	0	0	2.60019	2.60019	1.12418	0	0	0	0	Dorsal
GGAGAACAGCCTTTGA-1_1	0	0	3.72112	1.70091	0	0	0	0.91348	1.70091	Dorsal
GGAGCAAAGCGGACAT-1_1	0	0	3.09836	0	0	1.20934	0	0	0	Dorsal
GGCAGTCGTTGCTGAT-1_1	0	0	3.04815	1.61248	1.10115	0	0	0	0	Dorsal
GGCGTCACAGTCACGC-1_1	0	0	3.40493	1.76679	0	0	0	0	0	Dorsal
GGCGTCATCAGGACAG-1_1	0	0	3.23236	1.82706	0	0	0	0	0	Dorsal
GGCTTTCAGACGACTG-1_1	0	0	3.60112	2.01221	0	0	0	0	0	Dorsal
GGGAAGTCAGGACGAT-1_1	1.72938	0	0	2.07389	0	0	0	0	0	Dorsal
GGGCGTTAGGGAGATA-1_1	0	0	2.99606	1.8031	0	0	0	0	0	Dorsal
GGGCTCACACAGAAGC-1_1	0	0	3.38217	1.70287	2.56283	0	0	0	0	Dorsal
GGGCTCAGTAGTTAGA-1_1	0	0	3.42495	2.68903	0	0	0	0	0	Dorsal
GGGCTCAGTATACAGA-1_1	0	0	3.64762	0	0	0	0	0	0	Dorsal
GGGTATTGTCGTATGT-1_1	0	0	3.31803	1.56879	0	0	0	0	0	Dorsal
GGGTCTGCACTTGACA-1_1	0	0	2.95396	0	0	0	0	0	0	Dorsal
GGGTCTGCAGTGAGCA-1_1	0	0	3.28446	1.76091	0	0	0	0	2.00467	Dorsal
GGGTTATGTCATAACC-1_1	0	0	3.00739	1.57834	1.57834	0	0	0	0	Dorsal
GGTAACTAGCGTGCTC-1_1	0	0	2.59272	2.86152	0	0	0	1.63355	0	Dorsal
GGTAACTGTAAGGAGA-1_1	0	0	3.60607	1.09529	2.39336	0	0	0	1.09529	Dorsal
GGTGGCTGTCAGCTTA-1_1	0	0	2.92973	2.6597	0	0	0	0	0	Dorsal
GGTGTCGCACGGCCAT-1_1	0	0	3.17035	2.66869	0	0	0	0	0	Dorsal
GGTGTCGCAGGAATCG-1_1	0	0	2.80347	1.81926	0	0	0	0	0	Dorsal
GGTTAACCAAATTAGG-1_1	0	0	3.6462	0	0	0	0	0	1.63854	Dorsal
GGTTAACGTGAAAGTT-1_1	0	0	3.41499	1.45126	0	0.9686	0	0	0.9686	Dorsal
GGTTCTCAGTCATTGC-1_1	0	0	3.45756	0.962358	0	0	0	0	0	Dorsal
GTAACACCAACCCGCA-1_1	0	0	1.65993	1.99991	0	1.14086	0	0	0	Dorsal
GTAAGTCGTATCTTCT-1_1	0	0	3.80033	1.31701	0	0	0	0	0	Dorsal
GTAAGTCGTTCTCCAC-1_1	0	0	3.50631	2.32589	0	0	0	0	0	Dorsal
GTACAACAGCCTGAAG-1_1	0	0	2.38945	2.65395	2.38945	0	0	0	0	Dorsal
GTAGAGGAGTACGTCT-1_1	0	0	3.20533	1.85287	0	0	0	0	1.14779	Dorsal
GTCAAACAGGTGCTAG-1_1	0	0	3.60419	1.98913	0	0	0	0	1.13239	Dorsal
GTCACGGCACACTTAG-1_1	0	0	2.69304	2.26284	2.06537	0	0	0	0	Dorsal
GTCACTCAGTCGAAGC-1_1	1.40268	0	2.46226	0.929419	0	0	0	0	0	Dorsal
GTCATGAGTGGCTCTG-1_1	0	0	3.20057	1.53094	0	1.03363	0	0	1.03363	Dorsal
GTCATTTAGTTTAGGA-1_1	0	0	3.81664	1.3771	0	0	0	0.908944	0.908944	Dorsal
GTCCACTGTACAGTAA-1_1	0	0	3.15681	1.70458	1.94574	0	0	0	0.916171	Dorsal
GTCCACTGTCTTACTT-1_1	0	0	2.96445	1.54262	0	1.04324	0	0	0	Dorsal
GTCCACTTCTCACTCG-1_1	0	0	3.31306	2.08672	0	1.51055	0	0	0	Dorsal
GTCCTCAAGCTGAAGC-1_1	0	0	3.49984	1.40072	0	0	0	1.40072	1.40072	Dorsal
GTCTACCGTCTTAGTG-1_1	1.63954	0	3.17139	1.63954	0	0	0	0	0	Dorsal
GTCTGTCTCCGTATGA-1_1	0	0	3.60998	2.38035	0	0	0	0	0	Dorsal
GTGACGCCATCTTCGC-1_1	0	0	3.75516	0	0	2.55925	0	0	0	Dorsal
GTGCAGCCAAACACCT-1_1	0	0	3.13822	1.87422	0	0	0	0	0	Dorsal
GTGCAGCGTTGCCGAC-1_1	0.819355	0	2.51941	0.819355	0.819355	1.26358	0	1.26358	0	Dorsal
GTGGAGAGTCCGCAGT-1_1	0	0	2.94979	1.27703	0	0	0	0	0	Dorsal
GTGGTTAAGCCTCTGG-1_1	0	0	3.09435	1.07011	0	1.07011	0	0	0	Dorsal
GTGGTTAAGTTCCAGT-1_1	0	0	2.92959	1.59692	0	0	0	0	0	Dorsal
GTGTAACCAGTTGTTG-1_1	0	0	3.04431	1.69441	0	1.16992	0	0	0	Dorsal
GTGTTAGCAGTAGAAT-1_1	0	0	3.64918	2.45942	0	0	0	0	0	Dorsal
GTTACCCGTCTCCCTA-1_1	0	0	2.61317	2.12521	0	0.719555	0	0	0	Dorsal
GTTCATTGTCGCCTAG-1_1	0	0	2.51607	1.9006	0	0.88479	0	0	0	Dorsal
GTTGAACAGCATGCGA-1_1	0	0	2.24017	1.472	0	0.985436	0	0	0	Dorsal
GTTGAACTCACAGTGT-1_1	0	0	3.19046	1.69342	0	0	0	0.746455	0	Dorsal
GTTGTAGGTTTCGATG-1_1	0	0	2.76774	2.33472	0	1.05268	0	0	0	Dorsal
GTTTGGAGTGTCACAT-1_1	0	0	2.72409	1.02256	0	0	0	0	0	Dorsal
TAACCAGTCCTAGCGG-1_1	0	0	3.23397	2.57947	2.21121	0	0	0	0	Dorsal
TAACGACTCACCTTGC-1_1	0.782183	0	3.83032	1.51704	0	0.782183	0	0	0	Dorsal
TAAGCACAGTATTCCG-1_1	0	0	3.76873	1.34069	2.50852	0	0	0	0	Dorsal
TAATCTCCACTCATAG-1_1	0	0	2.87921	1.58452	0	0.829566	0	0	0	Dorsal
TACCCACTCCCATAGA-1_1	0	0	2.58615	2.58615	0	0	0	0	0	Dorsal
TACGGGCCAGGCTTGC-1_1	0	0	2.31722	1.87003	0	2.11842	0	0	0	Dorsal
TACGGGCGTCACTACA-1_1	0	0	3.97968	1.79176	0	0	0	0	0	Dorsal
TACTGCCCATGTGACT-1_1	0	0	3.29989	1.10142	1.10142	0	0	0	0	Dorsal
TACTTGTTCTGAGGTT-1_1	0	0	0	1.79657	0	0	0	0	0	Dorsal
TAGACCAAGTCTGTAC-1_1	0	0	4.19634	1.86463	0	0	0	0	1.53379	Dorsal
TAGACTGAGTGACCTT-1_1	0	0.978129	0	1.78816	0	0	0	0	0	Dorsal
TAGACTGCAGACATCT-1_1	1.27517	1.07653	2.63164	0	0	0.497636	0	0.497636	1.07653	Dorsal
TAGAGTCAGGAGCAAA-1_1	0	0	3.48912	0	0	2.08656	0	0	0	Dorsal
TAGAGTCCACCCAAGC-1_1	0	0	2.54867	1.59535	2.18156	0	0	0	0	Dorsal
TAGGAGGAGCCAAGCA-1_1	0	0	3.08543	2.0743	0	0	0	0	0	Dorsal
TAGGAGGAGGCCTTGC-1_1	0	0	2.62395	1.86894	0	0	0	0	0	Dorsal
TAGTGCAAGCGGATCA-1_1	0	0	2.3066	2.56907	0	0	0	0	0	Dorsal
TATCCTAGTTGGGTAG-1_1	0	0	2.32003	2.12116	0	0	0	0	0	Dorsal
TATCCTATCACATACG-1_1	0	0	3.88266	1.60196	0	0	0	0	1.60196	Dorsal
TATCTGTGTCGGCTAC-1_1	0	0	0	2.41591	0	0	0	0	0	Dorsal
TATCTTGTCGTTCCCA-1_1	0	0	0.870264	2.07162	0	0	0	0	0.870264	Dorsal
TATGTTCCAACGGGTA-1_1	0	0	3.18269	1.23337	0	0	0	0	0	Dorsal
TCAATCTAGGGCCCTT-1_1	0.986173	0	2.78059	2.40566	0	0.986173	0	0	0	Dorsal
TCACAAGCACCCTAGG-1_1	0	0	2.95415	1.10546	0	0	0	0	0	Dorsal
TCACGGGCAATCGCAT-1_1	0	0	2.86195	1.04128	0	0	0	0	0	Dorsal
TCAGCCTGTATGACAA-1_1	0	0	2.91622	0.951005	0	0.951005	0	0	1.4295	Dorsal
TCAGGTAGTCCTATAG-1_1	0	0	3.18929	1.46429	0	1.46429	0	0	0	Dorsal
TCATACTCAGCAGTTT-1_1	0	0	3.4688	1.92146	0	0	0	0	0	Dorsal
TCATGCCCAACTCGAT-1_1	0	0.520447	2.96708	1.1146	0	0.520447	0	0	0	Dorsal
TCCCACACATCTTTCA-1_1	0	0	2.6591	2.36656	0	1.22823	0	0.791899	0	Dorsal
TCCCAGTGTAGAATAC-1_1	0	0	3.42974	2.94028	0	1.383	0	0	0	Dorsal
TCCTAATGTAGTACGG-1_1	0	0	3.64788	2.19865	0	0	0	0	1.30045	Dorsal
TCCTCCCAGTCTGTAC-1_1	0	0	3.50358	1.78492	0	1.2469	0	0	0	Dorsal
TCCTCCCCAATACGCT-1_1	0	0	3.25125	0	0	0	0	0	0	Dorsal
TCCTCTTAGAAAGCGA-1_1	0.812601	0	1.98359	1.56052	0	0	0	0	0	Dorsal
TCCTGCATCCAGTGTA-1_1	0.837143	0	3.20176	2.02139	0	0	0	0	0	Dorsal
TCCTTCTCATCTCAAG-1_1	0	0	1.91674	2.11003	0	0.895964	0	0	0	Dorsal
TCCTTTCAGCACCGAA-1_1	0	0	3.07322	1.48958	0	0	0	0.763178	0.763178	Dorsal
TCCTTTCCATAGCACT-1_1	0	0	3.33687	1.70871	0	0	0	0	0.756335	Dorsal
TCGAAGTTCATTTGCT-1_1	0	0	1.44491	1.44491	0	0	0	0	0	Dorsal
TCGACCTCATGCGTGC-1_1	0	0	3.14214	1.16793	0	0	0	0	0	Dorsal
TCGACCTTCGCTAATG-1_1	0	0	2.34319	2.65185	0	0	0	0	0	Dorsal
TCGCAGGCATTCCTAT-1_1	0	0	3.66916	1.06848	0	0	0	0	1.907	Dorsal
TCGGGCATCACTGGTA-1_1	0	0	3.40752	1.96646	1.4043	0.93072	0	0	0	Dorsal
TCGTGGGTCACATACG-1_1	0	0	3.02434	1.88622	0	0	0	0	0	Dorsal
TCTATACAGATAGTCA-1_1	1.11363	0	1.96518	2.2172	0	1.11363	0	0	0	Dorsal
TCTCAGCCAGCATGCC-1_1	0	0	3.58425	2.35637	0	0	0	0	0	Dorsal
TCTTGCGAGGTACTGG-1_1	0	0	3.48667	0	0	0	0	0	1.09186	Dorsal
TGAATGCAGGATACCG-1_1	0	0	3.54759	0	0	0	0	0.957881	0	Dorsal
TGAATGCTCACCTTGC-1_1	0	0	2.5868	1.50643	0	1.01353	0	0	0	Dorsal
TGACAGTGTCATGACT-1_1	0	0	3.30081	1.7495	0	0	0	0	0	Dorsal
TGACAGTTCCAACCGG-1_1	0	0	3.4547	0.994254	0	0.994254	0	0.994254	1.48283	Dorsal
TGACCCTAGAGCCGAT-1_1	0	0	1.86802	2.31508	0	0	0	0	0	Dorsal
TGACGCGAGATCCAAA-1_1	0	0	3.60463	1.89425	0	0	0	0	1.56131	Dorsal
TGACGCGCAGCAGGAT-1_1	0	0	1.6754	2.73888	0	0	0	0.89485	0	Dorsal
TGACTCCCATCAGCAT-1_1	0	0	0	2.46638	0	2.30089	0	0	0	Dorsal
TGACTCCTCGAAGCAG-1_1	0	0	2.32868	1.54879	0	1.04833	0	0	1.04833	Dorsal
TGAGACTAGTTTCTTC-1_1	0	0	4.18923	1.907	1.06848	0	0	0	2.15684	Dorsal
TGAGCATCAACGATCT-1_1	0	0	3.6149	2.16859	0	1.27592	0	0	0	Dorsal
TGAGGAGTCACTTGTT-1_1	0	0	3.37237	2.16063	0	0	0	0	0	Dorsal
TGAGGAGTCTGCGGAC-1_1	0	0	1.94935	2.30619	0	1.94935	0	0	0	Dorsal
TGATCTTGTGGGACAT-1_1	0	0	3.73576	2.1741	0	0	0	0	0	Dorsal
TGATTTCGTATCGGTT-1_1	0	0	3.37911	0	0	0	0	0	0	Dorsal
TGCAGATAGTGCAGCA-1_1	0	0	4.23036	1.44121	0	0	0	0	0	Dorsal
TGCAGTAAGGGCATGT-1_1	0	0	3.87032	1.1124	0	0	0	1.1124	0	Dorsal
TGCATCCTCGCTGTCT-1_1	0	0	2.10482	1.67211	0	1.35642	0	0	1.35642	Dorsal
TGCCGAGCAGTCTACA-1_1	0	0	3.59917	2.46625	0	0	0	0	0	Dorsal
TGCGACGCAGGTCAGA-1_1	0	0	0	1.52712	2.46935	1.03049	0	0	0	Dorsal
TGCGGCACATCGATCA-1_1	0	0	3.27854	0	0	0	0	0	0.917162	Dorsal
TGCGGGTTCTCGCGTT-1_1	0	0	3.47231	1.79072	0	0	0	0	0	Dorsal
TGCTCGTAGTTTGGCT-1_1	0	0	2.8595	0	0	0	0	0	0	Dorsal
TGCTGAAAGCCTGAGA-1_1	0	0	3.56582	1.93522	0	0.781668	0	0	0	Dorsal
TGGATCACAAGACAAT-1_1	2.39767	0	2.91753	1.25258	2.39767	1.25258	0	0	0	Dorsal
TGGATGTCATTGACCA-1_1	0	0	3.24314	2.0429	0	0	0	0	0	Dorsal
TGGGAAGGTGGGCTTC-1_1	0	0	3.49741	1.47512	0	0.987968	0	0	0	Dorsal
TGGGAGAGTCAAAGCG-1_1	0	0	3.59682	2.28955	0	0	0	0	0	Dorsal
TGGTACAAGGTTAGTA-1_1	0	0	3.73528	2.4977	0	0	0	1.0505	0	Dorsal
TGTCAGAAGAGGATCC-1_1	0	0	3.08503	2.60423	0	0	0	0	0	Dorsal
TGTCAGAGTTGAGGAC-1_1	0	0	3.52623	1.21099	0	0	0	0	0	Dorsal
TGTCCACAGGCCACTC-1_1	0	0	3.0019	1.00742	0	0	0	0	0	Dorsal
TGTCCACCAGCTACAT-1_1	0	0	3.68437	2.80505	1.27759	0	0	0	0	Dorsal
TGTCCACGTGACACGA-1_1	0	0	2.14516	1.79657	0	1.79657	0	0	0	Dorsal
TGTGAGTAGTAGCATA-1_1	0.923247	0	2.68492	2.45291	0	0.923247	0	0	0	Dorsal
TGTGCGGAGCAGTAAT-1_1	0	0	2.76472	1.99807	0	1.13942	0	0	0	Dorsal
TGTGGCGCATTGCTTT-1_1	0	0	2.32422	2.06864	0	0	0	0	0	Dorsal
TGTGTGAAGCGATCGA-1_1	0	0	2.81958	2.18435	0	0	0	0	0	Dorsal
TGTTCTATCCGACAGC-1_1	0.875049	0	3.02461	2.07881	0	0	0	0.875049	1.64808	Dorsal
TGTTGGACACCCTATC-1_1	0	0	3.68385	1.11254	0	1.11254	0	0	0	Dorsal
TTAATCCTCCTTACCG-1_1	0	0	0	1.67001	0	0	0	0	0	Dorsal
TTACAGGGTCACTCTC-1_1	0	0	2.98498	1.91403	0	0	0	0	0	Dorsal
TTACAGGTCGTCAAAC-1_1	0	0	0	2.51595	0.965267	0.965267	0	0	0	Dorsal
TTACCGCTCGTTAGAC-1_1	0	0	2.89433	1.90068	0	1.06361	0	0	0	Dorsal
TTACGCCAGTCTTCGA-1_1	0	0	3.58962	2.01787	1.82742	1.28341	0	0.834847	0	Dorsal
TTACGCCGTAATTAGG-1_1	0	0	3.01972	0	0	1.58865	0	0	0	Dorsal
TTACGTTCAATACGCT-1_1	1.46531	0	3.4327	2.03572	0	0	0	0	0	Dorsal
TTAGGGTAGTATTCCG-1_1	0	0	3.27698	0	0	1.89698	0	0	0	Dorsal
TTAGGGTCACCAATTG-1_1	0	0	0	1.65729	0	0	0	0	0	Dorsal
TTAGTCTAGCGTCGAA-1_1	0	0	3.40981	2.04798	0	0	0	1.17888	0	Dorsal
TTAGTCTGTGTAAATG-1_1	0	0	0	2.71301	3.19694	1.2077	0	0	0	Dorsal
TTCACCGAGACGGTTG-1_1	0	0	2.6902	2.06272	0.762933	1.71887	0	0	0	Dorsal
TTCACGCCAGTTGTTG-1_1	0	0	2.8544	1.77651	0	0	0	0	0	Dorsal
TTCCTCTAGGCCATAG-1_1	0.633821	0	2.97455	1.84194	2.28727	0	0	0	0	Dorsal
TTCCTTCCACCGGCTA-1_1	1.14072	0	1.65976	2.25298	0	0	0	0	0	Dorsal
TTCGATTAGCCGAATG-1_1	0	0	2.92704	2.40681	0	1.25977	0	0	0	Dorsal
TTCGATTAGCTCCCTT-1_1	0	0	4.25366	2.02071	2.31857	0	0	0.836697	1.28577	Dorsal
TTCTAACCACAGGATG-1_1	1.04449	0	3.13998	2.48921	0	1.04449	0	0	0	Dorsal
TTCTAACGTAGCGTAG-1_1	0	0	4.02013	2.22884	0.977508	0	0	0.977508	1.78733	Dorsal
TTCTCTCAGAATAGTC-1_1	0	0	3.56592	2.31904	0	0	0	0	0	Dorsal
TTCTCTCTCCAAGCCG-1_1	0	0	2.95071	1.61474	1.10303	1.10303	0	0	0	Dorsal
TTCTTGACAGGTACGA-1_1	0	0	3.37505	2.20437	0	0	0	0	0	Dorsal
TTGCATTCAGGCTTGC-1_1	0	0	3.90404	0	0	0	0	0	0	Dorsal
TTGGATGCAGGACGAT-1_1	0	0	3.4588	1.40557	0	0	0	0	0	Dorsal
TTGGGATCACTGAATC-1_1	0	0	3.21753	2.35959	0	0.787695	0	0	2.35959	Dorsal
TTGGTTTTCTCGAGTA-1_1	0	0	2.85446	1.91337	0	0	0	0.674295	0	Dorsal
TTGTTCAAGGAAGTAG-1_1	0	0	2.64814	2.02338	0	0	0	0	0	Dorsal
TTGTTCACATCAGTGT-1_1	0	0	3.04712	1.53607	0	0	0	0	0	Dorsal
TTTACCATCAAGCGTT-1_1	0	0	3.27434	0	0	1.26486	0	0	0	Dorsal
TTTATGCGTCCCACGA-1_1	0	0	3.81522	1.04713	0	0	0	0	1.04713	Dorsal
TTTCACATCCTTCTAA-1_1	0	0	2.15724	1.57352	0	0	0	0	0	Dorsal
TTTCATGCAGAAGTGC-1_1	0	0	3.12155	2.10744	0	0	0	0	0	Dorsal
TTTGATCAGGTAAGGA-1_1	0	0	3.52127	0	1.1157	0	0	1.1157	1.1157	Dorsal
TTTGATCAGTGGTGGT-1_1	0	0	3.576	1.72823	0	0	0	0	0	Dorsal
TTTGATCTCGAGAGCA-1_1	0	0	2.62082	1.99789	0	0	0	0	0	Dorsal
TTTGGAGGTTCAAACC-1_1	0	0	3.08628	2.13567	0	0.913301	0	0	0	Dorsal
AAAGAACGTACTGTTG-1_2	0	0	3.48387	2.18565	0	0	0	0	0	Dorsal
AAAGGATGTCGAATTC-1_2	0	0	3.85457	1.86195	2.21423	0	0	0	0	Dorsal
AAAGGATGTTTGCCGG-1_2	0	0	2.93183	1.37633	0	0	0	0	0	Dorsal
AAAGTCCGTTAAGACA-1_2	0	0	3.36464	0	0	0	0	0	0	Dorsal
AAATGGACAGTCCCGA-1_2	0	0	3.73314	2.11476	0	0.89915	0	0	0	Dorsal
AACCTGAAGTGCCAGA-1_2	0	0	3.61058	2.67382	0	0	0	0	2.30227	Dorsal
AACGAAAGTGTCACAT-1_2	0	0	2.19687	1.60912	0	0	0	0	0	Dorsal
AACGGGAGTTGGGATG-1_2	0	0	3.2184	1.38592	0	1.38592	0	0	0	Dorsal
AACTTCTCAGAGGACT-1_2	0	0	4.08475	1.17779	0	0	0	0	1.17779	Dorsal
AACTTCTGTCATCTAG-1_2	0	0	3.62801	1.66966	0	1.66966	0	0	0	Dorsal
AAGATAGCACTTGGCG-1_2	2.17254	0	2.91811	0	0	0	0	0	1.08016	Dorsal
AATCACGCAGCGGTTC-1_2	0	0	3.52506	2.42468	2.22343	0	0	0	0	Dorsal
AATCGACCAACCGCTG-1_2	0	0	3.38662	1.57045	0	0	0	0	0	Dorsal
AATGAAGTCTGTCTCG-1_2	0	0	2.94368	1.81462	0	1.27239	0	0	0	Dorsal
AATGCCACACTACAGT-1_2	1.33695	0	2.24307	2.24307	0	0	0	0	0	Dorsal
AATTTCCAGCATTTCG-1_2	0	0	3.95747	2.23248	1.64122	0.870102	0	0.870102	0	Dorsal
AATTTCCCAAAGAGTT-1_2	0	0	4.06511	2.2172	2.2172	0	0	0	0	Dorsal
ACACTGACAGCAGGAT-1_2	0	0	3.56218	1.06548	0	1.56954	0	0	0	Dorsal
ACCAACAGTCCCTGTT-1_2	0	0	2.06703	1.87504	0	0	0	0	0	Dorsal
ACCAACAGTTTCGCTC-1_2	0.893739	0	3.24073	1.35802	0.893739	1.35802	0	0	0	Dorsal
ACCCAAACATAGGAGC-1_2	0	0	3.6458	2.45625	0	0	0	0	0	Dorsal
ACCCTTGAGCCTTTCC-1_2	0	0	3.55011	2.08508	1.65386	0	0	0	1.33975	Dorsal
ACCTACCCAATACGCT-1_2	0	0	0	2.37494	0	1.58927	0	1.08183	0	Dorsal
ACGCACGAGCTCATAC-1_2	0	0	3.45999	0.932492	0	0.932492	0	0	0	Dorsal
ACGTAACCAGTGTGCC-1_2	0	0	3.73279	1.8082	0	0	0	0	0	Dorsal
ACGTACACATCGCCTT-1_2	1.41188	0	3.72201	1.9751	0	0	0	0	0	Dorsal
ACGTCCTGTTGTGCAT-1_2	0	0	4.04532	1.17717	0	0	0	0	2.04582	Dorsal
ACTATGGGTGCGTGCT-1_2	0	0	2.44704	2.44704	2.44704	0	0	0	0	Dorsal
ACTGCAAGTTAGAAAC-1_2	0	0	3.1558	2.13896	2.13896	0	0	0	0	Dorsal
ACTGTCCAGGATTTAG-1_2	0	0	2.10044	0	0	1.85275	0	0	0	Dorsal
ACTGTCCAGGCTGGAT-1_2	0	0	3.34527	2.31478	1.39647	0	0	0	0	Dorsal
ACTGTGACACATCCCT-1_2	0	0	2.82001	1.2891	0	2.18476	0	0	0	Dorsal
AGAAGTAAGTAGTCAA-1_2	0	0	3.61123	2.30288	0	1.17888	0	0	0	Dorsal
AGACAGGGTTCTCGCT-1_2	0	0	1.15363	1.15363	0	0	0	0	0	Dorsal
AGAGCAGAGTGGTCAG-1_2	0	0	3.85144	1.23088	0	0	0	0	2.36996	Dorsal
AGATAGACATTCGATG-1_2	0	0	2.94453	1.70483	0	1.70483	0	0	0	Dorsal
AGATGAACAACTGTGT-1_2	0	0	3.85122	2.08997	0	0	0	1.01927	1.01927	Dorsal
AGATGAACATTGACTG-1_2	1.32903	0	1.8802	0	0	1.32903	0	0	0	Dorsal
AGCATCATCAGGAAAT-1_2	2.27853	0	2.79325	1.1602	0	0	0	0	0	Dorsal
AGCCACGGTAACGTTC-1_2	0	0	3.79227	1.97323	0	1.41024	0	0	0	Dorsal
AGCCACGTCCAGGACC-1_2	1.97778	0	2.59922	2.59922	0	0	0	2.9796	2.59922	Dorsal
AGCGTATTCGAGCACC-1_2	0	0	2.98126	2.50369	0	0	0	3.97772	0	Dorsal
AGCTTCCCACGGTGAA-1_2	2.10914	0	1.53052	1.53052	0	0	0	0	0	Dorsal
AGGAATATCGGTAAGG-1_2	0	0	1.29928	0	0	0	0	0	0	Dorsal
AGGACTTCAAATGCGG-1_2	0	0	2.10322	1.757	0	1.22304	0	0	0	Dorsal
AGGACTTTCTTTGCTA-1_2	1.73033	0	0	0	0	0	0	0	0	Dorsal
AGGCCACGTCGTTCAA-1_2	0	0	3.72003	1.61474	0	0	0	0	1.10303	Dorsal
AGGCTGCGTACAGCGA-1_2	1.39339	0	3.96051	2.31109	0	1.39339	0	0	0	Dorsal
AGGGCTCAGTAAATGC-1_2	0	0	3.6056	1.52178	0	0	0	0	0	Dorsal
AGGGTCCCATGTTACG-1_2	0	0	2.75438	2.12294	1.54283	0	0	0	0	Dorsal
AGGGTCCTCGAGTGAG-1_2	0	0	2.02423	0	0	0	0	0	0	Dorsal
AGGGTGAAGCTGTTAC-1_2	0	0	2.68419	1.31621	0	0.860621	2.05709	1.62804	2.05709	Dorsal
AGGTCATTCTTTGCAT-1_2	0	0	3.07633	0.795883	0.795883	0	0	2.25285	1.23337	Dorsal
AGTACCACACACGTGC-1_2	0	0	3.2705	1.42685	0	0	0	0	0	Dorsal
AGTAGTCGTGAGGATC-1_2	0	0	2.77165	0	0	0	0	0	0	Dorsal
AGTAGTCTCCCATAGA-1_2	0	0	0	0	0	2.542	0	0	0	Dorsal
AGTCTCCCATTGTACG-1_2	0	0	3.54471	2.10491	0	0	0	0	0	Dorsal
AGTGATCGTGGTTTGT-1_2	0	0	4.29475	0	0	1.12041	0	0	1.12041	Dorsal
AGTGTTGCATGTACGT-1_2	0	0	3.76484	1.69333	0	1.169	0	0	0	Dorsal
ATACTTCGTTCAGTAC-1_2	0	0	0.936434	1.41141	0	0	0	0.936434	0	Dorsal
ATAGAGAGTCTTTCTA-1_2	0	0	0	1.98587	0	0	0	1.98587	0	Dorsal
ATCATTCTCGAAGCAG-1_2	2.54506	1.92745	0	0	0	0	0	0	0	Dorsal
ATCGATGTCCACGGAC-1_2	0	0	2.90064	2.0075	1.66704	0	0	0	0	Dorsal
ATCGTCCCACATCCCT-1_2	0	0	2.52042	2.31718	0	0	0	0	0	Dorsal
ATCGTGAAGATTGTGA-1_2	0	0	4.17411	2.14327	0	0	0	0	0	Dorsal
ATCTCTATCTACCAGA-1_2	0	0	2.0229	2.0229	0	0	0	0	0	Dorsal
ATGAGTCCATCTGGGC-1_2	0	0	3.60186	0	0	0	0	0	0	Dorsal
ATGATCGCAAGGCCTC-1_2	0	0	3.09948	1.6558	1.6558	0	0	0	2.24861	Dorsal
ATGCGATGTCCACTCT-1_2	0	0	3.44418	2.49894	1.43302	0	0	0.953841	0	Dorsal
ATGGATCCAGCGAACA-1_2	0	0	3.26736	1.13253	1.13253	1.13253	0	0	0	Dorsal
ATTCAGGGTTTAAGGA-1_2	0	0	3.26372	2.23882	2.23882	0	0	0	0	Dorsal
ATTCATCCATCATCCC-1_2	0	0	3.08569	1.88232	0	1.33087	0	0.872203	0	Dorsal
CAACAGTTCACCGCTT-1_2	0	0	3.10227	1.97372	1.97372	1.0191	0	0	0	Dorsal
CAACCTCTCTCTTCAA-1_2	0	0	3.70176	2.10233	2.30073	1.0283	0	0	0	Dorsal
CAAGGGACATGGACAG-1_2	0	0	4.22352	1.60085	0	0	0	0	1.60085	Dorsal
CAATTTCGTCGAAACG-1_2	0	0	3.10798	1.58648	0	0	0	0	1.07952	Dorsal
CAATTTCTCCCATACC-1_2	0	0	2.56865	2.10765	0	0	0	0	0	Dorsal
CAATTTCTCTGGCCTT-1_2	0	0	3.353	0.964261	2.01376	0	0	0	2.3737	Dorsal
CACAGATGTTGTCAGT-1_2	0	0	2.67886	1.18216	0	1.70889	0	0	0	Dorsal
CACAGGCCACTCTAGA-1_2	1.26815	0	1.26815	1.26815	0	0	0	0	0	Dorsal
CACCAAATCTGTCAGA-1_2	0	0	3.5271	0	0	0	0	0	0	Dorsal
CACGGGTTCGGAATGG-1_2	0	0	3.08565	1.72995	0	2.0745	0	0	0	Dorsal
CACTGTCAGAGTCGAC-1_2	0	0	2.22251	1.32002	0	0	0	0	0	Dorsal
CAGAGCCCAAATGAGT-1_2	1.30337	0	0	0	0	0	0	0	0	Dorsal
CAGAGCCTCCGATGCG-1_2	0	0	3.61335	1.38817	1.94806	1.38817	0	0	0	Dorsal
CAGATACTCAAACTGC-1_2	0	0	3.98317	2.08255	0	0	0	0	1.01387	Dorsal
CAGATCACAGTCGGTC-1_2	0	0	4.04914	1.01555	1.83779	1.01555	0	0	1.5089	Dorsal
CAGATTGCAAGGTACG-1_2	1.24355	0	3.24568	1.24355	1.78101	0	0	1.24355	1.24355	Dorsal
CAGCAGCCAGTTGCGC-1_2	2.44994	0	2.44994	0	0	0	0	0	0	Dorsal
CAGCAGCGTCTTCAAG-1_2	0	0	3.2918	2.1935	0	0	0	0	0	Dorsal
CAGGTATTCTCTATAC-1_2	0	0	3.84026	2.31327	0	0	0	0	0	Dorsal
CATAGACGTTTACGAC-1_2	0	0	3.5422	2.6085	0	3.08942	0	0	0	Dorsal
CATCGTCCAATTCGTG-1_2	0	0	3.00252	1.31741	0	2.21933	0	1.31741	0	Dorsal
CATCGTCTCTCTCGAC-1_2	0	0	3.3846	2.66046	0	0	0	0	0	Dorsal
CATGAGTAGAGAGGTA-1_2	0	0	3.87243	1.92896	0	0	0	0	0	Dorsal
CATGCCTCATAGCTGT-1_2	0	0	3.03317	1.89409	0	1.3411	0	0	0	Dorsal
CATGCGGGTCAGATTC-1_2	0	0	3.34027	2.80688	0	1.5871	0	1.08003	0	Dorsal
CATGGATAGTGACCTT-1_2	0	0	4.06572	1.57287	0	0	0	0	1.06823	Dorsal
CATTCATGTGAGGATC-1_2	0	0	3.04473	1.69478	0	0	0	0	0	Dorsal
CATTCTAAGTTCCAGT-1_2	0	0	3.64679	2.05299	0	0	0	0	0	Dorsal
CATTGAGGTCCGCAGT-1_2	1.44839	0	2.64085	0	0	0	0	0	0	Dorsal
CATTGTTTCTTCACGC-1_2	0	0	2.84523	1.55598	1.97863	0.809405	0	0	0	Dorsal
CCAAGCGAGCCTCATA-1_2	2.42751	0	0	0	0	0	0	1.2761	1.2761	Dorsal
CCACCATAGGTCGCCT-1_2	0	0	1.98858	1.64932	0	0	0	1.13196	0	Dorsal
CCACGTTCAGAGTTCT-1_2	0	0	3.58903	3.37277	0	0	0	0	0	Dorsal
CCCTAACTCAGTGTTG-1_2	0	0	3.5221	1.94215	1.383	0	0	1.383	1.383	Dorsal
CCCTCTCTCTGTCCCA-1_2	0	0	3.35849	1.72709	0	0	0	0	1.19759	Dorsal
CCGCAAGCAGGCTATT-1_2	0	0	4.13404	2.33287	0	0	0	0	0	Dorsal
CCTAACCGTCATCAGT-1_2	0	0	3.55304	1.96951	0	0	0	0	0	Dorsal
CCTATCGCACCACTGG-1_2	0	0	2.93757	1.52038	0	0	0	0	0	Dorsal
CCTCACACAATTGCGT-1_2	0	0	2.47232	2.47232	0	2.10818	0	0	0	Dorsal
CCTCAGTCACGAAAGC-1_2	0	0	3.02731	1.77671	2.75564	0	0	0	0	Dorsal
CGACAGCTCTGCGGAC-1_2	0	0	3.78171	1.66565	0	1.14567	0	0	0	Dorsal
CGGAATTTCTCTTAAC-1_2	0	0	3.5384	1.93097	1.08701	1.08701	0	1.08701	0	Dorsal
CGGAGAATCGATCCCT-1_2	2.24801	0	3.33578	1.47877	0	0	0	0	0	Dorsal
CGGGTCAAGTACAACA-1_2	0	0	3.02661	0	0	0	0	0	0	Dorsal
CGTAATGTCCATGATG-1_2	1.27276	0	2.79875	1.27276	0	0	0	1.27276	0	Dorsal
CGTAGTACACCGAATT-1_2	0	0	4.02509	2.12003	0	0	0	0	0	Dorsal
CGTGATAGTCCAGCCA-1_2	1.64932	0	3.80968	2.24144	0	1.13196	0	0	0	Dorsal
CGTGTCTTCATCGACA-1_2	0	0	3.77371	0	0	0	1.34445	1.89794	0	Dorsal
CGTTCTGGTACGTGTT-1_2	1.70262	0	3.15451	0	1.70262	0	0	0	0	Dorsal
CGTTGGGGTGGATGAC-1_2	0	0	3.58406	1.58741	0	0	0	0	0	Dorsal
CTAAGTGGTATGGTTC-1_2	0	0	2.8168	2.96237	0	0	0	0	0	Dorsal
CTAAGTGGTTCCGCAG-1_2	0	0	3.84564	1.87949	0	0	0	0.870264	0	Dorsal
CTAAGTGTCTCCAATT-1_2	0	0	2.88663	1.76438	0	0	0	0	0	Dorsal
CTACCTGCATCAGCAT-1_2	0	0	3.15879	1.00577	0	1.00577	0	0	0	Dorsal
CTACGGGAGAGTCGAC-1_2	0	0	3.36296	2.43825	1.50059	0	0	0	0	Dorsal
CTAGACATCTAAGGAA-1_2	0	0	2.72759	1.52038	0	0	0	1.52038	2.46146	Dorsal
CTATAGGCACCACTGG-1_2	0	0	2.34223	0	0	1.41944	0	0	0	Dorsal
CTCAACCGTCGTGTTA-1_2	0	0	3.98836	2.45042	0	0	0	0	1.84001	Dorsal
CTCCACAAGACGCATG-1_2	0	0	1.84224	1.84224	0	0	0	0	0	Dorsal
CTCCTCCAGATGGCGT-1_2	0	0	4.36045	1.64442	1.98334	1.12784	0	0	0	Dorsal
CTCCTCCAGGAATCGC-1_2	0	0	3.59126	2.08641	1.83927	0	0	0	2.28441	Dorsal
CTCCTTTGTCTAACGT-1_2	0	0	4.02325	1.06212	0	0	0	0	0	Dorsal
CTGAGGCCATTCTCCG-1_2	0	0	3.08364	2.23378	0	0	0	0	0	Dorsal
CTGCAGGAGATGGTAT-1_2	0	0	3.88713	2.19297	0	0	0	0	0	Dorsal
CTGCAGGCACGCAGTC-1_2	0	0	2.97066	1.54777	0	0	0	0	0	Dorsal
CTGCATCAGACAGTCG-1_2	0	0	0	1.83204	0	0	0	0	0	Dorsal
CTGCATCGTACCTTCC-1_2	1.28096	0	2.80944	1.82458	0	0	0	0	0	Dorsal
CTGCATCGTCTTGCTC-1_2	0	0	3.64944	1.97992	0	1.41612	0	0	0	Dorsal
CTGCTCAGTATAGCTC-1_2	0	0	3.31869	2.45527	0	0	0	0	0	Dorsal
CTGGACGTCGCCTTTG-1_2	0	0	1.64223	0	0	2.23359	0	0	0	Dorsal
CTGTCGTTCCGACGGT-1_2	0	0	3.77565	2.25394	0	0	0	0	0	Dorsal
CTTAGGAAGCCATTGT-1_2	0	0	4.11844	1.47226	0	0	0	2.04358	0	Dorsal
CTTCCTTTCAGGAAAT-1_2	1.04677	0	3.85462	2.12748	1.04677	1.87875	0	0	0	Dorsal
CTTGAGATCGAGCCTG-1_2	0	0	2.08327	1.20704	0	0	0	0	0	Dorsal
GAAACCTAGTCCCGGT-1_2	0	0	1.98587	0	0	0	0	0	0	Dorsal
GAAATGATCCGTGACG-1_2	1.15646	0	3.37835	2.01968	0	0	0	0	0	Dorsal
GAATCACTCTAGTCAG-1_2	0	0	2.63813	2.13075	0	0	0	0	0	Dorsal
GACCCTTAGTTCGCAT-1_2	0	0	4.01542	0	0	0	0	0	0	Dorsal
GACCGTGAGTCGAGGT-1_2	0	0	3.63257	2.96553	1.96501	0	0	0	0	Dorsal
GACCTTCGTACGATCT-1_2	0	0	3.60525	1.21967	0	0	0	0	0	Dorsal
GACGTTAGTTTCACTT-1_2	0	0	3.21031	1.75048	0	0	0	0	0	Dorsal
GACTATGGTCTTCTAT-1_2	0	0	4.08765	1.36863	0	1.36863	0	0	0	Dorsal
GAGAAATCATCCTTGC-1_2	0	0	3.85232	0	0	0	0	0	0	Dorsal
GAGAAATGTGTCCACG-1_2	0	0	3.38388	1.84703	0	1.02256	0	0	0	Dorsal
GAGACCCAGCAGTCTT-1_2	0	0	3.76673	2.18827	2.18827	1.29196	0	0	0	Dorsal
GAGCCTGGTCAAGGCA-1_2	0	0	2.51111	2.25013	0	1.34277	0	0	0	Dorsal
GAGTCATGTTGCCTAA-1_2	0	1.4093	0	1.72982	0	0.93474	0	0	0	Dorsal
GATCATGAGGTGCTTT-1_2	0	0	3.54952	1.55923	1.05695	1.89202	0	0	0	Dorsal
GATCATGGTTATCTGG-1_2	0	0	2.90979	2.18467	0	0	0	0	2.72115	Dorsal
GATTTCTCACCTCGTT-1_2	0	0	2.6629	1.46659	2.3982	0	0	0	0	Dorsal
GCACATAGTAGCGCTC-1_2	0	0	2.62319	2.0001	0	0	0	0	0	Dorsal
GCAGCTGGTGCCCGTA-1_2	0	0	2.43147	1.63904	0	1.12334	0	0	0	Dorsal
GCAGGCTAGGTCGTGA-1_2	0	0	3.35929	2.0194	0	0	0	0	0	Dorsal
GCATGATCAGCACGAA-1_2	0	0	4.40929	1.54573	0	0	0	0	1.04581	Dorsal
GCCAGTGGTTCTTAGG-1_2	0	0	3.07105	1.88836	0	0	0	0	0	Dorsal
GCCCGAAAGCCTCAAT-1_2	0	0	3.84727	2.26173	0	0	0	0	2.10003	Dorsal
GCCCGAACAAATTGCC-1_2	0	0	4.04712	1.89059	0	0	0	0	0	Dorsal
GCGGAAACAATGCTCA-1_2	0	0	4.06337	1.75166	0	0	0	0	1.75166	Dorsal
GCGTTTCAGCACTGGA-1_2	0	0	0	0	1.63024	0	0	0	0	Dorsal
GCTACAACAACAAGTA-1_2	0	0	3.48661	2.49975	0	0	0	0	1.05195	Dorsal
GCTACAAGTACCCGAC-1_2	0	0	3.17802	1.72273	0	0	0	0	0	Dorsal
GCTACAATCCGTTTCG-1_2	0	0	3.29446	0	1.1517	0	0	0	1.1517	Dorsal
GCTACCTTCCTGTAGA-1_2	0	0	4.3939	1.87398	1.32365	1.32365	0	0	0	Dorsal
GCTCAAACAGTAGGAC-1_2	0	0	3.94093	1.96251	0	0	0	0	0	Dorsal
GCTGAATCACTACCCT-1_2	0	0	3.30264	2.09693	0	1.75107	0	0	0	Dorsal
GCTGCAGCATATCTGG-1_2	0	0	3.10557	1.2989	0	1.60901	0	0	0.846993	Dorsal
GGAATCTTCTGGAGAG-1_2	0	0	3.5777	0	0	0	0	0	0	Dorsal
GGAGATGGTCCTGTTC-1_2	0	0	3.22272	1.94935	1.3893	0	0	1.94935	0	Dorsal
GGAGGATTCACCCTCA-1_2	0	0	3.65677	1.74344	1.42182	1.74344	0	0.944811	0	Dorsal
GGAGGATTCAGCGTCG-1_2	0	0	3.57521	0	0	0	0	0	0	Dorsal
GGATCTAAGCACGATG-1_2	0	0	3.97229	1.15407	0	1.15407	0	0	2.27051	Dorsal
GGATCTATCCAACCAA-1_2	0	0	4.16246	2.37282	1.23312	1.23312	0	0	0	Dorsal
GGCGTCAGTCCTGGGT-1_2	0	0	3.23417	1.6222	0	0	0	0	0	Dorsal
GGGACAAGTTATCCAG-1_2	0	0	4.3105	1.50384	1.01141	1.01141	0	0	1.83233	Dorsal
GGGAGTAAGTAAGCAT-1_2	2.05864	0	3.6531	2.05864	1.4856	0	0	0	0	Dorsal
GGGCTCACAGACACAG-1_2	1.41071	0	1.97376	1.41071	0	1.97376	0	1.41071	0	Dorsal
GGGCTCAGTACTGCGC-1_2	0	0	3.08609	1.73033	0	0	0	0	0	Dorsal
GGGTCACGTCACAGTT-1_2	0	0	4.03591	1.19889	0	0	0	0	0	Dorsal
GGGTTTATCGCACTCT-1_2	0	0	3.58	2.27402	0	1.50126	0	0	1.82954	Dorsal
GGTGAAGAGTAATACG-1_2	0	0	3.66168	0	0	0	0	0	0	Dorsal
GGTTCTCAGGCTTAAA-1_2	1.54182	0	3.35159	0	0	1.04259	0	0	1.04259	Dorsal
GTAACACCATGCGTGC-1_2	0	0	3.55694	0	0	0	0	0	1.97296	Dorsal
GTAAGTCGTTCTTAGG-1_2	0	0	3.72436	1.6183	0	0	0	0	0	Dorsal
GTAATCGAGGAACGAA-1_2	0	0	3.78233	0	0	1.85078	0	0	2.46212	Dorsal
GTAATGCAGCAATAAC-1_2	0	0	3.81968	0	0	1.93807	0	0	0	Dorsal
GTAGAAATCCCTCGAT-1_2	0	0	4.48475	0	1.53736	0	0	0	1.53736	Dorsal
GTAGTACCAATCTCGA-1_2	0	0	3.65572	1.85396	0	0	0	0	0	Dorsal
GTATTTCTCCTTCGAC-1_2	0	0	2.23434	0	0	0	0	0	0	Dorsal
GTCAAACAGTCACTGT-1_2	0	0	4.01135	1.07721	0	1.5837	0	0	1.91831	Dorsal
GTCACGGAGGGCATGT-1_2	1.88836	0	3.82577	0	0	0	0	0	0	Dorsal
GTCACTCGTACCTATG-1_2	0	0	2.92597	1.51082	0	1.83986	0	0	0	Dorsal
GTCAGCGCAACCAGAG-1_2	0	0	2.87601	2.23769	0	0	0	0	0	Dorsal
GTCCCATAGTCGTCTA-1_2	0	0	3.25638	0	0	0	0	0	0	Dorsal
GTCGTTCTCGGCCCAA-1_2	0	0	2.89743	2.1211	0	1.23744	0	1.23744	0	Dorsal
GTCTCACTCTGCTGAA-1_2	0	0	3.51227	0	0	0	0	0	0	Dorsal
GTGAGCCGTTCGGTTA-1_2	0	0	3.77527	2.28399	0.903931	0.903931	0	0	0	Dorsal
GTGCACGAGTGACACG-1_2	0	0	3.37802	1.8965	0	0	0	0	0	Dorsal
GTGCGTGAGTGTCATC-1_2	0	0	3.81976	1.55098	1.55098	0	0	0	0	Dorsal
GTGCTGGTCGAAGCAG-1_2	0	0	3.01294	1.22917	0	0	0	0	0	Dorsal
GTGCTTCAGGTAGTCG-1_2	0	0	3.79533	2.04008	0	1.46916	0	0	0	Dorsal
GTGGGAACACGAAGAC-1_2	0	0	3.29738	1.82589	0	0	0	0	0	Dorsal
GTGTCCTAGTCACTAC-1_2	1.13539	0	4.25857	1.13539	0	0	0	0	1.13539	Dorsal
GTGTTAGAGGTGCTAG-1_2	1.56759	1.06386	0	0	1.06386	1.06386	0	1.06386	0	Dorsal
GTTACCCCACATGAAA-1_2	0	0	3.60718	1.32405	0	0	0	0	0	Dorsal
GTTGCGGCAGAGGACT-1_2	0	0	3.86206	2.49209	0	0	0	0	1.16854	Dorsal
GTTGTCCTCATTTGTC-1_2	0	0	4.2071	1.32355	0	1.32355	0	0	1.87387	Dorsal
GTTTACTCATAGATCC-1_2	0	0	3.08393	0	0	0	0	0	1.28247	Dorsal
TAACGACCAACAGCCC-1_2	0	0	3.04672	1.40709	0	0.932959	0	0	0	Dorsal
TAACTTCCATGTTCGA-1_2	0	0	0	1.79259	0	0	0	0	0	Dorsal
TAAGCCACACCGTCGA-1_2	0	0	2.01615	1.7719	0	1.44802	0	0.965972	0	Dorsal
TAAGTCGTCTGTCAGA-1_2	0	0	4.20877	1.2397	0	1.77651	0	0	0	Dorsal
TAATTCCGTGTACAGG-1_2	0	0	2.96193	2.485	0	1.54052	0	0	0	Dorsal
TACAACGGTCTACGTA-1_2	0	0	3.20933	2.55577	2.18838	0	0	0	0	Dorsal
TACAGGTTCAACTGGT-1_2	0.835142	0	3.34667	3.02418	0	0.835142	0	0	0	Dorsal
TACCGGGGTTAGGAGC-1_2	0	0	3.64157	0	0	0	0	0	0	Dorsal
TACCTGCAGGTCCTGC-1_2	0	0	3.50772	1.37192	0	1.37192	0	0	0	Dorsal
TACGGGCGTACTGTTG-1_2	0	0	2.99342	2.14961	0	1.06311	0	0	0	Dorsal
TACTTACTCCAAGCAT-1_2	1.22102	0	2.73071	1.22102	0	0	0	0	0	Dorsal
TACTTCACAATCAAGA-1_2	0	0	3.42074	2.24653	0	1.13582	0	0	0	Dorsal
TAGCACATCAAATAGG-1_2	1.01622	0	3.43291	1.50972	0	0	0	0	0	Dorsal
TAGCACATCTAACGGT-1_2	0	0	2.17341	2.17341	0	0	0	0	1.58803	Dorsal
TAGGAGGGTTCAAAGA-1_2	0	0	4.26256	0	0	0	0	0	1.68166	Dorsal
TAGGGTTAGAGCAAGA-1_2	0	0	3.41654	1.93047	0	0	0	0	0	Dorsal
TAGGTACCAGCTACAT-1_2	0	0	3.94199	1.42493	0	0	0	0	0	Dorsal
TATTCCAAGGTTGCCC-1_2	0	0	3.47712	1.08532	0	0	0	0	0	Dorsal
TATTCCAAGTTGGCTT-1_2	0	0	3.67984	1.27424	0	1.27424	0	0	0	Dorsal
TATTCCACAGCACAAG-1_2	1.29638	0	3.21504	0	0	0	0	0	0	Dorsal
TATTGGGTCGATTGAC-1_2	0	0	4.08776	2.01648	0	0	0	0	0	Dorsal
TCACACCAGGATAATC-1_2	0	0	3.88262	2.09589	0	0	0	0	0	Dorsal
TCACATTTCCATCTCG-1_2	0	0	3.49102	0	1.91477	0	0	0	0	Dorsal
TCACTATTCTTCCCAG-1_2	0	0	3.17099	2.31574	0	0	0	0	0	Dorsal
TCACTCGGTGCCCGTA-1_2	0	0	3.76593	2.54344	0	0	0	1.20737	0	Dorsal
TCAGCCTAGATACGAT-1_2	0	0	4.17963	2.05063	0	0	0	0	0	Dorsal
TCAGGGCCAGGTTTAC-1_2	0.965871	0	3.64865	0.965871	1.77176	0	0	0	0.965871	Dorsal
TCAGGTAAGATTGATG-1_2	0	0	3.42772	0	0	0	0	0	0	Dorsal
TCATATCAGGTTCAGG-1_2	0	0	2.75293	1.92796	0	0	0	0	0	Dorsal
TCATGGAGTGCTTATG-1_2	0	0	2.96474	2.32188	0	0	0	0	0	Dorsal
TCATGTTTCCCATTTA-1_2	0	0	2.83558	1.19134	0	0	0	0	0	Dorsal
TCATTCAGTCGAACAG-1_2	0	0	3.52198	2.02423	0	0	0	0	1.45516	Dorsal
TCATTGTTCGTAGGAG-1_2	1.20051	0	3.43989	1.73052	0	1.20051	0	0	0	Dorsal
TCCACCAGTCGCCACA-1_2	0	0	2.25776	0	0	1.66408	0	0	0	Dorsal
TCCATCGGTATTGGCT-1_2	0	0	0	0	0	0	0	0	0	Dorsal
TCCATCGGTTGCTCGG-1_2	0	0	2.72027	1.01995	0	0	0	0	0	Dorsal
TCCCACACACTTGACA-1_2	0	0	2.55778	2.19032	0	1.09344	0	0	0	Dorsal
TCCGGGACAATTTCTC-1_2	0	0	3.93773	1.47097	0	1.47097	0	0	0	Dorsal
TCCTAATAGAGTCTTC-1_2	0	0	2.05447	2.05447	0	0	0	0	0	Dorsal
TCCTAATCAGTTACCA-1_2	1.23936	0	3.49329	1.23936	1.23936	0	0	0	0	Dorsal
TCCTCTTCAAGACGAC-1_2	0	0	3.34497	0	0	0	0	0	0	Dorsal
TCGAACACATAATGCC-1_2	0	0	3.59497	2.76704	0	0	0	0	0	Dorsal
TCGACGGCAATCAAGA-1_2	0	0	3.88963	1.2222	0	0	0	1.2222	0	Dorsal
TCGCAGGAGCCGTAAG-1_2	0	0	3.60273	2.66632	0	0	0	0	0	Dorsal
TCGCAGGTCCAACTAG-1_2	0	0	3.60419	2.44367	2.24201	1.13239	0	0	1.64983	Dorsal
TCGCTCACACCAGACC-1_2	0.90983	0	2.13055	0	0	1.37821	0	0	0	Dorsal
TCGGATAGTGGCCTCA-1_2	0	0	2.33848	2.33848	0	0	0	0	0	Dorsal
TCGGGCAAGCTCCGAC-1_2	0	0	0	1.80395	0	0	0	0	0	Dorsal
TCGTGCTGTCAACCTA-1_2	0	0	3.49547	1.84493	0	0	0	0	0	Dorsal
TCTACATCATCGCTGG-1_2	0	0	4.07954	2.11201	0	0	0	0	0	Dorsal
TCTATACGTTGCTTGA-1_2	0	0	3.92436	1.3658	0	0	0	0	0	Dorsal
TCTGGCTAGTAACGTA-1_2	0	0	2.64014	0	1.67493	0	0	1.67493	0	Dorsal
TGAACGTAGGTGGCTA-1_2	0	0	3.77481	1.34529	1.34529	0	0	0	0	Dorsal
TGAATGCTCGCCAACG-1_2	0	0	4.39841	1.3529	2.26237	0	0	0	1.3529	Dorsal
TGACAGTGTGAGTAGC-1_2	0	0	3.61137	1.02992	0	0	0	0	0	Dorsal
TGACAGTGTGCCTGAC-1_2	0.956695	0	4.68589	1.75945	0	0	0	0.956695	0.956695	Dorsal
TGAGGAGTCATGGAGG-1_2	0	0	3.55905	1.28795	0	0	0	0	1.28795	Dorsal
TGAGGGACAGATAAAC-1_2	0	0	3.89854	2.28109	0	0	0	0	0	Dorsal
TGAGGTTCAACGGTAG-1_2	0	0	3.77306	1.74461	1.21249	0	0	0	1.21249	Dorsal
TGATCAGCAGCACCCA-1_2	0	0	3.61049	1.52571	1.52571	0.788217	0	0	0	Dorsal
TGATTTCGTGAATTGA-1_2	0	0	3.19173	0	0	0	0	0	1.92171	Dorsal
TGCAGTACAGTCGTTA-1_2	0	0	3.50169	1.85033	0	0	0	0	0	Dorsal
TGCATCCGTGCATACT-1_2	0	0	3.48878	2.05447	0	2.30959	0	0	1.18405	Dorsal
TGCATCCGTTGCTAGT-1_2	0	0	3.55117	0	0	0	0	0	2.17617	Dorsal
TGCGACGCATGTCGTA-1_2	0	0	3.7815	2.89882	0	0	0	0	1.90472	Dorsal
TGCGGCAAGGCATTTC-1_2	0	0	3.6838	0.961858	1.44294	0	0	0	0	Dorsal
TGCGGGTCATTGTCGA-1_2	0	0	3.68935	2.49719	0	0	0	0	0	Dorsal
TGCTCGTCAACCCTCT-1_2	0	0	3.53936	1.64492	0	0	0	0	0	Dorsal
TGCTCGTCACAGGATG-1_2	0	0	3.78051	1.05171	0	0	0	0	0	Dorsal
TGCTCGTGTTCTAACG-1_2	0	0	2.5186	2.15263	0	0	0	0	1.56939	Dorsal
TGCTGAATCCGTGTAA-1_2	0	0	3.35193	1.0015	0	1.49172	0	0	0	Dorsal
TGCTTGCGTATGAAAC-1_2	0	0	3.67176	2.11617	0	0	0	0	1.53679	Dorsal
TGGAGAGTCAACGTGT-1_2	0	0	3.3994	2.05551	0	0	0	0	0	Dorsal
TGGAGAGTCACTTGTT-1_2	0	0	4.07221	1.91231	0	0	0	0	0	Dorsal
TGGAGGACATTGACCA-1_2	0	0	2.42156	2.05953	0	0	0	0	0	Dorsal
TGGATCATCATTACTC-1_2	0	0	3.77182	1.48086	1.48086	0	0	0	0	Dorsal
TGGGAGACAGAACCGA-1_2	0	0	3.22969	2.31273	0	0	0	0	0	Dorsal
TGGGATTCAAGACTGG-1_2	0	0	3.48994	1.60402	0	0	0	0	0	Dorsal
TGGGATTGTTGCACGC-1_2	0	0	2.90732	1.07264	0	0	0	0	0	Dorsal
TGGGCTGGTGTCTTGA-1_2	0	0	3.64037	2.53334	0	0	0	0	0	Dorsal
TGGTGATGTGCGGCTT-1_2	0	0	2.88148	1.47434	0	0	0	0	0	Dorsal
TGGTTAGGTCTTGTCC-1_2	0	0	3.93447	0	0	0	0	3.18384	0	Dorsal
TGTAAGCCAGAGTTGG-1_2	0	0	3.70136	1.93519	0	1.09028	0	0	0	Dorsal
TGTACAGAGAGGTCGT-1_2	0	0	4.1376	0	0	0	0	0	1.40674	Dorsal
TGTCCACTCACACCCT-1_2	0	0	3.3772	1.51206	0	0	0	0	0	Dorsal
TGTCCCATCTTGCAAG-1_2	0	0	2.87746	0	0	0	0	0	0	Dorsal
TGTGCGGAGTAAACAC-1_2	0	0	4.10508	1.82241	0	0	0	0	1.82241	Dorsal
TGTGCGGCAGCAGACA-1_2	0	0	3.06683	1.9242	0	0	0	0	0	Dorsal
TGTGGCGGTCGATTCA-1_2	1.80564	0	0	0	0	0	0	2.41303	0	Dorsal
TGTTCCGGTCACTAGT-1_2	1.03387	0	3.33857	1.53123	0	0	0	1.03387	0	Dorsal
TGTTGGATCTGCGAGC-1_2	0	0	3.70987	1.09609	0	0	0	0	0	Dorsal
TTACCGCTCGTAACAC-1_2	0	0	2.88455	0	0	0	0	0	0	Dorsal
TTAGGCACACCGTCTT-1_2	0	0	4.06397	0	0	0	0	0	1.31481	Dorsal
TTAGGCACACGTCATA-1_2	0	0	3.04072	0	2.19368	0	0	0	0	Dorsal
TTCATGTAGGATACCG-1_2	0	0	3.38571	1.90327	0	0	0	0	0	Dorsal
TTCATTGCATAAGATG-1_2	0	0	3.64217	2.33153	1.9735	0	0	1.41047	0	Dorsal
TTCCAATTCTTACCGC-1_2	0	0	3.55574	1.82984	0	0	0	0	0	Dorsal
TTCCGTGGTAGTCGGA-1_2	0	0	2.89841	2.25891	0	1.66512	0	0	0	Dorsal
TTCCGTGTCAGAGCGA-1_2	1.23571	0	3.32679	1.23571	0	0	0	0	0	Dorsal
TTCCTAACACATATCG-1_2	0	0	3.95783	2.2573	0	0	0	0	1.4868	Dorsal
TTCCTAAGTTTCACAG-1_2	0	0	3.27294	0	0	0	0	0	0	Dorsal
TTCTAACAGATTAGAC-1_2	2.06502	0	3.68932	0	0	0	0	0	0	Dorsal
TTGATGGGTTGGGCCT-1_2	0	0	3.34307	2.31273	0	0	0	0	0	Dorsal
TTGCATTAGCGCTGAA-1_2	0	0	3.73462	1.48297	0	0	0	0	0	Dorsal
TTGCGTCAGGCCATAG-1_2	0	0	2.38598	2.55285	0	0	0	0	0	Dorsal
TTGCGTCTCAACCGAT-1_2	0	0	2.03226	0.977508	0	0	0	0.977508	0	Dorsal
TTGCTGCAGAGCATCG-1_2	0	2.00955	3.01455	2.63332	0	0	0	0	0	Dorsal
TTGGATGTCCCTATTA-1_2	0	0	4.03704	0	0	1.29484	0	0	0	Dorsal
TTGTTTGTCGGCTGTG-1_2	0	0	3.48177	2.30308	0	0	0	0	0	Dorsal
TTTACTGAGGGCAATC-1_2	0	0	4.12033	2.2674	0	0	0	0	0	Dorsal
TTTAGTCCATCGAGCC-1_2	1.61458	0	2.46261	0.850972	0	0	0	0.850972	0	Dorsal
TTTATGCGTACTGAGG-1_2	0	0	2.778	1.25689	0	0	0	0	0	Dorsal
AAAGGATGTATGATCC-1_3	0	0	3.74169	2.22288	0	1.11791	0	0	0	Dorsal
AAGAACATCGCCTATC-1_3	0	0	3.50069	1.54932	0	0	0	0	0	Dorsal
AAGCCATAGACAGTCG-1_3	0	0	3.20213	1.98641	0	0	0	0	0	Dorsal
AAGTCGTGTCATTCCC-1_3	0	0	3.70376	1.12629	0	0	0	0	0	Dorsal
AAGTCGTTCAGTGCGC-1_3	0.905947	0	3.07454	1.37335	1.69062	1.69062	0	0	0	Dorsal
AATCACGCACGTCTCT-1_3	0	0	2.75275	2.1214	1.04229	0.651206	0	0	0	Dorsal
AATCGACCAACGACTT-1_3	1.1464	0	2.83916	1.85115	0	1.1464	0	0	0	Dorsal
AATCGACGTAGGTCAG-1_3	1.06398	0	3.84051	1.56774	0	1.06398	0	0	0	Dorsal
AATGAAGCATCTTCGC-1_3	0	0	3.60752	2.13698	0	0	0	0.914196	0	Dorsal
ACACTGAAGCCATTTG-1_3	0	0	3.41328	2.03781	0	0	0	0	0	Dorsal
ACAGGGAAGCTCCACG-1_3	1.09503	0	3.88655	2.55998	0	1.60513	0	0	0	Dorsal
ACCATTTTCAAATAGG-1_3	0	0	3.00295	2.622	0	1.14014	0	0	0	Dorsal
ACCCAAAGTACCAATC-1_3	0	0	2.56782	0	0	1.94857	0	0	0	Dorsal
ACCCTTGCAACATCGT-1_3	0	0	2.88901	2.38898	0	0.881545	0	0.881545	0	Dorsal
ACCGTTCAGTAACGAT-1_3	0	0	0	1.53009	0	0	0	0	0	Dorsal
ACCGTTCCACACCGCA-1_3	0	0.549562	3.43503	2.28135	0	0.549562	0	0	0.549562	Dorsal
ACGATCAAGACAACAT-1_3	0	0	2.91235	2.13501	1.24867	2.13501	0	0	0	Dorsal
ACGATCACACTTACAG-1_3	0	0	3.41332	0	0	0	0	0	1.00335	Dorsal
ACGCACGCAGTAGTTC-1_3	0	0	2.79533	1.72463	0	0.930906	0	0	0	Dorsal
ACGCACGTCCAACCGG-1_3	0	0	3.53693	2.23434	0	1.12657	0	0	0	Dorsal
ACGGGTCGTCGCAGTC-1_3	0	0	2.38169	0	0	0	0	0	0	Dorsal
ACGGTTATCCTATTGT-1_3	0	0	1.79688	1.563	0	0	0	1.25716	0	Dorsal
ACGTAGTGTAAGGCCA-1_3	0	0	2.27157	2.39212	0	0	0	0	0	Dorsal
ACGTCCTGTACAGTAA-1_3	0	0	3.74639	1.87422	0	0	0	0	1.87422	Dorsal
ACGTTCCCACGACTAT-1_3	0	0	2.75393	2.18803	1.89544	0	0	0	0	Dorsal
ACTATCTTCGTTCTCG-1_3	0	0	2.97039	1.96942	0	0	0	0	0	Dorsal
ACTATGGGTACGACAG-1_3	0	0	3.48305	1.32022	0	0	0	0	0	Dorsal
ACTCTCGCAAGACAAT-1_3	0	0	3.36194	1.53298	0	0.793288	0	0	0	Dorsal
ACTGATGAGACATAGT-1_3	0	0	3.1477	2.35609	0	0	0	0	1.43107	Dorsal
ACTTCCGAGCGTGCCT-1_3	0	0	3.70194	1.97975	0	0	0	1.12503	1.64105	Dorsal
ACTTCGCTCTTGCAGA-1_3	1.9735	0	2.86346	1.12013	0	0	0	0	0	Dorsal
ACTTTGTAGCACAAAT-1_3	0	0	2.93464	1.37854	0	0	0	0	0	Dorsal
AGAACAAAGCGCCTCA-1_3	0	0	3.47005	0.766987	0	0	0	0	0	Dorsal
AGAACAAAGGATGGCT-1_3	0	0	3.06995	2.06013	0	0	0	0	0.997591	Dorsal
AGAAGCGGTAGGACCA-1_3	0	0	2.65826	1.2959	0	1.60571	0	0.84464	0	Dorsal
AGACAAATCATTCATC-1_3	1.10654	0	3.44548	2.40869	0	0	0	0	0	Dorsal
AGACACTAGTGCTAGG-1_3	0	0	3.51413	2.21339	0	1.11076	0	1.11076	0	Dorsal
AGATCCAAGCAAGCCA-1_3	0	0	3.07395	2.22471	0	1.63421	0	0	0	Dorsal
AGATGAAGTACAGAAT-1_3	0	0	3.39513	2.41334	0	0	0	0	0	Dorsal
AGATGAAGTCTATGAC-1_3	0	0	4.12637	1.06635	0	0	0	0	1.06635	Dorsal
AGCCACGAGGCTAGCA-1_3	0	0	3.43433	1.6653	0	0	0	0	0	Dorsal
AGCGATTTCGTGGAAG-1_3	0	0	4.11075	1.89074	0	1.05597	0	0	1.55805	Dorsal
AGCGCCAGTAACGGTG-1_3	0	0	3.67577	1.89592	0	0.756936	0	0	0	Dorsal
AGCTCAACACCATTCC-1_3	0	0	1.91699	0	0	0	0	0	2.91243	Dorsal
AGGAAATTCGAATGCT-1_3	0	0	3.83916	2.07918	0	1.01141	0	0	0	Dorsal
AGGAATAAGTGGTTAA-1_3	0	0	3.53847	1.39567	0	0	0	0	0	Dorsal
AGGACTTAGGGTAGCT-1_3	0.670213	0	3.32253	2.03896	0	0	0	0	0	Dorsal
AGGAGGTGTATACGGG-1_3	0	0	3.43662	0	1.66721	0	0	1.66721	2.00769	Dorsal
AGGATAACAAAGCTAA-1_3	0	0	2.19794	1.90492	0	0	0	1.90492	2.19794	Dorsal
AGGATCTGTGAGAGGG-1_3	0.808576	0	0	2.27346	0	0.808576	0	0.808576	0	Dorsal
AGGCATTCAACTTGCA-1_3	0	0	2.82931	1.43192	0	0	0	0.952959	0	Dorsal
AGGGAGTTCAACCCGG-1_3	0	0	3.41611	1.93009	1.68966	0.905245	0	0	0	Dorsal
AGGTAGGCACTGCACG-1_3	0	0	0	0	0	0	0	0	0	Dorsal
AGTACCACAGCAGACA-1_3	1.44183	0	2.74263	1.44183	0	0.96096	0	0	0	Dorsal
AGTTAGCTCCGCAGTG-1_3	0	0	1.9443	1.7563	0	0	0	0	0	Dorsal
AGTTCCCAGACCAACG-1_3	0	0	3.06919	1.188	0	0.760923	0	0	0	Dorsal
AGTTCCCAGGCAGGTT-1_3	0	0	2.68712	1.48666	0	0.761166	0	0.761166	0	Dorsal
ATACTTCAGACACACG-1_3	0	0	3.48966	1.39282	0	1.39282	0	0	0	Dorsal
ATACTTCCACAGCATT-1_3	0	0	2.88714	2.38719	0	0	0	0	0	Dorsal
ATAGAGAAGTGACACG-1_3	0	0	3.37696	2.53729	0	0	0	0	0	Dorsal
ATAGGCTCACACACGC-1_3	0	0	3.59789	0.933895	0	1.40825	0	0	0	Dorsal
ATCAGGTTCCCTCTTT-1_3	0	0	3.14468	2.29101	0	0.746981	0	0	0	Dorsal
ATCATTCCAGACCAGA-1_3	1.22304	0	1.757	1.757	1.757	0	0	0	0	Dorsal
ATCCATTGTTGCCGAC-1_3	0	0	3.63496	1.54544	1.54544	0	0	0	0	Dorsal
ATCGGATTCTCCACTG-1_3	0	0	3.88947	0	0	0	0	0	0	Dorsal
ATCGTGAAGCAAGTGC-1_3	0	0	3.0508	1.35481	0	0	0	0	0	Dorsal
ATCTTCAAGCGATTCT-1_3	0	0	3.43345	1.75739	0	0	0	0	0.788152	Dorsal
ATGACCAGTCGTCGGT-1_3	0	0	3.63778	2.00634	0	0	0	0	0	Dorsal
ATGAGGGAGCAAGGAA-1_3	0	0	3.963	1.46557	0	0	0	0	0.980205	Dorsal
ATGAGGGCATGATAGA-1_3	0	0	3.27686	1.729	0	0	0	0	0	Dorsal
ATGAGTCAGATAGTGT-1_3	0	0	3.71553	3.04643	0	1.90594	0	0	0	Dorsal
ATGAGTCAGTCAGCCC-1_3	0	0	2.7767	2.14394	0	0	0	0	0	Dorsal
ATGCCTCAGATGCTGG-1_3	0	0	3.62158	1.86555	0	0	0	0	0	Dorsal
ATGCCTCAGTCTAACC-1_3	0	0	1.5033	1.5033	0	1.5033	0	0	0	Dorsal
ATGCGATTCTCGCTCA-1_3	0	0	3.58784	2.11307	0	0	0	0	0	Dorsal
ATGTCCCCAGCGCTTG-1_3	0	0	2.8288	1.38278	0.690805	1.60569	0	0	1.60569	Dorsal
ATGTCCCGTCTACTGA-1_3	0	0	3.60201	2.8246	0	1.60212	0	0	0	Dorsal
ATTGGGTCACACACGC-1_3	0	0	3.92256	2.22515	0	0	0	0	0	Dorsal
ATTTCACAGATGGCAC-1_3	0	0	2.9038	1.72245	1.72245	0	0	0	0	Dorsal
CAACAGTAGAGTGGCT-1_3	0	0	3.36184	1.72995	2.33027	0	0	0	0	Dorsal
CAACGATAGAGCATAT-1_3	0	0.937094	0	1.73301	0	0	0	0	0	Dorsal
CAACGATTCCCAAGCG-1_3	0	0	3.35693	1.66045	0	0	0	0	1.1413	Dorsal
CAACGGCTCTCGCGTT-1_3	0	0	2.62128	2.09003	0	0	0	0	0	Dorsal
CAAGACTGTAGGCTGA-1_3	0	0	2.66507	2.13147	0	1.37899	0	0	0	Dorsal
CAAGAGGAGCATGGGT-1_3	0	0	3.46348	1.27461	0	1.81721	0	1.27461	0	Dorsal
CAATCGATCTCCAATT-1_3	0	0	3.31752	1.93287	0	2.12664	0	0	0.907179	Dorsal
CAATTTCGTCGATGCC-1_3	0	0	3.3081	0	0	2.2801	0	1.16141	0	Dorsal
CACACAACAGGACATG-1_3	0.563642	0.563642	3.09999	0.563642	0	0	0	0.563642	1.18515	Dorsal
CACAGGCTCCCAGGAC-1_3	0	0	3.64097	1.01814	0	0	0	0	0	Dorsal
CACGAATAGCTAGATA-1_3	0	0	3.8373	1.22068	0	0	0	0	0	Dorsal
CACGAATCATGGCCCA-1_3	0	0	3.44293	1.39323	0	0	0	0	2.71668	Dorsal
CACGGGTAGAGCCCAA-1_3	0	0	3.19313	1.7357	0	2.33658	0	0	0	Dorsal
CACGGGTGTCCGGTCA-1_3	0	0	3.42916	2.2013	0	0	0	0	0	Dorsal
CAGATCAGTTGGGTAG-1_3	0.931558	0	3.4585	1.96765	0	0	0	0	0.931558	Dorsal
CAGGCCAGTGATCGTT-1_3	0	0	3.39296	1.43387	0	0	0	1.43387	0	Dorsal
CAGGTATGTTGAATCC-1_3	0.993932	0	3.3989	2.25226	0	1.48244	0	0	0	Dorsal
CAGGTATTCGATTCCC-1_3	0	0	3.86554	2.5402	1.46736	0	0	0	0	Dorsal
CATAAGCTCCGGACTG-1_3	0	0	2.76498	1.93896	0	0.911428	0	0.911428	0	Dorsal
CATGAGTAGTAATTGG-1_3	0	0	3.46475	2.50644	1.33902	0	0	0	0	Dorsal
CATGCGGCATTGAAGA-1_3	0	0	2.80619	2.43049	0	1.00335	0	0	0	Dorsal
CATGGTATCGCCAATA-1_3	0	0	4.27691	2.12186	1.54187	0	0	0	0	Dorsal
CATTCATTCCGTGACG-1_3	0.867932	0	3.44692	1.32547	0.867932	0.867932	0	0	0	Dorsal
CATTCATTCGGCTCTT-1_3	0	0	3.69325	1.91118	0	0	0	0	2.69641	Dorsal
CCAATGAAGTTGTACC-1_3	0	0	3.28111	1.50221	1.50221	0	0	0	0	Dorsal
CCACAAAGTGGCTGAA-1_3	0	0	3.71476	2.07506	1.00841	1.00841	0	0	0	Dorsal
CCACACTAGCGTGTTT-1_3	0	0	3.29854	1.61168	0	0	0	0	0	Dorsal
CCATCACGTGGGTTGA-1_3	0	0	2.58664	2.16081	0	0	0	0	0	Dorsal
CCCAACTGTTCGAAGG-1_3	0	0	2.86105	2.02709	0	0	0	0	0	Dorsal
CCCATTGAGTCGGGAT-1_3	0	0	1.71316	2.05665	0	0	0	0	0	Dorsal
CCCATTGGTCTCGACG-1_3	0	0	3.49032	1.43023	0	0	0	0	0.95159	Dorsal
CCCATTGGTTATTCCT-1_3	0	0	3.76777	1.13596	0	1.13596	0	0	0	Dorsal
CCCTCAACAGTTTGGT-1_3	0	0	2.50369	2.1383	0	0	0	0	0	Dorsal
CCCTCTCTCAGAGCGA-1_3	0	0	3.0667	2.85513	0	0	0	0	0	Dorsal
CCGATGGAGCGCACAA-1_3	0	0	3.89749	1.1311	0	0	0	0	0	Dorsal
CCGGACATCGTAGGAG-1_3	0	0	3.51443	1.5308	0	0	0	0	0	Dorsal
CCTAACCAGCACCAGA-1_3	0	0	3.85827	1.56042	0	0	0	0	0	Dorsal
CCTATCGTCAGGAAAT-1_3	0	0	3.32501	2.79202	0	0	0	0	0	Dorsal
CCTCAACTCAACCCGG-1_3	0	0	3.55975	1.02876	0	0	0	0	0	Dorsal
CCTCCAACACGGTGAA-1_3	0	0	0	2.43526	0	0	0	1.12615	0	Dorsal
CCTCCTCAGACTACGG-1_3	0	0	3.34182	1.21531	0	0	0	0.781926	0	Dorsal
CCTTTGGGTTAGAGAT-1_3	0	0	3.68754	1.54952	0	0	0	0	0	Dorsal
CGAGTGCCAGCAGTCC-1_3	0	0	4.06886	2.02423	0	0	0	0	0.971754	Dorsal
CGCAGGTCATGAGAAT-1_3	0	0	4.17203	1.43326	0	0	0	0	0	Dorsal
CGGAATTGTAACATCC-1_3	0	0	3.46544	2.13271	0	0.806305	0	0.806305	0	Dorsal
CGGACACGTTCGGTCG-1_3	0	0	3.92005	2.73497	1.11791	0	0	0	0	Dorsal
CGGCAGTCAGAGTTGG-1_3	0	0	3.22543	1.6149	0	1.6149	0	0	0	Dorsal
CGGGTGTAGCGGACAT-1_3	0	0	1.94522	1.94522	0	1.94522	0	0	0	Dorsal
CGTAATGTCTCATTGT-1_3	1.0375	0	1.0375	1.0375	0	0	0	0	0	Dorsal
CGTAGTACAGGTTCGC-1_3	0	0	3.95791	2.31937	0	1.54067	0	0	0	Dorsal
CGTCAAATCGACTCCT-1_3	0	0	3.70052	1.97849	1.63988	1.12404	0	1.12404	0	Dorsal
CGTGATACAATGAAAC-1_3	0	0	2.96986	0	0	0	0	0	0	Dorsal
CGTTCTGTCTCCCATG-1_3	0	0	3.53874	1.7535	0	0	0	0	0	Dorsal
CTAAGTGCACTGTGAT-1_3	0	0	3.32912	1.3839	1.3839	0	0	0	0	Dorsal
CTACCCAAGAGATGCC-1_3	0	0	3.45887	1.81322	0	1.57849	0	1.57849	0	Dorsal
CTACTATGTACCCGCA-1_3	0	0	3.35292	0.929233	0	0.929233	0	0.929233	0	Dorsal
CTCACTGTCCAAACCA-1_3	0	0	3.04744	1.74402	0	0.779362	0	0	2.71872	Dorsal
CTCAGTCAGTGGCAGT-1_3	0	0	2.02082	1.45214	0	0	0	0	0	Dorsal
CTCAGTCTCACGGAGA-1_3	0	0	3.87605	1.17841	0	0	0	1.17841	0	Dorsal
CTCCAACAGCACTTTG-1_3	0	0	2.09246	2.09246	0	0	0	0	0	Dorsal
CTCCACAAGGATGAGA-1_3	0	0	3.48878	1.60307	0	1.83912	0	0	0	Dorsal
CTCCACAAGTAGAATC-1_3	0	0	2.56403	2.39699	0	0	0	0	1.09795	Dorsal
CTCCACATCCCTATTA-1_3	0	0	3.31824	1.76448	0	0	0	0	0	Dorsal
CTCCGATGTGAGCAGT-1_3	0	0	2.63462	1.85487	0	0.731486	0	0.731486	0	Dorsal
CTCCTCCGTTGCATTG-1_3	0	0	2.8949	1.8554	0	0	0	0.641347	0	Dorsal
CTCCTTTCAAATGAGT-1_3	0	0	3.43826	2.22116	0	0	0	0	0	Dorsal
CTGAATGAGATTGTGA-1_3	0	0	3.83159	1.51806	0	0	0	0	0	Dorsal
CTGAGGCCATGACCCG-1_3	0	0	2.09871	0	0	0	0	0	0	Dorsal
CTGCAGGCACTGCTTC-1_3	0	0	3.32934	2.18803	0	0.949157	0	0	0	Dorsal
CTGGACGAGTTCCGGC-1_3	0	0	3.83355	1.79594	0	0	0	0	0	Dorsal
CTGGACGGTAGATCCT-1_3	0	0	1.81162	1.81162	0	0	0	0	0	Dorsal
CTGTGAATCTACTATC-1_3	0	0	3.46398	2.06387	0	0	0	0	0	Dorsal
CTTACCGAGACAGCGT-1_3	0	0	3.2732	2.17634	0	0	0	0	0	Dorsal
CTTCTAATCCGGCAGT-1_3	0	0	3.94692	1.34048	1.34048	0	0	0	0	Dorsal
CTTTCAAAGTTCCGTA-1_3	2.36569	0	3.01075	0	0	0.79137	0	0	1.53023	Dorsal
GAACTGTCAAGAGGCT-1_3	0	0	1.53407	2.11312	1.53407	0	0	0	0	Dorsal
GAACTGTTCTGTACAG-1_3	1.18068	0	2.82114	1.47816	0	0.755317	0	0	0	Dorsal
GAAGGGTAGAGTTGTA-1_3	0	0	3.75342	2.10977	0	0	0	0	0	Dorsal
GAAGTAATCACAAGGG-1_3	0	0	3.08178	2.43349	0	0	0	0	0	Dorsal
GAATCGTCAGTCTGGC-1_3	0	0	3.17567	1.72072	1.40095	0	0	0	0.928029	Dorsal
GACACGCTCTCTGCCA-1_3	0	0	3.36054	0.792494	0	1.53184	0	0.792494	0	Dorsal
GACCCTTGTCTTAGTG-1_3	0	0	4.12781	1.1569	0	0	0	1.1569	0	Dorsal
GACTATGGTTGCATTG-1_3	0.931185	0	3.59355	1.96712	1.725	0	0	0	0	Dorsal
GACTCTCGTACTGTTG-1_3	0	0	3.40477	1.44318	0	1.44318	0	0	0	Dorsal
GACTGATGTTGGCCTG-1_3	1.13096	0	2.60947	2.24013	0	0	0	1.13096	0	Dorsal
GAGGCCTTCTGGCCTT-1_3	0	0	3.79338	1.97421	0	0	0	0	2.59539	Dorsal
GAGTTACGTCGACGCT-1_3	0	0	3.86123	1.58452	0.829566	0	0	0	0	Dorsal
GATGGAGGTCGTATGT-1_3	0	0	3.253	1.97644	0	0	0	0	0	Dorsal
GATTCGAAGTTACGAA-1_3	0	0	3.32495	2.13343	0	0	0	0	0	Dorsal
GATTTCTGTGGGTATG-1_3	0	0	2.95029	1.5309	0	0.791832	0	0	2.10956	Dorsal
GCAACCGAGAGTGTGC-1_3	0	0	3.83862	1.3694	1.3694	0.902796	0	0.902796	2.54411	Dorsal
GCATGATCATCACGGC-1_3	0	0	3.90963	2.17712	0	1.36936	0	0	0	Dorsal
GCATTAGAGCAGCGAT-1_3	0	0	3.93522	2.23668	0	0	0	0.786	0	Dorsal
GCCATGGGTGCCTGAC-1_3	0	0	2.93926	2.4631	1.02611	1.30435	0	0	0	Dorsal
GCCCAGACACAGCCTG-1_3	0.861252	0	2.35734	1.86632	0	0.861252	0	0	0	Dorsal
GCCCGAAGTCCTCAGG-1_3	0	0	2.51036	1.98554	0	1.25653	0	0	0	Dorsal
GCCGTGATCGACATTG-1_3	1.36623	0	1.36623	1.36623	0	0	0	1.36623	0	Dorsal
GCGATCGTCGCTTGCT-1_3	0	0	3.37747	1.89602	0	0	0	0	0	Dorsal
GCGGAAAAGACGAGCT-1_3	0	0	0	2.16278	1.07289	1.07289	0	0	0	Dorsal
GCTACAACACTGGAAG-1_3	1.38941	0	1.94948	0.918788	0	0.918788	0	0	0	Dorsal
GCTCAAATCGTCGCTT-1_3	0	0	2.99366	1.80099	1.56689	0.81709	0	0	0	Dorsal
GCTGCAGGTCCAAATC-1_3	0	0	3.86554	1.92295	1.92295	0	0	0	0	Dorsal
GCTTTCGGTTCGTACA-1_3	0	0	2.78249	0	0	1.80056	0	0	0	Dorsal
GGAACCCGTCACCTTC-1_3	0	0	3.43757	1.70778	0	0	0	0	0	Dorsal
GGAAGTGTCCCGTGTT-1_3	0	0	3.86469	1.00401	0	1.00401	0	0	0	Dorsal
GGAGCAACAGTTGCGC-1_3	1.0015	0	3.82387	1.81922	0	0	0	1.0015	0	Dorsal
GGATCTACAATGTCAC-1_3	0	0	3.56292	0	0	1.06598	0	1.06598	1.06598	Dorsal
GGGAGATTCACTACTT-1_3	0	0	4.21957	2.2197	0	1.62969	0	0.861804	0	Dorsal
GGGCGTTGTGACTATC-1_3	0	0	3.19153	1.46608	0	0	0	0	0	Dorsal
GGGTCTGCAACCGGAA-1_3	0	0	3.4084	1.92328	1.58834	1.08106	0	0	0	Dorsal
GGGTGTCTCAGTAGGG-1_3	0	0	2.64221	2.5188	0	0	0	0	0	Dorsal
GGTAACTAGCTGAGTG-1_3	0	0	3.92046	0.973596	1.7821	0	0	0.973596	1.7821	Dorsal
GGTCTGGGTGCATTAC-1_3	0	0	1.11089	1.96167	0	0	0	0	0	Dorsal
GGTGTCGCAGCGCTTG-1_3	0	0	2.61499	0.878572	0	0	0	0	0	Dorsal
GGTTAACCACTCCACT-1_3	0	0	4.06567	1.95047	0	0	0	0	0	Dorsal
GGTTAACGTGGTAATA-1_3	0	0	3.91616	2.47947	1.86678	1.86678	0	0	0	Dorsal
GTAATGCGTATTGAGA-1_3	0	0	3.2526	1.92407	0	0	0	0	0.901056	Dorsal
GTACAACTCTACAGGT-1_3	0	0	3.71065	0	0	0	0	0	0	Dorsal
GTACAGTCAAGAGGTC-1_3	0	0	2.95316	0.793487	0	0	0	0	0.793487	Dorsal
GTAGGAGAGCACCGTC-1_3	0	0	3.56616	1.98114	0	0	0	0	2.47983	Dorsal
GTAGTACCATAGACTC-1_3	0	0	2.5816	1.86103	0	0.857639	0	0	0	Dorsal
GTCACGGAGTAGTCCT-1_3	0.898891	0	3.49806	2.41575	0	0.898891	0.898891	0	0	Dorsal
GTCATCCTCACCTTGC-1_3	0	0.600917	3.30913	1.24455	0	0.600917	0	0	0	Dorsal
GTCCACTAGTTAACAG-1_3	0	0	3.4356	1.46762	0	0	0	0	1.79315	Dorsal
GTCCACTTCATTGGTG-1_3	0	0	0	2.31196	0	0	0	0	0	Dorsal
GTCTACCCAGAGACTG-1_3	0	0	3.48337	1.55054	0	1.04978	0	0	0	Dorsal
GTCTACCTCTTCCACG-1_3	0	0	4.15751	1.9654	0	0	0	0	0	Dorsal
GTCTTTAGTGTTAACC-1_3	0	0	4.10918	2.37497	0	0	0	0	2.37497	Dorsal
GTGAGTTAGTCTTGGT-1_3	0	0	2.4631	2.09934	0	0	0	0	0	Dorsal
GTGCGTGTCATTGCCC-1_3	0	0	3.29238	1.74227	0	0	0	0	0	Dorsal
GTGCTGGAGCTACTAC-1_3	0	0	1.93671	2.55504	1.09146	0	0	0	0	Dorsal
GTGCTGGGTTCCGGTG-1_3	0.747917	0	3.47049	2.39911	0	0.747917	0	0	0	Dorsal
GTGCTTCCACATCCCT-1_3	0	0	2.40842	1.56729	0	0.817373	0	0	0	Dorsal
GTGCTTCCATCATTGG-1_3	0	0	2.38102	1.23953	0	0	0	0.800653	0	Dorsal
GTGGTTACAATAACCC-1_3	0	0	2.51267	0	0	1.89746	0	0	2.89075	Dorsal
GTTAGACCAATTGGTC-1_3	0	0	3.36678	0	0	0	0	0	0	Dorsal
GTTCTATTCTCCCATG-1_3	0	0	2.26314	2.26314	0	0	0	0.89017	0	Dorsal
GTTGTCCTCGAGAACG-1_3	0	0	4.23498	0	1.7684	0	0	0	0	Dorsal
TAACGACGTTACCGTA-1_3	0	0	4.02184	2.56405	0	0	0	0	0	Dorsal
TAACTTCAGAGCGACT-1_3	0	0	3.99085	2.25089	1.65786	0	0	0	1.13913	Dorsal
TAATCTCCAGCTGGTC-1_3	1.45831	0	3.47623	0	0	0.974314	0	0	0.974314	Dorsal
TAATTCCGTGTCTCCT-1_3	0	0	3.49603	2.12597	0	0.802075	0	0	0	Dorsal
TACAACGAGTCGCTAT-1_3	0	0	2.96786	2.96786	1.54544	2.49073	0	0	0	Dorsal
TACAACGTCTGGCCGA-1_3	0	0	3.3722	0.941365	0	0.941365	0	0	0	Dorsal
TACACCCGTAAGAACT-1_3	0	0	2.91319	2.07521	0	2.43793	0	1.50032	0	Dorsal
TACCCACTCTTACGGA-1_3	0	0	3.18631	1.27471	0	0.828039	0	0	0	Dorsal
TACGGGCTCCCTAGGG-1_3	0	0	3.10788	1.66293	0	1.34803	0	0	0	Dorsal
TACGGTAGTACTGACT-1_3	0	0	3.54811	2.69502	0	0	0	0.92979	0	Dorsal
TACTGCCAGGTCCAGA-1_3	0	0	2.19385	1.6064	0	0	0	0	0	Dorsal
TAGACTGGTGCCGAAA-1_3	0	0	3.20965	2.11793	0	1.03974	0	0	0	Dorsal
TAGATCGGTGTGTTTG-1_3	0	0	3.43496	2.14095	0	1.25348	0	0	0	Dorsal
TAGCACAGTGGCCACT-1_3	0.823422	0	2.79358	2.15983	1.57585	1.57585	0	0.823422	0	Dorsal
TAGGAGGGTCTTACTT-1_3	0.990941	0	2.24801	1.80522	0	0	0	0	0	Dorsal
TAGTGCAGTTCAGGTT-1_3	2.45836	1.51774	2.93436	0	0	0	0	0	1.51774	Dorsal
TATACCTCATAATCCG-1_3	1.24805	0	3.20249	2.13424	0	0.807267	0	0.807267	0	Dorsal
TATTCCACATACATCG-1_3	2.31	0	3.27368	0	0	1.03492	0	0	0	Dorsal
TCAAGACGTGTGGACA-1_3	0	0	3.18393	0	0	0	0	0	0	Dorsal
TCAATTCCACTGAGGA-1_3	1.4283	0	1.4283	1.4283	1.4283	0	0	0	0	Dorsal
TCAATTCGTAGATCGG-1_3	0	0	3.64459	2.59692	0	0	0	0	0	Dorsal
TCACAAGAGTATGGAT-1_3	0	0.975651	1.45996	1.45996	0	0	0	0	0	Dorsal
TCACACCCACGGAAGT-1_3	0.861962	0	3.96985	2.05911	0	0.861962	0	0	0	Dorsal
TCACGGGAGCGCACAA-1_3	0	0	1.91947	1.3632	0	0	0	0	0	Dorsal
TCACTATTCAAAGCCT-1_3	0	0	4.02023	1.33654	0	0	0	0	0	Dorsal
TCAGTCCGTGGGTTGA-1_3	0	0	3.87556	1.76508	0	0.793222	0	1.22994	0	Dorsal
TCATGCCGTATGTCAC-1_3	0	0	3.28091	1.75786	0	0	0	0	0	Dorsal
TCATTACGTTACCCAA-1_3	0	0	3.89908	1.78502	0	0	0	0	1.24699	Dorsal
TCATTGTTCTTAGGAC-1_3	0	0	3.45101	1.36298	0	0	0	0.897683	0	Dorsal
TCATTTGCAAACGAGC-1_3	0	0	3.17923	1.91059	0	0	0	0	0	Dorsal
TCCACCAGTTCGTAAC-1_3	0	0	3.75672	1.47929	0	0	0	1.18169	0.756095	Dorsal
TCCACGTGTTTCAGAC-1_3	1.13971	0	2.9481	2.13304	0	0.724125	0	0	0	Dorsal
TCCCAGTCATCCTAAG-1_3	0	0	2.81183	2.17704	0	1.36929	0	0	0	Dorsal
TCCCAGTGTTGTTTGG-1_3	0	0	3.37385	1.27054	0	0	0	0	0	Dorsal
TCCGTGTGTCCGGTGT-1_3	0	0	2.99826	1.99473	0	0.950713	0	0	0	Dorsal
TCGAACAAGCTCGGCT-1_3	0	0	1.91115	1.91115	0	0	0	0.600471	0	Dorsal
TCGGGACAGGGCCAAT-1_3	0	0	3.57379	1.1113	0	0	0	0	0	Dorsal
TCGGGCATCAGTGCGC-1_3	0	0	3.95267	2.08502	1.83794	0	0	1.01566	1.01566	Dorsal
TCGGGTGCACTAAACC-1_3	0	0	3.13018	0.986911	0	0	0	0	0	Dorsal
TCTCCGAGTGAGATAT-1_3	0	0	3.15133	2.13484	0	2.13484	0	0	0	Dorsal
TCTTCCTAGATACAGT-1_3	0	0	2.9909	2.18341	0	0	0	0	0	Dorsal
TCTTGCGGTCACCACG-1_3	0	0	3.75869	1.83042	1.50208	1.00997	0	0	0	Dorsal
TGAACGTCAAACCACT-1_3	0	0	3.87498	2.59646	0	0	0	1.78616	0	Dorsal
TGAATCGAGCGTCGAA-1_3	0	0	4.20425	0	0	0	0	0	0	Dorsal
TGAATCGGTTCTAAGC-1_3	0	0	3.6705	1.75508	1.75508	0	0	0	2.35782	Dorsal
TGACCCTCATCATTTC-1_3	0	0	2.16642	2.00676	0	1.27415	0	0	0	Dorsal
TGCACGGGTACGTGTT-1_3	0	0	2.81596	2.50314	0	0	0	0	0	Dorsal
TGCACGGTCACGTCCT-1_3	0	0	1.21215	2.54973	0	1.74422	0	0	0	Dorsal
TGCAGGCCACCCAACG-1_3	0	0	2.59417	2.13195	0	1.24619	0	0	0	Dorsal
TGCAGGCGTCTAGTGT-1_3	1.68255	0	3.45489	1.1599	0	1.1599	0	0	0	Dorsal
TGCAGGCTCCAGGACC-1_3	0	0	3.27084	0.989134	0	0	0	0	0	Dorsal
TGCATCCAGATAGTCA-1_3	0	0	4.01336	2.07515	0	0	0	0	0.872609	Dorsal
TGCGACGGTCATAGTC-1_3	0	0	3.48112	1.59676	0	1.59676	0	1.59676	0	Dorsal
TGCGATAAGTATTCCG-1_3	0	0.985331	3.12777	2.04314	1.79776	0	0	0	0	Dorsal
TGGGAGAAGCCAAGTG-1_3	0	0	4.09815	2.06522	0	0	0	0.866012	0	Dorsal
TGGGATTAGGTCGACA-1_3	0	0	3.7475	2.06718	0	1.0027	0	0	0	Dorsal
TGGGCGTCACTATGTG-1_3	0	0	3.91542	2.16135	0	1.40441	0	0	1.7245	Dorsal
TGTCCACGTTGCCATA-1_3	0	0	3.825	0	0	1.17608	0	0	0	Dorsal
TGTGATGAGTAAACTG-1_3	0	0	3.3842	2.13989	0	0	0	0	0	Dorsal
TGTTCATAGCATTTGC-1_3	0	0	3.35221	1.99624	0	0	0	0	1.13797	Dorsal
TGTTCTAAGTCGCTAT-1_3	0	0	3.08046	1.00456	0	1.00456	0	0	0	Dorsal
TTACAGGCATCCGTGG-1_3	0	0	3.49612	1.60912	2.56458	0	0	0	1.60912	Dorsal
TTACGCCCAATAACGA-1_3	0	0	3.50853	0.963158	0	0.963158	0	0	0	Dorsal
TTACTGTAGGTGGTTG-1_3	0	0	2.69914	1.09225	2.38921	0	0	0	0	Dorsal
TTAGTCTAGCACACCC-1_3	0	0	3.44693	0.895192	0.895192	0	0	0	1.91563	Dorsal
TTCAGGACAAGTTGGG-1_3	0	0	3.90653	1.88232	0	0	0	0.872203	0	Dorsal
TTCAGGAGTCGCAGTC-1_3	0	0	3.1921	2.37256	1.92204	0	0	0	0.679291	Dorsal
TTCAGGATCATCCTGC-1_3	0	0	3.48032	1.70397	0	0.915721	0	0	0	Dorsal
TTCATGTGTAAGGCTG-1_3	0	0	3.37935	2.34665	0	1.61943	0	0.854447	0	Dorsal
TTCCGTGGTTCAGCTA-1_3	0	0	3.84458	1.76038	1.76038	0	0	0	0	Dorsal
TTGAACGTCAGGAAAT-1_3	0	0	3.76929	1.54385	0	0	0	0	0	Dorsal
TTGACCCAGCATGAAT-1_3	0	0	3.47104	1.34382	3.03667	0	0	0	0	Dorsal
TTGATGGAGCGGCTCT-1_3	0	0	3.61672	1.70963	0	1.70963	0	0	0	Dorsal
TTGATGGCACGCAGTC-1_3	0	0	2.52712	2.52712	0	1.35567	0	0	0	Dorsal
TTGGGATGTGTTCCTC-1_3	0	0	4.24934	0	0	0	0	0	1.31054	Dorsal
TTGGGCGCACCTGCTT-1_3	0	0	3.48715	0	0	1.05232	0	0	0	Dorsal
TTGGGTATCCCATTTA-1_3	2.41072	0	2.41072	0	0	0	0	0	0	Dorsal
TTGTTTGCAGTAGATA-1_3	0	0	3.19799	1.08416	0	1.08416	0	0	0	Dorsal
TTTACCACAACCAATC-1_3	0	0	3.72655	2.02799	0	0	0	0.664071	0	Dorsal
TTTACCACAGTGTATC-1_3	0	0	3.16169	1.96942	1.11694	0	0	0	0	Dorsal
TTTACGTAGAGGCGGA-1_3	1.63338	0	2.97273	0	0	0	0	0	1.63338	Dorsal
TTTGACTAGGCTTAAA-1_3	0	0	2.36318	1.43704	0	0	0	0	0	Dorsal
TTTGACTTCCTCACGT-1_3	0	0	3.33651	1.7084	1.7084	0	0	0	0	Dorsal
AAACGAACAATTCTCT-1_4	1.28814	0	1.83292	1.28814	0	1.28814	0	0	0	Dorsal
AAAGAACCAAGGCCTC-1_4	0	0	1.80522	2.15431	0	0	0	0	0	Dorsal
AAAGGTAGTGACCGAA-1_4	1.37456	0	4.14345	1.93249	2.28849	0	0	0	0	Dorsal
AAAGGTAGTGAGATAT-1_4	0	0	2.4365	2.4365	0	1.8272	0	0	0	Dorsal
AAAGTCCCAAGCGATG-1_4	0	0	3.43116	2.52612	0	0	0	0	1.19422	Dorsal
AACAAAGAGCGACTTT-1_4	0	0	3.20012	1.8294	1.8294	0	0	1.28511	0	Dorsal
AACAAAGTCACTTGTT-1_4	0	0	2.19344	1.84224	0	1.84224	0	0	0	Dorsal
AACAAGACACGACCTG-1_4	0	0	0	1.73801	0	0	0	0	0	Dorsal
AACAGGGAGAAGTGTT-1_4	0	0	2.57479	1.95505	0	0	0	0	0	Dorsal
AACCTTTCACTCACTC-1_4	0	0	3.40859	2.27899	0	0	0	1.36667	0	Dorsal
AACCTTTGTCGTACTA-1_4	0	0	3.21939	2.1977	0	0	0	0	0	Dorsal
AACCTTTTCCGTAGGC-1_4	0	0	3.75044	2.23087	1.87773	0	0	0	2.23087	Dorsal
AACGAAATCTCTTGCG-1_4	1.84988	0	3.50117	1.84988	0	0	0	0	0	Dorsal
AACTTCTCATACCACA-1_4	0	0	2.99225	1.74617	0	0	0	0	0	Dorsal
AAGCGTTGTAGCTGAG-1_4	0	0	3.67077	1.79065	0	0	0	0	1.46531	Dorsal
AATCACGGTGTAGCAG-1_4	0	0	3.20505	1.47694	0	0	0	0	1.47694	Dorsal
AATGACCGTCGTACTA-1_4	0	0	0	0	0	2.43469	0	0	0	Dorsal
AATGGAACAGGCAATG-1_4	0	0	3.78902	1.80564	0	1.26468	0	0	0	Dorsal
AATGGCTTCACTTGTT-1_4	0	0	2.20246	2.66806	0	1.30357	0	0	0	Dorsal
ACAACCATCGCTCTCA-1_4	0	0	3.29387	0	0	0	0	0	0	Dorsal
ACAGAAAGTCGTTGGC-1_4	0	0	1.54024	1.54024	0	0	0	1.54024	0	Dorsal
ACATCCCAGAAATTCG-1_4	0	0	3.83404	1.25671	1.79636	0	0	0	0	Dorsal
ACATTTCTCACGTCCT-1_4	0	0	2.72558	0	0	1.11117	0	0	0	Dorsal
ACCACAACAGAGCCCT-1_4	0	0	1.84224	3.10201	0	1.84224	0	0	0	Dorsal
ACCCTTGTCAGGGTAG-1_4	0	0	0	1.21715	0	0	0	0	0	Dorsal
ACCTGAAAGAACTCCT-1_4	0	0	2.84115	2.20473	2.57274	0	0	0	0	Dorsal
ACCTGTCCATTGCTTT-1_4	0	0	3.47083	0	0	1.49573	0	0	0	Dorsal
ACGGTCGAGACGCCAA-1_4	0	0	2.54696	1.92921	0	0	0	0	0	Dorsal
ACGTAACCAAGTCCCG-1_4	0	0	3.48265	2.7304	0	0	0	0	0	Dorsal
ACGTAACTCGGCATCG-1_4	0	0	2.98732	2.60675	0	0	1.98478	2.60675	1.98478	Dorsal
ACGTAACTCTACTGCC-1_4	0	0	1.59535	2.18156	1.08688	1.59535	0	1.08688	0	Dorsal
ACGTACACAAGCCATT-1_4	0	0	3.0508	2.73308	0	0	0	0	0	Dorsal
ACTATCTCATAATGCC-1_4	1.13985	0	2.62161	0	0	0	0	0	0	Dorsal
ACTCCCAGTCACGTGC-1_4	0	0	0	0	0	0	0	0	0	Dorsal
ACTGATGGTGAGGCAT-1_4	0	0	3.48878	1.51013	0	0	0	0	0	Dorsal
ACTGTGACAAGTTCCA-1_4	1.8369	0	3.31	0	2.44704	0	0	0	0	Dorsal
ACTGTGAGTAGGTTTC-1_4	2.22766	0	0	0	0	1.32425	0	0	0	Dorsal
ACTGTGATCGAAGGAC-1_4	0	0	0	1.23623	0	0	0	0	0	Dorsal
ACTTCCGGTAGCCAGA-1_4	0	0	0	2.72372	0	0	0	0	0	Dorsal
ACTTCGCGTACAGTAA-1_4	0	0	3.28657	2.00657	0	0	0	0	0	Dorsal
AGAACAATCCGCTTAC-1_4	0	0	3.06345	2.41597	0	0	0	0	0	Dorsal
AGAAGCGGTTTGTTGG-1_4	0	0	3.73553	1.81055	0	0	0	0	0	Dorsal
AGACCATAGGTTGACG-1_4	0	0	1.58958	2.17513	0	0	0	0	0	Dorsal
AGACCATCAGGACGAT-1_4	0	0	2.65477	1.16428	0	0	0	0	1.16428	Dorsal
AGACCCGCAAGATGTA-1_4	1.97421	1.12069	0	0	0	0	0	1.63587	0	Dorsal
AGAGCCCCATGTCAGT-1_4	0	0	3.37583	2.86096	2.08718	0	0	0	0	Dorsal
AGATAGACACCGTACG-1_4	0	0	2.96063	0	0	0	0	0	1.2853	Dorsal
AGATAGACATAGCACT-1_4	0	0	2.81091	2.04076	0	1.69823	0	0	0	Dorsal
AGATGAACAGCATCTA-1_4	0	0	3.37633	0	0	0	0	0	0	Dorsal
AGCATCAGTACGGTTT-1_4	0	0	3.27489	1.08416	0	0	0	0	1.08416	Dorsal
AGCATCATCAAGTGGG-1_4	0	0	3.48632	1.9924	0	0	0	0	0	Dorsal
AGCCACGAGATTAGCA-1_4	0	0	3.36274	2.70364	0	0	0	0	0	Dorsal
AGCGCCACAGTAGTTC-1_4	0	0	2.23186	1.87867	0	0	0	0	0	Dorsal
AGCTACACAATAGAGT-1_4	0	0	0	0	0	0	0	0	0	Dorsal
AGCTACACAGACACAG-1_4	1.45793	0	3.30969	1.45793	0	0	0	0	0	Dorsal
AGCTTCCCATGACTAC-1_4	0	0	2.553	2.09277	0	0	0	0	0	Dorsal
AGGAGGTAGCTGACAG-1_4	0	0	3.31656	2.78379	1.56759	0	0	0	0	Dorsal
AGGAGGTGTTGTTGTG-1_4	0	0	3.47201	1.82458	0	0	0	0	0	Dorsal
AGGATAACACATTACG-1_4	0	0	3.3348	1.47798	0	0	0	0	0	Dorsal
AGGATAAGTTGTGCCG-1_4	2.05063	0	1.47851	1.47851	0	0	0	0	0	Dorsal
AGGCATTAGCCTGAAG-1_4	0	0	4.02194	1.86887	0	0	0	0	0	Dorsal
AGGCATTAGTCACTAC-1_4	0	0	4.03	1.16641	0	0	0	0	0	Dorsal
AGGCATTGTCGGTACC-1_4	0	0	3.34054	1.78368	0	0	0	0	0	Dorsal
AGGTAGGCAAGTGGAC-1_4	0	0	3.33219	1.4759	0	0	0	0	0	Dorsal
AGGTAGGGTCTTTCAT-1_4	0	0	3.87651	2.11264	0	0	0	0	0	Dorsal
AGGTGTTGTGCATGAG-1_4	0	0	3.40089	1.03387	1.03387	0	0	0	0	Dorsal
AGGTTGTCACTACTTT-1_4	0	0	3.23203	0	0	0	0	0	0	Dorsal
AGGTTGTGTTGAGTCT-1_4	0	0	3.28273	1.90205	0	0	0	0	0	Dorsal
AGTAACCCAACCGCTG-1_4	0	0	3.63018	1.9629	0	0	0	0	1.9629	Dorsal
AGTACCACAGTCGAGA-1_4	0	0	3.81154	2.34906	0	0	0	0	0	Dorsal
AGTCAACCACCGTGAC-1_4	1.31721	0	0	0	0	0	0	0	0	Dorsal
AGTCACAGTGTGTACT-1_4	0	0	3.19455	1.99899	0	0	0	1.14014	0	Dorsal
AGTGCCGCACAGTGAG-1_4	0	0	1.42565	2.34963	0	0	0	0	0	Dorsal
AGTGCCGTCCATTTCA-1_4	0	0	3.66016	2.27611	2.27611	0	0	0	0	Dorsal
AGTGTTGTCGATCCCT-1_4	0	0	2.73676	1.75998	1.75998	1.22559	0	0	1.22559	Dorsal
AGTTCCCTCAGTGTGT-1_4	0	0	2.15313	2.15313	0	0	0	0	0	Dorsal
ATACCTTAGCAATAAC-1_4	0	0	1.99459	1.99459	0	0	0	0	0	Dorsal
ATAGAGATCCCTCTCC-1_4	0	0	3.01371	2.44768	0	0	0	0	0	Dorsal
ATATCCTCAGCGGATA-1_4	0	0	2.69373	0	0	1.72198	0	0	0	Dorsal
ATCACAGTCGTTGTTT-1_4	0	0	4.01223	1.34972	0	0	0	0	0	Dorsal
ATCAGGTGTTAGAGTA-1_4	0	0	2.41597	1.48165	0	0	0	0	1.48165	Dorsal
ATCCATTGTCCCGGTA-1_4	0	0	2.42656	1.27536	0	0	0	0	0	Dorsal
ATCCGTCCATTGACCA-1_4	0	0	2.6991	2.07106	0	0	0	0	0	Dorsal
ATCCTATAGTAACCTC-1_4	0	0	3.57111	1.84314	0	0	0	0	0	Dorsal
ATCCTATTCACCTCTG-1_4	0	0	2.85378	1.31521	0	1.31521	0	0	0	Dorsal
ATCGCCTGTGTTACAC-1_4	0	0	3.19313	1.36623	0	1.36623	0	0	0	Dorsal
ATCGTAGTCGCCAACG-1_4	0	0	2.97312	0	0	0	0	0	0	Dorsal
ATCGTCCCAGAGGTTG-1_4	0	0	3.37371	1.41873	0	0	0	0	0	Dorsal
ATCGTCCTCAGACAAA-1_4	0	0	3.54526	1.64983	0	0	0	0	0	Dorsal
ATCGTGACACGCGTCA-1_4	0	0	3.7165	1.46865	0	0	0	0	0	Dorsal
ATCTCTAAGGTACTGG-1_4	0	0	3.1638	1.71056	0	1.18358	0	0	1.71056	Dorsal
ATGACCAAGCAGCCCT-1_4	1.7686	1.23294	3.01801	0	2.3726	1.23294	0	0	0	Dorsal
ATGGATCTCTGCTTTA-1_4	0	0	3.26443	0	0	0	0	0	0	Dorsal
ATGGGAGTCCACCTCA-1_4	0	0	2.80651	2.59836	0	0	0	0	1.97697	Dorsal
ATGGGAGTCGCCTAGG-1_4	0	0	3.64502	2.45552	0	1.29831	0	0	0	Dorsal
ATGGGTTTCGGACAAG-1_4	0	0	2.50817	2.50817	0	0	0	0	2.14261	Dorsal
ATTACCTGTCACTACA-1_4	0	0	3.11464	1.40488	0	0	0	0	0	Dorsal
ATTCATCAGCACTCTA-1_4	0	0	2.76771	1.14159	0	1.14159	0	1.14159	0	Dorsal
ATTCATCCAAGCGCTC-1_4	0	0	2.16653	1.27424	0	1.81677	0	0	0	Dorsal
ATTCATCTCGATACAC-1_4	0	0	3.73944	3.14056	0	1.42541	0	0	0	Dorsal
ATTGGGTCAGTTAGAA-1_4	2.41954	0	0	0	0	0	0	0	0	Dorsal
ATTGGGTGTACGACTT-1_4	0	0	0	2.23081	0	0	0	0	0	Dorsal
ATTGGGTGTGGCACTC-1_4	0	0	3.67212	2.48097	0	0	0	0	0	Dorsal
ATTTCTGGTAGCTAAA-1_4	0	0	2.0466	1.17779	0	0	0	0	0	Dorsal
CAACAGTTCGTAACTG-1_4	0	0	2.97547	2.22637	0	0	0	0	0	Dorsal
CAACGGCAGTAGTCAA-1_4	1.39933	0	2.31821	0	0	0	0	0	0	Dorsal
CAACGGCCAATTGCGT-1_4	0	0	2.61669	2.61669	0	0	0	0	0	Dorsal
CAAGAGGCACTTGAAC-1_4	0	0	3.23776	0	0	1.31362	0	0	0	Dorsal
CAAGAGGGTCGTTGCG-1_4	0	0	3.32312	0	0	1.46865	0	0	0	Dorsal
CAAGGGAGTAGAGGAA-1_4	0	0	2.26546	1.67106	0	0	0	0	0	Dorsal
CAATTTCAGCAACAAT-1_4	0	0	3.16603	1.97332	1.11999	0	0	0	0	Dorsal
CAATTTCGTTGTGCCG-1_4	1.9894	0	0	1.9894	0	0	0	0	0	Dorsal
CACAGATAGCTGAGTG-1_4	0	0	2.81238	2.17756	0	1.28322	0	0	2.17756	Dorsal
CACATGAGTTCTAAGC-1_4	0	0	2.8128	0	0	0	0	0	0	Dorsal
CACGAATCATCGTGCG-1_4	0	0	2.43984	2.07704	1.50194	0	0	0	0	Dorsal
CAGAGCCGTTCTCCCA-1_4	0	0	3.25032	2.33209	0	0	0	0	0	Dorsal
CAGATACGTTTCGGCG-1_4	0	0	3.35235	2.18348	0	0	0	0	0	Dorsal
CAGCAATAGGGCATGT-1_4	1.02405	0	2.09651	1.02405	0	0	0	0	0	Dorsal
CAGCACGAGACCAAAT-1_4	0	0	1.95228	1.61538	0	0	0	0	0	Dorsal
CAGCAGCTCAAGAGTA-1_4	0	0	2.90017	2.26058	0	0	0	0	1.90594	Dorsal
CAGCAGCTCAGTGTGT-1_4	0	0	0	0	0	0	0	0	0	Dorsal
CATAAGCTCAGCTGAT-1_4	0	0	3.03129	0	0	1.45566	0	0	0	Dorsal
CATCAAGTCCCTTGTG-1_4	0	0	3.71123	0	0	0	0	0	0	Dorsal
CATCCCATCTACGGTA-1_4	0	0	0	2.40566	0	0	0	0	0	Dorsal
CATCCGTCAGGAATCG-1_4	1.75541	0	0	0	0	1.22169	0	1.22169	0	Dorsal
CATGCCTAGGTCCTGC-1_4	0	0	3.87251	1.76961	0	0	0	0	0	Dorsal
CATGCCTTCGTCTACC-1_4	0	0	2.87168	2.60269	0	1.64223	0	0	0	Dorsal
CCACCATTCTTCGGAA-1_4	0	0	2.76442	1.05038	0	0	0	0	0	Dorsal
CCACGTTGTTCGTAAC-1_4	0	0	3.4354	0	0	0	0	0	0	Dorsal
CCCATTGGTTGAGAGC-1_4	0	0	3.61843	2.1718	2.1718	0	0	0	0	Dorsal
CCCGAAGGTACGTACT-1_4	0	0	2.41118	2.78629	0	0	0	0	0	Dorsal
CCCTAACCAGGAACCA-1_4	0	0	2.63853	1.67352	1.15229	0	0	0	0	Dorsal
CCCTTAGTCATGGGAG-1_4	1.92997	0	2.9268	0	0	1.92997	0	0	0	Dorsal
CCGAACGGTCTGTGGC-1_4	0	0	3.97442	2.53404	0	0	0	0	1.36125	Dorsal
CCGATCTTCACCACAA-1_4	0	0	0	0	0	0	0	0	0	Dorsal
CCGATGGCAACAGCTT-1_4	0	0	2.81849	2.04778	0	0	0	0	0	Dorsal
CCGGACACACCGCTAG-1_4	0	0	2.37872	1.45014	0	0	0	0	0	Dorsal
CCGGACATCCTCTCTT-1_4	0	0	0	2.11467	0	1.23226	0	0	0	Dorsal
CCGGTAGGTTCTCGCT-1_4	0	0	3.23144	0	0	0	0	0	0	Dorsal
CCGTAGGCAATCCAGT-1_4	1.24514	0	3.03434	2.13064	0	0	0	0	0	Dorsal
CCTCACATCCGATTAG-1_4	0	0	1.60402	2.5587	0	0	0	0	0	Dorsal
CCTCATGCAATACCCA-1_4	0	0	2.72612	0	0	1.34929	0	0	0	Dorsal
CCTGCATCACTAGTAC-1_4	0	0	3.14299	1.74943	1.74943	0.949254	0	0	0	Dorsal
CGAATTGCAGCAGATG-1_4	0	0	2.04485	2.29964	0	0	0	0	0	Dorsal
CGAGGCTAGGCCTTCG-1_4	0	0	3.86335	1.62024	2.20923	1.10763	0	0	1.10763	Dorsal
CGAGGCTCATCGGAGA-1_4	0	0	3.65777	2.69031	2.06282	0	0	0	0	Dorsal
CGAGTGCCAAGCAGGT-1_4	0	0	1.54225	2.12229	2.75369	0	0	0	0	Dorsal
CGATCGGAGCACAAAT-1_4	0	0	3.60714	2.79538	0	0	0	0	0	Dorsal
CGATGCGAGGGCAACT-1_4	1.53593	0	2.95638	2.74615	0	0	0	0	0	Dorsal
CGCAGGTCAATGTCTG-1_4	0	0	3.01297	1.87609	0	0	0	0	1.87609	Dorsal
CGCAGGTCATGCTGCG-1_4	0	0	2.50593	1.33861	0	0	0	0	0	Dorsal
CGCATAAGTCTTTCTA-1_4	0	0	0	2.50774	0	1.34006	0	0	0	Dorsal
CGCCATTCAAGCTGCC-1_4	0	0	3.79311	0	1.76158	0	0	0	0	Dorsal
CGCGTGATCGGCTGTG-1_4	1.8082	0	0	0	0	0	0	0	0	Dorsal
CGGAACCCAAATGGAT-1_4	0	0	2.59961	1.97813	0	0	0	0	0	Dorsal
CGGACACCAGGAACCA-1_4	0	0	0	0	0	0	0	0	0	Dorsal
CGTAAGTAGCCGATCC-1_4	0	0	2.59334	2.16722	1.40942	0.934834	0	0	0	Dorsal
CGTGCTTGTCCACATA-1_4	0	0	2.22471	0	0	1.32183	0	0	0	Dorsal
CGTGCTTTCGTGTTCC-1_4	0	0	1.52318	0	0	0	0	0	0	Dorsal
CGTTGGGGTTCCGCGA-1_4	0	0	3.63082	1.89505	0	0	0	0	0	Dorsal
CTACATTAGAAGTCCG-1_4	0	0	3.9234	0	0	0	0	1.17966	0	Dorsal
CTACATTGTGGCCCAT-1_4	0	0	2.80589	2.03611	0	0	0	0	1.16946	Dorsal
CTACATTTCCAATCCC-1_4	1.3658	0	2.91848	2.27794	2.27794	0	0	0	0	Dorsal
CTACCTGAGTAAGCAT-1_4	0	0	3.24687	2.12977	0	0	0	0	1.24443	Dorsal
CTACGGGAGAACGCGT-1_4	0	0	2.81828	2.44223	1.83248	0	0	0	0	Dorsal
CTAGGTACAGAGGAAA-1_4	0	0	2.84458	0	1.61911	0	0	0	0	Dorsal
CTATCTACAACTTGGT-1_4	0	0	2.90402	1.49278	0	0	0	1.49278	0	Dorsal
CTCACTGAGTTTGAGA-1_4	0	0	3.63257	1.7763	0	1.23953	0	0	0	Dorsal
CTCAGGGAGAGTCACG-1_4	0	0	2.40483	1.95245	1.61555	0	0	0	0	Dorsal
CTCATCGGTTCGTACA-1_4	0	0	2.22803	2.42939	2.42939	0	0	0	0	Dorsal
CTCATGCTCCGATTAG-1_4	0	0	2.73036	0	0	1.1146	0	0	0	Dorsal
CTCATTATCGCTACAA-1_4	0	0	3.35713	1.14144	0	1.14144	0	0	1.14144	Dorsal
CTCCGATTCATCTCTA-1_4	1.26614	0	3.36793	0	0	0	0	0	0	Dorsal
CTCCTCCGTCTACAAC-1_4	0	0	3.08429	1.38099	0	1.38099	0	0	0	Dorsal
CTCGAGGTCCGATAGT-1_4	0	0	2.06743	1.19438	0	0	0	0	0	Dorsal
CTCTCGAGTTCGGCCA-1_4	0	0	2.88728	1.34131	0	0	0	0	0	Dorsal
CTGATCCAGCTGTTAC-1_4	0	0	2.20772	2.20772	0	1.85578	0	0	1.30788	Dorsal
CTGCATCGTGGGCTTC-1_4	0	0	1.79009	1.79009	0	0	0	0	0	Dorsal
CTGCTCAGTATGAAGT-1_4	0	0	2.8426	1.44269	0	0	0	0	0	Dorsal
CTGCTCATCGCGTAGC-1_4	0	0	1.48191	2.05447	0	0	0	0	0	Dorsal
CTGGTCTGTATGGGAC-1_4	0	0	4.00575	2.01954	0.968397	0.968397	0	0	0	Dorsal
CTGTACCAGAATAACC-1_4	0	0	3.46838	2.33461	1.97644	1.97644	0	0	0	Dorsal
CTGTAGACAGATAAAC-1_4	0	0	2.12879	2.12879	0	0	0	0	0	Dorsal
CTTGATTTCGTCCTTG-1_4	0	0	2.22055	2.22055	1.31841	1.31841	0	0	0	Dorsal
GAAACCTGTCAAACGG-1_4	0	0	3.10064	1.39384	1.39384	0	0	0	0	Dorsal
GAAACCTTCCGGACTG-1_4	2.10596	1.75958	1.22525	0	0	0	0	0	0	Dorsal
GAAGAATCAACGTAAA-1_4	0	0	2.58891	3.24378	0	0	0	0	0	Dorsal
GAAGCCCAGGACTATA-1_4	1.19663	0	3.08101	1.72595	0	1.19663	0	0	0	Dorsal
GAAGCGACACGGTAGA-1_4	0	0	2.41349	0	0	0	0	0	0	Dorsal
GAAGGACAGAGTGGCT-1_4	0	0.921148	0	2.57241	0	0	0	0	0	Dorsal
GAAGGACGTTCCGTTC-1_4	0	0	3.69809	1.95401	1.39339	0	0	0	0	Dorsal
GAAGGGTCACAGTCCG-1_4	1.29561	0	2.19273	0	0	1.84157	0	1.29561	0	Dorsal
GAAGTAAAGAGGCGGA-1_4	0	0	3.38543	1.34887	0	0	0	0	0	Dorsal
GAAGTAAGTTGGAGAC-1_4	0	0	3.42983	2.52485	0	0	0	0	0	Dorsal
GACCAATAGCGTTCCG-1_4	0	0	2.68616	1.48587	0	0	0	0	0	Dorsal
GACCAATAGTCGCCCA-1_4	0	0	3.91921	2.50294	0	1.1767	0	0	0	Dorsal
GACCCAGTCAAGTGGG-1_4	0	0	2.31677	1.71765	1.18958	0	0	0	0	Dorsal
GACTCAAAGGCTAACG-1_4	1.88947	0	0	1.88947	2.13863	0	0	0	0	Dorsal
GACTTCCTCAACGAGG-1_4	0	0	3.0107	0	0	0	0	0	2.08179	Dorsal
GAGACCCAGTTGCATC-1_4	1.80282	0	0	0.989134	0	0	0	0	0	Dorsal
GAGATGGAGAGAGCAA-1_4	0	0	3.51468	1.44939	1.44939	0	0	0	2.0177	Dorsal
GAGCTGCAGGTTCCAT-1_4	0	0	3.02232	2.17652	0	1.59082	0	0	0	Dorsal
GAGCTGCGTCTACACA-1_4	0	0	4.02168	2.06043	0	0	0	0	1.18879	Dorsal
GAGCTGCTCCCGAGTG-1_4	0	0	2.165	1.91485	0	0	0	0	0	Dorsal
GAGGCCTTCATTGTGG-1_4	0	0	2.49992	0	0	0	0	0	0	Dorsal
GAGTGTTGTTTGTTCT-1_4	0	0	2.93478	1.17161	0	0	0	0	0	Dorsal
GAGTTACAGTTCATGC-1_4	0	0	2.90239	2.06522	1.49145	0	0	0	0	Dorsal
GATAGAAAGACTCAAA-1_4	0	0	2.97518	0	0	0	0	0	0	Dorsal
GATCACAGTGCATACT-1_4	0	0	3.73772	1.71484	0	0	0	0	0	Dorsal
GATCAGTGTTGAATCC-1_4	0	0	1.65649	0	0	0	0	0	0	Dorsal
GATCATGGTTTAGTCG-1_4	0	0	3.33089	0	0	0	0	0	0	Dorsal
GATGACTGTAAGACCG-1_4	0	0	2.88894	0	0	0	0	0	1.13841	Dorsal
GATGCTAGTTGCATTG-1_4	0	0	2.41535	2.15701	0	1.80777	0	0	0	Dorsal
GATTCGATCACGGGAA-1_4	0	0	3.12172	2.33153	0	0	0	0	0	Dorsal
GATTCTTCAGTCTACA-1_4	0	0	2.64054	2.01629	0	1.44814	0	1.44814	0	Dorsal
GCAACATGTCTTGAGT-1_4	0	0	3.25357	1.32567	0	0	1.32567	0	1.32567	Dorsal
GCAACATGTTGAGAGC-1_4	0	0	3.62709	0	0	0	0	0	0	Dorsal
GCAGCCACAGCGGATA-1_4	0	0	3.33201	1.38614	0	0	0	0	0	Dorsal
GCAGCTGCATAATGAG-1_4	2.54533	1.37038	0	0	0	1.37038	0	0	0	Dorsal
GCAGGCTAGAAACTAC-1_4	0	0	3.01903	0	0	0	0	0	0	Dorsal
GCCAGCAGTGCATTAC-1_4	0	0	3.18894	1.36298	0	0	0	0	0	Dorsal
GCCAGTGAGGGCAGAG-1_4	0	0	4.05632	2.03833	0	0	0	0	0	Dorsal
GCCATTCTCGATTGAC-1_4	0	0	3.35446	2.89055	0	1.65838	0	0	0	Dorsal
GCCCAGAGTTCTTGTT-1_4	0	0	2.6314	0	0	0	0	0	0	Dorsal
GCCCGAACAGCGTTGC-1_4	0	0	3.58131	0	0	0	0	0	1.99459	Dorsal
GCCGTGAAGCTCGAAG-1_4	0	0	2.59405	2.59405	0	0	0	0	0	Dorsal
GCGGAAACAACTTCTT-1_4	0	0	3.09775	1.39157	0	0	0	0	0	Dorsal
GCGTGCAAGAAGCGGG-1_4	1.85828	0	3.23306	0	0	0	0	0	0	Dorsal
GCGTTTCTCGCAGTTA-1_4	0	0	0	2.98078	0	0	0	0	0	Dorsal
GCTCAAACAATTGTGC-1_4	1.46916	0	3.32377	2.04008	0	0	0	0	0	Dorsal
GCTGGGTAGAATCTAG-1_4	0	0	3.78794	2.52659	0	1.35524	0	0	0	Dorsal
GCTTCACCACAGCCTG-1_4	0	0	2.54434	1.92679	0	0	0	0	1.08377	Dorsal
GCTTCACGTACCGGCT-1_4	0	0	2.58846	1.77896	0	0	0	0	0	Dorsal
GCTTGGGTCGCTACGG-1_4	0	0	3.05844	2.15296	0	1.26322	0	0	0	Dorsal
GCTTTCGGTCCCACGA-1_4	0	0	3.0767	0	2.59616	1.63654	0	0	0	Dorsal
GGAAGTGAGACTGAGC-1_4	0	0	2.95322	2.63741	0	2.43199	0	0	0	Dorsal
GGAGAACAGGATTCCT-1_4	0	0	3.71152	1.64898	0	0	0	0	1.13167	Dorsal
GGAGGATTCGACATCA-1_4	0	0	2.57032	0	0	0	0	0	0	Dorsal
GGATCTAAGAGGTCAC-1_4	0	0	3.56594	1.77671	0	0	0	0	0	Dorsal
GGATCTACAGTTGTCA-1_4	0	0	3.3002	2.37902	0	0	0	0	0	Dorsal
GGCTGTGCATGAAAGT-1_4	0	0	1.52094	2.0984	0	0	0	0	0	Dorsal
GGCTTGGCAATTGCAC-1_4	0	0	3.76159	2.36989	0	0.961658	0	0	0.961658	Dorsal
GGCTTGGGTCCATAGT-1_4	0	0	2.73324	1.96906	0	1.11667	0	0	1.96906	Dorsal
GGCTTTCCAGAAACCG-1_4	0	0	3.04834	0	0	0	0	0	0	Dorsal
GGGAAGTAGCATTTGC-1_4	0	0	2.49412	1.88031	0	0	0	0	0	Dorsal
GGGAAGTGTACTGCGC-1_4	2.78874	0	0	0	1.67899	1.67899	0	0	0	Dorsal
GGGACCTTCATTTACC-1_4	0	0	3.3415	1.7845	0	0	0	0	0	Dorsal
GGGATGAAGGAACGAA-1_4	0	0	2.26135	1.90667	0	0	0	0	0	Dorsal
GGGCCATCACCAGGTC-1_4	0	0	2.94838	1.70815	0	0	0	0	0	Dorsal
GGGCCATGTAGCTTGT-1_4	0	0	2.74649	1.03797	2.11553	0	0	1.03797	0	Dorsal
GGGCTCATCATCGCTC-1_4	0	0	1.51151	0	0	0	0	0	0	Dorsal
GGGTAGAAGGTTCACT-1_4	0	0	2.95672	1.53622	0	0	0	0	0	Dorsal
GGGTCTGAGATTGAGT-1_4	0	0	3.19942	2.71542	0	0	0	0	0	Dorsal
GGTAACTTCTCTATAC-1_4	0	0	2.72848	0	0	0	0	0	0	Dorsal
GGTAGAGGTCGCATTA-1_4	2.14095	0	3.74458	0	1.55893	0	0	0	0	Dorsal
GGTGATTGTGTCTTCC-1_4	0	0	3.8232	2.06492	1.49118	0	0	0	0	Dorsal
GGTGTTAAGGCTAACG-1_4	0	0	2.45937	2.13868	0	0	0	0	0	Dorsal
GGTTAACTCTTGAGCA-1_4	0	0	3.39712	0	1.63421	0	0	0	0	Dorsal
GGTTGTAGTTGTTGAC-1_4	0	0	2.977	1.55303	0	2.13435	0	0	0	Dorsal
GTAACACTCTCAATCT-1_4	0	0	3.07355	0	0	1.27461	0	0	0	Dorsal
GTAACCAGTGTGTCCG-1_4	0	0	3.65861	0	0	1.56459	0	0	0	Dorsal
GTAAGTCGTAGCGATG-1_4	0	0	2.43984	2.07704	0	0	0	0	0	Dorsal
GTAAGTCTCTACCAGA-1_4	0	0	2.31	0	0	0	0	0	0	Dorsal
GTACAGTGTGAACCGA-1_4	0	0	2.65934	1.46365	0	1.46365	0	0	0	Dorsal
GTAGCTACAGCGGTCT-1_4	1.127	0	1.127	1.6434	0	1.127	0	1.6434	0	Dorsal
GTCGTAAGTTTCACAG-1_4	0	0	3.19462	0	0	0	0	0	0	Dorsal
GTCTACCCAACTCCAA-1_4	0	0	3.75403	1.98154	0	1.12643	0	0	0	Dorsal
GTCTACCCAGACGCTC-1_4	0	0	3.19987	1.7415	0	1.20984	0	0	0	Dorsal
GTCTACCGTCCTTGTC-1_4	0	0	3.38957	0	0	1.62793	0	0	1.62793	Dorsal
GTGAGCCTCTAACACG-1_4	0	0	3.3399	1.58679	0	0	0	0	0	Dorsal
GTGAGTTGTGAGCGAT-1_4	0	0	3.48878	0	0	0	0	0	0	Dorsal
GTGCACGCATGATGCT-1_4	0	0	2.61699	2.61699	0	0	0	0	0	Dorsal
GTGCACGTCTTGAACG-1_4	0	0	2.3768	2.3768	0	1.23623	0	1.23623	0	Dorsal
GTGCGTGAGGATTTGA-1_4	0	0	2.30864	1.39134	0	1.39134	0	0	0	Dorsal
GTGCTTCAGCCTCTGG-1_4	1.29445	0	0	2.19132	0	0	0	0	0	Dorsal
GTGGAAGCAGAGGACT-1_4	0	0	3.71466	0	0	0	0	0	0	Dorsal
GTGGAAGTCCCTCGAT-1_4	0	0	3.03223	2.38616	0	0	0	0	0	Dorsal
GTGGCGTAGCGCCTAC-1_4	0	0	3.26666	1.19181	0	1.19181	0	0	0	Dorsal
GTGGGAACAACTCGTA-1_4	1.63288	0	2.22324	1.11819	0	1.11819	0	0	0	Dorsal
GTGGGAAGTGCTGCAC-1_4	0	0	3.22882	1.39407	0	0	0	0	0	Dorsal
GTGTCCTCAGTCTTCC-1_4	0	0	3.01307	0	0	0	0	0	0	Dorsal
GTGTCCTTCCTTTGAT-1_4	0	0	3.63561	2.66912	0	0	0	0	0	Dorsal
GTGTGATCAGCAGTAG-1_4	0	0	2.63837	1.2804	0	0	0	0	0	Dorsal
GTGTGGCCATGGCTAT-1_4	1.28153	0	3.08269	1.28153	0	1.28153	0	0	0	Dorsal
GTGTTCCGTTTACCAG-1_4	0	0	3.63035	1.83204	0	0	0	0	0	Dorsal
GTTATGGAGGGCAAGG-1_4	0	0	1.61911	0	0	0	0	0	0	Dorsal
GTTCCGTTCCACCCTA-1_4	0	0	3.37373	1.15318	0	0	0	1.67457	0	Dorsal
GTTCGCTTCAAGCCTA-1_4	0	0	2.33489	0	0	0	0	0	0	Dorsal
GTTCTATCAGATTTCG-1_4	0	0	3.06377	2.41628	0	0	0	0	0	Dorsal
GTTCTATTCGGTCAGC-1_4	0	0	2.98236	2.23285	1.98028	0	0	0	0	Dorsal
GTTGAACTCACTCGAA-1_4	0	0	3.38245	2.09318	0	0	0	0	0	Dorsal
GTTGAACTCAGTCATG-1_4	0	0	3.58813	1.43435	0	0	0	0	1.43435	Dorsal
GTTGTCCCACAGCTTA-1_4	0	0	2.40465	2.57181	0	1.61538	0	1.10357	0	Dorsal
GTTTGGATCCTTGGAA-1_4	0	0	2.79202	2.15836	1.57453	1.57453	0	0	0	Dorsal
TAAGCACTCTACTGCC-1_4	0	0	0	1.93401	0	1.93401	0	0	0	Dorsal
TAAGCGTAGGCCTAGA-1_4	0	0	3.50325	2.0075	0	0	0	0	0	Dorsal
TAATTCCGTTGCCAAT-1_4	0	0	3.09042	1.50357	0	0	0	0	1.50357	Dorsal
TACAGGTCACTGCATA-1_4	0	0	3.25052	2.59539	0	0	0	0	0	Dorsal
TACCCGTCACTTTAGG-1_4	0	0	3.23343	0	0	0	0	0	0	Dorsal
TACCGGGTCCTATGGA-1_4	0	0	3.3081	1.45667	1.45667	0	0	0	0	Dorsal
TACCTCGCACAAAGCG-1_4	0.7478	0	3.47028	1.46719	0	1.46719	0	0	0	Dorsal
TACCTGCCAGTGGCTC-1_4	0	0	3.32668	1.47149	0	0	0	0	0	Dorsal
TACGCTCAGACGATAT-1_4	1.71025	0	2.57116	1.95168	0	0	0	0	0	Dorsal
TACTTGTCATACTGAC-1_4	0	0	3.29404	1.82299	0	1.00434	0	0	1.00434	Dorsal
TACTTGTCATGACTCA-1_4	1.37544	1.37544	0	0	0	0	0	1.37544	0	Dorsal
TACTTGTGTTTGACAC-1_4	0	0	3.50639	0	0	0	0	1.3067	0	Dorsal
TACTTGTTCCTCGCAT-1_4	0	0	3.1141	2.7306	0	0	0	0	0	Dorsal
TAGGGTTAGAGCAAGA-1_4	0	0	3.85769	1.27406	2.16631	0	0	0	2.63021	Dorsal
TAGGTACTCCATTTCA-1_4	0	0	3.68981	2.01573	0	0	0	0	0	Dorsal
TATATCCTCAGCTAGT-1_4	0	0	3.79076	0	0	1.40907	0	0	0	Dorsal
TATCAGGAGGTGCTGA-1_4	0	0	2.88275	1.76098	0	0	0	0	0	Dorsal
TATCCTAGTCCGCAGT-1_4	0	0	3.6626	1.99158	0	1.42637	0	0	0	Dorsal
TATCGCCCATTGAAGA-1_4	0	0	2.84917	2.2123	0	0	0	0	0	Dorsal
TCAAGACGTAGAGATT-1_4	0	0	2.85558	1.31661	0	0	0	0	0	Dorsal
TCAAGTGCAGTCGTTA-1_4	0	0	3.04725	1.35205	0	0	0	1.35205	2.09965	Dorsal
TCACACCCAACAGCTT-1_4	0	0	2.99382	1.74754	0	1.21498	0	0	0	Dorsal
TCACATTCAGACATCT-1_4	0	0	3.44158	0	0	1.32143	0	0	0	Dorsal
TCACATTTCCAAACCA-1_4	0	0	3.68251	0	0	0	0	1.50904	0	Dorsal
TCACATTTCTCATTGT-1_4	0	0	3.11561	0	0	0	0	0	0	Dorsal
TCACGCTCACCGTGAC-1_4	0	0	4.14347	2.11585	2.48031	1.5365	0	0	0	Dorsal
TCAGCAATCGTCTCAC-1_4	0	0	2.76826	1.5545	0	1.5545	0	0	0	Dorsal
TCAGCCTCATGACCCG-1_4	0	0	1.84291	1.84291	0	0	0	0	0	Dorsal
TCAGGTATCATCCTGC-1_4	0	0	3.21949	1.75839	0	0	0	0	0	Dorsal
TCAGTGAGTTGTTTGG-1_4	0	0	3.77481	0	1.89891	0	0	0	0	Dorsal
TCAGTTTCATGACCCG-1_4	1.11694	0	3.07061	2.22159	0	1.11694	0	0	0	Dorsal
TCATATCTCGAGTACT-1_4	0	0	3.20063	2.18034	0	2.18034	0	0	0	Dorsal
TCATATCTCTGACCCT-1_4	0	0	3.30768	1.68398	0	0	0	0	0	Dorsal
TCATCCGGTATTCCGA-1_4	0	0	3.72447	0	0	0	0	0	1.70373	Dorsal
TCATGCCGTGAACTAA-1_4	0	0	0.993932	0.993932	0	0	0	0	0	Dorsal
TCATGGATCTCACCCA-1_4	0	0	2.37671	1.08312	0	1.08312	0	0	0	Dorsal
TCATTCACAACTAGAA-1_4	0	0	2.97547	0	0	0	0	0	0	Dorsal
TCATTCAGTCATCCGG-1_4	1.69587	0	3.04601	1.69587	0	0	0	0	0	Dorsal
TCATTGTCACTGAGGA-1_4	0	0	2.43199	0	0	1.27965	0	1.27965	0	Dorsal
TCCACGTAGGACGCAT-1_4	0	0	1.21565	0	0	0	0	0	0	Dorsal
TCCCATGGTACGCTTA-1_4	0	0	3.17493	2.31945	0	0	0	0	0	Dorsal
TCCCATGTCATCTGTT-1_4	0	0	3.92003	1.28096	0	0	0	0	0	Dorsal
TCCGAAACATGGTGGA-1_4	0	0	3.59042	0	0	0	0	1.31144	0	Dorsal
TCCTCGATCTATCACT-1_4	0	0	3.09901	2.6413	0	0	0	0	0	Dorsal
TCCTCTTTCGTGGCGT-1_4	0	0	3.61893	0	0	0	0	0	0	Dorsal
TCCTTTCAGGTCCCTG-1_4	0	0	2.65272	1.68594	0	1.68594	0	0	1.16277	Dorsal
TCGAACAAGAGGTCAC-1_4	0	0	3.5509	1.1806	1.70704	0	0	0	2.5081	Dorsal
TCGGGACGTACCGCGT-1_4	1.06986	0	3.09398	0	0	1.06986	0	0	0	Dorsal
TCGGGTGCATCACAGT-1_4	0	0	2.48339	1.16201	0	0	0	0	0	Dorsal
TCGGGTGTCTGTACAG-1_4	0	0	3.08809	2.07673	0	0	0	0	2.07673	Dorsal
TCGTGCTCAGTCTGGC-1_4	0	0	2.32318	0	0	0	0	0	0	Dorsal
TCTACATAGACCAACG-1_4	0	0	4.16699	2.31	0	0	0	0	1.71149	Dorsal
TCTACATTCGCCCAGA-1_4	0	0	2.86296	1.74364	0	1.21166	0	0	0	Dorsal
TCTACCGTCACTGCTC-1_4	0	0	3.33959	2.59279	0	1.24514	0	0	0	Dorsal
TCTATCACACTGCTTC-1_4	0	0	3.80156	2.40704	0	0	0	0	0	Dorsal
TCTGCCATCACTACGA-1_4	1.51565	0	3.25296	0	0	0	0	0	0	Dorsal
TCTTGCGGTAGGCAGT-1_4	0	0	3.73703	1.26999	0	0	0	0	0	Dorsal
TGAATCGGTCTGTCCT-1_4	0	0	3.07137	2.68882	2.06142	0	0	0	0	Dorsal
TGACTCCAGGCCCACT-1_4	2.21448	0	0	0	0	0	0	0	0	Dorsal
TGAGACTGTGTCTTGA-1_4	0	0	0	1.92121	0	1.92121	0	0	0	Dorsal
TGAGCATCAACCGCTG-1_4	0	0	2.82596	1.29369	0	0	0	0	0	Dorsal
TGAGGGATCACAGTGT-1_4	0	0	2.30166	2.30166	0	0	0	1.17795	1.17795	Dorsal
TGAGGGATCCGCATAA-1_4	0	0	3.01087	0	0	0	0	0	0	Dorsal
TGAGGTTTCGTCGATA-1_4	0	0	3.45701	0	0	2.7949	0	0	0	Dorsal
TGAGTCAGTCACAATC-1_4	0	0	2.87483	2.87483	1.88314	1.88314	0	0	0	Dorsal
TGCACGGCACGCCAGT-1_4	0	0	2.71148	2.08266	0	0	0	0	0	Dorsal
TGCAGATGTCGTAATC-1_4	0	0	3.30831	0	0	0	0	0	0	Dorsal
TGCAGATTCTTGGATG-1_4	1.24514	0	2.59279	1.24514	0	0	0	2.13064	0	Dorsal
TGCATGACAAACCACT-1_4	0	0	3.84873	1.30887	0	0	0	0	2.20892	Dorsal
TGCATGATCAATGCAC-1_4	0	0	3.32003	1.62958	0	0	0	0	0	Dorsal
TGCCGAGTCCCAACTC-1_4	0	0	2.90532	2.06793	0	1.49385	0	0	0	Dorsal
TGCGACGCACAGTACT-1_4	0.996944	0.996944	0	0	0	0.996944	0	1.48613	0	Dorsal
TGCGGGTGTTGTCCCT-1_4	1.42517	0	2.82095	1.42517	0	1.42517	0	0	0	Dorsal
TGCTCGTGTTAGAGTA-1_4	0	0	3.00416	0	0	0	0	0	0	Dorsal
TGCTGAATCGAACGGA-1_4	0	0	3.14937	2.13304	0	0	0	0	0	Dorsal
TGCTTGCGTAATGCGG-1_4	0	0	4.10936	0	0	0	0	0	0	Dorsal
TGCTTGCGTGAATTGA-1_4	0	0	0	2.97842	0	0	0	0	0	Dorsal
TGGGATTAGCAATTCC-1_4	0	0	3.59866	1.84568	0	0	0	0	2.45657	Dorsal
TGGGCGTCAGCCATTA-1_4	0	0	2.94852	1.38953	0	0	0	0	0	Dorsal
TGGGCTGTCCTTGAAG-1_4	1.50602	0	3.09343	0	0	0	0	0	0	Dorsal
TGGTAGTGTACACTCA-1_4	0	0	2.9413	2.10122	0	0	0	0	0	Dorsal
TGTAAGCAGCTCGCAC-1_4	0	0	2.83416	1.94677	0	1.09928	0	0	0	Dorsal
TGTAGACGTCGCGTCA-1_4	0	0	2.20628	1.85441	0	0	0	0	0	Dorsal
TGTAGACTCGTTATCT-1_4	0	0	2.24659	1.33985	0	0	0	0	0	Dorsal
TGTGAGTTCGCGTGAC-1_4	0	0	2.94744	2.10691	1.52853	0	0	0	0	Dorsal
TGTGTGACAGCTACCG-1_4	0	0	2.51285	2.3466	0	0	0	0	0	Dorsal
TGTTCCGCAGAGAAAG-1_4	0	0	3.80381	1.86933	2.22202	1.31961	0	0	1.86933	Dorsal
TGTTCTACAAACCACT-1_4	0	0	3.64975	0	0	1.41636	0	0	0	Dorsal
TGTTTGTTCCAGTGTA-1_4	0	0	3.5531	0	0	0	0	0	2.4138	Dorsal
TTAATCCAGGATTCCT-1_4	0	0	2.85393	2.02054	2.3808	0	0	0	0	Dorsal
TTAATCCCAAATGGTA-1_4	0	0	3.63177	1.9643	0	1.11295	0	0	0	Dorsal
TTACAGGCAGCATGCC-1_4	0	0	3.5724	2.26701	0	1.67246	0	0	0	Dorsal
TTACCATAGACCAAAT-1_4	0	0	0	1.15482	0	0	0	0	1.15482	Dorsal
TTACGCCCACATAGCT-1_4	0	0	1.91157	0	0	1.91157	0	0	0	Dorsal
TTACGCCGTCTCTCCA-1_4	0	0	0.844262	2.1925	0	0	0	0	0	Dorsal
TTCAGGACATCCCACT-1_4	1.88788	0	2.50232	0	0	1.33571	0	0	0	Dorsal
TTCATGTTCCCGTTCA-1_4	0	0	2.75404	2.12261	0	0	0	0	0	Dorsal
TTCCTCTAGGTATCTC-1_4	0	0	2.18348	2.18348	0	1.59707	0	0	0	Dorsal
TTCCTCTCACTCTCGT-1_4	0	0	2.63024	2.12326	0	0	0	0	1.04366	Dorsal
TTCGATTCATGAGAAT-1_4	0	0	3.09948	2.24861	0	2.24861	0	0	0	Dorsal
TTCGCTGGTCGGCACT-1_4	0	0	1.77528	1.77528	0	0	0	0	0	Dorsal
TTCGCTGTCGATCCCT-1_4	0	0	2.97621	1.20197	0	0	0	0	0	Dorsal
TTCGGTCGTCACAATC-1_4	0	0	3.14852	2.03998	0	0	0	0	1.17253	Dorsal
TTCTAGTAGACGGAAA-1_4	0	0	3.10049	2.08811	0	1.51178	0	0	0	Dorsal
TTCTAGTCAGCCGTTG-1_4	0	0	3.19717	0	0	0	0	0	0	Dorsal
TTCTAGTGTGTAGGAC-1_4	0	1.38144	3.8223	0	0	1.94036	0	0	0	Dorsal
TTCTTCCCACGACGCT-1_4	0	0	4.10616	0	0	1.60561	0	0	0	Dorsal
TTGAACGGTTGGGAAC-1_4	0	0	3.3741	1.81269	0	0	0	0	0	Dorsal
TTGACCCAGCGATGAC-1_4	0	0	2.17111	2.42986	0	1.27797	0	0	0	Dorsal
TTGCCTGGTGCCTTTC-1_4	0	0	3.56815	2.06562	1.7216	0	0	1.19293	0	Dorsal
TTGGATGCATGGAATA-1_4	0	0	2.96002	1.53894	0	0	0	0	0	Dorsal
TTGGGCGAGACGCAGT-1_4	0	0	2.98911	1.48852	0	0	0	0.99889	0	Dorsal
TTTACCAAGACAACAT-1_4	2.54886	0	2.92792	1.93097	0	0	0	0	0	Dorsal
TTTACTGCATGGGATG-1_4	0	0	3.84771	1.96264	0	0	0	0	0	Dorsal
TTTATGCAGCACACAG-1_4	0	0	3.0595	2.21121	0	0	0	0	0	Dorsal
TTTATGCAGTATGTAG-1_4	1.40268	0	3.2398	0.929419	0	0	0	0	0	Dorsal
TTTATGCGTTTCGACA-1_4	0	0	3.44623	1.67528	0	1.15378	0	0	0	Dorsal
TTTCACAAGTTAGAAC-1_4	0	0	3.34682	0	0	0	0	0	2.48198	Dorsal
TTTCAGTGTAGGTCAG-1_4	0	0	3.01972	2.1741	0	0	0	0	0	Dorsal
TTTGGAGGTCCACTTC-1_4	0	0	3.5345	2.35213	0	0	0	0	0	Dorsal
TTTGTTGTCTTAGCAG-1_4	0	0	3.08344	1.28209	0	0	0	0	0	Dorsal
AAACGCTAGATACGAT-1_1	1.87154	2.22434	0	0	0	0	0	0	0	Ventral
AAACGCTGTATAGGAT-1_1	2.35216	1.31282	0	0	0	0	0	0	0	Ventral
AAAGAACAGAATACAC-1_1	1.51441	0	0	0	0	1.51441	0	0	0	Ventral
AAAGAACAGTTGCCTA-1_1	2.37128	0	0	0	0	0	0	1.23191	0	Ventral
AAAGGGCTCTTGCAAG-1_1	0	0	0	0	0	0	0	0	0	Ventral
AAAGGTAAGCTGACCC-1_1	1.92156	0.773028	0	0	0	0	0	0	0	Ventral
AAAGGTACACCGGCTA-1_1	1.05585	0	0	0	0	1.05585	0	1.05585	0	Ventral
AAAGTGAGTCAGTCCG-1_1	1.68972	0	0	0	0	2.48864	1.16595	0	0	Ventral
AACAAAGCATATGAAG-1_1	1.13582	1.42805	0	0	0	0.72118	0	0	0	Ventral
AACAAGAAGACTACGG-1_1	1.19792	0.768535	0	0	0	1.19792	0	0.768535	0	Ventral
AACAAGACAAGCGAAC-1_1	1.77515	1.45101	0	0	0	1.45101	0	0	0	Ventral
AACACACGTAGTGTGG-1_1	0	0	0	0	0	0	0	0	0	Ventral
AACCAACCAAGTGCTT-1_1	1.73059	1.41	0	0	0	0	0	0	0	Ventral
AACCACAAGTCGTTAC-1_1	0	0	2.43254	1.49573	0	1.49573	0	0	1.49573	Ventral
AACCACAGTCTGCATA-1_1	1.09186	0	1.93722	0	0	1.09186	0	0	0	Ventral
AACCACATCCATTGGA-1_1	2.66715	0	0	0	0	1.17345	0	0	0	Ventral
AACCCAAGTACTAACC-1_1	1.63821	0	0	0	0	1.12264	0	0	0	Ventral
AACCCAATCATTTGCT-1_1	2.5288	0	0	0	0	0	0	2.16244	0	Ventral
AACCTGACATCGGAGA-1_1	1.83734	0	0	0	0	0	0	0	0	Ventral
AACGAAAAGCGCAATG-1_1	1.68582	0.902448	0	0	0	0	0	0	1.92608	Ventral
AACGAAAAGTACGTCT-1_1	0	0	0	0	0	0	0	0	0	Ventral
AACGAAATCGCGATCG-1_1	1.52136	0	0	0	0	0	0	0	0	Ventral
AACGGGATCATCACAG-1_1	1.53736	1.23398	0	0	0	0	0	0	0	Ventral
AACGGGATCGTAACAC-1_1	1.05781	1.05781	0	0	0	0	0	0	1.05781	Ventral
AACGTCAAGAATCGCG-1_1	1.21632	0	0	0	0	0	0	0	0	Ventral
AACGTCAAGAGAGCGG-1_1	0	0	2.65764	1.69026	0	1.69026	0	0	0	Ventral
AACGTCAAGCTCATAC-1_1	2.29863	1.383	0	0	0	0	0	1.383	0	Ventral
AACTTCTGTAGTGTGG-1_1	1.90944	0	0	0	0	1.07036	0	0	0	Ventral
AACTTCTGTGGTCTAT-1_1	2.55303	0	0	0	0	1.09002	0	0	0	Ventral
AACTTCTTCCGTACGG-1_1	0	0	0	0	0	0	0	0	0	Ventral
AAGAACAAGTAGTCTC-1_1	1.51413	0	0	0	0	1.51413	0	0	0	Ventral
AAGAACACACTGGAAG-1_1	0	0.904544	0	0.904544	0	2.84368	0	0	0	Ventral
AAGACAATCGCCGAGT-1_1	1.72893	0	0	0	0	0.934083	0	0.934083	0	Ventral
AAGACAATCGTTATCT-1_1	1.99651	0	0	0	0	0	0	0	0	Ventral
AAGATAGTCCATTCAT-1_1	1.80734	1.26614	0	0	0	0	0	0	0	Ventral
AAGCCATAGAAGGATG-1_1	2.73524	0.892546	0	0	0	0	0	0	0.892546	Ventral
AAGCCATAGGGTAATT-1_1	2.14682	0.81519	0	0	0	1.25824	0	0	0	Ventral
AAGCCATCACAGAGCA-1_1	2.39354	0	0	0	0	1.09542	0	0	0	Ventral
AAGCGAGGTGTGTCCG-1_1	1.42709	0	0	0	0	1.42709	0	1.42709	0	Ventral
AAGCGTTTCCTGTAAG-1_1	2.18551	1.42505	0	0	0	2.91068	0	0.947414	0	Ventral
AAGGAATTCGCCAGAC-1_1	0	0	0	0	2.75679	0	0	0	0	Ventral
AAGGTAAAGATCGCCC-1_1	1.8634	1.53265	0	0	0	0	0	0	0	Ventral
AAGTACCCAGATTAAG-1_1	2.08801	0	0	0	0	0	0	1.21083	0	Ventral
AAGTGAAAGAATCGCG-1_1	0	0	0	0	0	2.55278	0	0	0	Ventral
AAGTTCGAGCACTAAA-1_1	0	0	0	0	1.92113	0	0	0	0	Ventral
AATAGAGTCAGCTTGA-1_1	1.12997	0	1.12997	1.98605	0	1.12997	0	0	0	Ventral
AATCACGGTTCGATTG-1_1	1.11999	0	1.97332	0	0	0	0	0	1.11999	Ventral
AATCACGTCAACTCTT-1_1	1.56116	1.3411	0	0	0	2.02652	0	1.05855	1.05855	Ventral
AATGAAGTCTCATTAC-1_1	1.86023	0.857093	0	0	0	0.857093	0	0	1.31173	Ventral
AATGGAAAGAAACTGT-1_1	1.47629	0.988922	0	0	0	0	0	0	0	Ventral
AATGGCTCAACAGCCC-1_1	1.68201	0	0	0	0	0	0	0	0	Ventral
AATTCCTTCTGTCAGA-1_1	1.77417	1.54148	0	0	0	0	0	0	0	Ventral
ACAACCACATCGTCCT-1_1	2.22848	1.72334	0	0	0	1.72334	0	0.652659	1.32493	Ventral
ACAAGCTCATGGGCAA-1_1	1.5398	0	1.04093	0	0	1.04093	0	0	0	Ventral
ACACAGTGTTGGTGTT-1_1	1.52712	0	1.03049	0	0	1.03049	0	0	0	Ventral
ACACCAAAGCTAGAAT-1_1	2.05457	0.757959	0	0	0	0.757959	0	0	3.00947	Ventral
ACACCAACACCCAATA-1_1	1.77579	0.800315	0	0	1.54303	0	0	0	0	Ventral
ACACCAATCTAGCAAC-1_1	2.07308	1.40819	0	0	0	0.572189	0	0.572189	1.72861	Ventral
ACACTGAGTACTCGCG-1_1	1.7332	0	0	0	0	0.772276	0	0	0	Ventral
ACAGAAAGTCTAGGCC-1_1	1.8338	0	0	0	0	1.50521	0	0	0	Ventral
ACAGGGATCCCTCTTT-1_1	1.56399	1.25806	0	0	0	0	0	0.815049	0	Ventral
ACATCGATCCGGACGT-1_1	2.6684	0	0	0	0	0	0	0	0	Ventral
ACATGCAGTGGATCAG-1_1	2.06688	1.00248	0	0	0	0	0	1.00248	0	Ventral
ACATGCATCAACACGT-1_1	1.6483	0	0.875212	0	0	0	0	0.875212	0	Ventral
ACATGCATCAGGGATG-1_1	2.74693	1.84168	0	0	0	0	0	0	0.844489	Ventral
ACATGCATCGGATTAC-1_1	2.03226	0.977508	0	0	0	2.39306	0	0	0.977508	Ventral
ACCATTTAGACCTTTG-1_1	1.78275	0.804936	0	0	0.804936	0	0	0	0	Ventral
ACCATTTCACAGTGAG-1_1	0	1.12432	0	0	0	0	0	0	0	Ventral
ACCATTTGTATTTCTC-1_1	1.47603	1.47603	0	0	0	0.98871	0	0.98871	0.98871	Ventral
ACCCAAAAGCCTTTGA-1_1	3.16699	0	0	0	0	1.56639	0	0	0	Ventral
ACCCAAACACTAACGT-1_1	2.66184	1.2987	0	0	0	0	0	0	0	Ventral
ACCCTCACAGAGGCAT-1_1	2.39588	0.746047	0	0	0	0	0	0	0	Ventral
ACCCTCAGTCTACGTA-1_1	1.72529	1.19606	0	0	0	0	0	0.767111	1.72529	Ventral
ACCTGAAGTCGCCTAG-1_1	2.48349	0	0	0	0	0.864101	0	0	0	Ventral
ACGATGTTCTAGCCTC-1_1	1.75812	0	0	0	0	2.83351	0	0.955708	0	Ventral
ACGGGTCGTTGGGAAC-1_1	2.04951	0.855612	0	0	0	1.62106	0	0	0	Ventral
ACGGGTCTCGTTCCTG-1_1	2.55952	1.38189	0	0	0	0	0	0	0	Ventral
ACGGTCGAGAGCCATG-1_1	0	0	0	0	0	0	0	0	0	Ventral
ACGGTCGCAGTCCCGA-1_1	1.47694	0	0	0	0	0	0	0	0	Ventral
ACGGTCGGTAGGTAGC-1_1	0	0	0	0	0	0	0	0	0	Ventral
ACGTAACAGACCCGCT-1_1	2.21624	0	0	0	0	0	0	0	0	Ventral
ACGTAACCACACAGAG-1_1	2.28623	0	0	0	0	2.28623	0	0.90542	0	Ventral
ACGTAACTCAAACGTC-1_1	1.0817	0	0	0	0	1.58911	0	1.0817	0	Ventral
ACGTACAAGATTAGAC-1_1	0	0	0.879808	0.879808	0	0	0	0	0	Ventral
ACGTACATCGTTCATT-1_1	1.33965	0.879148	0	0	0	1.65375	0	0	0	Ventral
ACGTCCTAGTGAGGTC-1_1	1.46212	0	0	0	0	0	0	0.977405	0	Ventral
ACGTCCTAGTGCGACA-1_1	2.26624	0	0	0	0	1.15081	0	1.15081	0	Ventral
ACGTCCTGTTTCTTAC-1_1	0	0	0	0	0	3.48878	0	0	0	Ventral
ACTACGACAAAGTGTA-1_1	1.52891	1.22635	0	0	0	0	0	0	0	Ventral
ACTACGACAGAACGCA-1_1	0	0	0	0	0	1.42565	0	1.99076	0	Ventral
ACTACGAGTCCTACAA-1_1	1.85885	1.62182	0	0	0	2.57922	0	0	1.62182	Ventral
ACTATCTGTCAACACT-1_1	2.13786	0	0	0	0	0	0	0.809544	0	Ventral
ACTATCTTCATTGGTG-1_1	1.67316	0	0	0	0	1.67316	0	0	0	Ventral
ACTATGGGTCCTTGTC-1_1	1.98654	0	0	0	0	0	0	0	0	Ventral
ACTATGGTCTCTCGCA-1_1	1.40049	1.11124	0	0	0	0.70263	0	0.70263	0	Ventral
ACTATTCCATCAACCA-1_1	2.38885	0	0	0	0	0	0	0	0	Ventral
ACTATTCGTCAGTCGC-1_1	0.747858	1.17091	0	0	0.747858	0	0	0.747858	0	Ventral
ACTCTCGGTTTACCAG-1_1	2.17548	0	0	0	0	0	0	0	0	Ventral
ACTGATGGTGGTGATG-1_1	1.53665	0	0	0	0	0	0	0	0	Ventral
ACTGATGTCTCAGAAC-1_1	2.12067	0.903145	0	0	0	0	0	0	0	Ventral
ACTGCAATCCCTCTTT-1_1	1.27722	0	0	0	0	1.27722	0	0	0	Ventral
ACTGTCCCACCGTACG-1_1	1.52543	0	0	0	1.85562	1.02911	0	1.52543	0	Ventral
ACTGTCCCATCTCAAG-1_1	0	0	0	0	0	0	0	0	0	Ventral
ACTGTGACAATCTGCA-1_1	0	0	1.17022	0	0	0	0	0	0	Ventral
ACTTATCGTTGTCTAG-1_1	2.0852	0	0	0	0	0	0	1.89266	0	Ventral
ACTTCCGGTAGACTGG-1_1	0	0	0	0	0	0	0	0	0	Ventral
ACTTCGCGTACAGTAA-1_1	0	0	0	0	1.1514	0	0	0	0	Ventral
ACTTTCAAGGGCTAAC-1_1	1.86206	0	0	0	0	1.31332	0	0.858344	0	Ventral
ACTTTCACATAACAGA-1_1	1.19873	1.19873	0	0	0	0	0	0	0	Ventral
AGAAATGCATTATGCG-1_1	1.10546	0	1.9547	1.10546	0	0	0	1.10546	0	Ventral
AGAAATGTCAGGAAGC-1_1	1.00248	1.00248	0	0	0	0	0	1.00248	0	Ventral
AGAACAAGTCGATTCA-1_1	1.72747	0	0	0	0	1.19792	0	1.19792	1.19792	Ventral
AGAACAAGTGATTCTG-1_1	0.798832	0	0	0	0	1.77356	0	0	0	Ventral
AGAAGCGAGAGAGTTT-1_1	1.91567	0	0	0	0	1.58124	0	0	0	Ventral
AGAAGCGCATGAAAGT-1_1	1.85033	0	0	0	0	0	0	0	1.02508	Ventral
AGAAGCGGTGCGGTAA-1_1	1.50221	0	0	0	0	0	0	0	0	Ventral
AGAAGTACAATCGCGC-1_1	2.28214	1.36929	0	0	0	0	0	0	0	Ventral
AGAAGTACACATGGTT-1_1	1.79259	2.23449	0	0	0	0	0	0	0	Ventral
AGACACTTCAATCGGT-1_1	1.45591	0.972367	0	0	0	0	0	0	0	Ventral
AGACACTTCATCGCAA-1_1	1.48812	0.998565	0	0	0	1.81534	0	0	0	Ventral
AGACCATCATTGGCAT-1_1	0	0	2.45566	2.00047	0	1.1413	0	0	0	Ventral
AGACCCGGTCATAGTC-1_1	2.0639	0.865135	0	0	0	0	0	0.865135	0	Ventral
AGACCCGGTGTCCCTT-1_1	1.21916	0	0	0	0	1.21916	0	0	1.21916	Ventral
AGACCCGTCGGATTAC-1_1	1.21749	0	0	0	1.75048	0	0	1.21749	0	Ventral
AGACTCACAGGTTCCG-1_1	2.17134	0	0	0	0	1.73378	0	0	0	Ventral
AGACTCAGTCCACAGC-1_1	0	0	2.34592	0	0	0	0	0	0	Ventral
AGACTCAGTGGACAGT-1_1	2.56326	0.997375	0	0	0	1.48666	0	0	0	Ventral
AGACTCATCTCACCCA-1_1	2.2643	0	0	0	0	0	0	1.67001	0	Ventral
AGAGCAGCAGGTACGA-1_1	1.52346	0	0	0	0	1.52346	0	0	0	Ventral
AGAGCCCGTCTGTAAC-1_1	0	0	0	0	0	0	0	0	0	Ventral
AGATCCAAGCGCTGCT-1_1	1.88078	0	0	0	0	0	0	0	0	Ventral
AGATCCAGTACTCGCG-1_1	1.75482	1.22118	0	0	2.87573	0	0	0.786455	0	Ventral
AGATGCTCATGAAGCG-1_1	2.66881	0	0	0	0	0	0	0	0	Ventral
AGATGCTCATTGTCGA-1_1	2.17354	0	0	0	1.41482	0.939177	0	0	0	Ventral
AGCATCACAAACTAGA-1_1	1.28454	0	0	0	0	0.835734	0	0	0	Ventral
AGCATCACATTCCTAT-1_1	2.17978	0	0	0	0	1.74163	0	0	0	Ventral
AGCCACGAGCACACAG-1_1	2.55253	0	0	0	0	0	0	0.908237	0	Ventral
AGCCACGGTGATTCTG-1_1	0	0.925908	0	0	0.925908	1.3983	0	0.925908	0	Ventral
AGCCACGTCCTCGATC-1_1	1.05195	1.55318	0	0	0	1.88551	0	0	0	Ventral
AGCCAGCGTCGATTAC-1_1	0	1.13913	0	0	0	0	0	0	0	Ventral
AGCGATTCAAGGTCAG-1_1	0.961758	0	0	0	0	0	0	0.961758	0	Ventral
AGCGCCACATGACTAC-1_1	1.61895	0	1.10654	0	0	1.61895	0	1.10654	0	Ventral
AGCGCTGCATGTGGTT-1_1	0	1.20067	0	0	0	1.20067	0	0	0	Ventral
AGCGTATTCCTACTGC-1_1	2.21375	0	0	0	0	0	0	0	0	Ventral
AGCTTCCAGAATTGTG-1_1	1.08767	1.08767	0	0	0	1.08767	0	0	0	Ventral
AGGAAATCACTGAATC-1_1	2.05983	0.862436	0	0	0	0.862436	0	0	0	Ventral
AGGAATAGTCTGTAAC-1_1	2.2832	0.903407	0	0	0	0	0	0	0	Ventral
AGGACGACAAACTCTG-1_1	0	0	0	2.53805	0	0	0	0	0	Ventral
AGGACGAGTAGATGTA-1_1	1.0686	1.0686	0	0	0	1.0686	0	0	0	Ventral
AGGACTTCATGACTGT-1_1	1.32466	0	0	0	0	0	0	0	0	Ventral
AGGAGGTAGCTCCATA-1_1	0	0	1.87096	1.53966	1.87096	0	0	0	0	Ventral
AGGAGGTGTATGAGAT-1_1	1.57727	1.57727	0	0	0	0	0	0.824427	0	Ventral
AGGAGGTGTATGGGAC-1_1	0	0	0	0	0	1.59488	0	0	0	Ventral
AGGATAATCCGCATAA-1_1	0	0	0	0	2.71762	0	0	0	0	Ventral
AGGCCACGTTCAATCG-1_1	1.90521	1.5715	0	0	0	1.5715	0	0	2.15499	Ventral
AGGCCACGTTGGGCCT-1_1	1.67211	0	0	0	0	0	0	0	0	Ventral
AGGGAGTCAAGTATAG-1_1	2.13026	0	0	0	0	1.54937	0	0	0	Ventral
AGGGCTCGTCACTGAT-1_1	1.09648	1.09648	0	0	0	1.09648	0	0	0	Ventral
AGGGCTCGTCCTCAGG-1_1	1.81966	1.00182	0	0	0	1.00182	0	0	0	Ventral
AGGGTCCAGATGCTAA-1_1	0	1.30278	0	0	0	0	0	0	0	Ventral
AGGGTTTAGCAACAGC-1_1	2.44271	0	0	0	0	0	0	0	0	Ventral
AGGTAGGCAAATGCGG-1_1	2.32152	0	0	0	0	0	0	0	0	Ventral
AGGTAGGGTACGATTC-1_1	1.88149	0	0	0	0	0	0	0	0	Ventral
AGGTCATGTGCGTTTA-1_1	1.10048	2.40044	0	0	0	2.40044	0	0	1.61168	Ventral
AGGTCTAAGCGCCCAT-1_1	1.04366	1.54312	0	0	0	0	0	0	0	Ventral
AGGTGTTTCTGCGGAC-1_1	1.66599	1.14596	0	0	2.00639	0	0	0	0	Ventral
AGGTTACGTCGATTTG-1_1	0	0	0	0	0	1.78347	0	0	0	Ventral
AGGTTACTCTGAGGTT-1_1	2.27778	0	0	0	0	1.50452	0	0	0	Ventral
AGTAACCCACAACGCC-1_1	1.54709	0	0	0	0	1.24276	0	0.803162	0.803162	Ventral
AGTAACCTCTCAGGCG-1_1	1.62695	0	0	0	0	0.859834	0	0	0	Ventral
AGTACCATCGAAACAA-1_1	1.35931	0	0	0	0	2.4094	0	0.894764	0	Ventral
AGTACTGCATAATCGC-1_1	2.22988	0	1.32608	0	0	0	0	0	0	Ventral
AGTAGCTGTATGTCAC-1_1	2.13709	1.55549	0	0	0	0.80906	0	0	0	Ventral
AGTAGCTTCGTCAAAC-1_1	2.70546	0.819426	0	0	0	0	0	0.819426	0	Ventral
AGTCACAAGGATGTTA-1_1	1.00215	0	0	0	1.82009	0	0	0	0	Ventral
AGTCATGGTCTTACAG-1_1	1.81527	0	0	0	0	1.27295	0	0	0	Ventral
AGTCATGTCGGACGTC-1_1	1.62514	1.11172	0	0	0	2.58305	0	0	0	Ventral
AGTCATGTCTCCGCAT-1_1	2.45178	1.657	0	0	0	0.723141	0	0	0	Ventral
AGTCTCCAGTACCCTA-1_1	2.66238	1.16992	0	0	0	1.69441	0	0	0	Ventral
AGTGACTCAGGAATCG-1_1	1.80479	0	0	0	0	0	0	0	0	Ventral
AGTGACTGTTCAGTAC-1_1	1.85653	1.0298	0	0	0	1.52628	0	0	0	Ventral
AGTGACTTCGCATTGA-1_1	0	0	0	0	0	1.53995	0	0	0	Ventral
AGTGTTGTCGCGATCG-1_1	2.53133	0	0	0	0	2.22619	0	0	0	Ventral
AGTTAGCAGGCACAAC-1_1	2.37194	1.76799	0	0	0	0	0	0	0	Ventral
AGTTAGCAGGCATCGA-1_1	2.27458	0.809267	0	0	0	0.809267	0	0	0	Ventral
AGTTAGCCATGTGCCG-1_1	1.57666	0	0	0	0	1.07137	0	0	0	Ventral
AGTTAGCCATGTTCGA-1_1	0	1.24602	0	0	0	2.59394	0	0	0	Ventral
AGTTAGCTCCCGAGAC-1_1	0	0	1.72881	1.72881	0	1.72881	0	0	0	Ventral
AGTTCCCGTATCATGC-1_1	0	0	0	0	0	1.37655	0	0	0	Ventral
AGTTCCCTCATGAGAA-1_1	1.92445	0	0	0	0	0	0	0	0	Ventral
ATACCGACACGATTCA-1_1	1.16793	1.16793	0	0	0	1.69206	0	1.16793	0	Ventral
ATACCGATCCTGCCAT-1_1	1.91848	1.67858	0	0	0	1.91848	0	0.897167	0	Ventral
ATACCTTCATGCCGCA-1_1	1.20303	0	0	0	0	0	0	1.20303	0	Ventral
ATACTTCAGAATAGTC-1_1	1.95038	1.10209	0	0	0	0	0	0	0	Ventral
ATAGAGAAGATGCAGC-1_1	1.64921	0	0	0	0	0	0	0.875866	0	Ventral
ATAGGCTAGATCGACG-1_1	2.2152	0	0	0	0	1.62563	0	1.62563	0	Ventral
ATAGGCTTCGCGTCGA-1_1	1.25707	0	0	0	1.25707	1.25707	0	0	0	Ventral
ATCACAGAGACCCGCT-1_1	2.00065	0	0	0	0	1.75706	0	0	0	Ventral
ATCACAGAGTAAGGGA-1_1	1.50316	0	0	0	0	0	0	0	0	Ventral
ATCACAGCACACAGAG-1_1	2.37119	0.870102	0	0	0	1.32822	0	0	0	Ventral
ATCACGACATTGAAAG-1_1	0	0	0	0	0	0	0	0	0	Ventral
ATCAGGTCAGAGTAAT-1_1	1.59425	1.59425	0	0	0	1.59425	0	0	0	Ventral
ATCATTCAGGCCTAAG-1_1	1.94248	0.617192	0	0	0	0.355475	0	0.355475	0	Ventral
ATCCACCGTGGAACAC-1_1	0	0	0	0	0	0	0	0	0	Ventral
ATCCCTGTCGGTGTTA-1_1	2.08677	0	0	0	0	0	0	0	0	Ventral
ATCCGTCAGATACATG-1_1	1.6517	0.877668	0	0	0	0	0	0	0	Ventral
ATCCGTCTCAAGCGTT-1_1	1.46123	0.976682	0	0	0	0	0	1.46123	0	Ventral
ATCGATGCATTCCTCG-1_1	0	1.5955	0	0	0	1.5955	0	0	0	Ventral
ATCGCCTTCTCATTGT-1_1	1.69062	1.37335	0	0	0	1.37335	0	0	0	Ventral
ATCGGATAGATCACCT-1_1	1.43314	0.953939	0	0	0	0.953939	0	0	0	Ventral
ATCGGCGTCAGCGGAA-1_1	2.23837	0	0	0	0.984175	3.04962	0	0	0	Ventral
ATCGGCGTCATAGACC-1_1	1.03166	1.52853	0	0	0	0	0	0	2.10691	Ventral
ATCGTGAGTACAGCGA-1_1	0	0.861015	0	0	0	0	0	0	0	Ventral
ATCGTGAGTCAAATCC-1_1	1.98641	0	0	0	0	0.944811	0	0	0	Ventral
ATCTCTAAGCTTGTGT-1_1	1.48534	1.48534	0	0	0	0	0	0	0	Ventral
ATCTCTAGTAGCGTCC-1_1	0	0	1.89505	0	0	1.89505	0	0	0	Ventral
ATCTCTATCAGCTAGT-1_1	1.97163	0.934364	0	0	0	0.934364	0	0	1.97163	Ventral
ATCTCTATCATTACGG-1_1	0	0	0	0	0	2.28188	0	0	0	Ventral
ATGAAAGCAATACGAA-1_1	1.52506	0	0	0	0	0.78776	0	0	0	Ventral
ATGAAAGCACACCGCA-1_1	2.21812	0	2.47822	1.86563	0	1.31641	0	1.31641	0	Ventral
ATGACCAAGTGTACAA-1_1	1.9031	0	0	0	0	2.1528	0	0	0	Ventral
ATGAGGGGTCTTCTAT-1_1	1.35354	1.90838	0	0	0	2.26314	0	0	0	Ventral
ATGAGGGTCGGCTGGT-1_1	1.86264	0	0	0	0	0	0	0	1.31382	Ventral
ATGAGTCGTCTAATCG-1_1	0	0	0	0	0	0	0	0	0	Ventral
ATGCCTCCAAGTTCGT-1_1	0	0	2.80735	0	0	2.49474	0	0	0	Ventral
ATGCCTCCACAAATAG-1_1	2.33258	0	0	0	0	0	0	0	0	Ventral
ATGCCTCTCGCCGAAC-1_1	1.61447	0.850895	0	0	0	1.61447	0	0	0	Ventral
ATGCGATAGTTAGTAG-1_1	2.83558	0	0	0	1.19134	0	0	1.19134	0	Ventral
ATGCGATTCTTGAGCA-1_1	1.36461	0.898977	0	0	0	0	0	0	0	Ventral
ATGGAGGTCCTCGCAT-1_1	1.9723	1.40942	0	0	0	1.40942	0	0	0	Ventral
ATGGATCCATAGCACT-1_1	1.86367	0	0	0	0	1.86367	0.859441	0	1.6264	Ventral
ATGGATCTCGGTTGTA-1_1	1.34845	0	0	0	0	0	0	0	0.886128	Ventral
ATGTCCCAGAACCGCA-1_1	1.77335	1.23701	0	0	0	1.96195	0	0	0	Ventral
ATGTCCCAGTTTGTCG-1_1	0	0	0	0	0	0	0	0	0	Ventral
ATTACCTAGATGAACT-1_1	2.38825	0.974211	0	0	0	1.45819	0	0	0	Ventral
ATTACCTCAGCGTATT-1_1	1.28653	0.837291	0	0	0	0	0	0	0	Ventral
ATTACCTCAGCTACCG-1_1	1.70778	0	0	0	0	0	0	0	0	Ventral
ATTACCTTCATTGCCC-1_1	1.55186	1.05086	0	0	0	0	0	0	1.05086	Ventral
ATTACTCTCACACGAT-1_1	2.17392	0	0	0	1.08119	0	0	1.08119	0	Ventral
ATTACTCTCACATTGG-1_1	2.54917	1.47486	0	0	1.80099	0.987757	0	0	3.05506	Ventral
ATTCACTAGGCGTCCT-1_1	2.01376	0.964261	0	0	0	2.20984	0	0.964261	0.964261	Ventral
ATTCACTGTGGTAATA-1_1	2.27559	1.01041	0	0	0	1.01041	0	0	0	Ventral
ATTCAGGAGCAAGCCA-1_1	0	1.27257	0	0	0	0	0	0	0	Ventral
ATTCAGGGTGTTCATG-1_1	1.6589	2.6218	0	0	0	0	0	1.6589	1.6589	Ventral
ATTCAGGGTTCCTTGC-1_1	1.20108	0	0	0	0	0.770962	0	0	0	Ventral
ATTCAGGTCAGCTGAT-1_1	1.84925	0	0	0	2.00499	0	0	0	0	Ventral
ATTCATCTCTGGCTGG-1_1	2.29796	0.913212	0	0	0	1.38244	0	0.913212	0	Ventral
ATTCCATTCGCGCTGA-1_1	0	0	1.45427	0.97104	0	2.52451	0	0	0	Ventral
ATTCCTACACCCGTAG-1_1	1.28672	1.28672	0	0	0.83744	0	0	0	0	Ventral
ATTCCTAGTGTCTTCC-1_1	1.93047	0	2.54831	0	0	1.93047	0	0	0	Ventral
ATTCTTGCACAAATGA-1_1	0	0	1.59723	1.93283	0	2.38401	0	0	0	Ventral
ATTGGGTGTCTGTGCG-1_1	2.17811	0	0	0	0	0	0	0	0	Ventral
ATTGTTCGTGTTTCTT-1_1	0	0	0	0	0	0	0	0	0	Ventral
ATTTACCAGGTTAAAC-1_1	0.947027	0	0	0	0	2.48875	0	0	0	Ventral
ATTTACCAGTCCTGCG-1_1	2.00213	1.662	0	0	1.14261	0	0	1.14261	0	Ventral
ATTTACCCATTGAGGG-1_1	0	0	2.699	0	0	0	0	0	0	Ventral
ATTTCACTCGTCAAAC-1_1	0.951298	0	0	0	0	0.951298	0	0	0	Ventral
CAAAGAAAGCGGCTCT-1_1	1.54966	1.54966	0	0	0	0	0	0	0	Ventral
CAACAACGTTCCCAAA-1_1	1.46454	0.979373	0	0	0	0	0	0	0	Ventral
CAACCAAAGCGAATGC-1_1	0.812043	1.25419	0	0	0	2.91966	0	0	0	Ventral
CAACCAAAGGTTACAA-1_1	1.7568	0	0	0	0	0	0	0	0	Ventral
CAACCTCCATTGGATC-1_1	1.28087	0	0	0	0	0	0	0	0	Ventral
CAACGATGTGTCCATA-1_1	1.05086	0	0	0	0	1.55186	0	0	0	Ventral
CAACGATTCCTCTAAT-1_1	0	0	1.98994	0	1.42493	0	0	0	0	Ventral
CAACGGCAGTTCCGTA-1_1	2.26345	1.49212	0	0	0	0	0	0	0	Ventral
CAACGGCCATTGACAC-1_1	1.88504	0	0	0	1.88504	0	0	0	0	Ventral
CAAGCTAAGTCACTCA-1_1	1.72893	0	0	0	0	0	0	0	0	Ventral
CAAGCTACATCCTAAG-1_1	1.52957	1.22695	0.790909	0	0	1.76158	0	0	0	Ventral
CAAGGGAAGCACGGAT-1_1	1.54269	1.0433	0	0	0	0	0	0	1.0433	Ventral
CAAGGGATCGGTGTTA-1_1	0.905069	0	0	0	0	0	0	0	0	Ventral
CAATGACCACATCCCT-1_1	1.18334	1.18334	0	0	0	0	0	0.757356	0	Ventral
CAATGACTCTACGCAA-1_1	2.58482	0	0	0	0	0	0	0	0	Ventral
CACAACAAGCCTTTGA-1_1	2.26176	1.00063	0	0	0	0	0	0	0	Ventral
CACACAACATGACTAC-1_1	2.03879	0.67012	0	0	0	2.15591	0	0.67012	0	Ventral
CACAGATAGTTCCGTA-1_1	1.03305	0	0	0	0	0	0	0	0	Ventral
CACAGATGTCTATGAC-1_1	1.94651	0.916711	0	0	0	0	0	0	0	Ventral
CACAGATGTTGTACGT-1_1	2.24956	1.13812	0	0	0	0.722922	0	1.43063	0	Ventral
CACAGATTCACATACG-1_1	1.12686	0.714405	0.714405	0	0	1.41801	0	0	0	Ventral
CACAGGCCAAGTCCCG-1_1	1.8272	1.00753	0	0	0	1.00753	0	0	0	Ventral
CACAGGCCACTTGGGC-1_1	2.25636	0	0	0	0	0.88571	0	0	0	Ventral
CACAGGCTCAAGCTGT-1_1	1.12954	0	0	0	0	0	0	0	0	Ventral
CACATGACAAACTGCT-1_1	2.23676	1.12841	0	0	0	1.12841	0	0	2.43831	Ventral
CACCAAAAGGTCTTTG-1_1	1.49614	1.00511	0	0	1.49614	0	0	0	0	Ventral
CACCGTTAGACCAGCA-1_1	0	0	0	0	0	0	0	0	0	Ventral
CACCGTTCACCAAATC-1_1	0	0	1.92946	1.5941	0	3.11712	0	0	0	Ventral
CACGGGTCAAAGCACG-1_1	0	0	0	0	0	0	1.43888	0	0	Ventral
CACGGGTGTAGCGTCC-1_1	1.68547	0	0	0	0	1.36863	0	0	0	Ventral
CACGGGTTCTATCGGA-1_1	0	0	2.40635	0	0	0	0	0	0	Ventral
CACGTTCCACGGTGAA-1_1	1.70382	0.75317	0	0	0	0.75317	0	0	0.75317	Ventral
CACTGAACACATGGTT-1_1	2.03851	0	0	0	0	2.03851	0	1.30064	0	Ventral
CACTGAATCACTTGTT-1_1	2.43698	0	0	0	0	2.81287	0	0	0	Ventral
CACTGTCAGCGGCTCT-1_1	1.68675	1.45895	0	0	0	0	0	1.16345	0	Ventral
CAGAGCCGTCGAACAG-1_1	0	0	0	0	0	1.3069	0	0	2.20652	Ventral
CAGATACGTCACTCGG-1_1	0.871798	1.33036	0	0	0	0	0	0.871798	2.23508	Ventral
CAGATACGTCCTTAAG-1_1	2.42067	0	0	0	0	1.36852	0	0	0	Ventral
CAGATCAGTATGATCC-1_1	2.49327	1.04737	0	0	0	1.54762	0	0	0	Ventral
CAGATTGTCCTTGGAA-1_1	0	1.63123	0	0	0	1.1168	0	0	0	Ventral
CAGCAGCAGCTAGAGC-1_1	2.00815	0.960263	0	0	0	1.76424	0	0.960263	1.44096	Ventral
CAGCAGCAGTGTGTTC-1_1	1.97563	0	0	0	0	0	0	0	0	Ventral
CAGCAGCCACAATGCT-1_1	0	0	2.35767	0	1.99844	0	0	0	0	Ventral
CAGCAGCCATTATGCG-1_1	1.17686	0	0	0	0	1.17686	0	0	1.70262	Ventral
CAGCAGCTCCTCACTG-1_1	1.59739	0	0	0	0	0	0	0	0	Ventral
CAGCCAGCAAATTGCC-1_1	0	0	2.0146	0	0	3.68854	0	0	0	Ventral
CAGCCAGCAACTCATG-1_1	1.33685	0.87693	0	0	0	0	0	0	1.33685	Ventral
CAGCCAGTCTTCTTCC-1_1	2.41665	1.62596	0	0	0	1.62596	0	0	0	Ventral
CAGGCCAAGACCATGG-1_1	2.27012	0	0	0	1.00654	0	0	0	0	Ventral
CAGGCCAAGCCGAATG-1_1	0	0.971958	0	0	0	1.45541	0	0	0	Ventral
CAGGCCACAAGGTTGG-1_1	0	1.17315	0	0	0	0	0	0	0	Ventral
CAGGGCTGTCGTGGAA-1_1	2.39933	0	0	0	0	0.888229	0	0	0.888229	Ventral
CAGGTATTCCAGTACA-1_1	1.11035	1.11035	0	0	0	0	0	0	0	Ventral
CAGTTAGCACTCAAGT-1_1	1.35024	0.887555	0	0	0	0.887555	0	0	0	Ventral
CAGTTCCTCTCCGATC-1_1	0.941937	1.41825	0	0	0	0	0	0	0	Ventral
CATAAGCCATTAAGCC-1_1	1.89732	1.23231	0	0	0	1.23231	0	0.59317	0	Ventral
CATACCCAGAGCCGTA-1_1	1.93705	0	0	0	0	1.93705	0	1.37854	0	Ventral
CATACCCGTATAGGGC-1_1	1.63488	1.11985	0	0	0	0	0	0	1.63488	Ventral
CATACTTAGTGGTTAA-1_1	1.93519	1.59943	0	0	0	0	0	1.59943	0	Ventral
CATACTTGTGTTACAC-1_1	2.20892	1.61997	0	0	0	0	0	0.854835	0	Ventral
CATAGACGTGACAACG-1_1	1.89978	0.759347	0	0	1.89978	0	0	0.759347	0	Ventral
CATCCACCAAGACCTT-1_1	0.91915	0.91915	0	0	0	0.91915	0	0	0	Ventral
CATCCACTCGCGGTAC-1_1	0.845322	0.845322	0	0	0	0	0	0	0	Ventral
CATCGCTCATCGGAAG-1_1	1.21749	1.21749	0	0	0	0	0	0	0	Ventral
CATCGCTTCCAAGCAT-1_1	1.77001	0	0	0	0	1.23415	0	0	0	Ventral
CATCGGGAGTATGATG-1_1	1.21099	0	0	0	0	0	0	0	0	Ventral
CATCGTCTCCCAGGAC-1_1	0	0	2.87736	2.04212	0	2.04212	0	1.47097	0	Ventral
CATGCAAAGATGACCG-1_1	2.01156	0.830733	0	0	0	0	0	0.830733	0	Ventral
CATGCAATCTCGCTTG-1_1	1.46199	0.977301	0	0	0	2.22855	0	0	0	Ventral
CATGCGGAGATGAACT-1_1	2.44367	1.01252	0	0	0	0	0	0	0	Ventral
CATGCGGAGCAGTAAT-1_1	1.73512	1.20442	0	0	1.20442	0	0	0	0	Ventral
CATGCGGAGCTCACTA-1_1	2.02395	0	0	0	0	0	0	0	0	Ventral
CATGGATCATACACCA-1_1	1.5712	0	0	0	0	0	0	0	0	Ventral
CATTCATTCTCAAAGC-1_1	0.766247	0	0	0	2.20406	0	0	0	0	Ventral
CATTCCGCAAGCACAG-1_1	0.797891	0.797891	1.53956	0.797891	0	2.37647	0	0.797891	1.23597	Ventral
CATTCTAGTCAGACGA-1_1	2.04543	0	0	0	2.18093	0	0	0	0.752398	Ventral
CATTGAGTCTAAGGAA-1_1	0	0	0	1.80141	0	0	0	0	0	Ventral
CCAAGCGAGAATCGCG-1_1	1.96264	0.928029	0	0	0	0.928029	0	0	0	Ventral
CCAAGCGGTAGGTACG-1_1	0	0	0	0	0	0	0	0	0	Ventral
CCAATGACATTAGGCT-1_1	1.80084	0	0	0	0	0	0	0	0.987651	Ventral
CCAATGATCTACTTCA-1_1	1.39202	0	0	0	0	1.39202	0	0	0	Ventral
CCAATGATCTTGAACG-1_1	0	0	0	0	0	0	0	1.56849	0	Ventral
CCAATTTTCGGTAGAG-1_1	0	0	2.59119	1.9703	0	0	0	0	0	Ventral
CCACAAAAGCAAGCCA-1_1	0	0	2.16962	0	0	0	0	0	0	Ventral
CCACAAAAGGGAGTTC-1_1	1.76217	0	0	0	0	1.22746	0	0	0	Ventral
CCACAAACACTCCTGT-1_1	0	0	0	0	0	0	0	0	0	Ventral
CCACAAACAGGAGACT-1_1	2.68282	0.994469	0	0	0	0	0	0	0	Ventral
CCACCATAGCTGGCTC-1_1	2.55686	1.60243	0	0	0	1.29292	0	0.842301	0	Ventral
CCACGAGCAGCAGTCC-1_1	1.34152	0.880634	0	0	0	1.6558	0	0.880634	0	Ventral
CCACGAGTCGCCATAA-1_1	1.45844	0	1.45844	0	0	1.45844	0	0	0	Ventral
CCACGTTCACTATCCC-1_1	0	1.22296	0	0	0	0	0	0	0	Ventral
CCACGTTGTTGTCATG-1_1	2.41535	1.2665	0	0	0	0	0	0	0	Ventral
CCACTTGCACATTACG-1_1	2.44143	0	0	0	0	2.62615	0	0	0	Ventral
CCACTTGTCTGTGCTC-1_1	2.10164	0	0.786911	0	0	0.786911	0	0	0	Ventral
CCATAAGGTCACTCGG-1_1	2.03168	0	0	0	0	1.16595	0	1.16595	1.68972	Ventral
CCATAAGGTGTCATCA-1_1	0	1.03727	0	0	0	2.95569	0	0	0	Ventral
CCATCACAGATAGTGT-1_1	2.92752	0	0	0	0	1.26013	0	0	0	Ventral
CCATCACAGTGCGACA-1_1	1.85578	1.30788	0	0	0	1.30788	0	0	0	Ventral
CCATCACCAGCTTTCC-1_1	0.891951	1.35578	0	0	0.891951	1.67141	0	0.891951	0	Ventral
CCCAACTGTAGGAGTC-1_1	0.920421	0.920421	0	0	0	0	0	0	0	Ventral
CCCAACTTCATTGCCC-1_1	2.24182	0.567915	0	0	0	0.567915	0	0	0	Ventral
CCCATTGCAATCCTTT-1_1	2.37282	0	0	0	0	0.795683	0	0	0	Ventral
CCCATTGCATAGAGGC-1_1	1.87154	0.864817	0	0	0	0.864817	0	0	0	Ventral
CCCATTGTCTGGCCTT-1_1	0.890255	0	0	0	0	0.890255	0	0.890255	0	Ventral
CCCGAAGAGAAACTAC-1_1	0	1.74917	0	0	0	0.94906	0	0	0	Ventral
CCCGAAGAGATTCGAA-1_1	1.57196	0	0	0	0	0	0	0	0	Ventral
CCCGAAGGTCCGGACT-1_1	2.94028	0	0	0	0	0	0	0	0	Ventral
CCCGGAATCGTACCTC-1_1	1.67082	0.891526	0	0	0	1.67082	0	0	0.891526	Ventral
CCCTTAGGTTGGAGGT-1_1	1.62925	0	0	0	0	0	0	2.21921	0	Ventral
CCGAACGCACGCTGTG-1_1	1.82183	1.49412	0	0	1.49412	0	0	1.00346	0	Ventral
CCGAACGCACGGTGTC-1_1	2.01997	0	0	0	1.45139	0.968701	0	0	0	Ventral
CCGATCTTCAGACCCG-1_1	2.15836	0	0	0	0	0	0	0	0	Ventral
CCGATCTTCGGCAGTC-1_1	0.875784	0	0	0	0	0	0	0.875784	0	Ventral
CCGATGGGTCACGTGC-1_1	0.86007	0.86007	0	0	0	0	0	0.86007	3.18538	Ventral
CCGGACAAGTTAGTGA-1_1	1.62859	1.1146	0	0	2.73036	0	0	0	0	Ventral
CCGGACACACTGTGTA-1_1	1.81119	0	0	0	0	0	0	0	0	Ventral
CCGGACACAGGATGAC-1_1	0.840424	0.840424	0	0	0	0	0	0	2.0264	Ventral
CCGGACAGTAGGGAGG-1_1	0	1.02611	0	0	0	0	0	0	2.09934	Ventral
CCGGACAGTGCGAACA-1_1	1.14713	0	0	0	0	0	0	0	0	Ventral
CCGGACATCAGCGTCG-1_1	1.40395	0	0	0	0	0	0	0	0	Ventral
CCGGACATCAGTGATC-1_1	1.77203	0	0	0	2.37636	0	0	0	0	Ventral
CCGGGTACACATCCCT-1_1	1.00259	0	0	0	0	2.06703	0	0	0	Ventral
CCGGGTAGTCATCTAG-1_1	2.40108	0	0	0	0	1.25527	0	0	0	Ventral
CCGGGTAGTGTGCCTG-1_1	2.50355	1.17717	0	0	0	0	0	0	0	Ventral
CCGGTGACAACCACAT-1_1	1.53665	1.86771	0	0	0	1.03833	0	0	0	Ventral
CCGGTGAGTCTAGATC-1_1	1.79447	0	0	0	0	1.25509	0	0	0	Ventral
CCGTAGGAGGCTCACC-1_1	0	1.38435	0	0	2.13778	0	0	0	0	Ventral
CCGTAGGCACCCTTAC-1_1	1.06698	1.06698	0	0	0	0	0	1.06698	0	Ventral
CCGTAGGTCGTTCTCG-1_1	0.866651	0	0	0	0	0.866651	0	0	0	Ventral
CCGTGAGCAGCATGCC-1_1	1.80253	0	0	0	0	0	0	0	0	Ventral
CCGTTCAAGACGGTCA-1_1	1.80465	0.990515	0	0	1.80465	0	0	0	0	Ventral
CCGTTCACATCGAGCC-1_1	2.25837	0	0	0	0	1.48772	0	0	0	Ventral
CCGTTCATCAAGCTGT-1_1	1.90152	1.71503	0	0	0	1.18736	0	0.760437	2.31389	Ventral
CCTAAGAAGCTCTTCC-1_1	0	0	0	0	0	0	0	0	0	Ventral
CCTAAGATCCAATCTT-1_1	1.38032	0.911517	0	0	0	1.69823	0	0	0	Ventral
CCTACGTAGCGACATG-1_1	1.93009	0	0	0	1.37247	0	0	0	0	Ventral
CCTATCGGTAACGATA-1_1	2.27873	0	0	0	0	0	0	0	0	Ventral
CCTCAACTCTACGCGG-1_1	0.953057	0	0	0	0	0	0	0	0	Ventral
CCTCAGTAGAGCTGAC-1_1	1.88614	1.05244	0	0	0	0	0	0	0	Ventral
CCTCAGTAGCTCTATG-1_1	1.08106	1.08106	0	0	0	1.92328	0	0	0	Ventral
CCTCAGTGTAGTATAG-1_1	1.68083	0	0	0	0	1.68083	0	0	0	Ventral
CCTCAGTTCGCCACTT-1_1	1.64324	0	0	0	0	0	0	0.871556	0	Ventral
CCTCATGCACATAACC-1_1	2.09028	0	0	0	0	0	0	1.51372	0	Ventral
CCTCATGGTACTGGGA-1_1	1.58094	0	0	0	0	0	0	0	0	Ventral
CCTCCAACAGAGTGTG-1_1	0	1.08675	0	0	0	0	0	0	0	Ventral
CCTCCAATCCGTCCTA-1_1	0	1.14246	0	0	0	0	0	0	0	Ventral
CCTCCAATCTTAGTTC-1_1	2.10702	1.76058	0	0	0	1.76058	0	0	1.2261	Ventral
CCTCCTCAGTTACTCG-1_1	1.77386	0.799034	0	0	0	0	0	0.799034	0	Ventral
CCTCTAGTCGAAGAAT-1_1	1.51746	0	0	0	0	0	0	1.51746	0	Ventral
CCTGCATCAGAGGTTG-1_1	2.15634	0	0	0	0	0	0	0	0	Ventral
CCTGCATGTGAGTCAG-1_1	0	0.925448	0	0	0	0.925448	0	0	0	Ventral
CCTGCATTCACTCACC-1_1	2.61452	0	0	0	0	0.680011	0	0	0	Ventral
CCTGTTGAGCGTATAA-1_1	1.00941	1.00941	0	0	0	0	0	0	0	Ventral
CCTTGTGCAAGACCTT-1_1	1.0334	1.0334	0	0	0	1.0334	0	0	0	Ventral
CCTTTGGAGTAACCTC-1_1	0	0	0	0	0	0	0	0	0	Ventral
CCTTTGGAGTGACACG-1_1	1.0945	1.0945	0	0	0	0	0	0	0	Ventral
CCTTTGGAGTGGATAT-1_1	1.85411	0	0	0	0	1.52402	0	0	0	Ventral
CGAAGTTGTGGGTTGA-1_1	0	0	1.82502	1.28134	0	0	0	0	0	Ventral
CGAATTGTCCAAGGGA-1_1	1.75179	0	0	0	0	0	0	0.951005	0	Ventral
CGAGGAAAGATTGTGA-1_1	0	0	0	0	0	0	0	0	2.45527	Ventral
CGAGGAAAGCACTCAT-1_1	1.5759	1.07074	0	0	0	0	0	0	1.07074	Ventral
CGAGGCTGTCTTGCTC-1_1	0.862278	0.862278	0	0	0	0	0	0	0	Ventral
CGAGTGCAGATTTGCC-1_1	1.78457	0.975445	0	0	0	0	0	0	0	Ventral
CGAGTGCCAACTGCCG-1_1	2.2674	0	0	0	0	0	0	0	0	Ventral
CGAGTTATCACCGACG-1_1	0	0	0	0	0	1.48613	0	0	0	Ventral
CGAGTTATCCAACACA-1_1	2.52492	1.06986	0	0	0	0	0	0	0	Ventral
CGATGCGGTGTCATGT-1_1	2.15891	0.929141	0	0	0	1.72223	0	0	0	Ventral
CGCAGGTAGCTATCCA-1_1	1.17577	1.70134	0	0	0	0	0	0.751568	0	Ventral
CGCAGGTAGTCGCCCA-1_1	0.931558	0	0	0	0	0.931558	0	0	0	Ventral
CGCAGGTAGTTGAAAC-1_1	0	0	1.61749	2.20616	0	0	0	0	0	Ventral
CGCATGGAGGCATTTC-1_1	1.98478	1.2559	0	0	0	0	0	0	0	Ventral
CGCATGGAGGGTGAGG-1_1	1.72399	0	0	0	0	0.930441	0	0	0	Ventral
CGCCAGATCAGCTTCC-1_1	2.24212	0	0	0	0	0	0	0	0	Ventral
CGCCATTAGTCATCGT-1_1	1.92179	0	0	0	0	1.0799	0	0	0	Ventral
CGCCATTTCCAATCCC-1_1	1.75759	0.788283	0	0	1.52581	0.788283	0	0	0	Ventral
CGCGTGATCATCGTAG-1_1	1.11008	0	0	0	0	0	0	0	0	Ventral
CGGAACCTCTCGTGAA-1_1	1.57524	0	0	0	1.26824	0	0	0	0	Ventral
CGGACACCATAGGCGA-1_1	1.20491	0	0	0	0	0	0	0	0	Ventral
CGGACACGTGCAAGAC-1_1	1.56869	1.56869	0	0	0	0	0	0	0	Ventral
CGGCAGTTCTAGAACC-1_1	0	1.97496	0	0	0	0	0	0	0	Ventral
CGGGACTCAATCGCAT-1_1	1.80197	0	0	0	0	1.47577	0	0	0	Ventral
CGGGACTTCCCGAACG-1_1	2.03659	1.25252	0	0	0	1.46608	0	0.980621	0	Ventral
CGGGCATGTAACTGCT-1_1	1.40349	1.40349	0	0	0	0	0	1.40349	0	Ventral
CGGGCATTCGACGAGA-1_1	1.03492	1.03492	0	0	0	0	0	0	0	Ventral
CGGGTGTAGGGTGAGG-1_1	1.1239	0	0	0	1.63971	0	0	0	0	Ventral
CGGTCAGTCACGAGGA-1_1	1.95844	0	0	0	0	0	0	0	0	Ventral
CGGTCAGTCGACCCAG-1_1	2.4855	0.742278	0	0	0	0	0	0.742278	0	Ventral
CGTAAGTGTCAGGAGT-1_1	2.33742	0	0	0	0	0	0	0	2.08143	Ventral
CGTAATGCACTGGCGT-1_1	1.8605	1.03282	0	0	0	0	0	0	0	Ventral
CGTAATGCATAGGTAA-1_1	1.81033	0	0	0	0	0	0	0	0	Ventral
CGTAATGTCGAGCCTG-1_1	2.40685	1.10519	0	0	0	1.61732	0	0	0	Ventral
CGTCAAATCAGGACGA-1_1	2.55376	1.74783	0	0	0	1.21523	0	0	0.781861	Ventral
CGTCCATTCTTGGGCG-1_1	1.72488	0.931092	0	0	0	0	0	0	0	Ventral
CGTGATATCTATGCCC-1_1	1.17982	0	0	0	0	0	0	0	0	Ventral
CGTGCTTAGTATAGGT-1_1	1.95531	1.71372	0	0	0	2.14974	0	0	0	Ventral
CGTGCTTCACAAACGG-1_1	1.61393	1.61393	0	0	0	0	0	0	0	Ventral
CGTGTCTAGAGCAGAA-1_1	0	0	1.8099	2.15927	0	1.26834	0	0	0	Ventral
CGTGTCTTCTACGGTA-1_1	1.89939	0	0	0	0	0	0	0	0	Ventral
CGTTCTGGTGGGCTCT-1_1	1.73442	1.41353	0	0	0	1.41353	0	0.938134	0	Ventral
CGTTGGGAGAAACCCG-1_1	1.91403	1.0739	0	0	0	0	0	0	0	Ventral
CGTTGGGGTCATCAGT-1_1	2.4365	0	0	0	0	1.28322	0	0	0	Ventral
CGTTGGGGTTGGGTTT-1_1	0	0	2.91188	0	0	0	0	0	0	Ventral
CTAACCCTCACATTGG-1_1	0.824931	0.824931	0	0	0	1.57798	0	0	0	Ventral
CTAACCCTCCCTTTGG-1_1	0	0	0	0	0	0	0	0	0	Ventral
CTAACTTGTAAGTCAA-1_1	1.90826	0.890086	0	0	0	0	0	0	0	Ventral
CTAAGTGAGAGCAGTC-1_1	0	0	0	0	0	2.23013	0	0	0	Ventral
CTAAGTGGTACCTGTA-1_1	1.87459	1.46115	0	0	0	1.16542	0	0.743665	1.16542	Ventral
CTACAGATCGATACAC-1_1	1.69994	0	0	0	0	0	0	0	0	Ventral
CTACATTTCGTGTCAA-1_1	2.33929	1.55805	0	0	0	0	0	0	0	Ventral
CTACCCAGTTCGCGTG-1_1	1.63921	0	0	0	0	0	0	0	0	Ventral
CTACCTGGTTGGCCTG-1_1	1.69569	0	0	0	0	0.909653	0	0	0	Ventral
CTACGGGCAGTCAGTT-1_1	1.43059	0	0	0	0	0	0	0	0	Ventral
CTAGACAAGGGCGAAG-1_1	0.820421	1.5716	0	0	0.820421	0	0	0	0	Ventral
CTAGACACAGGCTACC-1_1	0	0	0	0	0	0	0	0	0	Ventral
CTAGGTAGTTAGCTAC-1_1	1.58973	0	0	0	0	0	0	0	0	Ventral
CTATAGGAGTTTGAGA-1_1	2.21994	0	0	0	0	1.62991	0	0	0	Ventral
CTATCTACAGAATGTA-1_1	0	0	0	0	0	1.82284	0	0	0	Ventral
CTCAACCAGTAGCAAT-1_1	0	0	0	0	0	0	0	0	0	Ventral
CTCAACCAGTGCACAG-1_1	2.1854	1.37633	0	0	0	0	0	0	0	Ventral
CTCAACCGTATCGCAT-1_1	2.02801	0.841474	0	0	0	0	0	1.29186	0	Ventral
CTCAAGAAGCCATGCC-1_1	2.23285	0	0	0	0	0	0	0	0	Ventral
CTCAAGACACTGTGAT-1_1	2.16227	0	0	0	0	0	0	0	0	Ventral
CTCAAGATCTGTCAGA-1_1	0	0	2.94624	1.38772	0	2.3043	0	1.94754	0	Ventral
CTCAATTTCCACACCT-1_1	0.75317	0	0	1.70382	0	0	0	0	0	Ventral
CTCAGAACAGACACAG-1_1	2.18089	0	0	0	0	0	0	0	0.944235	Ventral
CTCAGAATCCATAAGC-1_1	0	0	3.3639	2.49821	0	0	0	0	0	Ventral
CTCAGGGGTCCCGGTA-1_1	2.07625	0.873339	0	0	0	0	0	0	0	Ventral
CTCAGGGTCTCGTTTA-1_1	2.39893	0.887976	0	0	0	0.887976	0	0	0	Ventral
CTCAGTCGTGTATTGC-1_1	1.34908	0	0	0	0	1.34908	0	1.34908	0	Ventral
CTCATCGAGAGTTGCG-1_1	1.9924	1.13496	0	0	0	0	0	1.6529	0	Ventral
CTCATCGAGGGAGGAC-1_1	2.29756	1.70018	0	0	0	0	0	0	0	Ventral
CTCATGCCATTCTCCG-1_1	2.1868	1.09081	0	0	0	0	0	0	0	Ventral
CTCCAACCAGAGTGTG-1_1	2.22822	1.12195	0	0	0	0	0	0	0	Ventral
CTCCACATCCCGTGAG-1_1	1.70336	1.88941	0	0	0.752873	0	0	0	0	Ventral
CTCCATGTCGCTTACC-1_1	0.845853	0.845853	0	0	0	0	0	0.845853	0	Ventral
CTCCCTCAGATGCGAC-1_1	2.01728	0	0	0	0	0	0	0	0	Ventral
CTCCTCCGTAGAGACC-1_1	1.71428	0	0	0	0	0	0	0	0	Ventral
CTCGAGGGTACCGGAA-1_1	2.35399	0	0	0	0	1.5709	0	0	2.52035	Ventral
CTCTGGTCAGACCAGA-1_1	1.69026	0	0	0	0	0	0	0	0	Ventral
CTGAATGGTCACTTAG-1_1	2.59922	0	0	0	0	0	0	0	0.808853	Ventral
CTGAATGGTGAGTCAG-1_1	1.39316	0	0	0	0	0	0	0	0	Ventral
CTGAATGGTTGGATCT-1_1	1.25977	0	0	0	0	0	0	0	0	Ventral
CTGAGCGAGAGGCGTT-1_1	0	0	0	0	0	0	0	1.09041	0	Ventral
CTGAGCGCAAAGGAGA-1_1	3.27431	0.951298	0	0	0	0.951298	0	0	0.951298	Ventral
CTGAGCGGTGAAGCTG-1_1	2.97101	1.54806	0	0	0	0	0	0	0	Ventral
CTGATCCCATGTTCAG-1_1	0	1.05171	0	0	1.88519	0	0	0	1.05171	Ventral
CTGCAGGCAAATGCGG-1_1	1.16824	0	0	1.16824	0	0	0	1.16824	0	Ventral
CTGCATCCAGAACATA-1_1	1.72551	0	0	0	0	0	0	1.40534	0	Ventral
[truncated: 7,541 more rows]

## Sheet: Supplementary Figure 2c
Supplementary Figure 2c
cell	S100a5	Dlg2	Calb2	Cd55	Cd36	Nfix	Nqo1	olfr_ident	cluster
AACGGGAAGAGCAGTC-1_1	1.66304	0	3.49847	0	0	0	3.00761	Olfr677	Calb2+ D.
AGGATCTCAGAGCGTA-1_1	1.79259	0	3.58449	0	0	0	3.43496	Olfr411	Calb2+ D.
AGGTCATTCATGTCAG-1_1	1.06311	0	3.61125	0	0	0	3.44445	Olfr677	Calb2+ D.
ATACTTCAGCCTCTCT-1_1	0	0	3.85623	0	0	0	3.71296	Olfr677	Calb2+ D.
ATCACGATCGTGGCTG-1_1	1.06523	1.06523	3.75731	0	0	0	3.80075	Olfr677	Calb2+ D.
ATTACCTGTTCCTACC-1_1	0	0	3.19812	1.2836	0	0	3.97391	Olfr1039	Calb2+ D.
CCCAACTTCAAGTTGC-1_1	0	1.11336	3.24004	0	0	0	3.45532	Olfr411	Calb2+ D.
CGTAATGGTCAACCTA-1_1	2.95569	0	3.88802	0	0	0	3.16837	Olfr411	Calb2+ D.
CTAACTTAGGATCATA-1_1	0	0	3.3208	0	0	0	3.3208	Olfr411	Calb2+ D.
GGAATCTCAAGATGTA-1_1	1.0686	0	3.80578	0	0	0	4.12975	Olfr1039	Calb2+ D.
GGGAAGTAGCGTATAA-1_1	0	1.08715	3.74435	0	0	0	3.27923	Olfr677	Calb2+ D.
GGTTCTCCATTGTAGC-1_1	0.895621	0.895621	3.44763	0	0	0	3.05795	Olfr1039	Calb2+ D.
GTGAGTTGTGGGATTG-1_1	0	0	3.63745	0	0	0	3.38295	Olfr1039	Calb2+ D.
GTTCATTGTGTACAGG-1_1	0.993825	0.993825	3.27802	0	0	0	4.0457	Olfr677	Calb2+ D.
GTTGTAGAGACTACGG-1_1	0	0.92033	3.92856	0	0	0	3.92856	Olfr411	Calb2+ D.
TAGGAGGAGCTAAATG-1_1	0	1.41968	3.26141	0	0	0	2.60588	Olfr411	Calb2+ D.
TATGTTCCAGCTACCG-1_1	1.28767	0	3.0908	0	0	0	3.79102	Olfr1039	Calb2+ D.
TCATGCCCAACATCGT-1_1	0	0	3.49032	0	0	0	3.57479	Olfr1039	Calb2+ D.
TCTTAGTTCATTTCCA-1_1	1.943	0	3.55205	0	0	0	4.34046	Olfr411	Calb2+ D.
TGCGGCACATGACGGA-1_1	0	0	3.38298	0	0	0	3.66214	Olfr677	Calb2+ D.
TGCTCCATCAAGCCGC-1_1	0	0	3.58286	0	0	0	4.16811	Olfr1039	Calb2+ D.
TTCACGCTCGATGGAG-1_1	0	0	3.84801	0	0	0	3.91121	Olfr677	Calb2+ D.
AAGCATCGTCCACACG-1_2	1.30259	0	3.57863	0	0	0	3.65075	Olfr1039	Calb2+ D.
AAGGAATCAATCAGCT-1_2	0	0	3.7791	0	0	0	4.17692	Olfr1039	Calb2+ D.
ACCCAAAAGCGCGTTC-1_2	1.99624	0	3.74594	0	0	0	3.81836	Olfr411	Calb2+ D.
AGACAAATCTAAACGC-1_2	0	0.778468	3.20123	0.778468	0	1.21083	3.526	Olfr1039	Calb2+ D.
AGAGCAGCAGCTGTCG-1_2	0	0	3.20667	0	0	0	3.59855	Olfr1039	Calb2+ D.
CAACAACTCTCGAACA-1_2	0	1.18847	3.62469	0	0	0	3.56192	Olfr1039	Calb2+ D.
CACAGATAGCATAGGC-1_2	0	0	3.30403	0	0	0	3.94296	Olfr1039	Calb2+ D.
CACCGTTTCCGAGAAG-1_2	0	1.47226	4.00269	0	0	0	3.79926	Olfr677	Calb2+ D.
CCGCAAGTCTCGTTTA-1_2	1.73666	0	3.09343	0	0	0	3.58595	Olfr411	Calb2+ D.
CTACTATCAAGCTCTA-1_2	0	0	3.4739	0	0	0	3.69082	Olfr411	Calb2+ D.
GAAGGACCAATCGCGC-1_2	1.54014	0	3.45137	0	0	0	3.95725	Olfr1039	Calb2+ D.
GAGAAATCAAGTCATC-1_2	0	0	3.8897	0	0	0	3.21679	Olfr677	Calb2+ D.
GAGCTGCTCTGACCCT-1_2	2.02809	0	3.92191	0	0	0	4.36367	Olfr411	Calb2+ D.
GGCTTTCTCGTCACCT-1_2	1.68059	0	3.69681	0	0	0	3.30367	Olfr677	Calb2+ D.
GGGCGTTTCCCTAGGG-1_2	0	1.05891	3.70249	0	0	0	3.23798	Olfr1039	Calb2+ D.
GTAGGAGAGAAATGGG-1_2	0	0	3.95295	0	0	0	3.89995	Olfr677	Calb2+ D.
GTGAGTTGTACGATCT-1_2	0	0	4.19012	0	0	0	3.93674	Olfr411	Calb2+ D.
TAAGCGTCACAAGTTC-1_2	0	0	3.46335	0	0	0	3.93674	Olfr1039	Calb2+ D.
TCAGTTTAGCCACAAG-1_2	0	1.07087	3.39346	0	0	0	4.49115	Olfr411	Calb2+ D.
TGAATCGGTCTGTAAC-1_2	1.30415	0	3.41872	0	0	0	4.04962	Olfr1039	Calb2+ D.
TGCAGGCGTCAATCTG-1_2	1.65649	0	2.61905	0	0	0	3.86388	Olfr1039	Calb2+ D.
TGTGAGTAGTATGACA-1_2	1.33447	0	3.62097	0	0	0	4.04234	Olfr1039	Calb2+ D.
CATGCAATCTTTCTAG-1_3	1.35046	1.66559	3.98704	0	0	0	3.64203	Olfr677	Calb2+ D.
GAAGAATGTGATTCTG-1_3	0.909475	0	4.07478	0	0	0.909475	4.23727	Olfr1039	Calb2+ D.
GCAGGCTCATCGCTCT-1_3	0.859284	0	3.93914	0	0	0	2.85288	Olfr677	Calb2+ D.
GGCAGTCTCGGTTCAA-1_3	1.65085	0	4.05792	0	0	0	4.12819	Olfr411	Calb2+ D.
GTAGAGGCAGGTTCGC-1_3	0.893398	0	3.99648	0	0	0	3.44399	Olfr677	Calb2+ D.
TGATGCAAGTGAGCCA-1_3	0	1.02772	3.11513	0	0	0	3.11513	Olfr411	Calb2+ D.
TTCTCTCCAGGTATGG-1_3	0	0	3.85596	0	0	0	3.90619	Olfr1039	Calb2+ D.
AGATGCTTCTTCTGTA-1_4	1.68594	2.28188	3.45892	0	0	0	3.8994	Olfr1039	Calb2+ D.
ATCAGGTGTACGTGTT-1_4	1.58432	0	3.68285	0	0	1.58432	3.68285	Olfr1039	Calb2+ D.
ATTCTACTCAGGAACG-1_4	1.36602	1.36602	3.50004	0	0	0	3.73471	Olfr411	Calb2+ D.
CAATTTCCAAGTATCC-1_4	1.8977	0	3.55601	0	0	0	4.00497	Olfr411	Calb2+ D.
CGGGACTGTTCGATTG-1_4	1.02245	0	3.44234	0	0	0	3.60004	Olfr1039	Calb2+ D.
CTCAGTCAGCCGAATG-1_4	0	0	3.68258	0	0	1.32649	2.23037	Olfr411	Calb2+ D.
CTCCAACGTCGAACAG-1_4	1.48534	0	3.95598	0	0	0	3.34398	Olfr677	Calb2+ D.
CTGCCATTCTGAGCAT-1_4	0	0	3.16271	0	0	0	3.83448	Olfr1039	Calb2+ D.
GACATCATCTCGGTCT-1_4	1.47798	0.990302	3.87903	0	0	0	3.44862	Olfr411	Calb2+ D.
GAGTCTAAGATAACAC-1_4	0	0	3.75695	0	0	0	3.82003	Olfr1039	Calb2+ D.
GATAGAAGTGGGAGAG-1_4	1.6863	0	3.98516	0	0	0	3.70365	Olfr411	Calb2+ D.
GCGTGCATCTCGTGAA-1_4	0	1.34718	2.25546	0	0	0	2.89477	Olfr411	Calb2+ D.
TATTGGGCACTGCGAC-1_4	2.78429	0	4.21699	0	0	0	3.53847	Olfr1039	Calb2+ D.
TCAGTTTCATAATCGC-1_4	0	0	3.10049	0	0	0	3.9894	Olfr411	Calb2+ D.
TCATTACCATCGTGCG-1_4	2.10185	0	3.93709	0	0	0	3.392	Olfr677	Calb2+ D.
TCTATCACACTGCTTC-1_4	1.47408	0	0	0	0	0	3.80156	Olfr411	Calb2+ D.
TTAGGCACAGGGAATC-1_4	2.76959	0	3.52326	0	0	0	3.21581	Olfr1039	Calb2+ D.
TTCTAACCACGCAGTC-1_4	1.69369	0	3.04346	0	0	0	2.93162	Olfr677	Calb2+ D.
TTTGACTAGAGTCAAT-1_4	2.73699	0	3.39722	0	0	0	3.26846	Olfr411	Calb2+ D.
TTTGATCGTAACGATA-1_4	1.64492	0	3.75668	0	0	0	3.53936	Olfr1039	Calb2+ D.
AAGTTCGGTGAGATTA-1_1	3.11982	0	3.49125	1.99679	0	2.2937	0	Olfr728	Calb2+ V.
ACCAAACCAGCTTTGA-1_1	0.774097	0	3.14433	2.70962	0	1.92325	0	Olfr728	Calb2+ V.
AGCCAATCATGTGTCA-1_1	1.63305	0	3.24714	0	0	0	0	Olfr1507	Calb2+ V.
AGGACTTAGAACCGCA-1_1	1.57362	0	4.10941	1.26678	0	1.80809	0	Olfr728	Calb2+ V.
ATCCCTGAGCAGGCTA-1_1	0.801397	0	2.58675	2.58675	0	2.26182	0	Olfr728	Calb2+ V.
ATCGATGGTACGAAAT-1_1	1.14202	0	2.2547	0	0	2.00139	0	Olfr1490	Calb2+ V.
ATGGAGGGTCCATCTC-1_1	1.97385	0.709541	4.17515	2.10796	0	1.97385	0	Olfr728	Calb2+ V.
ATTCACTGTGCCGGTT-1_1	1.4422	0	4.42322	2.00955	0	2.00955	0	Olfr728	Calb2+ V.
CCTCCAAGTGTGAGCA-1_1	0.893398	0	1.91304	2.52951	0	0.893398	0	Olfr728	Calb2+ V.
CGACAGCCATAATCCG-1_1	0	0.902622	3.70336	0	0	2.42147	0	Olfr1507	Calb2+ V.
CGGGTGTTCATCGACA-1_1	0	0	3.15561	0	0	1.96395	0	Olfr1490	Calb2+ V.
CGTCAAACAGAATGTA-1_1	2.2169	0	4.08791	1.62716	0	0.859992	0	Olfr728	Calb2+ V.
CTACCTGTCCGGCAGT-1_1	1.1572	0	3.97677	0	0	1.1572	0	Olfr728	Calb2+ V.
GAAGGACAGACTGAGC-1_1	0	0	2.97078	0	0	2.59062	0	Olfr1490	Calb2+ V.
GAAGTAAAGGTGCATG-1_1	1.82415	0	2.01449	2.3121	0	0.832638	0	Olfr728	Calb2+ V.
GAGCCTGCACTTGAAC-1_1	0	0.737751	2.91559	0	0	1.45248	0	Olfr1507	Calb2+ V.
GATTCTTAGATGAATC-1_1	1.94087	0	4.00156	0.912765	0	0	0	Olfr728	Calb2+ V.
GCCAACGTCAAGTCGT-1_1	1.69496	0.909121	3.99557	0	0	0.909121	0	Olfr728	Calb2+ V.
GGGAAGTGTCCTGTTC-1_1	0.997159	0	2.6868	0	0	0.997159	0	Olfr1490	Calb2+ V.
GGGCGTTCAAGGGTCA-1_1	2.36864	0	3.4803	0	0	1.76498	0	Olfr1490	Calb2+ V.
GGGCTACCATGGGTTT-1_1	2.38116	0	2.69086	0	0	2.28601	0	Olfr1507	Calb2+ V.
GGGTTATAGACCTGGA-1_1	0	0	3.33872	0	0	2.05358	0	Olfr1507	Calb2+ V.
GGTGTCGTCTTCTGGC-1_1	1.95427	0	4.04382	2.14867	0	0.922151	0	Olfr728	Calb2+ V.
GTCTGTCCATTATGCG-1_1	0	0	3.04643	1.90594	0	0.888481	0.888481	Olfr728	Calb2+ V.
GTTACCCCATGCAGCC-1_1	1.58741	0	2.17272	0	0	2.53949	0	Olfr1507	Calb2+ V.
GTTGCTCCAGTAGTGG-1_1	2.39699	0	3.38584	0	0	0.886715	0	Olfr728	Calb2+ V.
TACTTCATCATAGGCT-1_1	2.13009	0.804662	2.83716	1.54923	0	1.97126	0	Olfr728	Calb2+ V.
TATGTTCAGGCCACCT-1_1	0	0	3.78209	0	0	1.96427	0	Olfr1490	Calb2+ V.
TCACACCAGGCTTAAA-1_1	2.9187	0.77372	2.62799	0	0	1.50484	0	Olfr728	Calb2+ V.
TCCATCGGTCTGCATA-1_1	1.49726	0	3.77939	2.69986	0	2.61894	0	Olfr728	Calb2+ V.
TCGCTTGAGAGTGACC-1_1	0	0	2.88963	0	0	2.25059	0	Olfr1490	Calb2+ V.
TGAGGGATCACGAGGA-1_1	0	0	3.73088	1.24347	0	1.24347	0	Olfr728	Calb2+ V.
TGTTCTAAGCCTTTCC-1_1	1.52981	0	3.39914	0	0	1.0327	0	Olfr1507	Calb2+ V.
TTAATCCCAATGTCAC-1_1	1.32102	0	2.00287	1.87096	0	2.69031	0	Olfr728	Calb2+ V.
TTCCGGTAGATAGCAT-1_1	4.47952	0	3.90076	0	0	2.53573	0	Olfr728	Calb2+ V.
AACCTGAAGCTACTGT-1_2	2.9171	0	3.19117	0	0	1.68118	0	Olfr728	Calb2+ V.
ACAAAGAAGATCCCGC-1_2	0	0	3.43174	0.72704	0	1.43671	0	Olfr728	Calb2+ V.
ACAGAAAAGCATTTCG-1_2	1.43533	1.43533	3.89213	0	0	2.00176	0	Olfr1507	Calb2+ V.
ACCCAAATCAAGCCTA-1_2	0	0	2.77212	2.50507	0	2.13963	0	Olfr728	Calb2+ V.
ACTGTCCTCTGCCTCA-1_2	0	1.56519	3.83736	1.56519	0	1.56519	0	Olfr728	Calb2+ V.
ACTTTGTCATATTCGG-1_2	0	0	3.30988	2.02755	0	1.83679	0	Olfr728	Calb2+ V.
AGATCCAAGGTCCCGT-1_2	0	0	3.06694	0	0	1.8114	0	Olfr728	Calb2+ V.
AGCCAATTCAGACCTA-1_2	1.87282	0	3.13664	0	0	1.32264	0	Olfr1507	Calb2+ V.
AGGTAGGGTGCATGTT-1_2	0	0	3.89364	0	0	2.43341	0	Olfr728	Calb2+ V.
AGTCATGTCTCCCAAC-1_2	2.00787	0	2.63152	0	0	2.00787	0	Olfr728	Calb2+ V.
AGTGTTGCACTCCTTG-1_2	1.37302	0.905684	3.26008	0	0	1.93072	0	Olfr728	Calb2+ V.
ATCGTCCTCAACGAGG-1_2	0.987545	0	3.63922	1.8007	0	1.4746	0	Olfr728	Calb2+ V.
CACTGAAGTCACGCTG-1_2	0	0	2.99072	0	0	2.1471	0	Olfr1507	Calb2+ V.
CATCCCATCGATTTCT-1_2	2.68648	0	2.68648	0	0	2.31451	0	Olfr1490	Calb2+ V.
CATCCGTAGACGATAT-1_2	0.747039	0	3.14479	0.747039	0	1.88003	0	Olfr1507	Calb2+ V.
CATGCTCTCATGCCCT-1_2	0	0	3.35568	0	0	2.12553	0	Olfr728	Calb2+ V.
CGAAGGAGTCACTTCC-1_2	1.42373	0	4.05606	0	0	1.98858	0	Olfr728	Calb2+ V.
CGGCAGTGTGGCTGAA-1_2	2.46005	0	1.21757	1.21757	0	2.35289	0.783666	Olfr728	Calb2+ V.
CGGGACTAGATTGCGG-1_2	0	0	4.33418	0	0	1.60164	0	Olfr728	Calb2+ V.
CGTAATGAGGTGCCTC-1_2	0.965267	0	3.83975	0	0	0.965267	0	Olfr1507	Calb2+ V.
CTCCACAAGGTGAGAA-1_2	1.58555	0	3.01602	0	0	0	0	Olfr1507	Calb2+ V.
CTGCGAGGTGACTCGC-1_2	1.0204	0	2.28966	0	0	1.51482	0	Olfr1507	Calb2+ V.
CTGTACCCAGTCGCTG-1_2	2.37769	0	3.41246	0	0	2.21375	0	Olfr1490	Calb2+ V.
CTGTGGGAGACTTCAC-1_2	1.36352	0	2.99145	0.898114	0	1.36352	0	Olfr728	Calb2+ V.
CTTAGGATCTACACAG-1_2	0.99126	0	3.94814	0	0	2.24846	0	Olfr728	Calb2+ V.
GAGTGAGCAACGGCCT-1_2	0	0	3.51747	0	0	0	0	Olfr1507	Calb2+ V.
GCACGTGAGCAAATCA-1_2	1.35364	0	3.84896	1.66907	0	2.10154	0	Olfr728	Calb2+ V.
GCAGCCAGTGTCGCTG-1_2	2.15028	0	3.47917	0	0	1.85934	0	Olfr1507	Calb2+ V.
GCTCAAATCCCTGGTT-1_2	1.70116	0	2.76847	0	0	1.94215	0	Olfr1490	Calb2+ V.
GTCAGCGGTGGCTCTG-1_2	0.746397	0.746397	3.9303	2.17085	0	2.03553	0	Olfr728	Calb2+ V.
GTGTTCCAGATGCTAA-1_2	2.7008	1.09344	3.03712	1.09344	0	1.60323	0	Olfr728	Calb2+ V.
GTTACCCAGTCAGGGT-1_2	0	0	4.26861	1.73956	0	1.73956	0	Olfr728	Calb2+ V.
TCGCTCAGTAGGCTCC-1_2	3.00558	0	3.28081	2.13604	0	1.66131	0	Olfr728	Calb2+ V.
TGCACGGGTAACACGG-1_2	0	0	3.5833	2.80651	0	2.53877	0	Olfr728	Calb2+ V.
TGCTTCGGTTGGTGTT-1_2	2.24167	0	2.88021	0	0	2.24167	0	Olfr1507	Calb2+ V.
TGTGTGAGTATCGCGC-1_2	1.92171	0	3.06405	1.36515	0	1.36515	0	Olfr728	Calb2+ V.
TTAGTCTTCGCCGATG-1_2	2.33489	0	2.8787	0	0	1.55421	0	Olfr1490	Calb2+ V.
TTTACGTAGCGTATGG-1_2	1.12657	0	3.84741	1.12657	0	0	0	Olfr728	Calb2+ V.
TTTGGTTGTCTCGGGT-1_2	0	0	4.16967	1.71372	0	0	0	Olfr728	Calb2+ V.
ACACCAAAGGGACAGG-1_3	0	0	3.61477	0	0	0	0.894337	Olfr1507	Calb2+ V.
ATCAGGTGTCATAGTC-1_3	0	1.5151	1.84448	0	0	1.84448	3.31869	Olfr1490	Calb2+ V.
ATGTCTTAGCCTGAAG-1_3	2.92719	1.31352	2.58298	0	0	1.62509	0	Olfr1490	Calb2+ V.
ATTTCTGGTCCAGCCA-1_3	2.65068	0	2.27991	0	0	1.68415	0	Olfr1507	Calb2+ V.
CAGATCATCTTCGGAA-1_3	2.90085	0	0	0	0	1.66721	0	Olfr728	Calb2+ V.
CAGCAGCCACGAGAAC-1_3	2.10818	1.52967	1.52967	0	0	1.52967	0	Olfr1490	Calb2+ V.
CCACCATGTTGAGGAC-1_3	2.5733	0	2.64746	0.697678	0	2.20526	0	Olfr728	Calb2+ V.
CCTGTTGTCACTGAAC-1_3	3.13599	0	3.27328	0	0	1.47851	0	Olfr1490	Calb2+ V.
CGCATGGGTACGATGG-1_3	2.00536	0	3.28523	1.76158	0	2.73857	0	Olfr728	Calb2+ V.
CGGTCAGCAGTTAGAA-1_3	2.16233	0	3.41718	0	0	1.81279	0	Olfr1507	Calb2+ V.
CTCATGCGTCTTGTCC-1_3	0.883455	0	3.03829	0.883455	0	2.0914	0	Olfr728	Calb2+ V.
GACCCAGTCGACCATA-1_3	0	0	3.49044	1.23727	0	2.43329	0	Olfr728	Calb2+ V.
GAGGGTATCGCTACAA-1_3	0.832051	0	3.51007	0	0	2.01359	0	Olfr1507	Calb2+ V.
GATCAGTCATCCTATT-1_3	2.55343	0.781668	3.38245	2.34956	0	1.5163	0	Olfr728	Calb2+ V.
GGAGGTAAGCTAAACA-1_3	1.35481	0	3.64776	0	0	2.10293	0	Olfr1507	Calb2+ V.
GGGCGTTGTAGAGATT-1_3	1.66756	0.620493	3.46431	1.49051	0	1.00052	0	Olfr728	Calb2+ V.
TACTGCCCAGCGTGCT-1_3	2.61299	1.58702	1.92187	0	0	2.0549	0	Olfr1490	Calb2+ V.
TATTGCTGTGCCTAAT-1_3	0	0	3.5129	0.998024	0	1.94522	0	Olfr728	Calb2+ V.
TCCACCAGTGTACATC-1_3	2.08568	0	3.26495	0	0	2.08568	0	Olfr1490	Calb2+ V.
TCCTCCCAGAAACTCA-1_3	2.33637	0	1.20474	1.20474	0	0	0	Olfr1507	Calb2+ V.
TCGACCTCATCCTAAG-1_3	2.22515	0	3.70435	0	0	2.02867	0	Olfr1507	Calb2+ V.
TGATTTCGTTACGCCG-1_3	3.14468	0	3.5984	0	0	1.69423	0	Olfr1490	Calb2+ V.
TGCTTGCTCACCACAA-1_3	3.47285	0	2.69997	0	0	2.43444	0	Olfr1490	Calb2+ V.
TGTGGCGTCCTGGTCT-1_3	1.31282	0.857952	1.31282	0	0	1.62432	0	Olfr1490	Calb2+ V.
TTACGCCCAGTTTCGA-1_3	3.16573	0	3.32628	2.22536	0	2.59415	0	Olfr728	Calb2+ V.
AAGACAACAGAGTCAG-1_4	1.8139	0	2.79747	1.8139	0	2.05998	0	Olfr728	Calb2+ V.
AAGACTCGTCACTACA-1_4	0	0	2.26212	0	0	2.40128	0	Olfr728	Calb2+ V.
AAGCATCGTTCCGCAG-1_4	1.56191	0	1.56191	0	0	1.56191	0	Olfr1507	Calb2+ V.
AGACAGGCAATAGAGT-1_4	2.8238	0	3.25395	0	0	2.94988	0	Olfr728	Calb2+ V.
AGATGCTTCAGTCAGT-1_4	3.10659	0	3.49702	0	0	1.66183	0	Olfr728	Calb2+ V.
ATGAAAGGTATAGGAT-1_4	0	0	3.98616	1.37016	0	1.92745	0	Olfr728	Calb2+ V.
ATGCCTCGTCCGGCAT-1_4	1.74558	0	3.9707	0	0	0	0	Olfr728	Calb2+ V.
ATGCGATAGAGCGACT-1_4	1.5954	0	3.35033	0	0	1.83104	0	Olfr1507	Calb2+ V.
ATGGATCCATGTTTGG-1_4	1.35642	0	3.39527	3.05286	0	2.52805	0	Olfr728	Calb2+ V.
ATTCAGGTCCCATACC-1_4	3.26211	0	3.02168	0	0	1.33221	0	Olfr1507	Calb2+ V.
ATTCGTTGTTCGGTTA-1_4	0	0	3.14511	0	0	1.42902	0	Olfr1490	Calb2+ V.
CACATGAGTTTACCTT-1_4	0	0	2.43946	1.6461	0	1.98514	0	Olfr728	Calb2+ V.
CACTGTCAGCGACTTT-1_4	0	0	3.45243	2.74879	0	2.03434	0	Olfr728	Calb2+ V.
CAGATTGTCGCCGATG-1_4	0	0	3.29164	0	0	0.925356	0	Olfr1507	Calb2+ V.
CATAGACGTGTACGCC-1_4	1.25617	0	3.6553	0	0	1.25617	0	Olfr1507	Calb2+ V.
CATCGGGCAGTTTGGT-1_4	1.07175	0	2.90605	0	0	1.91124	0	Olfr1507	Calb2+ V.
CCATAAGAGATGACCG-1_4	0	0	3.45226	2.31959	0	1.72022	0	Olfr728	Calb2+ V.
CCCTCAACATTCAGGT-1_4	0	0	4.21788	0	0	0	0	Olfr728	Calb2+ V.
CCTTGTGGTGCACAAG-1_4	1.67964	0.897942	3.40422	1.91959	0	1.3633	0	Olfr728	Calb2+ V.
CGGAACCTCAACTGGT-1_4	0	0	2.50464	2.24383	0	2.24383	0	Olfr728	Calb2+ V.
CTACATTTCCAGTGTA-1_4	1.81649	0	2.89963	1.48918	0	1.81649	0	Olfr728	Calb2+ V.
CTCACTGGTCCTTGTC-1_4	1.65535	0.880304	0.880304	1.89409	0	2.08669	0	Olfr728	Calb2+ V.
CTGTGGGGTTATGGTC-1_4	1.68487	0	2.92138	0	0	1.68487	0	Olfr1490	Calb2+ V.
CTTTCAACAGAAGTGC-1_4	0	0	4.09608	0	0	0	0	Olfr1507	Calb2+ V.
GAACTGTCACAATTCG-1_4	0	0	3.59133	0	0	2.24077	0	Olfr1507	Calb2+ V.
GCCAGTGAGGTGAGAA-1_4	0	0	4.14313	1.09861	0	1.94591	0	Olfr728	Calb2+ V.
GCGGATCTCTGGACCG-1_4	3.12371	1.09041	3.59893	1.93536	0	1.59959	0	Olfr728	Calb2+ V.
GGGTGTCTCCTGTAGA-1_4	1.01241	0	2.8196	0	0	1.83365	0	Olfr728	Calb2+ V.
GGGTTATGTAGACAGC-1_4	2.25266	1.89842	4.0058	0	0	2.51372	0	Olfr1507	Calb2+ V.
GGTGTTAAGCGGACAT-1_4	3.38977	0	2.85513	0	0	1.6281	0	Olfr1507	Calb2+ V.
GGTTAACGTGCGGATA-1_4	2.41982	1.11474	3.06748	0	0	1.96659	0	Olfr1490	Calb2+ V.
GTACAGTTCATGAGGG-1_4	2.28093	0	3.2426	2.08302	0	2.28093	0	Olfr728	Calb2+ V.
GTCGCGAGTACGTAGG-1_4	1.01096	0	3.53272	0	0	1.5033	0	Olfr1507	Calb2+ V.
GTGGGAATCTAGCCTC-1_4	0.818079	0	3.27044	0	0	1.99207	0	Olfr728	Calb2+ V.
GTTGCGGTCCGAAATC-1_4	0	0	3.39044	2.10044	0	2.46425	0	Olfr728	Calb2+ V.
TACATTCCAACATACC-1_4	0	0	4.43958	2.17358	0	1.92312	0	Olfr728	Calb2+ V.
TACTTACCATACAGCT-1_4	3.90456	0	1.49816	0	0	2.07278	0	Olfr1490	Calb2+ V.
TAGCACAGTAGACAGC-1_4	1.51234	0	2.71795	0	0	1.51234	0	Olfr728	Calb2+ V.
TATACCTTCGAGAGAC-1_4	4.11448	0	3.56704	0	0	0	0	Olfr1507	Calb2+ V.
TCAATCTGTAGAAACT-1_4	0.909387	0	3.5997	0	0	2.29221	0	Olfr1507	Calb2+ V.
TCCCACACAATCTGCA-1_4	0.99126	0	3.84492	2.41303	0	1.47916	0	Olfr728	Calb2+ V.
TCCTGCATCATGGTAC-1_4	0.69445	0	2.30493	3.43651	0	2.40026	0	Olfr728	Calb2+ V.
TCGCAGGCACCGTGAC-1_4	2.43869	0	3.26191	0	0	1.98442	0	Olfr728	Calb2+ V.
TCTGGCTCACGGCTAC-1_4	2.21958	0	3.73808	1.45427	0	2.02324	0	Olfr728	Calb2+ V.
TGAATGCTCCATAGAC-1_4	3.04135	1.16778	2.65949	0	0	2.28842	0	Olfr1507	Calb2+ V.
TGACCCTTCCATTCAT-1_4	0	1.16458	3.03694	0	0	2.02996	0	Olfr1507	Calb2+ V.
TGCAGGCTCGACCAAT-1_4	2.47342	0.791634	3.06894	0	0	2.24591	0	Olfr1507	Calb2+ V.
TGGGAGAGTCGGTGTC-1_4	0	0	2.90384	0	0	2.4827	0	Olfr1507	Calb2+ V.
TTACCGCTCTCTTGCG-1_4	2.73379	0	1.02922	0	0	1.85578	0	Olfr1490	Calb2+ V.
TTGACCCGTAGAGCTG-1_4	0	0	2.65104	1.4568	0	2.02609	0	Olfr728	Calb2+ V.
TTTCGATCATTGCCGG-1_4	0	1.06936	3.67047	0	0	1.06936	0	Olfr1507	Calb2+ V.
AATCACGAGCTTTCTT-1_1	5.8128	1.16595	0	2.48864	0	0	3.39171	Olfr553	Cd36+ D.
ACTTTCAAGATAACAC-1_1	6.16056	2.19552	0	2.62289	1.99982	0	2.62289	Olfr553	Cd36+ D.
AGCGATTGTGAAAGTT-1_1	4.71024	0	0	0	1.49065	0	3.5667	Olfr810	Cd36+ D.
AGGGCCTCAAATGGCG-1_1	6.74136	3.03905	0	2.33774	2.33774	0	2.8551	Olfr553	Cd36+ D.
CCGATGGAGCTAAACA-1_1	5.14631	0	0	2.50644	2.3403	0	2.64888	Olfr665	Cd36+ D.
CCGGGTACACGTATAC-1_1	6.46156	3.50516	0	2.39972	2.39972	0	2.8086	Olfr553	Cd36+ D.
CCGTAGGTCTTGCAGA-1_1	6.06895	1.75945	0	2.19893	2.92498	0	2.5032	Olfr553	Cd36+ D.
CTAAGTGTCAACTCTT-1_1	5.2105	0.894422	0	2.40888	2.2696	0	2.98553	Olfr665	Cd36+ D.
CTCAAGACAAAGGTTA-1_1	6.73478	1.00908	0	0	2.27371	0	1.00908	Olfr553	Cd36+ D.
CTGAGGCAGCGCCTAC-1_1	6.37506	1.85259	0	1.85259	2.10028	0	1.85259	Olfr553	Cd36+ D.
GAGAGGTAGCAATTAG-1_1	5.79988	0	0	2.0527	2.78963	0	2.88882	Olfr553	Cd36+ D.
GAGGGATGTAAGGAGA-1_1	5.24747	0	0	2.26122	1.66721	0	1.66721	Olfr665	Cd36+ D.
GCTGCAGGTTACGATC-1_1	4.86818	0	0	2.35724	1.43204	0	2.62097	Olfr665	Cd36+ D.
GGGCGTTTCAAACGTC-1_1	4.16645	0	0	2.6172	2.30951	0	2.6172	Olfr810	Cd36+ D.
GTCCTCAAGCTGAAGC-1_1	5.59884	0	0	1.40072	0	0	3.49984	Olfr665	Cd36+ D.
TCGACGGTCAAACTGC-1_1	6.72272	2.91874	0	2.20664	2.20664	0	2.67244	Olfr553	Cd36+ D.
TGAGCGCAGCGCTGAA-1_1	5.29233	0	0	2.1786	2.37884	0	2.92458	Olfr810	Cd36+ D.
TTATTGCAGTCTTGGT-1_1	3.98948	0	0	2.65723	1.6899	0	1.6899	Olfr665	Cd36+ D.
TTGTGGATCGCGGACT-1_1	3.94444	0	0	1.89122	3.15742	0	1.89122	Olfr665	Cd36+ D.
TTTAGTCTCGCAACAT-1_1	4.37247	0	0	2.85506	2.1136	0	2.31229	Olfr810	Cd36+ D.
AGAGCCCTCGTGCACG-1_2	4.53538	0	0	3.1571	1.70483	0	2.30268	Olfr665	Cd36+ D.
ATCCATTCACAAGCTT-1_2	4.82636	0.794484	0	2.57513	3.18025	0	3.55456	Olfr665	Cd36+ D.
ATTGTTCCAGTAGATA-1_2	5.85086	1.51206	0	2.59348	2.45171	0	3.10083	Olfr553	Cd36+ D.
CGAAGGAAGGAACGAA-1_2	6.01722	0	0	2.69997	2.69997	0	3.75274	Olfr553	Cd36+ D.
CTGCCATGTAGCTGAG-1_2	4.72771	0	0	1.43533	1.43533	0	3.39482	Olfr810	Cd36+ D.
GAGTCTAGTAGAGCTG-1_2	6.78925	2.63469	0	2.49243	1.54689	0	3.14334	Olfr553	Cd36+ D.
GCTGAATCAGCGTTGC-1_2	7.10248	2.03735	0	1.84628	1.60986	0	2.83372	Olfr553	Cd36+ D.
GGTGAAGAGCATCTTG-1_2	4.52367	0	0	2.59769	2.22877	0	3.40152	Olfr665	Cd36+ D.
GTAGATCGTCCTCAGG-1_2	5.79622	1.69805	0	2.04056	1.69805	0	2.04056	Olfr553	Cd36+ D.
GTATTGGGTTTCCATT-1_2	4.21744	0	0	1.69696	1.69696	0	3.32302	Olfr810	Cd36+ D.
TAGCACACAGGTACGA-1_2	4.92768	0	0	2.65174	3.09494	0	3.56288	Olfr665	Cd36+ D.
TCCCAGTGTCTGCATA-1_2	5.02611	0	0	1.36363	1.91997	0	3.58141	Olfr665	Cd36+ D.
TGAGCATTCGTTCATT-1_2	5.47256	0	0	1.2222	1.2222	0	3.11581	Olfr810	Cd36+ D.
TGGATCAAGACGAAGA-1_2	6.11396	0	0	3.38923	2.29767	0	3.2605	Olfr553	Cd36+ D.
AGGGTTTTCAATCTCT-1_3	5.48381	0	0	2.17299	2.89734	0	3.60574	Olfr665	Cd36+ D.
GGAGCAATCCACTGGG-1_3	5.01099	0.98386	0	1.47007	1.47007	0	3.3834	Olfr810	Cd36+ D.
GTCAAGTGTCCCTGTT-1_3	5.83764	1.00324	0	1.00324	1.00324	0	3.93352	Olfr810	Cd36+ D.
GTCGTAAAGTAGCAAT-1_3	5.58438	0.947317	0	2.61229	2.18537	0	2.34877	Olfr665	Cd36+ D.
GTGAGTTGTGATATAG-1_3	4.55205	0	0	1.05658	3.15778	0	3.07463	Olfr810	Cd36+ D.
TACCTCGTCCTGCTAC-1_3	6.76901	0	0	2.34105	1.85112	0	2.57075	Olfr553	Cd36+ D.
TAGGTTGCATGAATCC-1_3	5.22184	0.930441	0	1.96606	1.72399	0	2.88435	Olfr810	Cd36+ D.
TGACGCGTCACCTGGG-1_3	6.21822	0.769778	0	2.62119	2.07389	0	3.27731	Olfr665	Cd36+ D.
TGAGTCAGTGCGTTTA-1_3	5.65807	0	1.63687	2.22766	2.22766	0	3.0771	Olfr553	Cd36+ D.
TTAGGCATCCGTCCTA-1_3	3.42724	0	0	1.93993	2.55851	0	3.21218	Olfr810	Cd36+ D.
TTAGGGTCACAGCGCT-1_3	5.4818	0.768225	0	2.07136	1.4969	0	2.90903	Olfr553	Cd36+ D.
AAACGAAAGTAAGAGG-1_4	5.16614	1.41376	0	1.41376	2.97901	0	1.97724	Olfr810	Cd36+ D.
ACAGAAAAGAGAGTGA-1_4	4.82892	1.29196	0	2.18827	2.44752	2.18827	3.56442	Olfr810	Cd36+ D.
AGTAACCAGTCACTGT-1_4	2.44752	1.01521	1.01521	0	1.01521	0	1.50849	Olfr810	Cd36+ D.
AGTCATGCAACTCATG-1_4	4.26195	0	0	2.17157	2.9515	1.27834	2.63572	Olfr810	Cd36+ D.
ATCTCTAAGTGTTGTC-1_4	4.66824	0	0	1.59082	2.17652	0	2.81127	Olfr810	Cd36+ D.
ATGTCCCCAAAGAACT-1_4	3.86401	0	0	1.82197	2.80651	0	2.43081	Olfr665	Cd36+ D.
GCCAACGCATCGGATT-1_4	5.71211	1.75541	0	3.11513	1.75541	0	3.11513	Olfr553	Cd36+ D.
GTGGAGAGTGTCCGTG-1_4	6.99502	1.34908	0	2.8972	2.8972	0	2.8972	Olfr553	Cd36+ D.
TAACCAGCATGATGCT-1_4	4.67078	0	0	1.24128	2.75748	0	3.49591	Olfr810	Cd36+ D.
TAAGTCGTCTAGTACG-1_4	6.09986	0	0	0	1.6037	1.6037	2.82646	Olfr810	Cd36+ D.
TCCTCCCGTGGTCTCG-1_4	4.92179	0	0	0	0	1.42757	0	Olfr810	Cd36+ D.
TCGGGTGCACGAGGTA-1_4	5.63144	0	0	0	1.27387	0	3.18519	Olfr810	Cd36+ D.
TTATTGCAGTATGGAT-1_4	6.66856	1.9751	0	2.59635	2.42882	0	2.59635	Olfr553	Cd36+ D.
TTCATGTGTACTTGTG-1_4	4.55962	0	0	1.68594	3.03442	0	3.03442	Olfr665	Cd36+ D.
AAAGTGATCTCCCAAC-1_1	4.76716	0	0	2.98589	2.14261	1.05793	0	Olfr750	Cd36+ V.
AAGACAAGTGATATAG-1_1	5.54189	0	0	2.58948	2.16353	1.72652	0	Olfr750	Cd36+ V.
ACGGAAGAGGAATTAC-1_1	6.46125	3.6028	0	1.55982	1.89266	0	0	Olfr806	Cd36+ V.
CATGGATAGTAGTCTC-1_1	6.16163	0	0	0	2.54795	1.93013	0	Olfr776	Cd36+ V.
CCAATTTTCGCACTCT-1_1	4.69256	0	0	1.1795	2.04876	1.70575	0	Olfr776	Cd36+ V.
CTCATGCAGCGTCAAG-1_1	5.98378	2.43875	0	0.913927	1.70152	1.38334	0	Olfr806	Cd36+ V.
GGAGATGGTTGTGTTG-1_1	5.97254	2.38294	0	1.08767	3.20308	1.08767	0	Olfr776	Cd36+ V.
GTTACCCGTACCCACG-1_1	5.70144	4.03878	0	2.70399	2.49744	1.64515	0	Olfr806	Cd36+ V.
AAAGAACCACTACACA-1_2	4.66104	0	0	0	1.45239	2.38139	0	Olfr776	Cd36+ V.
AAATGGAAGGAAGAAC-1_2	5.8764	2.09902	0	0	1.21967	2.35558	0	Olfr776	Cd36+ V.
AACCAACCAAGCTACT-1_2	5.51124	0	0	1.96871	1.11639	1.63073	0	Olfr776	Cd36+ V.
AACCACATCTCCGTGT-1_2	4.54524	0	0	3.4153	1.77569	1.77569	0	Olfr750	Cd36+ V.
ACGTTCCGTTGCATAC-1_2	5.46848	0	0	0	1.80458	2.41188	0	Olfr806	Cd36+ V.
CAACGGCCAACTCATG-1_2	6.65726	0.933146	0	0.933146	1.9699	1.72766	0	Olfr776	Cd36+ V.
CGGAGAATCTGCTTTA-1_2	6.42968	1.80395	0	1.80395	1.80395	1.26322	0	Olfr776	Cd36+ V.
CTCAGAAAGCCTTCTC-1_2	5.85994	1.27295	0	2.16494	2.00531	1.81527	0	Olfr776	Cd36+ V.
CTGTAGACAGACGCTC-1_2	5.44014	2.41581	0	1.26687	2.62094	1.8082	0	Olfr776	Cd36+ V.
GCATGATCAGGAAGTC-1_2	5.56084	0	0	0	1.77285	2.75129	0	Olfr806	Cd36+ V.
GGAATGGTCCATGAGT-1_2	6.45507	1.64425	0	0	1.64425	2.60501	0	Olfr776	Cd36+ V.
GGGATCCAGCTTAGTC-1_2	2.93295	0	0	2.69674	2.8218	1.09054	0	Olfr750	Cd36+ V.
TACCGAATCAAGCTTG-1_2	5.84903	1.69278	0	0	0	0	0	Olfr806	Cd36+ V.
TATCTGTAGTTTGGCT-1_2	4.32119	0	0	2.86255	2.22496	1.87212	0	Olfr750	Cd36+ V.
TCATTACAGGTAAACT-1_2	5.86293	1.21017	0	1.21017	2.34336	2.08718	0	Olfr776	Cd36+ V.
TCGAAGTGTTGACTGT-1_2	6.63682	3.05825	0	1.41624	2.60168	1.41624	0	Olfr806	Cd36+ V.
TGAATGCTCGACGAGA-1_2	6.38265	1.57575	0	0	2.52597	2.52597	0	Olfr776	Cd36+ V.
TGGGAAGAGGCCTAGA-1_2	6.08336	0	0	0	2.26392	0	0	Olfr806	Cd36+ V.
TTACGTTTCATGCCGG-1_2	5.87421	1.85237	0	0.851741	2.20413	2.20413	0	Olfr806	Cd36+ V.
TTACTGTAGGTAGCCA-1_2	6.04041	1.1947	1.1947	2.06783	1.72368	2.32339	0	Olfr776	Cd36+ V.
TTTCCTCAGCCGTCGT-1_2	6.52613	2.32568	0	1.40557	1.40557	1.96791	0	Olfr776	Cd36+ V.
ACTGTGATCGTCGGGT-1_3	6.02439	1.56879	0	1.56879	2.35157	1.90229	0	Olfr776	Cd36+ V.
ACTTATCCAGGGAGAG-1_3	7.06898	1.30298	0	0	2.20174	2.46138	0	Olfr776	Cd36+ V.
ATACCTTGTATTGACC-1_3	6.36794	3.39827	0	1.5291	1.5291	0	0	Olfr806	Cd36+ V.
GTACAACAGGGTCACA-1_3	4.51612	0	0	2.18243	2.18243	1.59613	0	Olfr750	Cd36+ V.
GTTGTAGTCGATGCAT-1_3	5.22902	1.19134	0	0.763483	2.83558	1.71972	0	Olfr776	Cd36+ V.
TGGCGTGGTGAATATG-1_3	5.18666	2.81508	0	2.81508	2.96063	2.18011	1.2853	Olfr806	Cd36+ V.
TGTTCATCAACTAGAA-1_3	4.48995	0	0	2.92442	2.92442	1.79762	2.77918	Olfr750	Cd36+ V.
TGTTGAGTCCAAGGGA-1_3	5.74726	0.855301	0	0.855301	1.62062	1.62062	0	Olfr776	Cd36+ V.
TTGCCTGAGAGTCAAT-1_3	5.48587	2.32637	0	1.96858	2.58934	1.40616	0.932211	Olfr776	Cd36+ V.
AAAGGTATCCTAACAG-1_4	6.29865	2.62925	0	1.8157	2.62925	2.42398	0	Olfr776	Cd36+ V.
AACAAGATCTTTCCGG-1_4	5.5785	2.24232	0	1.33633	1.33633	0	0	Olfr776	Cd36+ V.
AATAGAGCACGCACCA-1_4	6.78519	2.56458	0	0	2.19687	1.60912	0	Olfr806	Cd36+ V.
AGCGCCAGTTCACGAT-1_4	0.863149	0.863149	0	2.85919	1.8691	1.8691	0	Olfr750	Cd36+ V.
CGGGCATAGTATCTGC-1_4	6.00246	2.37769	0	2.12046	2.37769	0	0	Olfr806	Cd36+ V.
CGTAGTAAGCGTGAGT-1_4	4.08875	0	0	2.37747	2.12024	2.37747	0	Olfr750	Cd36+ V.
CGTGCTTAGGAGAGGC-1_4	6.08785	1.28967	0	2.18546	1.83468	2.44463	0	Olfr806	Cd36+ V.
CTAACTTAGACAAGCC-1_4	6.25002	2.9915	0	2.18397	2.34734	1.42373	0	Olfr806	Cd36+ V.
CTATAGGTCCCAATAG-1_4	6.31794	2.67403	0	1.17857	1.70465	2.04758	0	Olfr806	Cd36+ V.
GACCCAGTCGATTGGT-1_4	5.798	0	0	1.73956	1.73956	2.34081	0	Olfr806	Cd36+ V.
GCATGATTCCAAGCTA-1_4	5.59634	2.21206	0	1.31144	2.84891	0	0	Olfr806	Cd36+ V.
GCCTGTTAGCACGTCC-1_4	4.83323	1.52868	0	1.52868	2.84806	2.10707	0	Olfr776	Cd36+ V.
GGCTTGGGTCATCAGT-1_4	6.22911	4.21459	0	0	1.85714	1.52684	0	Olfr776	Cd36+ V.
GGGTTTACAGCTTCCT-1_4	4.17992	0	0	3.14087	2.8385	1.61393	0	Olfr750	Cd36+ V.
GGTAGAGCACGACAAG-1_4	6.25357	1.98641	0	0	1.98641	1.42182	0	Olfr776	Cd36+ V.
GTTGAACCAAAGGGCT-1_4	5.57898	1.44852	0	1.77244	2.75083	1.44852	0	Olfr806	Cd36+ V.
TCACTCGCAAAGCTAA-1_4	6.88174	3.50401	0	1.9262	1.9262	1.9262	0	Olfr806	Cd36+ V.
TCCCATGCACATCATG-1_4	4.09845	0	0	2.88634	1.99441	1.13654	0	Olfr750	Cd36+ V.
TGTTCCGAGCTCTTCC-1_4	4.40352	0	0	3.29404	2.52845	1.35674	0	Olfr750	Cd36+ V.
TTCAGGATCAGAGTTC-1_4	6.05643	0	0	1.38077	1.93959	1.38077	0	Olfr776	Cd36+ V.
TTCCGGTCACTTTAGG-1_4	5.91615	1.99368	0	0	1.99368	1.99368	0	Olfr776	Cd36+ V.
TTCCTTCAGCAGCCCT-1_4	6.17821	3.9334	0	2.60418	0	2.09855	0	Olfr806	Cd36+ V.
TTTAGTCTCAAGGACG-1_4	6.09527	1.08196	0	2.54182	3.11152	1.08196	0	Olfr806	Cd36+ V.
AGTAGCTAGAATTTGG-1_1	4.31337	0	0	3.63352	0	0	3.35461	Olfr592	Cd55+ D.
CACTAAGGTAAGATCA-1_1	4.98426	0	0	3.24774	0	0	2.76249	Olfr592	Cd55+ D.
CTGTATTTCCTTCTTC-1_1	5.58371	0	0	3.19623	0	0	3.74883	Olfr592	Cd55+ D.
GACAGCCCAGGCGTTC-1_1	5.79789	0	0	1.88725	0	0	2.8794	Olfr592	Cd55+ D.
GCTTGGGCACTACCCT-1_1	5.76534	0	0	3.06059	0	0	3.29166	Olfr592	Cd55+ D.
GTCAAGTGTATACAGA-1_1	5.61757	0	0	2.61217	0	0	3.56324	Olfr608	Cd55+ D.
TCATACTTCTCCCATG-1_1	4.77577	0	0	2.67382	0	0	2.67382	Olfr592	Cd55+ D.
TCGCAGGCATTCCTAT-1_1	6.21029	0	0	1.907	0	0	3.66916	Olfr592	Cd55+ D.
ATTCCATGTTGTTGAC-1_2	5.8816	0	0	2.29602	0	0	3.60382	Olfr608	Cd55+ D.
CAATCGAGTGAATTAG-1_2	4.50647	0	0	3.20191	0	0	3.29351	Olfr592	Cd55+ D.
CTAGACATCTAAGGAA-1_2	5.59489	0	0	2.46146	0	0	2.72759	Olfr608	Cd55+ D.
GCGGATCAGTCATGGG-1_2	4.68842	0	0	3.50569	0	0	2.10154	Olfr592	Cd55+ D.
GTGCTGGAGGCGTCCT-1_2	4.40771	1.07517	0	3.33317	0	0	3.18495	Olfr592	Cd55+ D.
GTGGCGTAGTTAGTAG-1_2	5.65139	0	0	2.26141	0	0	3.50367	Olfr592	Cd55+ D.
TCTACATCACAGCTGC-1_2	5.12998	0	0	3.07295	0	0	2.72558	Olfr592	Cd55+ D.
TCTGCCACAAGTGTCT-1_2	5.73619	0	0	2.88435	0	0	3.01087	Olfr608	Cd55+ D.
TGAGGAGCAAGCACCC-1_2	5.81826	0	0	2.73509	0	0	3.39525	Olfr608	Cd55+ D.
TGCGACGAGTCGTCTA-1_2	5.32108	0	0	2.66383	0	0	4.05599	Olfr592	Cd55+ D.
TGTTACTTCACCACAA-1_2	5.21005	0	0	3.27545	0	0	3.19856	Olfr592	Cd55+ D.
TTTACCAAGGGTTAAT-1_2	5.53516	0	0	2.88087	0	0	3.2962	Olfr592	Cd55+ D.
AAAGTGACAAGAGGTC-1_3	6.0883	0	0	3.26469	0	0	3.87095	Olfr592	Cd55+ D.
ACCAACAAGAGTGTGC-1_3	4.80347	1.35567	0	2.52712	0	0	2.40494	Olfr592	Cd55+ D.
GAAGAATGTGAGATCG-1_3	6.2556	1.02485	0	3.02788	0	0	4.12304	Olfr608	Cd55+ D.
GAGATGGGTGATGTAA-1_3	5.73646	0	0	3.44876	0	0	3.6562	Olfr592	Cd55+ D.
GAGTTACCAGCTGAAG-1_3	5.11824	0.759529	0	3.30164	0	0	2.8286	Olfr592	Cd55+ D.
GGTGTCGAGGCTTAGG-1_3	5.98103	0.728978	0	2.95701	0	0	3.28657	Olfr592	Cd55+ D.
TTTCATGGTGGACTGA-1_3	6.17065	0	0	2.51958	0	0	3.74062	Olfr592	Cd55+ D.
CAGATTGCAGGCTCTG-1_4	5.22074	1.03762	0	2.74598	0	0	2.47947	Olfr592	Cd55+ D.
CCAATTTTCCACACCT-1_4	5.39893	1.21415	0	4.27698	0	0	3.20576	Olfr592	Cd55+ D.
CCGGACAGTACGCGTC-1_4	5.99214	0	0	2.57722	0	0	2.57722	Olfr608	Cd55+ D.
CGTTGGGGTATCGATC-1_4	6.75596	1.219	0	2.5587	0	0	2.8728	Olfr608	Cd55+ D.
TCAAGACTCCGACATA-1_4	5.75704	1.06473	0	3.61365	0	0	3.44684	Olfr608	Cd55+ D.
TCAAGTGCAGTCGTTA-1_4	5.85547	0	0	2.09965	0	0	3.04725	Olfr608	Cd55+ D.
AACACACGTTGTGCAT-1_1	5.02771	0	0	2.30308	0	1.7052	0	Olfr1440	Cd55+ V.
ACACAGTAGCTGGCCT-1_1	4.19626	0	0	3.68053	0	0	0	Olfr1440	Cd55+ V.
ACACCAATCACTTGTT-1_1	4.96969	0	0	2.5394	0	1.36558	0	Olfr1431	Cd55+ V.
ACATGCACAGCCTATA-1_1	4.70342	0	1.63421	3.49566	0	1.81755	0	Olfr1431	Cd55+ V.
ATGAGGGTCGGCTGGT-1_1	5.59959	0	0	1.31382	0	1.86264	0	Olfr1440	Cd55+ V.
CACGTTCTCGTGCAGC-1_1	4.90508	0	0	2.94425	0	1.60928	0	Olfr1440	Cd55+ V.
CCTAACCGTAACAGTA-1_1	3.26372	0	0	2.70607	0	1.33344	0	Olfr1440	Cd55+ V.
CCTCAACAGGACCCAA-1_1	3.69911	0	0	3.40049	0	1.72928	0	Olfr1440	Cd55+ V.
CTCTGGTGTCGCATGC-1_1	3.9375	0	0	3.33503	0	1.58278	0	Olfr1440	Cd55+ V.
GAATAGACACCCTGTT-1_1	2.84349	0	1.19719	2.90859	0	2.20693	0	Olfr354	Cd55+ V.
GACCTTCCAGCACGAA-1_1	4.67987	0	0	2.95808	0	0	0	Olfr1440	Cd55+ V.
GATCACACAGTCGTTA-1_1	4.80402	0	0	3.22685	0	0	0	Olfr354	Cd55+ V.
GGAAGTGTCACGGACC-1_1	3.22375	0	0	3.16893	0	2.33996	0	Olfr1431	Cd55+ V.
GTGGAAGAGATTTGCC-1_1	4.65927	1.12855	0	2.23695	0	0	0	Olfr354	Cd55+ V.
GTTAGTGCAGTTGTCA-1_1	4.68944	0	0	0	0	1.40604	0	Olfr1440	Cd55+ V.
GTTCATTGTATCTTCT-1_1	3.21409	1.09529	0	3.60607	0	0	0	Olfr354	Cd55+ V.
TCAGTCCAGCTAGAAT-1_1	3.0204	0	0	4.02978	0	1.4469	0	Olfr354	Cd55+ V.
TCATCCGGTCGCATGC-1_1	4.38466	0	0	3.36014	0	1.32954	0	Olfr1431	Cd55+ V.
TCGACGGTCGCAGATT-1_1	4.31929	0	0	2.48349	0	1.87049	0	Olfr1440	Cd55+ V.
TGAATGCAGCGTACAG-1_1	4.1176	0	0	2.51181	0	1.89666	0	Olfr354	Cd55+ V.
TGAGCATGTGGCTGCT-1_1	2.51668	0	0	0	0	0	0	Olfr1440	Cd55+ V.
TGTTGAGCAAGTTCCA-1_1	2.91188	1.00764	0	3.4752	0	1.00764	0	Olfr1440	Cd55+ V.
TGTTGAGCACCTCTGT-1_1	3.62158	0	0	3.34277	0	1.95531	0	Olfr1440	Cd55+ V.
TTAATCCAGCTTCGTA-1_1	5.03452	0	0	3.1521	0	2.41368	0	Olfr1431	Cd55+ V.
TTGTGTTAGGTCCAGA-1_1	3.92099	0	0	2.48399	0	2.22373	0	Olfr354	Cd55+ V.
TTTGGAGCAATAGGAT-1_1	3.64298	1.12069	0	2.59539	0	1.63587	0	Olfr1440	Cd55+ V.
ACGATGTGTGTATCCA-1_2	4.27241	0	0	3.28492	0	2.00509	0	Olfr1440	Cd55+ V.
ACTGATGCACTCCACT-1_2	2.18196	0	0	3.7598	0	2.81705	0	Olfr1440	Cd55+ V.
ACTTCGCCAAAGGCAC-1_2	3.69896	1.02645	0	3.11324	0	2.60551	0	Olfr354	Cd55+ V.
AGATCCATCGGTAACT-1_2	4.2284	0	0	2.54614	0	2.28425	0	Olfr1440	Cd55+ V.
AGGCATTCATGATGCT-1_2	4.00648	0	0	3.33137	0	2.59903	0	Olfr1440	Cd55+ V.
AGGGTGAGTGAGTTGG-1_2	3.63634	0	0	2.51528	0	2.51528	0	Olfr1440	Cd55+ V.
ATGAAAGAGTACGAGC-1_2	3.78951	0	0	3.08267	0	2.00217	0	Olfr1440	Cd55+ V.
CATTCCGGTAACAAGT-1_2	4.54174	0	0	2.57348	0	0	0	Olfr1440	Cd55+ V.
CATTCTACAACCGTAT-1_2	4.40087	0	0	3.37138	0	1.2687	0	Olfr354	Cd55+ V.
CTAACCCTCGAGAAGC-1_2	4.57095	0	0	2.57808	0	2.57808	0	Olfr1440	Cd55+ V.
CTCATTAGTGCTCTCT-1_2	3.50713	0	0	3.30285	0	2.16366	0.932398	Olfr354	Cd55+ V.
CTCTCAGCAGAAATTG-1_2	4.6297	0	0	1.28153	0	1.28153	0	Olfr1440	Cd55+ V.
CTGATCCCACATGTTG-1_2	4.53141	0	0	3.37668	0	1.51165	0	Olfr354	Cd55+ V.
CTGTATTAGATGACAT-1_2	4.54128	0	0	2.60025	0	1.87808	0	Olfr1440	Cd55+ V.
GACTCAAAGCAAATCA-1_2	4.47742	0	0	3.18643	0	1.91699	0	Olfr1440	Cd55+ V.
GAGAAATGTGTGCTTA-1_2	4.53116	0	0	3.24443	0	2.29884	0	Olfr1440	Cd55+ V.
GATGATCGTTAGTCGT-1_2	4.66804	1.45781	0	3.368	0	2.65226	0	Olfr1440	Cd55+ V.
GATTGGTGTCCACTTC-1_2	3.50227	0	0	2.99252	0	1.06249	0	Olfr354	Cd55+ V.
GCGTGCACAAACTAGA-1_2	4.76367	0	0	3.24164	0	2.04153	0	Olfr354	Cd55+ V.
GGGAGTATCCCTCTCC-1_2	4.01501	0	0	2.89617	0	0.93804	0	Olfr1440	Cd55+ V.
GGGCGTTCATAGCACT-1_2	2.08102	0	0	2.44399	0	2.70973	0	Olfr1440	Cd55+ V.
TAAGCACCAGAAATTG-1_2	1.72261	0	0	2.58508	0	2.58508	0	Olfr1440	Cd55+ V.
TAAGCGTGTTCAGTAC-1_2	4.15216	0	0	2.89397	0	1.90036	0	Olfr354	Cd55+ V.
TCCACCATCACATCAG-1_2	4.85701	0	1.52141	3.63705	0	1.21958	0	Olfr1431	Cd55+ V.
TCCACGTAGAATGTTG-1_2	4.19152	0	0	3.03969	0	1.8605	0	Olfr1440	Cd55+ V.
TCGGATAGTCAAAGCG-1_2	3.53797	0	0	2.7287	0	2.35537	1.75284	Olfr354	Cd55+ V.
TGATCTTCACCCAACG-1_2	3.57203	1.07213	0	2.90659	0	1.07213	0	Olfr1440	Cd55+ V.
TGGGAAGTCCATGAGT-1_2	3.38245	0	2.55343	3.59878	0	2.55343	0	Olfr1431	Cd55+ V.
TGTGATGAGCGTGTCC-1_2	4.16222	0	0	3.32304	0	1.7686	0	Olfr1440	Cd55+ V.
TTGTTGTCAGGTCTCG-1_2	4.88175	0	0	2.02063	0	0	0	Olfr1440	Cd55+ V.
AACCACACATAGCTGT-1_3	4.63197	0	0	3.27447	0	1.65598	0	Olfr1440	Cd55+ V.
AGACCATAGCATGAAT-1_3	4.73546	0	0	3.43755	0	0.730146	0	Olfr1431	Cd55+ V.
AGTGACTTCCACTAGA-1_3	5.26935	0	0	3.57364	0	0	0	Olfr354	Cd55+ V.
ATGGATCCAGCGTGCT-1_3	4.65094	0.860464	0	2.58613	2.21763	2.21763	0	Olfr1431	Cd55+ V.
CCAATGAGTTATAGAG-1_3	3.53289	0	0	3.19668	0	2.37689	0	Olfr1440	Cd55+ V.
CGAAGTTTCAAGTCGT-1_3	3.78174	0	0	3.45434	0	1.96395	0	Olfr1440	Cd55+ V.
CTAGGTATCCCGAAAT-1_3	5.02623	0.714831	0	3.47554	0	1.82764	0.714831	Olfr354	Cd55+ V.
CTGGTCTTCATGCCCT-1_3	4.22075	0	0	3.26935	0	1.87161	0	Olfr354	Cd55+ V.
CTGTCGTGTGGAACCA-1_3	5.18574	0	0	2.84229	0	2.69781	0	Olfr1440	Cd55+ V.
GATCGTATCACGGTCG-1_3	5.16261	0	0	3.10163	0	1.25223	0	Olfr354	Cd55+ V.
GCGATCGAGCGCCTAC-1_3	4.31835	0	0	3.21291	0	2.9872	0	Olfr1440	Cd55+ V.
GTAACCAAGCCATTCA-1_3	4.28522	0.704642	0	3.0663	0	2.09947	0	Olfr1431	Cd55+ V.
GTCGCGAGTCTGTCAA-1_3	3.76296	0	0	3.68785	0	1.41506	0	Olfr1440	Cd55+ V.
TACACCCTCCCTTGGT-1_3	1.80177	0	0	2.94826	0	1.91446	0	Olfr1440	Cd55+ V.
TCGCTTGCACACCGCA-1_3	3.66935	0	0	2.52316	0	1.0686	0	Olfr354	Cd55+ V.
TGAGGGACAGAGTCTT-1_3	3.8399	0	0	3.16803	0	1.44727	0	Olfr354	Cd55+ V.
TTTCATGAGGACAGCT-1_3	5.09984	0	0	3.49149	0	1.57281	0	Olfr1431	Cd55+ V.
ACCCTCAGTAGATCCT-1_4	4.26055	0	0	3.28133	0	1.20246	0	Olfr354	Cd55+ V.
ACGTACATCCGTAGGC-1_4	4.45227	0	0	2.29542	0	2.29542	0	Olfr1431	Cd55+ V.
AGAGAATGTAGAGCTG-1_4	3.95805	0	0	3.84265	0	0	0	Olfr354	Cd55+ V.
ATGACCATCAAACCCA-1_4	3.8415	0	0	3.80158	0	1.53636	0	Olfr1440	Cd55+ V.
ATGGATCAGCACACCC-1_4	2.87273	0	0	1.88126	0	1.88126	0	Olfr1440	Cd55+ V.
CAACAACAGTCTCGTA-1_4	4.44443	0	0	0	0	2.24232	0	Olfr1440	Cd55+ V.
CAACAGTTCCAAGGGA-1_4	4.06122	0	0	2.99648	0	1.06523	0	Olfr1431	Cd55+ V.
CAACCAAGTCCAAGAG-1_4	4.30097	0	1.10573	3.05467	0	1.61797	0	Olfr1431	Cd55+ V.
CAAGGGATCGTCGCTT-1_4	4.07664	0	0	3.32877	0	1.63687	0	Olfr354	Cd55+ V.
CAGGGCTGTGTGATGG-1_4	4.16542	0	0	3.17099	0	2.41118	0	Olfr354	Cd55+ V.
CCGAACGCAGTTCTAG-1_4	4.45786	0	0	2.79621	0	2.50039	0	Olfr1431	Cd55+ V.
CCGTAGGAGGTAACTA-1_4	3.16641	0	0	2.51455	0	2.31143	0	Olfr1440	Cd55+ V.
CCTCTAGCAAGTACCT-1_4	4.55417	0	0	3.06013	0	2.15454	0	Olfr354	Cd55+ V.
CGAAGGATCGCGGACT-1_4	3.55479	0	0	2.37106	0	2.11403	0	Olfr1440	Cd55+ V.
CGCATAACACCATATG-1_4	3.12906	0	0	3.76176	0	0.986173	0	Olfr354	Cd55+ V.
CGGCAGTTCGTAGGAG-1_4	4.58953	0	0	2.0745	0	1.72995	0	Olfr1440	Cd55+ V.
CGTAGTATCACTGAAC-1_4	4.26501	0	0	2.24282	0	1.33674	0	Olfr1440	Cd55+ V.
CTTCCGACACTCGATA-1_4	3.2682	1.19293	0	2.52442	0	1.7216	0	Olfr1440	Cd55+ V.
GAAGCCCAGAGTCACG-1_4	3.61177	0	0	2.56576	0	1.2244	0	Olfr1431	Cd55+ V.
GAGGCAAGTTTCCATT-1_4	4.18339	0	0	3.23863	0	1.69641	0	Olfr354	Cd55+ V.
GCCATTCCAGTATTCG-1_4	3.64944	0	0	3.51962	0	2.17506	0	Olfr1440	Cd55+ V.
GTAAGTCGTCGATTAC-1_4	4.33167	0	0	2.42963	0	1.82089	0	Olfr1440	Cd55+ V.
GTCTAGATCATGCGGC-1_4	4.59829	0	0	2.24357	0	1.33736	0	Olfr354	Cd55+ V.
GTTTACTAGGTAACTA-1_4	3.96507	1.66966	0	3.96507	0	2.63412	0	Olfr1440	Cd55+ V.
TACTTCATCGCTTGCT-1_4	4.29928	0	0	3.20766	0	2.12977	0	Olfr1431	Cd55+ V.
TCTTAGTAGAACCCGA-1_4	3.50953	0	0	3.86801	0	1.52684	0	Olfr1440	Cd55+ V.
TTGGGCGTCGTGGACC-1_4	1.96343	0	0	0	0	2.96378	0	Olfr1440	Cd55+ V.
AATTCCTAGGGAGAAT-1_1	5.82412	0	0	0	0	0	3.38927	Olfr419	Dlg2+ D.
AGCGCTGAGACGCCCT-1_1	6.09476	3.43853	0	1.31911	0	0	2.22141	Olfr65	Dlg2+ D.
CAAGAGGCAGCCGGTT-1_1	6.45088	1.69896	0	0	0	0	1.17376	Olfr599	Dlg2+ D.
CGAGAAGAGTACAGCG-1_1	6.54452	0.917522	0	0	0	0	2.30443	Olfr419	Dlg2+ D.
CGAGAAGGTTTCCATT-1_1	6.30983	2.25013	0	0	0	0	3.16282	Olfr419	Dlg2+ D.
CGGTCAGAGCACTCTA-1_1	6.80256	2.29502	0	0	0	0	3.60273	Olfr65	Dlg2+ D.
CTCAAGATCTGTCAGA-1_1	6.42026	2.3043	0	0	0	0	2.94624	Olfr65	Dlg2+ D.
GAATCACGTGGGCTTC-1_1	6.52672	2.12046	0	0	0	0	2.5821	Olfr65	Dlg2+ D.
GAGACTTTCGTCTAAG-1_1	5.76049	2.77705	0	0	0	0	3.16156	Olfr419	Dlg2+ D.
GCAGCCACAGATTCGT-1_1	6.05569	2.90424	0	0	0	0	3.67215	Olfr419	Dlg2+ D.
GCCAGGTGTAGAGATT-1_1	6.01608	2.9798	0	1.97795	0	0	2.74289	Olfr65	Dlg2+ D.
GCTGCAGGTCACTTCC-1_1	6.77488	3.85906	0	0	0	0	0.6567	Olfr599	Dlg2+ D.
GCTTCACAGTTGCGCC-1_1	6.74432	1.75186	0	0	0	0	2.99879	Olfr419	Dlg2+ D.
GGAACCCCATGACAGG-1_1	3.44511	0	0	0	0	0	0	Olfr419	Dlg2+ D.
TACTGCCGTGATCGTT-1_1	6.75906	0	0	0	0	0	2.13326	Olfr419	Dlg2+ D.
TAGACCAGTAGGAGTC-1_1	5.91375	0	0	0	0	0	0	Olfr419	Dlg2+ D.
TGGGCTGCAGCCTACG-1_1	6.69841	4.32755	0	0	0	0	3.18251	Olfr599	Dlg2+ D.
TTACAGGGTCATATGC-1_1	5.98441	1.39236	0	0.921148	0	0	1.71137	Olfr65	Dlg2+ D.
ACTGTCCAGGCTGGAT-1_2	5.40711	0	1.39647	0	0	0	3.34527	Olfr419	Dlg2+ D.
AGTACCATCGGAGTAG-1_2	6.4501	1.16595	0	1.16595	0	0	3.65202	Olfr65	Dlg2+ D.
CCATAAGCATGACGTT-1_2	6.54011	2.9621	0	1.04164	0	0	2.7518	Olfr599	Dlg2+ D.
CCGTTCAGTGTTAACC-1_2	6.48108	2.35399	0	0	0	0	2.99847	Olfr419	Dlg2+ D.
GTAGGTTAGGTTTACC-1_2	6.45081	0.893398	0	0	0	0	3.79104	Olfr419	Dlg2+ D.
GTGCTTCAGGTAGTCG-1_2	5.66546	1.46916	0	0	0	0	3.79533	Olfr419	Dlg2+ D.
GTGGGAACACGAAGAC-1_2	5.92959	0	0	0	0	0	3.29738	Olfr419	Dlg2+ D.
TCAGCAACAGTAACGG-1_2	6.69822	1.45844	0	0	0	0	3.31032	Olfr419	Dlg2+ D.
TGTTACTCAGTGGGTA-1_2	6.07714	1.20901	0	0	0	0	1.20901	Olfr419	Dlg2+ D.
TTACCGCAGTTAGTGA-1_2	5.90381	0	0	0	0	0	2.38661	Olfr419	Dlg2+ D.
ACCGTTCCACTGCACG-1_3	7.02919	4.23907	0	0.647755	0	0	2.21933	Olfr599	Dlg2+ D.
ACTGTCCAGCTGACAG-1_3	6.70226	2.62883	0	0	0	0	3.45116	Olfr419	Dlg2+ D.
AGGCCACCATTGGCAT-1_3	7.0165	1.02222	0	0	0	0	1.02222	Olfr419	Dlg2+ D.
ATGTCCCCAGCGCTTG-1_3	5.93286	1.60569	0.690805	1.60569	0	0	2.8288	Olfr65	Dlg2+ D.
GACTCAAGTACACGCC-1_3	5.76674	2.10882	0	1.03305	0	0	2.73936	Olfr65	Dlg2+ D.
GCTACAACACTGGAAG-1_3	6.08523	0.918788	0	0	0	1.38941	1.94948	Olfr419	Dlg2+ D.
GGGATGAAGCTGCCAC-1_3	6.57531	1.10817	0	0	0	1.10817	3.05815	Olfr419	Dlg2+ D.
TACAACGAGTCGCTAT-1_3	5.04974	2.49073	1.54544	0	0	0	2.96786	Olfr419	Dlg2+ D.
TCCATCGAGCAATTCC-1_3	4.19601	0	0	0	0	0	1.7357	Olfr599	Dlg2+ D.
TCCCACACAACAACAA-1_3	6.93194	3.35882	0	0.768473	0	0	2.69986	Olfr599	Dlg2+ D.
TGTTTGTGTCATGGCC-1_3	6.76724	2.35493	0	0	0	0	3.07567	Olfr419	Dlg2+ D.
TTAGTCTTCCACACAA-1_3	6.77093	3.54472	0	0.734689	0	0	2.37616	Olfr599	Dlg2+ D.
AACAAGACACGACCTG-1_4	6.27386	0	0	0	0	0	0	Olfr419	Dlg2+ D.
AACCTTTGTCGTACTA-1_4	5.50722	0	0	0	0	0	3.21939	Olfr419	Dlg2+ D.
ACACAGTTCTGAACGT-1_4	6.84789	2.96572	0	0	0	0	2.41833	Olfr599	Dlg2+ D.
ACGTAGTGTGGTCTCG-1_4	6.95987	1.28416	0	0	0	0	1.8283	Olfr419	Dlg2+ D.
AGTAACCGTAGACAAT-1_4	6.54273	1.56609	0	0	0	1.56609	0	Olfr419	Dlg2+ D.
CACGTTCCACATGACT-1_4	5.88831	2.63242	0	1.44146	0	0	2.36842	Olfr65	Dlg2+ D.
CCTCACATCAAACCTG-1_4	5.47617	2.43539	0	1.00676	0	0	2.27043	Olfr65	Dlg2+ D.
CGGAATTCAACTAGAA-1_4	7.01049	2.08409	0	0	0	0	2.54387	Olfr599	Dlg2+ D.
CTACTATGTGCGGTAA-1_4	4.70114	1.78471	0	0	0	0	2.76466	Olfr419	Dlg2+ D.
GAGAAATCATACAGCT-1_4	5.70753	1.99955	0	1.43338	0	0	3.67159	Olfr65	Dlg2+ D.
GAGATGGAGAAAGTCT-1_4	6.42377	2.5821	0	0	0	0	3.38523	Olfr65	Dlg2+ D.
GCTTTCGCAATACCCA-1_4	6.67097	3.34443	0	0	0	0	1.43912	Olfr65	Dlg2+ D.
GTAACACTCTCAATCT-1_4	5.93982	1.27461	0	0	0	0	3.07355	Olfr419	Dlg2+ D.
GTTACAGCAAATGGAT-1_4	6.18612	0	0	0	0	0	2.71861	Olfr419	Dlg2+ D.
GTTACAGCATCAGCTA-1_4	7.22178	2.92792	0	0	0	0	1.08701	Olfr599	Dlg2+ D.
TACAACGCAATCTGCA-1_4	6.56499	0	0	0	0	0	3.6383	Olfr419	Dlg2+ D.
ACTTAGGCAATATCCG-1_1	6.56172	3.7553	0	0	0	0.957683	0	Olfr129	Dlg2+ V.
ACTTCGCCAAGATGGC-1_1	6.33188	3.2559	0	0	0	1.12447	0	Olfr129	Dlg2+ V.
AGTCATGTCTGAGGCC-1_1	6.56371	2.55961	0	0	0	1.09476	0	Olfr129	Dlg2+ V.
ATCCCTGAGTCTAGAA-1_1	5.75379	2.97869	0	0	0	2.63332	0	Olfr129	Dlg2+ V.
CATTCTACAGCGCTTG-1_1	7.12908	4.00174	0	1.28625	0	1.59509	0	Olfr1018	Dlg2+ V.
CCTCAACCACGCAAAG-1_1	6.22682	3.93741	0	0	0	2.19722	0	Olfr56	Dlg2+ V.
CGAGTGCAGGTATCTC-1_1	6.52607	2.24559	0	0	0	1.76237	0	Olfr56	Dlg2+ V.
GACTATGTCTCCGAGG-1_1	5.8754	0.98407	0	0	0	2.04139	0	Olfr1018	Dlg2+ V.
GAGTTACTCAGGGTAG-1_1	6.44435	4.4907	0	0.857249	0	1.31193	0	Olfr56	Dlg2+ V.
GTGCAGCGTGTCCGTG-1_1	6.41074	2.28043	0	0	0	0.901577	0	Olfr56	Dlg2+ V.
GTTGTAGAGCTAAACA-1_1	5.55373	2.92242	0	0	0	1.68576	0	Olfr129	Dlg2+ V.
TAACACGAGTGGTGAC-1_1	6.06912	1.84706	0	0.848137	0	1.84706	0	Olfr129	Dlg2+ V.
TCTCAGCAGAGCAACC-1_1	6.17739	2.37318	0	1.58772	0	0	0	Olfr1018	Dlg2+ V.
TTCCGTGAGAGCAGAA-1_1	5.12706	2.25623	0	0	0	2.25623	0	Olfr129	Dlg2+ V.
AACAGGGGTTGCAAGG-1_2	5.51531	2.98843	0	0	0	2.08821	0	Olfr129	Dlg2+ V.
AAGACTCAGGGAGGTG-1_2	5.74734	0	0	0	0	2.32776	0	Olfr129	Dlg2+ V.
AGCCAATCAGTAGAAT-1_2	6.55915	2.18803	0	0	0	1.60117	0	Olfr129	Dlg2+ V.
AGCTTCCAGTCTTCCC-1_2	5.83008	4.44028	0	1.88504	0	1.88504	0	Olfr1018	Dlg2+ V.
ATACCTTCATCCGGTG-1_2	6.13502	2.3876	0	0	0	0	0	Olfr129	Dlg2+ V.
ATTCATCGTATGGAGC-1_2	6.24199	1.76058	0	0	0	1.76058	0	Olfr1018	Dlg2+ V.
CACTGGGAGGCGCTCT-1_2	6.36858	3.62647	0	0	0	1.71784	0	Olfr129	Dlg2+ V.
CAGCGTGTCCCAAGCG-1_2	6.95389	4.85178	0	0	0	0.990621	0	Olfr1018	Dlg2+ V.
CCCAACTTCGCTGCGA-1_2	6.26393	2.16708	0	0.93474	0	2.16708	0.93474	Olfr129	Dlg2+ V.
CCCTCTCCAAGGTCGA-1_2	7.08408	4.86763	0	0.930534	0	0.930534	0	Olfr1018	Dlg2+ V.
GACTTCCAGCTGGTGA-1_2	5.57639	3.49915	0	0	0	1.43716	0	Olfr1018	Dlg2+ V.
GAGTTTGCATACAGAA-1_2	6.03596	3.4993	0	0	0	2.25738	1.14406	Olfr129	Dlg2+ V.
GATCCCTCAAGGACAC-1_2	5.60415	3.23002	0	0	0	2.80993	0	Olfr129	Dlg2+ V.
GGGATGAAGTGGACTG-1_2	6.59655	2.9171	0	0	0	0	0	Olfr1018	Dlg2+ V.
GTGGCGTCACCTCTAC-1_2	6.57358	3.21409	0	0	0	1.70067	0	Olfr56	Dlg2+ V.
GTGTAACTCCGTCAAA-1_2	5.65896	2.09028	0	0	0	1.21265	0	Olfr129	Dlg2+ V.
TCGGGACTCATTGAGC-1_2	6.45354	3.53313	0	0	0	2.15972	0	Olfr1018	Dlg2+ V.
TTCTAGTTCTCCGATC-1_2	6.29364	2.63789	0	0	0	1.28002	0	Olfr129	Dlg2+ V.
TTGGTTTGTTCTCCCA-1_2	4.89254	0	0	0	0	1.9478	0	Olfr1018	Dlg2+ V.
TTTCATGAGTCTCTGA-1_2	6.03151	2.90723	0	0	0	1.6727	0	Olfr1018	Dlg2+ V.
AAAGTGAAGTAACGTA-1_3	6.36612	2.18628	0	0	0	2.02617	0	Olfr129	Dlg2+ V.
ACTATGGAGCAAGTGC-1_3	6.64457	2.53146	0	1.07454	0	1.91485	1.07454	Olfr129	Dlg2+ V.
GGGAAGTAGGAGCAAA-1_3	6.4003	3.33869	0	0	0	0	0	Olfr56	Dlg2+ V.
GTCGTTCGTAGGTCAG-1_3	6.7583	3.23985	0	0	0	0.969006	0	Olfr129	Dlg2+ V.
TAGTGCACACTAGAGG-1_3	5.8385	3.85076	0	0.779426	0	2.08955	0	Olfr1018	Dlg2+ V.
TCTACCGTCCGCATAA-1_3	5.88602	4.28983	0	0	0	1.60893	0	Olfr1018	Dlg2+ V.
TGGTAGTGTGACAGGT-1_3	6.41265	2.99881	0	0	0	1.36929	0	Olfr129	Dlg2+ V.
AATGAAGCATTCATCT-1_4	6.39075	3.2199	0	0	0	0	0	Olfr129	Dlg2+ V.
ACTATCTAGGCCTAAG-1_4	7.03561	2.25853	0	0	0	2.89801	0	Olfr56	Dlg2+ V.
CAGATCAAGGATGTTA-1_4	5.76144	3.44371	0	0	0	2.22619	0	Olfr56	Dlg2+ V.
CGTGCTTTCGCAGAGA-1_4	7	2.33069	0	0	0	1.73033	0	Olfr1018	Dlg2+ V.
GAAGGACTCATTACCT-1_4	6.75693	3.85825	0	0	0	1.54981	0	Olfr1018	Dlg2+ V.
GACATCATCGCTACAA-1_4	6.44413	3.70478	0	0	0	1.98226	0	Olfr1018	Dlg2+ V.
GATTTCTTCGAATGCT-1_4	6.12081	3.22239	0	0	0	0	0	Olfr56	Dlg2+ V.
GCCATGGAGAGTTGTA-1_4	6.71614	2.88728	0	0	0	2.71604	0	Olfr129	Dlg2+ V.
GTGAGCCTCGAGCCAC-1_4	6.71631	2.06102	0	0	0	1.18927	0	Olfr1018	Dlg2+ V.
TACTGCCTCGTGTGAT-1_4	6.94484	3.77141	0	0	0	0	0	Olfr56	Dlg2+ V.
TCACAAGGTGCAGATG-1_4	5.91595	2.60559	0	0	0	1.9837	0	Olfr1018	Dlg2+ V.
TCCTTTCTCCTTGACC-1_4	6.11145	2.28125	0	0	0	2.08332	0	Olfr1018	Dlg2+ V.
TGTTGAGCACCACATA-1_4	6.05687	4.17293	0	0	0	0	0	Olfr1018	Dlg2+ V.
TTCAATCCAATATCCG-1_4	6.63971	2.60604	0	0	0	2.07564	0	Olfr56	Dlg2+ V.
AAGACAAAGGGTCACA-1_1	5.89101	0.905245	0	0	0	0	3.59294	Olfr549	Dorsal
ACTGCAACAAGCCCAC-1_1	5.33185	0	0	0	0	0	3.68975	Olfr552	Dorsal
AGACAAACATAGTCGT-1_1	4.67819	0	0	1.10223	0	0	3.14067	Olfr549	Dorsal
AGGACTTTCTATTCGT-1_1	5.9052	1.53108	0	0	0	0	4.13667	Olfr1361	Dorsal
AGTCACACAATACCCA-1_1	5.19237	0	0	0	0	0	3.48746	Olfr552	Dorsal
CTGCCATTCCGCTAGG-1_1	4.59191	1.18531	0	0	0	0	3.25766	Olfr552	Dorsal
GAGGCCTGTGGGCTCT-1_1	5.1268	0	0	0	0	0	3.42471	Olfr1361	Dorsal
GAGTTTGCAGTCTACA-1_1	5.33469	0	0	0	0	0	3.24438	Olfr552	Dorsal
GGCGTCATCAGGACAG-1_1	5.90762	0	0	0	0	0	3.23236	Olfr1361	Dorsal
GGGCTCAGTAGTTAGA-1_1	5.98847	0	0	0	0	0	3.42495	Olfr1361	Dorsal
GGTTAACCAAATTAGG-1_1	5.34928	0	0	1.63854	0	0	3.6462	Olfr552	Dorsal
GGTTAACGTGAAAGTT-1_1	4.76245	0.9686	0	0.9686	0	0	3.41499	Olfr552	Dorsal
GTCCTCACAAATACGA-1_1	5.80294	0	0	0	0	0	0	Olfr1361	Dorsal
GTGGAGAGTCCGCAGT-1_1	5.1456	0	0	0	0	0	2.94979	Olfr549	Dorsal
GTTCATTGTCGCCTAG-1_1	5.02245	0.88479	0	0	0	0	2.51607	Olfr552	Dorsal
TCAGCCTGTATGACAA-1_1	4.55082	0.951005	0	1.4295	0	0	2.91622	Olfr552	Dorsal
TGACAGTTCCAACCGG-1_1	3.64961	0.994254	0	1.48283	0	0	3.4547	Olfr552	Dorsal
TGCAGATAGTGCAGCA-1_1	6.45088	0	0	0	0	0	4.23036	Olfr1361	Dorsal
TGCCGAGCAGTCTACA-1_1	5.40246	0	0	0	0	0	3.59917	Olfr549	Dorsal
TGCTGAAAGCCTGAGA-1_1	4.96434	0.781668	0	0	0	0	3.56582	Olfr549	Dorsal
TTACGCCAGTCTTCGA-1_1	5.72438	1.28341	1.82742	0	0	0	3.58962	Olfr552	Dorsal
ACACTGACAGCAGGAT-1_2	5.26334	1.56954	0	0	0	0	3.56218	Olfr549	Dorsal
ACGCACGAGCTCATAC-1_2	5.24165	0.932492	0	0	0	0	3.45999	Olfr549	Dorsal
AGACAGGGTTCTCGCT-1_2	5.5905	0	0	0	0	0	1.15363	Olfr1361	Dorsal
AGTGTTGCATGTACGT-1_2	5.22121	1.169	0	0	0	0	3.76484	Olfr552	Dorsal
ATGAGTCCATCTGGGC-1_2	4.79888	0	0	0	0	0	3.60186	Olfr549	Dorsal
ATGGATCCAGCGAACA-1_2	5.88219	1.13253	1.13253	0	0	0	3.26736	Olfr1361	Dorsal
CATAAGCTCCATTTCA-1_2	3.09393	0	0	0	0	0	2.82125	Olfr1361	Dorsal
CATTCTAAGTTCCAGT-1_2	4.0133	0	0	0	0	0	3.64679	Olfr1361	Dorsal
CCACCATAGGTCGCCT-1_2	5.14306	0	0	0	0	0	1.98858	Olfr1361	Dorsal
CCTATCGCACCACTGG-1_2	5.24924	0	0	0	0	0	2.93757	Olfr1361	Dorsal
CTGCAGGAGATGGTAT-1_2	4.87552	0	0	0	0	0	3.88713	Olfr552	Dorsal
GACCCTTAGTTCGCAT-1_2	5.96146	0	0	0	0	0	4.01542	Olfr1361	Dorsal
GCATGATCAGCACGAA-1_2	4.86906	0	0	1.04581	0	0	4.40929	Olfr552	Dorsal
GGCGTCAGTCCTGGGT-1_2	5.13383	0	0	0	0	0	3.23417	Olfr549	Dorsal
GTAGTACCAATCTCGA-1_2	5.52348	0	0	0	0	0	3.65572	Olfr1361	Dorsal
GTGCACGAGTGACACG-1_2	3.95052	0	0	0	0	0	3.37802	Olfr1361	Dorsal
TATTCCAAGGTTGCCC-1_2	4.72511	0	0	0	0	0	3.47712	Olfr549	Dorsal
TCACACCAGGATAATC-1_2	5.78182	0	0	0	0	0	3.88262	Olfr549	Dorsal
TCACTATTCTTCCCAG-1_2	5.38401	0	0	0	0	0	3.17099	Olfr549	Dorsal
TCGACGGCAATCAAGA-1_2	5.38867	0	0	0	0	0	3.88963	Olfr1361	Dorsal
TGTGTGAAGCGTGTTT-1_2	4.2919	0	2.59234	0	0	0	3.74249	Olfr552	Dorsal
TTCCAATTCTTACCGC-1_2	5.24377	0	0	0	0	0	3.55574	Olfr549	Dorsal
TTCCTAAGTTTCACAG-1_2	5.18583	0	0	0	0	0	3.27294	Olfr1361	Dorsal
ACAGGGAAGCTCCACG-1_3	4.80684	1.60513	0	0	0	1.09503	3.88655	Olfr1361	Dorsal
ACCGTTCCACACCGCA-1_3	6.03322	0.549562	0	0.549562	0	0	3.43503	Olfr549	Dorsal
AGACACTAGTGCTAGG-1_3	5.38872	1.11076	0	0	0	0	3.51413	Olfr552	Dorsal
ATTACTCCACGAGAAC-1_3	3.61214	0	0	0	0	0	2.8002	Olfr549	Dorsal
ATTGGGTCACACACGC-1_3	5.48912	0	0	0	0	0	3.92256	Olfr1361	Dorsal
CAACGATTCCCAAGCG-1_3	5.46125	0	0	1.1413	0	0	3.35693	Olfr552	Dorsal
CAGATCAGTTGGGTAG-1_3	5.73732	0	0	0.931558	0	0.931558	3.4585	Olfr552	Dorsal
CATAAGCTCCGGACTG-1_3	6.04517	0.911428	0	0	0	0	2.76498	Olfr1361	Dorsal
CCACACTAGCGTGTTT-1_3	5.10873	0	0	0	0	0	3.29854	Olfr1361	Dorsal
CCCAACTGTTCGAAGG-1_3	5.51423	0	0	0	0	0	2.86105	Olfr552	Dorsal
CCGGACATCGTAGGAG-1_3	5.77311	0	0	0	0	0	3.51443	Olfr1361	Dorsal
CTCTCAGTCAGTGTGT-1_3	4.3989	0	0	0	0	1.79552	1.25599	Olfr1361	Dorsal
CTGAATGAGATTGTGA-1_3	5.542	0	0	0	0	0	3.83159	Olfr1361	Dorsal
GAAGGGTAGAGTTGTA-1_3	5.35254	0	0	0	0	0	3.75342	Olfr549	Dorsal
GAAGGGTCACGTACTA-1_3	3.14214	0	0	0	0	0	2.6597	Olfr1361	Dorsal
GACACGCTCTCTGCCA-1_3	5.10843	1.53184	0	0	0	0	3.36054	Olfr1361	Dorsal
GGGAGATTCACTACTT-1_3	6.00238	1.62969	0	0	0	0	4.21957	Olfr1361	Dorsal
TAACTTCAGAGCGACT-1_3	1.13913	0	1.65786	1.13913	0	0	3.99085	Olfr1361	Dorsal
TAATTCCGTGTCTCCT-1_3	4.59928	0.802075	0	0	0	0	3.49603	Olfr1361	Dorsal
TACGGGCTCGGACTGC-1_3	6.14042	1.40814	0	0	0	0	3.50938	Olfr549	Dorsal
TCCACCAGTTCGTAAC-1_3	4.63176	0	0	0.756095	0	0	3.75672	Olfr552	Dorsal
TGCATCCAGATAGTCA-1_3	5.57182	0	0	0.872609	0	0	4.01336	Olfr552	Dorsal
TGGGATTAGGTCGACA-1_3	5.11596	1.0027	0	0	0	0	3.7475	Olfr1361	Dorsal
TTCAGGACAAGTTGGG-1_3	6.28338	0	0	0	0	0	3.90653	Olfr1361	Dorsal
TTTACCACAACCAATC-1_3	4.80898	0	0	0	0	0	3.72655	Olfr1361	Dorsal
AAAGAACCAAGGCCTC-1_4	5.87687	0	0	0	0	0	1.80522	Olfr1361	Dorsal
AAAGTCCCAAGCGATG-1_4	4.88398	0	0	1.19422	0	0	3.43116	Olfr552	Dorsal
ACTGATGAGTGAATAC-1_4	6.09171	0	0	0	0	0	2.32152	Olfr1361	Dorsal
AGATAGACATAGCACT-1_4	4.07814	1.69823	0	0	0	0	2.81091	Olfr552	Dorsal
AGCATCAGTACGGTTT-1_4	4.15296	0	0	1.08416	0	0	3.27489	Olfr552	Dorsal
AGCCACGAGATTAGCA-1_4	5.17896	0	0	0	0	0	3.36274	Olfr1361	Dorsal
AGGAGGTAGCTGACAG-1_4	5.64132	0	1.56759	0	0	0	3.31656	Olfr549	Dorsal
ATATCCTCAGCGGATA-1_4	4.86504	1.72198	0	0	0	0	2.69373	Olfr549	Dorsal
ATCACAGTCGTTGTTT-1_4	4.24207	0	0	0	0	0	4.01223	Olfr1361	Dorsal
ATCCTATAGTAACCTC-1_4	5.60629	0	0	0	0	0	3.57111	Olfr1361	Dorsal
CATGCCTAGGTCCTGC-1_4	5.60586	0	0	0	0	0	3.87251	Olfr1361	Dorsal
CCGTAGGCAATCCAGT-1_4	5.31724	0	0	0	0	1.24514	3.03434	Olfr1361	Dorsal
CGGAACCCAAATGGAT-1_4	5.66138	0	0	0	0	0	2.59961	Olfr549	Dorsal
CTCATTATCGCTACAA-1_4	4.38025	1.14144	0	1.14144	0	0	3.35713	Olfr552	Dorsal
GCCATTCTCGATTGAC-1_4	6.10804	1.65838	0	0	0	0	3.35446	Olfr1361	Dorsal
GCTTGGGTCGCTACGG-1_4	5.52999	1.26322	0	0	0	0	3.05844	Olfr549	Dorsal
GGCTTGGCAATTGCAC-1_4	5.16782	0.961658	0	0.961658	0	0	3.76159	Olfr552	Dorsal
GGCTTGGGTCCATAGT-1_4	3.95826	1.11667	0	1.96906	0	0	2.73324	Olfr552	Dorsal
GGTGATTGTGTCTTCC-1_4	4.02673	0	1.49118	0	0	0	3.8232	Olfr552	Dorsal
GTCAAGTCAATACAGA-1_4	4.46906	0	0	0	0	0	3.95087	Olfr1361	Dorsal
GTCGTAAGTTTCACAG-1_4	4.1495	0	0	0	0	0	3.19462	Olfr552	Dorsal
GTCTAGAAGCCTGTGC-1_4	6.19308	1.24672	0	0	0	0	0	Olfr1361	Dorsal
GTGAGTTGTGAGCGAT-1_4	4.90032	0	0	0	0	0	3.48878	Olfr1361	Dorsal
GTGGGAAGTGCTGCAC-1_4	5.9319	0	0	0	0	0	3.22882	Olfr1361	Dorsal
GTGTCCTCAGTCTTCC-1_4	5.45189	0	0	0	0	0	3.01307	Olfr1361	Dorsal
GTTGCTCTCGTCCTCA-1_4	4.67816	0	0	0	0	1.37633	0	Olfr1361	Dorsal
TACCTGCCAGTGGCTC-1_4	3.87078	0	0	0	0	0	3.32668	Olfr1361	Dorsal
TAGGTACTCCATTTCA-1_4	5.40362	0	0	0	0	0	3.68981	Olfr1361	Dorsal
TATCAGGAGGTGCTGA-1_4	5.3499	0	0	0	0	0	2.88275	Olfr1361	Dorsal
TCTGCCATCACTACGA-1_4	4.64458	0	0	0	0	1.51565	3.25296	Olfr1361	Dorsal
TGGGCTGTCCTTGAAG-1_4	6.08586	0	0	0	0	1.50602	3.09343	Olfr552	Dorsal
TTAATCCCAAATGGTA-1_4	5.64537	1.11295	0	0	0	0	3.63177	Olfr1361	Dorsal
TTCGCTGGTCGGCACT-1_4	5.68737	0	0	0	0	0	1.77528	Olfr1361	Dorsal
AACGGGATCATCACAG-1_1	4.93138	0	0	0	0	1.53736	0	Olfr1228	Ventral
ACAACCACATCGTCCT-1_1	6.51458	1.72334	0	1.32493	0	2.22848	0	Olfr1220	Ventral
ACGTAACAGACCCGCT-1_1	6.60039	0	0	0	0	2.21624	0	Olfr1220	Ventral
ACTATGGTCTCTCGCA-1_1	4.5934	0.70263	0	0	0	1.40049	0	Olfr1195	Ventral
AGCCACGGTGATTCTG-1_1	3.90747	1.3983	0.925908	0	0	0	0	Olfr1183	Ventral
AGGAAATCACTGAATC-1_1	5.88895	0.862436	0	0	0	2.05983	0	Olfr1220	Ventral
AGGAGGTGTATGAGAT-1_1	4.32113	0	0	0	0	1.57727	0	Olfr1183	Ventral
ATACCTTCATGCCGCA-1_1	4.59378	0	0	0	0	1.20303	0	Olfr1195	Ventral
CAAGCTAAGTCACTCA-1_1	4.18791	0	0	0	0	1.72893	0	Olfr1195	Ventral
CCTCCAACAGAGTGTG-1_1	5.56948	0	0	0	0	0	0	Olfr1195	Ventral
CGAATTGTCCAAGGGA-1_1	4.73418	0	0	0	0	1.75179	0	Olfr1195	Ventral
CGCGTGATCATCGTAG-1_1	5.22654	0	0	0	0	1.11008	0	Olfr1228	Ventral
CGTTGGGAGAAACCCG-1_1	4.89745	0	0	0	0	1.91403	0	Olfr1228	Ventral
CTACAGATCGATACAC-1_1	5.42787	0	0	0	0	1.69994	0	Olfr1195	Ventral
CTGCTCACATCCTTGC-1_1	4.52294	0	0	0	0	2.05834	0	Olfr1195	Ventral
GAGGGATTCGTTGCCT-1_1	3.57859	0	0	0	0	2.27272	0	Olfr1183	Ventral
GGCACGTTCTATCCAT-1_1	5.31138	0.629491	1.0128	0	0	1.6833	0	Olfr1195	Ventral
GGGAAGTCATACCACA-1_1	5.17356	0	0	0	0	2.45744	0	Olfr1195	Ventral
GGTAATCCATCATTGG-1_1	5.47838	1.06735	0	0	0	1.06735	0	Olfr1195	Ventral
GTCTAGACAGTTCTAG-1_1	4.84245	1.13589	0	0	0	1.65401	0	Olfr1195	Ventral
TCAGTTTTCGCCGAGT-1_1	5.88717	0	0	0	0	0.943659	0	Olfr1195	Ventral
TCATGTTGTCAGCGTC-1_1	6.37584	0	0	0	0	1.22051	0	Olfr1220	Ventral
TCCGGGATCACCCTTG-1_1	6.16993	0.851896	0	0.851896	0	2.20437	0	Olfr1220	Ventral
TGTTCCGTCCAGTGTA-1_1	4.44751	0	0	0	0	1.11805	0	Olfr1183	Ventral
TTCTCTCGTACTCAAC-1_1	4.7921	0.864657	0.864657	0	0	2.06318	0	Olfr1228	Ventral
AACAGGGGTCGAATGG-1_2	4.3349	0	0	0	0	2.02904	0	Olfr1195	Ventral
ACTGTCCTCACCCTTG-1_2	5.64644	1.94677	0	0	0	1.94677	0	Olfr1220	Ventral
ACTTAGGTCCCATAGA-1_2	4.57078	1.17053	0	0	0	1.17053	0	Olfr1195	Ventral
ACTTCCGGTAGGACCA-1_2	4.06261	0	0	0	0	2.6762	0	Olfr1183	Ventral
AGACCCGGTAGTAAGT-1_2	3.96492	0	1.74072	0	0	2.34209	0	Olfr1228	Ventral
AGGAAATTCCACTGGG-1_2	4.52911	0	0	0	0	2.3192	0	Olfr1228	Ventral
AGGATCTTCCGTGTAA-1_2	4.07926	0	0	0	0	2.00899	0	Olfr1183	Ventral
AGGTTACAGGAACTAT-1_2	5.04968	0.994361	0	0	0	2.55885	0	Olfr1195	Ventral
ATGGGTTAGCATGTTC-1_2	4.88177	0	0	0	0	1.78142	1.24391	Olfr1228	Ventral
CACTGTCAGGAAGTAG-1_2	4.09506	0	0	0	0	1.97617	0	Olfr1183	Ventral
CAGCCAGCAAGTCCCG-1_2	4.97801	1.43606	0	0	0	2.00259	0	Olfr1195	Ventral
CATACCCAGCTCGAAG-1_2	6.47044	0	0	0	0	2.07811	0	Olfr1220	Ventral
CATGGATTCACCTCTG-1_2	6.71684	0	0	0	0	0	0	Olfr1220	Ventral
CATTTCATCATTCGTT-1_2	5.41535	0.986911	0	0.986911	0	2.04533	0	Olfr1183	Ventral
CGCATGGAGAAGTATC-1_2	5.58264	0	0	0	0	2.52668	0	Olfr1183	Ventral
CGGGTCAAGACCATTC-1_2	4.4225	1.63222	0	0	0	1.63222	0	Olfr1195	Ventral
CGTCCATAGGAACTAT-1_2	4.9482	1.00335	0	0	0	1.82168	0	Olfr1195	Ventral
CTACGGGCAATTGCGT-1_2	4.75661	0	0	0	0	1.37566	0	Olfr1183	Ventral
CTGCATCAGCTGTGCC-1_2	3.99406	0	0	0	0	1.98343	0	Olfr1195	Ventral
CTGTCGTTCTGGCCAG-1_2	4.53029	1.19229	1.19229	0	0	2.32028	0	Olfr1183	Ventral
CTTCCTTGTAACTGCT-1_2	5.99273	1.01521	0	0	0	1.50849	0	Olfr1220	Ventral
GGACGTCTCAAGAGTA-1_2	5.59509	0.957584	0	0	0	2.00439	0	Olfr1220	Ventral
GGAGGTAAGCCACCGT-1_2	4.5933	0	0	0	0	0	0	Olfr1195	Ventral
GGGTGTCGTAGATCCT-1_2	4.26169	1.46557	0	0	0	2.66166	0	Olfr1195	Ventral
GGTTGTAAGTGACACG-1_2	4.64124	0	0.96688	0	0	2.01742	0	Olfr1195	Ventral
GTATTTCAGTTGCTCA-1_2	4.25173	0	0	0	0	2.02723	0	Olfr1183	Ventral
GTCACGGAGGATACCG-1_2	3.95905	0	0	0	0	2.3788	0	Olfr1183	Ventral
GTCATGAGTTACTCAG-1_2	6.13895	0	0	1.21916	0	0	0	Olfr1220	Ventral
GTTTGGATCACTCCGT-1_2	4.9103	0	0	0	0	2.73631	0	Olfr1195	Ventral
TAATCTCCATGTTTGG-1_2	2.45527	0	0	0	0	0	0	Olfr1183	Ventral
TAGACTGCAAAGGCGT-1_2	4.65883	0	0	1.7493	0	2.99585	1.7493	Olfr1228	Ventral
TCACTCGGTAGGAGTC-1_2	5.53924	0	0	0	0	0	0	Olfr1228	Ventral
TCGGATAGTTTAGACC-1_2	4.12046	0	0	0	0	1.39361	0	Olfr1183	Ventral
TGGGAAGGTAGCGCCT-1_2	4.63687	0	2.92446	0	0	3.0978	0	Olfr1228	Ventral
TTCTTCCCACATACGT-1_2	4.28404	0	0	0.900102	0	2.41761	0	Olfr1228	Ventral
TTTACGTGTTAGAGTA-1_2	5.19248	0	0	0	0	2.0001	0	Olfr1228	Ventral
TTTACTGAGGAAAGAC-1_2	4.89309	1.14261	0	0	0	0	0	Olfr1183	Ventral
ATTTCTGGTTTCGACA-1_3	4.68653	0	0	0	0	1.74471	0	Olfr1195	Ventral
CATAGACGTAGCGTTT-1_3	4.87728	0	1.97456	0.709961	0	1.63621	0	Olfr1228	Ventral
CATGCCTTCCCATACC-1_3	4.78211	1.17345	0	0	0	1.93947	0	Olfr1195	Ventral
CGATCGGGTTACGTAC-1_3	4.71254	0	0	0	0	1.54283	0	Olfr1195	Ventral
CGGAGAAAGTGGCGAT-1_3	4.25597	1.36017	0	1.36017	0	2.27116	0	Olfr1228	Ventral
GACCAATCAGTTACCA-1_3	3.36119	0	0	0	0	2.10578	0	Olfr1183	Ventral
GATGAGGCATGTACGT-1_3	3.30039	0	0	0	0	1.82852	0	Olfr1228	Ventral
GATGATCAGATTGTGA-1_3	4.90188	0	0	0	0	2.44008	0	Olfr1183	Ventral
GCCGTGACACCAATTG-1_3	5.06407	0	0	0	0	0	0	Olfr1228	Ventral
GGCGTCAGTCCAACGC-1_3	6.0842	0.730369	0	0	0	1.44162	0	Olfr1195	Ventral
GTATTGGAGTCGAAAT-1_3	5.59001	0	0	0	0	1.84943	0	Olfr1228	Ventral
TCAAGACTCCATTTAC-1_3	4.51554	1.08715	0	0	0	2.18191	0	Olfr1195	Ventral
TCATGAGGTGTTATCG-1_3	5.81016	1.873	0	0	0	1.16413	0	Olfr1195	Ventral
TTCTGTAAGGTAGACC-1_3	3.72839	0.856001	0	0	0	2.0501	0	Olfr1183	Ventral
TTTGATCGTCCGGTCA-1_3	5.17873	0	1.20051	0	0	1.73052	0	Olfr1228	Ventral
AACAAGAAGAGTCAAT-1_4	3.55025	0	1.89266	1.89266	0	2.50748	0	Olfr1228	Ventral
AACCCAAGTAGATTGA-1_4	6.02831	0	0	0	0	1.71372	0	Olfr1220	Ventral
AAGCGTTAGTTGGAGC-1_4	5.06806	0	0	0	0	1.89282	0	Olfr1195	Ventral
AAGTACCGTGTCCAAT-1_4	5.58621	0	0	0	0	1.16762	0	Olfr1195	Ventral
ACACGCGCACGGTGTC-1_4	4.59738	0	1.64475	0	1.9837	1.12813	0	Olfr1228	Ventral
AGCGTCGCATTGTACG-1_4	5.29987	0	0	0	0	3.56942	0	Olfr1195	Ventral
ATCCGTCGTGGAGAAA-1_4	4.25482	0	0	0	0	1.91501	0	Olfr1183	Ventral
ATGTCCCAGACTGGGT-1_4	6.81879	1.7311	0	0.93568	0	0.93568	0	Olfr1220	Ventral
CAGGTATCACTGCTTC-1_4	5.19465	1.05353	0	0	0	1.05353	0	Olfr1195	Ventral
CATGCAATCCGGCAAC-1_4	4.52959	0	0	0	0	2.1326	0	Olfr1183	Ventral
CCGGACAAGAAGCCTG-1_4	5.80817	0	0	1.03119	0	2.47034	0	Olfr1220	Ventral
CCTCCTCTCAAGAGGC-1_4	4.18712	1.08675	0	0	0	1.59519	0	Olfr1228	Ventral
CCTGTTGCAGTTCACA-1_4	3.03191	0	1.16096	0	0	1.16096	0	Olfr1183	Ventral
CGCAGGTTCAGCCCAG-1_4	5.18877	0.920511	0	0	0	1.95193	0	Olfr1195	Ventral
CGTAATGCAGCTTCCT-1_4	3.77965	0	0	0	0	2.42234	0	Olfr1228	Ventral
CTTTCAAGTATTCTCT-1_4	5.98286	0.854447	0	0	0	1.85634	0	Olfr1220	Ventral
GAATAGATCCTTTGAT-1_4	3.87852	0	0	0	0	0	0	Olfr1228	Ventral
GGATCTATCTACTCAT-1_4	4.50279	1.07862	0	0	0	2.17048	0	Olfr1195	Ventral
GGGATGATCAAGGACG-1_4	5.53176	0	0	0	0	0	0	Olfr1183	Ventral
GTCTGTCCACGCGCTA-1_4	4.35235	1.89891	0	0	0	1.89891	0	Olfr1183	Ventral
GTGGCGTGTGTTCCTC-1_4	4.84646	0	0	0	0	0	0	Olfr1195	Ventral
GTTACAGAGAGAGCGG-1_4	4.70699	0	0	0	0	2.43793	0	Olfr1228	Ventral
TACCCGTGTGAATATG-1_4	4.60316	0	0	1.07747	0	2.53555	0	Olfr1183	Ventral
TACTTACAGACTCATC-1_4	3.83492	0	2.30837	0	0	2.30837	0	Olfr1228	Ventral
TACTTGTGTACTGTTG-1_4	5.4452	0	0	0	0	0	0	Olfr1220	Ventral
TCCACCACAAGACCTT-1_4	5.02752	1.26614	0	0	0	1.99712	0.821347	Olfr1195	Ventral
TTCACCGTCATAAGGA-1_4	4.45021	0	1.37877	0	0	2.6648	0	Olfr1228	Ventral
TTCCGTGCAACCGATT-1_4	5.26815	0	0	0	0	2.87395	0	Olfr1195	Ventral
TTGGGTATCACTACTT-1_4	4.36072	1.22848	0	0	0	2.7406	0	Olfr1183	Ventral

## Sheet: Supplementary Figure 2e
Supplementary Figure 2e
gene	number
4930516K23Rik	5
Gm10310	10
Gm13723	17
Gucy1b2	7
Ms4a6c	1
Olfr1	5
Olfr1000	8
Olfr1002	10
Olfr1006	4
Olfr1009	6
Olfr101	1
Olfr1012	3
Olfr1013	1
Olfr1014	1
Olfr1015	9
Olfr1016	5
Olfr1018	21
Olfr1019	3
Olfr102	4
Olfr1020	3
Olfr1025-ps1	22
Olfr1026	9
Olfr1028	10
Olfr1029	10
Olfr103	2
Olfr1030	28
Olfr1031	2
Olfr1032	3
Olfr1033	2
Olfr1034	3
Olfr1036	4
Olfr1037	37
Olfr1039	29
Olfr104-ps	12
Olfr1042	22
Olfr1043	15
Olfr1044	5
Olfr1045	7
Olfr1046	7
Olfr1048	2
Olfr1049	3
Olfr105-ps	10
Olfr1051	4
Olfr1052	6
Olfr1054	3
Olfr1055	10
Olfr1056	15
Olfr1057	3
Olfr106-ps	5
Olfr1062	2
Olfr1065	2
Olfr107	9
Olfr1079	2
Olfr1080	7
Olfr1082	3
Olfr1085	1
Olfr1086	2
Olfr1087	1
Olfr109	5
Olfr1090	28
Olfr1093	5
Olfr1095	2
Olfr1097	11
Olfr1098	7
Olfr1099	9
Olfr11	20
Olfr110	10
Olfr1100	16
Olfr1101	6
Olfr1102	3
Olfr1104	5
Olfr1105	1
Olfr1106	2
Olfr1107	8
Olfr1109	9
Olfr111	2
Olfr1110	13
Olfr1111	7
Olfr1112	21
Olfr1113	1
Olfr1115	5
Olfr1116	15
Olfr1118	27
Olfr112	5
Olfr1120	7
Olfr1122	5
Olfr1123	10
Olfr1124	10
Olfr1126	5
Olfr1129	2
Olfr113	4
Olfr1131	2
Olfr1132	3
Olfr1135	5
Olfr1138	2
Olfr114	1
Olfr1140	17
Olfr1143	8
Olfr1148	3
Olfr115	4
Olfr1150-ps1	1
Olfr1151	2
Olfr1152	2
Olfr1154	5
Olfr1155	10
Olfr1156	3
Olfr1157	11
Olfr116	2
Olfr1160	3
Olfr1161	7
Olfr1162	9
Olfr1163	4
Olfr1167	7
Olfr1168	4
Olfr117	21
Olfr1170	3
Olfr1171-ps1	4
Olfr1173	7
Olfr1174	6
Olfr1175	5
Olfr1176	52
Olfr1177-ps	19
Olfr1178	21
Olfr1179	2
Olfr118	4
Olfr1180	5
Olfr1181	2
Olfr1182	1
Olfr1183	28
Olfr1184	15
Olfr1189	6
Olfr119	7
Olfr1191-ps1	16
Olfr1192-ps1	27
Olfr1193	7
Olfr1195	42
Olfr1196	7
Olfr1197	44
Olfr1198	7
Olfr1199	4
Olfr12	15
Olfr120	4
Olfr1200	18
Olfr1201	9
Olfr1202	3
Olfr1204	6
Olfr1205	15
Olfr1206	33
Olfr1208	1
Olfr1209	7
Olfr121	11
Olfr1211	49
Olfr1212	9
Olfr1213	15
Olfr1215	8
Olfr1216	11
Olfr1217	9
Olfr1218	8
Olfr1219	15
Olfr122	4
Olfr1220	18
Olfr1221	5
Olfr1222	45
Olfr1223	1
Olfr1224-ps1	2
Olfr1225	2
Olfr1226	82
Olfr1228	28
Olfr1229	29
Olfr123	6
Olfr1231	4
Olfr1232	3
Olfr1233	2
Olfr1234	8
Olfr1238	9
Olfr1239	26
Olfr124	21
Olfr1240	10
Olfr1241	11
Olfr1242	16
Olfr1243	8
Olfr1246	6
Olfr1247	49
Olfr125	5
Olfr1250	18
Olfr1251	15
Olfr1252	29
Olfr1253	11
Olfr1254	20
Olfr1255	1
Olfr1256	9
Olfr1257	5
Olfr1258	13
Olfr1259	9
Olfr126	1
Olfr1260	33
Olfr1261	2
Olfr1262	10
Olfr1263	17
Olfr1264	53
Olfr1265	4
Olfr1269	1
Olfr1270	1
Olfr1271	22
Olfr1273-ps	1
Olfr1274	8
Olfr1275	4
Olfr1276	9
Olfr1277	9
Olfr1278	4
Olfr1279	1
Olfr1280	11
Olfr1281	18
Olfr1283	6
Olfr1284	8
Olfr1288	8
Olfr129	24
Olfr1290	9
Olfr1291-ps1	9
Olfr1293-ps	3
Olfr1294	2
Olfr1295	2
Olfr1297	57
Olfr1298	3
Olfr1299	2
Olfr13	4
Olfr130	20
Olfr1301	14
Olfr1302	2
Olfr1303	6
Olfr1305	16
Olfr1306	8
Olfr1307	12
Olfr1308	8
Olfr1309	7
Olfr131	29
Olfr1310	6
Olfr1311	9
Olfr1312	14
Olfr1313	13
Olfr1315-ps1	4
Olfr1317	4
Olfr1318	9
Olfr132	10
Olfr1320	12
Olfr1321	11
Olfr1322	15
Olfr1323	14
Olfr1324	3
Olfr1325	4
Olfr1326-ps1	39
Olfr1328	9
Olfr133	3
Olfr1330	12
Olfr1331	2
Olfr1333	1
Olfr1335	3
Olfr1336	45
Olfr1338	3
Olfr1339	5
Olfr134	2
Olfr1340	6
Olfr1341	4
Olfr1342	10
Olfr1344	13
Olfr1346	19
Olfr1347	24
Olfr1348	81
Olfr1349	20
Olfr135	4
Olfr1350	12
Olfr1351	1
Olfr1352	6
Olfr1353	1
Olfr1354	16
Olfr1356	5
Olfr1357	7
Olfr1358	10
Olfr1359	20
Olfr136	9
Olfr1360	2
Olfr1361	54
Olfr1362	10
Olfr1364	47
Olfr1366	4
Olfr1368	13
Olfr1369-ps1	1
Olfr137	1
Olfr1370	8
Olfr1372-ps1	12
Olfr1377	4
Olfr1378	5
Olfr138	10
Olfr1380	2
Olfr1381	3
Olfr1382	5
Olfr1383	10
Olfr1384	39
Olfr1385	2
Olfr1386	3
Olfr1387	4
Olfr1388	4
Olfr1389	6
Olfr139	9
Olfr1391	6
Olfr1392	12
Olfr1393	5
Olfr1395	14
Olfr1396	20
Olfr140	36
Olfr1404	11
Olfr1406	40
Olfr1408	17
Olfr141	5
Olfr1410	1
Olfr1411	4
Olfr1412	8
Olfr1414	8
Olfr1415	21
Olfr1416	21
Olfr1417	12
Olfr1418	15
Olfr1419	6
Olfr142	5
Olfr1420	23
Olfr1423	22
Olfr1424	6
Olfr1425	14
Olfr1426	29
Olfr1427	19
Olfr1428	36
Olfr143	7
Olfr1431	17
Olfr1434	3
Olfr1437	26
Olfr1438-ps1	16
Olfr1440	55
Olfr1442	5
Olfr1443	2
Olfr1444	2
Olfr1446	3
Olfr1448	3
Olfr1449	1
Olfr145	10
Olfr1450	3
Olfr1453	1
Olfr1454	1
Olfr1459	4
Olfr146	7
Olfr1461	7
Olfr1463	14
Olfr1466	2
Olfr1467	7
Olfr1469	1
Olfr147	2
Olfr1471	10
Olfr1472	3
Olfr1474	3
Olfr1477	2
Olfr148	2
Olfr1480	2
Olfr1484	12
Olfr1487	3
Olfr1489	4
Olfr149	1
Olfr1490	25
Olfr1491	12
Olfr1493-ps1	8
Olfr1494	28
Olfr1495	8
Olfr1496	4
Olfr1497	1
Olfr1499	1
Olfr15	34
Olfr150	1
Olfr1500	1
Olfr1501	10
Olfr1502	2
Olfr1505	2
Olfr1507	44
Olfr1508	11
Olfr1509	31
Olfr1510	15
Olfr1511	17
Olfr1512	10
Olfr1513	9
Olfr152	3
Olfr153	4
Olfr1532-ps1	3
Olfr1537	3
Olfr155	2
Olfr1555-ps1	3
Olfr1556-ps1	1
Olfr1564	27
Olfr16	17
Olfr160	6
Olfr161	3
Olfr164	8
Olfr165	1
Olfr166	39
Olfr167	22
Olfr168	11
Olfr169	31
Olfr17	27
Olfr170	4
Olfr171	7
Olfr173	2
Olfr175	1
Olfr177	3
Olfr178	2
Olfr18	1
Olfr180	3
Olfr181	5
Olfr183	6
Olfr186	12
Olfr187	10
Olfr19	7
Olfr190	12
Olfr191	10
Olfr193	3
Olfr194	3
Olfr195	14
Olfr196	1
Olfr198	4
Olfr199	2
Olfr2	29
Olfr20	1
Olfr201	8
Olfr202	3
Olfr203	1
Olfr204	4
Olfr205	2
Olfr206	2
Olfr209	3
Olfr211	15
Olfr212	9
Olfr213	25
Olfr214	12
Olfr215	3
Olfr218	22
Olfr22-ps1	6
Olfr220	12
Olfr221	4
Olfr222	22
Olfr224	18
Olfr228	17
Olfr229	2
Olfr231	12
Olfr235	30
Olfr237	20
Olfr239	73
Olfr24	37
Olfr243	3
Olfr25	4
Olfr250	8
Olfr251	3
Olfr259	6
Olfr263	9
Olfr266	6
Olfr267	5
Olfr27	2
Olfr272	3
Olfr273	10
Olfr275	2
Olfr279	25
Olfr281	26
Olfr282	1
Olfr283	2
Olfr285	11
Olfr286	27
Olfr287	11
Olfr288	4
Olfr290	3
Olfr291	17
Olfr293	6
Olfr295	32
Olfr297	10
Olfr298	1
Olfr299	1
Olfr3	10
Olfr30	28
Olfr300-ps1	2
Olfr301	8
Olfr303	19
Olfr304	2
Olfr305	8
Olfr307	5
Olfr308	19
Olfr309	21
Olfr31	44
Olfr311	8
Olfr312	2
Olfr313	7
Olfr314	25
Olfr315	2
Olfr316	4
Olfr317	12
Olfr318	15
Olfr319	7
Olfr32	15
Olfr322	11
Olfr324	8
Olfr325	12
Olfr328	16
Olfr329	11
Olfr33	5
Olfr330	32
Olfr332	24
Olfr338	2
Olfr339	5
Olfr341	1
Olfr342	5
Olfr346	4
Olfr347	1
Olfr348	14
Olfr350	1
Olfr351	12
Olfr352	2
Olfr353	6
Olfr354	29
Olfr356	2
Olfr357	5
Olfr358	13
Olfr360	14
Olfr361	1
Olfr362	5
Olfr364-ps1	13
Olfr365	25
Olfr366	16
Olfr368	5
Olfr370	25
Olfr371	3
Olfr372	16
Olfr373	7
Olfr374	14
Olfr376	5
Olfr38	6
Olfr380	6
Olfr381	4
Olfr389	6
Olfr39	4
Olfr390	7
Olfr391	7
Olfr392	23
Olfr393	5
Olfr394	7
Olfr397	1
Olfr398	17
Olfr399	16
Olfr403	20
Olfr406	13
Olfr410	6
Olfr411	26
Olfr412	6
Olfr414	15
Olfr417	18
Olfr418	24
Olfr419	31
Olfr424	10
Olfr429	8
Olfr43	11
Olfr430	9
Olfr432	4
Olfr434	4
Olfr435	4
Olfr437	7
Olfr44	3
Olfr441	10
Olfr444	11
Olfr446	31
Olfr447	2
Olfr448	13
Olfr449	21
Olfr45	6
Olfr450	6
Olfr452	6
Olfr453	8
Olfr455	29
Olfr457	9
Olfr458	1
Olfr459	3
Olfr46	16
Olfr460	12
Olfr462	3
Olfr463	4
Olfr464	7
Olfr465-ps1	9
Olfr466	10
Olfr467	4
Olfr469	9
Olfr472	3
Olfr473	3
Olfr476	1
Olfr477	8
Olfr478	8
Olfr479	14
Olfr48	14
Olfr480	2
Olfr481	16
Olfr482	4
Olfr483	6
Olfr484	4
Olfr485	1
Olfr487	7
Olfr488	6
Olfr49	14
Olfr490	6
Olfr491	7
Olfr493	5
Olfr494	1
Olfr495	9
Olfr498	1
Olfr5	10
Olfr50	6
Olfr502	1
Olfr506	9
Olfr508	4
Olfr509	11
Olfr51	2
Olfr510	3
Olfr516	1
Olfr517	3
Olfr518	6
Olfr52	7
Olfr520	7
Olfr521	5
Olfr522	12
Olfr523	41
Olfr524	22
Olfr525	9
Olfr527	15
Olfr53	4
Olfr530	2
Olfr531	18
Olfr532	13
Olfr533	17
Olfr535	18
Olfr536	45
Olfr539	7
Olfr54	5
Olfr541	13
Olfr544	14
Olfr545	6
Olfr548-ps1	6
Olfr549	21
Olfr55	81
Olfr550	10
Olfr551	2
Olfr552	30
Olfr553	21
Olfr554	12
Olfr557	1
Olfr558	3
Olfr559	8
Olfr56	11
Olfr560	4
Olfr566	23
Olfr569	13
Olfr57	4
Olfr570	4
Olfr571	13
Olfr572	13
Olfr575	2
Olfr576	1
Olfr577	1
Olfr578	5
Olfr58	4
Olfr582	20
Olfr584	15
Olfr586	33
Olfr587-ps1	1
Olfr588-ps1	6
Olfr59	12
Olfr591	41
Olfr592	25
Olfr593	6
Olfr594	27
Olfr596	11
Olfr597	3
Olfr598	10
Olfr599	11
Olfr6	32
Olfr60	26
Olfr600	12
Olfr601	9
Olfr605	8
Olfr607	4
Olfr608	10
Olfr609	21
Olfr61	14
Olfr610	10
Olfr611	12
Olfr612	5
Olfr613	1
Olfr615	8
Olfr616	3
Olfr617	15
Olfr618	4
Olfr619	2
Olfr62	7
Olfr620	6
Olfr622	8
Olfr623	13
Olfr624	5
Olfr628	8
Olfr629	8
Olfr63	13
Olfr630	5
Olfr632	9
Olfr633	3
Olfr635	5
Olfr638	9
Olfr639	11
Olfr64	1
Olfr640	7
Olfr641	6
Olfr642	4
Olfr645	1
Olfr646	10
Olfr648	3
Olfr649	5
Olfr65	15
Olfr651	6
Olfr652	14
Olfr653	10
Olfr654	7
Olfr655	40
Olfr656	6
Olfr657	3
Olfr658	3
Olfr659	6
Olfr661	30
Olfr665	17
Olfr666	14
Olfr667	7
Olfr668	2
Olfr669	7
Olfr67	1
Olfr670	9
Olfr671	4
Olfr672	40
Olfr675	4
Olfr676	5
Olfr677	18
Olfr678	3
Olfr679	5
Olfr68	18
Olfr681	30
Olfr683	12
Olfr684	8
Olfr685	11
Olfr686	27
Olfr689	33
Olfr69	16
Olfr690	3
Olfr692	11
Olfr693	10
Olfr694	2
Olfr695	6
Olfr698	4
Olfr699	10
Olfr70	18
Olfr701	11
Olfr702	3
Olfr703	1
Olfr704	3
Olfr705	6
Olfr706	3
Olfr707	13
Olfr71	16
Olfr710	4
Olfr711	19
Olfr713	13
Olfr714	4
Olfr715	4
Olfr715b	6
Olfr716	10
Olfr718-ps1	20
Olfr720	35
Olfr721-ps1	9
Olfr722	34
Olfr723	6
Olfr724	12
Olfr725	2
Olfr726	27
Olfr727	17
Olfr728	86
Olfr729	9
Olfr73	23
Olfr730	46
Olfr731	53
Olfr732	25
Olfr733	2
Olfr734	3
Olfr735	5
Olfr736	7
Olfr738	2
Olfr739	2
Olfr740	21
Olfr741	27
Olfr742	11
Olfr743	20
Olfr744	14
Olfr745	11
Olfr747	2
Olfr748	7
Olfr749	3
Olfr750	12
Olfr76	14
Olfr763	7
Olfr764-ps1	5
Olfr765	7
Olfr766-ps1	9
Olfr767	9
Olfr768	5
Olfr769	15
Olfr77	22
Olfr770	8
Olfr771	16
Olfr772	4
Olfr774	3
Olfr775	28
Olfr776	28
Olfr777	10
Olfr780	3
Olfr781	1
Olfr784	11
Olfr785	4
Olfr786	16
Olfr787	18
Olfr788	24
Olfr789	17
Olfr790	10
Olfr791	10
Olfr792	6
Olfr794	27
Olfr796	3
Olfr798	15
Olfr799	7
Olfr8	9
Olfr800	5
Olfr801	13
Olfr802	8
Olfr803	1
Olfr804	10
Olfr805	19
Olfr806	23
Olfr807	4
Olfr808	7
Olfr809	5
Olfr810	21
Olfr811	7
Olfr812	10
Olfr813	20
Olfr814	2
Olfr815	5
Olfr816	9
Olfr818	12
Olfr819	2
Olfr820	48
Olfr821	19
Olfr822	8
Olfr824	12
Olfr825	12
Olfr826	24
Olfr827	31
Olfr828	8
Olfr829	2
Olfr832	1
Olfr835	13
Olfr836	7
Olfr837	1
Olfr839-ps1	28
Olfr843	19
Olfr845	3
Olfr846	3
Olfr847	7
Olfr849	2
Olfr851	6
Olfr854	1
Olfr855	18
Olfr857	5
Olfr859	7
Olfr867	12
Olfr868	23
Olfr869	12
Olfr870	16
Olfr872	3
Olfr873	18
Olfr874	10
Olfr875	11
Olfr876	7
Olfr877	1
Olfr878	16
Olfr884	23
Olfr887	5
Olfr889	4
Olfr893	5
Olfr895	6
Olfr896-ps1	1
Olfr9	3
Olfr90	3
Olfr901	2
Olfr902	1
Olfr904	8
Olfr905	1
Olfr906	2
Olfr907	7
Olfr91	3
Olfr910	1
Olfr911-ps1	3
Olfr912	2
Olfr913	4
Olfr914	5
Olfr916	15
Olfr918	10
Olfr919	1
Olfr92	2
Olfr920	5
Olfr921	4
Olfr922	2
Olfr923	10
Olfr924	5
Olfr93	4
Olfr930	3
Olfr933	9
Olfr934	7
Olfr935	6
Olfr937	4
Olfr938	2
Olfr94	5
Olfr943	5
Olfr948	4
Olfr95	10
Olfr954	2
Olfr955	2
Olfr957	10
Olfr958	7
Olfr959	9
Olfr96	16
Olfr960	6
Olfr961	12
Olfr963	7
Olfr965	6
Olfr967	1
Olfr968	1
Olfr969	25
Olfr97	7
Olfr970	3
Olfr971	3
Olfr972	25
Olfr974	4
Olfr975	6
Olfr976	24
Olfr978	2
Olfr979	1
Olfr98	4
Olfr980	5
Olfr981	9
Olfr982	3
Olfr983	2
Olfr984	28
Olfr985	6
Olfr986	7
Olfr987	14
Olfr988	13
Olfr99	14
Olfr992	4
Olfr994	10
Olfr995	5
Olfr996	7
Olfr998	3
Taar2	12
Taar3	4
Taar4	15
Taar6	7
Taar7a	1
Taar7b	3
Taar7d	9
Taar7e	5
Taar7f	9
Taar8a	1
Taar8b	6
Taar9	9
