# Supplementary material for: Transcriptional adaptation of olfactory sensory neurons to GPCR identity and activity
Source: Nat Commun. 2022 May 25;13:2929. doi: 10.1038/s41467-022-30511-4 (PMC9132991; doi:10.1038/s41467-022-30511-4)
Supplement: Supplementary file 7 — Source Data [file 41467_2022_30511_MOESM7_ESM.zip › SupplementaryFigure3_SourceData.xlsx]

## Sheet: Supplementary Figure 3a
Supplementary Figure 3a
pc	standard_deviation
1	6.89454
2	6.00244
3	5.64253
4	5.5021
5	4.10985
6	3.71159
7	3.29256
8	3.21198
9	2.97764
10	2.78835
11	2.67868
12	2.57549
13	2.36554
14	2.22179
15	2.10662
16	2.06151
17	2.02269
18	1.98564
19	1.97672
20	1.90436
21	1.87351
22	1.86368
23	1.85369
24	1.77565
25	1.76248
26	1.73468
27	1.70694
28	1.68686
29	1.66482
30	1.65686
31	1.64605
32	1.63813
33	1.63379
34	1.62516
35	1.6189
36	1.59768
37	1.58552
38	1.57843
39	1.57205
40	1.56742
41	1.56723
42	1.55927
43	1.55338
44	1.54879
45	1.54367
46	1.5393
47	1.53627
48	1.53288
49	1.52741
50	1.52547

## Sheet: Supplementary Figure 3b
Supplementary Figure 3b
pc	std_cumulative_proportion	std_diff_with_diag
1	0	0
2	0.166154	0.145746
3	0.233189	0.192372
4	0.259344	0.198119
5	0.518653	0.43702
6	0.59283	0.490789
7	0.670875	0.548426
8	0.685885	0.543028
9	0.729531	0.566266
10	0.764787	0.581114
11	0.785213	0.581131
12	0.804432	0.579943
13	0.843535	0.598637
14	0.87031	0.605004
15	0.89176	0.606046
16	0.900162	0.594039
17	0.907392	0.580862
18	0.914294	0.567355
19	0.915955	0.548608
20	0.929432	0.541676
21	0.935177	0.527013
22	0.937008	0.508436
23	0.938869	0.489889
24	0.953404	0.484016
25	0.955857	0.466061
26	0.961035	0.450831
27	0.966202	0.43559
28	0.969942	0.418922
29	0.974046	0.402617
30	0.97553	0.383693
31	0.977543	0.365298
32	0.979018	0.346365
33	0.979826	0.326764
34	0.981434	0.307964
35	0.982598	0.288721
36	0.986551	0.272265
37	0.988817	0.254123
38	0.990137	0.235035
39	0.991324	0.215814
40	0.992187	0.196268
41	0.992223	0.175896
42	0.993705	0.156971
43	0.994802	0.137659
44	0.995658	0.118107
45	0.996611	0.0986518
46	0.997425	0.0790575
47	0.99799	0.0592141
48	0.998621	0.0394372
49	0.999638	0.0200465
50	1	0

## Sheet: Supplementary Figure 3c
Supplementary Figure 3c
pc	cohen's d
3	1.14779
5	1.29221
7	1.31003
9	1.36936
11	1.39339
13	1.44318
15	1.43809
17	1.44198
19	1.4427
21	1.44375
23	1.43672
25	1.431
27	1.42042
29	1.41018

## Sheet: Supplementary Figure 3d
Supplementary Figure 3d
pc	standard_deviation
1	6.91381
2	6.0746
3	5.8165
4	5.52123
5	4.26757
6	3.77925
7	3.31399
8	3.22015
9	3.00265
10	2.81398
11	2.70687
12	2.59015
13	2.39928
14	2.22947
15	2.12879
16	2.08719
17	2.02499
18	2.00458
19	1.98347
20	1.93166
21	1.87572
22	1.86771
23	1.86306
24	1.78673
25	1.77591
26	1.72857
27	1.71179
28	1.70251
29	1.67236
30	1.65432
31	1.64669
32	1.63361
33	1.62733
34	1.60804
35	1.59885
36	1.59113
37	1.5861
38	1.58074
39	1.56945
40	1.5651
41	1.55695
42	1.54816
43	1.54437
44	1.54056
45	1.53583
46	1.53043
47	1.52779
48	1.52245
49	1.52192
50	1.51957

## Sheet: Supplementary Figure 3e
Supplementary Figure 3e
pc	std_cumulative_proportion	std_diff_with_diag
1	0	0
2	0.155576	0.135167
3	0.203423	0.162607
4	0.258162	0.196937
5	0.490567	0.408935
6	0.581093	0.479052
7	0.667345	0.544896
8	0.684741	0.541883
9	0.725063	0.561797
10	0.760038	0.576365
11	0.779894	0.575812
12	0.801533	0.577043
13	0.836916	0.592018
14	0.868395	0.603089
15	0.887061	0.601347
16	0.894772	0.58865
17	0.906304	0.579773
18	0.910087	0.563148
19	0.913999	0.546652
20	0.923605	0.53585
21	0.933975	0.525812
22	0.935459	0.506888
23	0.936321	0.487342
24	0.950472	0.481084
25	0.952479	0.462683
26	0.961255	0.451051
27	0.964366	0.433753
28	0.966085	0.415064
29	0.971675	0.400246
30	0.975019	0.383182
31	0.976433	0.364188
32	0.978857	0.346204
33	0.980022	0.326961
34	0.983599	0.31013
35	0.985301	0.291424
36	0.986734	0.272448
37	0.987665	0.252971
38	0.988659	0.233557
39	0.990752	0.215242
40	0.991559	0.195641
41	0.99307	0.176743
42	0.9947	0.157965
43	0.995402	0.138259
44	0.996108	0.118557
45	0.996985	0.099026
46	0.997986	0.0796188
47	0.998475	0.0596998
48	0.999466	0.0402819
49	0.999563	0.0199711
50	1	0

## Sheet: Supplementary Figure 3f
Supplementary Figure 3f
pc	cohen's d
2	1.15542
4	1.31298
6	1.27586
8	1.34444
10	1.38529
12	1.42757
14	1.45045
16	1.44905
18	1.44971
20	1.44756
22	1.44325
24	1.44332
26	1.43792
28	1.42925
30	1.42313
