# Supplementary material for: Transcriptional adaptation of olfactory sensory neurons to GPCR identity and activity
Source: Nat Commun. 2022 May 25;13:2929. doi: 10.1038/s41467-022-30511-4 (PMC9132991; doi:10.1038/s41467-022-30511-4)
Supplement: Supplementary file 7 — Source Data [file 41467_2022_30511_MOESM7_ESM.zip › SupplementaryFigure4_SourceData.xlsx]

## Sheet: Supplementary Figure 4a
Supplementary Figure 4a
See Source Data for Figure 1c.

## Sheet: Supplementary Figure 4b
Supplementary Figure 4b
cell	cluster	olfr_ident	umap_1	umap_2
AAACCCACACCGTACG-1_1	Dorsal	Olfr639	0.400694	-1.66119
AAACCCATCGTGCATA-1_1	Cd36+ V.	Olfr771	-8.88275	1.83367
AAACGAAGTAACAAGT-1_1	Calb2+ D.	Olfr317	2.62289	-5.25909
AAACGCTAGATACGAT-1_1	Ventral	Olfr1247	0.423572	0.0452293
AAACGCTGTATAGGAT-1_1	Ventral	Olfr851	0.701606	0.608845
AAAGAACAGAATACAC-1_1	Ventral	Olfr1423	0.508015	1.72309
AAAGAACAGTTGCCTA-1_1	Ventral	Olfr1359	4.55911	2.25531
AAAGAACGTATGAAGT-1_1	Cd36+ V.	Olfr1276	-8.65992	2.65122
AAAGGGCTCGCGTGCA-1_1	Dorsal	Olfr348	-1.03129	-3.64654
AAAGGGCTCTCTGCCA-1_1	Cd55+ D.	Olfr522	-2.52433	-3.40606
AAAGGGCTCTTACTGT-1_1	Cd55+ D.	Olfr685	-1.59288	-1.81092
AAAGGGCTCTTGCAAG-1_1	Ventral	Olfr1420	3.72935	2.32582
AAAGGTAAGCTGACCC-1_1	Ventral	Olfr1206	1.85899	3.49614
AAAGGTACACCGGCTA-1_1	Ventral	Olfr1384	3.27532	0.0967374
AAAGTGAAGAGCGACT-1_1	Cd36+ V.	Olfr816	-9.45951	1.849
AAAGTGAGTCAGTCCG-1_1	Ventral	Olfr63	-1.37783	3.29914
AAAGTGAGTTCGTACA-1_1	Dorsal	Taar9	-1.26248	-1.81413
AAAGTGATCTCCCAAC-1_1	Cd36+ V.	Olfr750	-9.29993	1.74179
AAATGGAAGTTGCTCA-1_1	Dlg2+ D.	Olfr1511	-1.84941	-0.60655
AAATGGACATAACGGG-1_1	Dorsal	Olfr582	-0.211186	-4.09166
AACAAAGCATATGAAG-1_1	Dlg2+ V.	Olfr121	-2.60253	2.75449
AACAAAGGTATCAGGG-1_1	Dlg2+ D.	Olfr410	-2.42834	-0.617068
AACAAAGGTCAGGCAA-1_1	Dlg2+ V.	Olfr1370	-2.46146	2.52065
AACAAAGGTGTCCAAT-1_1	Dlg2+ V.	Olfr711	-2.1476	3.16241
AACAACCTCGCTGATA-1_1	Cd36+ V.	Olfr772	-9.12125	1.77079
AACAAGAAGACTACGG-1_1	Ventral	Olfr1509	1.14557	4.30816
AACAAGACAAGCGAAC-1_1	Ventral	Olfr71	0.942058	0.804985
AACAAGATCACCTCGT-1_1	Dorsal	Olfr424	0.483125	-2.41706
AACACACGTAGTGTGG-1_1	Ventral	Olfr1359	3.08194	0.0209405
AACACACGTTGTGCAT-1_1	Cd55+ V.	Olfr1440	-4.55071	-2.04001
AACAGGGAGTCATACC-1_1	Cd36+ V.	Olfr771	-8.81211	1.31719
AACAGGGGTAATTAGG-1_1	Dorsal	Taar3	-1.61344	-1.33466
AACAGGGTCAGCAGAG-1_1	Cd55+ V.	Olfr1378	-3.96591	-2.40611
AACCAACCAAGTGCTT-1_1	Ventral	Olfr718-ps1	1.32785	-0.192028
AACCAACCAGAGGGTT-1_1	Calb2+ D.	Olfr681	2.67849	-5.54017
AACCACAAGATGCCGA-1_1	Calb2+ V.	Olfr1213	-8.15976	0.537775
AACCACAAGTCGTTAC-1_1	Ventral	Olfr566	3.88714	-0.118902
AACCACAGTCTGCATA-1_1	Ventral	Olfr73	3.07474	-1.73122
AACCACATCCATTGGA-1_1	Ventral	Olfr2	3.02958	-0.339329
AACCATGTCACTGAAC-1_1	Ventral	Olfr1162	3.31753	-1.76598
AACCCAAAGGCTGGAT-1_1	Ventral	Olfr1178	5.36863	0.248882
AACCCAACAAGGCCTC-1_1	Calb2+ D.	Olfr77	2.74378	-4.42928
AACCCAACAGCTTTCC-1_1	Dlg2+ D.	Olfr1132	-1.73639	-0.185986
AACCCAAGTACTAACC-1_1	Ventral	Olfr330	4.3931	2.06308
AACCCAATCATTTGCT-1_1	Ventral	Olfr308	0.0714163	0.516033
AACCCAATCTAAGCGT-1_1	Dorsal	Olfr689	0.238543	-4.60709
AACCTGACATCGGAGA-1_1	Ventral	Olfr1508	0.649529	3.40811
AACCTTTAGACAACAT-1_1	Dlg2+ D.	Taar4	-1.80237	-0.339749
AACCTTTGTGCGAGTA-1_1	Dorsal	Olfr623	-0.565704	-4.59629
AACGAAAAGCGCAATG-1_1	Ventral	Olfr1260	-3.48927	-2.0932
AACGAAAAGTACGTCT-1_1	Ventral	Olfr913	4.5329	2.36811
AACGAAATCACCCTGT-1_1	Dlg2+ V.	Olfr1115	-2.67099	1.7935
AACGAAATCGCGATCG-1_1	Ventral	Olfr319	1.30288	0.677276
AACGGGAAGAATTCAG-1_1	Dorsal	Olfr591	-1.22801	-4.80083
AACGGGAAGAGCAGTC-1_1	Calb2+ D.	Olfr677	2.46284	-6.06384
AACGGGAAGTCAGCCC-1_1	Calb2+ D.	Olfr1043	1.90445	-6.30651
AACGGGATCATCACAG-1_1	Ventral	Olfr1228	-0.585759	1.20235
AACGGGATCGTAACAC-1_1	Ventral	Olfr1247	0.599417	0.0785437
AACGTCAAGAATCGCG-1_1	Ventral	Olfr1350	-0.294872	0.237179
AACGTCAAGAGAGCGG-1_1	Ventral	Olfr1328	1.96932	-1.71346
AACGTCAAGCTCATAC-1_1	Ventral	Olfr224	3.5808	-0.523337
AACGTCAGTGGTAACG-1_1	Dorsal	Olfr655	-0.0941947	-3.9563
AACTTCTGTAGTGTGG-1_1	Ventral	Olfr31	1.03452	1.81041
AACTTCTGTGGTCTAT-1_1	Ventral	Olfr222	0.489767	-0.131694
AACTTCTTCCGTACGG-1_1	Ventral	Olfr167	3.77145	3.34647
AAGAACAAGTAGTCTC-1_1	Ventral	Olfr527	2.47494	4.23425
AAGAACACACTGGAAG-1_1	Dlg2+ V.	Olfr366	-3.61138	1.59628
AAGAACATCACGACTA-1_1	Dorsal	Olfr969	0.0992449	-3.36736
AAGAACATCTTCCTAA-1_1	Dorsal	Olfr1176	2.20922	-4.63031
AAGACAAAGGGTCACA-1_1	Dlg2+ D.	Olfr549	-1.49958	-2.45908
AAGACAAGTGATATAG-1_1	Cd36+ V.	Olfr750	-9.04925	1.9327
AAGACAATCGCCGAGT-1_1	Ventral	Olfr734	-0.754778	4.44604
AAGACAATCGTTATCT-1_1	Ventral	Olfr130	4.41104	2.55147
AAGACTCAGAGTGTTA-1_1	Dorsal	Olfr1406	-0.48112	-4.14173
AAGACTCTCCCTCGAT-1_1	Dorsal	Olfr348	2.23662	-2.54539
AAGACTCTCTAGGAAA-1_1	Dorsal	Olfr1496	0.290035	-1.94387
AAGATAGTCCATTCAT-1_1	Ventral	Olfr1240	-0.277137	2.92949
AAGCATCTCGTCACCT-1_1	Dlg2+ D.	Olfr597	-1.92411	-0.509892
AAGCCATAGAAGGATG-1_1	Ventral	Olfr1247	0.278549	1.43521
AAGCCATAGGACTTCT-1_1	Dorsal	Olfr685	-9.38909	2.45981
AAGCCATAGGGTAATT-1_1	Ventral	Olfr1280	1.72702	3.02617
AAGCCATAGGGTTAAT-1_1	Cd55+ V.	Olfr825	-3.78893	-2.58677
AAGCCATCACAGAGCA-1_1	Ventral	Olfr722	-1.73737	2.7689
AAGCGAGCAGACTGCC-1_1	Cd55+ V.	Olfr827	-4.53037	-2.01795
AAGCGAGGTGTGTCCG-1_1	Ventral	Olfr46	3.84256	2.87552
AAGCGAGGTTAATGAG-1_1	Dlg2+ D.	Olfr994	-1.70946	-1.28772
AAGCGTTAGTGGCAGT-1_1	Dorsal	Olfr648	-0.819427	-1.35345
AAGCGTTGTCTCACAA-1_1	Dlg2+ V.	Olfr201	-1.40779	4.5189
AAGCGTTGTCTTCGAA-1_1	Ventral	Olfr1229	3.82126	3.43519
AAGCGTTTCCTGTAAG-1_1	Ventral	Olfr366	-3.00091	1.6427
AAGGAATTCGCCAGAC-1_1	Ventral	Olfr328	4.26794	1.78856
AAGGTAAAGATCGCCC-1_1	Ventral	Olfr330	1.61166	1.20926
AAGGTAACATTACGGT-1_1	Cd55+ V.	Olfr827	-4.4774	-2.51716
AAGTACCAGCATCCTA-1_1	Dlg2+ D.	Olfr522	-2.02392	-3.16856
AAGTACCAGCCTCATA-1_1	Cd55+ V.	Olfr1055	-3.46229	-3.6426
AAGTACCCAGATTAAG-1_1	Ventral	Olfr266	0.75587	0.967399
AAGTACCCATGAATAG-1_1	Calb2+ D.	Olfr957	2.8247	-4.87991
AAGTACCTCTCAGGCG-1_1	Dorsal	Olfr961	0.78913	-4.12082
AAGTCGTTCACTCCGT-1_1	Dlg2+ V.	Olfr414	-3.22222	3.15111
AAGTCGTTCATTACCT-1_1	Dlg2+ D.	Olfr646	-1.72853	-1.89882
AAGTGAAAGAATCGCG-1_1	Ventral	Olfr1414	-1.04381	3.80044
AAGTGAATCACCTCTG-1_1	Dlg2+ D.	Olfr1510	-1.03773	-1.59761
AAGTTCGAGCACTAAA-1_1	Ventral	Olfr1437	1.69636	0.0336288
AAGTTCGGTGAGATTA-1_1	Calb2+ V.	Olfr728	7.28453	-1.01135
AAGTTCGTCTCCTGCA-1_1	Dlg2+ V.	Olfr204	-2.00108	3.25862
AATAGAGGTTTAGTCG-1_1	Dlg2+ V.	Olfr272	-3.8317	1.1304
AATAGAGTCAGCTTGA-1_1	Dorsal	Olfr878	0.272857	-2.74861
AATAGAGTCTTTCGAT-1_1	Calb2+ D.	Olfr231	2.4353	-4.93631
AATCACGAGCTTTCTT-1_1	Cd36+ D.	Olfr553	-10.3348	2.74573
AATCACGAGGGTAGCT-1_1	Dorsal	Olfr744	1.42949	-3.52158
AATCACGGTTCGATTG-1_1	Ventral	Olfr460	-0.624998	-0.933446
AATCACGTCAACTCTT-1_1	Ventral	Olfr318	2.59778	0.167373
AATCACGTCAGCTGTA-1_1	Dorsal	Olfr228	1.77346	-3.23479
AATCGACAGTATGAGT-1_1	Calb2+ V.	Olfr1118	6.1015	-1.46538
AATCGACGTTCTAAGC-1_1	Calb2+ D.	Olfr1042	1.96439	-5.7421
AATCGTGAGAGCACTG-1_1	Calb2+ D.	Olfr448	2.43478	-5.05088
AATCGTGCAGGTGTTT-1_1	Dorsal	Olfr987	-0.49252	-4.28276
AATCGTGTCTGATGGT-1_1	Dorsal	Olfr617	-1.06791	-3.67145
AATGAAGTCTCATTAC-1_1	Cd55+ V.	Olfr981	-3.90087	-2.38822
AATGACCAGAGCCTGA-1_1	Dorsal	Olfr586	2.24184	-3.43491
AATGCCATCCATGCAA-1_1	Cd36+ V.	Olfr805	-7.70754	1.62777
AATGGAAAGAAACTGT-1_1	Ventral	Olfr32	0.384791	1.23489
AATGGAAGTATCGAAA-1_1	Dlg2+ D.	Olfr653	-2.52408	-0.527835
AATGGAATCCACGGAC-1_1	Dorsal	Olfr959	0.971634	-3.81734
AATGGCTAGCAGCGAT-1_1	Dlg2+ V.	Olfr734	-2.02769	0.451243
AATGGCTAGGTACATA-1_1	Dlg2+ V.	Olfr132	-2.38224	1.76373
AATGGCTCAACAGCCC-1_1	Ventral	Olfr1364	4.83323	1.90812
AATGGCTCACTACCGG-1_1	Dlg2+ D.	Olfr693	-2.30077	0.724251
AATGGCTGTAAGGCTG-1_1	Dlg2+ V.	Olfr13	-3.45515	2.69925
AATTCCTAGAAATGGG-1_1	Cd36+ D.	Olfr659	-9.99125	1.7076
AATTCCTAGGGAGAAT-1_1	Dorsal	Olfr419	-0.889562	-3.5493
AATTCCTTCGCCTTGT-1_1	Calb2+ D.	Olfr672	1.67133	-6.0445
AATTCCTTCTGTCAGA-1_1	Ventral	Olfr1212	-0.433689	1.99304
ACAACCACATCGTCCT-1_1	Ventral	Olfr1220	-0.39818	2.37632
ACAAGCTAGGAGGCAG-1_1	Calb2+ V.	Olfr19	2.49185	-5.60364
ACAAGCTCATGGGCAA-1_1	Ventral	Olfr24	0.554875	-0.836881
ACAAGCTTCCCAATAG-1_1	Dorsal	Olfr675	-0.790744	-2.81417
ACACAGTAGCTGGCCT-1_1	Cd55+ V.	Olfr1440	-4.21092	-3.15313
ACACAGTCAATAACCC-1_1	Dorsal	Olfr646	0.332459	-2.44484
ACACAGTGTCCAAATC-1_1	Dlg2+ V.	Olfr524	-3.35786	2.9473
ACACAGTGTTGGTGTT-1_1	Ventral	Olfr1352	-0.0165893	4.16764
ACACCAAAGCTAGAAT-1_1	Ventral	Olfr1260	-3.55951	-1.21235
ACACCAACACCCAATA-1_1	Ventral	Olfr1118	1.64698	1.09393
ACACCAACATACTGTG-1_1	Dlg2+ V.	Olfr109	3.94746	3.3908
ACACCAATCACTTGTT-1_1	Cd55+ V.	Olfr1431	-4.46355	-2.62367
ACACCAATCTAGCAAC-1_1	Ventral	Olfr1211	0.23792	1.72453
ACACGCGAGCCATTTG-1_1	Dlg2+ V.	Olfr1259	-1.61714	3.17358
ACACGCGCACGACCTG-1_1	Calb2+ D.	Olfr77	2.37981	-4.85409
ACACGCGCAGATCCTA-1_1	Dlg2+ V.	Olfr1283	-3.06832	2.2649
ACACGCGGTGTAGCAG-1_1	Calb2+ D.	Olfr957	2.6964	-5.94334
ACACGCGGTTGTGCCG-1_1	Cd36+ V.	Olfr771	-8.75488	1.95038
ACACTGAGTACTCGCG-1_1	Ventral	Olfr239	-1.09584	0.94512
ACAGAAACAGCAAGAC-1_1	Cd36+ D.	Olfr601	-10.2989	1.93504
ACAGAAAGTCTAGGCC-1_1	Ventral	Olfr1250	1.12729	-0.149684
ACAGCCGCAATCGCCG-1_1	Cd36+ V.	Olfr788	-8.10683	1.32251
ACAGCCGCATAAGCGG-1_1	Calb2+ D.	Olfr639	2.96329	-5.08686
ACAGGGAAGCAGGTCA-1_1	Calb2+ D.	Olfr139	2.15426	-6.22769
ACAGGGATCCCTCTTT-1_1	Ventral	Olfr1509	0.829614	3.86972
ACATCGATCCGGACGT-1_1	Ventral	Olfr1395	1.05067	1.89846
ACATCGATCTACTTCA-1_1	Calb2+ D.	Olfr611	2.78003	-4.88234
ACATGCAAGTACAGAT-1_1	Calb2+ D.	Olfr1030	2.93008	-3.79739
ACATGCACAGCCTATA-1_1	Cd55+ V.	Olfr1431	-4.35811	-2.67841
ACATGCAGTGGATCAG-1_1	Ventral	Olfr541	1.78716	3.82257
ACATGCATCAACACGT-1_1	Ventral	Olfr138	-0.647777	1.33171
ACATGCATCAGGGATG-1_1	Ventral	Olfr131	-1.10454	1.37909
ACATGCATCGGATTAC-1_1	Ventral	Olfr239	-1.70898	1.33584
ACATTTCCACCTGCAG-1_1	Dlg2+ D.	Olfr243	-0.617497	-2.2567
ACCAAACCAGCTTTGA-1_1	Calb2+ V.	Olfr728	7.29511	-0.910395
ACCAACAAGAGAATCT-1_1	Dorsal	Olfr1122	1.87403	-2.31093
ACCAACAGTGCGCTCA-1_1	Dorsal	Olfr1377	-0.218717	-1.93086
ACCATTTAGACCTTTG-1_1	Ventral	Olfr11	-0.484071	1.37832
ACCATTTCACAGTGAG-1_1	Ventral	Olfr1264	2.92733	2.25019
ACCATTTGTATTTCTC-1_1	Ventral	Olfr732	0.67245	0.00557903
ACCATTTGTGAATTAG-1_1	Dorsal	Olfr623	0.211752	-3.0939
ACCATTTTCACTCACC-1_1	Dorsal	Olfr141	0.734139	-3.14027
ACCATTTTCCACTTCG-1_1	Dorsal	Olfr683	1.40583	-3.52565
ACCCAAAAGCCTTTGA-1_1	Ventral	Olfr70	4.31989	0.387149
ACCCAAACACTAACGT-1_1	Ventral	Olfr721-ps1	4.37349	0.573352
ACCCTCACAGAGGCAT-1_1	Ventral	Olfr533	1.93375	3.75722
ACCCTCAGTCTACGTA-1_1	Ventral	Olfr1284	2.37432	0.417204
ACCGTTCAGATGAACT-1_1	Cd36+ V.	Olfr1306	-9.07369	0.797017
ACCTACCAGCTACTAC-1_1	Dorsal	Olfr661	-0.802586	-4.65171
ACCTACCGTTATCTGG-1_1	Dorsal	Olfr976	2.21896	-2.80778
ACCTGAAGTCGCCTAG-1_1	Ventral	Olfr330	3.12206	0.800141
ACCTGAATCTGGACTA-1_1	Dlg2+ V.	Olfr430	-3.1619	1.20831
ACCTGTCCAGAGATTA-1_1	Dorsal	Taar6	0.634206	-1.37348
ACCTGTCTCTGGAAGG-1_1	Dlg2+ V.	Olfr731	-3.44435	2.17166
ACCTGTCTCTTTCAGT-1_1	Calb2+ D.	Olfr77	1.78793	-5.45161
ACGATCACAGGTGGAT-1_1	Dorsal	Olfr661	-1.24639	-4.48601
ACGATCAGTCCCAAAT-1_1	Dorsal	Olfr617	-1.18055	-3.87712
ACGATGTCAACCGATT-1_1	Cd55+ D.	Olfr50	-2.8142	-4.20556
ACGATGTTCTAGCCTC-1_1	Ventral	Olfr1342	2.34373	-0.606391
ACGGAAGAGGAATTAC-1_1	Cd36+ V.	Olfr806	-7.66567	2.08042
ACGGAAGAGTCGAAGC-1_1	Dorsal	Olfr624	1.93705	-4.96436
ACGGAAGCATTCTCTA-1_1	Dorsal	Olfr16	0.223769	-3.58277
ACGGAAGTCCACTAGA-1_1	Cd55+ V.	Olfr71	-4.51076	-1.76532
ACGGGTCGTTGGGAAC-1_1	Ventral	Olfr1264	0.0675361	2.18891
ACGGGTCTCGTTCCTG-1_1	Ventral	Olfr1263	2.30519	2.8095
ACGGTCGAGAGCCATG-1_1	Ventral	Olfr695	4.4833	1.75821
ACGGTCGCAGTCCCGA-1_1	Ventral	Olfr1320	1.18799	-0.124659
ACGGTCGGTAGGTAGC-1_1	Ventral	Olfr222	-0.563021	0.242077
ACGGTTAAGTGAGTTA-1_1	Dorsal	Olfr975	-0.424398	-3.5504
ACGGTTAGTGTCTCCT-1_1	Dlg2+ D.	Olfr1111	-1.8321	-1.10631
ACGTAACAGACCCGCT-1_1	Ventral	Olfr1220	0.124168	3.1975
ACGTAACCACACAGAG-1_1	Ventral	Olfr1411	0.368239	3.85273
ACGTAACCACGGTGAA-1_1	Calb2+ V.	Olfr1241	6.0863	-1.20715
ACGTAACTCAAACGTC-1_1	Ventral	Olfr1281	3.30579	3.62241
ACGTACAAGATTAGAC-1_1	Dorsal	Olfr588-ps1	-1.59151	2.05816
ACGTACATCACTGAAC-1_1	Calb2+ V.	Olfr113	4.91479	-0.709797
ACGTACATCGTTCATT-1_1	Ventral	Olfr191	-0.254249	2.35985
ACGTCCTAGTGAGGTC-1_1	Ventral	Olfr239	-1.0101	0.755321
ACGTCCTAGTGCGACA-1_1	Ventral	Olfr1049	3.44929	1.95094
ACGTCCTGTTTCTTAC-1_1	Ventral	Olfr1415	-2.65453	3.52451
ACGTTCCAGGAGTCTG-1_1	Ventral	Olfr525	-1.56399	3.86406
ACGTTCCGTTTCGATG-1_1	Cd36+ V.	Olfr1276	-8.93317	0.783425
ACTACGACAAAGTGTA-1_1	Ventral	Olfr727	1.00626	4.31736
ACTACGACAGAACGCA-1_1	Ventral	Olfr541	3.54322	3.01468
ACTACGAGTCCTACAA-1_1	Ventral	Olfr71	0.810264	-0.429483
ACTACGAGTGACAGGT-1_1	Cd36+ V.	Olfr1201	-8.62382	1.19711
ACTACGATCAGGTAAA-1_1	Cd36+ V.	Olfr789	-9.05767	1.72379
ACTATCTAGAATCGAT-1_1	Dorsal	Olfr231	2.12539	-6.13229
ACTATCTCATGAGGGT-1_1	Cd36+ V.	Olfr788	-7.71528	1.92272
ACTATCTCATGGATCT-1_1	Dlg2+ D.	Olfr718-ps1	-1.79454	-1.09356
ACTATCTGTCAACACT-1_1	Ventral	Olfr1118	2.82476	1.16608
ACTATCTTCATTGGTG-1_1	Ventral	Olfr281	4.10056	2.72019
ACTATCTTCCTTGGAA-1_1	Dorsal	Olfr859	1.47192	-3.51742
ACTATGGGTCCTTGTC-1_1	Ventral	Olfr311	0.662399	0.429195
ACTATGGGTCGTATGT-1_1	Cd55+ V.	Olfr523	-3.43842	-1.64718
ACTATGGTCTCTCGCA-1_1	Ventral	Olfr1195	1.58951	3.85938
ACTATTCCATCAACCA-1_1	Ventral	Olfr794	0.441127	-0.322189
ACTATTCGTCAGTCGC-1_1	Ventral	Olfr1254	-0.30492	0.431017
ACTATTCGTGAAGCTG-1_1	Dlg2+ V.	Olfr455	-3.33053	3.00979
ACTCCCAAGACGCATG-1_1	Dorsal	Olfr1406	-0.473484	-3.13239
ACTCCCAAGCAAGTGC-1_1	Dlg2+ D.	Olfr676	-1.46115	-1.50956
ACTCTCGCAGCTCATA-1_1	Cd55+ D.	Olfr655	-1.61646	-4.82727
ACTCTCGGTTTACCAG-1_1	Ventral	Olfr1347	1.67377	2.65126
ACTGATGGTAGCTTAC-1_1	Cd55+ V.	Olfr107	-4.08081	-2.12131
ACTGATGGTGGTGATG-1_1	Ventral	Olfr1238	-0.154318	2.95032
ACTGATGTCAAACCCA-1_1	Calb2+ D.	Olfr681	-0.782063	-5.21692
ACTGATGTCGATTCCC-1_1	Dorsal	Olfr596	-0.12076	-4.38198
ACTGATGTCTCAGAAC-1_1	Ventral	Olfr1254	1.69396	0.0847733
ACTGCAACAAGCCCAC-1_1	Dorsal	Olfr552	0.552004	-3.46605
ACTGCAATCCCTCTTT-1_1	Ventral	Olfr820	-0.438786	2.32515
ACTGTCCCACCGTACG-1_1	Ventral	Olfr1212	3.80951	-0.823443
ACTGTCCCATCTCAAG-1_1	Ventral	Olfr330	4.25352	0.439471
ACTGTCCTCGACGATT-1_1	Dorsal	Olfr446	0.412275	-3.85231
ACTGTGACAATCTGCA-1_1	Dorsal	Olfr1496	0.911507	-1.62522
ACTGTGAGTAGAGTTA-1_1	Cd36+ V.	Olfr805	-7.81689	1.91965
ACTGTGAGTCCTACAA-1_1	Calb2+ V.	Olfr1184	5.94607	-1.10499
ACTTAGGCAATATCCG-1_1	Dlg2+ V.	Olfr129	-3.49048	1.61477
ACTTAGGCAGAACTCT-1_1	Dorsal	Olfr586	-1.36059	-4.13277
ACTTAGGGTGTCGCTG-1_1	Dorsal	Olfr1404	-0.890053	-3.93897
ACTTAGGTCATCCTAT-1_1	Calb2+ V.	Olfr1320	6.46355	-1.70803
ACTTATCGTTGTCTAG-1_1	Ventral	Olfr1206	1.59996	3.43667
ACTTCCGGTAGACTGG-1_1	Ventral	Olfr1354	0.918912	0.526641
ACTTCCGGTCCACTCT-1_1	Dlg2+ D.	Olfr1037	-1.42766	-2.06623
ACTTCGCCAAGATGGC-1_1	Dlg2+ V.	Olfr129	-3.27344	2.02842
ACTTCGCGTACAGTAA-1_1	Ventral	Olfr1359	4.41446	0.128394
ACTTCGCGTCTTCGAA-1_1	Dlg2+ D.	Olfr1358	-1.40631	-2.31234
ACTTTCAAGATAACAC-1_1	Cd36+ D.	Olfr553	-10.2099	2.73371
ACTTTCAAGGGCTAAC-1_1	Ventral	Olfr45	2.42851	1.42547
ACTTTCACATAACAGA-1_1	Ventral	Olfr60	2.29244	4.33766
ACTTTCAGTATCTCGA-1_1	Cd55+ V.	Olfr870	-4.1141	-3.27404
ACTTTGTAGACCAGAC-1_1	Dorsal	Olfr16	0.371786	-3.00487
ACTTTGTAGCAATTCC-1_1	Dorsal	Olfr610	2.20624	-2.76867
AGAAATGCATTATGCG-1_1	Ventral	Olfr517	2.73682	-1.10636
AGAAATGGTGACTGAG-1_1	Dorsal	Olfr446	0.318481	-3.30539
AGAAATGTCAGGAAGC-1_1	Ventral	Olfr330	1.09154	1.80899
AGAAATGTCGTAACTG-1_1	Dorsal	Olfr661	-0.608403	-4.53701
AGAACAAAGAACAGGA-1_1	Calb2+ D.	Olfr19	2.47266	-4.70633
AGAACAAGTCGATTCA-1_1	Ventral	Olfr1211	0.0290584	2.49764
AGAACAAGTGATTCTG-1_1	Ventral	Olfr455	-0.996779	2.04632
AGAAGCGAGAGAGTTT-1_1	Ventral	Olfr820	-1.35351	2.66173
AGAAGCGCATGAAAGT-1_1	Cd55+ V.	Olfr855	-3.35091	-1.52509
AGAAGCGGTGCGGTAA-1_1	Ventral	Olfr286	3.77672	3.34651
AGAAGCGTCGCTGCGA-1_1	Dorsal	Olfr1495	0.0998533	-3.83085
AGAAGTACAATCGCGC-1_1	Ventral	Olfr281	4.5085	2.12536
AGAAGTACACATGGTT-1_1	Ventral	Olfr1350	3.43447	-0.485677
AGACAAACATAGTCGT-1_1	Dorsal	Olfr549	-0.639731	-4.26658
AGACACTTCAATCGGT-1_1	Ventral	Olfr1254	0.297577	0.252432
AGACACTTCATCGCAA-1_1	Ventral	Olfr2	2.85176	-0.128796
AGACAGGGTCCATACA-1_1	Dlg2+ D.	Olfr569	-2.27399	-0.97464
AGACAGGTCTATACGG-1_1	Dlg2+ V.	Olfr522	-3.76369	1.84783
AGACCATAGGGCAGTT-1_1	Dlg2+ V.	Olfr1346	-1.44642	3.73541
AGACCATAGTACCCTA-1_1	Calb2+ V.	Olfr1364	5.79068	-1.60522
AGACCATCATTGGCAT-1_1	Ventral	Olfr1037	2.44479	-1.95497
AGACCATGTCGCTCGA-1_1	Calb2+ V.	Olfr943	6.262	-1.57719
AGACCATTCCCATAGA-1_1	Dorsal	Olfr1175	-0.149396	-3.81646
AGACCCGCAGGCCTGT-1_1	Calb2+ D.	Olfr317	2.7029	-4.8773
AGACCCGGTCATAGTC-1_1	Ventral	Olfr1293-ps	2.68847	-0.341599
AGACCCGGTGTCCCTT-1_1	Ventral	Olfr1438-ps1	-1.16771	1.09467
AGACCCGTCGGATTAC-1_1	Ventral	Olfr1110	4.12095	1.87994
AGACTCACAGGTTCCG-1_1	Ventral	Olfr1420	-2.63882	2.02175
AGACTCAGTCCACAGC-1_1	Ventral	Olfr1495	2.8618	-1.51826
AGACTCAGTCGCATTA-1_1	Calb2+ V.	Olfr1140	5.79294	-2.30147
AGACTCAGTGGACAGT-1_1	Ventral	Olfr1336	0.681001	2.71752
AGACTCATCTCACCCA-1_1	Ventral	Olfr536	2.75796	3.85893
AGAGAGCCAACAGATA-1_1	Cd55+ D.	Olfr591	-2.26817	-4.3325
AGAGAGCCACGCAGTC-1_1	Ventral	Olfr794	-1.98034	-2.90473
AGAGAGCGTCTACATG-1_1	Dlg2+ D.	Olfr578	-2.24895	-0.556814
AGAGCAGCAGGTACGA-1_1	Ventral	Olfr220	-0.0663608	4.27311
AGAGCAGTCAGAGCAG-1_1	Dorsal	Olfr661	-0.366435	-4.33627
AGAGCCCAGAGCATCG-1_1	Dlg2+ V.	Olfr17	-3.56334	1.8407
AGAGCCCGTCTGTAAC-1_1	Ventral	Olfr1419	-0.0539368	1.90448
AGATAGACAACATCGT-1_1	Dorsal	Olfr554	-1.89006	-3.52241
AGATAGACAAGCGGAT-1_1	Ventral	Olfr1247	-3.75184	-1.86673
AGATCCAAGCGCTGCT-1_1	Ventral	Olfr836	4.44795	1.99846
AGATCCACACAGCATT-1_1	Dorsal	Olfr628	0.319278	-4.41072
AGATCCAGTACTCGCG-1_1	Ventral	Olfr195	3.86603	-1.39078
AGATGAAGTGGTATGG-1_1	Cd36+ V.	Olfr788	-8.60314	2.57183
AGATGCTCACTGTGTA-1_1	Dlg2+ V.	Olfr1349	-1.96868	4.16099
AGATGCTCATGAAGCG-1_1	Ventral	Olfr722	3.27746	-0.491357
AGATGCTCATTGTCGA-1_1	Ventral	Olfr96	-0.329754	1.36823
AGCATCAAGACGAGCT-1_1	Cd36+ V.	Olfr360	-8.8457	1.89467
AGCATCAAGAGTATAC-1_1	Dlg2+ V.	Olfr25	-2.17075	2.40766
AGCATCACAAACTAGA-1_1	Ventral	Olfr1364	4.21916	0.481654
AGCATCACATCGCCTT-1_1	Cd36+ D.	Olfr815	-9.80393	1.3382
AGCATCACATTCCTAT-1_1	Dlg2+ V.	Olfr1349	-2.04134	2.21228
AGCATCATCAACCGAT-1_1	Dorsal	Olfr969	1.92091	-6.00436
AGCATCATCTCACCCA-1_1	Dlg2+ V.	Olfr1258	-1.76842	4.26603
AGCCAATCATGTGTCA-1_1	Calb2+ V.	Olfr1507	5.5684	0.676775
AGCCACGAGCACACAG-1_1	Ventral	Olfr1428	0.617992	1.52794
AGCCACGGTGATTCTG-1_1	Ventral	Olfr1183	1.85042	2.51855
AGCCACGTCCTCGATC-1_1	Ventral	Olfr1112	-1.09657	1.90645
AGCCAGCAGGTACAAT-1_1	Dorsal	Olfr963	2.15126	-3.2174
AGCCAGCGTCGATTAC-1_1	Ventral	Olfr1348	1.38237	2.54944
AGCCAGCGTGAATATG-1_1	Dorsal	Olfr689	-0.407692	-4.49367
AGCGATTAGCTCAGAG-1_1	Cd36+ V.	Olfr786	-8.95672	1.32795
AGCGATTCAAGGTCAG-1_1	Ventral	Olfr1192-ps1	1.60004	1.86824
AGCGATTGTGAAAGTT-1_1	Cd36+ D.	Olfr810	-10.007	1.76016
AGCGCCACAAGCAATA-1_1	Dorsal	Olfr766-ps1	-0.316558	-4.79476
AGCGCCACATGACTAC-1_1	Ventral	Olfr15	0.152292	3.402
AGCGCTGAGACGCCCT-1_1	Dlg2+ D.	Olfr65	-2.15066	-0.348674
AGCGCTGCATGTGGTT-1_1	Ventral	Olfr1368	3.83562	2.85282
AGCGCTGGTGAGATTA-1_1	Cd55+ V.	Olfr825	-4.57096	-2.27766
AGCGTATCAAGTGCTT-1_1	Calb2+ D.	Olfr99	2.52696	-5.41571
AGCGTATTCAGTCCGG-1_1	Dorsal	Olfr745	-0.434528	-3.0885
AGCGTATTCCTACTGC-1_1	Ventral	Olfr32	1.39763	1.44444
AGCTACACAAGCACAG-1_1	Calb2+ V.	Olfr1437	5.04025	-2.61579
AGCTACACAGTTGAAA-1_1	Dorsal	Olfr1406	1.93934	-2.43864
AGCTCAAAGACGAGCT-1_1	Dorsal	Taar2	-0.502518	-2.18045
AGCTCAAAGTCACTCA-1_1	Calb2+ D.	Olfr935	2.15308	-6.24539
AGCTCAACAGTTTGGT-1_1	Cd36+ V.	Olfr287	-7.79008	1.52203
AGCTTCCAGAATTGTG-1_1	Ventral	Olfr1484	1.67458	3.5252
AGCTTCCGTATGCAAA-1_1	Cd36+ V.	Olfr303	-8.40008	1.53127
AGGAAATAGCAGTAAT-1_1	Cd36+ V.	Olfr799	-8.97032	1.90819
AGGAAATAGTATGCAA-1_1	Dlg2+ V.	Olfr152	-2.2509	0.577107
AGGAAATCACTGAATC-1_1	Ventral	Olfr1220	0.0754404	2.13057
AGGAAATCAGCTGAGA-1_1	Dorsal	Olfr228	-0.0565262	-3.79315
AGGAATAAGATGTTGA-1_1	Dlg2+ V.	Olfr1326-ps1	-3.7748	2.63276
AGGAATACACGTCTCT-1_1	Dorsal	Olfr623	-1.05597	-4.13513
AGGAATAGTCTGTAAC-1_1	Ventral	Olfr984	0.641028	1.529
AGGAATATCACGTCCT-1_1	Dorsal	Olfr632	0.459052	-2.34146
AGGACGACAAACTCTG-1_1	Ventral	Olfr32	0.570869	-0.934134
AGGACGAGTAGATGTA-1_1	Ventral	Olfr239	-0.351443	0.0911561
AGGACGAGTTCGTGCG-1_1	Dlg2+ V.	Olfr168	-2.08076	3.17229
AGGACTTAGAACCGCA-1_1	Calb2+ V.	Olfr728	6.93355	-1.06429
AGGACTTCATGACTGT-1_1	Ventral	Olfr314	1.90292	2.32671
AGGACTTGTCACTCTC-1_1	Dorsal	Olfr1046	0.433158	-2.31824
AGGACTTTCTATTCGT-1_1	Dorsal	Olfr1361	1.11189	-3.80724
AGGAGGTAGCTCCATA-1_1	Ventral	Olfr1030	1.29801	1.07918
AGGAGGTAGCTTCATG-1_1	Dorsal	Olfr228	0.18225	-2.89838
AGGAGGTGTATGAGAT-1_1	Ventral	Olfr1183	1.63043	2.27053
AGGAGGTGTATGGGAC-1_1	Ventral	Olfr1222	-2.75539	3.57864
AGGATAAAGCCGAACA-1_1	Calb2+ D.	Olfr875	2.37498	-5.5745
AGGATAATCCGCATAA-1_1	Ventral	Olfr328	4.58438	1.85347
AGGATCTCAGAGCGTA-1_1	Calb2+ D.	Olfr411	2.85018	-5.77105
AGGATCTCAGGGATAC-1_1	Dorsal	Olfr976	-0.358059	-2.08873
AGGATCTTCATGCAGT-1_1	Dorsal	Olfr68	0.285768	-4.36241
AGGCCACGTCTCGACG-1_1	Dlg2+ V.	Olfr132	-2.30068	2.2166
AGGCCACGTTCAATCG-1_1	Ventral	Olfr1330	-3.61826	0.665701
AGGCCACGTTGGGCCT-1_1	Ventral	Olfr1418	1.68889	1.85742
AGGCTGCAGCCTGACC-1_1	Dlg2+ V.	Olfr48	-3.13072	3.38906
AGGCTGCAGCTGACAG-1_1	Cd36+ V.	Olfr791	-8.85944	2.36036
AGGCTGCAGGGACAGG-1_1	Dlg2+ V.	Olfr1107	-2.95877	3.15264
AGGCTGCCAAAGGTTA-1_1	Cd36+ V.	Olfr788	-7.36079	2.40822
AGGGAGTCAAGTATAG-1_1	Ventral	Olfr190	-0.0811116	3.17697
AGGGCCTCAAATGGCG-1_1	Cd36+ D.	Olfr553	-10.1256	2.916
AGGGCTCCATAGAAAC-1_1	Dorsal	Olfr609	0.311804	-2.94666
AGGGCTCGTCACTGAT-1_1	Ventral	Olfr1211	3.93835	2.00993
AGGGCTCGTCCTCAGG-1_1	Ventral	Olfr715b	-0.904443	1.3829
AGGGCTCGTTATAGCC-1_1	Cd36+ V.	Olfr1313	-9.01581	1.12204
AGGGTCCAGATGCTAA-1_1	Ventral	Olfr15	2.89483	2.74291
AGGGTCCGTATGTCAC-1_1	Calb2+ V.	Olfr1243	5.58322	-0.366691
AGGGTGATCTAGGAAA-1_1	Dorsal	Olfr638	-0.759278	-2.75506
AGGGTTTAGCAACAGC-1_1	Ventral	Olfr1487	1.67937	-1.15987
AGGGTTTGTTATCCAG-1_1	Cd36+ V.	Olfr771	-8.5866	1.59085
AGGTAGGCAAATGCGG-1_1	Ventral	Olfr1336	1.52976	2.71326
AGGTAGGGTACGATTC-1_1	Ventral	Olfr61	4.19542	2.7471
AGGTCATAGGACACTG-1_1	Calb2+ V.	Olfr55	5.3268	-1.45087
AGGTCATGTATCGCTA-1_1	Dorsal	Olfr611	-0.149811	-4.32454
AGGTCATGTGAGATCG-1_1	Dorsal	Olfr988	-0.98624	-3.76056
AGGTCATGTGCGTTTA-1_1	Ventral	Olfr1100	-3.68681	0.660485
AGGTCATTCATGTCAG-1_1	Calb2+ D.	Olfr677	2.98867	-5.20623
AGGTCTAAGCGCCCAT-1_1	Ventral	Olfr473	2.7402	1.19661
AGGTGTTCATCCGTTC-1_1	Dorsal	Olfr1157	-0.742632	-4.36342
AGGTGTTTCTGCGGAC-1_1	Ventral	Olfr1297	1.77787	-0.602749
AGGTTACGTCGATTTG-1_1	Ventral	Olfr1205	4.57411	1.7117
AGGTTACTCTGAGGTT-1_1	Ventral	Olfr222	-1.22723	1.38417
AGGTTACTCTGGACCG-1_1	Calb2+ D.	Olfr600	2.32843	-5.93991
AGTAACCCAAATGGAT-1_1	Dorsal	Olfr607	-1.11453	-4.22049
AGTAACCCACAACGCC-1_1	Ventral	Olfr1383	1.36745	0.29721
AGTAACCGTTACCTTT-1_1	Dlg2+ V.	Olfr1330	-3.30159	1.45848
AGTAACCTCTCAGGCG-1_1	Ventral	Olfr984	0.0363118	2.09588
AGTACCACACCTGAAT-1_1	Calb2+ V.	Olfr98	5.92078	-2.02008
AGTACCATCCTTCTTC-1_1	Dorsal	Olfr1408	1.08484	-4.15709
AGTACCATCGAAACAA-1_1	Ventral	Olfr775	-2.40712	2.34162
AGTACTGCATAATCGC-1_1	Ventral	Olfr1090	0.405979	1.30436
AGTACTGGTGCGTTTA-1_1	Dlg2+ D.	Olfr73	-1.15069	-2.61041
AGTAGCTAGAATTTGG-1_1	Cd55+ D.	Olfr592	-2.68456	-3.7507
AGTAGCTGTATGTCAC-1_1	Ventral	Gm13723	0.701736	2.0323
AGTAGCTTCGTCAAAC-1_1	Ventral	Olfr701	3.52928	0.747009
AGTCAACTCAAATAGG-1_1	Dorsal	Olfr1406	-0.393002	-3.47977
AGTCACAAGGATGTTA-1_1	Ventral	Olfr1178	5.35394	-0.0650102
AGTCACACAATACCCA-1_1	Dorsal	Olfr552	0.282789	-3.85465
AGTCATGGTCTTACAG-1_1	Ventral	Olfr15	1.48413	2.98497
AGTCATGTCGGACGTC-1_1	Ventral	Olfr220	3.0565	3.10401
AGTCATGTCTCCGCAT-1_1	Ventral	Olfr191	2.22803	3.01361
AGTCATGTCTGAGGCC-1_1	Dlg2+ V.	Olfr129	-3.70341	1.8853
AGTCTCCAGTACCCTA-1_1	Ventral	Olfr1291-ps1	4.38149	1.26804
AGTCTCCCAGTAGTGG-1_1	Dlg2+ D.	Taar9	-1.74054	-0.165378
AGTCTCCCATGGATCT-1_1	Calb2+ V.	Olfr55	5.69149	-2.26861
AGTGACTCAGGAATCG-1_1	Ventral	Olfr535	0.46185	2.93944
AGTGACTCATCATTTC-1_1	Dlg2+ D.	Olfr1036	-1.51723	-1.35639
AGTGACTCATGAATAG-1_1	Calb2+ V.	Olfr305	6.70198	-1.33699
AGTGACTGTTCAGTAC-1_1	Ventral	Olfr1395	3.10343	-1.51398
AGTGACTTCGCATTGA-1_1	Ventral	Olfr730	-0.80283	0.666142
AGTGATCCACTAGGCC-1_1	Calb2+ V.	Olfr1184	6.12155	-1.26201
AGTGATCCAGAGGAAA-1_1	Calb2+ V.	Olfr1252	6.2122	-2.15591
AGTGCCGCAAGATGGC-1_1	Dorsal	Olfr655	-0.0242396	-3.47629
AGTGCCGTCCGTATGA-1_1	Dorsal	Olfr591	-0.899358	-4.14026
AGTGTTGAGGTGGCTA-1_1	Dlg2+ D.	Olfr429	-2.71964	1.67634
AGTGTTGTCGCGATCG-1_1	Ventral	Olfr166	-1.17643	4.52783
AGTTAGCAGGCACAAC-1_1	Ventral	Olfr1336	2.14825	2.05849
AGTTAGCAGGCATCGA-1_1	Ventral	Olfr527	1.16773	4.41722
AGTTAGCCATGTGCCG-1_1	Ventral	Olfr1347	2.2495	3.03006
AGTTAGCCATGTTCGA-1_1	Ventral	Olfr130	-1.36978	2.20518
AGTTAGCTCCCGAGAC-1_1	Ventral	Olfr16	2.49721	-1.58102
AGTTCCCCACTATCCC-1_1	Calb2+ D.	Olfr884	2.39096	-5.80097
AGTTCCCGTATCATGC-1_1	Ventral	Olfr1264	3.83259	2.6539
AGTTCCCTCATGAGAA-1_1	Ventral	Olfr1494	-0.235463	-0.134531
AGTTCGAGTGAGAACC-1_1	Dorsal	Olfr376	1.4387	-1.66092
ATACCGAAGACAAGCC-1_1	Cd36+ V.	Olfr1251	-7.75665	2.23208
ATACCGACACGATTCA-1_1	Ventral	Olfr541	2.97162	2.87006
ATACCGATCCTGCCAT-1_1	Ventral	Olfr1349	2.26092	0.788986
ATACCTTAGCCATTGT-1_1	Dorsal	Olfr1156	0.681514	-2.47309
ATACCTTCATGCCGCA-1_1	Ventral	Olfr1195	2.0799	3.47774
ATACCTTTCTTGGTCC-1_1	Dorsal	Olfr609	0.37375	-3.72436
ATACTTCAGAATAGTC-1_1	Ventral	Olfr1297	1.23356	1.08645
ATACTTCAGCCTCTCT-1_1	Calb2+ D.	Olfr677	3.12741	-5.28599
ATACTTCCAATTGAAG-1_1	Dlg2+ V.	Olfr1532-ps1	-3.54744	2.32474
ATAGAGAAGATGCAGC-1_1	Ventral	Olfr722	-0.573752	3.11094
ATAGAGATCGAGCCAC-1_1	Calb2+ V.	Olfr1184	6.16145	-1.7616
ATAGGCTAGATCGACG-1_1	Ventral	Olfr1193	4.58166	1.07711
ATAGGCTTCGCGTCGA-1_1	Ventral	Olfr1364	4.55094	1.39708
ATATCCTCAAGCCCAC-1_1	Dlg2+ D.	Olfr566	-1.93968	-2.20773
ATCACAGAGACCCGCT-1_1	Ventral	Olfr524	-0.0563956	3.52826
ATCACAGAGTAAGGGA-1_1	Ventral	Olfr535	1.81732	2.73753
ATCACAGCACACAGAG-1_1	Ventral	Olfr845	1.72281	0.00167049
ATCACAGGTTGTCAGT-1_1	Calb2+ D.	Olfr1002	1.80046	-5.80269
ATCACGACACGTGAGA-1_1	Dorsal	Olfr963	0.4536	-4.66554
ATCACGACATTGAAAG-1_1	Ventral	Olfr222	-0.644406	0.853574
ATCACGATCGTGGCTG-1_1	Calb2+ D.	Olfr677	2.39187	-5.43335
ATCACTTGTTCGTAAC-1_1	Dlg2+ V.	Olfr518	-1.05811	-0.643456
ATCAGGTCAGAGTAAT-1_1	Ventral	Olfr1211	0.110917	2.3049
ATCAGGTGTCCGTTTC-1_1	Dlg2+ V.	Olfr524	-2.43738	2.34249
ATCATTCAGCAAATGT-1_1	Cd55+ V.	Olfr523	-4.0598	-2.20044
ATCATTCAGGCCTAAG-1_1	Ventral	Olfr1508	0.598655	3.64328
ATCATTCAGTTTCTTC-1_1	Dorsal	Olfr975	2.01522	-2.3731
ATCATTCTCGGACGTC-1_1	Cd55+ V.	Olfr825	-4.51275	-2.40827
ATCCACCGTGGAACAC-1_1	Ventral	Olfr715b	4.63901	1.55066
ATCCATTAGAGCTGAC-1_1	Calb2+ D.	Olfr69	3.27697	-4.45516
ATCCATTAGGTTTACC-1_1	Dorsal	Olfr1176	0.200162	-4.87646
ATCCATTAGTGAGTGC-1_1	Dorsal	Olfr969	-0.652098	-3.45443
ATCCATTCAAAGTGTA-1_1	Dorsal	Olfr490	0.929891	-3.27406
ATCCATTTCTTGGATG-1_1	Cd55+ V.	Olfr1378	-3.97104	-2.97595
ATCCCTGAGCAGGCTA-1_1	Calb2+ V.	Olfr728	7.11363	-0.94847
ATCCCTGAGCCTCCAG-1_1	Dorsal	Olfr609	0.814873	-3.35368
ATCCCTGAGTCTAGAA-1_1	Dlg2+ V.	Olfr129	-3.37155	1.59265
ATCCCTGTCGAAGAAT-1_1	Dorsal	Olfr146	1.69168	-3.06758
ATCCCTGTCGGTGTTA-1_1	Ventral	Olfr224	0.226855	1.55784
ATCCGTCAGATACATG-1_1	Ventral	Olfr325	0.146427	1.71363
ATCCGTCAGCTAGATA-1_1	Ventral	Olfr1226	5.65753	-0.234843
ATCCGTCTCAAGCGTT-1_1	Ventral	Olfr1426	1.0795	1.16706
ATCCTATAGAGGTTTA-1_1	Calb2+ D.	Olfr77	1.91977	-5.28249
ATCGATGCAATCTCGA-1_1	Dorsal	Olfr933	-0.219382	-2.49394
ATCGATGCATAATCGC-1_1	Calb2+ D.	Olfr875	3.13274	-4.9951
ATCGATGCATTCCTCG-1_1	Ventral	Olfr1508	0.820596	3.59796
ATCGATGGTACGAAAT-1_1	Calb2+ V.	Olfr1490	6.66176	-1.69567
ATCGATGGTACGAGCA-1_1	Dorsal	Olfr481	-1.49785	-1.99608
ATCGATGTCATTCCTA-1_1	Cd55+ V.	Olfr273	-4.45212	-2.66476
ATCGCCTAGGATTTCC-1_1	Cd36+ D.	Olfr622	-10.2647	1.35725
ATCGCCTCAAAGCTAA-1_1	Dorsal	Olfr689	-0.887476	-4.9758
ATCGCCTCATGATGCT-1_1	Ventral	Olfr994	3.39222	3.39768
ATCGCCTTCTCATTGT-1_1	Ventral	Olfr140	0.378884	2.89866
ATCGGATAGATCACCT-1_1	Ventral	Olfr314	3.30486	0.875774
ATCGGATGTGCGTTTA-1_1	Calb2+ D.	Olfr77	1.80613	-6.10643
ATCGGATGTGGTATGG-1_1	Dorsal	Olfr611	-0.205795	-3.68708
ATCGGCGGTTTCCATT-1_1	Dlg2+ V.	Olfr1326-ps1	-2.88981	3.56702
ATCGGCGTCAGCGGAA-1_1	Ventral	Olfr740	-0.181163	4.44671
ATCGGCGTCATAGACC-1_1	Ventral	Olfr1205	3.74587	1.2037
ATCGTAGAGTCCTGCG-1_1	Dorsal	Olfr322	0.0970859	-2.49755
ATCGTAGCAGCGTGAA-1_1	Dorsal	Olfr1037	-0.57602	-2.25683
ATCGTAGCAGGACGAT-1_1	Dlg2+ V.	Olfr1342	-1.75612	2.98371
ATCGTAGGTAATGCGG-1_1	Cd36+ D.	Olfr813	-10.2021	1.69558
ATCGTAGGTATGTGTC-1_1	Dlg2+ V.	Olfr1564	-2.0035	4.03836
ATCGTCCAGAATTCAG-1_1	Dorsal	Olfr1056	0.788798	-4.0997
ATCGTGAGTACAGCGA-1_1	Ventral	Olfr536	1.20339	4.3413
ATCGTGAGTACCTGTA-1_1	Dorsal	Olfr1513	-0.0215004	-3.11694
ATCGTGAGTCAAATCC-1_1	Ventral	Olfr1348	1.88322	2.62276
ATCGTGATCTAATTCC-1_1	Dlg2+ V.	Olfr9	-2.45251	0.929138
ATCTCTAAGCTTGTGT-1_1	Ventral	Olfr181	4.37701	1.90558
ATCTCTACAATTGCTG-1_1	Calb2+ D.	Olfr600	1.91064	-5.0829
ATCTCTAGTAGCGTCC-1_1	Ventral	Olfr1511	2.97662	-1.7108
ATCTCTAGTGGCAGAT-1_1	Cd36+ D.	Olfr601	-10.241	2.0627
ATCTCTATCAGCTAGT-1_1	Ventral	Olfr731	-3.67567	0.72847
ATCTCTATCATTACGG-1_1	Ventral	Olfr6	-0.51814	3.09555
ATCTCTATCTACGGGC-1_1	Cd55+ V.	Olfr107	-3.52741	-3.48994
ATCTTCACAGACACCC-1_1	Dorsal	Olfr73	0.994277	-2.87189
ATCTTCAGTGGAATGC-1_1	Calb2+ V.	Olfr31	5.02419	-0.601659
ATGAAAGAGAGATCGC-1_1	Dlg2+ V.	Olfr1283	-2.58404	3.83885
ATGAAAGCAATACGAA-1_1	Ventral	Olfr318	-0.711733	1.66939
ATGAAAGCACACCGCA-1_1	Ventral	Olfr1358	3.59556	-1.30456
ATGACCAAGTGTACAA-1_1	Dlg2+ V.	Olfr455	-2.272	3.03987
ATGACCACACCTGATA-1_1	Calb2+ D.	Olfr99	2.11362	-4.89776
ATGACCAGTACTCGCG-1_1	Dorsal	Olfr481	-1.27936	-2.10417
ATGAGGGGTCTTCTAT-1_1	Ventral	Olfr239	-1.57615	1.16828
ATGAGGGTCGGCTGGT-1_1	Ventral	Olfr1440	-0.777989	0.151313
ATGAGTCCATCTGGGC-1_1	Calb2+ D.	Olfr313	2.61278	-4.79736
ATGAGTCGTCTAATCG-1_1	Ventral	Olfr1494	3.33787	0.941305
ATGAGTCTCCTAGAGT-1_1	Ventral	Olfr1157	3.34072	-1.91984
ATGATCGCAGCTCTGG-1_1	Cd55+ V.	Olfr825	-4.28723	-2.78782
ATGCATGTCTTACACT-1_1	Cd36+ V.	Olfr811	-7.83104	1.61899
ATGCCTCCAAGTTCGT-1_1	Dlg2+ D.	Olfr518	-2.91697	1.17459
ATGCCTCCACAAATAG-1_1	Ventral	Olfr60	3.4269	3.48818
ATGCCTCCACAACATC-1_1	Dorsal	Olfr934	0.453474	-3.88681
ATGCCTCGTCACGACC-1_1	Dorsal	Olfr582	-0.590961	-5.08326
ATGCCTCTCGCCGAAC-1_1	Ventral	Olfr907	1.60047	2.93753
ATGCGATAGTTAGTAG-1_1	Ventral	Olfr15	3.33758	2.77734
ATGCGATTCTTGAGCA-1_1	Ventral	Olfr1226	2.18731	1.64836
ATGGAGGAGCGAACTG-1_1	Cd55+ V.	Olfr870	-3.63312	-2.90375
ATGGAGGAGGATATAC-1_1	Dorsal	Olfr1176	0.486935	-5.43785
ATGGAGGGTCCATCTC-1_1	Calb2+ V.	Olfr728	7.23819	-0.942288
ATGGAGGTCCTCGCAT-1_1	Ventral	Olfr1387	-0.944441	3.71131
ATGGATCCATAGCACT-1_1	Ventral	Olfr1260	-3.2906	-1.53551
ATGGATCGTGGCAACA-1_1	Cd36+ D.	Olfr815	-9.82384	1.40464
ATGGATCTCGGTTGTA-1_1	Ventral	Olfr1383	2.46176	1.53251
ATGGGAGCAACCTATG-1_1	Calb2+ V.	Olfr972	5.2564	-1.52501
ATGGGTTCAGTGTATC-1_1	Dlg2+ V.	Olfr775	-3.42894	2.36164
ATGGTTGAGGAGATAG-1_1	Dorsal	Olfr1056	0.230658	-3.11742
ATGGTTGTCGATACTG-1_1	Dlg2+ D.	Olfr617	-0.941322	-2.92496
ATGTCCCAGAACCGCA-1_1	Ventral	Olfr1416	-0.0635039	3.45126
ATGTCCCAGTTTGTCG-1_1	Ventral	Olfr1463	1.7051	4.44159
ATGTCCCGTGTGATGG-1_1	Dorsal	Olfr105-ps	0.5023	-3.49886
ATGTCTTCAACCGTAT-1_1	Cd55+ V.	Olfr523	-4.1326	-1.5424
ATGTCTTTCGTAGCCG-1_1	Cd55+ V.	Olfr394	-4.17528	-3.06649
ATTACCTAGATGAACT-1_1	Ventral	Olfr1234	0.216647	0.825541
ATTACCTAGCATCAGG-1_1	Dlg2+ V.	Olfr479	-3.8319	2.23417
ATTACCTCAGCGTATT-1_1	Ventral	Olfr1222	-1.02308	0.517955
ATTACCTCAGCTACCG-1_1	Ventral	Olfr125	4.43998	1.90477
ATTACCTGTTCCTACC-1_1	Calb2+ D.	Olfr1039	2.42917	-4.75429
ATTACCTTCACGGGAA-1_1	Cd55+ V.	Olfr827	-4.45589	-2.53231
ATTACCTTCATTGCCC-1_1	Ventral	Olfr1247	0.0845518	-0.112594
ATTACCTTCTATTCGT-1_1	Dlg2+ V.	Olfr212	-3.33563	2.94529
ATTACTCCACGGCCAT-1_1	Dlg2+ V.	Olfr63	-2.07163	2.35448
ATTACTCCAGGGCTTC-1_1	Dorsal	Olfr1377	-1.34632	-2.96062
ATTACTCTCACACGAT-1_1	Ventral	Olfr1364	1.31278	0.550361
ATTACTCTCACATTGG-1_1	Ventral	Olfr1322	2.03135	1.26401
ATTATCCCAGAAGTTA-1_1	Cd36+ V.	Olfr805	-8.43103	1.4917
ATTATCCGTCAAACGG-1_1	Dorsal	Olfr68	0.580461	-4.47692
ATTCACTAGGCGTCCT-1_1	Dlg2+ V.	Olfr263	-2.82037	2.83554
ATTCACTAGGGTTGCA-1_1	Dorsal	Olfr506	-0.770395	-3.61296
ATTCACTAGGTCGAGT-1_1	Dlg2+ D.	Olfr1037	-1.73017	-1.76102
ATTCACTGTCTGTAGT-1_1	Dlg2+ V.	Olfr1016	-2.37919	3.23509
ATTCACTGTGAATATG-1_1	Dlg2+ V.	Olfr749	-2.67506	0.560984
ATTCACTGTGCCGGTT-1_1	Calb2+ V.	Olfr728	7.19211	-1.21822
ATTCACTGTGGTAATA-1_1	Ventral	Olfr1415	0.0308342	4.13583
ATTCAGGAGCAAGCCA-1_1	Ventral	Olfr718-ps1	3.66425	1.21698
ATTCAGGCAGACTGCC-1_1	Dorsal	Taar2	-0.054371	-2.26382
ATTCAGGGTGTTCATG-1_1	Ventral	Olfr279	4.44384	0.558997
ATTCAGGGTTCCTTGC-1_1	Ventral	Olfr309	0.581859	4.39619
ATTCAGGTCAGCTGAT-1_1	Ventral	Olfr1118	4.98031	0.0988929
ATTCATCCAGTGACCC-1_1	Dlg2+ V.	Olfr1015	-1.22718	3.12611
ATTCATCTCTGGCTGG-1_1	Ventral	Olfr1564	0.711912	-0.427443
ATTCCATAGGTTAGTA-1_1	Dlg2+ V.	Olfr25	-2.23579	1.99482
ATTCCATGTCGTATGT-1_1	Calb2+ D.	Olfr139	2.32783	-4.90536
ATTCCATTCGCGCTGA-1_1	Dlg2+ D.	Olfr763	-1.46374	2.16419
ATTCCATTCTGGCCAG-1_1	Dlg2+ D.	Taar4	-2.04808	1.85532
ATTCCCGGTAGACGTG-1_1	Dlg2+ V.	Olfr1006	-2.27835	1.09505
ATTCCCGTCTCGTCAC-1_1	Calb2+ D.	Olfr957	2.83257	-4.51846
ATTCCTACACCCGTAG-1_1	Ventral	Olfr1264	0.964997	1.76311
ATTCCTAGTGTCTTCC-1_1	Ventral	Olfr24	4.61306	1.46675
ATTCCTAGTTTCACTT-1_1	Dorsal	Olfr1176	-0.317648	-4.07974
ATTCGTTAGTGACACG-1_1	Calb2+ V.	Olfr972	5.95152	-2.29928
ATTCGTTGTTAGCGGA-1_1	Cd55+ V.	Olfr1434	-4.59871	-1.97398
ATTCTACAGAGGTGCT-1_1	Calb2+ V.	Olfr55	5.86092	-2.22585
ATTCTACAGATGTTGA-1_1	Calb2+ D.	Olfr69	1.53591	-5.39099
ATTCTACCAACTCCAA-1_1	Dorsal	Olfr488	0.315447	-3.54413
ATTCTACCATAGATGA-1_1	Dorsal	Olfr228	-0.264694	-3.47371
ATTCTTGCACAAATGA-1_1	Ventral	Olfr558	1.83922	-1.54338
ATTCTTGCACATCCCT-1_1	Dlg2+ V.	Olfr1326-ps1	-3.51814	2.01207
ATTCTTGGTAGTTCCA-1_1	Cd55+ V.	Olfr1330	-3.01257	-2.63615
ATTGGGTCACTCCTTG-1_1	Dlg2+ V.	Olfr455	-2.74598	2.5418
ATTGGGTCAGGTCAGA-1_1	Cd55+ V.	Olfr867	-4.22819	-2.46675
ATTGGGTGTCTGTGCG-1_1	Ventral	Olfr140	-0.0135932	1.47502
ATTGTTCCATGTGCCG-1_1	Calb2+ V.	Olfr1110	5.74269	-0.693746
ATTGTTCGTGTTTCTT-1_1	Ventral	Olfr693	-0.496921	3.73005
ATTTACCAGCTTACGT-1_1	Dlg2+ V.	Olfr365	-3.3968	1.61523
ATTTACCAGGTTAAAC-1_1	Ventral	Olfr1416	0.15472	3.46868
ATTTACCAGTCCTGCG-1_1	Ventral	Olfr224	3.77302	0.959536
ATTTACCCAGAGGGTT-1_1	Cd36+ D.	Olfr798	-10.2978	2.26032
ATTTACCCATTGAGGG-1_1	Ventral	Olfr1404	2.83169	-1.98622
ATTTACCTCCCGAATA-1_1	Calb2+ V.	Olfr55	5.37829	-2.47093
ATTTCACAGTGAGTGC-1_1	Dorsal	Olfr237	1.82237	-5.18464
ATTTCACTCGTCAAAC-1_1	Ventral	Olfr1463	1.65772	3.55475
ATTTCTGTCAGACCGC-1_1	Calb2+ D.	Olfr1042	2.49554	-4.76923
ATTTCTGTCCCAGGAC-1_1	Dlg2+ D.	Olfr572	-0.704996	-2.16192
CAAAGAAAGCGGCTCT-1_1	Ventral	Olfr794	-0.106656	-0.366772
CAAAGAAAGCTTAGTC-1_1	Dorsal	Olfr1009	-1.28127	-2.24956
CAAAGAAGTGGTCTGC-1_1	Cd55+ V.	Olfr855	-4.26169	-2.36065
CAAAGAATCCTACTGC-1_1	Dorsal	Olfr1362	-1.33853	-3.52356
CAACAACGTTCCCAAA-1_1	Ventral	Olfr1264	-0.0914019	1.83277
CAACAGTAGAATCGTA-1_1	Calb2+ D.	Olfr1177-ps	2.003	-6.01684
CAACAGTCAACGATCT-1_1	Calb2+ V.	Olfr307	4.78742	-1.91654
CAACAGTCAAGGTCGA-1_1	Dorsal	Olfr1176	-0.0263994	-5.21473
CAACAGTCACTTCATT-1_1	Dorsal	Olfr566	0.783905	-2.85535
CAACAGTTCTGGCCGA-1_1	Cd55+ V.	Olfr523	-4.25159	-3.21547
CAACAGTTCTTGAGCA-1_1	Dorsal	Olfr1357	0.454475	-4.39589
CAACCAAAGCGAATGC-1_1	Ventral	Olfr1509	0.382615	4.42441
CAACCAAAGGTTACAA-1_1	Ventral	Olfr46	4.30087	1.88116
CAACCAACAGACATCT-1_1	Calb2+ V.	Olfr1243	5.99332	-0.97372
CAACCAACATGACTCA-1_1	Calb2+ V.	Olfr374	5.64074	-1.7148
CAACCTCCAGCGGTCT-1_1	Dlg2+ D.	Olfr617	-1.42428	-2.59398
CAACCTCCATTGGATC-1_1	Ventral	Olfr1359	-0.518517	1.97742
CAACGATCACCTTCGT-1_1	Dorsal	Olfr506	1.08126	-3.11289
CAACGATGTGTCCATA-1_1	Ventral	Olfr1420	-0.850922	2.71559
CAACGATTCAATCGGT-1_1	Calb2+ V.	Olfr1252	5.04883	-1.26529
CAACGATTCCTCTAAT-1_1	Ventral	Olfr976	2.93743	-1.81138
CAACGATTCTCCTGAC-1_1	Cd36+ V.	Olfr801	-8.59137	2.20293
CAACGGCAGAGCCTGA-1_1	Dorsal	Olfr62	-0.952944	-1.94747
CAACGGCAGCGCTGAA-1_1	Dorsal	Olfr683	-0.531769	-3.77812
CAACGGCAGTTCCGTA-1_1	Ventral	Olfr31	0.679646	-0.0416921
CAACGGCCATTGACAC-1_1	Ventral	Olfr943	0.888979	0.636723
CAACGGCGTGAAAGTT-1_1	Dorsal	Olfr1045	-1.20143	-1.99196
CAAGACTCAAGTGGCA-1_1	Calb2+ D.	Olfr313	2.9775	-5.6379
CAAGAGGCAGCCGGTT-1_1	Dlg2+ D.	Olfr599	-2.04791	-0.07474
CAAGCTAAGGGTGAGG-1_1	Calb2+ V.	Olfr1221	6.08984	-1.65771
CAAGCTAAGTCACTCA-1_1	Ventral	Olfr1195	1.04663	3.24975
CAAGCTACATCCTAAG-1_1	Ventral	Olfr220	-0.437102	4.32501
CAAGCTACATTGCTGA-1_1	Calb2+ V.	Olfr826	6.16064	-2.00017
CAAGGGAAGCACGGAT-1_1	Ventral	Olfr1247	-0.51652	0.902062
CAAGGGAAGCAGGCTA-1_1	Calb2+ V.	Olfr55	6.26177	-1.80478
CAAGGGAGTAGCGTTT-1_1	Calb2+ D.	Olfr441	3.02151	-5.60651
CAAGGGATCGGTGTTA-1_1	Ventral	Olfr1168	-1.01875	3.3064
CAATCGACATAACTCG-1_1	Dorsal	Olfr372	-0.0955365	-2.76667
CAATCGACATCGATAC-1_1	Calb2+ D.	Olfr596	2.62998	-4.18505
CAATCGAGTCGTACTA-1_1	Dlg2+ V.	Olfr1349	-2.59096	3.81356
CAATCGAGTTCCGCAG-1_1	Calb2+ D.	Olfr681	1.93057	-5.34888
CAATCGATCGCTTAAG-1_1	Dlg2+ V.	Olfr190	-2.93129	2.91334
CAATGACCACATCCCT-1_1	Ventral	Olfr1346	0.132256	3.72053
CAATGACTCTACGCAA-1_1	Ventral	Olfr166	-1.01148	4.22581
CAATTTCGTTGCTCAA-1_1	Calb2+ D.	Olfr1043	2.98409	-5.16773
CACAACAAGCCTTTGA-1_1	Ventral	Olfr166	-0.507361	4.77793
CACACAACATGACTAC-1_1	Ventral	Olfr720	0.551246	1.86063
CACAGATAGTCCTGCG-1_1	Dorsal	Olfr1406	-1.38309	-3.59448
CACAGATAGTTCCGTA-1_1	Ventral	Olfr1049	-0.730584	2.27282
CACAGATCATTGTAGC-1_1	Dorsal	Olfr351	1.59376	-2.56577
CACAGATGTCTATGAC-1_1	Ventral	Olfr5	1.35924	2.63676
CACAGATGTTGTACGT-1_1	Ventral	Olfr1206	1.77304	2.93577
CACAGATTCACATACG-1_1	Ventral	Olfr532	1.37463	3.19644
CACAGGCAGAGTGTGC-1_1	Dlg2+ D.	Olfr965	-2.1061	-0.291746
CACAGGCAGGAGTATT-1_1	Dlg2+ V.	Olfr1420	-3.06776	2.23245
CACAGGCCAAGTCCCG-1_1	Ventral	Olfr704	2.03193	1.32643
CACAGGCCACAGGATG-1_1	Dorsal	Olfr481	-0.864236	-3.32088
CACAGGCCACTTGGGC-1_1	Ventral	Olfr1509	1.07334	4.45935
CACAGGCGTTGCTCAA-1_1	Dorsal	Olfr228	-0.0825128	-3.30634
CACAGGCTCAAGCTGT-1_1	Ventral	Olfr60	0.660479	3.54871
CACATGAAGTGTACAA-1_1	Calb2+ V.	Olfr117	5.79497	-1.77162
CACATGACAAACTGCT-1_1	Ventral	Olfr308	3.03439	-0.319802
CACATGAGTAAGTTAG-1_1	Dorsal	Olfr1037	-0.792595	-2.25152
CACCAAAAGGTCTTTG-1_1	Ventral	Olfr31	2.77789	1.49096
CACCAAAAGTCTCTGA-1_1	Dlg2+ V.	Olfr1391	-2.56069	2.20072
CACCAAACAAAGGGTC-1_1	Calb2+ D.	Olfr681	2.09575	-6.19558
CACCGTTAGACCAGCA-1_1	Ventral	Olfr868	3.34088	1.94995
CACCGTTCACCAAATC-1_1	Ventral	Olfr1339	1.59777	-1.39359
CACCGTTGTCACAGAG-1_1	Dorsal	Olfr228	0.498554	-3.0525
CACCGTTTCCTAGCTC-1_1	Cd55+ D.	Olfr692	-2.56966	-4.54922
CACGGGTCAAAGCACG-1_1	Ventral	Olfr1277	0.998671	2.08414
CACGGGTGTAGCGTCC-1_1	Dlg2+ V.	Olfr332	-2.34042	2.17959
CACGGGTTCTATCGGA-1_1	Ventral	Olfr523	-0.327809	-0.0768568
CACGTGGGTGACACGA-1_1	Cd55+ V.	Olfr235	-3.37709	-2.65704
CACGTTCCACGGTGAA-1_1	Ventral	Olfr873	-1.106	1.24498
CACGTTCTCGTGCAGC-1_1	Cd55+ V.	Olfr1440	-4.32981	-2.06539
CACTAAGGTAAGATCA-1_1	Cd55+ V.	Olfr592	-3.30281	-3.63655
CACTGAAAGGAGGGTG-1_1	Cd55+ V.	Olfr48	-4.04832	-1.79985
CACTGAACACATGGTT-1_1	Ventral	Olfr190	2.61189	0.0488097
CACTGAAGTTTGATCG-1_1	Dlg2+ V.	Olfr414	-2.8541	3.0893
CACTGAATCACTTGTT-1_1	Ventral	Olfr373	4.18688	0.443176
CACTGGGTCGCGAAGA-1_1	Dorsal	Olfr478	-0.517152	-1.89163
CACTGGGTCTGCTTAT-1_1	Cd36+ V.	Olfr786	-9.16321	1.26956
CACTGTCAGCGGCTCT-1_1	Ventral	Olfr1354	2.52051	1.34741
CACTGTCTCGGCTGTG-1_1	Dlg2+ V.	Olfr1501	-2.64627	1.90541
CACTGTCTCTGAGAGG-1_1	Calb2+ D.	Olfr923	2.04589	-6.27817
CACTTCGTCCGTGACG-1_1	Dlg2+ D.	Olfr598	-2.30975	-1.19396
CAGAGCCGTCGAACAG-1_1	Cd55+ V.	Olfr295	-3.35396	-2.17272
CAGATACGTCACTCGG-1_1	Ventral	Olfr1260	-3.58957	-1.39352
CAGATACGTCCTTAAG-1_1	Ventral	Olfr479	-1.43015	0.722759
CAGATCAAGAGTGTGC-1_1	Dlg2+ V.	Olfr63	-3.42304	3.08305
CAGATCAAGCTTGTGT-1_1	Dlg2+ D.	Olfr620	-1.36631	-1.56334
CAGATCAAGGATTTCC-1_1	Cd55+ D.	Olfr522	-2.64272	-3.58191
CAGATCAGTATGATCC-1_1	Ventral	Olfr820	0.568507	2.04821
CAGATCATCATTTGCT-1_1	Dlg2+ D.	Olfr3	-1.76633	-1.1136
CAGATTGAGAACTTCC-1_1	Dlg2+ D.	Olfr924	-2.27796	-0.0213985
CAGATTGGTTGTGGAG-1_1	Dorsal	Gm10310	0.643154	-1.82344
CAGATTGTCCTTGGAA-1_1	Ventral	Olfr117	4.3414	1.47486
CAGCAATCAGGAGGAG-1_1	Cd36+ V.	Olfr791	-9.48594	1.806
CAGCAATCATCGTTCC-1_1	Calb2+ D.	Olfr611	2.52991	-5.09822
CAGCACGAGTCATAGA-1_1	Dlg2+ V.	Olfr1326-ps1	-3.64684	2.34573
CAGCACGCACAAATAG-1_1	Calb2+ D.	Olfr639	2.14708	-5.60466
CAGCACGCAGCAGACA-1_1	Dlg2+ D.	Olfr1104	-2.14664	-0.342269
CAGCAGCAGCTAGAGC-1_1	Dlg2+ V.	Olfr1222	-3.3416	1.63871
CAGCAGCAGTAGGGTC-1_1	Dorsal	Olfr653	-1.24984	-1.39008
CAGCAGCAGTGTGTTC-1_1	Ventral	Olfr11	4.60801	1.39771
CAGCAGCCACAATGCT-1_1	Ventral	Olfr935	3.72014	-0.971161
CAGCAGCCATTATGCG-1_1	Ventral	Olfr1099	3.16534	2.65148
CAGCAGCTCCTCACTG-1_1	Ventral	Olfr1211	3.83364	-0.521696
CAGCCAGCAAATTGCC-1_1	Ventral	Olfr924	1.68582	-1.0468
CAGCCAGCAACTCATG-1_1	Ventral	Olfr730	0.475527	0.0303444
CAGCCAGTCTTCTTCC-1_1	Ventral	Olfr820	3.47773	1.4018
CAGGCCAAGACCATGG-1_1	Ventral	Olfr281	3.1867	1.77774
CAGGCCAAGAGTACCG-1_1	Dorsal	Olfr521	-0.700205	-3.60321
CAGGCCAAGCCGAATG-1_1	Ventral	Olfr365	-1.6367	1.46495
CAGGCCACAAGGTTGG-1_1	Ventral	Olfr1232	4.42017	2.74217
CAGGGCTGTCGTGGAA-1_1	Ventral	Olfr1264	0.150535	1.66043
CAGGTATTCCAGTACA-1_1	Ventral	Olfr1310	3.44664	0.685211
CAGTTAGAGCGTTCAT-1_1	Dorsal	Olfr44	1.64149	-1.81521
CAGTTAGCACTCAAGT-1_1	Ventral	Olfr213	1.38597	1.43473
CAGTTCCGTCATCAGT-1_1	Dorsal	Olfr1171-ps1	-1.17699	-3.3433
CAGTTCCGTTCGAGCC-1_1	Dlg2+ D.	Olfr135	-2.17051	1.52653
CAGTTCCTCTCCGATC-1_1	Dlg2+ V.	Olfr308	-2.7194	2.07706
CATAAGCCATGGGCAA-1_1	Dorsal	Olfr566	0.12608	-3.46475
CATAAGCCATTAAGCC-1_1	Ventral	Olfr1463	1.50926	3.81555
CATACAGAGACGGATC-1_1	Dlg2+ V.	Olfr1115	-2.86354	2.74285
CATACAGTCGACACCG-1_1	Calb2+ D.	Olfr596	3.00382	-5.2664
CATACAGTCGTGTGAT-1_1	Dlg2+ V.	Olfr132	-2.12382	1.83464
CATACCCAGAGCCGTA-1_1	Ventral	Olfr32	4.31674	1.66983
CATACCCGTATAGGGC-1_1	Ventral	Olfr1256	4.07181	1.2393
CATACTTAGTGGTTAA-1_1	Ventral	Olfr201	2.82765	-1.16781
CATACTTGTGTTACAC-1_1	Ventral	Olfr1262	2.71328	0.503433
CATAGACGTGACAACG-1_1	Ventral	Olfr1226	0.515546	2.00151
CATCAAGGTCACCCTT-1_1	Calb2+ D.	Olfr957	2.18112	-6.20446
CATCCACAGCCGTCGT-1_1	Dlg2+ D.	Olfr569	-2.71602	0.221761
CATCCACAGCTTACGT-1_1	Dorsal	Olfr661	1.57033	-4.99748
CATCCACAGTTGGCTT-1_1	Dlg2+ V.	Olfr1217	-3.04466	2.87974
CATCCACCAACTGTGT-1_1	Dlg2+ D.	Olfr145	-1.031	-1.43441
CATCCACCAAGACCTT-1_1	Ventral	Olfr330	4.00789	0.856219
CATCCACTCGCGGTAC-1_1	Ventral	Olfr1347	1.55898	3.00034
CATCCCAAGCATCCCG-1_1	Calb2+ V.	Olfr1384	5.11712	-1.98972
CATCCCATCCATTGTT-1_1	Dlg2+ D.	Olfr653	-2.55738	-0.513424
CATCCCATCGATTTCT-1_1	Dlg2+ V.	Olfr992	-2.25748	0.449367
CATCGCTCACCATTCC-1_1	Cd55+ V.	Olfr870	-4.23241	-3.03678
CATCGCTCATCGGAAG-1_1	Ventral	Olfr1281	0.86838	4.37038
CATCGCTGTTATCCAG-1_1	Calb2+ V.	Olfr55	5.68735	-2.07698
CATCGCTTCCAAGCAT-1_1	Ventral	Olfr1326-ps1	-1.16246	2.13761
CATCGGGAGTATGATG-1_1	Ventral	Olfr509	-0.143606	-0.0241849
CATCGGGGTCTGCGCA-1_1	Calb2+ D.	Olfr231	2.22299	-4.67871
CATCGTCGTTGCTCGG-1_1	Dorsal	Olfr692	-1.56055	-3.96126
CATCGTCTCCCAGGAC-1_1	Ventral	Olfr987	2.91695	-1.78318
CATGAGTAGCATGCGA-1_1	Cd55+ V.	Olfr855	-3.65668	-2.07419
CATGCAAAGATGACCG-1_1	Ventral	Olfr701	1.3695	1.4922
CATGCAAGTTTCCATT-1_1	Dorsal	Olfr1174	-0.814663	-2.39064
CATGCAATCCGCGAGT-1_1	Dlg2+ V.	Olfr715	-2.88743	1.73382
CATGCAATCTCGCTTG-1_1	Ventral	Olfr1364	-0.674757	3.08841
CATGCGGAGATGAACT-1_1	Ventral	Olfr531	3.93144	0.894812
CATGCGGAGCAGTAAT-1_1	Ventral	Olfr131	-0.586503	0.405868
CATGCGGAGCTCACTA-1_1	Ventral	Olfr1226	1.35623	2.37788
CATGCGGCACACCGAC-1_1	Dorsal	Olfr1056	-1.0685	-3.57803
CATGCGGGTACGATGG-1_1	Dorsal	Olfr105-ps	-0.277609	-2.46603
CATGCGGGTCACAGTT-1_1	Ventral	Olfr16	-0.414752	-0.671812
CATGCTCGTTGTGTTG-1_1	Calb2+ D.	Gm10310	2.30589	-5.52474
CATGGATAGCAATAGT-1_1	Dlg2+ V.	Olfr1216	-2.2123	4.02552
CATGGATAGGATACAT-1_1	Dlg2+ D.	Olfr676	-1.64881	-1.40787
CATGGATAGTAGTCTC-1_1	Cd36+ V.	Olfr776	-8.14218	2.21323
CATGGATCATACACCA-1_1	Ventral	Olfr466	3.66916	2.63026
CATTCATTCTCAAAGC-1_1	Ventral	Olfr1426	-0.348691	1.37409
CATTCCGCAAGCACAG-1_1	Dlg2+ V.	Olfr1000	-3.36427	1.49909
CATTCCGGTTCGGTAT-1_1	Dlg2+ V.	Olfr132	-2.95591	2.61278
CATTCCGTCTTCGGAA-1_1	Cd55+ D.	Olfr692	-2.67059	-4.5142
CATTCTACAGCGCTTG-1_1	Dlg2+ V.	Olfr1018	-3.36533	2.68045
CATTCTAGTCAGACGA-1_1	Ventral	Olfr392	1.44619	0.47787
CATTCTAGTCCAGAAG-1_1	Dlg2+ V.	Olfr457	-3.44774	1.86148
CATTGAGAGGGACAGG-1_1	Dorsal	Olfr506	0.0475514	-3.7909
CATTGAGTCGAAGCAG-1_1	Cd55+ V.	Olfr50	-3.31603	-3.67314
CATTGAGTCTAAGGAA-1_1	Ventral	Olfr1495	3.03309	1.68458
CATTGCCAGGGTATAT-1_1	Dlg2+ V.	Olfr1341	-2.10678	2.053
CATTGCCGTTGCCAAT-1_1	Calb2+ D.	Olfr1046	3.11308	-5.36017
CATTGTTAGTATGGCG-1_1	Dlg2+ D.	Olfr52	-2.21556	-0.995912
CATTGTTTCCAAGAGG-1_1	Dlg2+ V.	Olfr1217	-2.38187	1.81805
CCAAGCGAGAATCGCG-1_1	Ventral	Olfr31	1.71992	0.548042
CCAAGCGAGTCGAAAT-1_1	Calb2+ V.	Olfr539	6.00811	-1.84051
CCAAGCGGTAGGTACG-1_1	Ventral	Olfr1418	0.357397	0.843597
CCAATGACATTAGGCT-1_1	Ventral	Olfr1260	1.59284	1.77341
CCAATGATCACTGGTA-1_1	Dorsal	Olfr1510	-1.64611	-3.00522
CCAATGATCTACTTCA-1_1	Ventral	Olfr171	0.464839	3.60555
CCAATGATCTTGAACG-1_1	Ventral	Olfr907	0.0432133	4.47758
CCAATTTCAAAGTGTA-1_1	Dlg2+ D.	Olfr1111	-2.7273	0.272077
CCAATTTCATCATGAC-1_1	Dorsal	Olfr566	0.680243	-3.25231
CCAATTTGTTAACCTG-1_1	Dorsal	Olfr1157	-1.43606	-3.50115
CCAATTTTCGCACTCT-1_1	Cd36+ V.	Olfr776	-9.26437	0.83658
CCAATTTTCGGTAGAG-1_1	Dorsal	Olfr1467	0.904816	-3.33028
CCAATTTTCTAGAACC-1_1	Calb2+ V.	Olfr868	5.23809	-1.71125
CCACAAAAGCAAGCCA-1_1	Ventral	Olfr1495	-1.11644	-2.60187
CCACAAAAGGGAGTTC-1_1	Ventral	Olfr309	2.6213	4.31338
CCACAAACAATGTTGC-1_1	Dorsal	Olfr655	-1.06729	-5.05603
CCACAAACACTCCTGT-1_1	Ventral	Olfr457	3.6845	1.63511
CCACAAACAGGAGACT-1_1	Ventral	Olfr201	0.67762	1.43719
CCACACTGTTTAAGGA-1_1	Dorsal	Olfr237	1.4275	-4.80401
CCACCATAGCTGGCTC-1_1	Ventral	Olfr1359	1.94229	1.68488
CCACGAGCACTGAGTT-1_1	Cd36+ V.	Olfr802	-7.73762	2.06136
CCACGAGCAGCAGTCC-1_1	Ventral	Olfr729	0.447102	4.67446
CCACGAGTCCTATTGT-1_1	Dlg2+ V.	Olfr1016	-1.2422	3.05559
CCACGAGTCGCCATAA-1_1	Ventral	Olfr30	2.86798	-1.40054
CCACGTTCACTATCCC-1_1	Ventral	Olfr465-ps1	1.93186	0.184429
CCACGTTCATACTTTC-1_1	Dorsal	Olfr623	0.855687	-4.32017
CCACGTTGTTGTCATG-1_1	Ventral	Olfr286	4.67765	2.27348
CCACGTTTCCGGACGT-1_1	Calb2+ V.	Olfr1	5.38004	-2.06434
CCACTTGCACATTACG-1_1	Ventral	Olfr723	-1.00532	3.54644
CCACTTGTCCAACCAA-1_1	Calb2+ D.	Olfr1491	3.19627	-3.53616
CCACTTGTCTGTGCTC-1_1	Ventral	Olfr15	0.557197	3.45127
CCATAAGCATGCCGCA-1_1	Calb2+ V.	Olfr868	5.23838	-1.9887
CCATAAGGTCACTCGG-1_1	Ventral	Olfr295	-3.28994	-2.47664
CCATAAGGTGTCATCA-1_1	Ventral	Olfr166	-0.951871	4.54915
CCATCACAGATAGTGT-1_1	Ventral	Olfr1368	-3.34248	0.861227
CCATCACAGTGAGTGC-1_1	Dorsal	Olfr434	-0.579248	-1.84295
CCATCACAGTGCGACA-1_1	Ventral	Olfr699	-1.23883	2.1519
CCATCACCAGCTTTCC-1_1	Ventral	Olfr1297	1.70672	-0.541347
CCATCACGTAAGTTGA-1_1	Dorsal	Olfr518	-0.991157	-1.23993
CCCAACTCAGAACCGA-1_1	Dorsal	Olfr904	1.05298	-2.66545
CCCAACTGTAGGAGTC-1_1	Ventral	Olfr1124	1.92226	0.384322
CCCAACTTCAAGTTGC-1_1	Calb2+ D.	Olfr411	2.30804	-4.88116
CCCAACTTCATTGCCC-1_1	Ventral	Olfr536	1.64816	3.96666
CCCATTGCAATCCTTT-1_1	Ventral	Olfr1206	1.67294	3.61199
CCCATTGCATAGAGGC-1_1	Ventral	Olfr1250	2.63807	-0.490646
CCCATTGGTCACTACA-1_1	Cd36+ V.	Olfr805	-8.01874	1.61067
CCCATTGTCTGGCCTT-1_1	Ventral	Olfr1222	-1.28436	0.958063
CCCGAAGAGAAACTAC-1_1	Ventral	Olfr31	1.35991	0.447976
CCCGAAGAGATTCGAA-1_1	Ventral	Olfr466	2.3036	2.65081
CCCGAAGGTCCGGACT-1_1	Ventral	Olfr1359	0.89214	1.83439
CCCGGAAAGTAATACG-1_1	Dlg2+ V.	Olfr720	-3.62573	2.63488
CCCGGAATCGTACCTC-1_1	Ventral	Olfr1239	-2.73887	1.84869
CCCTAACGTTGTGTAC-1_1	Cd55+ V.	Olfr867	-4.57169	-1.83286
CCCTCTCGTAACACGG-1_1	Calb2+ V.	Olfr1252	4.54887	-0.921482
CCCTGATAGCGACTGA-1_1	Calb2+ D.	Olfr1042	2.71802	-5.39597
CCCTGATTCCGCAACG-1_1	Dlg2+ V.	Olfr1396	-3.3851	2.09394
CCCTTAGGTAACACGG-1_1	Cd36+ V.	Olfr1309	-8.79928	1.29977
CCCTTAGGTTGGAGGT-1_1	Ventral	Olfr286	4.72469	1.95553
CCCTTAGTCCTCAGAA-1_1	Dorsal	Olfr594	-0.836849	-3.5935
CCCTTAGTCTCACGAA-1_1	Dlg2+ V.	Olfr366	-2.84443	3.69469
CCGAACGCACGCTGTG-1_1	Ventral	Olfr1116	-0.208685	0.525986
CCGAACGCACGGTGTC-1_1	Ventral	Olfr117	4.18302	0.822107
CCGAACGGTGGCTTGC-1_1	Dlg2+ D.	Olfr718-ps1	-2.64139	0.554822
CCGAACGGTTTGGGAG-1_1	Calb2+ D.	Olfr923	2.29484	-5.54758
CCGATCTAGCGCGTTC-1_1	Cd36+ D.	Olfr666	-10.153	2.87093
CCGATCTTCAGACCCG-1_1	Ventral	Olfr1323	4.63456	1.72555
CCGATCTTCGGCAGTC-1_1	Ventral	Olfr342	1.70269	1.90989
CCGATGGAGCTAAACA-1_1	Cd36+ D.	Olfr665	-10.1633	2.15408
CCGATGGAGGTGTGAC-1_1	Calb2+ V.	Olfr1226	5.42816	-0.923284
CCGATGGGTCACGTGC-1_1	Ventral	Olfr1180	1.92673	1.43333
CCGATGGTCCAACCGG-1_1	Ventral	Olfr1177-ps	0.720368	-2.12655
CCGCAAGGTAGTCTGT-1_1	Dorsal	Olfr571	-0.732526	-3.34674
CCGCAAGGTTGCAACT-1_1	Dorsal	Olfr976	0.802456	-1.96813
CCGCAAGTCCGTAGGC-1_1	Cd36+ V.	Olfr788	-7.44014	1.79691
CCGGACAAGTTAGTGA-1_1	Ventral	Olfr533	0.726483	3.2222
CCGGACACACTGTGTA-1_1	Ventral	Olfr869	1.54644	0.635676
CCGGACACAGGATGAC-1_1	Ventral	Olfr1330	-1.48341	1.5159
CCGGACAGTAGGGAGG-1_1	Ventral	Olfr1247	-0.858726	0.437326
CCGGACAGTGCCCTTT-1_1	Dlg2+ D.	Olfr635	-1.77033	-1.20648
CCGGACAGTGCGAACA-1_1	Ventral	Olfr32	4.07594	1.56522
CCGGACATCAGCGTCG-1_1	Ventral	Olfr1350	-0.176898	0.00412143
CCGGACATCAGTGATC-1_1	Ventral	Olfr291	4.61402	0.825549
CCGGGTAAGAGCATAT-1_1	Dorsal	Olfr1162	-0.197266	-3.71477
CCGGGTAAGATGCTTC-1_1	Cd36+ V.	Olfr1278	-8.48582	0.885697
CCGGGTACACATCCCT-1_1	Ventral	Olfr1056	2.7659	-1.57109
CCGGGTACACGTATAC-1_1	Cd36+ D.	Olfr553	-10.2565	2.82996
CCGGGTAGTCATCTAG-1_1	Ventral	Olfr76	-1.77357	1.62865
CCGGGTAGTGTGCCTG-1_1	Ventral	Olfr138	0.560486	1.54563
CCGGTAGGTTCGTGCG-1_1	Dorsal	Olfr918	-0.855327	-3.09508
CCGGTGACAACCACAT-1_1	Ventral	Olfr1247	-1.15227	1.34046
CCGGTGAGTCTAGATC-1_1	Ventral	Olfr1281	4.46126	2.6597
CCGTAGGAGGCTCACC-1_1	Ventral	Olfr1297	4.92078	-0.639089
CCGTAGGCACCCTTAC-1_1	Ventral	Olfr15	2.71062	2.70559
CCGTAGGGTTGCATCA-1_1	Cd55+ V.	Olfr825	-3.79314	-3.28622
CCGTAGGTCATTGGTG-1_1	Dorsal	Olfr24	-1.35359	-3.8096
CCGTAGGTCGTTCTCG-1_1	Ventral	Olfr533	3.03164	3.38487
CCGTAGGTCTTGCAGA-1_1	Cd36+ D.	Olfr553	-10.1646	2.81612
CCGTGAGCAGCATGCC-1_1	Ventral	Olfr239	-1.59274	1.49839
CCGTGAGTCTGATTCT-1_1	Calb2+ D.	Olfr596	2.22878	-6.01112
CCGTTCAAGACGGTCA-1_1	Ventral	Olfr224	5.38006	-0.333187
CCGTTCAAGCCTGCCA-1_1	Calb2+ D.	Olfr847	2.2517	-5.19993
CCGTTCACATCGAGCC-1_1	Ventral	Olfr1143	1.57012	0.238343
CCGTTCATCAAGCTGT-1_1	Ventral	Olfr731	-3.94693	0.393838
CCGTTCATCCGTGGTG-1_1	Cd36+ V.	Olfr1307	-9.11607	2.14482
CCTAACCAGTAGATCA-1_1	Ventral	Olfr683	3.36445	-1.79707
CCTAACCGTAACAGTA-1_1	Cd55+ V.	Olfr1440	-4.45449	-2.56065
CCTAAGAAGCGTCAAG-1_1	Dlg2+ D.	Olfr3	-2.29027	-0.90711
CCTAAGAAGCTCTTCC-1_1	Ventral	Olfr536	0.922599	4.26262
CCTAAGATCCAATCTT-1_1	Ventral	Olfr1260	0.332042	2.24144
CCTACGTAGCGACATG-1_1	Ventral	Olfr1301	1.53782	3.00862
CCTACGTGTATTGACC-1_1	Dlg2+ V.	Olfr1012	-2.23744	0.602935
CCTATCGGTAACGATA-1_1	Ventral	Olfr1336	1.76991	2.45992
CCTATCGGTGGACAGT-1_1	Dorsal	Olfr102	-0.52018	-2.07108
CCTCAACAGGACCCAA-1_1	Cd55+ V.	Olfr1440	-4.05404	-3.41432
CCTCAACCACAAGCAG-1_1	Dorsal	Olfr683	0.247701	-4.05648
CCTCAACCACGCAAAG-1_1	Dlg2+ V.	Olfr56	-1.9949	2.77788
CCTCAACTCTACGCGG-1_1	Ventral	Olfr314	2.55174	0.860058
CCTCACACATATTCGG-1_1	Cd55+ V.	Olfr279	-3.56805	-2.46618
CCTCACAGTAACGTTC-1_1	Calb2+ D.	Olfr1046	1.61451	-4.19042
CCTCACAGTCGCTTGG-1_1	Dorsal	Olfr106-ps	-1.51125	-3.74052
CCTCAGTAGAGCTGAC-1_1	Ventral	Olfr281	1.71764	1.90913
CCTCAGTAGCTCTATG-1_1	Ventral	Olfr1352	-0.328091	4.22358
CCTCAGTCACACGTGC-1_1	Cd36+ V.	Olfr214	-8.98294	1.67958
CCTCAGTCAGAAATCA-1_1	Calb2+ V.	Olfr1491	5.87837	-1.95601
CCTCAGTGTAGTATAG-1_1	Ventral	Olfr1414	-0.101049	4.1104
CCTCAGTTCGCCACTT-1_1	Ventral	Olfr1239	1.0163	-0.714656
CCTCATGAGCCAAGGT-1_1	Cd55+ V.	Olfr1438-ps1	-4.08621	-3.12407
CCTCATGCACATAACC-1_1	Ventral	Olfr140	4.05558	3.08052
CCTCATGGTACTGGGA-1_1	Ventral	Olfr11	0.597441	1.11151
CCTCCAAAGCTATCCA-1_1	Cd55+ V.	Olfr794	-3.56137	-3.37962
CCTCCAACAGAGTGTG-1_1	Ventral	Olfr1195	1.07131	3.63575
CCTCCAAGTGTGAGCA-1_1	Calb2+ V.	Olfr728	7.14889	-0.868274
CCTCCAATCCGTCCTA-1_1	Ventral	Olfr124	2.56975	2.60077
CCTCCAATCTTAGTTC-1_1	Ventral	Olfr695	2.99276	-0.975539
CCTCCTCAGCAGGTCA-1_1	Dlg2+ V.	Olfr164	-1.95364	2.00892
CCTCCTCAGTTACTCG-1_1	Ventral	Olfr325	-0.0759221	0.268608
CCTCCTCTCCCTGGTT-1_1	Dorsal	Olfr418	1.10345	-3.30233
CCTCCTCTCGTTATCT-1_1	Dorsal	Olfr1176	2.33567	-4.32461
CCTCTAGCATGGGCAA-1_1	Calb2+ D.	Olfr930	1.90987	-5.47265
CCTCTAGTCGAAGAAT-1_1	Ventral	Olfr741	0.617162	4.46546
CCTCTCCCATCTGTTT-1_1	Dorsal	Olfr934	1.96586	-2.8019
CCTCTCCGTCAAAGTA-1_1	Dorsal	Olfr1143	1.43148	-1.47821
CCTGCATCAGAGGTTG-1_1	Ventral	Olfr1336	1.04428	2.45497
CCTGCATCATCAGCGC-1_1	Dorsal	Olfr672	0.781018	-4.38288
CCTGCATGTGAGTCAG-1_1	Ventral	Olfr1461	-0.782407	2.51669
CCTGCATTCACTCACC-1_1	Ventral	Olfr1509	0.156608	4.06087
CCTGTTGAGAAGCGAA-1_1	Dorsal	Gm10310	1.18404	-3.47437
CCTGTTGAGCGTATAA-1_1	Ventral	Olfr455	0.299031	2.52165
CCTGTTGCAGGGTCTC-1_1	Cd55+ V.	Olfr523	-4.27104	-2.9446
CCTTCAGAGTAGGGTC-1_1	Dorsal	Olfr764-ps1	-1.91374	-4.02886
CCTTCAGGTGTAAACA-1_1	Dlg2+ V.	Olfr1564	-2.4791	2.40215
CCTTGTGCAAGACCTT-1_1	Ventral	Olfr186	2.11809	0.266063
CCTTTGGAGTAACCTC-1_1	Ventral	Olfr1555-ps1	4.1472	1.27568
CCTTTGGAGTGACACG-1_1	Ventral	Olfr239	0.249924	-0.148408
CCTTTGGAGTGGATAT-1_1	Dlg2+ V.	Olfr1420	-3.09101	2.45787
CCTTTGGGTGGTACAG-1_1	Cd36+ D.	Olfr815	-10.4828	1.734
CGAAGTTAGATAGTCA-1_1	Dorsal	Olfr655	-1.35451	-3.70441
CGAAGTTGTGGGTTGA-1_1	Ventral	Olfr987	-1.19111	1.07184
CGAAGTTGTTGGGACA-1_1	Dorsal	Olfr766-ps1	1.20093	-2.46091
CGAATTGTCCAAGGGA-1_1	Ventral	Olfr1195	1.82638	3.39197
CGACAGCCATAATCCG-1_1	Calb2+ V.	Olfr1507	6.02429	0.138282
CGAGAAGAGTACAGCG-1_1	Dlg2+ D.	Olfr419	-1.55473	-2.19671
CGAGAAGGTTTCCATT-1_1	Dlg2+ D.	Olfr419	-1.44946	-2.66079
CGAGGAAAGAGGCGGA-1_1	Dorsal	Olfr228	0.92864	-3.02458
CGAGGAAAGATTGTGA-1_1	Ventral	Olfr523	4.45218	0.666293
CGAGGAAAGCACTCAT-1_1	Ventral	Olfr1197	0.165964	1.3854
CGAGGAACAGAAATCA-1_1	Dlg2+ V.	Olfr524	-2.57769	3.92408
CGAGGAATCACCACAA-1_1	Dlg2+ V.	Olfr290	-1.57859	2.84246
CGAGGCTCATACACCA-1_1	Calb2+ V.	Olfr55	5.6259	-1.69872
CGAGGCTGTCTTGCTC-1_1	Ventral	Olfr1301	1.75642	3.87804
CGAGTGCAGATTTGCC-1_1	Ventral	Olfr1234	0.473546	1.15693
CGAGTGCAGGTATCTC-1_1	Dlg2+ V.	Olfr56	-2.59159	2.65439
CGAGTGCCAAATGATG-1_1	Cd36+ V.	Olfr1309	-8.8024	1.4196
CGAGTGCCAACTGCCG-1_1	Ventral	Gm13723	3.63664	-0.972345
CGAGTGCTCTGTCAGA-1_1	Dorsal	Olfr1026	2.15995	-3.20758
CGAGTTAGTAACATGA-1_1	Dorsal	Olfr681	-0.757765	-5.12537
CGAGTTAGTGACACAG-1_1	Dlg2+ V.	Olfr787	-6.73232	2.17211
CGAGTTAGTGACACGA-1_1	Dorsal	Olfr975	-0.051038	-2.34007
CGAGTTATCACCGACG-1_1	Ventral	Olfr1262	4.15627	3.21291
CGAGTTATCCAACACA-1_1	Ventral	Olfr462	1.24638	0.738249
CGATCGGAGTAAGGGA-1_1	Dorsal	Olfr143	0.00318388	-3.50937
CGATCGGGTTGGAGAC-1_1	Dorsal	Olfr30	-0.790678	-3.10532
CGATGCGGTGTCATGT-1_1	Ventral	Olfr15	-0.136449	4.10376
CGATGGCAGCGCCTTG-1_1	Dlg2+ D.	Olfr1358	-1.5507	-2.13755
CGATGGCCACTAGGTT-1_1	Calb2+ V.	Olfr1118	5.93214	-1.64965
CGCAGGTAGCTATCCA-1_1	Ventral	Olfr224	3.50789	-0.191811
CGCAGGTAGTCGCCCA-1_1	Ventral	Olfr194	1.3269	-0.477166
CGCAGGTAGTTGAAAC-1_1	Ventral	Olfr671	4.29221	1.71612
CGCAGGTCAAAGGTTA-1_1	Dlg2+ V.	Olfr132	-2.85497	2.64536
CGCAGGTCAGGTATGG-1_1	Cd36+ V.	Olfr804	-8.78802	2.16372
CGCATAAAGAGAGTTT-1_1	Dlg2+ D.	Olfr368	-2.19822	0.0675637
CGCATGGAGGCATTTC-1_1	Ventral	Olfr1239	1.08857	1.12671
CGCATGGAGGGTGAGG-1_1	Ventral	Olfr1509	1.11402	4.40682
CGCATGGCAATAGGAT-1_1	Dorsal	Olfr690	0.360288	-1.87809
CGCCAGAAGCTGAGCA-1_1	Cd55+ D.	Olfr584	-1.99695	-4.31199
CGCCAGATCAGCTTCC-1_1	Ventral	Olfr167	3.39422	2.74076
CGCCAGATCCGCCTAT-1_1	Cd36+ D.	Olfr808	-10.2076	1.627
CGCCATTAGTCATCGT-1_1	Ventral	Olfr527	0.791407	4.51821
CGCCATTGTTCGGACC-1_1	Cd36+ D.	Olfr812	-10.1393	1.68678
CGCCATTTCCAATCCC-1_1	Ventral	Olfr1274	2.27254	-0.345744
CGCGTGAAGAAGATCT-1_1	Cd55+ D.	Olfr358	-3.21246	-3.34216
CGCGTGATCATCGTAG-1_1	Ventral	Olfr1228	4.36013	2.30523
CGGAACCAGGTAGTCG-1_1	Dlg2+ V.	Olfr17	-3.51198	2.2339
CGGAACCAGTCATGGG-1_1	Cd36+ D.	Olfr678	-10.2395	2.04156
CGGAACCCAACGTATC-1_1	Cd55+ V.	Olfr835	-4.54626	-2.38417
CGGAACCGTGTTCGAT-1_1	Cd36+ V.	Olfr303	-8.60216	2.07055
CGGAACCTCTCGTGAA-1_1	Ventral	Olfr1368	-0.550363	1.42552
CGGAATTAGTCCCGAC-1_1	Calb2+ D.	Olfr444	2.80111	-4.04381
CGGAATTAGTTAACAG-1_1	Cd55+ V.	Olfr827	-4.39222	-1.91618
CGGAATTCAGAGTTGG-1_1	Dlg2+ V.	Olfr824	4.30394	2.90611
CGGAATTTCCAACACA-1_1	Dlg2+ V.	Olfr398	-2.6745	2.7583
CGGACACCACAACCGC-1_1	Dlg2+ D.	Olfr376	0.221941	-1.44383
CGGACACCATAGGCGA-1_1	Ventral	Olfr1426	3.9905	1.7875
CGGACACGTGCAAGAC-1_1	Ventral	Taar6	0.94192	3.18568
CGGAGAATCGCCACTT-1_1	Dorsal	Olfr1056	-0.506826	-3.85774
CGGCAGTGTCATCCCT-1_1	Calb2+ V.	Olfr392	6.42406	-1.71679
CGGCAGTTCTAGAACC-1_1	Ventral	Gm13723	3.1288	-1.00395
CGGCAGTTCTCTGCCA-1_1	Dorsal	Olfr610	1.97271	-2.39348
CGGGACTCAATCGCAT-1_1	Ventral	Olfr94	2.0091	3.6851
CGGGACTGTCTGATAC-1_1	Calb2+ D.	Olfr16	2.17773	-5.6799
CGGGACTTCCCGAACG-1_1	Ventral	Olfr741	0.635119	4.49934
CGGGCATGTAACTGCT-1_1	Ventral	Olfr1097	4.18723	1.34467
CGGGCATTCGACGAGA-1_1	Ventral	Olfr469	3.30121	1.4151
CGGGCATTCTATTCGT-1_1	Dlg2+ V.	Olfr920	-1.94232	2.05247
CGGGCATTCTTGGAAC-1_1	Dlg2+ D.	Olfr1406	-1.61677	-1.62578
CGGGTCACAACAGAGC-1_1	Calb2+ D.	Olfr19	2.18394	-5.71509
CGGGTCATCCATTCGC-1_1	Ventral	Olfr368	0.0872102	-1.3736
CGGGTGTAGGGTGAGG-1_1	Ventral	Olfr1118	-0.583794	0.997481
CGGGTGTTCATCGACA-1_1	Calb2+ V.	Olfr1490	6.03755	-1.87051
CGGTCAGAGACATACA-1_1	Dorsal	Olfr102	1.03778	-2.78445
CGGTCAGAGCACTCTA-1_1	Dlg2+ D.	Olfr65	-2.50019	-0.878306
CGGTCAGCAACGTTAC-1_1	Dorsal	Olfr766-ps1	-0.887526	-4.97518
CGGTCAGCACTCAGAT-1_1	Cd36+ V.	Olfr360	-9.08785	2.07518
CGGTCAGTCACGAGGA-1_1	Ventral	Olfr123	4.74926	1.80647
CGGTCAGTCGACCCAG-1_1	Ventral	Olfr1281	0.831716	4.20089
CGTAAGTAGGCATGGT-1_1	Calb2+ D.	Olfr1002	1.69764	-5.93949
CGTAAGTGTCAGGAGT-1_1	Ventral	Olfr417	4.33688	1.45823
CGTAATGCACTGGCGT-1_1	Ventral	Olfr1395	0.809169	0.764919
CGTAATGCAGACACCC-1_1	Dorsal	Olfr1034	1.94048	-2.09757
CGTAATGCATAGGTAA-1_1	Ventral	Olfr49	0.625422	-0.473548
CGTAATGGTCAACCTA-1_1	Calb2+ D.	Olfr411	2.09385	-5.23026
CGTAATGTCGAGCCTG-1_1	Ventral	Olfr1347	0.415201	3.69135
CGTAGTAGTGGCTCTG-1_1	Ventral	Olfr104-ps	2.95952	-2.4765
CGTCAAACAGAATGTA-1_1	Calb2+ V.	Olfr728	7.03259	-1.33777
CGTCAAAGTCAGGCAA-1_1	Dorsal	Olfr937	0.386385	-2.04566
CGTCAAATCAGGACGA-1_1	Ventral	Olfr71	-1.24083	0.989964
CGTCAAATCTGGGATT-1_1	Dlg2+ D.	Olfr635	-1.73249	-1.67588
CGTCCATCACCCTAAA-1_1	Dorsal	Olfr683	-0.172052	-4.17169
CGTCCATGTCCTGGGT-1_1	Calb2+ D.	Olfr629	2.92167	-5.59167
CGTCCATTCTTGGGCG-1_1	Ventral	Olfr1348	1.89668	2.35466
CGTGATAAGCCATTTG-1_1	Dlg2+ D.	Olfr1512	-2.6818	0.117237
CGTGATAAGCCGATAG-1_1	Dlg2+ V.	Olfr455	-3.55026	2.61935
CGTGATAGTCGTATTG-1_1	Dorsal	Olfr591	-1.73275	-4.39505
CGTGATATCTATGCCC-1_1	Ventral	Olfr330	4.40447	1.97521
CGTGATATCTTCTGTA-1_1	Dorsal	Olfr586	0.0206877	-4.12218
CGTGCTTAGGCCTTGC-1_1	Dorsal	Olfr1009	0.349619	-1.67246
CGTGCTTAGTATAGGT-1_1	Ventral	Olfr720	-2.45337	3.0947
CGTGCTTAGTCTTCCC-1_1	Cd55+ D.	Olfr670	-2.08855	-4.26234
CGTGCTTCACAAACGG-1_1	Ventral	Olfr365	3.83219	2.17287
CGTGCTTGTATCAGCT-1_1	Calb2+ D.	Olfr875	3.064	-5.20447
CGTGTCTAGAGCAGAA-1_1	Ventral	Olfr1389	3.15967	-1.06872
CGTGTCTTCTACGGTA-1_1	Ventral	Olfr765	4.76571	1.36742
CGTTAGAAGGGCAGGA-1_1	Dlg2+ D.	Olfr566	-1.0343	-2.05789
CGTTAGAGTACTCAAC-1_1	Ventral	Olfr969	2.19531	-0.739079
CGTTCTGGTGGGCTCT-1_1	Ventral	Olfr527	2.26365	4.24085
CGTTCTGGTGGTCCGT-1_1	Cd55+ D.	Olfr50	-1.14184	-4.88773
CGTTGGGAGAAACCCG-1_1	Ventral	Olfr1228	2.2209	1.7083
CGTTGGGCACAAGGTG-1_1	Calb2+ V.	Olfr1364	5.36849	-1.27964
CGTTGGGGTCATCAGT-1_1	Ventral	Olfr391	1.68202	0.237765
CGTTGGGGTTGGGTTT-1_1	Ventral	Olfr969	1.19789	1.83447
CTAACCCAGTGTTCAC-1_1	Calb2+ D.	Olfr69	1.84927	-5.25394
CTAACCCTCACATTGG-1_1	Ventral	Olfr239	0.588997	-0.0475366
CTAACCCTCCCTTTGG-1_1	Ventral	Olfr186	4.22907	2.84749
CTAACTTAGGATCATA-1_1	Calb2+ D.	Olfr411	2.2778	-4.84767
CTAACTTCACAACCGC-1_1	Dlg2+ V.	Olfr1388	-2.14015	1.66954
CTAACTTGTAAGTCAA-1_1	Ventral	Olfr1192-ps1	1.88226	2.03555
CTAAGTGAGAGCAGTC-1_1	Ventral	Olfr718-ps1	-1.19514	2.50206
CTAAGTGAGTTTGCTG-1_1	Dlg2+ V.	Olfr370	-3.72769	2.59673
CTAAGTGGTACCGTCG-1_1	Dlg2+ D.	Olfr1340	-1.90153	-0.0132883
CTAAGTGGTACCTGTA-1_1	Ventral	Olfr775	-2.2576	2.12939
CTAAGTGTCAACTCTT-1_1	Cd36+ D.	Olfr665	-10.5086	1.84305
CTAAGTGTCTTGCAAG-1_1	Calb2+ V.	Olfr1491	5.52897	-2.36168
CTACAGATCGATACAC-1_1	Ventral	Olfr1195	1.56557	3.77721
CTACATTTCGTGTCAA-1_1	Ventral	Olfr730	2.07025	0.85249
CTACCCAAGAAACTAC-1_1	Dorsal	Olfr73	-1.43659	-3.30631
CTACCCAGTTCGCGTG-1_1	Ventral	Olfr70	-0.295488	0.468069
CTACCTGCAAGCACAG-1_1	Calb2+ D.	Olfr957	2.24229	-6.03875
CTACCTGGTTGGCCTG-1_1	Ventral	Olfr96	2.00585	-0.971514
CTACCTGTCCATAGGT-1_1	Dorsal	Olfr639	0.0924786	-3.25006
CTACCTGTCCGGCAGT-1_1	Calb2+ V.	Olfr728	6.77344	-1.62509
CTACGGGAGAAGTATC-1_1	Calb2+ V.	Olfr55	6.34288	-1.72029
CTACGGGAGGGACACT-1_1	Dorsal	Olfr675	1.18916	-2.98977
CTACGGGCAGTCAGTT-1_1	Ventral	Olfr140	-0.492356	2.74192
CTACTATCAGAGATTA-1_1	Dorsal	Olfr969	-0.714673	-2.77658
CTACTATCAGTCAGCC-1_1	Calb2+ D.	Olfr1406	1.58517	-5.08832
CTACTATTCTATTCGT-1_1	Dlg2+ D.	Olfr1168	-2.01924	-0.7252
CTAGACAAGGGCGAAG-1_1	Ventral	Olfr1297	1.27686	1.2787
CTAGACAAGTGAGTTA-1_1	Dorsal	Olfr1174	1.31135	-2.05743
CTAGACACAGGCTACC-1_1	Ventral	Olfr727	3.59741	3.64446
CTAGACAGTGCTGTCG-1_1	Cd36+ D.	Olfr812	-10.4348	1.6085
CTAGGTAGTTAGCTAC-1_1	Ventral	Olfr1347	1.01797	3.10437
CTATAGGAGGCTTAGG-1_1	Dlg2+ D.	Taar4	-1.81069	-1.37969
CTATAGGAGTTTGAGA-1_1	Ventral	Olfr1222	-2.45165	3.8984
CTATAGGCATGATCTG-1_1	Ventral	Olfr1226	5.46665	-0.178254
CTATCTAAGCAACTTC-1_1	Dlg2+ V.	Olfr1283	-2.28605	2.37712
CTATCTACAGAATGTA-1_1	Ventral	Olfr1508	1.84446	3.44392
CTCAACCAGTAGCAAT-1_1	Ventral	Olfr1229	3.90618	2.9289
CTCAACCAGTGCACAG-1_1	Ventral	Olfr536	1.30778	3.77327
CTCAACCGTACTGTTG-1_1	Calb2+ D.	Olfr1042	2.51761	-5.51194
CTCAACCGTATCGCAT-1_1	Ventral	Olfr286	0.84968	3.50318
CTCAAGAAGCCATGCC-1_1	Ventral	Olfr1310	3.17834	-0.282496
CTCAAGACAAAGGTTA-1_1	Cd36+ D.	Olfr553	-10.0997	2.82192
CTCAAGACACTGTGAT-1_1	Ventral	Olfr30	2.28748	-0.659227
CTCAAGAGTGACTATC-1_1	Dorsal	Olfr478	-0.0603001	-1.90549
CTCAAGATCTGTCAGA-1_1	Ventral	Olfr65	-1.47678	0.0253918
CTCAATTAGACTACGG-1_1	Dorsal	Olfr466	1.64311	-1.1419
CTCAATTTCCACACCT-1_1	Ventral	Olfr153	1.94862	-0.676008
CTCACTGAGCTGACAG-1_1	Cd36+ V.	Olfr287	-8.49045	0.960496
CTCACTGCATCGCCTT-1_1	Dlg2+ V.	Olfr1216	-1.91605	2.43779
CTCACTGTCTAAGAAG-1_1	Dlg2+ V.	Olfr198	-2.14204	2.55074
CTCAGAAAGATACAGT-1_1	Cd36+ V.	Olfr214	-7.94848	1.57476
CTCAGAACAGACACAG-1_1	Ventral	Olfr794	1.07237	0.0143003
CTCAGAATCCATAAGC-1_1	Ventral	Olfr594	2.43175	-2.29137
CTCAGGGAGGATACGC-1_1	Dorsal	Olfr1362	-1.21736	-3.31972
CTCAGGGGTCCCGGTA-1_1	Ventral	Olfr845	1.24853	0.382764
CTCAGGGTCTCGTTTA-1_1	Ventral	Olfr1415	-0.339341	3.91905
CTCAGTCAGCGCTGAA-1_1	Dlg2+ V.	Olfr1342	-1.49069	3.14479
CTCAGTCCAGCGAGTA-1_1	Cd36+ V.	Olfr453	-8.30025	2.2246
CTCAGTCCAGCTGAGA-1_1	Calb2+ D.	Olfr448	2.67807	-5.37645
CTCAGTCGTGTATTGC-1_1	Ventral	Olfr1239	-0.34665	1.61385
CTCATCGAGAGTTGCG-1_1	Ventral	Olfr536	2.54257	4.29967
CTCATCGAGGGAGGAC-1_1	Ventral	Olfr1250	0.318333	0.710251
CTCATCGAGGTCGAGT-1_1	Calb2+ V.	Olfr736	6.6001	-1.81609
CTCATGCAGCGTCAAG-1_1	Cd36+ V.	Olfr806	-7.88918	1.99497
CTCATGCCATTCTCCG-1_1	Ventral	Olfr166	2.52309	4.40716
CTCATTAAGCGAGGAG-1_1	Dlg2+ D.	Olfr1037	-2.0865	-1.22409
CTCATTAAGCTAATGA-1_1	Dlg2+ V.	Olfr204	-1.91683	3.35024
CTCCAACCAGAGTGTG-1_1	Ventral	Olfr1239	0.973756	1.09909
CTCCACATCCCGTGAG-1_1	Ventral	Olfr796	1.1205	-0.857585
CTCCATGGTAGGCTGA-1_1	Dorsal	Olfr689	-1.51569	-4.14944
CTCCATGTCGCTTACC-1_1	Ventral	Olfr524	0.0385609	2.80402
CTCCCAAGTTTCCATT-1_1	Dorsal	Olfr672	1.42064	-3.78303
CTCCCTCAGATGCGAC-1_1	Ventral	Olfr31	1.84145	1.10809
CTCCCTCCAGGTGAGT-1_1	Dlg2+ V.	Olfr1411	-3.35434	2.79864
CTCCGATAGCTTTCCC-1_1	Calb2+ V.	Olfr98	4.97133	-1.59409
CTCCGATTCGTCAACA-1_1	Dorsal	Olfr600	1.26861	-3.90506
CTCCGATTCTCAGTCC-1_1	Dorsal	Olfr351	0.977714	-4.17082
CTCCTCCGTAGAGACC-1_1	Ventral	Olfr330	4.32185	2.24018
CTCCTCCTCGTGCTCT-1_1	Cd55+ V.	Olfr295	-4.13716	-1.70541
CTCCTTTAGCACAAAT-1_1	Dorsal	Olfr615	-0.435217	-1.55846
CTCCTTTAGGATCATA-1_1	Dlg2+ D.	Olfr640	-1.11006	-2.02057
CTCCTTTTCTCGCTCA-1_1	Cd36+ V.	Olfr790	-9.06377	1.42245
CTCGAGGGTAATGCTC-1_1	Dorsal	Olfr609	0.816137	-2.23096
CTCGAGGGTACCGGAA-1_1	Ventral	Olfr417	-3.72544	-1.02864
CTCGAGGTCCCAAGTA-1_1	Dorsal	Olfr651	-0.61007	-2.79384
CTCTCAGCACCGCTAG-1_1	Dorsal	Olfr655	-0.849942	-4.22341
CTCTCAGCATTACGGT-1_1	Calb2+ D.	Olfr77	2.35083	-4.83633
CTCTGGTCAAATGGAT-1_1	Cd36+ V.	Olfr789	-7.96454	1.75942
CTCTGGTCAGACCAGA-1_1	Ventral	Olfr213	3.13063	0.908705
CTCTGGTGTCGCATGC-1_1	Cd55+ V.	Olfr1440	-4.47404	-1.91408
CTGAATGAGAAATCCA-1_1	Calb2+ V.	Olfr291	5.48978	-1.37038
CTGAATGGTCACTTAG-1_1	Ventral	Olfr239	-0.0684403	-0.172445
CTGAATGGTGAGTCAG-1_1	Ventral	Olfr820	-0.36985	1.94801
CTGAATGGTTGGATCT-1_1	Ventral	Olfr1240	-0.90375	2.49527
CTGAGCGAGAGGCGTT-1_1	Ventral	Olfr726	3.78148	3.09345
CTGAGCGCAAAGGAGA-1_1	Ventral	Gm13723	0.349008	1.10908
CTGAGCGCATAACTCG-1_1	Dlg2+ V.	Olfr735	-2.79075	2.6925
CTGAGCGGTGAAGCTG-1_1	Ventral	Olfr699	2.77269	-0.9768
CTGAGCGGTTACCCTC-1_1	Cd55+ V.	Olfr279	-3.9611	-1.80447
CTGAGGCAGCGCCTAC-1_1	Cd36+ D.	Olfr553	-10.1662	2.88965
CTGAGGCCACACCGAC-1_1	Cd55+ V.	Olfr358	-3.94308	-3.04489
CTGATCCAGCCGATCC-1_1	Cd36+ V.	Olfr1315-ps1	-8.9367	0.995829
CTGATCCCATGTTCAG-1_1	Ventral	Olfr49	-0.972412	1.19348
CTGCAGGCAAATGCGG-1_1	Ventral	Olfr1472	1.4668	-0.0314299
CTGCAGGCACAAGGTG-1_1	Dorsal	Olfr30	-1.8166	-3.15318
CTGCATCCAAAGGGTC-1_1	Calb2+ D.	Olfr600	2.09497	-5.05073
CTGCATCCAGAACATA-1_1	Ventral	Olfr1239	1.26908	1.3964
CTGCATCGTAGAGTTA-1_1	Cd55+ V.	Olfr855	-4.2953	-2.47827
CTGCATCGTCCTTAAG-1_1	Dlg2+ V.	Olfr132	-2.74738	2.5078
CTGCCATGTGTACATC-1_1	Cd36+ D.	Olfr601	-10.0773	2.17274
CTGCCATTCCGCTAGG-1_1	Dorsal	Olfr552	0.147086	-4.78815
CTGCCATTCGCTTGAA-1_1	Ventral	Olfr1206	1.75204	3.36128
CTGCCTACAAGATGGC-1_1	Ventral	Olfr281	6.74028	-1.07995
CTGCCTACAGACACAG-1_1	Ventral	Olfr239	-1.82188	1.39344
CTGCCTATCCCTATTA-1_1	Ventral	Olfr166	-0.566617	4.57692
CTGCGAGAGAGATCGC-1_1	Dorsal	Olfr1162	1.50628	-2.73342
CTGCGAGCACGTCATA-1_1	Ventral	Olfr1509	0.33999	4.55202
CTGCTCACACAATGAA-1_1	Ventral	Olfr224	1.26213	1.86638
CTGCTCACATAGATGA-1_1	Ventral	Olfr71	0.552656	0.624612
CTGCTCACATCCTTGC-1_1	Ventral	Olfr1195	1.7894	3.62188
CTGGACGAGAGGCGGA-1_1	Ventral	Olfr1364	4.50289	0.666716
CTGGCAGAGGCTCTAT-1_1	Dlg2+ D.	Olfr584	-1.72111	-3.96281
CTGGCAGCAGGCGTTC-1_1	Cd55+ V.	Olfr839-ps1	-4.39149	-2.49078
CTGGCAGGTCCGGACT-1_1	Ventral	Olfr731	-3.79283	0.496555
CTGGCAGTCACCATAG-1_1	Ventral	Olfr686	1.38895	-0.0616701
CTGGTCTAGTAACGAT-1_1	Ventral	Olfr1116	1.97073	0.193595
CTGGTCTCATTGACCA-1_1	Cd55+ V.	Olfr1321	0.184999	1.08042
CTGGTCTGTTCCTACC-1_1	Ventral	Olfr1247	-0.935689	0.530177
CTGGTCTTCAAGAAAC-1_1	Dorsal	Olfr638	0.609376	-4.28436
CTGGTCTTCATTGCCC-1_1	Ventral	Olfr1323	4.44547	1.48058
CTGTACCTCAAGAGGC-1_1	Ventral	Olfr339	1.27518	2.96475
CTGTACCTCTCATGGA-1_1	Ventral	Olfr96	3.63515	1.4508
CTGTAGAGTGGACTGA-1_1	Ventral	Olfr889	3.11483	1.70006
CTGTATTGTGTGTGTT-1_1	Ventral	Olfr1205	0.570031	2.07286
CTGTATTTCCTTCTTC-1_1	Cd55+ D.	Olfr592	-2.99472	-3.88723
CTGTCGTAGAGATCGC-1_1	Ventral	Olfr1280	2.39509	3.46251
CTGTCGTTCGGCTCTT-1_1	Calb2+ V.	Olfr1178	5.90865	-0.561948
CTGTGAAAGTATAACG-1_1	Dlg2+ V.	Olfr17	-3.2447	1.90721
CTGTGAAAGTTCGGTT-1_1	Cd55+ V.	Olfr235	-3.218	-2.60361
CTGTGAACATCTGCGG-1_1	Ventral	Olfr1348	1.50053	2.80358
CTGTGGGCAAGGCTTT-1_1	Ventral	Olfr17	-0.528493	0.365419
CTGTGGGCAATTTCGG-1_1	Ventral	Olfr859	1.85381	-0.0436998
CTGTGGGCACTTGTGA-1_1	Ventral	Olfr741	-0.489251	3.91749
CTGTGGGGTTAAACAG-1_1	Dlg2+ V.	Olfr13	-2.93053	2.20739
CTGTGGGTCGAACGGA-1_1	Ventral	Olfr1247	-0.709236	1.47778
CTGTGGGTCGACGATT-1_1	Dlg2+ D.	Olfr640	-1.76014	-1.11147
CTGTGGGTCTGCGTCT-1_1	Ventral	Olfr1420	-2.7368	1.71508
CTTACCGCAACCGTAT-1_1	Dlg2+ D.	Olfr368	-2.00573	0.489082
CTTACCGCACGCGTCA-1_1	Ventral	Olfr722	-0.745994	2.68257
CTTACCGGTGGCTGCT-1_1	Cd55+ D.	Olfr591	-1.79858	-4.71802
CTTAGGAAGAGCTTTC-1_1	Ventral	Olfr403	4.18541	0.036284
CTTAGGAGTATCCTTT-1_1	Ventral	Olfr370	2.18011	-0.75721
CTTCAATAGTACGTCT-1_1	Ventral	Olfr1395	1.5198	2.31985
CTTCAATCATCGTTCC-1_1	Ventral	Olfr531	4.10639	3.00526
CTTCCGACACATCCCT-1_1	Ventral	Olfr1423	1.83755	0.467042
CTTCCGAGTGTCATGT-1_1	Dorsal	Olfr1101	-1.45266	-3.88073
CTTCCGATCTGGCCAG-1_1	Ventral	Olfr308	1.4096	-0.632885
CTTCCTTCAAACGTGG-1_1	Ventral	Olfr1262	1.58235	0.557696
CTTCCTTGTCCTGTTC-1_1	Dorsal	Olfr30	0.347841	-3.66554
CTTCGGTGTTGGCCTG-1_1	Calb2+ V.	Olfr1	5.30643	-2.12989
CTTCGGTTCGGCTTCT-1_1	Dorsal	Olfr612	-1.60759	-3.55773
CTTCTAACAGATCACT-1_1	Dorsal	Olfr904	1.38038	-2.14686
CTTGAGAAGGTCACTT-1_1	Dorsal	Olfr959	1.5791	-3.43296
CTTGAGAGTCATCGCG-1_1	Dlg2+ D.	Olfr560	-1.4483	-2.66784
CTTGAGAGTCGCACGT-1_1	Dorsal	Olfr766-ps1	1.69858	-2.82869
CTTGAGAGTTCCACGG-1_1	Calb2+ V.	Olfr1446	3.1272	-4.89714
CTTGATTAGAATAGTC-1_1	Cd36+ V.	Olfr1311	-9.00458	1.6864
CTTGATTGTAGAATAC-1_1	Ventral	Olfr342	-0.378093	2.71755
CTTGATTGTTGGTAGG-1_1	Ventral	Olfr914	3.59046	-0.727547
CTTGATTTCTTAGTTC-1_1	Calb2+ V.	Olfr1437	5.09053	-2.03017
CTTTCAAAGATAACGT-1_1	Ventral	Olfr73	1.574	-1.7279
CTTTCGGCAAGGTCGA-1_1	Cd36+ D.	Olfr554	-10.1198	2.99449
CTTTCGGGTATCTCTT-1_1	Dorsal	Olfr1161	0.37885	-3.4391
CTTTCGGTCAGAATAG-1_1	Dorsal	Olfr57	0.169783	-3.22356
GAAATGACACTAGAGG-1_1	Ventral	Olfr1025-ps1	3.38234	-1.14844
GAAATGAGTGTTCATG-1_1	Ventral	Olfr392	1.91506	0.360228
GAAATGATCGGAAGGT-1_1	Ventral	Olfr701	1.36012	0.400116
GAACACTCAACCGCTG-1_1	Dorsal	Olfr1046	1.016	-3.28544
GAACACTCACAGTCGC-1_1	Calb2+ V.	Olfr55	5.80708	-2.2623
GAACACTTCGTTGTAG-1_1	Calb2+ V.	Olfr1184	5.54183	-2.0192
GAACTGTAGCTACAAA-1_1	Cd36+ V.	Olfr1278	-8.72698	0.805701
GAACTGTTCCCAATAG-1_1	Calb2+ D.	Olfr923	2.24097	-5.39563
GAAGAATCACTTGACA-1_1	Cd36+ V.	Olfr1305	-8.01716	1.85677
GAAGCCCCAAACCATC-1_1	Dorsal	Olfr971	-0.811097	-3.21817
GAAGCCCCACGTGTGC-1_1	Dlg2+ V.	Olfr1326-ps1	-3.34899	2.21337
GAAGCGACAAGTTTGC-1_1	Ventral	Olfr332	3.20403	1.81158
GAAGGACAGACTGAGC-1_1	Ventral	Olfr1490	5.05788	-1.79244
GAAGGACGTCATAGTC-1_1	Ventral	Olfr794	-0.476157	0.475689
GAAGGGTCACCTGCAG-1_1	Ventral	Olfr414	0.887543	2.80336
GAAGTAAAGGTGCATG-1_1	Calb2+ V.	Olfr728	7.17467	-0.876465
GAAGTAAAGTAGTGCG-1_1	Dlg2+ V.	Olfr463	-2.83253	1.96264
GAATAGAAGTATGAGT-1_1	Ventral	Olfr164	-1.18861	3.01198
GAATAGAAGTCACTAC-1_1	Dorsal	Olfr160	0.50906	-3.38397
GAATAGACACCCTGTT-1_1	Cd55+ V.	Olfr354	-3.79621	-3.38064
GAATAGATCTTGGTCC-1_1	Ventral	Olfr239	3.38281	2.21709
GAATCACAGCAACTCT-1_1	Ventral	Olfr266	3.80355	-0.758342
GAATCACCAATAGAGT-1_1	Ventral	Olfr1252	1.02081	-0.245204
GAATCACCATCGCTCT-1_1	Calb2+ V.	Olfr1110	5.32982	-1.50597
GAATCACGTGGGCTTC-1_1	Dlg2+ D.	Olfr65	-2.67212	-0.388056
GAATCACTCATTTGGG-1_1	Dorsal	Olfr689	-0.52298	-4.64797
GAATCGTAGTAGAGTT-1_1	Dorsal	Olfr348	0.219785	-2.39328
GAATCGTTCATTCATC-1_1	Dorsal	Olfr679	0.463142	-3.69871
GACACGCGTTTCTTAC-1_1	Ventral	Olfr479	0.464042	0.168647
GACACGCTCGACATTG-1_1	Ventral	Olfr1226	5.0262	0.246924
GACACGCTCGTGGGAA-1_1	Dorsal	Olfr1176	-0.953584	-4.38745
GACAGCCCAGGCGTTC-1_1	Cd55+ D.	Olfr592	-2.19544	-4.32322
GACAGCCGTACGATTC-1_1	Ventral	Olfr1383	2.30584	1.60709
GACAGCCTCTGGCCGA-1_1	Calb2+ V.	Olfr1118	5.98866	-2.26565
GACCAATAGAATAACC-1_1	Dorsal	Olfr684	0.48612	-4.56168
GACCAATAGGTATCTC-1_1	Dorsal	Olfr566	0.048434	-4.74397
GACCAATTCGCCGAGT-1_1	Dlg2+ D.	Olfr372	-2.17026	-0.348386
GACCCTTAGAGAGCAA-1_1	Cd36+ V.	Olfr1313	-8.9416	2.38873
GACCCTTCACTGGCCA-1_1	Ventral	Olfr1336	0.128931	2.78137
GACCCTTGTCACAGAG-1_1	Dlg2+ V.	Olfr118	-2.4886	1.61444
GACCGTGAGTTGTAGA-1_1	Cd36+ D.	Olfr815	-10.0187	1.99111
GACCTTCCAGCACGAA-1_1	Cd55+ V.	Olfr1440	-4.40306	-2.50108
GACCTTCCATGCTGCG-1_1	Ventral	Olfr1428	-0.754008	1.39943
GACCTTCGTTGCCATA-1_1	Ventral	Olfr531	3.17845	3.55261
GACGCTGAGCCTTTGA-1_1	Cd36+ V.	Olfr785	-8.06336	1.3525
GACGCTGGTCGCATTA-1_1	Ventral	Olfr449	2.34088	-0.613071
GACGCTGGTTAAGAAC-1_1	Ventral	Gm13723	4.51102	2.02774
GACGTTAGTCGAGTGA-1_1	Dorsal	Olfr481	-0.903073	-3.12921
GACGTTATCACCTACC-1_1	Ventral	Olfr868	4.1668	1.97473
GACTATGAGGGCAACT-1_1	Ventral	Olfr1348	1.84433	2.66737
GACTATGAGGTTGACG-1_1	Ventral	Olfr1508	1.05063	4.36873
GACTATGGTGCGGATA-1_1	Ventral	Olfr845	-1.76463	2.75416
GACTATGTCATAGAGA-1_1	Dorsal	Olfr38	-2.00367	-3.47331
GACTATGTCTCCGAGG-1_1	Ventral	Olfr1018	-1.33571	1.71159
GACTCAACAGCAGAAC-1_1	Ventral	Olfr1427	1.2583	1.23745
GACTCAACATCTTAGG-1_1	Ventral	Olfr1143	1.29293	-0.687051
GACTCAAGTCGTAATC-1_1	Ventral	Olfr1250	0.614927	0.641887
GACTCAATCACGACTA-1_1	Dorsal	Olfr570	0.011222	-2.18633
GACTCAATCCATAAGC-1_1	Ventral	Olfr12	0.526035	4.52865
GACTCTCCACGGTGTC-1_1	Dorsal	Olfr1030	0.972794	-3.8627
GACTGATAGCCTGTCG-1_1	Ventral	Olfr731	-3.9278	0.580347
GACTGATAGGTGATAT-1_1	Cd55+ V.	Olfr1438-ps1	-4.328	-1.58402
GACTGATGTTATCTGG-1_1	Ventral	Olfr1284	-0.175955	0.866169
GACTTCCAGGAACGTC-1_1	Calb2+ D.	Olfr596	2.83008	-3.83026
GACTTCCGTATCGAGG-1_1	Calb2+ D.	Olfr237	2.3405	-5.48787
GACTTCCGTGCATTAC-1_1	Dorsal	Olfr1030	-0.368741	-3.39596
GAGAAATCAACCCTCT-1_1	Calb2+ D.	Olfr1043	2.4921	-4.57687
GAGACCCAGAGAGAAC-1_1	Dorsal	Olfr143	0.492217	-2.23872
GAGACCCGTGAGATCG-1_1	Ventral	Olfr1015	0.233134	3.20359
GAGACTTAGCATCTTG-1_1	Dorsal	Olfr544	0.913713	-2.66636
GAGACTTAGTACGAGC-1_1	Dlg2+ V.	Olfr1420	-3.50288	1.99757
GAGACTTAGTGGATTA-1_1	Dlg2+ V.	Olfr122	-2.45193	2.70815
GAGACTTCACTGTCGG-1_1	Cd36+ V.	Olfr1305	-8.32089	2.15728
GAGACTTGTCGAGCTC-1_1	Dlg2+ D.	Olfr641	-2.59506	-0.349247
GAGACTTTCCATTGTT-1_1	Dorsal	Olfr826	0.931027	-4.87598
GAGACTTTCGTCTAAG-1_1	Dorsal	Olfr419	-0.257839	-2.13019
GAGAGGTAGCAATTAG-1_1	Cd36+ D.	Olfr553	-9.80648	2.64971
GAGAGGTGTCTACTGA-1_1	Ventral	Olfr918	3.57903	-1.30202
GAGAGGTTCTAGATCG-1_1	Ventral	Olfr46	0.865781	2.97516
GAGATGGTCAGTGCGC-1_1	Ventral	Olfr1459	2.0623	-0.926306
GAGATGGTCCAACTAG-1_1	Ventral	Olfr1271	-1.74096	1.62462
GAGCCTGCACTTGAAC-1_1	Calb2+ V.	Olfr1507	5.95855	0.19836
GAGCCTGCAGCGTAGA-1_1	Ventral	Olfr1118	1.51979	0.667508
GAGCCTGCATACCAGT-1_1	Ventral	Olfr820	-0.810035	2.30864
GAGCCTGCATTCACAG-1_1	Dorsal	Olfr975	0.503257	-2.0394
GAGCTGCCAGTCTACA-1_1	Calb2+ V.	Olfr1221	5.74112	-2.24851
GAGCTGCGTACGAGCA-1_1	Cd36+ V.	Olfr818	-8.3868	2.53353
GAGGCAATCCGTCACT-1_1	Cd36+ V.	Olfr214	-8.32163	2.49111
GAGGCCTCAGATTCGT-1_1	Ventral	Olfr194	0.739724	2.02628
GAGGCCTCATCGTTCC-1_1	Ventral	Olfr1254	-0.396128	1.07483
GAGGCCTGTCGCCTAG-1_1	Dlg2+ V.	Olfr1288	-2.56179	3.00542
GAGGCCTGTGGGCTCT-1_1	Dorsal	Olfr1361	0.0335508	-4.48922
GAGGGATCACACACGC-1_1	Dlg2+ V.	Olfr263	-2.9431	2.5952
GAGGGATGTAAGGAGA-1_1	Cd36+ V.	Olfr665	-9.25626	1.81182
GAGGGATTCGTTGCCT-1_1	Ventral	Olfr1183	0.815098	1.65071
GAGGGTAAGCATTGAA-1_1	Dorsal	Olfr1056	-0.300836	-4.04734
GAGGGTACAGATACTC-1_1	Ventral	Olfr325	4.65796	0.640677
GAGTCATTCGGTGCAC-1_1	Ventral	Olfr730	0.329223	1.3499
GAGTCTACATAATCCG-1_1	Dlg2+ D.	Olfr1122	-0.203622	-1.71416
GAGTCTATCAGCGTCG-1_1	Ventral	Olfr523	-1.1624	0.248706
GAGTGAGAGCACCTGC-1_1	Ventral	Olfr1211	4.68395	1.75256
GAGTGAGAGTGCCAGA-1_1	Ventral	Olfr536	1.2935	3.88137
GAGTGAGCAATCTCGA-1_1	Dorsal	Olfr591	0.222163	-3.92564
GAGTGTTAGTGCGACA-1_1	Dorsal	Olfr681	-1.24428	-4.15733
GAGTTACAGTCTCTGA-1_1	Ventral	Olfr121	2.84688	-0.506217
GAGTTACTCAGGGTAG-1_1	Dlg2+ V.	Olfr56	-2.80757	1.86879
GAGTTGTCAATGGCCC-1_1	Ventral	Olfr1090	3.32296	-1.29565
GAGTTGTGTTCGGACC-1_1	Cd36+ D.	Olfr667	-10.1678	1.9974
GAGTTTGCAGTCTACA-1_1	Dorsal	Olfr552	-0.660071	-4.23255
GAGTTTGCAGTTTCAG-1_1	Dlg2+ V.	Olfr715	-2.97834	2.10971
GAGTTTGGTGCGTGCT-1_1	Ventral	Olfr239	-0.192395	-0.167147
GAGTTTGGTTTGGGTT-1_1	Dorsal	Olfr895	0.845245	-2.71672
GATAGAAGTATCAAGA-1_1	Dlg2+ V.	Olfr1388	-2.68331	2.91717
GATAGCTAGCAGGGAG-1_1	Dlg2+ D.	Olfr368	-2.11057	-0.0177299
GATAGCTAGCGTCAAG-1_1	Dlg2+ V.	Olfr749	-2.6487	0.703541
GATAGCTAGGGTGAGG-1_1	Dorsal	Olfr961	-0.356308	-4.14449
GATAGCTAGTGCAAAT-1_1	Dlg2+ V.	Olfr430	-2.31394	4.05716
GATCACACAGCTAACT-1_1	Ventral	Olfr30	2.81554	-2.1506
GATCACACAGTCGTTA-1_1	Cd55+ V.	Olfr354	-4.59501	-2.29097
GATCACAGTCAGACGA-1_1	Ventral	Olfr224	4.11013	1.85139
GATCATGCACAAGCTT-1_1	Dlg2+ V.	Olfr322	-3.54213	1.75154
GATCATGGTAACGGTG-1_1	Ventral	Olfr740	-0.472704	4.22414
GATCCCTAGGTGCGAT-1_1	Ventral	Olfr536	1.53852	4.02859
GATCCCTGTAACATGA-1_1	Ventral	Olfr319	-0.139097	1.54587
GATCGTAGTATGCTAC-1_1	Ventral	Olfr70	2.57382	-1.1839
GATCGTATCAGTGTGT-1_1	Calb2+ V.	Olfr868	6.28079	-1.37595
GATGACTAGCACTGGA-1_1	Ventral	Olfr113	0.468577	0.183252
GATGACTCAAATGAAC-1_1	Ventral	Olfr166	-1.08049	3.17943
GATGACTCATCTAACG-1_1	Dlg2+ V.	Olfr1391	-1.87758	2.9581
GATGACTGTGCCTGCA-1_1	Dlg2+ V.	Olfr91	-2.47914	1.93195
GATGAGGCACGTAGTT-1_1	Calb2+ D.	Olfr639	2.63383	-5.56806
GATGAGGTCTGAGAGG-1_1	Ventral	Olfr524	-0.945287	2.74896
GATGATCAGTGATGGC-1_1	Ventral	Olfr913	-1.02088	2.13786
GATGATCCACAAGTGG-1_1	Ventral	Olfr836	1.04184	1.16407
GATGATCTCGACGTCG-1_1	Cd55+ V.	Olfr316	-4.42989	-1.92048
GATGATCTCTGAATGC-1_1	Ventral	Olfr525	-0.60403	4.44161
GATGGAGAGAGAGTTT-1_1	Ventral	Olfr1414	0.465002	4.0013
GATGGAGAGGAACATT-1_1	Ventral	Olfr58	2.67335	1.06068
GATGGAGCAGGGACTA-1_1	Calb2+ D.	Olfr1176	2.74244	-5.07218
GATGTTGGTAACAAGT-1_1	Ventral	Olfr191	2.83913	2.83076
GATGTTGGTGTCTTGA-1_1	Dlg2+ D.	Olfr685	-1.78545	-1.99722
GATTCGAAGTATTAGG-1_1	Ventral	Olfr186	2.69417	-0.671919
GATTCTTAGATGAATC-1_1	Calb2+ V.	Olfr728	6.9596	-1.33553
GATTCTTTCCCGATCT-1_1	Dorsal	Olfr744	-1.52533	-3.71095
GATTGGTTCGCACGGT-1_1	Ventral	Olfr1264	-0.170562	2.23931
GATTTCTCATGTGACT-1_1	Ventral	Olfr239	0.802151	1.09261
GATTTCTCATTGCTGA-1_1	Ventral	Olfr318	-0.400351	2.06914
GCAACATCACCGTACG-1_1	Calb2+ V.	Olfr417	5.62738	-2.36131
GCAACATGTCGTTATG-1_1	Dorsal	Olfr228	0.798694	-3.03009
GCAACATTCTAAGCGT-1_1	Ventral	Olfr851	4.39991	0.367474
GCAACCGAGCCGTAAG-1_1	Dorsal	Olfr584	-1.61202	-3.00929
GCAACCGCAAGTATCC-1_1	Dlg2+ V.	Olfr1012	-1.62194	3.04067
GCAACCGCACTCCGAG-1_1	Ventral	Olfr533	3.04466	3.63856
GCAACCGTCGTTCTCG-1_1	Dorsal	Olfr963	1.19533	-3.27077
GCACATAAGGAAGAAC-1_1	Dorsal	Olfr30	-0.918422	-3.13743
GCACATAAGTAACCTC-1_1	Dorsal	Olfr237	1.19792	-3.80998
GCACATAAGTGGAAGA-1_1	Dorsal	Olfr652	-1.13636	-3.95231
GCACATACAGGACAGT-1_1	Ventral	Olfr1178	5.39271	-0.207681
GCACATAGTTCTAACG-1_1	Ventral	Olfr730	0.850056	1.25095
GCACGGTGTCATCCCT-1_1	Ventral	Olfr167	3.30358	-0.273048
GCACGGTGTGACTCTA-1_1	Dlg2+ V.	Olfr410	-3.2768	1.48094
GCACGTGGTTAGGGTG-1_1	Dorsal	Olfr963	0.166708	-3.66228
GCACTAACAGCTCCTT-1_1	Ventral	Olfr1260	-3.57673	-1.49119
GCACTAATCACTCGAA-1_1	Ventral	Olfr876	2.45336	-2.01205
GCAGCCAAGCAAGGAA-1_1	Dorsal	Olfr1357	-0.763661	-4.00835
GCAGCCACAGATTCGT-1_1	Dlg2+ D.	Olfr419	-1.30632	-2.6724
GCAGCCAGTGCATACT-1_1	Calb2+ D.	Olfr1176	1.60709	-5.9368
GCAGCCATCTCACCCA-1_1	Ventral	Olfr824	1.74019	2.05644
GCAGCTGCACAAAGCG-1_1	Ventral	Olfr1396	3.13133	2.56229
GCAGGCTCAGCTTTGA-1_1	Cd55+ D.	Olfr681	-0.861271	-5.13144
GCAGTTACACAACGAG-1_1	Ventral	Olfr976	3.90583	3.17284
GCATCGGGTGCCCGTA-1_1	Dorsal	Olfr32	2.11354	-1.34469
GCATCGGGTTGTAGCT-1_1	Ventral	Olfr1537	3.18359	0.668084
GCATCTCGTTTAGAGA-1_1	Calb2+ D.	Olfr77	1.71759	-6.04107
GCATGATAGGAAAGGT-1_1	Cd55+ V.	Olfr870	-4.32107	-2.03751
GCATGATAGTTGGCGA-1_1	Ventral	Olfr1240	-0.412167	2.21715
GCATGATCATCATCCC-1_1	Ventral	Olfr491	2.29541	2.99553
GCATGATCATGATAGA-1_1	Ventral	Olfr1471	1.87041	0.394197
GCATTAGAGCCGTCGT-1_1	Dorsal	Olfr1406	-1.14957	-3.7795
GCATTAGAGCTACTGT-1_1	Ventral	Olfr31	1.78892	1.07918
GCATTAGAGGGCAGAG-1_1	Ventral	Olfr309	2.37271	4.06312
GCATTAGGTATATGGA-1_1	Dlg2+ V.	Olfr729	-2.0833	4.13008
GCATTAGTCATTTGTC-1_1	Ventral	Olfr1206	1.60008	3.07665
GCCAACGAGAGAGAAC-1_1	Cd36+ V.	Olfr303	-9.18599	2.14879
GCCAACGAGGGAGGTG-1_1	Dlg2+ V.	Olfr366	-2.14541	4.15545
GCCAACGAGGTAAACT-1_1	Ventral	Olfr742	0.585744	4.07115
GCCAACGCAGTCGCTG-1_1	Ventral	Olfr535	1.40001	1.66098
GCCAACGTCAAGTCGT-1_1	Calb2+ V.	Olfr728	7.05716	-1.1718
GCCAGCACACCCGTAG-1_1	Ventral	Olfr330	4.53621	0.651287
GCCAGCAGTAGATCCT-1_1	Calb2+ V.	Olfr392	6.48326	-1.78744
GCCAGGTCACGCTGAC-1_1	Ventral	Olfr1423	2.80801	2.11805
GCCAGGTGTAGAGATT-1_1	Dlg2+ V.	Olfr65	-2.95984	1.16139
GCCAGGTTCTCTCGAC-1_1	Dorsal	Olfr267	-1.81132	4.07595
GCCAGTGCAGAGTCTT-1_1	Ventral	Olfr31	4.71564	2.01778
GCCAGTGGTACTCAAC-1_1	Ventral	Olfr1191-ps1	4.19664	3.18354
GCCAGTGTCTCGTGGG-1_1	Dlg2+ V.	Olfr464	-3.44225	1.95461
GCCATGGAGGTCCTGC-1_1	Dlg2+ V.	Olfr412	-3.62966	2.08031
GCCATGGAGTCGAAGC-1_1	Ventral	Olfr32	1.66817	-0.460368
GCCATGGCATCCTTGC-1_1	Cd36+ V.	Olfr1276	-8.81241	0.902138
GCCATTCGTCACTAGT-1_1	Dorsal	Olfr348	-0.194325	-1.67439
GCCCAGAAGATCCCGC-1_1	Ventral	Olfr96	0.9788	0.0281135
GCCCAGAAGGCGCTCT-1_1	Cd36+ V.	Olfr554	-9.5112	2.72344
GCCCGAAGTATCCCAA-1_1	Ventral	Olfr1193	2.22475	1.27117
GCCGATGCAAGTCGTT-1_1	Ventral	Olfr11	2.26642	-0.449646
GCCGATGCAGAACTTC-1_1	Cd55+ V.	Olfr523	-4.37909	-2.5697
GCCGATGCAGTCCGTG-1_1	Dlg2+ V.	Olfr1493-ps1	-3.77667	2.58691
GCCGATGGTCCTACAA-1_1	Ventral	Olfr31	1.87043	0.881123
GCCGTGACAAGAATAC-1_1	Dlg2+ V.	Olfr1512	-2.70713	0.927658
GCCGTGATCCTACCGT-1_1	Dlg2+ D.	Olfr1339	-1.73542	-1.08247
GCCTGTTAGTACAGCG-1_1	Calb2+ V.	Olfr1364	6.42162	-1.21918
GCCTGTTAGTGAATAC-1_1	Ventral	Olfr13	0.076179	-1.30974
GCCTGTTCACGCTGAC-1_1	Ventral	Olfr131	-0.625176	0.661539
GCCTGTTGTAGGTAGC-1_1	Dlg2+ D.	Olfr1340	-1.9278	-0.129726
GCCTGTTGTCACCGCA-1_1	Ventral	Olfr273	3.88739	2.10389
GCGAGAAAGAACTCCT-1_1	Cd36+ V.	Olfr805	-7.84422	1.59121
GCGAGAACACAACGTT-1_1	Cd55+ V.	Olfr1322	-3.86039	-1.82499
GCGAGAACACCGCTGA-1_1	Ventral	Olfr286	-0.189764	2.86941
GCGGAAAAGATGCCGA-1_1	Cd36+ D.	Olfr669	-10.1558	2.15081
GCGGAAAGTGGTTTAC-1_1	Dorsal	Olfr446	-0.312799	-4.58207
GCGGATCAGACCAACG-1_1	Ventral	Olfr545	1.58195	-1.79372
GCGTGCAAGACACACG-1_1	Calb2+ V.	Olfr1184	6.18861	-1.45196
GCGTGCAAGCACCCAC-1_1	Ventral	Olfr329	3.49361	3.46123
GCGTGCATCCGTACGG-1_1	Dorsal	Olfr107	-1.63863	-3.87854
GCGTTTCAGCTGAGTG-1_1	Ventral	Olfr329	3.17824	1.08329
GCGTTTCCATGGGATG-1_1	Ventral	Olfr731	-3.67252	0.409206
GCGTTTCTCGACGACC-1_1	Ventral	Olfr1263	1.75642	0.705129
GCTACCTAGGATATGT-1_1	Ventral	Olfr131	-0.0270604	-0.30092
GCTACCTCACCACTGG-1_1	Ventral	Olfr2	0.0394381	2.7755
GCTACCTCACTAGAGG-1_1	Dorsal	Olfr1037	-1.37252	-0.519744
GCTACCTTCGGCTGAC-1_1	Cd36+ V.	Olfr790	-8.00792	1.81373
GCTCAAAAGTCATGGG-1_1	Ventral	Olfr1297	1.85834	-0.066325
GCTCAAATCTAGTCAG-1_1	Ventral	Olfr1494	0.965409	1.23274
GCTGAATGTCACTACA-1_1	Ventral	Olfr1297	1.32691	-0.475773
GCTGAATTCAGCGGAA-1_1	Calb2+ V.	Olfr868	6.3265	-1.6581
GCTGCAGAGCTCCACG-1_1	Ventral	Olfr1310	1.57806	0.225009
GCTGCAGCACCCTGAG-1_1	Ventral	Olfr794	-0.267542	-0.16402
GCTGCAGCAGGCATTT-1_1	Ventral	Olfr140	0.255273	2.8791
GCTGCAGGTCACTTCC-1_1	Dlg2+ D.	Olfr599	-2.42572	0.159279
GCTGCAGGTGCACAAG-1_1	Ventral	Olfr743	3.48516	3.7886
GCTGCAGGTTACGATC-1_1	Cd36+ D.	Olfr665	-10.0777	1.64854
GCTGGGTCAATTGAAG-1_1	Ventral	Olfr721-ps1	1.54106	0.293467
GCTGGGTCATGGCTAT-1_1	Cd36+ V.	Olfr790	-8.8133	2.53206
GCTGGGTGTATCGCAT-1_1	Dlg2+ V.	Olfr518	-3.47169	1.49369
GCTGGGTTCCGAGGCT-1_1	Dlg2+ V.	Olfr1420	-3.20712	3.20632
GCTTCACAGTTGCGCC-1_1	Dlg2+ D.	Olfr419	-1.96078	0.467837
GCTTCACGTTGGGACA-1_1	Ventral	Olfr124	0.183077	3.21871
GCTTGGGAGTAACAGT-1_1	Calb2+ D.	Olfr586	2.72639	-5.18215
GCTTGGGCACTACCCT-1_1	Cd55+ D.	Olfr592	-2.90746	-3.9177
GCTTGGGGTGAACCGA-1_1	Ventral	Olfr974	1.25295	0.94581
GCTTGGGTCATTCTTG-1_1	Ventral	Olfr462	2.46644	0.135144
GCTTGGGTCCTATTTG-1_1	Ventral	Olfr446	2.61799	-1.58743
GCTTTCGAGCATACTC-1_1	Ventral	Olfr1271	-0.508229	1.45105
GCTTTCGAGTGGACTG-1_1	Dlg2+ V.	Olfr166	-1.54216	4.46045
GCTTTCGCACAAGGTG-1_1	Ventral	Olfr1263	-0.748373	2.00632
GGAACCCCATGACAGG-1_1	Ventral	Olfr419	-0.607446	0.627194
GGAACCCTCAAGCTGT-1_1	Dorsal	Olfr348	-1.28083	-3.59021
GGAACCCTCGCTGTTC-1_1	Ventral	Olfr124	3.93465	2.29986
GGAAGTGAGCCTGACC-1_1	Calb2+ V.	Olfr539	5.80083	-1.1666
GGAAGTGGTTCGAACT-1_1	Dorsal	Olfr348	-0.961174	-3.96495
GGAAGTGTCACGGACC-1_1	Cd55+ V.	Olfr1431	-4.65865	-2.30831
GGAAGTGTCGTGCGAC-1_1	Ventral	Olfr1484	0.7095	1.5116
GGAATCTCAAGATGTA-1_1	Calb2+ D.	Olfr1039	2.67386	-5.32753
GGAATCTCATAACGGG-1_1	Ventral	Olfr731	-3.71119	0.778244
GGAATCTTCAGAACCT-1_1	Ventral	Olfr308	-0.659899	0.475411
GGAATCTTCTGGAAGG-1_1	Cd36+ V.	Olfr801	-8.56901	1.98346
GGAATGGAGTGGCAGT-1_1	Dorsal	Olfr638	0.33506	-3.74744
GGAATGGCATAGTCGT-1_1	Ventral	Olfr17	-1.34784	-2.48428
GGAATGGGTAGCTTTG-1_1	Cd36+ V.	Olfr804	-8.54989	2.1716
GGAATGGGTGTCCGGT-1_1	Dlg2+ D.	Olfr646	-2.66229	-0.502334
GGAATGGGTTTCGTGA-1_1	Ventral	Olfr209	2.07983	-0.72854
GGACGTCCAAGGCAAC-1_1	Ventral	Olfr1226	5.16509	0.0510776
GGACGTCGTCATAAAG-1_1	Cd55+ V.	Olfr316	-4.2371	-1.83169
GGACGTCTCGGCGATC-1_1	Calb2+ V.	Olfr1	6.28394	-1.92869
GGAGAACAGCCTTTGA-1_1	Dorsal	Olfr358	-1.47593	-2.99088
GGAGAACCAAGTCGTT-1_1	Dlg2+ D.	Olfr598	-2.14125	-0.810824
GGAGAACCACCTGCAG-1_1	Dlg2+ D.	Olfr653	-2.36453	-0.914523
GGAGAACTCGAGTTGT-1_1	Ventral	Olfr1093	2.57398	2.75553
GGAGATGGTTCTGACA-1_1	Cd36+ V.	Olfr786	-8.30374	2.5015
GGAGATGGTTGTGTTG-1_1	Cd36+ V.	Olfr776	-9.0357	1.04889
GGAGCAAAGCGGACAT-1_1	Dorsal	Olfr609	-0.115876	-3.9096
GGAGCAAAGCGTGAAC-1_1	Dlg2+ D.	Olfr410	-2.51305	-0.161321
GGAGCAACACGCAAAG-1_1	Ventral	Olfr314	4.81832	1.84795
GGAGCAAGTGCGGCTT-1_1	Ventral	Olfr727	1.39451	4.41202
GGAGGATAGATGGCAC-1_1	Ventral	Olfr651	2.91383	-1.55994
GGAGGATAGCTAATCC-1_1	Calb2+ V.	Olfr339	5.7116	-0.933583
GGAGGATCAAAGGCGT-1_1	Dlg2+ D.	Olfr635	-1.91925	-1.21485
GGAGGTACAAACTCGT-1_1	Ventral	Olfr1414	0.471013	4.2683
GGAGGTACAAGGTCGA-1_1	Dlg2+ V.	Olfr1218	-2.96568	3.07406
GGAGGTACAATTCGTG-1_1	Ventral	Olfr1116	0.584934	1.43202
GGAGGTACACGGAAGT-1_1	Ventral	Olfr30	0.853997	-0.333399
GGAGGTACAGAACTTC-1_1	Dlg2+ V.	Olfr272	-3.17113	0.608175
GGATCTACAGTAGGAC-1_1	Dorsal	Olfr550	-1.23212	-1.68906
GGATCTAGTGCGGTAA-1_1	Ventral	Olfr741	0.363649	4.55693
GGATCTAGTTACGCCG-1_1	Ventral	Olfr701	1.22576	1.43468
GGATGTTCAGTTAGAA-1_1	Dlg2+ D.	Olfr1037	-1.41694	-2.29517
GGATGTTTCGGAGATG-1_1	Cd36+ V.	Olfr787	-8.03973	2.0154
GGCACGTCAAAGCACG-1_1	Cd55+ V.	Olfr827	-4.27573	-2.22876
GGCACGTCAGCGTTTA-1_1	Calb2+ V.	Olfr972	5.62367	-2.0469
GGCACGTGTCTCACGG-1_1	Ventral	Olfr239	-1.22742	0.735891
GGCACGTTCGCTGTCT-1_1	Ventral	Olfr1418	0.813728	1.00663
GGCACGTTCTATCCAT-1_1	Ventral	Olfr1195	2.1085	3.04308
GGCAGTCGTTGCTGAT-1_1	Dorsal	Olfr237	2.10231	-3.31025
GGCGTCACAGTCACGC-1_1	Dorsal	Olfr446	-0.0607858	-4.59345
GGCGTCAGTTGAGGAC-1_1	Ventral	Olfr1243	4.65784	2.31092
GGCGTCATCAGGACAG-1_1	Dorsal	Olfr1361	0.0468195	-4.00437
GGCTGTGCAAGCAGGT-1_1	Calb2+ D.	Olfr483	2.9926	-5.70431
GGCTGTGCACCAGCGT-1_1	Ventral	Olfr1348	1.39874	2.60468
GGCTGTGGTCAGTCGC-1_1	Cd36+ V.	Olfr789	-8.83893	2.55072
GGCTGTGGTTTCTATC-1_1	Ventral	Olfr1260	-3.73459	-1.26893
GGCTTGGAGGACAACC-1_1	Cd36+ V.	Olfr788	-8.07343	1.34003
GGCTTTCAGACGACTG-1_1	Dorsal	Olfr958	-0.39899	-4.20203
GGCTTTCAGGGAGGTG-1_1	Ventral	Olfr1348	1.61508	2.71972
GGCTTTCAGGGAGTGG-1_1	Ventral	Olfr1097	4.5945	2.24472
GGCTTTCAGTCTAGAA-1_1	Ventral	Olfr449	0.182597	3.77638
GGGAAGTAGCGTATAA-1_1	Calb2+ D.	Olfr677	2.8491	-5.51803
GGGAAGTCAGAGTGAC-1_1	Calb2+ D.	Olfr1042	1.9281	-5.90459
GGGAAGTCAGGACGAT-1_1	Dorsal	Olfr62	0.939236	-2.20537
GGGAAGTCATACCACA-1_1	Ventral	Olfr1195	1.92026	4.11197
GGGAAGTGTCATCGCG-1_1	Ventral	Olfr1437	1.59438	0.830481
GGGAAGTGTCATTGCA-1_1	Ventral	Olfr1202	3.74557	1.60564
GGGAAGTGTCCTGTTC-1_1	Calb2+ V.	Olfr1490	6.00513	-2.18799
GGGAAGTTCGAGTGGA-1_1	Cd55+ V.	Olfr235	-4.38323	-2.82973
GGGACCTCAGCGTGAA-1_1	Ventral	Olfr820	-0.648753	1.47088
GGGACTCGTAACATAG-1_1	Ventral	Olfr319	4.34567	0.429017
GGGAGATAGTTAGAAC-1_1	Dlg2+ V.	Olfr370	-2.32584	2.49489
GGGAGTAGTGCAACAG-1_1	Ventral	Olfr1437	1.07386	0.756625
GGGAGTAGTGTTTACG-1_1	Ventral	Olfr914	2.48218	2.33043
GGGAGTATCACTACTT-1_1	Calb2+ V.	Olfr1110	5.53171	-1.42865
GGGAGTATCTACAGGT-1_1	Calb2+ V.	Olfr1109	3.29055	-4.85375
GGGATCCTCTCCTGAC-1_1	Cd55+ V.	Olfr1438-ps1	-4.38038	-3.00997
GGGCCATAGTCGTTAC-1_1	Ventral	Olfr1242	4.32039	2.73132
GGGCCATGTTTGGAGG-1_1	Ventral	Olfr1297	1.06056	-0.60621
GGGCGTTAGGGAGATA-1_1	Dorsal	Olfr895	-1.63259	-3.00386
GGGCGTTCAAGGGTCA-1_1	Calb2+ V.	Olfr1490	6.1268	-2.27672
GGGCGTTTCAAACGTC-1_1	Cd36+ D.	Olfr810	-9.91999	1.82474
GGGCGTTTCCATCTCG-1_1	Ventral	Olfr239	-0.931691	0.350754
GGGCTACCATGGGTTT-1_1	Calb2+ V.	Olfr1507	6.15492	0.0978933
GGGCTACTCTCAACGA-1_1	Calb2+ D.	Olfr77	1.89913	-5.86549
GGGCTCACACAGAAGC-1_1	Dorsal	Olfr689	-1.42163	-4.12743
GGGCTCACACGCGGTT-1_1	Ventral	Olfr704	4.03848	0.600558
GGGCTCACATGATAGA-1_1	Ventral	Olfr820	-0.529613	2.35959
GGGCTCAGTAGTTAGA-1_1	Dorsal	Olfr1361	0.865257	-3.51272
GGGCTCAGTATACAGA-1_1	Dorsal	Olfr594	0.643899	-4.2936
GGGCTCATCCGGTTCT-1_1	Cd36+ V.	Olfr789	-9.02066	1.45591
GGGCTCATCGTCAGAT-1_1	Cd55+ V.	Olfr827	-4.08847	-2.65317
GGGCTCATCGTCCTTG-1_1	Dlg2+ V.	Olfr1564	-3.34293	2.86266
GGGTAGAAGGCGACAT-1_1	Ventral	Olfr1206	1.95784	3.44405
GGGTAGACAAACCGGA-1_1	Dlg2+ D.	Olfr1510	-2.13214	-0.656149
GGGTATTAGCTCGTGC-1_1	Ventral	Olfr392	1.43375	1.04835
GGGTATTGTCGTATGT-1_1	Dorsal	Olfr559	0.230201	-4.51643
GGGTATTGTCTGTTAG-1_1	Dlg2+ V.	Olfr805	-7.45012	2.06484
GGGTATTTCACAGAGG-1_1	Ventral	Olfr1206	0.8059	2.58339
GGGTCACCACGGCCAT-1_1	Cd36+ V.	Olfr1312	-8.18987	1.63719
GGGTCACGTATGAAGT-1_1	Calb2+ V.	Gucy1b2	6.52701	-0.496041
GGGTCTGCACTTGACA-1_1	Dorsal	Olfr1338	1.35133	-2.35619
GGGTCTGCAGTGAGCA-1_1	Dorsal	Olfr623	-1.31519	-4.84125
GGGTCTGGTTGCATTG-1_1	Ventral	Olfr1509	0.834604	3.6495
GGGTGAACACTCTCGT-1_1	Ventral	Olfr394	4.22308	0.696025
GGGTGAACAGAGTTGG-1_1	Ventral	Olfr195	3.64157	1.20169
GGGTGAAGTTGCGAAG-1_1	Ventral	Olfr1192-ps1	0.213892	1.46786
GGGTGTCCAATACGCT-1_1	Ventral	Olfr95	-2.59749	2.22419
GGGTGTCCATAACTCG-1_1	Cd36+ V.	Olfr805	-7.57414	2.1702
GGGTGTCGTCGCAGTC-1_1	Calb2+ D.	Olfr317	2.92105	-5.45748
GGGTGTCTCCACACAA-1_1	Ventral	Olfr536	2.49243	4.13332
GGGTGTCTCTAGGCCG-1_1	Ventral	Olfr193	1.83713	2.91921
GGGTTATAGACCTGGA-1_1	Calb2+ V.	Olfr1507	5.96017	0.214531
GGGTTATGTACCTTCC-1_1	Dlg2+ V.	Olfr119	-3.36971	2.00871
GGGTTATGTCATAACC-1_1	Dorsal	Olfr937	-0.0036123	-2.99874
GGGTTATGTCGCATCG-1_1	Calb2+ D.	Olfr1002	1.55762	-5.91876
GGGTTTAAGGTAATCA-1_1	Calb2+ D.	Olfr876	2.99881	-5.36197
GGGTTTAAGGTTCCGC-1_1	Ventral	Olfr531	4.40621	2.73067
GGTAACTAGCGTGCTC-1_1	Dorsal	Olfr960	2.10213	-1.96481
GGTAACTAGCGTGTTT-1_1	Ventral	Olfr1206	1.60872	3.12182
GGTAACTGTAAGGAGA-1_1	Dorsal	Olfr672	1.81776	-4.90469
GGTAATCCAGGCCCTA-1_1	Calb2+ D.	Olfr632	1.67861	-3.33388
GGTAATCCATCATTGG-1_1	Ventral	Olfr1195	1.35583	4.11347
GGTCACGGTCAATGGG-1_1	Calb2+ D.	Olfr237	2.2475	-4.90205
GGTCACGGTGTGGTCC-1_1	Ventral	Olfr446	2.61995	-2.30049
GGTCTGGTCAGACATC-1_1	Calb2+ V.	Olfr1241	6.17704	-1.13324
GGTGAAGAGGTTGGTG-1_1	Ventral	Olfr1364	0.100388	1.59948
GGTGGCTCAACGTATC-1_1	Ventral	Olfr736	-0.624923	-3.93949
GGTGGCTGTCAGCTTA-1_1	Dorsal	Olfr745	0.515487	-1.49023
GGTGGCTGTTCCGCGA-1_1	Ventral	Olfr1124	1.79422	0.325643
GGTGGCTGTTGATCGT-1_1	Ventral	Olfr1418	4.50454	1.37865
GGTGTCGCACGGCCAT-1_1	Dorsal	Olfr633	-0.921242	-3.05453
GGTGTCGCAGGAATCG-1_1	Dorsal	Olfr1377	-1.41012	-2.70371
GGTGTCGCATTCACCC-1_1	Ventral	Olfr536	3.3362	2.93917
GGTGTCGGTCACTCAA-1_1	Ventral	Olfr329	1.9453	2.47326
GGTGTCGTCTTCTGGC-1_1	Calb2+ V.	Olfr728	7.23157	-1.00837
GGTTAACAGAGAGAAC-1_1	Cd36+ D.	Olfr792	-9.62356	2.23602
GGTTAACCAAATTAGG-1_1	Dorsal	Olfr552	-0.996415	-4.95757
GGTTAACCAGTTTCAG-1_1	Ventral	Olfr96	0.257952	0.717688
GGTTAACGTGAAAGTT-1_1	Dorsal	Olfr552	0.538164	-4.58582
GGTTCTCAGTCATTGC-1_1	Dorsal	Olfr446	0.637492	-4.50268
GGTTCTCCATTGTAGC-1_1	Calb2+ D.	Olfr1039	2.63243	-4.95499
GGTTCTCGTTAGGCTT-1_1	Ventral	Olfr701	1.54117	1.80748
GGTTCTCTCGATAACC-1_1	Ventral	Olfr859	1.75317	0.0655598
GGTTGTATCGCAATGT-1_1	Cd55+ D.	Olfr1171-ps1	-2.68831	-3.45581
GTAACACAGAGCAGAA-1_1	Ventral	Olfr1222	-2.66996	3.67936
GTAACACCAACCCGCA-1_1	Dorsal	Olfr30	0.725281	-2.82118
GTAACACTCGTTAGAC-1_1	Ventral	Olfr211	-0.761274	4.02278
GTAACCAAGGCTCAAG-1_1	Ventral	Gm13723	3.95932	1.9967
GTAACCACACGTCTCT-1_1	Ventral	Olfr211	3.26143	3.85228
GTAAGTCAGCGCCTAC-1_1	Dlg2+ D.	Olfr54	-2.42141	0.10864
GTAAGTCGTATCTTCT-1_1	Dorsal	Olfr545	0.603586	-4.22705
GTAAGTCGTTCTCCAC-1_1	Dorsal	Olfr661	0.0413837	-4.71693
GTAAGTCGTTGTCCCT-1_1	Dlg2+ D.	Olfr763	-2.28142	-0.813936
GTAATGCCAAGTGGAC-1_1	Ventral	Olfr1205	-0.529636	1.30183
GTACAACAGCCTGAAG-1_1	Dorsal	Olfr959	2.30118	-3.81258
GTACAACCAGGCAATG-1_1	Calb2+ D.	Olfr672	1.62261	-6.18062
GTACAACCATTCTCCG-1_1	Dlg2+ V.	Olfr1222	-3.57564	2.0214
GTACAACGTTGGGTTT-1_1	Ventral	Olfr1197	4.85642	1.39827
GTACAACTCCTGCTAC-1_1	Calb2+ D.	Olfr161	-9.30684	2.59781
GTACAGTAGAATCGCG-1_1	Ventral	Olfr281	3.52488	1.84509
GTACAGTAGTGCGTCC-1_1	Ventral	Olfr130	-0.481839	3.55555
GTACAGTCAAGAGAGA-1_1	Calb2+ V.	Olfr142	4.87005	-1.82281
GTACAGTCATCCGTTC-1_1	Ventral	Olfr1423	1.68512	0.508597
GTAGAAACAGGTGACA-1_1	Dlg2+ V.	Olfr1501	-2.60338	1.54081
GTAGAGGAGTACGTCT-1_1	Dorsal	Olfr607	-1.34159	-4.06449
GTAGAGGCAACGGCTC-1_1	Ventral	Olfr239	3.27981	2.17953
GTAGAGGCACTCTCGT-1_1	Ventral	Olfr1226	5.53904	-0.0780947
GTAGAGGCAGGCCCTA-1_1	Ventral	Olfr1297	1.78632	0.0415006
GTAGAGGCATAGGCGA-1_1	Ventral	Olfr1297	3.60961	-1.44259
GTAGATCCAGCAGAAC-1_1	Ventral	Olfr140	-0.216955	3.14648
GTAGCTAAGCCTTCTC-1_1	Ventral	Olfr1176	-0.289135	1.02995
GTAGCTAGTTGCCGCA-1_1	Ventral	Olfr117	4.21692	-0.583431
GTAGCTATCGGAGTGA-1_1	Ventral	Olfr330	0.0835825	1.38826
GTAGGAGCATCTAGAC-1_1	Ventral	Olfr1211	4.15304	2.08263
GTAGGAGGTAGACGTG-1_1	Ventral	Olfr1226	4.60952	0.500287
GTAGGAGGTGTGAATA-1_1	Ventral	Olfr1160	1.1026	4.48462
GTAGGTTAGTTGTAAG-1_1	Cd55+ V.	Olfr523	-3.95262	-2.44384
GTAGTACTCCCATTCG-1_1	Cd36+ V.	Olfr1325	-8.91477	2.72563
GTAGTACTCCGTGGCA-1_1	Ventral	Olfr239	-0.694833	0.217921
GTAGTACTCCTTGACC-1_1	Ventral	Olfr1348	4.1099	1.68913
GTATTGGCAACCACAT-1_1	Calb2+ V.	Olfr969	4.68638	-2.60955
GTATTGGGTCTAGTGT-1_1	Dlg2+ D.	Olfr70	-1.42651	-2.47824
GTATTTCGTAGCTTAC-1_1	Ventral	Olfr15	2.5339	2.57068
GTATTTCTCATACGAC-1_1	Ventral	Olfr1254	-0.58166	1.02561
GTCAAACAGGTGCTAG-1_1	Dorsal	Olfr661	0.0954114	-4.70349
GTCAAACGTGGTCAAG-1_1	Ventral	Olfr1336	1.69736	1.7293
GTCAAACTCACCGCTT-1_1	Cd36+ V.	Olfr1312	-8.0669	1.48827
GTCAAACTCGATCCCT-1_1	Ventral	Olfr1384	2.75685	0.772947
GTCAAGTAGCGCATCC-1_1	Ventral	Olfr1211	2.34535	0.969696
GTCAAGTGTATACAGA-1_1	Cd55+ D.	Olfr608	-2.10328	-4.61727
GTCAAGTGTGGTCCCA-1_1	Cd36+ V.	Olfr281	-8.89003	0.775307
GTCACGGCACACTTAG-1_1	Calb2+ D.	Olfr1155	1.12431	-3.87967
GTCACGGTCAGCGCAC-1_1	Dlg2+ D.	Olfr1025-ps1	-1.46792	-1.99255
GTCACTCAGGAAAGTG-1_1	Cd36+ V.	Olfr1307	-8.79721	2.00781
GTCACTCAGTCGAAGC-1_1	Cd55+ D.	Olfr520	-1.22765	-3.33822
GTCACTCCACGTCATA-1_1	Dlg2+ D.	Taar2	-1.51391	-2.22141
GTCACTCCACTGCATA-1_1	Dlg2+ V.	Olfr711	-0.909585	4.51316
GTCATCCAGTTCACTG-1_1	Ventral	Olfr8	1.29672	0.356163
GTCATCCCAACAGTGG-1_1	Cd36+ D.	Olfr605	-10.5776	1.87178
GTCATCCCACAGTACT-1_1	Cd36+ V.	Olfr360	-9.07362	1.59737
GTCATCCGTCTCCCTA-1_1	Ventral	Olfr731	-3.84755	0.374736
GTCATGAGTGGCTCTG-1_1	Dorsal	Olfr655	-0.783254	-4.76684
GTCATTTAGATTGAGT-1_1	Ventral	Olfr820	-0.740698	1.59165
GTCATTTAGTTTAGGA-1_1	Dorsal	Olfr689	1.03408	-4.05329
GTCATTTCAATCGCAT-1_1	Ventral	Olfr279	1.86127	1.13608
GTCATTTTCATTTACC-1_1	Cd36+ D.	Olfr678	-10.5881	1.84725
GTCCACTGTACAGTAA-1_1	Dorsal	Olfr612	-1.11226	-4.28901
GTCCACTGTCTACATG-1_1	Dlg2+ V.	Olfr54	-2.44174	1.47138
GTCCACTGTCTTACTT-1_1	Dorsal	Olfr895	0.749297	-4.08722
GTCCACTTCTCACTCG-1_1	Dorsal	Olfr609	-0.242152	-3.44937
GTCCCATCATAATCCG-1_1	Ventral	Olfr1336	2.7016	2.21704
GTCCCATGTGGGATTG-1_1	Ventral	Olfr1264	0.223707	2.40108
GTCCCATTCCAATCCC-1_1	Ventral	Olfr1110	1.81136	2.73407
GTCCTCAAGCTGAAGC-1_1	Dorsal	Olfr665	-1.64571	-4.13925
GTCCTCAAGTAGACCG-1_1	Ventral	Olfr1297	4.69819	-1.44935
GTCCTCACAAATACGA-1_1	Ventral	Olfr1361	-0.391413	0.747846
GTCCTCACAGACACCC-1_1	Ventral	Olfr15	4.49117	1.34854
GTCCTCAGTACTCAAC-1_1	Dlg2+ D.	Olfr73	-1.05995	-2.36552
GTCCTCAGTCACTGAT-1_1	Ventral	Olfr1426	-0.543683	1.12575
GTCCTCATCCGAAATC-1_1	Ventral	Olfr718-ps1	1.85079	-0.823008
GTCGAATAGTCGAATA-1_1	Calb2+ D.	Olfr448	1.83477	-6.18015
GTCGAATGTATGTCCA-1_1	Dorsal	Olfr693	-1.3594	2.62474
GTCGAATTCGCATGAT-1_1	Ventral	Olfr308	-3.24416	0.350246
GTCGAATTCGGCATAT-1_1	Cd55+ D.	Olfr670	-2.33474	-4.54162
GTCGAATTCTTCTAAC-1_1	Ventral	Olfr1415	-0.174626	3.89169
GTCGCGATCGATTCCC-1_1	Dlg2+ V.	Olfr1396	-3.00321	2.06131
GTCGTAACAGGCTACC-1_1	Ventral	Olfr1246	0.0401566	2.42761
GTCGTAAGTAACGTTC-1_1	Ventral	Olfr869	2.76689	-0.190519
GTCTACCCAGGACTTT-1_1	Ventral	Olfr140	0.69715	2.99422
GTCTACCGTCTTAGTG-1_1	Dorsal	Olfr1467	1.49995	-2.60657
GTCTAGAAGGTTGGAC-1_1	Ventral	Olfr1494	0.834033	0.0339692
GTCTAGAAGTCAGCCC-1_1	Calb2+ D.	Olfr69	1.2824	-5.51721
GTCTAGACAGTTCTAG-1_1	Ventral	Olfr1195	1.57413	3.91367
GTCTCACGTCTGCGCA-1_1	Ventral	Olfr58	1.6526	-0.584681
GTCTGTCCATTATGCG-1_1	Calb2+ V.	Olfr728	7.16702	-1.03597
GTCTGTCTCATGCAGT-1_1	Ventral	Olfr1348	1.80297	2.68727
GTCTGTCTCCACGTCT-1_1	Ventral	Olfr15	3.56184	2.9558
GTCTGTCTCCGTATGA-1_1	Dorsal	Olfr348	-0.802989	-4.09285
GTCTTTAAGGCACTAG-1_1	Cd36+ D.	Olfr808	-10.3927	1.6335
GTCTTTATCTGAGCAT-1_1	Dlg2+ V.	Olfr996	-3.33012	1.6281
GTGACGCAGTCGCCCA-1_1	Dlg2+ D.	Olfr648	-1.52467	-0.737762
GTGACGCCACTGTGTA-1_1	Ventral	Olfr1389	-1.23577	3.96331
GTGACGCCAGTTGGTT-1_1	Calb2+ V.	Olfr392	6.27796	-1.80014
GTGACGCCATCTTCGC-1_1	Dorsal	Olfr646	1.50838	-2.38203
GTGAGCCCAGCCTACG-1_1	Dlg2+ V.	Olfr1016	-1.3289	2.79104
GTGAGGAAGTCCCGAC-1_1	Cd36+ D.	Olfr666	-9.13522	2.84278
GTGAGGAAGTCGAAAT-1_1	Calb2+ V.	Olfr1252	6.67806	-1.64024
GTGAGGAGTGGTAACG-1_1	Cd55+ V.	Olfr279	-4.06914	-1.75477
GTGAGTTAGACCTCAT-1_1	Dlg2+ V.	Olfr1387	-2.35264	2.98375
GTGAGTTAGCATCGAG-1_1	Cd36+ V.	Olfr821	-9.12525	2.48198
GTGAGTTGTGGGATTG-1_1	Calb2+ D.	Olfr1039	2.49965	-5.75069
GTGATGTCACATAACC-1_1	Ventral	Olfr1423	-0.335829	0.313251
GTGATGTCATGGGAAC-1_1	Ventral	Olfr11	1.77599	0.0978159
GTGATGTGTGCAATAA-1_1	Cd36+ V.	Olfr805	-7.99292	2.6829
GTGATGTGTTCTTCAT-1_1	Dlg2+ V.	Olfr1259	-1.8313	4.33334
GTGCACGAGGCAGTCA-1_1	Ventral	Olfr366	-1.16124	3.08786
GTGCACGGTCATCGGC-1_1	Dlg2+ D.	Taar4	-1.35773	-1.41064
GTGCACGTCCTCACGT-1_1	Dorsal	Olfr745	-0.747955	-2.02172
GTGCAGCAGGTTGCCC-1_1	Ventral	Olfr706	2.33624	2.40355
GTGCAGCAGTATGAAC-1_1	Ventral	Olfr309	1.29129	4.4738
GTGCAGCCAAACACCT-1_1	Dorsal	Olfr878	-0.195171	-4.02009
GTGCAGCGTGTCCGTG-1_1	Dlg2+ V.	Olfr56	-2.04095	3.52421
GTGCAGCGTTGCCGAC-1_1	Dorsal	Olfr1362	0.988434	-3.59867
GTGCGTGGTCAACCAT-1_1	Cd36+ V.	Olfr38	-9.59502	2.79642
GTGCTGGAGATACAGT-1_1	Ventral	Olfr17	-0.873675	1.36208
GTGCTGGAGTCATAGA-1_1	Calb2+ V.	Olfr972	5.5712	-1.67644
GTGCTGGGTCACCTTC-1_1	Ventral	Olfr1354	3.99204	0.702529
GTGCTGGGTTGCAAGG-1_1	Ventral	Olfr1260	-0.7018	1.38833
GTGCTGGTCATTTCCA-1_1	Dlg2+ V.	Olfr267	-3.21359	2.66216
GTGCTGGTCGAAACAA-1_1	Ventral	Olfr1260	0.798636	2.18889
GTGCTTCAGGATTTAG-1_1	Ventral	Olfr169	4.25214	2.20434
GTGCTTCCAATAACCC-1_1	Ventral	Olfr1260	-3.37919	-2.02615
GTGCTTCCAGTTCTAG-1_1	Ventral	Olfr239	-1.1285	1.1211
GTGCTTCCATGACTTG-1_1	Dlg2+ V.	Olfr1341	-2.0008	4.03962
GTGCTTCGTAGCTAAA-1_1	Dlg2+ V.	Olfr59	-2.794	2.78204
GTGCTTCGTCTAGTGT-1_1	Ventral	Olfr70	-1.1629	-1.84682
GTGCTTCTCCATTGTT-1_1	Ventral	Olfr417	1.07158	1.38075
GTGCTTCTCGAGAATA-1_1	Cd55+ V.	Olfr1253	-4.38245	-1.97217
GTGCTTCTCGTCAGAT-1_1	Dlg2+ V.	Olfr212	-3.56234	2.40788
GTGGAAGAGATTTGCC-1_1	Cd55+ V.	Olfr354	-4.00024	-2.70049
GTGGAAGCACACCTTC-1_1	Ventral	Olfr1494	2.79513	1.82886
GTGGAAGTCGTCTCAC-1_1	Calb2+ V.	Olfr868	5.54042	-1.31437
GTGGAGAGTCCGCAGT-1_1	Dorsal	Olfr549	-0.051576	-3.47981
GTGGCGTAGAAGTCCG-1_1	Ventral	Olfr473	-1.27506	0.641136
GTGGCGTTCATGAGTC-1_1	Cd36+ V.	Olfr821	-8.61014	2.56104
GTGGCGTTCGATTGGT-1_1	Cd55+ V.	Olfr827	-4.44197	-2.2295
GTGGGAAGTATGCTTG-1_1	Calb2+ V.	Olfr972	5.61461	-2.40971
GTGGGAATCCCGTGAG-1_1	Cd36+ V.	Olfr798	-9.07162	1.83359
GTGGGAATCTCCAAGA-1_1	Cd36+ V.	Olfr805	-7.96361	2.60352
GTGGTTAAGCCTCTGG-1_1	Dorsal	Olfr432	0.604056	-3.54368
GTGGTTAAGTTCCAGT-1_1	Dorsal	Olfr594	1.02401	-3.58852
GTGGTTATCGTCGATA-1_1	Calb2+ D.	Olfr884	2.08836	-5.65687
GTGGTTATCTCCACTG-1_1	Ventral	Olfr1364	0.686011	-0.194906
GTGTAACAGTGTTCCA-1_1	Dlg2+ D.	Olfr578	-2.34099	0.0165492
GTGTAACCAGTTGTTG-1_1	Dorsal	Olfr874	-0.257916	-2.24832
GTGTCCTCAAGCGCAA-1_1	Cd36+ D.	Olfr798	-10.4774	2.11327
GTGTGATCATCCGTTC-1_1	Ventral	Olfr1347	1.56725	2.78904
GTGTGATGTCACTCAA-1_1	Ventral	Olfr787	2.87333	-0.914157
GTGTGATGTGTTAGCT-1_1	Ventral	Olfr1347	0.172605	2.9207
GTGTGATTCATCGGGC-1_1	Calb2+ V.	Olfr1163	5.33989	-1.35143
GTGTGGCCACGGAAGT-1_1	Ventral	Olfr1247	3.32982	-1.18551
GTGTTAGCAGTAGAAT-1_1	Dorsal	Olfr1174	1.64949	-2.51821
GTGTTAGCATCGTGGC-1_1	Calb2+ D.	Olfr681	1.54026	-5.86411
GTGTTCCGTTTAAGGA-1_1	Cd55+ V.	Olfr835	-4.55675	-2.01159
GTGTTCCTCACTGATG-1_1	Ventral	Olfr820	1.22104	2.17561
GTGTTCCTCTACTCAT-1_1	Ventral	Olfr743	-1.06953	3.96857
GTTACAGCAACATCGT-1_1	Calb2+ D.	Olfr139	2.05291	-6.06913
GTTACAGTCCCGAAAT-1_1	Ventral	Olfr686	1.85689	0.0796324
GTTACCCCAAGAATGT-1_1	Dlg2+ D.	Olfr1029	-1.9135	0.0288194
GTTACCCCATGCAGCC-1_1	Calb2+ V.	Olfr1507	5.32788	0.665822
GTTACCCGTACCCACG-1_1	Cd36+ V.	Olfr806	-7.7624	2.14838
GTTACCCGTCTCCCTA-1_1	Dorsal	Olfr969	0.768352	-3.37058
GTTACCCTCGGTCATA-1_1	Cd36+ V.	Olfr777	-8.81513	2.08738
GTTACGAAGTGCACAG-1_1	Dlg2+ V.	Olfr715	-3.01982	2.52524
GTTACGACACCTCTAC-1_1	Ventral	Olfr705	3.80005	1.89879
GTTAGACAGGCGTTAG-1_1	Dlg2+ V.	Olfr1288	-2.59808	2.5497
GTTAGACGTCTAGTGT-1_1	Dlg2+ V.	Olfr1326-ps1	-3.55968	2.24532
GTTAGACGTGCTAGCC-1_1	Cd36+ D.	Olfr822	-9.99572	2.0585
GTTAGACGTTGGACCC-1_1	Calb2+ D.	Olfr317	2.04228	-5.01969
GTTAGACTCGGTCGAC-1_1	Calb2+ V.	Olfr1	5.30224	-1.82255
GTTAGTGCAGTTGTCA-1_1	Ventral	Olfr1440	3.6246	1.6951
GTTAGTGGTGGATACG-1_1	Ventral	Olfr60	2.91177	3.51934
GTTAGTGGTGTTTACG-1_1	Dlg2+ V.	Olfr398	-2.86766	3.34205
GTTAGTGGTTAGGGAC-1_1	Calb2+ D.	Olfr957	2.36033	-6.07838
GTTAGTGTCTCGACCT-1_1	Ventral	Olfr1281	4.38124	2.67733
GTTATGGCACGACCTG-1_1	Calb2+ V.	Olfr671	3.84823	-2.85593
GTTATGGCAGAGCGTA-1_1	Ventral	Olfr1274	1.41095	3.13649
GTTCATTAGATCGCTT-1_1	Ventral	Olfr1354	1.46951	0.682971
GTTCATTGTATCTTCT-1_1	Cd55+ V.	Olfr354	-4.16366	-2.82184
GTTCATTGTCGCCTAG-1_1	Dorsal	Olfr552	1.21443	-4.07856
GTTCATTGTGTACAGG-1_1	Calb2+ D.	Olfr677	3.0449	-5.29963
GTTCATTTCTCAACCC-1_1	Dorsal	Olfr981	-1.55878	-2.09656
GTTCGCTGTGTTTGCA-1_1	Ventral	Olfr295	2.22428	0.92456
GTTCTATAGCGCAATG-1_1	Dlg2+ V.	Olfr466	-1.59971	4.07548
GTTCTATAGCTGCGAA-1_1	Ventral	Olfr693	-1.10134	3.86598
GTTCTATCACGCGTCA-1_1	Ventral	Olfr43	1.08779	1.69332
GTTCTATCATCGAGCC-1_1	Dlg2+ V.	Olfr1016	-1.87556	3.32836
GTTCTATCATTGAAGA-1_1	Dlg2+ D.	Olfr322	-2.58292	0.630753
GTTCTATGTACGACTT-1_1	Ventral	Olfr61	0.835336	3.51773
GTTCTATTCGGAACTT-1_1	Dlg2+ V.	Olfr1271	-3.53241	2.06115
GTTCTATTCTGAATCG-1_1	Ventral	Olfr1418	2.02923	0.959334
GTTGAACAGCATGCGA-1_1	Dorsal	Olfr30	1.00468	-1.58622
GTTGAACGTGAGGATC-1_1	Calb2+ D.	Olfr672	1.65837	-5.66776
GTTGAACTCACAGTGT-1_1	Dorsal	Olfr481	-0.330135	-3.87831
GTTGCGGGTATCTCGA-1_1	Ventral	Olfr166	-1.1478	4.1036
GTTGCTCAGCGCCTTG-1_1	Ventral	Olfr1356	0.270867	-0.548933
GTTGCTCCAGTAGTGG-1_1	Calb2+ V.	Olfr728	6.7623	-1.38034
GTTGTAGAGACTACGG-1_1	Calb2+ D.	Olfr411	2.07619	-5.83148
GTTGTAGAGCTAAACA-1_1	Dlg2+ V.	Olfr129	-3.49111	1.79218
GTTGTAGAGTTCCTGA-1_1	Ventral	Olfr1264	4.75786	1.43855
GTTGTAGGTTTCGATG-1_1	Dorsal	Olfr594	0.699551	-3.78856
GTTGTGACAGAGGACT-1_1	Ventral	Olfr873	0.371467	1.06408
GTTGTGACATCGGCCA-1_1	Ventral	Olfr743	0.380231	4.60684
GTTTGGACAAATAAGC-1_1	Dlg2+ D.	Olfr548-ps1	-1.88184	-1.86958
GTTTGGACAAGCACCC-1_1	Ventral	Olfr392	1.67633	0.688677
GTTTGGAGTCGGCTAC-1_1	Ventral	Olfr1222	-1.21826	1.03351
GTTTGGAGTGCCAAGA-1_1	Dlg2+ V.	Olfr1112	-3.09087	2.76552
GTTTGGAGTGTCACAT-1_1	Dorsal	Olfr958	-1.359	-3.52372
TAACACGAGAATACAC-1_1	Calb2+ D.	Olfr317	2.77183	-4.52661
TAACACGAGTGGTGAC-1_1	Ventral	Olfr129	-3.64899	1.75451
TAACACGGTAAGGTCG-1_1	Calb2+ D.	Olfr1002	1.93843	-5.25727
TAACCAGCAAGTGATA-1_1	Dorsal	Olfr649	-0.979752	-2.415
TAACCAGGTAATTAGG-1_1	Ventral	Olfr281	3.59751	-0.468807
TAACCAGTCCTACTGC-1_1	Dlg2+ D.	Olfr412	-2.80193	0.063279
TAACCAGTCCTAGCGG-1_1	Dorsal	Olfr1406	-0.50039	-4.66344
TAACGACTCACCTTGC-1_1	Dorsal	Olfr878	0.779779	-4.63864
TAACTTCGTAGCTGCC-1_1	Dlg2+ V.	Olfr1564	-3.64477	2.59076
TAACTTCGTATCCTCC-1_1	Cd36+ V.	Olfr787	-7.72473	2.37935
TAACTTCGTGATCGTT-1_1	Cd36+ V.	Olfr784	-7.92461	1.73887
TAAGCACAGTATTCCG-1_1	Dorsal	Olfr764-ps1	1.79955	-6.15303
TAAGCACGTGTATTCG-1_1	Ventral	Olfr314	1.08224	1.85171
TAAGCACTCTCAACGA-1_1	Dlg2+ V.	Olfr1326-ps1	-3.4496	3.13312
TAAGCGTAGGCCCAAA-1_1	Ventral	Olfr32	1.6701	1.16167
TAAGTCGTCGGTCTAA-1_1	Cd55+ V.	Olfr235	-3.55711	-2.66418
TAATCTCCAACTTCTT-1_1	Ventral	Olfr1348	1.3735	2.21309
TAATCTCCACTCATAG-1_1	Dorsal	4930516K23Rik	0.411125	-3.37818
TAATCTCGTGGTAATA-1_1	Ventral	Olfr686	2.13579	0.00647242
TAATTCCAGGTCGCCT-1_1	Ventral	Olfr722	4.41784	2.12049
TAATTCCAGTCTGGAG-1_1	Ventral	Olfr1116	0.642512	0.894949
TAATTCCCACCTGCGA-1_1	Ventral	Olfr1212	1.42739	1.7345
TACAACGCACATCATG-1_1	Ventral	Olfr726	1.23307	3.59481
TACACCCAGACGTCGA-1_1	Calb2+ V.	Olfr161	5.50305	-1.67345
TACACCCTCGAGTACT-1_1	Ventral	Olfr479	-3.14967	1.75163
TACAGGTGTAGTTACC-1_1	Ventral	Olfr166	-0.55818	3.97002
TACAGGTTCATTACGG-1_1	Ventral	Olfr994	-1.10614	3.01969
TACATTCAGAGCCTGA-1_1	Ventral	Olfr1090	4.56908	1.90011
TACATTCAGTGCCGAA-1_1	Ventral	Olfr318	1.57794	-0.312611
TACATTCTCTTCACAT-1_1	Ventral	Olfr6	0.535605	3.14726
TACCCACCATCAGCGC-1_1	Calb2+ D.	Olfr1042	3.02001	-5.12951
TACCCACGTACTTGTG-1_1	Calb2+ V.	Olfr374	5.94034	-1.63289
TACCCACGTCTGGTTA-1_1	Ventral	Olfr1288	-1.66425	3.42003
TACCCACTCCCATAGA-1_1	Dorsal	Olfr609	0.569294	-2.98415
TACCCGTAGCTCCACG-1_1	Ventral	Olfr477	1.45485	0.625934
TACCCGTCAGCGAGTA-1_1	Ventral	Olfr1080	0.551389	3.29045
TACCGAAGTCTACGTA-1_1	Cd36+ V.	Olfr789	-8.53927	1.35403
TACCGGGCACGGTGAA-1_1	Dlg2+ D.	Taar9	-1.74889	-1.05416
TACCTCGAGCCAAGCA-1_1	Dlg2+ V.	Olfr775	-3.7783	2.01849
TACCTCGAGTTTCTTC-1_1	Cd36+ V.	Olfr801	-8.60535	1.57912
TACCTGCCAACTACGT-1_1	Cd55+ D.	Olfr522	-1.9415	-3.35027
TACGCTCGTGGATCGA-1_1	Ventral	Olfr1252	4.21671	1.94224
TACGCTCTCGCTGCGA-1_1	Ventral	Olfr1216	-1.23249	2.35707
TACGGGCCAATCGTCA-1_1	Ventral	Olfr2	0.381877	2.94936
TACGGGCCAGCAAGAC-1_1	Ventral	Olfr195	4.5518	2.07241
TACGGGCCAGGCTTGC-1_1	Dorsal	Olfr1467	-0.198434	-3.15591
TACGGGCGTCACTACA-1_1	Dorsal	Olfr348	-0.693199	-2.47019
TACGGTAAGGACTTCT-1_1	Ventral	Olfr868	1.90003	0.115128
TACGTCCGTCGAGTGA-1_1	Ventral	Olfr1258	-0.193088	3.56844
TACGTCCTCCTTGGAA-1_1	Ventral	Olfr235	-3.93608	-3.31048
TACTGCCCACACGGTC-1_1	Ventral	Olfr531	1.3903	2.21476
TACTGCCCATGTGACT-1_1	Dorsal	Olfr766-ps1	-0.0973861	-4.44632
TACTGCCGTGATCGTT-1_1	Dlg2+ D.	Olfr419	-2.02831	0.732293
TACTGCCGTTCTCCAC-1_1	Ventral	Olfr981	4.47767	2.04789
TACTTACAGAGCCGAT-1_1	Ventral	Olfr332	-1.30482	1.60637
TACTTCAAGAACCGCA-1_1	Ventral	Olfr1494	0.225426	-0.381579
TACTTCACAGGTGTTT-1_1	Cd36+ V.	Olfr769	-9.18678	1.73281
TACTTCACAGTTAGGG-1_1	Calb2+ D.	Olfr826	1.86706	-6.0322
TACTTCATCATAGGCT-1_1	Calb2+ V.	Olfr728	6.86565	-0.830396
TACTTCATCTCTGCTG-1_1	Ventral	Olfr138	1.82144	0.189371
TACTTGTGTATGATCC-1_1	Ventral	Olfr533	0.944627	3.70417
TACTTGTGTCGCAGTC-1_1	Calb2+ V.	Olfr55	5.94359	-1.99146
TACTTGTGTGACAACG-1_1	Ventral	Olfr591	2.62095	-2.72083
TACTTGTTCTGAGGTT-1_1	Dorsal	Olfr1496	0.22225	-2.57394
TAGACCAAGTCTGTAC-1_1	Dorsal	Olfr1176	-0.904788	-4.60726
TAGACCAGTAGGAGTC-1_1	Ventral	Olfr419	-1.20438	-3.12854
TAGACCATCTTGCAGA-1_1	Ventral	Olfr1226	5.48472	-0.0608374
TAGACTGAGTGACCTT-1_1	Dorsal	Taar2	1.496	-1.97197
TAGACTGCAGACATCT-1_1	Cd55+ D.	Olfr1348	-2.38187	-3.94003
TAGACTGGTACCGTCG-1_1	Ventral	Olfr1226	5.38795	0.0751003
TAGAGTCAGACCACGA-1_1	Cd55+ V.	Olfr855	-3.98992	-2.06886
TAGAGTCAGGAGCAAA-1_1	Dorsal	Olfr364-ps1	-0.920482	-1.60795
TAGAGTCCAAATGAGT-1_1	Ventral	Olfr920	0.124178	1.96779
TAGAGTCCACCCAAGC-1_1	Dorsal	Olfr1046	1.496	-3.75065
TAGAGTCGTGCCGGTT-1_1	Ventral	Olfr1239	-0.472329	0.666506
TAGAGTCTCCTTGAAG-1_1	Ventral	Olfr705	2.9514	2.66457
TAGATCGCACTGGAAG-1_1	Ventral	Olfr731	-3.79011	0.47463
TAGCACAAGGTGAGAA-1_1	Ventral	Olfr459	1.01115	-0.68172
TAGCACATCACCTACC-1_1	Cd55+ V.	Olfr839-ps1	-3.69442	-3.30674
TAGCACATCCCAGGAC-1_1	Ventral	Olfr201	-0.787948	2.82153
TAGGAGGAGCCAAGCA-1_1	Dorsal	Olfr876	-0.556632	-1.68314
TAGGAGGAGCTAAATG-1_1	Calb2+ D.	Olfr411	2.88136	-5.82825
TAGGAGGAGGCCTTGC-1_1	Dorsal	Olfr146	0.298175	-2.56854
TAGGGTTCACTGTGAT-1_1	Ventral	Olfr60	3.70876	3.03743
TAGGGTTGTCTCTCAC-1_1	Dlg2+ D.	Olfr1025-ps1	-1.30707	-2.29826
TAGGGTTTCCATGCAA-1_1	Ventral	Olfr1348	0.863491	2.9107
TAGGTACGTGTATTGC-1_1	Ventral	Olfr1415	0.108503	4.23795
TAGGTACTCCAGGACC-1_1	Dlg2+ V.	Olfr713	-3.44881	2.32554
TAGGTACTCGTTCAGA-1_1	Ventral	Olfr168	-0.244925	4.12953
TAGGTACTCTACCTTA-1_1	Ventral	Olfr1301	1.9798	4.30973
TAGTGCAAGCCTCGTG-1_1	Calb2+ V.	Olfr1252	5.5722	-1.51637
TAGTGCAAGCGGATCA-1_1	Dorsal	Olfr586	-0.415453	-3.59406
TAGTGCAGTAGTGTGG-1_1	Cd36+ V.	Olfr770	-9.20723	1.12387
TAGTGCATCAGGCGAA-1_1	Calb2+ D.	Olfr961	2.25922	-4.84315
TATACCTGTGATACCT-1_1	Dlg2+ D.	Olfr642	-1.8664	-0.518798
TATATCCCAATCGAAA-1_1	Ventral	Olfr70	-0.864333	0.394257
TATATCCCAGACACCC-1_1	Ventral	Olfr469	0.626184	2.11504
TATATCCTCCATTTAC-1_1	Ventral	Olfr1348	1.95384	2.49539
TATATCCTCGGATAAA-1_1	Ventral	Olfr6	-0.419668	2.31788
TATCCTAAGGTGCCAA-1_1	Ventral	Olfr1364	4.29772	1.22184
TATCCTACAGTATACC-1_1	Ventral	Olfr43	0.625123	2.85597
TATCCTAGTTGGGTAG-1_1	Dorsal	Olfr610	-1.07005	-3.3612
TATCCTATCACATACG-1_1	Dorsal	Olfr591	-0.93604	-4.8021
TATCGCCAGGTACAGC-1_1	Cd36+ D.	Olfr654	-10.3961	2.24244
TATCGCCAGTATAGGT-1_1	Dlg2+ V.	Olfr477	-3.44206	1.20027
TATCGCCAGTGGGAAA-1_1	Ventral	Olfr1257	1.28521	3.93223
TATCGCCTCATTTCCA-1_1	Calb2+ D.	Olfr884	2.77152	-4.95411
TATCTGTGTCGGCTAC-1_1	Dorsal	Olfr62	0.712027	-1.66985
TATCTTGAGGACAACC-1_1	Ventral	Olfr1418	0.882627	1.3286
TATCTTGTCACCTTAT-1_1	Ventral	Olfr1226	5.34877	-0.0149449
TATCTTGTCGTTCCCA-1_1	Dorsal	Taar2	-0.0671815	-1.93448
TATGTTCAGGCCACCT-1_1	Calb2+ V.	Olfr1490	6.24513	-1.74692
TATGTTCCAACGGGTA-1_1	Dorsal	Olfr609	0.430581	-3.94345
TATGTTCCAGCTACCG-1_1	Calb2+ D.	Olfr1039	2.33554	-4.95774
TATTCCAAGCCGTAAG-1_1	Ventral	Olfr239	-1.17198	0.723178
TATTCCAAGGATATAC-1_1	Ventral	Olfr1197	1.83127	0.00735531
TATTCCAAGGTCCGAA-1_1	Ventral	Olfr479	-1.14743	0.779349
TATTCCAGTTGCTCGG-1_1	Ventral	Olfr1364	1.17439	2.30799
TATTCCATCCGATGTA-1_1	Ventral	Olfr1368	0.748522	1.50119
TATTCCATCTTCGCTG-1_1	Calb2+ V.	Olfr686	5.92356	-2.09549
TATTGCTCACGCCAGT-1_1	Ventral	Olfr1416	-0.462334	3.44075
TATTGCTCACGCTATA-1_1	Dlg2+ D.	Olfr572	-2.14617	-1.1414
TATTGCTTCAAAGGAT-1_1	Dorsal	Olfr652	0.59378	-2.53745
TATTGCTTCTCTCAAT-1_1	Dorsal	Olfr895	1.43152	-2.59273
TATTGGGTCTCCTGTG-1_1	Ventral	Olfr1484	2.81526	3.57009
TATTGGGTCTGACAGT-1_1	Dlg2+ V.	Olfr54	-2.56578	1.13256
TATTTCGAGCATAGGC-1_1	Cd36+ V.	Olfr770	-9.45081	1.08307
TATTTCGTCGGAGTGA-1_1	Cd36+ V.	Olfr789	-8.7192	2.04676
TCAAGACGTTACACTG-1_1	Ventral	Olfr533	1.31575	3.95516
TCAAGCAAGGGCAGGA-1_1	Calb2+ D.	Olfr684	1.81886	-5.60316
TCAAGCACACTGGATT-1_1	Dorsal	Olfr615	-1.20432	-2.04022
TCAAGTGAGTGGTGAC-1_1	Ventral	Olfr1189	1.13136	1.16118
TCAAGTGTCATATGGC-1_1	Ventral	Olfr720	0.577404	2.66314
TCAAGTGTCCGTGGGT-1_1	Ventral	Olfr1297	0.441912	0.469782
TCAATCTAGGGCCCTT-1_1	Dorsal	Olfr607	0.469158	-4.32456
TCAATCTGTTAAAGTG-1_1	Ventral	Olfr1423	3.133	1.46585
TCAATTCCAACTCATG-1_1	Ventral	Olfr1252	1.39717	-0.184583
TCAATTCGTTTCCAAG-1_1	Calb2+ V.	Olfr55	5.31847	-2.12255
TCAATTCTCGCATGAT-1_1	Dlg2+ D.	Olfr676	-2.00022	-0.612044
TCAATTCTCGTTACCC-1_1	Dlg2+ D.	Olfr33	-2.1423	-0.231311
TCACAAGCACCCTAGG-1_1	Dorsal	Olfr105-ps	1.92472	-2.8569
TCACAAGTCGACGCGT-1_1	Dlg2+ V.	Olfr366	-3.12358	1.80531
TCACACCAGATAGCTA-1_1	Ventral	Olfr12	1.244	4.48255
TCACACCAGGCTTAAA-1_1	Calb2+ V.	Olfr728	6.91917	-1.0047
[truncated: 7,541 more rows]

## Sheet: Supplementary Figure 4c-n
Supplementary Figure 4c-n
See Source Data for Figure 1c and Suppl. Fig. 4b.
