# Supplementary material for: Transcriptional adaptation of olfactory sensory neurons to GPCR identity and activity
Source: Nat Commun. 2022 May 25;13:2929. doi: 10.1038/s41467-022-30511-4 (PMC9132991; doi:10.1038/s41467-022-30511-4)
Supplement: Supplementary file 7 — Source Data [file 41467_2022_30511_MOESM7_ESM.zip › SupplementaryFigure7_SourceData.xlsx]

## Sheet: Supplementary Figure 7
Supplementary Figure 7
Source data is available on GEO: GSE185168
Source code available on Github: https://github.com/irlabgenev/DREAM_pt2
