# Supplementary material for: Transcriptional adaptation of olfactory sensory neurons to GPCR identity and activity
Source: Nat Commun. 2022 May 25;13:2929. doi: 10.1038/s41467-022-30511-4 (PMC9132991; doi:10.1038/s41467-022-30511-4)
Supplement: Supplementary file 7 — Source Data [file 41467_2022_30511_MOESM7_ESM.zip › SupplementaryFigure9_SourceData.xlsx]

## Sheet: Figure 9a-b
		Supplementary Figure 9a												Supplementary Figure 9b
		Olfr151												Olfr16
		Gene	control1	control2	control3	exposed1	exposed2	exposed3	Mean					Gene	control1	control2	control3	exposed1	exposed2	exposed3	Mean
		Olfr151	3224.65	3040.02	3692.68	2387.09	2512.82	2275.62	2855.48					Olfr16	13057.4	28371.5	30280.6	24625.7	19885.6	26299.6	23753.4
		Olfr437	0	0	0.0444115	437.272	0	268.218	117.589					Olfr1176	339.222	449.408	321.918	0.679102	616.165	484.385	368.63
		Olfr424	0.0461643	430.809	0	0.0459657	232.384	0	110.547					Olfr549	199.875	0.147444	374.877	0.254663	392.45	0.0946619	161.283
		Olfr1325	0.0461643	0	0	630.741	0	0	105.131					Olfr1408	7.4002	4.57075	0.0817259	534.708	0.140613	372.873	153.296
		Olfr446	344.709	0	245.551	4.96429	0	0.420991	99.2742					Olfr419	269.409	0.147444	150.703	2.12219	165.501	150.512	123.066
		Olfr640	0	0	0	0	257.554	331.273	98.1379					Olfr411	129.224	0.737218	83.5238	0	257.251	151.364	103.683
		Olfr957	550.509	1.01176	0	0	0	0	91.9202					Olfr685	2.6529	0	2.5335	0	607.025	0	102.035
		Olfr557	536.614	1.57835	0	0	0	0	89.6987					Olfr523	273.668	0	294.131	0	0	3.12384	95.1538
		Olfr552	0	0	0	0	0	470.762	78.4603					Olfr1507	505.657	1.25327	1.47107	4.1595	6.32757	4.82776	87.2827
		Olfr689	261.475	0	0	0	0	190.195	75.2782					Olfr99	0.558506	275.867	0.0817259	0.254663	226.035	0.0946619	83.8152
		Olfr622	212.587	0	234.537	0	0.765457	0	74.6482					Olfr1406	292.238	182.314	0.163452	2.71641	2.74195	1.41993	80.2656
		Olfr632	0.0461643	0	0.0444115	0	0	445.081	74.1953					Olfr488	63.7395	417.044	0.0817259	0	0.140613	0.47331	80.2466
		Olfr1253	0.0461643	0	0	0	406.863	0	67.8182					Olfr598	65.415	1.03211	0	0.0848878	220.832	189.04	79.4007
		Olfr549	3.92397	1.86164	1.95411	5.05623	0	391.943	67.4565					Olfr661	103.882	121.567	0	0.0848878	0	244.417	78.3252
		Olfr279	0.0461643	1.90211	0	396.316	0	0	66.3774					Olfr1025-ps1	140.115	0.0737218	0	282.676	4.64022	27.0733	75.7631
		Olfr1137	0.0461643	0	0	0	394.255	0	65.7169					Olfr586	101.997	0	0	0.0848878	157.346	176.166	72.5989
		Olfr418	119.75	0	0	166.626	0.0450269	102.722	64.8571					Olfr237	159.593	0	0.0408629	110.651	0.0351532	164.996	72.5527
		Olfr570	0	0	0	0.0459657	0.0450269	377.349	62.9066					Olfr237-ps1	159.593	0	0.0408629	110.651	0.0351532	164.996	72.5527
		Olfr969	0	0	0	369.334	0.0450269	0	61.5632					Olfr811	3.90954	0.0737218	0	0	410.73	1.51459	69.3712
		Olfr339	0	0	0	0	335.675	0	55.9459					Olfr672	179.978	0.0737218	229.241	0.594215	2.2498	3.9758	69.3522
		Olfr1437	331.552	0	0	0	0	0	55.2587					Olfr348	106.465	276.752	0.0817259	0	0.0703063	0.0946619	63.9106
		Olfr669	0	0.0404705	238.667	0.137897	91.9449	0	55.1318					Olfr273	84.1947	0	0	0	0	250.381	55.7626
		Olfr69	0	0	0	3.0797	323.023	0.14033	54.3738					Olfr1357	2.6529	0	0.163452	130.557	185.257	0.0946619	53.1209
		Olfr668	0.923286	0	324.115	0	0.0450269	0.0467768	54.1884					Olfr632	1.39626	0.0737218	309.578	0	0.0703063	0.189324	51.8845
		Olfr488	0	0	323.094	0	0	0	53.849					Olfr794	105.837	189.76	0.326904	0	0	0	49.3206
		Olfr1420	321.35	0	0	0	0	0.561322	53.6518					Olfr24	69.9528	213.203	1.30761	0	2.1795	8.51957	49.1938
		Olfr681	0	0	0	309.119	0.0900538	0	51.5349					Olfr629	6.14356	285.082	0	0	0.0703063	0	48.5494
		Olfr1020	0	0	0	0	189.383	116.24	50.9372					Olfr39	0.279253	290.316	0	0.0848878	0	0.189324	48.4783
		Olfr1495	0	0	0	0	0	299.652	49.942					Olfr3	60.2488	1.6956	222.131	0	3.3747	0.0946619	47.9241
		Olfr617	294.99	0	0	0	0.0450269	0	49.1725					Olfr250	1.81514	271.665	0	0	0	3.12384	46.1006
		Olfr212	0	0	0	0	286.461	0	47.7435					Olfr1177-ps	45.7277	43.6433	70.4477	1.44309	52.7297	57.9331	45.3208
		Olfr1496	0	0	0	0	282.364	2.75983	47.5206					Olfr884	4.39823	0.147444	260.379	0	0.0703063	0	44.1658
		Olfr805	0	0	0	281.816	0	0	46.9693					Olfr679	0.0698132	0	264.383	0	0	0	44.0755
		Olfr656	0	0	0	273.128	0	0	45.5214					Olfr1226	238.133	0	2.04315	1.01865	0	10.6021	41.9661
		Olfr716	0	0	0	0	270.431	0	45.0719					Olfr594	8.02852	225.662	0	0	0.0703063	2.65053	39.402
		Olfr661	0	0	269.622	0	0	0	44.9371					Olfr1046	9.91348	220.871	1.8797	0.594215	2.95287	0	39.3685
		Olfr685	0.0461643	0	251.192	0	0	0	41.873					Olfr981	75.9568	0.0737218	0.0817259	2.20708	0.984289	155.53	39.1389
		Olfr591	0.461643	0	92.4648	71.9363	84.8757	0.0467768	41.6309					Olfr918	18.8496	0	0	212.389	0	0	38.5398
		Olfr578	6.60149	0.0404705	37.128	0	0	205.912	41.6136					Olfr221	0.628319	229.717	0.408629	0	0	0	38.459
		Olfr594	0	98.91	0	0	0.495296	149.218	41.4372					Olfr1348	80.0059	0	0	136.754	4.35899	2.17722	37.2161
		Olfr1513	0.0461643	0	0	0	0	246.186	41.0388					Olfr215	0.558506	0	0	0.169776	0	219.426	36.6924
		Olfr1155	0.0461643	0	0	11.6293	0	220.599	38.7125					Olfr553	2.44346	3.24376	0	0	210.497	1.41993	36.2674
		Olfr1361	99.0224	0	0	0	130.173	1.07587	38.3785					Olfr141	2.44346	0	0	0	209.161	2.46121	35.6777
		Olfr1079	0	0.809411	0	0	212.707	0	35.5861					Olfr364-ps1	80.7739	1.6956	127.492	0	0	1.51459	35.2461
		Olfr506	0.0461643	207.25	0	0	0	0	34.5493					Olfr62	19.4081	0	0	0	191.514	0.0946619	35.1695
		Olfr1048	0	0.0404705	0.222058	0	0	205.818	34.3468					Olfr612	95.6441	0	0	1.18843	108.412	0	34.2075
		Olfr670	0	0	0	0.0459657	121.978	83.8241	34.308					Olfr609	62.9715	2.58026	0.163452	3.4804	135.41	0	34.1009
		Olfr390	0	0	202.072	0.0459657	0	0	33.6864					Olfr1500	0.837759	0	0	0	202.412	0	33.8749
		Olfr1416	0.0461643	0	0.088823	0	201.54	0.0467768	33.6204					Olfr455	1.88496	0.221165	0	0.169776	10.8975	185.821	33.1658
		Olfr593	0	0	0.0444115	0	195.507	0	32.5919					Olfr376	2.37365	1.03211	0.0817259	190.064	2.2498	0	32.6335
		Olfr1030	0	1.01176	0	6.11344	1.66599	150.06	26.4752					Olfr77	194.5	0	0	0	0.0703063	0.283986	32.4757
		Olfr598	0	0	0	0	0	157.31	26.2184					Olfr867	60.179	0	0	1.86753	132.176	0.283986	32.4177
		Olfr876	0	0	0	0	148.769	0	24.7948					Olfr435	0.0698132	192.709	0	0.0848878	0	0	32.1439
		Olfr819	146.156	0	0	0	0	0	24.3594					Olfr1383	0	0	0	0.0424439	189.827	0.804626	31.779
		Olfr649	0.0461643	0	1.33235	137.989	0.270161	0.0467768	23.2807					Olfr968	0.0698132	0	190.421	0	0.0703063	0	31.7602
		Olfr231	136.208	0	0	0	0.0225134	0	22.705					Olfr105-ps	0.558506	0	0	186.583	2.10919	0	31.5418
		Olfr160	24.6056	23.6753	27.0022	23.2586	12.7876	23.2013	22.4218					Olfr666	59.8299	0.0737218	0	0	1.19521	125.995	31.1823
		Olfr599	0	0	128.26	0.689485	0.0450269	0	21.4992					Olfr414	142.14	0	0	0	8.78829	30.1025	30.1717
		Olfr1414	121.828	0.607058	0	0	5.44825	0	21.3138					Olfr667	0.628319	0	179.552	0	0	0	30.03
		Olfr584	0	0	0	0	0	125.689	20.9482					Olfr1079	178.094	0.442331	0	0.0848878	1.47643	0	30.0162
		Olfr411	0	0	0	0.0459657	0	121.292	20.223					Olfr933	43.0748	0	0	0	0.210919	134.231	29.586
		Olfr1025-ps1	0	0	0	0	0.0450269	112.03	18.6793					Olfr1349	151.076	3.09632	0	0.0848878	0.77337	20.6363	29.2778
		Olfr450	0	1.86164	0	0	0.0450269	97.2958	16.5337					Olfr816	172.02	0.368609	0	0	0	0.0946619	28.7472
		Olfr729	0	0	97.9718	0.0459657	0	0	16.3363					Olfr30	3.76991	0.0737218	0	5.85726	8.22584	152.784	28.4518
		Olfr980	0	0	0	0	0	95.7054	15.9509					Olfr1104	166.016	0.0737218	0	0.509327	0.562451	1.70391	28.1442
		Olfr561	0	95.3486	0	0	0	0	15.8914					Olfr678	0	0.0737218	0	0	167.259	0	27.8887
		Olfr303	0.553972	0	0	0.413691	0	93.4601	15.738					Olfr1026	142.07	0	0.817259	20.9673	0	0	27.3091
		Olfr822	0.0461643	0	0.0444115	0	94.1512	0	15.707					Olfr1042	23.4572	0.221165	44.2954	64.1752	0	31.6171	27.2943
		Olfr1102	0	0	0	0	0	90.6067	15.1011					Olfr600	67.7886	0	0	0	91.6795	0	26.578
		Olfr683	3.00068	0	0	0	0	87.2388	15.0399					Olfr813	0.977385	0	0.0817259	0	71.5718	86.521	26.5253
		Olfr65	26.706	0	0	0	0	48.4842	12.5317					Olfr969	140.115	3.3912	0	1.78264	3.3747	4.54377	25.5346
		Olfr638	0	0	74.6113	0	0	0	12.4352					Olfr399	83.2872	0	0.898985	68.3347	0.0703063	0	25.4319
		Olfr1220	0	0.526117	72.7017	0	0	0	12.2046					Olfr392	152.053	0	0.163452	0	0.0703063	0	25.3812
		Olfr147	2.49287	67.0192	0	0	0	0	11.5853					Olfr143	0.0698132	130.414	0	7.04569	0	13.726	25.2092
		Olfr995	59.2288	0	0.0444115	1.65476	4.00739	0	10.8226					Olfr748	2.79253	0	0	147.535	0	0	25.0546
		Olfr1023	0	0	0	0.551588	0	58.6581	9.86829					Olfr1513	147.236	0	0.572081	0.0848878	0	1.70391	24.9328
		Olfr653	0	0	0	56.9515	0	0	9.49192					Olfr220	1.0472	0	0	0	0	144.075	24.1871
		Olfr96	0	0	1.64323	3.2176	0	50.519	9.22996					Olfr1132	0.139626	0	0	144.055	0	0	24.0324
		Olfr724	0	0	0	0	50.9704	0.467768	8.57303					Olfr957	0.418879	0	0	0	138.996	0	23.2357
		Olfr368	0	49.2526	0.0222058	0	0	0	8.21247					Olfr69	129.713	0	0.0817259	0	9.49135	0	23.2143
		Olfr68	0	0	0	0.459657	40.9294	0	6.89818					Olfr670	1.95477	41.2105	95.2924	0	0	0.47331	23.1552
		Olfr1396	0	36.383	1.50999	0	1.93616	0	6.63819					Olfr835	130.271	0	0	3.98973	0	0.0946619	22.3926
		Olfr209	0	0	0	0.275794	0	38.0763	6.39202					Olfr32	15.0098	0.147444	0	116.466	2.53103	0	22.3591
		Olfr31	0	0	0	38.2435	0	0	6.37391					Olfr131	114.284	0	0	0	1.75766	15.9032	21.9908
		Olfr728	0	0.283294	0	0	37.1472	0.0467768	6.24621					Olfr6	128.107	0	0	0	0	0	21.3512
		Olfr43	33.7923	1.69976	0	0	0	0	5.91534					Olfr1362	59.3412	0	0.0817259	0	60.7447	4.25979	20.7379
		Olfr718-ps1	0	0	0	0	1.89113	31.013	5.48403					Olfr536	107.861	0.368609	2.12487	0	5.5542	8.04626	20.6592
		Olfr24	0	0	0	32.2679	0	0	5.37799					Olfr1222	120.707	0	0	0	0	3.12384	20.6385
		Olfr1512	3.69314	0	0	0	0	28.1596	5.3088					Olfr483	0	0	0	0	123.599	0	20.5998
		Olfr410	0	31.8098	0	0	0	0	5.30164					Olfr544	121.266	0	0.490355	0	0	0	20.2927
		Olfr920	0	29.6244	0	0	0	0	4.9374					Olfr744	8.72665	68.4876	0	1.18843	40.0746	1.89324	20.0617
		Olfr1298	0.0230822	0	0	0	0	25.6337	4.27613					Olfr665	109.258	0	0.326904	3.98973	6.32757	0	19.9836
		Olfr353	0	0	0	24.4997	0	0	4.08329					Olfr317	25.3422	0	0	40.6613	1.96858	51.3068	19.8798
		Olfr178	0	0	0	0	0	23.8562	3.97603					Olfr572	23.5969	3.24376	0	89.5566	2.60133	0	19.8331
		Olfr1199	0	21.1661	0	0	0	0	3.52768					Olfr958	118.333	0	0	0	0.562451	0	19.816
		Olfr143	0	0.0404705	0	11.1237	4.14247	1.12264	2.73821					Olfr530	111.422	7.22474	0	0	0	0	19.7744
		Olfr50	0	0.0202353	0	13.9966	0.0225134	0	2.33988					Olfr1260	116.379	0.0737218	0.163452	0.509327	1.05459	0.378648	19.7597
		Olfr536	0	0.364235	2.08734	0	4.81788	4.35024	1.93662					Olfr681	113.307	0	3.67766	0	0	1.04128	19.671
		Olfr979	0.0923286	0	0	0	0	11.0861	1.86307					Olfr568	117.356	0.0737218	0	0	0	0	19.5716
		Olfr877	0	0	0	10.0665	0	0	1.67775					Olfr1466	116.658	0	0	0.0848878	0	0	19.4571
		Olfr1415	4.61643	0.161882	0	0	5.17809	0	1.6594					Olfr601	1.50098	0.0368609	0	114.683	0.316378	0	19.4229
		Olfr723	0	0	0	0	9.68078	0	1.61346					Olfr651	2.6529	0.0737218	0.0817259	0	0	113.405	19.3689
		Olfr138	4.66259	1.49741	1.9097	1.05721	0	0	1.52115					Olfr652	16.4759	0	0.408629	0	98.9913	0.283986	19.36
		Olfr1377	0	0	8.39378	0	0	0	1.39896					Olfr459	112.469	0	0.245178	3.22574	0	0	19.3233
		Olfr1099	0	0	0	0	8.23992	0	1.37332					Olfr410	19.7571	0	0	95.0743	0.984289	0.0946619	19.3184
		Olfr1224-ps1	8.12492	0	0	0	0.0450269	0	1.36166					Olfr1418	0.558506	0	0	0	0	113.973	19.0886
		Olfr981	1.47726	2.10447	0	0.137897	0	3.78892	1.25142					Olfr711	0.628319	1.99049	0	0	0	111.417	19.006
		Olfr1223	0	0	0	0	7.47446	0	1.24574					Olfr692	0	1.62188	0	0	108.342	3.50249	18.9111
		Olfr827	0	1.53788	0	0	5.58333	0	1.18687					Olfr1106	108.21	0	0	0	4.56991	0.662633	18.9072
		Olfr1323	0	0	0	6.89485	0	0	1.14914					Olfr522	101.439	0.0737218	0	4.49905	0	7.19431	18.8676
		Olfr821	0	2.26635	0	0.0459657	4.41264	0	1.12083					Olfr1183	0.139626	0.368609	0.163452	0.169776	110.311	0.662633	18.6358
		Olfr745	2.63137	1.33553	0	2.75794	0	0	1.12081					Olfr743	105.976	0	0	0	2.46072	2.17722	18.4357
		Olfr1428	0	2.63058	0	0.137897	3.91734	0	1.1143					Olfr938	0	0	0	110.524	0	0	18.4207
		Olfr45	0	0	0	5.83764	0	0.748429	1.09768					Olfr1253	104.371	0	0	2.54663	0.492144	2.27189	18.2802
		Olfr530	0	0.0809411	0	0	6.21371	0.233884	1.08809					Olfr788	61.8545	0	4.00457	0.169776	38.2466	5.30107	18.2628
		Olfr220	5.12424	0	0.133235	0.0459657	1.1707	0	1.07902					Olfr1320	109.188	0	0	0	0	0.283986	18.2453
		Olfr609	6.463	0	0	0	0	0	1.07717					Olfr1395	85.591	1.76932	8.17259	8.82833	0.843676	3.59715	18.1337
		Olfr1106	0	0	0	0	0	6.36165	1.06027					Olfr1297	103.812	0.147444	0	0	3.72624	0	17.9477
		Olfr1322	0	0	0	6.2973	0	0	1.04955					Olfr1404	93.9686	2.3591	6.04772	0	0	3.31317	17.6148
		Olfr1362	0	0	6.21761	0	0	0	1.03627					Olfr160	27.0875	0	0.163452	75.2106	0	0	17.0769
		Olfr698	0	0	0	6.1594	0	0	1.02657					Olfr420	100.88	0.589774	0	0.76399	0	0.0946619	17.0548
		Olfr168	2.76986	0	0	0	3.24194	0	1.00197					Olfr728	97.9479	0	0	0	0	3.9758	16.9873
		Olfr391	0	0	0	1.79266	0	4.18653	0.996531					Olfr222	85.7306	0	0	3.4804	0	11.6434	16.8091
		Olfr391-ps	0	0	0	1.79266	0	4.18653	0.996531					Olfr1256	40.7011	0	0	0	0	59.8263	16.7546
		Olfr312	5.72437	0	0	0	0	0	0.954062					Olfr825	0.558506	0.0737218	0.163452	0	91.6795	7.28897	16.6273
		Olfr994	0	0	0	5.33202	0	0	0.88867					Olfr829	80.8437	17.3983	0	0	0	0.0946619	16.3895
		Olfr873	0	0	0	0	5.17809	0.0935536	0.878608					Olfr510	96.5517	0	0	1.69776	0	0	16.3749
		Olfr796	0.138493	0.72847	0	0	4.1875	0	0.842411					Olfr124	88.1741	0.147444	1.30761	0.254663	0.0703063	6.91032	16.1441
		Olfr722	0	0	0	0	0	5.00512	0.834187					Olfr314	93.7591	0	0	0	2.2498	0.567971	16.0962
		Olfr195	0	0	0	0	4.99798	0	0.832997					Olfr13	93.5497	0	0	2.88619	0	0	16.0726
		Olfr808	2.21589	1.376	0	0	0	1.4033	0.832531					Olfr628	1.53589	94.069	0.0817259	0	0	0.0946619	15.9636
		Olfr1124	0.0461643	0	3.95263	0	0.945565	0.0467768	0.831855					Olfr1426	95.295	0	0.0817259	0	0.0703063	0	15.9078
		Olfr544	0	0.0809411	0	0	4.81788	0.0467768	0.824266					Olfr541	82.8683	2.72771	0	0	0	7.19431	15.465
		Olfr1443	0	0	0	4.91833	0	0	0.819721					Olfr617	89.7798	2.13793	0	0	0	0	15.3196
		Olfr76	0	0	0	0	4.77285	0	0.795475					Olfr727	71.6982	0	3.26904	2.71641	1.75766	12.4007	15.307
		Olfr794	0	0	0	4.45867	0	0.280661	0.789889					Olfr1140	48.59	0.368609	4.00457	37.1809	0.984289	0.283986	15.2354
		Olfr629	0	0	0	4.5506	0	0	0.758434					Olfr718-ps1	87.8948	0	0	0	3.3044	0.0946619	15.2156
		Olfr1404	0	1.29506	3.10881	0	0	0	0.733977					Olfr1032	91.2459	0	0	0	0	0	15.2076
		Olfr263	0	0	0	4.27481	0	0	0.712468					Olfr707	29.1819	0.958384	0	0	0.0703063	59.7317	14.9904
		Olfr545	0.0923286	0	0	4.04498	0.135081	0	0.712065					Olfr1247	82.3098	0	0	7.21546	0	0	14.9209
		Olfr211	0	0	4.26351	0	0	0	0.710584					Olfr418	88.593	0	0	0	0	0	14.7655
		Olfr690	0	0.647528	0	0	3.55712	0	0.700775					Olfr934	83.4268	0	0.408629	0	0	3.31317	14.5248
		Olfr727	3.83164	0.0404705	0	0	0.270161	0	0.690378					Olfr1171-ps1	0	3.68609	0.0817259	0	83.2427	0	14.5018
		Olfr362	0	4.12799	0	0	0	0	0.687999					Olfr671	84.8929	0	0	0	1.47643	0	14.3949
		Olfr1046	0	2.50917	0.0444115	1.51687	0	0	0.678409					Olfr139	45.0993	0	0	37.7751	2.74195	0	14.2694
		Olfr142	0	3.27811	0	0.781417	0	0	0.676588					Olfr959	76.7247	0.442331	2.28832	0	0	6.05836	14.2523
		Olfr186	0	0	4.04145	0	0	0	0.673575					Olfr484	0	0	0	0	85.3519	0	14.2253
		Olfr15	0.0923286	2.34729	0.177646	1.33301	0	0	0.658378					Olfr550	0.558506	0	0	0	0	84.6277	14.1977
		Olfr1262	0	0.0404705	0	1.4709	1.48589	0.88876	0.64767					Olfr446	82.24	0	0	0	0.492144	0.757295	13.9149
		Olfr1426	0	0	0	0	0	3.8357	0.639283					Olfr690	79.6569	0	0	1.61287	0	1.51459	13.7974
		Olfr734	0	0.566587	0	3.0797	0	0.187107	0.638899					Olfr954	74.2114	0	0	0	0	6.34235	13.4256
		Olfr1143	0	0	0	0	3.78226	0	0.630376					Olfr1044	67.1603	0	0.653807	2.54663	2.81225	6.81566	13.3314
		Olfr145	0.0461643	0	3.73057	0	0	0	0.629455					Olfr133	0.488692	0	0	0	77.2667	0	12.9592
		Olfr935	0	1.41647	0	0	2.3414	0	0.626311					Olfr1037	0.418879	0.663496	29.9117	0.848878	42.2541	0	12.3495
		Olfr1175	0	0	0	0.0229828	3.39953	0.327438	0.624992					Olfr1366	71.6284	1.99049	0.0817259	0	0.351532	0	12.342
		Olfr1175-ps	0	0	0	0.0229828	3.39953	0.327438	0.624992					Olfr1499	0	0	73.2264	0	0	0	12.2044
		Olfr744	0	0	0	0	3.73723	0	0.622872					Olfr1110	61.296	0.0737218	0	0.0848878	2.46072	8.89822	12.1356
		Olfr610	3.69314	0	0	0	0	0	0.615524					Olfr31	69.6736	0.516053	0	0.424439	0.492144	0.851957	11.993
		Olfr787	0	0	0	3.67726	0	0	0.612876					Olfr1437	66.1829	0.0737218	0	0	0.0703063	5.20641	11.9222
		Olfr501-ps1	0	0	0	1.51687	0	2.15173	0.611434					Olfr360	68.6962	0	0	0.0848878	0	0	11.4635
		Olfr1031	0	0	2.35381	0	0	1.16942	0.587205					Olfr1232	68.2075	0	0	0	0	0	11.3679
		Olfr1009	3.46232	0	0	0	0	0	0.577054					Olfr1229	58.9224	0	0	0.424439	0	5.58505	10.822
		Olfr725	1.06178	0	0	0	2.38643	0	0.574701					Olfr1191-ps1	1.32645	0.0737218	0.0817259	62.9867	0.0703063	0.0946619	10.7723
		Olfr166	0	0	0	3.44743	0	0	0.574571					Olfr104-ps	0.628319	0	0	0	58.2839	5.58505	10.7496
		Olfr1297	3.18534	0.202353	0	0	0	0.0467768	0.572411					Olfr994	57.177	0	0	0	0	6.62633	10.6339
		Olfr214	0	0	0	0	0.990592	2.43239	0.570498					Olfr516	61.2262	0	0	0	1.05459	0	10.3801
		Olfr319	0	0	3.41969	0	0	0	0.569948					Olfr168	57.8053	1.32699	0	0.0848878	2.88256	0	10.35
		Olfr881	0	0	0.488527	0	2.92675	0	0.569212					Olfr463	61.296	0.663496	0	0.0848878	0	0	10.3407
		Olfr1225	0	0	0	3.40146	0	0	0.56691					Olfr106-ps	56.2694	0	0	2.46175	1.75766	0	10.0815
		Olfr66	0	0	3.37528	0	0	0	0.562546					Olfr270	59.9696	0	0	0	0	0	9.99493
		Olfr90	3.09301	0	0	0	0	0.280661	0.562278					Olfr1173	0.279253	0	0.245178	0	0	59.2584	9.9638
		Olfr684	0	0	0	3.3555	0	0	0.559249					Olfr495	0.872665	0	0	57.8935	0	0	9.79436
		Olfr1500	0	0	0	3.30953	0	0	0.551588					Olfr1030	46.9843	1.03211	0	0	0.0703063	10.6021	9.78147
		Olfr1176	0	2.30682	0.977053	0	0	0	0.547312					Olfr1326-ps1	55.6411	1.47444	0.0817259	0.0848878	0.492144	0.0946619	9.64483
		Olfr350	0	0	0	0	3.15188	0	0.525314					Olfr1263	56.9676	0	0.0817259	0.76399	0	0	9.63555
		Olfr1135	2.07739	0.0809411	0.621761	0	0.225134	0.14033	0.52426					Olfr742	57.5959	0	0	0	0	0.0946619	9.61509
		Olfr19	0	0	0	0	0	3.13405	0.522341					Olfr875	57.5959	0	0.0817259	0	0	0	9.61294
		Olfr704	0	3.03529	0	0	0	0	0.505882					Olfr776	2.86234	0	54.266	0	0	0.378648	9.5845
		Olfr576	0	0	0	3.03374	0	0	0.505623					Olfr1206	49.5674	0	0	0	0	7.47829	9.50761
		Olfr55	2.44671	0	0	0	0.0450269	0.514545	0.501047					Olfr569	0.139626	0	0	0.0848878	0	56.7971	9.50361
		Olfr764-ps1	2.8391	0.161882	0	0	0	0	0.500164					Olfr591	53.2675	0.442331	0	1.52798	1.68735	0	9.48752
		Olfr1301	0.0461643	0	2.93116	0	0	0	0.496221					Olfr916	0	0	56.8812	0	0	0	9.4802
		Olfr110	0	0	2.84234	0	0	0	0.473723					Olfr789	56.6883	0	0	0	0	0.141993	9.47172
		Olfr481	0.0461643	0	2.75351	0	0	0	0.466613					Olfr765	19.7571	0	0	0	0.0703063	36.6342	9.41027
		Olfr478	0	0	2.79793	0	0	0	0.466321					Olfr447	51.8712	0	0	0	3.93715	0	9.3014
		Olfr1440	0	0	0	0.689485	0	2.0114	0.450148					Olfr972	54.5241	0	0.0817259	0	1.05459	0	9.27674
		Olfr17	0.32315	0	1.9097	0	0	0.420991	0.442306					Olfr370	54.1751	0	0	0.594215	0	0.567971	9.22287
		Olfr169	2.63137	0	0	0	0	0	0.438561					Olfr877	5.51524	11.5006	37.9208	0	0	0	9.15611
		Olfr1431	0	0	2.62028	0	0	0	0.436713					Olfr551	51.5222	0	0	0	0	3.2185	9.12344
		Olfr397	0	0.0809411	0	0	1.12567	1.35653	0.42719					Olfr279	50.9636	0	0	0	0	0.0946619	8.50972
		Olfr705	0	0	0.0222058	2.52811	0	0	0.425053					Olfr365	49.0787	0.663496	0.0817259	0.848878	0	0	8.44546
		Olfr1104	0	0	2.53146	0	0	0	0.421909					Olfr15	6.70207	2.06421	0	3.90484	1.26551	36.4448	8.39691
		Olfr633	0	0	0	2.52811	0	0	0.421352					Olfr611	22.9685	0	0	0.509327	26.857	0	8.38915
		Olfr1372-ps1	0	0.0202353	0.0222058	0	2.47648	0	0.41982					Olfr68	45.7277	0	3.26904	0	0.984289	0	8.33016
		Olfr414	0	0	1.42117	0	0	1.02909	0.408376					Olfr180	49.6372	0	0	0	0	0	8.27287
		Olfr1395	0	0	0	0	0	2.43239	0.405399					Olfr810	42.0974	0	0.0817259	0	6.96033	0.189324	8.22146
		Olfr875	0	0	0	1.51687	0	0.88876	0.400938					Olfr585	42.4464	0	0	0	0	6.81566	8.21035
		Olfr878	0	0	0	2.34425	0	0	0.390708					Olfr18	49.0787	0	0	0	0	0	8.17978
		Olfr32	0	0	0	0	2.3414	0	0.390233					Olfr684	48.7994	0	0	0	0.0703063	0.0946619	8.16073
		Olfr665	0	2.18541	0	0	0	0.0935536	0.379827					Olfr1111	47.9617	0.0737218	0.572081	0	0	0.0946619	8.11702
		Olfr1451	0	0	0	2.20635	0	0	0.367726					Olfr843	48.3806	0	0	0	0	0	8.06343
		Olfr743	0	0	0	2.20635	0	0	0.367726					Olfr798	47.473	0	0.0817259	0.339551	0	0.189324	8.01393
		Olfr982	0	0	0	0	2.20632	0	0.36772					Olfr1043	42.0974	0.221165	0	2.88619	0	0.283986	7.58145
		Olfr1037	0	0.364235	0	0	0	1.8243	0.364755					Olfr578	40.4219	0	0	3.65018	0	0	7.34534
		Olfr1217	0	1.29506	0	0	0	0.88876	0.363969					Olfr95	10.472	0	0	0	0	33.4157	7.31461
		Olfr6	0	1.69976	0	0	0	0.467768	0.361255					Olfr38	43.7031	0	0.0817259	0	0	0	7.29747
		Olfr1446	0	0	1.02146	0	0.0450269	1.07587	0.35706					Olfr239	41.1898	0	0	0	1.68735	0.47331	7.22508
		Olfr1270	2.12356	0	0	0	0	0	0.353926					Olfr479	43.2842	0	0	0	0	0	7.21403
		Olfr618	2.12356	0	0	0	0	0	0.353926					Olfr1295	42.9351	0	0	0	0	0	7.15585
		Olfr543	0	0	0	2.11442	0	0	0.352404					Olfr1039	0.837759	40.2521	0.0817259	1.61287	0	0	7.13074
		Olfr1200	0	0	0	0.551588	0	1.54363	0.349204					Olfr821	0	0	0	0	42.3947	0.283986	7.11312
		Olfr235	0	0	0	2.06846	0	0	0.344743					Olfr63	38.2576	0.0737218	0	0.0848878	4.07777	0	7.08234
		Olfr820	0	2.064	0	0	0	0	0.343999					Olfr167	40.2124	0	0.980711	0	0	0	6.86552
		Olfr1036	0	0	0	0	0	2.05818	0.34303					Olfr766-ps1	0.174533	0.995244	0	0	0	38.3381	6.58464
		Olfr221	0	0	0	0	0	2.05818	0.34303					Olfr291	36.8614	0	1.63452	0	0.492144	0.0946619	6.51378
		Olfr53	1.89274	0.121412	0	0	0	0	0.335691					Olfr730	0	0	0	0	1.05459	37.6281	6.44712
		Olfr77	0.600136	0.0404705	0.088823	0	1.26075	0	0.331697					Olfr607	35.5698	0	1.67538	0.0424439	0.210919	0.899288	6.39964
		Olfr30	0	1.94259	0	0	0	0	0.323764					Olfr1495	1.46608	0	0	0	35.8562	0	6.22038
		Olfr1467	0	1.90211	0	0	0	0	0.317019					Olfr646	35.7444	1.47444	0	0	0.0703063	0	6.21485
		Olfr1448	0	0	0	1.83863	0	0.0467768	0.314234					Olfr1510	36.0236	0	0	0	0.843676	0	6.14455
		Olfr165	0	1.82117	0	0	0	0.0467768	0.311325					Olfr658	35.6746	0	0	0	0	0.378648	6.00887
		Olfr592	0	0	0	1.51687	0	0.327438	0.307384					Olfr741	35.5349	0	0	0	0	0.0946619	5.93826
		Olfr1392	0	1.82117	0	0	0	0	0.303529					Olfr1006	33.3707	0	0	1.10354	0.0703063	0	5.75743
		Olfr924	0	0.687999	0.0444115	0	0	1.07587	0.30138					Olfr826	0.628319	33.5434	0	0	0	0.0946619	5.71107
		Olfr73	0	0.182117	1.62102	0	0	0	0.300523					Olfr714	34.2085	0	0	0	0	0	5.70141
		Olfr1339	0	0	0	0	1.80108	0	0.300179					Olfr1389	34.1387	0	0	0	0	0.047331	5.69767
		Olfr1275	0	1.7807	0	0	0	0	0.296784					Olfr204	33.7198	0	0	0	0	0.0946619	5.63574
		Olfr986	0.0923286	1.61882	0	0	0.0450269	0	0.292696					Olfr444	0	0	33.7528	0	0	0	5.62546
		Olfr370	0.0923286	0.607058	1.02146	0	0	0	0.286809					Olfr398	21.9912	0.368609	0	0	0	10.8861	5.54098
		Olfr270	0	0	0	0	1.71102	0	0.28517					Olfr441	33.1613	0	0	0	0	0	5.52688
		Olfr449	0	0	0	0	1.71102	0	0.28517					Olfr1490	32.8122	0	0.0817259	0	0	0	5.48232
		Olfr131	0	0	0.444115	0	0	1.26297	0.284515					Olfr656	26.18	1.76932	0	0.0848878	4.28869	0.189324	5.4187
		Olfr3	0.276986	0	0	0.137897	1.26075	0	0.279273					Olfr824	31.5556	0	0	0.509327	0	0	5.34415
		Olfr1299	0	0.343999	1.22132	0	0	0.0935536	0.276478					Olfr640	11.1003	0	7.19188	5.34793	5.62451	2.46121	5.28764
		Olfr587-ps1	1.61575	0.0404705	0	0	0	0	0.276037					Olfr815	31.6952	0	0	0	0	0	5.28253
		Olfr1314	0	0	0	1.65476	0	0	0.275794					Olfr209	31.5556	0	0	0	0	0	5.25926
		Olfr1411	0	0	0	1.65476	0	0	0.275794					Olfr584	29.0423	0	0	0	0.351532	1.9879	5.23029
		Olfr874	0	0	0	0.0459657	0	1.59041	0.27273					Olfr1494	30.648	0.589774	0	0	0	0	5.2063
		Olfr1042	0	0	0	0	1.62097	0	0.270161					Olfr545	30.7178	0.0737218	0	0.169776	0.0703063	0.0946619	5.18771
		Olfr1184	1.52342	0	0	0	0.0450269	0	0.261408					Olfr1346	24.8535	0	0.326904	2.20708	0	3.69181	5.17988
		Olfr309	0.369314	0.0404705	0	0.183863	0.270161	0.701652	0.26091					Olfr1197	25.3422	0	1.22589	1.69776	2.39042	0	5.10938
		Olfr726	0.32315	0.971293	0	0	0.270161	0	0.260767					Olfr1341	30.3687	0	0	0	0	0	5.06146
		Olfr461	0	1.55812	0	0	0	0	0.259686					Olfr639	29.1121	0.0737218	0	0	0	0	4.86431
		Olfr714	0	0	0	1.4709	0.0450269	0	0.252655					Olfr1264	15.7778	2.72771	0	3.05596	3.93715	3.2185	4.78619
		Olfr16	0	0	0	0	1.48589	0	0.247648					Olfr533	14.8702	3.02259	1.55279	3.4804	1.75766	3.69181	4.72925
		Olfr433	1.43109	0	0	0.0459657	0	0	0.246177					Olfr1209	27.0875	1.10583	0	0	0	0.0946619	4.71467
		Olfr1122	0	1.41647	0	0	0	0.0467768	0.243874					Olfr524	28.2744	0	0	0	0	0	4.71239
		Olfr477	0	1.45694	0	0	0	0	0.242823					Olfr635	26.6686	0	0.0817259	0	0.913982	0	4.61073
		Olfr666	0	1.376	0.0444115	0	0	0	0.236735					Olfr1228	14.3815	1.76932	0.245178	1.10354	4.4293	4.25979	4.36477
		Olfr1477	0	0.0809411	0	0	1.30578	0	0.23112					Olfr421-ps1	25.2026	0	0	0	0	0	4.20043
		Olfr1427	0.6463	0	0	0	0.270161	0.467768	0.230705					Olfr654	24.3648	0	0	0.679102	0	0	4.17399
		Olfr639	0	0	1.37676	0	0	0	0.22946					Olfr1113	24.0856	0.589774	0	0	0	0	4.11256
		Olfr608	0	0	0	0	0	1.35653	0.226088					Olfr1301	13.0551	1.76932	1.96142	5.17816	2.39042	0.189324	4.09062
		Olfr775	0	0	0	0	0	1.35653	0.226088					Olfr1195	16.8948	0.294887	0	0	0	7.28897	4.07978
		Olfr798	0	0	0.266469	0	0	1.07587	0.223723					Olfr287	20.6647	0	1.96142	0.0848878	0	1.51459	4.0376
		Olfr140	0	1.29506	0	0	0	0	0.215843					Olfr1105	23.8761	0	0	0	0	0	3.97935
		Olfr1087	0	0	1.28793	0	0	0	0.214656					Olfr624	23.6667	0	0.0817259	0.0848878	0	0	3.97222
		Olfr1193	0	0	0	1.28704	0	0	0.214507					Olfr976	23.8063	0	0	0	0	0	3.96772
		Olfr1198	0	1.21412	0	0	0	0.0467768	0.210149					Olfr587-ps1	0	0	0	0	0	23.7601	3.96002
		Olfr623	0.461643	0	0	0	0	0.795206	0.209475					Olfr76	22.8289	0	0.490355	0	0	0	3.88655
		Olfr180	0	0	0	0	0	1.2162	0.2027					Olfr785	23.2478	0	0	0	0	0	3.87463
		Olfr1012	0	0	0	0	1.21573	0	0.202621					Olfr213	0.139626	18.283	0	3.22574	1.40613	0	3.84242
		Olfr285	0.415479	0.202353	0	0	0.58535	0	0.20053					Olfr1174	22.7242	0	0	0	0	0	3.78737
		Olfr1177-ps	0	0.687999	0	0	0	0.514545	0.200424					Olfr1174-ps	22.7242	0	0	0	0	0	3.78737
		Olfr788	0	1.17365	0	0	0	0	0.195608					Olfr1213	10.5418	0	0	0	1.08975	10.8861	3.75294
		Olfr943	0	0	0	0	0	1.16942	0.194903					Olfr1013	1.95477	0.147444	0	0	0	19.6897	3.63198
		Olfr93	0	0	1.1547	0	0	0	0.19245					Olfr465-ps1	21.6421	0	0.0408629	0	0	0	3.61383
		Olfr1386	1.13103	0	0	0	0	0	0.188504					Olfr1350	21.293	0	0	0	0	0	3.54884
		Olfr948	0	0	0	0	0	1.12264	0.187107					Olfr354	20.7345	0	0	0	0.0703063	0	3.46747
		Olfr239	0.96945	0	0	0	0	0.14033	0.184963					Olfr963	20.3855	0	0	0	0	0	3.39758
		Olfr519	0	1.0927	0	0	0	0	0.182117					Olfr281	6.49263	0.737218	2.77868	0	2.95287	7.19431	3.35928
		Olfr197	0	0	0	1.08019	0	0	0.180032					Olfr1463	6.14356	0.0737218	0	0	2.74195	10.6021	3.26023
		Olfr867	0	0	0	0	0	1.07587	0.179311					Olfr251	17.2439	0.663496	0	0	0.703063	0.0946619	3.11751
		Olfr954	0.0461643	0	0.932642	0.0919314	0	0	0.178456					Olfr130	0.767945	0	0	0	17.9281	0	3.11601
		Olfr1018	0	0	1.06588	0	0	0	0.177646					Olfr1036	2.72272	0.81094	5.39391	0	9.06952	0	2.99951
		Olfr654	0	0	0	1.05721	0	0	0.176202					Olfr902	17.6627	0	0	0	0	0	2.94379
		Olfr1183	0	1.05223	0	0	0	0	0.175372					Olfr1170	1.53589	0	0	2.88619	12.7254	0	2.85792
		Olfr301	0	1.05223	0	0	0	0	0.175372					Olfr1219	0	0	0	0	0	16.9445	2.82408
		Olfr315	0	1.05223	0	0	0	0	0.175372					Olfr366	16.7552	0	0	0	0	0	2.79253
		Olfr560	1.0387	0	0	0	0	0	0.173116					Olfr669	2.02458	0	3.75939	0	10.9678	0	2.79196
		Olfr742	0	0.890352	0	0.137897	0	0	0.171375					Olfr1448	0.139626	0	0	0	9.70227	6.81566	2.77626
		Olfr491	1.01561	0	0	0	0	0	0.169269					Olfr290	4.11898	1.10583	0	0	0	10.9808	2.70093
		Olfr1348	0	0	0	0	0.990592	0	0.165099					Olfr543	6.00394	0	2.5335	3.4804	0	4.16512	2.69716
		Olfr52	0	0.890352	0	0	0	0.0935536	0.163984					Olfr552	10.9607	0	0	0	0	5.11174	2.67874
		Olfr672	0	0	0.977053	0	0	0	0.162842					Olfr588-ps1	1.18682	0	0	0	0	14.7673	2.65901
		Olfr1507	0	0.930822	0	0	0.0450269	0	0.162642					Olfr715	15.7778	0	0	0	0	0	2.62963
		Olfr1281	0	0.971293	0	0	0	0	0.161882					Olfr196	2.30384	0	0	0	11.4599	1.9879	2.62528
		Olfr281	0.369314	0.526117	0	0	0	0	0.149239					Olfr1218	15.5683	0	0	0.169776	0	0	2.62302
		Olfr1366	0	0.890352	0	0	0	0	0.148392					Olfr648	0.20944	0.147444	0.245178	0	0.0703063	15.0512	2.6206
		Olfr430	0	0.890352	0	0	0	0	0.148392					Olfr309	11.3796	0.147444	0	0	0	4.16512	2.61535
		Olfr914	0	0.890352	0	0	0	0	0.148392					Olfr610	7.53983	0	0	8.06434	0	0	2.60069
		Olfr465-ps1	0	0	0	0	0	0.88876	0.148127					Olfr596	0.139626	0	2.5335	0	8.01492	4.82776	2.58597
		Olfr47	0	0	0.88823	0	0	0	0.148038					Olfr570	13.0551	1.62188	0	0.424439	0	0	2.5169
		Olfr1097	0	0	0	0.873348	0	0	0.145558					Olfr733	1.74533	0	0	13.2425	0	0.0946619	2.51375
		Olfr1406	0	0.0404705	0	0.827382	0	0	0.144642					Olfr686	11.6588	0.0737218	0	0	2.95287	0.378648	2.51067
		Olfr1385	0.0923286	0.0404705	0.222058	0.183863	0.270161	0.0467768	0.14261					Olfr330	3.83973	0.81094	0	1.3582	0	8.89822	2.48452
		Olfr919	0	0	0	0	0	0.841983	0.14033					Olfr1052	0.977385	0	4.08629	0.339551	9.42105	0	2.47071
		Olfr731	0	0	0.0444115	0.781417	0	0	0.137638					Olfr749	8.93609	0	0	0.594215	0	5.20641	2.45612
		Olfr403	0	0.76894	0	0	0	0.0467768	0.135953					Olfr1447	7.33039	1.54816	0	0	5.62451	0	2.41718
		Olfr1462	0	0	0	0	0.810484	0	0.135081					Olfr1511	8.93609	0	4.82183	0.594215	0	0	2.39202
		Olfr1058	0	0	0.799407	0	0	0	0.133235					Olfr424	4.11898	0	0	0.0848878	2.03888	8.04626	2.3815
		Olfr1034	0	0	0	0	0	0.795206	0.132534					Olfr1428	1.6057	2.21165	0	0	3.93715	6.43701	2.36525
		Olfr273	0.0461643	0	0	0.735451	0	0	0.130269					Olfr339	0	14.1546	0	0	0	0	2.3591
		Olfr455	0	0.202353	0	0.137897	0	0.420991	0.126874					Olfr740	14.1023	0	0	0	0	0	2.35038
		Olfr1337	0	0	0	0.758434	0	0	0.126406					Olfr1386	13.3692	0	0	0	0.0351532	0	2.23406
		Olfr695	0	0	0	0.758434	0	0	0.126406					Olfr527	8.09833	0.516053	0	0	0	4.7331	2.22458
		Olfr356	0	0	0.754996	0	0	0	0.125833					Olfr1331	3.83973	0	0	0	0	9.27687	2.1861
		Olfr129	0	0	0	0	0	0.748429	0.124738					Olfr1087	2.44346	9.43639	0	1.01865	0	0	2.14975
		Olfr1346	0	0	0	0	0	0.748429	0.124738					Olfr603	0.0349066	0	3.92284	0	8.64768	0.047331	2.10879
		Olfr341	0	0.647528	0.088823	0	0	0	0.122725					Olfr556	11.7286	0	0.163452	0	0	0.757295	2.10823
		Olfr1317	0	0	0	0.735451	0	0	0.122575					Olfr1101	0	0	0	12.5634	0	0	2.0939
		Olfr287	0.0461643	0.687999	0	0	0	0	0.122361					Olfr532	1.0472	0	0	0.76399	4.07777	6.53167	2.0701
		Olfr1255	0	0	0	0	0	0.701652	0.116942					Olfr2	0	11.5743	0.817259	0	0	0	2.06526
		Olfr1347	0	0	0.0444115	0	0	0.654875	0.116548					Olfr1016	10.821	0	0	1.10354	0.351532	0	2.04602
		Olfr1226	0.276986	0	0	0	0	0.420991	0.11633					Olfr1303	11.7984	0	0	0	0	0.47331	2.04529
		Olfr175	0	0	0	0	0.112567	0.58471	0.116213					Olfr726	5.93412	1.40071	0	0	2.2498	2.27189	1.97609
		Olfr175-ps1	0	0	0	0	0.112567	0.58471	0.116213					Olfr1290	0.907572	0	0	0	0	10.4128	1.88673
		Olfr730	0	0.424941	0	0	0.225134	0.0467768	0.116142					Olfr1193	4.81711	0.368609	0	0.0848878	0	5.9637	1.87238
		Olfr565-ps1	0	0	0	0.689485	0	0	0.114914					Olfr1477	11.0305	0	0	0	0	0	1.83841
		Olfr124	0	0.687999	0	0	0	0	0.114666					Olfr935	5.86431	0	0	0	2.53103	2.55587	1.8252
		Olfr749	0	0.687999	0	0	0	0	0.114666					Olfr243	1.0472	9.51011	0	0	0	0.378648	1.82266
		Olfr1312	0	0	0.0444115	0.137897	0.495296	0	0.112934					Olfr437	9.70404	0	0	0	1.05459	0	1.79311
		Olfr105-ps	0	0	0	0	0.675403	0	0.112567					Olfr847	3.56047	2.21165	0	0	0	4.92242	1.78242
		Olfr1283	0	0	0	0	0.675403	0	0.112567					Olfr1015	9.56441	0	0	0	0	1.04128	1.76762
		Olfr1274	0	0	0.666173	0	0	0	0.111029					Olfr1361	4.88692	0	0	0	3.51532	2.17722	1.76324
		Olfr1274-ps	0	0	0.666173	0	0	0	0.111029					Olfr285	3.21141	0	0	0.254663	0	7.09964	1.76095
		Olfr128	0	0	0.666173	0	0	0	0.111029					Olfr448	9.63422	0	0	0	0.913982	0	1.75803
		Olfr1286	0.0461643	0.121412	0.133235	0.0919314	0.225134	0.0467768	0.110776					Olfr491	0.698132	0	0	5.60259	0	4.16512	1.74431
		Olfr171	0	0.647528	0	0	0	0	0.107921					Olfr923	3.7001	0	0	3.05596	3.3044	0.378648	1.73985
		Olfr1022	0	0	0	0	0	0.631487	0.105248					Olfr1427	5.86431	1.99049	0	0	1.96858	0.378648	1.70034
		Olfr977-ps1	0	0	0.621761	0	0	0	0.103627					Olfr623	10.1927	0	0	0	0	0	1.69879
		Olfr372	0	0.526117	0	0.0919314	0	0	0.103008					Olfr214	0.698132	0	0	0	9.49135	0	1.69825
		Olfr1219	0	0	0	0	0	0.608099	0.10135					Olfr1257	0.907572	0	0	0	0	9.27687	1.69741
		Olfr457	0	0	0	0	0	0.608099	0.10135					Olfr677	1.95477	1.6956	0	0	2.74195	3.78648	1.69647
		Olfr921	0	0	0	0	0	0.608099	0.10135					Olfr48	4.67749	0	0	0	5.34328	0	1.67013
		Olfr1185-ps1	0	0	0	0	0.607863	0	0.10131					Olfr1461	3.07178	0	0	0	0	6.91032	1.66368
		Olfr1186	0	0	0	0	0.607863	0	0.10131					Olfr868	2.86234	0	0	0	0	7.00498	1.64455
		Olfr199	0	0.607058	0	0	0	0	0.101176					Olfr338	0.628319	0	5.96599	0.0848878	3.09348	0	1.62878
		Olfr586	0	0	0	0.597554	0	0	0.0995923					Olfr145	3.42085	0	0	0	5.48389	0.851957	1.62612
		Olfr868	0	0	0	0.597554	0	0	0.0995923					Olfr739	2.16421	0	0	0	0	7.47829	1.60708
		Olfr963	0.553972	0.0404705	0	0	0	0	0.0990737					Olfr554	0.0698132	0	3.02386	5.85726	0.281225	0.378648	1.6018
		Olfr1271	0.0461643	0.0404705	0.222058	0.229828	0	0.0467768	0.0975496					Olfr1501	4.81711	0	3.51421	0	1.26551	0	1.59947
		Olfr642	0	0	0.57735	0	0	0	0.096225					Olfr1112	5.02655	0	0	2.29197	0	2.17722	1.58262
		Olfr1288	0	0.566587	0	0	0	0	0.0944312					Olfr1358	0.663226	3.94412	0	0	4.85114	0	1.57641
		Olfr1469	0	0	0	0	0	0.561322	0.0935536					Olfr1370	0.558506	4.79192	0	0.339551	2.60133	1.13594	1.57121
		Olfr291	0.553972	0	0	0	0	0	0.0923286					Olfr1496	6.353	0.81094	0	0	1.96858	0	1.52209
		Olfr600	0.553972	0	0	0	0	0	0.0923286					Olfr615	1.46608	2.21165	0	5.43282	0	0	1.51843
		Olfr1028	0	0	0	0.551588	0	0	0.0919314					Olfr1431	1.74533	0	0	7.30035	0	0	1.50761
		Olfr374	0.32315	0	0.222058	0	0	0	0.0908679					Olfr1261	1.67552	0.589774	0	6.11192	0	0.662633	1.50664
		Olfr1484	0	0.526117	0	0	0	0	0.0876861					Olfr187	3.07178	0	0	2.03731	0.703063	3.2185	1.50511
		Olfr862	0	0.526117	0	0	0	0	0.0876861					Olfr1205	5.02655	1.47444	0	0.679102	0	1.79858	1.49644
		Olfr904	0.507807	0	0	0	0	0	0.0846346					Olfr633	2.02458	0	1.38934	5.51771	0	0	1.48861
		Olfr1356	0	0	0.222058	0	0	0.280661	0.0837864					Olfr464	5.44543	0	0	0	1.33582	1.89324	1.44575
		Olfr1191-ps1	0	0.364235	0	0.0459657	0.0450269	0.0467768	0.0836674					Olfr138	8.65684	0	0	0	0	0	1.44281
		Olfr1310	0	0	0	0	0.495296	0	0.0825493					Olfr1368	2.0944	2.87515	0	3.65018	0	0	1.43662
		Olfr721-ps1	0	0.485646	0	0	0	0	0.0809411					Olfr763	8.4474	0	0	0.0848878	0	0	1.42205
		Olfr1425	0.138493	0.202353	0	0	0	0.14033	0.080196					Olfr657	0	0	2.86041	0.169776	0	5.49039	1.4201
		Olfr1008	0	0.465411	0	0	0	0	0.0775685					Olfr599	2.23402	0	0	0	2.81225	3.40783	1.40902
		Olfr551	0	0.364235	0	0	0	0.0935536	0.0762981					Olfr1231	1.39626	0	0.0817259	6.9608	0	0	1.40646
		Olfr810	0	0	0.133235	0.32176	0	0	0.0758324					Olfr1416	1.32645	0	0	0	0	7.00498	1.38857
		Olfr836	0.0461643	0.404705	0	0	0	0	0.0751449					Olfr212	4.11898	0	0	0.0848878	0	4.07046	1.37905
		Olfr1490	0	0.445176	0	0	0	0	0.074196					Olfr535	2.6529	0	0	0.679102	0	4.92242	1.37574
		Olfr1408	0.138493	0.283294	0	0	0	0	0.0702978					Olfr490	7.99361	0	0	0	0	0.189324	1.36382
		Olfr1233	0.415479	0	0	0	0	0	0.0692465					Olfr566	0	0	0	0	0	8.14092	1.35682
		Olfr314	0.369314	0	0	0.0459657	0	0	0.0692133					Olfr52	2.79253	0	1.30761	1.3582	2.32011	0.0946619	1.31219
		Olfr710	0	0	0	0	0.405242	0	0.0675403					Olfr1124	3.14159	0	0	1.27332	3.3044	0.0946619	1.30233
		Olfr740	0	0	0	0	0.405242	0	0.0675403					Olfr1312	0.279253	0	0	0	0.492144	7.00498	1.29606
		Olfr769	0	0	0	0	0.405242	0	0.0675403					Olfr1143	1.0472	0	6.53807	0	0	0	1.26421
		Olfr389	0	0	0.399704	0	0	0	0.0666173					Olfr319	0.837759	0	0	0	0	6.62633	1.24402
		Olfr1291-ps1	0	0	0.377498	0	0	0	0.0629163					Olfr1364	3.90954	0.0737218	0.0817259	0.339551	0.0703063	2.93452	1.23489
		Olfr330	0	0	0	0	0	0.374215	0.0623691					Olfr288	6.91151	0	0	0	0	0.378648	1.21503
		Olfr523	0.369314	0	0	0	0	0	0.0615524					Olfr1031	5.16618	0	0	0	0	2.08256	1.20812
		Olfr790	0.369314	0	0	0	0	0	0.0615524					Olfr855	7.19076	0	0	0	0	0	1.19846
		Olfr48	0.276986	0	0	0	0.0900538	0	0.0611733					Olfr195	4.46805	0	0.898985	0.509327	0.0703063	1.2306	1.19621
		Olfr802	0	0	0.0444115	0.0919314	0.135081	0.0935536	0.0608295					Olfr1425	6.56244	0.516053	0	0	0	0	1.17975
		Olfr677	0	0.364235	0	0	0	0	0.0607058					Olfr922	2.02458	0	3.18731	0	1.82796	0	1.17331
		Olfr1357	0.138493	0	0	0	0.225134	0	0.0606046					Olfr12	0.837759	0	0	0	6.11665	0	1.15907
		Olfr571	0.0461643	0	0.088823	0.137897	0.0900538	0	0.0604897					Olfr11	1.39626	0	0	0	0	5.49039	1.14778
		Olfr91	0.0461643	0	0	0	0.315188	0	0.0602254					Olfr642	2.16421	0	0	0	0.703063	3.9758	1.14051
		Olfr1043	0	0	0	0	0.360215	0	0.0600359					Olfr1396	3.35103	0	3.26904	0.169776	0	0	1.13164
		Olfr988	0	0	0	0	0.360215	0	0.0600359					Olfr827	1.81514	0	0	0	0	4.92242	1.12293
		Olfr482	0.0923286	0.0809411	0.088823	0	0.0450269	0.0467768	0.0589827					Olfr1337	6.70207	0	0	0	0	0	1.11701
		Olfr1324	0.0461643	0.161882	0	0.0919314	0.0450269	0	0.0575008					Olfr620	3.7001	0.589774	1.06244	0	0.351532	0.946619	1.10841
		Olfr897-ps1	0	0	0	0.344743	0	0	0.0574571					Olfr921	2.23402	2.13793	0	2.20708	0	0	1.09651
		Olfr1229	0	0	0	0	0	0.327438	0.054573					Olfr1347	2.79253	0	0	1.78264	1.19521	0.757295	1.08795
		Olfr949-ps1	0	0	0	0	0	0.327438	0.054573					Olfr129	3.28122	0.147444	0	0	3.02317	0	1.07531
		Olfr2	0	0	0.0444115	0	0	0.280661	0.0541787					Olfr45	0.977385	0.0737218	0	0	0	5.39573	1.07447
		Olfr1276	0	0	0	0.32176	0	0	0.0536266					Olfr796	3.21141	0	0	3.22574	0	0	1.07286
		Olfr1152	0.0461643	0	0.133235	0.0919314	0.0450269	0	0.0527262					Olfr619	4.11898	1.03211	0.0817259	0	1.1249	0	1.05962
		Olfr635	0	0	0.310881	0	0	0	0.0518134					Olfr17	6.28319	0	0	0	0	0	1.0472
		Olfr741	0	0	0.310881	0	0	0	0.0518134					Olfr1034	0.698132	0	1.22589	0.339551	1.33582	2.65053	1.04165
		Olfr1543-ps1	0	0	0	0.298777	0	0	0.0497962					Olfr1281	1.6057	0	0	0.254663	0	4.35445	1.0358
		Olfr1052	0	0.283294	0	0	0	0	0.0472156					Olfr19	1.0472	0.958384	0	0	0	4.16512	1.02845
		Olfr1258	0	0.283294	0	0	0	0	0.0472156					Olfr57	0.139626	0	1.47107	0	4.49961	0	1.01838
		Olfr516	0	0	0	0	0	0.280661	0.0467768					Olfr355	0.628319	0	0.163452	5.17816	0	0.0946619	1.01076
		Olfr398	0	0	0	0	0.0900538	0.187107	0.0461935					Olfr750	4.7473	0.81094	0.0817259	0	0.140613	0.283986	1.01076
		Olfr311	0.276986	0	0	0	0	0	0.0461643					Olfr1048	5.58506	0	0	0	0.421838	0	1.00115
		Olfr766-ps1	0.276986	0	0	0	0	0	0.0461643					Olfr1321	2.16421	0	0	0	0.421838	3.40783	0.998979
		Olfr1056	0	0	0	0.275794	0	0	0.0459657					Olfr96	0.837759	0	0	0	5.13236	0	0.99502
		Olfr517	0	0	0	0.275794	0	0	0.0459657					Olfr985	2.30384	1.6956	0	0	1.89827	0	0.982951
		Olfr155	0	0	0	0	0.135081	0.14033	0.0459019					Olfr91	5.86431	0	0	0	0	0	0.977385
		Olfr1195	0.0923286	0	0	0.137897	0.0450269	0	0.0458754					Olfr358	1.53589	1.17955	0	0	3.09348	0	0.968153
		Olfr800	0.0692465	0.0404705	0.0222058	0.0689485	0.0450269	0.0233884	0.0448811					Olfr46	0.0698132	1.17955	0	0	0	4.54377	0.965522
		Olfr620	0	0	0.266469	0	0	0	0.0444115					Olfr1014	1.74533	0	0	0	2.1795	1.79858	0.9539
		Olfr373	0	0.121412	0	0.137897	0	0	0.0432181					Olfr1420	1.39626	3.09632	0	1.18843	0	0	0.946835
		Olfr1382	0	0.242823	0	0	0	0	0.0404705					Olfr724	5.16618	0	0	0	0.492144	0	0.943054
		Olfr1264	0.230822	0	0	0	0	0	0.0384703					Olfr1384	4.32842	0.737218	0	0	0.210919	0.378648	0.942534
		Olfr966-ps1	0.230822	0	0	0	0	0	0.0384703					Olfr295	0.279253	0.442331	0.572081	0.594215	0.351532	3.40783	0.941207
		Olfr701	0	0	0	0.229828	0	0	0.0383047					Olfr449	1.74533	1.62188	0	0	0	2.27189	0.939849
		Olfr985	0	0	0	0	0.180108	0.0467768	0.0378141					Olfr125	2.79253	0	0	0	0	2.83986	0.938731
		Olfr667	0	0	0.222058	0	0	0	0.0370096					Olfr943	0.279253	0.294887	0.408629	1.52798	0.0703063	3.02918	0.93504
		Olfr1055	0	0.202353	0	0	0	0	0.0337254					Olfr390	3.42085	0.0737218	0.735533	0.0848878	0	1.2306	0.924266
		Olfr706	0	0.0809411	0	0	0.0675403	0.0467768	0.032543					Olfr1102	0.418879	0.589774	0	0	4.21838	0.283986	0.918503
		Olfr1148	0	0	0	0	0	0.187107	0.0311845					Olfr745	1.88496	0	1.71624	0	1.89827	0	0.916579
		Olfr539	0.184657	0	0	0	0	0	0.0307762					Olfr211	5.44543	0	0	0	0	0	0.907572
		Olfr835	0.184657	0	0	0	0	0	0.0307762					Olfr1095	5.37562	0	0	0	0	0	0.895936
		Olfr804	0	0	0	0.183863	0	0	0.0306438					Olfr1242	1.39626	0	0	0	0	3.9758	0.895344
		Olfr1116	0.0923286	0	0.0444115	0.0459657	0	0	0.030451					Olfr20	0.139626	0	0	0	5.20267	0	0.890382
		Olfr177	0	0	0	0	0.135081	0.0467768	0.0303096					Olfr1271	0.20944	0.147444	0.326904	1.95242	1.82796	0.851957	0.886021
		Olfr1423	0	0	0	0	0.180108	0	0.0300179					Olfr1450	0	0	0	0	0	5.30107	0.883511
		Olfr843	0	0	0	0	0.180108	0	0.0300179					Olfr895	3.63029	0	0	0	1.61705	0	0.874555
		Olfr1364	0	0	0.133235	0	0.0450269	0	0.0297102					Olfr881	1.53589	0	0	0	1.54674	2.08256	0.860865
		Olfr679	0	0	0.177646	0	0	0	0.0296077					Olfr992	0.628319	0	2.61523	0	0	1.89324	0.856131
		Olfr905	0	0.0404705	0.0444115	0.0459657	0.0450269	0	0.0293124					Olfr110	2.51328	0	0	0.0848878	0.632757	1.89324	0.854026
		Olfr1384	0	0.0404705	0	0	0.135081	0	0.0292585					Olfr194	3.14159	0	0	0	0	1.89324	0.839139
		Olfr360	0	0.121412	0	0	0	0.0467768	0.0280314					Olfr224	0.418879	1.47444	0	0	1.33582	1.79858	0.837952
		Olfr648	0	0.121412	0	0.0459657	0	0	0.0278962					Olfr1056	1.25664	0.442331	1.96142	0.679102	0	0.662633	0.833688
		Olfr1168	0	0.161882	0	0	0	0	0.0269804					Olfr1294	3.03687	0	1.4302	0	0	0.520641	0.831286
		Olfr789	0	0	0	0.16088	0	0	0.0268133					Olfr142	0	0	4.4132	0	0	0.567971	0.830195
		Olfr1240	0	0.141647	0	0	0	0	0.0236078					Olfr155	2.02458	0	0.408629	0	2.53103	0	0.827373
		Olfr1196	0	0	0	0	0	0.14033	0.0233884					Olfr152	0.977385	3.90726	0	0	0	0	0.814107
		Olfr1208	0	0	0	0	0	0.14033	0.0233884					Olfr150	4.46805	0	0	0	0.351532	0	0.803263
		Olfr1511	0	0	0	0	0	0.14033	0.0233884					Olfr44	3.35103	0.958384	0	0	0.210919	0.283986	0.80072
		Olfr466	0	0	0	0	0	0.14033	0.0233884					Olfr1467	1.95477	0	0	0	2.81225	0	0.794504
		Olfr524	0	0	0	0	0	0.14033	0.0233884					Olfr61	2.23402	0	0	0	2.53103	0	0.794175
		Olfr911-ps1	0	0	0	0	0	0.14033	0.0233884					Olfr175	3.38594	0.368609	0	0.339551	0.66791	0	0.793669
		Olfr1045	0.138493	0	0	0	0	0	0.0230822					Olfr175-ps1	3.38594	0.368609	0	0.339551	0.66791	0	0.793669
		Olfr1062	0.138493	0	0	0	0	0	0.0230822					Olfr97	2.86234	0	0	0	0	1.89324	0.792597
		Olfr39	0.138493	0	0	0	0	0	0.0230822					Olfr134	4.7473	0	0	0	0	0	0.791216
		Olfr870	0.138493	0	0	0	0	0	0.0230822					Olfr1045	1.74533	1.32699	0	0.254663	1.40613	0	0.788852
		Olfr750	0	0	0.0444115	0	0	0.0935536	0.0229942					Olfr1154	4.04917	0	0	0.679102	0	0	0.788045
		Olfr462	0	0	0	0.137897	0	0	0.0229828					Olfr1277	0	2.13793	0	0.0848878	0	2.46121	0.780672
		Olfr937	0	0	0	0.137897	0	0	0.0229828					Olfr1258	3.76991	0	0.817259	0	0.0703063	0	0.776246
		Olfr95	0	0	0	0.137897	0	0	0.0229828					Olfr970	1.39626	0	0	0	3.23409	0	0.771726
		Olfr554	0.0461643	0	0	0.0459657	0.0450269	0	0.0228595					Olfr393	1.67552	0	2.94213	0	0	0	0.769608
		Olfr328	0	0	0	0.0919314	0.0450269	0	0.0228264					Olfr508	4.60767	0	0	0	0	0	0.767945
		Olfr1537	0	0	0	0	0.135081	0	0.0225134					Olfr332	2.16421	0	0	0	2.1795	0.189324	0.755505
		Olfr113	0	0.0404705	0	0	0	0.0935536	0.0223374					Olfr716	4.11898	0	0	0	0	0.378648	0.749605
		Olfr1221	0	0.0404705	0	0.0919314	0	0	0.022067					Olfr308	0.907572	0	2.77868	0	0	0.757295	0.740591
		Olfr1123	0.0461643	0.0404705	0.0444115	0	0	0	0.0218411					Olfr169	0.20944	0.221165	1.38934	0.509327	0	2.08256	0.735306
		Olfr308	0.0461643	0.0809411	0	0	0	0	0.0211842					Olfr467	0.977385	0	0	0	0	3.40783	0.730869
		Olfr120	0	0.121412	0	0	0	0	0.0202353					Olfr71	3.56047	0	0	0	0	0.757295	0.719628
		Olfr1391	0	0.121412	0	0	0	0	0.0202353					Olfr433	1.81514	0	0	0	0	2.46121	0.712726
		Olfr607	0	0	0.111029	0	0	0	0.0185048					Olfr608	3.63029	0.516053	0	0.0848878	0	0	0.705205
		Olfr1103-ps1	0	0	0	0	0	0.0935536	0.0155923					Olfr1251	4.08407	0	0	0	0	0.141993	0.704344
		Olfr572	0	0	0	0	0	0.0935536	0.0155923					Olfr787	0.767945	0	0	0	3.44501	0	0.702159
		Olfr652	0	0	0	0	0	0.0935536	0.0155923					Olfr1415	0.698132	0	0	0	0	3.50249	0.700104
		Olfr702	0	0	0	0	0	0.0935536	0.0155923					Olfr1262	2.23402	0	0	1.86753	0	0.0946619	0.699369
		Olfr1564	0.0230822	0	0	0	0	0.0701652	0.0155412					Olfr575	4.18879	0	0	0	0	0	0.698132
		Olfr354	0.0461643	0	0	0	0	0.0467768	0.0154902					Olfr731	0.488692	0	0	0	0	3.69181	0.696751
		Olfr1057	0.0923286	0	0	0	0	0	0.0153881					Olfr1512	0.558506	0	0	0	0	3.59715	0.69261
		Olfr1307	0.0923286	0	0	0	0	0	0.0153881					Olfr1178	2.37365	0.0737218	0.245178	0.169776	0.140613	1.13594	0.689813
		Olfr1419	0.0923286	0	0	0	0	0	0.0153881					Olfr965	2.86234	1.25327	0	0	0	0	0.685935
		Olfr1509	0.0923286	0	0	0	0	0	0.0153881					Olfr473	0.837759	0	3.26904	0	0	0	0.684466
		Olfr480	0.0923286	0	0	0	0	0	0.0153881					Olfr974	0	0.221165	0	0	0	3.88114	0.683717
		Olfr51	0.0923286	0	0	0	0	0	0.0153881					Olfr873	3.00197	0.147444	0.326904	0.254663	0.0703063	0.283986	0.680878
		Olfr62	0.0923286	0	0	0	0	0	0.0153881					Olfr732	3.97935	0	0	0	0	0	0.663226
		Olfr972	0.0923286	0	0	0	0	0	0.0153881					Olfr1491	0.349066	1.25327	0.0817259	0	2.1795	0.0946619	0.659703
		Olfr801	0.0461643	0	0	0.0459657	0	0	0.015355					Olfr49	1.46608	2.28538	0	0	0	0.189324	0.656796
		Olfr1285	0	0	0	0.0919314	0	0	0.0153219					Olfr1009	3.90954	0	0	0	0	0	0.65159
		Olfr401	0	0	0	0.0919314	0	0	0.0153219					Olfr1276	3.90954	0	0	0	0	0	0.65159
		Olfr57	0	0	0	0.0919314	0	0	0.0153219					Olfr351	1.0472	0	0	0	0	2.83986	0.647843
		Olfr99	0	0	0	0.0919314	0	0	0.0153219					Olfr146	1.11701	0.81094	0	1.10354	0	0.851957	0.647242
		Olfr29-ps1	0.0692465	0	0	0	0.0225134	0	0.0152933					Olfr50	0.418879	0.442331	0.572081	0.806434	0.77337	0.804626	0.636287
		Olfr735	0.0461643	0	0.0444115	0	0	0	0.015096					Olfr1192-ps1	0.488692	1.76932	0.286041	0	0	1.2306	0.62911
		Olfr907	0.0461643	0	0.0444115	0	0	0	0.015096					Olfr235	3.76991	0	0	0	0	0	0.628319
		Olfr123	0	0	0	0	0.0900538	0	0.015009					Olfr329	3.14159	0	0	0	0.105459	0.520641	0.627949
		Olfr1491	0	0	0	0	0.0900538	0	0.015009					Olfr329-ps	3.14159	0	0	0	0.105459	0.520641	0.627949
		Olfr853	0	0	0	0	0.0900538	0	0.015009					Olfr703	1.0472	0	0	2.71641	0	0	0.627268
		Olfr890	0	0	0	0	0.0900538	0	0.015009					Olfr791	0.0698132	0	0	0	0	3.69181	0.626938
		Olfr1019	0	0	0.088823	0	0	0	0.0148038					Olfr1212	1.0472	0	0.245178	0	0	2.46121	0.625598
		Olfr111	0	0	0.088823	0	0	0	0.0148038					Olfr5	0.488692	0	0	3.22574	0	0	0.619071
		Olfr1246	0	0	0.088823	0	0	0	0.0148038					Olfr531	3.7001	0	0	0	0	0	0.616683
		Olfr1474	0	0	0.088823	0	0	0	0.0148038					Olfr720	3.49066	0	0	0	0	0.189324	0.613331
		Olfr282	0	0	0.088823	0	0	0	0.0148038					Olfr1162	0.837759	0	0	0	0	2.83986	0.612936
		Olfr944	0	0	0.088823	0	0	0	0.0148038					Olfr509	0.628319	0	0	2.29197	0	0.757295	0.612931
		Olfr1109	0	0.0404705	0	0	0	0.0467768	0.0145412					Olfr186	1.46608	0	2.12487	0	0.0703063	0	0.610209
		Olfr243	0	0.0404705	0.0444115	0	0	0	0.014147					Olfr986	1.25664	0.0737218	0.0817259	0	0.0703063	2.17722	0.609936
		Olfr1388	0	0.0809411	0	0	0	0	0.0134902					Olfr1278	1.53589	0	0	2.03731	0	0	0.595533
		Olfr20	0	0.0809411	0	0	0	0	0.0134902					Olfr116	1.81514	0	0	0	1.75766	0	0.595467
		Olfr394	0	0.0809411	0	0	0	0	0.0134902					Olfr325	0.0698132	0	0	0	0	3.50249	0.595384
		Olfr675	0	0.0809411	0	0	0	0	0.0134902					Olfr547	3.56047	0	0	0	0	0	0.593412
		Olfr694	0	0.0809411	0	0	0	0	0.0134902					Olfr1440	3.00197	0	0	0.254663	0	0.189324	0.574326
		Olfr806	0	0.0809411	0	0	0	0	0.0134902					Olfr352	0	0	0	0	3.44501	0	0.574168
		Olfr75-ps1	0	0	0	0	0	0.0701652	0.0116942					Olfr1131	0.349066	0	0	0	3.09348	0	0.573757
		Olfr1164	0.0692465	0	0	0	0	0	0.0115411					Olfr715b	3.38594	0	0	0	0	0	0.564323
		Olfr1280	0	0	0	0.0689485	0	0	0.0114914					Olfr1160	0.349066	0	0	0	0	3.02918	0.563041
		Olfr1002	0	0	0	0	0	0.0467768	0.00779614					Olfr1122	3.21141	0.147444	0	0	0	0	0.559809
		Olfr107	0	0	0	0	0	0.0467768	0.00779614					Olfr1047	3.35103	0	0	0	0	0	0.558506
		Olfr1254	0	0	0	0	0	0.0467768	0.00779614					Olfr518	3.35103	0	0	0	0	0	0.558506
		Olfr582	0	0	0	0	0	0.0467768	0.00779614					Olfr631	0.0349066	0	0	0	0	3.31317	0.558012
		Olfr645	0	0	0	0	0	0.0467768	0.00779614					Olfr571	0.139626	0.0737218	0.326904	1.86753	0.0703063	0.851957	0.555008
		Olfr784	0	0	0	0	0	0.0467768	0.00779614					Olfr893	0.977385	0	0	2.29197	0	0	0.544893
		Olfr1157	0.0461643	0	0	0	0	0	0.00769405					Olfr1318	1.67552	0	0	0.0848878	1.47643	0	0.539473
		Olfr1265	0.0461643	0	0	0	0	0	0.00769405					Olfr53	1.53589	1.6956	0	0	0	0	0.538582
		Olfr133	0.0461643	0	0	0	0	0	0.00769405					Olfr1323	3.14159	0	0.0817259	0	0	0	0.53722
		Olfr1368	0.0461643	0	0	0	0	0	0.00769405					Olfr1234	3.21141	0	0	0	0	0	0.535235
		Olfr1418	0.0461643	0	0	0	0	0	0.00769405					Olfr506	3.21141	0	0	0	0	0	0.535235
		Olfr146	0.0461643	0	0	0	0	0	0.00769405					Olfr706	3.21141	0	0	0	0	0	0.535235
		Olfr148	0.0461643	0	0	0	0	0	0.00769405					Olfr1273-ps	0.0698132	0	0	0	0	3.12384	0.532276
		Olfr286	0.0461643	0	0	0	0	0	0.00769405					Olfr191	0.0698132	0	0	0	0.281225	2.83986	0.531816
		Olfr351	0.0461643	0	0	0	0	0	0.00769405					Olfr164	2.44346	0	0.735533	0	0	0	0.529833
		Olfr443-ps1	0.0461643	0	0	0	0	0	0.00769405					Olfr1508	0.139626	0	0	0	0	3.02918	0.528135
		Olfr464	0.0461643	0	0	0	0	0	0.00769405					Olfr735	0.628319	0	0	0	2.53103	0	0.526558
		Olfr521	0.0461643	0	0	0	0	0	0.00769405					Olfr193	1.25664	0	0	0	1.61705	0.283986	0.526278
		Olfr733	0.0461643	0	0	0	0	0	0.00769405					Olfr1392	0	0	0	0.594215	0	2.55587	0.525014
		Olfr815	0.0461643	0	0	0	0	0	0.00769405					Olfr705	0.383973	0	0	0	0.386685	2.36655	0.522868
		Olfr947-ps1	0.0461643	0	0	0	0	0	0.00769405					Olfr1018	2.93215	0	0	0	0	0.189324	0.520246
		Olfr958	0.0461643	0	0	0	0	0	0.00769405					Olfr792	1.6057	0	0	0	1.47643	0	0.513689
		Olfr998	0.0461643	0	0	0	0	0	0.00769405					Olfr1377	0	1.25327	0	0	1.82796	0	0.513539
		Olfr1167	0	0	0	0.0459657	0	0	0.00766095					Olfr181	1.32645	0	1.71624	0	0	0	0.507116
		Olfr1335	0	0	0	0.0459657	0	0	0.00766095					Olfr911-ps1	1.0472	1.99049	0	0	0	0	0.506281
		Olfr1434	0	0	0	0.0459657	0	0	0.00766095					Olfr170	0	0	2.04315	0	0.984289	0	0.504573
		Olfr344	0	0	0	0.0459657	0	0	0.00766095					Olfr275	0	0	0	2.97107	0	0	0.495179
		Olfr345	0	0	0	0.0459657	0	0	0.00766095					Olfr165	0.977385	0	1.8797	0	0	0.0946619	0.491957
		Olfr392	0	0	0	0.0459657	0	0	0.00766095					Olfr691	1.6057	0.147444	0	0	1.19521	0	0.491393
		Olfr44	0	0	0	0.0459657	0	0	0.00766095					Olfr1458	0.767945	0	0	0	2.1795	0	0.49124
		Olfr533	0	0	0	0.0459657	0	0	0.00766095					Olfr818	2.86234	0	0	0	0.0703063	0	0.488775
		Olfr739	0	0	0	0.0459657	0	0	0.00766095					Olfr876	2.93215	0	0	0	0	0	0.488692
		Olfr1249	0	0	0	0	0.0450269	0	0.00750448					Olfr1393	0.20944	0	2.2066	0	0.492144	0	0.484697
		Olfr125	0	0	0	0	0.0450269	0	0.00750448					Olfr874	1.67552	0	0	0	0	1.2306	0.484354
		Olfr1445	0	0	0	0	0.0450269	0	0.00750448					Olfr622	0	0	0	2.88619	0	0	0.481031
		Olfr18	0	0	0	0	0.0450269	0	0.00750448					Olfr56	1.46608	0	0	0	1.40613	0	0.478701
		Olfr229	0	0	0	0	0.0450269	0	0.00750448					Olfr582	0.488692	0	0	2.29197	0	0	0.463444
		Olfr358	0	0	0	0	0.0450269	0	0.00750448					Olfr429	2.72272	0	0	0	0	0	0.453786
		Olfr366	0	0	0	0	0.0450269	0	0.00750448					Olfr472	1.88496	0	0.817259	0	0	0	0.450369
		Olfr553	0	0	0	0	0.0450269	0	0.00750448					Olfr1274	1.22173	0	0	0	0	1.46726	0.448165
		Olfr974	0	0	0	0	0.0450269	0	0.00750448					Olfr1274-ps	1.22173	0	0	0	0	1.46726	0.448165
		Olfr1321	0	0	0.0444115	0	0	0	0.00740192					Olfr1097	0.977385	0	0	0	0	1.70391	0.446883
		Olfr1450	0	0	0.0444115	0	0	0	0.00740192					Olfr350	0.977385	0	0	0	1.68735	0	0.444123
		Olfr190	0	0	0.0444115	0	0	0	0.00740192					Olfr315	0.767945	0	0	0	0	1.89324	0.443531
		Olfr267	0	0	0.0444115	0	0	0	0.00740192					Olfr1259	2.6529	0	0	0	0	0	0.44215
		Olfr509	0	0	0.0444115	0	0	0	0.00740192					Olfr183	1.32645	0.221165	0	1.10354	0	0	0.44186
		Olfr568	0	0	0.0444115	0	0	0	0.00740192					Olfr43	1.53589	1.10583	0	0	0	0	0.440286
		Olfr888	0	0	0.0444115	0	0	0	0.00740192					Olfr427	2.37365	0	0	0	0.246072	0	0.43662
		Olfr893	0	0	0.0444115	0	0	0	0.00740192					Olfr1443	1.11701	0	1.06244	0	0	0.378648	0.426349
		Olfr1035-ps1	0	0.0404705	0	0	0	0	0.00674509					Olfr231	0.663226	0	0	0	0	1.89324	0.426077
		Olfr1178	0	0.0404705	0	0	0	0	0.00674509					Olfr380	0.349066	0	0	0	0	2.17722	0.421048
		Olfr1438-ps1	0	0.0404705	0	0	0	0	0.00674509					Olfr770	0.349066	0	0	0	0	2.17722	0.421048
		Olfr1463	0	0.0404705	0	0	0	0	0.00674509					Olfr1054	1.0472	0	0	0	1.47643	0	0.420605
		Olfr201	0	0.0404705	0	0	0	0	0.00674509					Olfr346	2.51328	0	0	0	0	0	0.418879
		Olfr204	0	0.0404705	0	0	0	0	0.00674509					Olfr653	2.51328	0	0	0	0	0	0.418879
		Olfr444	0	0.0404705	0	0	0	0	0.00674509					Olfr300-ps1	0	0	0	2.50419	0	0	0.417365
		Olfr601	0	0.0404705	0	0	0	0	0.00674509					Olfr1328	2.16421	0.147444	0	0	0.175766	0	0.41457
		Olfr613	0	0.0404705	0	0	0	0	0.00674509					Olfr1322	2.44346	0	0	0	0	0	0.407244
		Olfr628	0	0.0404705	0	0	0	0	0.00674509					Olfr951	2.44346	0	0	0	0	0	0.407244
		Olfr651	0	0.0404705	0	0	0	0	0.00674509					Olfr1157	0	0	0	0	2.32011	0.0946619	0.402462
		Olfr747	0	0.0404705	0	0	0	0	0.00674509					Olfr90	2.30384	0	0.0817259	0	0	0	0.397594
		Olfr771	0	0.0404705	0	0	0	0	0.00674509					Olfr695	0.314159	0	0	1.99486	0.0703063	0	0.396555
		Olfr975	0	0.0404705	0	0	0	0	0.00674509					Olfr1200	0.767945	0	0	0	0	1.60925	0.3962
		Olfr1468-ps1	0	0	0	0	0	0.0233884	0.00389807					Olfr481	2.37365	0	0	0	0	0	0.395608
		Olfr602-ps1	0	0	0	0	0	0.0233884	0.00389807					Olfr60	0	1.84305	0	0.424439	0	0.0946619	0.393691
		Olfr1027-ps1	0.0230822	0	0	0	0	0	0.00384703					Olfr995	2.02458	0.0737218	0	0.0848878	0.0703063	0.0946619	0.39136
		Olfr1144-ps1	0.0230822	0	0	0	0	0	0.00384703					Olfr676	0.139626	0	0	0	0.210919	1.9879	0.389741
		Olfr1149-ps1	0.0230822	0	0	0	0	0	0.00384703					Olfr373	0.0698132	0.0737218	1.47107	0	0.703063	0	0.386277
		Olfr1293-ps	0.0230822	0	0	0	0	0	0.00384703					Olfr790	0	2.28538	0	0	0	0	0.380896
		Olfr185-ps1	0.0230822	0	0	0	0	0	0.00384703					Olfr266	0	0	1.30761	0	0	0.946619	0.375706
		Olfr271-ps1	0.0230822	0	0	0	0	0	0.00384703					Olfr205	0	0	0	0	2.2498	0	0.374967
		Olfr470	0.0230822	0	0	0	0	0	0.00384703					Olfr1123	1.67552	0	0.572081	0	0	0	0.3746
		Olfr474	0.0230822	0	0	0	0	0	0.00384703					Olfr814	1.25664	0	0	0	0.984289	0	0.373488
		Olfr996	0.0230822	0	0	0	0	0	0.00384703					Olfr457	2.23402	0	0	0	0	0	0.372337
		Olfr1120	0	0	0	0.0229828	0	0	0.00383047					Olfr806	2.23402	0	0	0	0	0	0.372337
		Olfr484	0	0	0	0	0.0225134	0	0.00375224					Olfr870	1.0472	0	0	0	0	1.13594	0.363857
		Olfr1373	0	0	0.0222058	0	0	0	0.00370096					Olfr975	0	0	0.0817259	0	0	2.08256	0.360715
		Olfr188-ps1	0	0	0.0222058	0	0	0	0.00370096					Olfr65	0.279253	0	0	1.86753	0	0	0.357797
		Olfr316	0	0	0.0222058	0	0	0	0.00370096					Olfr1065	2.0944	0	0	0	0	0	0.349066
		Olfr427	0	0	0.0222058	0	0	0	0.00370096					Olfr655	2.0944	0	0	0	0	0	0.349066
		Olfr1053	0	0.0202353	0	0	0	0	0.00337254					Olfr54	0.279253	0	0	0	0	1.79858	0.346305
		Olfr1180	0	0.0202353	0	0	0	0	0.00337254					Olfr73	1.11701	0	0	0	0	0.946619	0.343938
		Olfr126	0	0.0202353	0	0	0	0	0.00337254					Olfr698	1.39626	0	0	0	0	0.662633	0.34315
		Olfr156	0	0.0202353	0	0	0	0	0.00337254					Olfr836	1.95477	0	0	0	0.0703063	0	0.337513
		Olfr475-ps1	0	0.0202353	0	0	0	0	0.00337254					Olfr1216	2.02458	0	0	0	0	0	0.337431
		Olfr833-ps1	0	0.0202353	0	0	0	0	0.00337254					Olfr453	2.02458	0	0	0	0	0	0.337431
														Olfr800	1.22173	0.0368609	0.612944	0.0848878	0	0.047331	0.333959
														Olfr777	0.0698132	0	0.408629	0	0	1.51459	0.332172
														Olfr101	0.628319	0	0	1.3582	0	0	0.331087
														Olfr734	0.907572	0	1.06244	0	0	0	0.328335
														Olfr801	0.0698132	0	0	0	0	1.89324	0.327175
														Olfr1224-ps1	1.95477	0	0	0	0	0	0.325795
														Olfr178	1.95477	0	0	0	0	0	0.325795
														Olfr869	0.488692	1.17955	0	0	0	0.283986	0.325371
														Olfr1062	0.349066	0.294887	0.245178	0.424439	0.351532	0.283986	0.324848
														Olfr1254	0.837759	0	0	1.10354	0	0	0.32355
														Olfr1239	1.25664	0	0	0	0	0.662633	0.319879
														Olfr1423	1.25664	0	0	0	0	0.662633	0.319879
														Olfr286	0.558506	0	0.163452	0	1.19521	0	0.319528
														Olfr1372-ps1	1.36136	0	0.0408629	0.466883	0.0351532	0	0.317376
														Olfr166	1.25664	0	0	0	0.351532	0.283986	0.315359
														Olfr328	1.88496	0	0	0	0	0	0.314159
														Olfr649	1.88496	0	0	0	0	0	0.314159
														Olfr272	0	0	0	1.86753	0	0	0.311255
														Olfr177	0.139626	0.294887	0	0	1.40613	0	0.306773
														Olfr263	0	0	0	0	1.82796	0	0.304661
														Olfr171	0.418879	0	0	0	1.40613	0	0.304168
														Olfr1438-ps1	1.81514	0	0	0	0	0	0.302524
														Olfr561	1.81514	0	0	0	0	0	0.302524
														Olfr301	1.32645	0	0	0	0	0.47331	0.29996
														Olfr1330	0	0	0.0817259	0	1.68735	0	0.294846
														Olfr368	0.872665	0	0	0	0.843676	0.047331	0.293945
														Olfr218	1.74533	0	0	0	0	0	0.290888
														Olfr377-ps1	1.74533	0	0	0	0	0	0.290888
														Olfr983	1.74533	0	0	0	0	0	0.290888
														Olfr768	0	0	0	0	0	1.70391	0.283986
														Olfr559	0	0	0	0	1.68735	0	0.281225
														Olfr33	0.907572	0	0	0	0.77337	0	0.280157
														Olfr1033	1.6057	0	0	0	0.0703063	0	0.279335
														Olfr78	1.67552	0	0	0	0	0	0.279253
														Olfr786	1.67552	0	0	0	0	0	0.279253
														Olfr812	1.67552	0	0	0	0	0	0.279253
														Olfr1472	0.244346	0	0	0	0	1.41993	0.277379
														Olfr434	0.488692	0	1.14416	0	0	0	0.272142
														Olfr430	1.53589	0	0	0	0	0.0946619	0.271759
														Olfr58	0	1.62188	0	0	0	0	0.270313
														Olfr1474	0.767945	0	0	0	0	0.851957	0.269984
														Olfr51	0.698132	0	0	0	0.632757	0.283986	0.269146
														Olfr1302	1.6057	0	0	0	0	0	0.267617
														Olfr1454	1.6057	0	0	0	0	0	0.267617
														Olfr23	1.6057	0	0	0	0	0	0.267617
														Olfr67	1.6057	0	0	0	0	0	0.267617
														Olfr644	1.22173	0	0	0	0	0.378648	0.26673
														Olfr709-ps1	0.558506	0	0	0	0	1.04128	0.266631
														Olfr701	1.25664	0	0.326904	0	0	0	0.263924
														Olfr412	0.20944	0	0	1.3582	0	0	0.261274
														Olfr1324	1.39626	0	0	0	0.0703063	0.0946619	0.260205
														Olfr1179	0	0	0	0	1.54674	0	0.25779
														Olfr1243	0	0	0	0	0	1.51459	0.252432
														Olfr394	0	0	0	0	0.281225	1.2306	0.251972
														Olfr1307	1.32645	0	0	0.0848878	0	0.0946619	0.251
														Olfr1211	0.488692	0	0	0	0.140613	0.851957	0.246877
														Olfr1270	0.139626	0	0	0	1.33582	0	0.245908
														Olfr1484	0.418879	0	0	0	1.05459	0	0.245579
														Olfr1353	0	0	1.47107	0	0	0	0.245178
														Olfr132	1.46608	0	0	0	0	0	0.244346
														Olfr1444	1.46608	0	0	0	0	0	0.244346
														Olfr229	1.46608	0	0	0	0	0	0.244346
														Olfr283	1.46608	0	0	0	0	0	0.244346
														Olfr1532-ps1	0.767945	0	0	0.254663	0.421838	0	0.240741
														Olfr1028	0	0	0	1.44309	0	0	0.240515
														Olfr1336	1.0472	0	0	0	0	0.378648	0.237641
														Olfr1459	1.0472	0.221165	0	0.0848878	0.0703063	0	0.23726
														Olfr982	1.32645	0	0	0	0	0.0946619	0.236852
														Olfr1223	0	0	0	0	0	1.41993	0.236655
														Olfr936	0	0	0	0	1.40613	0	0.234354
														Olfr693	1.39626	0	0	0	0	0	0.232711
														Olfr808	1.39626	0	0	0	0	0	0.232711
														Olfr853	1.39626	0	0	0	0	0	0.232711
														Olfr905	0.0698132	0.0737218	0.326904	0.339551	0.281225	0.283986	0.2292
														Olfr1152	0.558506	0.147444	0.163452	0	0	0.47331	0.223785
														Olfr1038-ps	1.32645	0	0	0	0	0	0.221075
														Olfr1359	1.32645	0	0	0	0	0	0.221075
														Olfr381	1.32645	0	0	0	0	0	0.221075
														Olfr1051	0	0	0	0	0	1.32527	0.220878
														Olfr1564	1.22173	0	0	0.0848878	0	0	0.21777
														Olfr482	1.0472	0	0.0817259	0	0.0703063	0.0946619	0.215649
														Olfr784	1.11701	0.0737218	0.0817259	0	0	0	0.212077
														Olfr93	1.18682	0	0	0.0848878	0	0	0.211952
														Olfr1385	0.0698132	0.0737218	0.163452	0	0.77337	0.189324	0.211613
														Olfr25	1.25664	0	0	0	0	0	0.20944
														Olfr461	0.244346	0.995244	0	0	0	0	0.206598
														Olfr767	0.488692	0	0	0	0.632757	0.0946619	0.202685
														Olfr878	0.349066	0	0	0	0	0.851957	0.200171
														Olfr961	0.349066	0	0	0	0	0.851957	0.200171
														Olfr119	0	0	0	0	1.19521	0	0.199201
														Olfr1118	1.18682	0	0	0	0	0	0.197804
														Olfr137	1.18682	0	0	0	0	0	0.197804
														Olfr372	1.18682	0	0	0	0	0	0.197804
														Olfr1446	0.488692	0.516053	0	0	0.0703063	0.0946619	0.194952
														Olfr1299	0.733039	0	0	0	0	0.425979	0.19317
														Olfr910	0	0	1.14416	0	0	0	0.190694
														Olfr915	0	0	1.14416	0	0	0	0.190694
														Olfr136	0.977385	0	0	0	0.0703063	0.0946619	0.190392
														Olfr996	0.593412	0.0737218	0.326904	0	0.140613	0	0.189108
														Olfr1137	0.0698132	0	1.06244	0	0	0	0.188708
														Olfr1115	1.11701	0	0	0	0	0	0.186169
														Olfr1126	1.11701	0	0	0	0	0	0.186169
														Olfr1161	1.11701	0	0	0	0	0	0.186169
														Olfr117	1.11701	0	0	0	0	0	0.186169
														Olfr313	1.11701	0	0	0	0	0	0.186169
														Olfr555	1.11701	0	0	0	0	0	0.186169
														Olfr576	1.11701	0	0	0	0	0	0.186169
														Olfr618	1.11701	0	0	0	0	0	0.186169
														Olfr725	1.11701	0	0	0	0	0	0.186169
														Olfr729	0.767945	0	0	0.169776	0.0703063	0.0946619	0.183782
														Olfr1116	0.139626	0.884662	0	0	0.0703063	0	0.182432
														Olfr675	0.0698132	0	0.163452	0	0	0.851957	0.18087
														Olfr872	0.349066	0	0	0	0.632757	0.0946619	0.179414
														Olfr403	0.767945	0	0	0	0	0.283986	0.175322
														Olfr1057	1.0472	0	0	0	0	0	0.174533
														Olfr1308	1.0472	0	0	0	0	0	0.174533
														Olfr1391	1.0472	0	0	0	0	0	0.174533
														Olfr293	1.0472	0	0	0	0	0	0.174533
														Olfr55	1.0472	0	0	0	0	0	0.174533
														Olfr849	1.0472	0	0	0	0	0	0.174533
														Olfr1019	0.139626	0	0.817259	0.0848878	0	0	0.173629
														Olfr988	0.0698132	0	0	0	0	0.946619	0.169405
														Olfr1387	0.20944	0	0.735533	0	0.0703063	0	0.169213
														Olfr1250	0	0.0737218	0.0817259	0	0	0.851957	0.167901
														Olfr1148	0.418879	0	0.572081	0	0	0	0.16516
														Olfr282	0.977385	0	0	0	0	0	0.162897
														Olfr548-ps1	0.977385	0	0	0	0	0	0.162897
														Olfr721-ps1	0.977385	0	0	0	0	0	0.162897
														Olfr1335	0.942478	0	0	0	0	0	0.15708
														Olfr1356	0.418879	0	0	0.509327	0	0	0.154701
														Olfr153	0.767945	0.0737218	0.0817259	0	0	0	0.153899
														Olfr564	0.558506	0	0	0.212219	0	0.141993	0.15212
														Olfr937	0.418879	0	0.490355	0	0	0	0.151539
														Olfr123	0.907572	0	0	0	0	0	0.151262
														Olfr1288	0.907572	0	0	0	0	0	0.151262
														Olfr190	0	0	0.898985	0	0	0	0.149831
														Olfr1451	0.488692	0.368609	0	0	0	0	0.142884
														Olfr417	0.767945	0	0.0817259	0	0	0	0.141612
														Olfr121	0.628319	0	0	0	0.210919	0	0.139873
														Olfr896-ps1	0.628319	0	0	0	0.210919	0	0.139873
														Olfr1305	0.837759	0	0	0	0	0	0.139626
														Olfr59	0.837759	0	0	0	0	0	0.139626
														Olfr668	0.837759	0	0	0	0	0	0.139626
														Olfr1135	0.0698132	0	0.0817259	0.169776	0	0.47331	0.132437
														Olfr1220	0.698132	0	0	0	0	0.0946619	0.132132
														Olfr1058	0	0	0	0	0.77337	0	0.128895
														Olfr477	0	0	0	0	0.77337	0	0.128895
														Olfr112	0.767945	0	0	0	0	0	0.127991
														Olfr1156	0.767945	0	0	0	0	0	0.127991
														Olfr1184	0.767945	0	0	0	0	0	0.127991
														Olfr1204	0.767945	0	0	0	0	0	0.127991
														Olfr1255	0.767945	0	0	0	0	0	0.127991
														Olfr519	0.767945	0	0	0	0	0	0.127991
														Olfr630	0	0	0	0	0	0.757295	0.126216
														Olfr1086	0.698132	0	0.0408629	0	0	0	0.123166
														Olfr520	0	0.737218	0	0	0	0	0.12287
														Olfr809	0	0.737218	0	0	0	0	0.12287
														Olfr498	0.628319	0	0	0	0.0703063	0	0.116438
														Olfr1000	0.698132	0	0	0	0	0	0.116355
														Olfr1129	0.698132	0	0	0	0	0	0.116355
														Olfr1189	0.698132	0	0	0	0	0	0.116355
														Olfr1414	0.698132	0	0	0	0	0	0.116355
														Olfr1449	0.698132	0	0	0	0	0	0.116355
														Olfr159	0.698132	0	0	0	0	0	0.116355
														Olfr47	0.698132	0	0	0	0	0	0.116355
														Olfr924	0.698132	0	0	0	0	0	0.116355
														Olfr987	0.698132	0	0	0	0	0	0.116355
														Olfr344	0.349066	0	0.0817259	0.169776	0	0.0946619	0.115872
														Olfr955	0	0	0	0	0	0.662633	0.110439
														Olfr1109	0.139626	0	0.163452	0.169776	0	0.189324	0.110363
														Olfr1225	0.349066	0.221165	0	0.0848878	0	0	0.109187
														Olfr353	0.418879	0	0	0	0.210919	0	0.104966
														Olfr1012	0.488692	0	0	0	0.140613	0	0.104884
														Olfr1029	0.628319	0	0	0	0	0	0.10472
														Olfr1241	0.628319	0	0	0	0	0	0.10472
														Olfr324	0.628319	0	0	0	0	0	0.10472
														Olfr371	0.628319	0	0	0	0	0	0.10472
														Olfr512	0.628319	0	0	0	0	0	0.10472
														Olfr538	0.628319	0	0	0	0	0	0.10472
														Olfr807	0.628319	0	0	0	0	0	0.10472
														Olfr1252	0.523599	0	0	0	0	0.0946619	0.103044
														Olfr1136	0	0	0.612944	0	0	0	0.102157
														Olfr736	0	0.516053	0	0.0848878	0	0	0.100157
														Olfr391	0.593412	0	0	0	0	0	0.0989021
														Olfr391-ps	0.593412	0	0	0	0	0	0.0989021
														Olfr971	0	0.589774	0	0	0	0	0.0982957
														Olfr1120	0	0	0.204315	0.381995	0	0	0.0977183
														Olfr1217	0.488692	0	0	0	0	0.0946619	0.0972257
														Olfr722	0	0	0.572081	0	0	0	0.0953469
														Olfr1505	0.418879	0	0.0817259	0	0.0703063	0	0.0951519
														Olfr1369-ps1	0.488692	0	0	0	0.0703063	0	0.0931665
														Olfr1351	0.558506	0	0	0	0	0	0.0930843
														Olfr1354	0.558506	0	0	0	0	0	0.0930843
														Olfr702	0.558506	0	0	0	0	0	0.0930843
														Olfr803	0.558506	0	0	0	0	0	0.0930843
														Olfr904	0.558506	0	0	0	0	0	0.0930843
														Olfr341	0.139626	0	0.408629	0	0	0	0.091376
														Olfr1493-ps1	0.174533	0	0.204315	0	0	0.141993	0.0868068
														Olfr1023	0	0	0.163452	0	0.0703063	0.283986	0.0862906
														Olfr126	0	0.516053	0	0	0	0	0.0860088
														Olfr845	0	0.516053	0	0	0	0	0.0860088
														Olfr764-ps1	0.10472	0.0737218	0	0	0	0.331317	0.0849597
														Olfr539	0.20944	0	0	0	0	0.283986	0.0822376
														Olfr292	0	0	0	0	0.492144	0	0.0820241
														Olfr769	0.0698132	0	0	0	0.421838	0	0.0819419
														Olfr1094	0.488692	0	0	0	0	0	0.0814487
														Olfr1163	0.488692	0	0	0	0	0	0.0814487
														Olfr1166	0.488692	0	0	0	0	0	0.0814487
														Olfr1215	0.488692	0	0	0	0	0	0.0814487
														Olfr140	0.488692	0	0	0	0	0	0.0814487
														Olfr303	0.488692	0	0	0	0	0	0.0814487
														Olfr819	0.488692	0	0	0	0	0	0.0814487
														Olfr1469	0	0	0	0	0	0.47331	0.0788849
														Olfr1286	0.0698132	0	0.0817259	0.0848878	0.140613	0.0946619	0.0786169
														Olfr462	0.279253	0	0	0	0	0.189324	0.0780961
														Olfr258-ps1	0	0	0	0	0.456991	0	0.0761652
														Olfr397	0.279253	0	0	0.169776	0	0	0.0748381
														Olfr772	0	0	0	0	0.421838	0	0.0703063
														Olfr1352	0.418879	0	0	0	0	0	0.0698132
														Olfr1412	0.418879	0	0	0	0	0	0.0698132
														Olfr487	0.418879	0	0	0	0	0	0.0698132
														Olfr616	0.418879	0	0	0	0	0	0.0698132
														Olfr823	0.418879	0	0	0	0	0	0.0698132
														Olfr859	0.418879	0	0	0	0	0	0.0698132
														Olfr944	0.418879	0	0	0	0	0	0.0698132
														Olfr188-ps1	0.20944	0	0.0408629	0.0848878	0.0703063	0	0.0675828
														Olfr860	0.20944	0	0	0	0	0.189324	0.0664606
														Olfr1060-ps1	0	0	0	0	0.386685	0	0.0644475
														Olfr1150-ps1	0	0	0	0.381995	0	0	0.0636658
														Olfr102	0.0698132	0	0	0	0	0.283986	0.0589665
														Olfr172	0.279253	0	0	0	0.0703063	0	0.0582599
														Olfr1021-ps1	0.349066	0	0	0	0	0	0.0581777
														Olfr115	0.349066	0	0	0	0	0	0.0581777
														Olfr1199	0.349066	0	0	0	0	0	0.0581777
														Olfr1287	0.349066	0	0	0	0	0	0.0581777
														Olfr1342	0.349066	0	0	0	0	0	0.0581777
														Olfr1411	0.349066	0	0	0	0	0	0.0581777
														Olfr1509	0.349066	0	0	0	0	0	0.0581777
														Olfr223	0.349066	0	0	0	0	0	0.0581777
														Olfr683	0.349066	0	0	0	0	0	0.0581777
														Olfr755-ps1	0	0.331748	0	0	0	0	0.0552914
														Olfr322	0	0.0737218	0.0817259	0.169776	0	0	0.0542039
														Olfr388-ps1	0.314159	0	0	0	0	0	0.0523599
														Olfr1246	0.174533	0	0	0.0848878	0	0.047331	0.0511253
														Olfr1291-ps1	0.174533	0	0	0	0.105459	0	0.0466654
														Olfr494	0.244346	0	0	0	0.0351532	0	0.0465832
														Olfr1	0.279253	0	0	0	0	0	0.0465421
														Olfr122	0.279253	0	0	0	0	0	0.0465421
														Olfr1344	0.279253	0	0	0	0	0	0.0465421
														Olfr173	0.279253	0	0	0	0	0	0.0465421
														Olfr557	0.279253	0	0	0	0	0	0.0465421
														Olfr558	0.279253	0	0	0	0	0	0.0465421
														Olfr919	0.279253	0	0	0	0	0	0.0465421
														Olfr887	0	0	0.0817259	0	0	0.189324	0.045175
														Olfr307	0	0	0	0	0.0703063	0.189324	0.0432717
														Olfr432	0.0698132	0	0	0	0	0.189324	0.0431895
														Olfr771	0	0	0	0.254663	0	0	0.0424439
														Olfr758-ps1	0.0349066	0	0	0.212219	0	0	0.0411877
														Olfr1085	0.244346	0	0	0	0	0	0.0407244
														Olfr1167	0.0698132	0	0	0.0848878	0.0703063	0	0.0375012
														Olfr1130	0.139626	0	0	0.0848878	0	0	0.037419
														Olfr135	0.139626	0	0	0	0.0703063	0	0.0349888
														Olfr1020	0.20944	0	0	0	0	0	0.0349066
														Olfr107	0.20944	0	0	0	0	0	0.0349066
														Olfr1151	0.20944	0	0	0	0	0	0.0349066
														Olfr1238	0.20944	0	0	0	0	0	0.0349066
														Olfr1265	0.20944	0	0	0	0	0	0.0349066
														Olfr1275	0.20944	0	0	0	0	0	0.0349066
														Olfr1280	0.20944	0	0	0	0	0	0.0349066
														Olfr1380	0.20944	0	0	0	0	0	0.0349066
														Olfr1442	0.20944	0	0	0	0	0	0.0349066
														Olfr452	0.20944	0	0	0	0	0	0.0349066
														Olfr460	0.20944	0	0	0	0	0	0.0349066
														Olfr583	0.20944	0	0	0	0	0	0.0349066
														Olfr641	0.20944	0	0	0	0	0	0.0349066
														Olfr723	0.20944	0	0	0	0	0	0.0349066
														Olfr901	0.20944	0	0	0	0	0	0.0349066
														Olfr947-ps1	0.20944	0	0	0	0	0	0.0349066
														Olfr109	0	0	0	0	0	0.189324	0.031554
														Olfr127	0	0	0	0	0	0.189324	0.031554
														Olfr1497	0	0	0	0	0	0.189324	0.031554
														Olfr206	0	0	0	0	0	0.189324	0.031554
														Olfr1035-ps1	0	0	0.0817259	0	0.105459	0	0.0311976
														Olfr151	0.0698132	0.0368609	0.0408629	0	0.0351532	0	0.0304484
														Olfr1198	0	0	0.0817259	0	0	0.0946619	0.029398
														Olfr1240	0.174533	0	0	0	0	0	0.0290888
														Olfr1293-ps	0.174533	0	0	0	0	0	0.0290888
														Olfr1332-ps1	0.174533	0	0	0	0	0	0.0290888
														Olfr148	0	0	0	0.169776	0	0	0.0282959
														Olfr1093	0.0698132	0	0	0	0	0.0946619	0.0274125
														Olfr822	0.0698132	0	0	0	0	0.0946619	0.0274125
														Olfr1340	0	0	0.163452	0	0	0	0.027242
														Olfr689	0	0	0.163452	0	0	0	0.027242
														Olfr9	0	0	0.163452	0	0	0	0.027242
														Olfr1556-ps1	0	0.110583	0	0	0	0.047331	0.0263189
														Olfr225	0	0	0	0.0848878	0.0703063	0	0.0258657
														Olfr1201	0.0698132	0	0.0817259	0	0	0	0.0252565
														Olfr1325	0	0	0	0	0.140613	0	0.0234354
														Olfr379-ps1	0	0	0	0	0.140613	0	0.0234354
														Olfr592	0.0698132	0	0	0	0.0703063	0	0.0233533
														Olfr1107	0.139626	0	0	0	0	0	0.0232711
														Olfr1504	0.139626	0	0	0	0	0	0.0232711
														Olfr201	0.139626	0	0	0	0	0	0.0232711
														Olfr316	0.139626	0	0	0	0	0	0.0232711
														Olfr374	0.139626	0	0	0	0	0	0.0232711
														Olfr469	0.139626	0	0	0	0	0	0.0232711
														Olfr920	0.139626	0	0	0	0	0	0.0232711
														Olfr114	0.10472	0	0	0	0	0	0.0174533
														Olfr318	0.10472	0	0	0	0	0	0.0174533
														Olfr337-ps1	0.10472	0	0	0	0	0	0.0174533
														Olfr621-ps1	0.10472	0	0	0	0	0	0.0174533
														Olfr111	0	0	0	0	0	0.0946619	0.015777
														Olfr1134	0	0	0	0	0	0.0946619	0.015777
														Olfr118	0	0	0	0	0	0.0946619	0.015777
														Olfr1316	0	0	0	0	0	0.0946619	0.015777
														Olfr1402	0	0	0	0	0	0.0946619	0.015777
														Olfr1503-ps1	0	0	0	0	0	0.0946619	0.015777
														Olfr850	0	0	0	0	0	0.0946619	0.015777
														Olfr979	0	0	0	0	0	0.0946619	0.015777
														Olfr1279	0	0	0	0.0848878	0	0	0.014148
														Olfr984	0	0	0	0.0848878	0	0	0.014148
														Olfr1121	0	0	0.0817259	0	0	0	0.013621
														Olfr1390	0	0	0.0817259	0	0	0	0.013621
														Olfr161	0	0	0.0817259	0	0	0	0.013621
														Olfr699	0	0	0.0817259	0	0	0	0.013621
														Olfr75-ps1	0	0	0.0817259	0	0	0	0.013621
														Olfr802	0	0	0.0817259	0	0	0	0.013621
														Olfr854	0	0	0.0817259	0	0	0	0.013621
														Olfr948	0	0	0.0817259	0	0	0	0.013621
														Olfr1175	0.0349066	0	0.0408629	0	0	0	0.0126283
														Olfr1175-ps	0.0349066	0	0.0408629	0	0	0	0.0126283
														Olfr1050-ps1	0	0.0737218	0	0	0	0	0.012287
														Olfr1338	0	0.0737218	0	0	0	0	0.012287
														Olfr713	0	0.0737218	0	0	0	0	0.012287
														Olfr1329	0.0349066	0.0368609	0	0	0	0	0.0119613
														Olfr120	0	0	0	0	0.0703063	0	0.0117177
														Olfr1555-ps1	0	0	0	0	0.0703063	0	0.0117177
														Olfr367-ps	0	0	0	0	0.0703063	0	0.0117177
														Olfr384	0	0	0	0	0.0703063	0	0.0117177
														Olfr485	0	0	0	0	0.0703063	0	0.0117177
														Olfr1099	0.0698132	0	0	0	0	0	0.0116355
														Olfr1214	0.0698132	0	0	0	0	0	0.0116355
														Olfr1382	0.0698132	0	0	0	0	0	0.0116355
														Olfr1410	0.0698132	0	0	0	0	0	0.0116355
														Olfr1462	0.0698132	0	0	0	0	0	0.0116355
														Olfr147	0.0698132	0	0	0	0	0	0.0116355
														Olfr1471	0.0698132	0	0	0	0	0	0.0116355
														Olfr1487	0.0698132	0	0	0	0	0	0.0116355
														Olfr1535	0.0698132	0	0	0	0	0	0.0116355
														Olfr203	0.0698132	0	0	0	0	0	0.0116355
														Olfr359-ps1	0.0698132	0	0	0	0	0	0.0116355
														Olfr389	0.0698132	0	0	0	0	0	0.0116355
														Olfr396-ps1	0.0698132	0	0	0	0	0	0.0116355
														Olfr525	0.0698132	0	0	0	0	0	0.0116355
														Olfr64	0.0698132	0	0	0	0	0	0.0116355
														Olfr645	0.0698132	0	0	0	0	0	0.0116355
														Olfr738	0.0698132	0	0	0	0	0	0.0116355
														Olfr753-ps1	0.0698132	0	0	0	0	0	0.0116355
														Olfr805	0.0698132	0	0	0	0	0	0.0116355
														Olfr885	0.0698132	0	0	0	0	0	0.0116355
														Olfr914	0.0698132	0	0	0	0	0	0.0116355
														Olfr917	0.0698132	0	0	0	0	0	0.0116355
														Olfr930	0.0698132	0	0	0	0	0	0.0116355
														Olfr108	0	0	0	0	0	0.047331	0.00788849
														Olfr1292-ps1	0	0	0	0	0	0.047331	0.00788849
														Olfr1475	0	0	0	0	0	0.047331	0.00788849
														Olfr1479-ps1	0	0	0	0	0	0.047331	0.00788849
														Olfr296-ps1	0	0	0	0	0	0.047331	0.00788849
														Olfr407-ps1	0	0	0	0	0	0.047331	0.00788849
														Olfr443-ps1	0	0	0	0	0	0.047331	0.00788849
														Olfr501-ps1	0	0	0	0	0	0.047331	0.00788849
														Olfr883	0	0	0	0	0	0.047331	0.00788849
														Olfr1284	0	0	0	0.0424439	0	0	0.00707398
														Olfr189-ps1	0	0	0	0.0424439	0	0	0.00707398
														Olfr271-ps1	0	0	0	0.0424439	0	0	0.00707398
														Olfr369-ps1	0	0	0	0.0424439	0	0	0.00707398
														Olfr395	0	0	0	0.0424439	0	0	0.00707398
														Olfr228	0	0	0.0408629	0	0	0	0.00681049
														Olfr514	0	0	0.0408629	0	0	0	0.00681049
														Olfr663	0	0.0368609	0	0	0	0	0.00614348
														Olfr856-ps1	0	0.0368609	0	0	0	0	0.00614348
														Olfr1010	0.0349066	0	0	0	0	0	0.00581777
														Olfr1182	0.0349066	0	0	0	0	0	0.00581777
														Olfr1269	0.0349066	0	0	0	0	0	0.00581777
														Olfr22-ps1	0.0349066	0	0	0	0	0	0.00581777
														Olfr605	0.0349066	0	0	0	0	0	0.00581777
														Olfr660-ps1	0.0349066	0	0	0	0	0	0.00581777
														Olfr712-ps1	0.0349066	0	0	0	0	0	0.00581777
														Olfr754-ps1	0.0349066	0	0	0	0	0	0.00581777
														Olfr837	0.0349066	0	0	0	0	0	0.00581777
